# Supplementary material for: Dissection of two routes to naïve pluripotency using different kinase inhibitors
Source: Nat Commun. 2021 Mar 25;12:1863. doi: 10.1038/s41467-021-22181-5 (PMC7994667; doi:10.1038/s41467-021-22181-5)
Supplement: Supplementary file 4 — Supplementary Data 1 [file 41467_2021_22181_MOESM4_ESM.xlsx]

## Sheet: S1-Descritption
Sheet	Description
S1.1	TOTAL PROTEOME TIME COURSE (Log2FC)	Differential analysis results of the time course treatment with 2i or CDK8i. Fold change (2i vs Serum/LIF and CDK8i vs Serum/LIF) in log2, together with a categorical column (UP/DOWN) that indicates whether the value is significant in limma (FC >0.1 or FC<-0.1 and FDR 5% Benjamini Hochberg)for the 4,408 proteins quantified in the long term time course experiment (7 time points during 2 weeks of t…
S1.2	NORMALIZED INTENSITIES (log2)	Log2 transformed intensities from each different itraq8plex experiment. Raw data was normalized using LOESS for intra-experiment bias removal, and COMBAT for inter-experiment batch effect removal.

## Sheet: S1.1-total protein results
TOTAL PROTEOME TIME COURSE (Log2FC)	Differential analysis results of the time course treatment with 2i or CDK8i. Fold change (2i vs Serum/LIF and CDK8i vs Serum/LIF) in log2, together with a categorical column (UP/DOWN) that indicates whether the value is significant in limma (FC >0.1 or FC<-0.1 and FDR 5% Benjamini Hochberg)for the 4,408 proteins quantified in the long term time course experiment (7 time points during 2 weeks of t…
			2ivsSL 1 day			2ivsSL 2 days			2ivsSL 4 days			2ivsSL 7 days			2ivsSL 10 days			2ivsSL 14day			CDK8ivsSL 1 day			CDK8ivsSL 2 days			CDK8ivsSL 4 days			CDK8ivsSL 7 days			CDK8ivsSL 10 days			CDK8ivsSL 14day
UNIPROT_ids	gene.names	cluster	2i_vs_SL_1day_FC	2i_vs_SL_1day_pval	REG_2i	2i_vs_SL_2day_FC	2i_vs_SL_2day_pval	REG_2i_2day	2i_vs_SL_4day_FC	2i_vs_SL_4day_pval	REG_2i_4day	2i_vs_SL_7day_FC	2i_vs_SL_7day_pval	REG_2i_7day	2i_vs_SL_10day_FC	2i_vs_SL_10day_pval	REG_2i_10day	2i_vs_SL_14day_FC	2i_vs_SL_14day_pval	REG_2i_14day	CDK8i_vs_SL_1day_FC	CDK8i_vs_SL_1day_pval	REG_CDK8i	CDK8i_vs_SL_2day_FC	CDK8i_vs_SL_2day_pval	REG_CDK8i_2day	CDK8i_vs_SL_4day_FC	CDK8i_vs_SL_4day_pval	REG_CDK8i_4day	CDK8i_vs_SL_7day_FC	CDK8i_vs_SL_7day_pval	REG_CDK8i_7day	CDK8i_vs_SL_10day_FC	CDK8i_vs_SL_10day_pval	REG_CDK8i_10day	CDK8i_vs_SL_14day_FC	CDK8i_vs_SL_14day_pval	REG_CDK8i_14day
A0A023T672;Q9CWZ3	RBM8	3	-0.067407	0.112551	NA	-0.0248579	0.517413	NA	0.0602744	0.20592	NA	0.145673	0.0157741	UP	0.0358729	0.489729	NA	0.0838576	0.0552746	NA	-0.0547836	0.315222	NA	-0.00636251	0.907446	NA	-0.0434131	0.411196	NA	-0.00361858	0.952171	NA	-0.0622778	0.268031	NA	-0.02928	0.599913	NA
A0A023T778;Q9CQL1;P61327;G3UYI5;G3UZW7	Magohb	1	-0.10199	0.0285054	DOWN	-0.071517	0.192033	NA	-0.122782	0.0228671	DOWN	0.00960752	0.862602	NA	0.0512536	0.393463	NA	0.0429484	0.306968	NA	-0.133728	0.0303708	NA	-0.0244488	0.684264	NA	-0.146538	0.0101688	DOWN	-0.12488	0.0190821	DOWN	-0.166121	0.00530321	DOWN	-0.0999437	0.0670566	NA
A0A067XG52;B1AX58;Q99K51	Pls3	5	0.290913	0.000514827	UP	0.349022	0.000291622	UP	0.102792	0.238614	NA	-0.144029	0.0572512	NA	-0.0262097	0.700151	NA	-0.0805706	0.323697	NA	0.0186837	0.788079	NA	0.14126	0.0517377	NA	-0.165348	0.0570507	NA	-0.294887	0.000446931	DOWN	-0.194251	0.00425882	DOWN	-0.245658	0.00593797	DOWN
A0JNY3;Q8BUV3	Gphn	15	0.0765288	0.0993455	NA	0.0577018	0.355571	NA	-0.11813	0.0228115	DOWN	-0.0846056	0.0836235	NA	-0.23996	0.000407332	DOWN	-0.238702	0.000235355	DOWN	-0.0244066	0.685446	NA	0.0283554	0.67799	NA	-0.0354992	0.575498	NA	-0.0129617	0.866549	NA	-0.0556539	0.427229	NA	-0.0905919	0.178324	NA
A1A550;A1A549;Q9Z1J1;F6VNH1;D3Z1L0;Q8C402;D3Z654;Q8BGZ9;F6XQR1;F6WPX2;E9Q990;D3YWT3;Q80WT9;E9QQ91;D3Z2K5;Q3V1G9;E9QQ90;E9QQ89;P27782;Q924A0	Tcf7l1	1	-0.122482	0.0730539	NA	-0.0701228	0.34546	NA	0.0296024	0.696147	NA	-0.0309263	0.639154	NA	0.221936	0.00307682	UP	0.140131	0.0803198	NA	-0.0860768	0.312529	NA	-0.08744	0.281164	NA	-0.122969	0.236306	NA	-0.235383	0.00958798	DOWN	-0.35641	0.000281003	DOWN	-0.210067	0.0395778	NA
A1L341;Q61214;A9C478;Q9Z188;A9C477	Dyrk1a	5	0.212229	0.000972369	UP	0.154749	0.00561312	UP	-0.055684	0.340185	NA	-0.0347587	0.517993	NA	0.0699515	0.243577	NA	-0.00401001	0.942553	NA	0.288289	0.000686598	UP	0.140808	0.0329758	NA	0.175952	0.0121846	UP	0.110223	0.203973	NA	0.106552	0.114783	NA	0.132169	0.0997577	NA
A2A432;E9PXY1;J3QJX0	Cul4b	11	0.118648	0.0223466	UP	0.113892	0.0451284	NA	-0.186287	0.0176285	DOWN	-0.201359	0.000881496	DOWN	0.0652608	0.253144	NA	-0.0385498	0.362614	NA	0.0127005	0.865665	NA	-0.0113961	0.88022	NA	-0.204073	0.0108204	DOWN	-0.30757	0.000355896	DOWN	-0.26473	0.00390836	DOWN	-0.390696	2.85e-05	DOWN
A2A468;Q05BA5;O09000	Ncoa3	6	0.0303784	0.653124	NA	0.11373	0.120756	NA	0.152714	0.0442515	NA	0.0365367	0.602558	NA	-0.00772611	0.90337	NA	-0.0824731	0.205344	NA	0.114357	0.0445734	NA	0.10015	0.109729	NA	0.144305	0.0136914	UP	0.117692	0.0993401	NA	0.0979235	0.137212	NA	0.134944	0.0270342	UP
A2A4A1;Q91ZF0;F7CGC9	Dnajc24	4	-0.0405893	0.319892	NA	-0.0525307	0.175336	NA	-0.055595	0.226447	NA	-0.0705459	0.126162	NA	-0.0409378	0.285468	NA	-0.191163	0.000361608	DOWN	-0.0774225	0.196422	NA	-0.0762435	0.20602	NA	-0.063936	0.243837	NA	-0.0728319	0.242522	NA	-0.103831	0.112135	NA	-0.0616871	0.318029	NA
A2A4A6;Q62077;G3UXP4;F6SLL0;G3V016	Plcg1	4	-0.123858	0.00446036	DOWN	-0.270407	2.25e-05	DOWN	-0.259298	8.91e-06	DOWN	-0.291452	2.62e-06	DOWN	-0.244885	0.000141622	DOWN	-0.318352	9.4e-07	DOWN	-0.0828409	0.199091	NA	-0.13965	0.0708051	NA	-0.111253	0.135488	NA	-0.128448	0.0591565	NA	-0.0444408	0.528591	NA	-0.187575	0.0194459	DOWN
A2A4J8;Q9CQ80;A8XY17;A2A4K0;E9PXS9	Vps25	not-sig	0.0592546	0.217697	NA	0.066586	0.155702	NA	-0.0804829	0.101798	NA	-0.0133986	0.767539	NA	-0.0783902	0.0897666	NA	-0.0585826	0.175307	NA	0.100996	0.149226	NA	0.0108623	0.869524	NA	-0.0691863	0.319325	NA	-0.0424058	0.51726	NA	-0.00716653	0.912578	NA	0.0534603	0.434795	NA
A2A4P0;A2A4N9	Dhx8	12	-0.301741	1.23e-06	DOWN	-0.29384	3.13e-05	DOWN	-0.332349	6.36e-07	DOWN	-0.295959	9.54e-07	DOWN	-0.215907	0.000161498	DOWN	-0.140686	0.00380175	DOWN	-0.219387	0.00293767	DOWN	-0.263888	0.000165966	DOWN	-0.262928	8.92e-05	DOWN	-0.220172	0.000152571	DOWN	-0.25073	0.000520272	DOWN	-0.248909	0.000490619	DOWN
A2A4P3;A2A4P4;Q3THG9	Gm27029	8	0.052595	0.244087	NA	0.0426446	0.437533	NA	0.0261754	0.642974	NA	0.0754436	0.105914	NA	-0.142904	0.00276104	DOWN	-0.0940372	0.033815	NA	-0.0628671	0.300315	NA	-0.066078	0.268664	NA	-0.10414	0.0920727	NA	0.00103966	0.98437	NA	-0.0876933	0.176632	NA	-0.0631666	0.24487	NA
A2A547;P84099	Rpl19	8	0.215158	0.00651731	UP	0.0470891	0.61215	NA	-0.00176899	0.984586	NA	0.123965	0.125749	NA	-0.113264	0.179599	NA	-0.0465028	0.562537	NA	0.386172	1.07e-05	UP	0.0579148	0.583956	NA	0.174806	0.0131705	UP	0.276272	0.000186063	UP	0.179828	0.0187321	UP	0.260033	0.000780657	UP
A2A5R2;F6YCJ0	Arfgef2	5	0.149438	0.0118225	UP	0.165582	0.0063644	UP	0.00731108	0.881529	NA	0.115216	0.0737333	NA	0.0933485	0.0951104	NA	0.0630556	0.1699	NA	0.0391958	0.424144	NA	-0.0106388	0.842888	NA	-0.0200991	0.672786	NA	0.029237	0.57632	NA	0.0267124	0.649462	NA	-0.0183966	0.731738	NA
A2A5R8;Q9DBE7;A2A5S3;Q9Z108;V9GX87	Stau1	4	-0.0568643	0.364456	NA	-0.0779702	0.15299	NA	-0.14262	0.0197843	DOWN	-0.15349	0.0242079	DOWN	-0.120771	0.0799256	NA	-0.158582	0.0209242	DOWN	-0.0338163	0.491712	NA	-0.115257	0.0819545	NA	-0.0768037	0.13385	NA	-0.00450815	0.923609	NA	0.00178971	0.974637	NA	0.0773504	0.190606	NA
A2A5V4;A2A5V2;A2A5V3;S4R2D3;P55194;S4R2T6;A2A5V1	Sh3bp1	13	0.275683	0.000326817	UP	0.504015	3.69e-06	UP	0.631803	5.53e-08	UP	0.532482	9.35e-08	UP	0.515489	2.07e-07	UP	0.522757	1.72e-07	UP	0.126935	0.102138	NA	0.175462	0.0983803	NA	-0.0018416	0.976858	NA	0.148941	0.025642	UP	0.128697	0.0549257	NA	0.116416	0.0432117	NA
A2A654;E9Q6A7;A2A655;A2A653;A2A652	Bptf	12	-0.0681133	0.404394	NA	-0.223212	0.0167501	DOWN	-0.0111968	0.900561	NA	-0.205456	0.0109053	DOWN	-0.250476	0.00126291	DOWN	-0.0156219	0.823854	NA	-0.0899436	0.282051	NA	-0.153721	0.0987377	NA	-0.231093	0.000970623	DOWN	-0.283673	0.000124161	DOWN	-0.202724	0.00299447	DOWN	-0.161732	0.044579	NA
A2A6A1;F6QGP8	Gpatch8	4	0.0879954	0.0675429	NA	-0.0470668	0.32355	NA	-0.12194	0.0654776	NA	-0.124358	0.0203476	DOWN	-0.103597	0.0716132	NA	-0.0660126	0.190281	NA	-0.12073	0.0387308	NA	-0.114774	0.0422274	NA	-0.122215	0.0332389	NA	-0.0301391	0.555779	NA	-0.201283	0.000870516	DOWN	-0.0848485	0.132357	NA
A2A6Q5;Q8R568	Cdc27	2	0.076585	0.0494369	NA	-0.0125394	0.829114	NA	-0.103055	0.0361397	DOWN	-0.135229	0.00263492	DOWN	-0.130499	0.00883542	DOWN	-0.0453149	0.242094	NA	0.135805	0.0393331	NA	0.0960426	0.129182	NA	0.0260713	0.656941	NA	0.0171917	0.795213	NA	0.0912799	0.159499	NA	0.152357	0.0369328	NA
A2A791;F6VYE2	Zmym4	1	-0.142363	0.00575899	DOWN	-0.0876821	0.0701057	NA	-0.0564284	0.259796	NA	-0.0586202	0.3543	NA	0.0125206	0.775386	NA	0.108407	0.0239074	UP	-0.0881294	0.202758	NA	-0.0463327	0.41881	NA	-0.153333	0.00991108	DOWN	-0.180367	0.00306158	DOWN	-0.170498	0.00483515	DOWN	-0.187367	0.00309803	DOWN
A2A7A7;Q8CFX1;A2A7A8	H6pd	9	0.0216139	0.721726	NA	0.116209	0.108079	NA	0.33209	0.000380331	UP	0.298943	0.00109131	UP	0.421311	0.000219698	UP	0.401071	9.66e-06	UP	-0.229825	0.0021337	DOWN	0.0317019	0.736214	NA	-0.122829	0.0992339	NA	-0.277151	0.000514676	DOWN	-0.0465222	0.566258	NA	-0.14817	0.0946912	NA
A2A7S7;Q91WQ3;F6VXZ2	Yars	4	-0.126914	0.0231252	DOWN	-0.0520982	0.304292	NA	-0.0844774	0.118427	NA	-0.149163	0.00793122	DOWN	-0.0995275	0.0266586	NA	-0.114307	0.073784	NA	-0.165059	0.00192534	DOWN	-0.137084	0.00585589	DOWN	-0.127966	0.00926492	DOWN	-0.0229027	0.600828	NA	-0.0745326	0.119667	NA	-0.250857	9e-05	DOWN
A2A7S8	Kiaa1522	13	0.1698	0.00729344	UP	0.327975	4.86e-05	UP	0.334274	4.89e-06	UP	0.297939	2.1e-05	UP	0.266732	0.000230003	UP	0.313592	0.000178532	UP	-0.0708333	0.471373	NA	-0.00381367	0.966296	NA	0.202952	0.0485077	NA	0.0539746	0.550914	NA	0.00860126	0.927278	NA	0.0129532	0.888755	NA
A2A841;P48193;A2A839;A2A838;A2A842;A2AD32;F7BUB8;F6S4K9;F7CR30	Epb4.1	9	-0.0545885	0.182256	NA	-0.00545906	0.88146	NA	-0.0316794	0.558604	NA	-0.0538169	0.320402	NA	0.0607082	0.119767	NA	0.117881	0.0143059	UP	-0.0507301	0.318548	NA	0.0238421	0.689185	NA	0.0232938	0.655212	NA	-0.0202368	0.700122	NA	-0.050351	0.411912	NA	-0.107379	0.0428485	NA
A2A8L5;F6S1X8;F6Y3V0	Ptprf	11	-0.118566	0.0977762	NA	0.007647	0.937649	NA	-0.226693	0.0060062	DOWN	-0.275828	0.0015391	DOWN	0.0678283	0.360003	NA	-0.0973352	0.268058	NA	-0.227294	0.00391851	DOWN	-0.0577142	0.496245	NA	-0.398325	2.56e-06	DOWN	-0.504354	1.68e-07	DOWN	-0.338088	0.00154615	DOWN	-0.453977	2.93e-05	DOWN
A2A9K3;Q8BMK0;Q8C1L6	Cep85	10	-0.00436567	0.930401	NA	0.00294048	0.953279	NA	0.0814033	0.211416	NA	0.0520824	0.309038	NA	-0.0414063	0.397827	NA	0.0241755	0.655617	NA	-0.00639048	0.889957	NA	-0.0168563	0.744278	NA	0.0597679	0.193108	NA	0.16083	0.00200341	UP	0.0913907	0.122551	NA	0.210618	0.000304452	UP
A2A9Q2;Q8BHG1;A6PWC3;Q3V3G9	Nrd1	15	0.060185	0.115569	NA	-0.113639	0.0407782	NA	-0.264759	9.43e-05	DOWN	-0.217504	0.000101751	DOWN	-0.236999	2.34e-05	DOWN	-0.212746	0.00513324	DOWN	0.0765745	0.217371	NA	-0.131674	0.050663	NA	-0.120953	0.135596	NA	-0.0844999	0.173847	NA	-0.181146	0.0158705	DOWN	-0.203085	0.00501177	DOWN
A2A9W3;Q3UBZ5;A2A9W1	Mif4gd	6	0.26432	0.0257118	UP	0.246421	0.0375697	UP	0.315434	0.0195828	UP	0.156545	0.229153	NA	0.194576	0.113881	NA	-0.106192	0.327455	NA	0.0511775	0.669608	NA	-0.0834684	0.541131	NA	0.172246	0.172364	NA	0.16228	0.305408	NA	0.098049	0.404768	NA	0.150434	0.250783	NA
A2A9X5;Q9JM14	Nt5c	6	0.220101	0.000559326	UP	0.191174	0.00267502	UP	0.279063	0.000135893	UP	0.187538	0.00310072	UP	0.0243248	0.600368	NA	-0.041431	0.430181	NA	0.136208	0.028512	NA	0.181766	0.00608754	UP	0.232271	0.000801715	UP	0.319204	2.72e-05	UP	0.263067	0.000502347	UP	0.331145	9.04e-05	UP
A2AAN0;O35250;A2AAN3;A2AAN4	Exoc7	15	0.0809892	0.0764809	NA	0.0472248	0.256205	NA	0.0464457	0.264152	NA	-0.0577897	0.177883	NA	-0.0586808	0.169913	NA	0.0700802	0.261645	NA	0.0345679	0.527389	NA	-0.0931518	0.0797923	NA	-0.0912894	0.10072	NA	-0.106384	0.0536594	NA	-0.152422	0.00957278	DOWN	-0.0768061	0.163551	NA
A2ABV5;A2BDP0;A2BDN7	Med14	1	-0.133161	0.0113823	DOWN	-0.161799	0.00532119	DOWN	-0.188293	0.0129068	DOWN	-0.126598	0.0601978	NA	-0.0375157	0.470208	NA	0.0404808	0.336624	NA	-0.0330278	0.65402	NA	-0.0640902	0.359154	NA	-0.14046	0.0402714	NA	-0.28443	0.000221249	DOWN	-0.141847	0.0458665	NA	-0.232314	0.00158507	DOWN
A2ABY3;Q922E4	Pcyt2	6	0.238577	0.000665252	UP	0.177525	0.0125863	UP	0.241763	0.000934636	UP	0.125421	0.0451341	NA	0.142871	0.0294196	UP	-0.0653457	0.415993	NA	0.197376	0.00177527	UP	0.177606	0.0121565	UP	0.269828	0.000243961	UP	0.314865	1.22e-05	UP	0.361622	6.6e-06	UP	0.315419	0.000170015	UP
A2ACG7;Q9DBG6	Rpn2	3	-0.227036	0.0288018	DOWN	-0.178312	0.103185	NA	0.00376361	0.972318	NA	-0.0155194	0.866511	NA	-0.0402585	0.647383	NA	0.0154716	0.877211	NA	-0.21421	0.0675705	NA	-0.0937419	0.441106	NA	-0.141622	0.204667	NA	-0.0884066	0.43269	NA	0.0368615	0.756835	NA	0.0134194	0.911394	NA
A2ACM0;Q8K4Q0;E9PXZ5;F6U5L3	Rptor	15	0.0741523	0.0517209	NA	0.0383045	0.3247	NA	-0.0771707	0.142122	NA	-0.0453131	0.28519	NA	0.0107504	0.797818	NA	-0.083379	0.0370972	NA	0.121071	0.0220819	UP	0.0218018	0.637029	NA	-0.00627686	0.883598	NA	-0.00313745	0.942306	NA	0.032858	0.542265	NA	0.000299298	0.994645	NA
A2ACQ1;Q8K1G9;A2ACP9	Dhx35	1	-0.0164594	0.825115	NA	0.0191269	0.759576	NA	0.0668336	0.275678	NA	-0.031345	0.694015	NA	0.0578964	0.368651	NA	0.208859	0.00236343	UP	-0.116678	0.084768	NA	-0.110241	0.0373021	NA	-0.112673	0.0205037	DOWN	-0.221946	0.000271432	DOWN	-0.206762	0.00235024	DOWN	-0.152655	0.0126594	DOWN
A2AD03;Q9QXG2;Q3UR39;Q9QZD5	Chm	6	0.249581	2.12e-05	UP	0.244261	6.26e-05	UP	0.238456	2.26e-05	UP	0.187953	0.000188799	UP	0.149401	0.00357137	UP	0.140688	0.0112674	UP	0.108128	0.0594701	NA	-0.0361536	0.540053	NA	0.137776	0.0139649	UP	0.163549	0.007508	UP	0.178063	0.00759376	UP	0.0625593	0.316481	NA
A2ADR8;Q8R3G1	Ppp1r8	4	-0.0086397	0.843407	NA	-0.135234	0.0103958	DOWN	-0.0912723	0.0549769	NA	-0.0840293	0.091315	NA	-0.127234	0.0150885	DOWN	-0.16082	0.00182066	DOWN	-0.143898	0.00636391	DOWN	-0.195714	0.00189048	DOWN	-0.10026	0.0519539	NA	-0.101872	0.0954041	NA	-0.184847	0.00802914	DOWN	-0.135012	0.0261145	DOWN
A2ADY9;Q9DAF3	Ddi2	2	0.0266274	0.584127	NA	-0.0132798	0.779906	NA	-0.0503095	0.381095	NA	-0.0999184	0.0623598	NA	-0.132347	0.0184644	DOWN	-0.131973	0.0124575	DOWN	-0.0364642	0.444175	NA	-0.0800207	0.114159	NA	0.0419945	0.413091	NA	0.159819	0.00177517	UP	0.0741418	0.235657	NA	0.116149	0.0313459	UP
A2AE27;Q9DBT5;A2AE22;F7ATG4;F7D159;A2AE25;F6WIB6	Ampd2	4	-0.0661673	0.20457	NA	-0.159066	0.0043651	DOWN	-0.198573	0.00073793	DOWN	-0.245382	3.57e-05	DOWN	-0.245955	2.32e-05	DOWN	-0.259347	1.1e-05	DOWN	-0.0349894	0.528755	NA	-0.164874	0.0166076	DOWN	-0.0563011	0.32751	NA	-0.0439199	0.491767	NA	-0.0909859	0.161079	NA	-0.0407789	0.509894	NA
A2AEW0;A2AEW1;Q64092;Q9WTW4;Z4YLF7	Tfe3	12	-0.245487	0.000131317	DOWN	-0.356783	4.58e-05	DOWN	-0.384428	1.13e-06	DOWN	-0.33734	3.29e-06	DOWN	-0.437873	6.31e-07	DOWN	-0.444678	5.76e-07	DOWN	-0.106718	0.178604	NA	-0.159982	0.150903	NA	-0.269531	0.00151058	DOWN	-0.364057	9.17e-05	DOWN	-0.417163	4.28e-05	DOWN	-0.472875	2.57e-05	DOWN
A2AFF6;O35638;F6XLF4	Stag2	12	-0.192955	0.00233404	DOWN	-0.260773	0.000537265	DOWN	-0.232295	0.00155827	DOWN	-0.142243	0.0326723	DOWN	-0.156694	0.0162844	DOWN	-0.116659	0.0684343	NA	-0.097553	0.178367	NA	-0.0620629	0.444018	NA	-0.0612768	0.338421	NA	-0.0947178	0.153061	NA	-0.0102651	0.888951	NA	-0.0839541	0.217609	NA
A2AFQ0;Q7TMY8;F6XP90;F6UYC1	Huwe1	11	0.0305837	0.470641	NA	0.013128	0.808254	NA	-0.268898	0.00128896	DOWN	-0.351346	1.74e-06	DOWN	-0.0804793	0.211318	NA	-0.174053	0.0012798	DOWN	-0.0410204	0.573065	NA	-0.0532935	0.428307	NA	-0.199019	0.012857	DOWN	-0.312843	0.000466539	DOWN	-0.2104	0.0203235	DOWN	-0.43039	4.76e-06	DOWN
A2AG10;A2AG11;A2AG12	Nup62cl	10	0.251618	0.0580577	NA	0.0321765	0.848015	NA	0.385162	0.00743509	UP	0.452302	0.00189408	UP	0.185996	0.168882	NA	0.181845	0.226523	NA	0.661939	1.99e-07	UP	0.643751	2e-07	UP	0.647572	5.24e-07	UP	0.434796	2.9e-05	UP	0.563656	4.66e-05	UP	0.667746	5.52e-06	UP
A2AG58;A2AG55;Z4YLY4		10	-0.11628	0.0972953	NA	-0.00782423	0.897663	NA	0.224403	0.00522834	UP	0.288167	0.000143398	UP	0.0523914	0.411987	NA	0.320027	3.13e-05	UP	0.293004	6.26e-05	UP	0.283789	0.000439261	UP	0.367323	6.16e-07	UP	0.390329	2.35e-06	UP	0.276446	0.000827262	UP	0.379084	5.75e-06	UP
A2AG68;Q64430	Atp7a	1	-0.0599071	0.409152	NA	-0.105744	0.0713768	NA	-0.131269	0.0638289	NA	-0.0864251	0.168639	NA	0.164267	0.00990053	UP	0.0783556	0.190961	NA	-0.138514	0.0262968	NA	-0.0515133	0.387469	NA	-0.153604	0.0155764	DOWN	-0.145821	0.0170901	DOWN	-0.0259754	0.774093	NA	-0.102957	0.105851	NA
A2AH25;Q5FWK3	Arhgap1	5	0.23186	7.55e-05	UP	0.189894	0.000764162	UP	0.143556	0.0204521	UP	0.147896	0.00803079	UP	0.103381	0.0281987	UP	0.0794924	0.112766	NA	0.155284	0.0285679	NA	0.0486015	0.434878	NA	0.022483	0.713999	NA	0.0231886	0.708298	NA	0.0487368	0.442998	NA	0.0358494	0.587447	NA
A2AH85;O08810;G3UZ34;G3UXK8;G3UZ25	Eftud2	3	-0.0696434	0.0649425	NA	-0.134266	0.00393473	DOWN	0.0552286	0.213643	NA	0.125612	0.0238374	UP	0.0853915	0.0919917	NA	0.125761	0.00567482	UP	-0.0363335	0.557996	NA	-0.000415546	0.99525	NA	-0.00844148	0.904138	NA	-0.0518525	0.414146	NA	-0.00352241	0.956408	NA	0.113014	0.128881	NA
A2AHC3;A2AHC4;F6Q2D3;F6QF29;F6W3X2;V9GXD7	Camsap1	15	0.247704	0.00778373	UP	0.237989	0.0235886	UP	-0.00727262	0.937573	NA	-0.172918	0.0507915	NA	-0.134918	0.17873	NA	-0.0448949	0.590384	NA	0.0567053	0.606429	NA	0.0957536	0.294071	NA	-0.0117236	0.921025	NA	-0.0789651	0.431466	NA	0.0493745	0.596157	NA	-0.0444966	0.642819	NA
A2AHJ4;G3UXF9;G3UZT0	Brwd3	12	-0.298403	0.157743	NA	-0.219457	0.198913	NA	-0.0199983	0.893034	NA	0.191302	0.220193	NA	-0.0810279	0.575694	NA	-0.0165336	0.917114	NA	-0.307993	0.028244	NA	-0.446719	0.00172235	DOWN	-0.0862785	0.580381	NA	-0.571369	0.00993604	DOWN	-0.167416	0.293092	NA	-0.724024	0.000154145	DOWN
A2AIH8;Q9D711	Pir	15	0.196201	0.00549826	UP	0.073503	0.205989	NA	-0.0781142	0.162749	NA	-0.145501	0.0152837	DOWN	-0.225581	0.000619098	DOWN	-0.279557	0.000187397	DOWN	-0.131213	0.0979624	NA	-0.0995296	0.186728	NA	-0.131484	0.176571	NA	-0.123282	0.100747	NA	-0.173503	0.0448069	NA	-0.319909	0.000567085	DOWN
A2AIM4;CON__sw|Q3SX28_CONT|CONT_Q3SX28;Q5KR48;A2AIM5	Tpm2	15	-0.00406383	0.93497	NA	-0.0963114	0.278431	NA	-0.605025	2.45e-09	DOWN	-0.561969	1.66e-08	DOWN	-0.545187	5.99e-09	DOWN	-0.496899	1.12e-07	DOWN	0.0905628	0.232563	NA	0.263265	0.00758676	UP	-0.179009	0.104937	NA	-0.302957	0.0014764	DOWN	-0.303733	0.00110639	DOWN	-0.439039	8.91e-05	DOWN
A2AJ15;A2AJ14	Man1b1	9	0.138342	0.00162925	UP	0.102257	0.0390622	UP	-0.0453377	0.295683	NA	0.0905625	0.0294321	NA	0.212074	0.000508335	UP	0.214136	0.000174288	UP	-0.133594	0.0589276	NA	-0.0306714	0.63345	NA	-0.104258	0.0647449	NA	-0.0924284	0.159649	NA	0.0398534	0.493267	NA	0.0302082	0.632024	NA
A2AJ72;Q3TIX6;F7AM43;F6S444;F6W2V3	Fubp3	7	-0.257059	4.12e-05	DOWN	-0.19268	8.82e-05	DOWN	-0.0162066	0.686741	NA	0.120647	0.00847192	UP	-0.00839776	0.875501	NA	0.161345	0.000368793	UP	0.0131341	0.82655	NA	0.014014	0.823475	NA	0.17133	0.00904764	UP	0.206987	0.0034689	UP	0.149233	0.099839	NA	0.370728	4.85e-05	UP
A2AJG0;Q80UU2	Rpp38	12	-0.104238	0.147221	NA	-0.0290986	0.671075	NA	0.0472134	0.488502	NA	-0.000926033	0.988849	NA	0.0950668	0.209898	NA	-0.0692895	0.394349	NA	-0.0470217	0.530472	NA	-0.0433297	0.603198	NA	-0.0996536	0.256404	NA	-0.292006	0.00514388	DOWN	-0.243701	0.00749673	DOWN	-0.0999915	0.23227	NA
A2AJT5;A2AJT4;A2AJT3	Pnisr	12	-0.0413309	0.287934	NA	-0.0774966	0.0746119	NA	0.0159488	0.722248	NA	-0.0586277	0.165409	NA	-0.0178221	0.644676	NA	-0.0560668	0.198096	NA	-0.0214698	0.620807	NA	-0.118847	0.0262216	NA	-0.0231226	0.59911	NA	-0.0496052	0.234144	NA	-0.0798128	0.181297	NA	-0.124567	0.0228749	DOWN
A2AKD7;Q61234	Snta1	14	0.0475202	0.516514	NA	-0.051948	0.597229	NA	-0.0198409	0.799236	NA	-0.00321032	0.967511	NA	-0.0352539	0.685515	NA	-0.0144899	0.850352	NA	0.0786205	0.171902	NA	0.0724873	0.314141	NA	0.1084	0.0835886	NA	0.145345	0.026816	UP	0.201871	0.0112607	UP	0.143213	0.0665777	NA
A2AKI5;P43406;F6W6Q6;B7ZCI9	Itgav	9	0.0584232	0.241986	NA	0.244023	0.00037512	UP	0.235748	0.0016086	UP	0.341872	2.89e-06	UP	0.503977	2.55e-08	UP	0.456512	3.62e-07	UP	-0.231127	0.00448397	DOWN	-0.0570294	0.60372	NA	-0.247428	0.00192022	DOWN	-0.357112	0.000191433	DOWN	-0.159736	0.126604	NA	-0.271739	0.00425195	DOWN
A2AKX3;F6R186	Setx	10	-0.0484575	0.686176	NA	-0.128311	0.399408	NA	0.057152	0.7134	NA	0.0401191	0.73575	NA	-0.28509	0.0183004	DOWN	0.188778	0.167359	NA	0.15387	0.412557	NA	0.0673565	0.716745	NA	0.0627381	0.720108	NA	0.238311	0.21978	NA	-0.0784047	0.660169	NA	0.115213	0.528539	NA
A2AL12;Q8BG05;J3QNY1;E9Q7H5;B2RXM2;A2AL13	Hnrnpa3	3	-0.20203	0.0205474	DOWN	-0.092281	0.316988	NA	0.121158	0.175476	NA	0.305226	0.0190897	UP	0.347088	0.0025044	UP	0.444493	4.48e-05	UP	-0.318997	0.00313666	DOWN	-0.00420661	0.974997	NA	-0.199636	0.0808653	NA	-0.335422	0.00347877	DOWN	-0.206217	0.0853322	NA	-0.148011	0.165465	NA
A2AL50;Q8C0I1;H3BKN2;A2AL49;H3BIY5;H3BJ14	Agps	13	0.0602065	0.167798	NA	0.139298	0.00814585	UP	0.191112	0.00149953	UP	0.155354	0.00313483	UP	0.164335	0.00292287	UP	0.198253	0.000379868	UP	-0.0450037	0.487409	NA	0.0108056	0.865906	NA	0.0100749	0.87453	NA	-0.107163	0.0960426	NA	0.00897903	0.882724	NA	0.0533717	0.387657	NA
A2AL85;Q8BSY0;Q8CBM2;A2AL83;A2AL79;Q6P8S1;A2AL78;Q3TU40;A2AL81	Asph	9	-0.0633525	0.297128	NA	0.0827404	0.35512	NA	0.0457349	0.514886	NA	0.00435797	0.942031	NA	0.0952502	0.147501	NA	0.137847	0.0507924	NA	-0.0299709	0.56551	NA	0.0905046	0.338856	NA	-0.0765631	0.175322	NA	-0.148503	0.0162272	DOWN	0.053707	0.436247	NA	-0.0240971	0.650979	NA
A2ALA4;Q62276	Med22	7	0.0363367	0.400985	NA	0.0420026	0.322112	NA	0.0823951	0.103276	NA	0.137012	0.00399283	UP	0.101919	0.0333094	UP	0.0048535	0.920737	NA	0.00984916	0.862531	NA	0.0836472	0.131096	NA	0.0697401	0.217871	NA	0.0875296	0.206322	NA	0.0584617	0.32901	NA	0.096402	0.0858132	NA
A2ALA6;P09925;V9GXE6	Surf1	10	0.0524575	0.58118	NA	0.10606	0.0730392	NA	0.17445	0.0280257	UP	0.243695	0.000638472	UP	0.0696081	0.382027	NA	-0.0595734	0.29764	NA	0.285075	8.24e-06	UP	0.253972	0.000591823	UP	0.403721	1.71e-05	UP	0.356048	3.36e-06	UP	0.318197	0.000162678	UP	0.503771	1.98e-06	UP
A2ALB2;Q6PAQ4;A2ALB1	Rexo4	3	-0.0715264	0.175976	NA	-0.172236	0.00384399	DOWN	-0.00990905	0.858695	NA	0.0996925	0.0902542	NA	-0.0370511	0.46494	NA	0.0949426	0.114556	NA	0.006328	0.922288	NA	-0.0892099	0.16914	NA	-0.0241744	0.717499	NA	-0.0388324	0.535654	NA	-0.0429699	0.504192	NA	0.10659	0.0986971	NA
A2ALV3;Q62420;Q8BXU5;F6ZL13;A2ALV1	Sh3gl2	13	0.0547771	0.352781	NA	0.209754	0.0191187	UP	0.513896	1.22e-06	UP	0.530023	9.39e-08	UP	0.37861	5.28e-06	UP	0.283477	0.000622802	UP	-0.00886692	0.937506	NA	0.0693579	0.434645	NA	-0.0457675	0.584511	NA	0.0379291	0.681679	NA	-0.107229	0.265939	NA	0.0460743	0.640147	NA
A2AMW0;P47757;F7CAZ6;F6YHZ8	Capzb	not-sig	0.0219063	0.540221	NA	0.052817	0.25539	NA	0.0649546	0.0806152	NA	0.0384899	0.391906	NA	0.0390203	0.319332	NA	0.00722379	0.828116	NA	-0.0841766	0.0740433	NA	-0.0250812	0.606386	NA	-0.0121754	0.776548	NA	0.00961013	0.832986	NA	0.0521313	0.267405	NA	-0.00510592	0.920022	NA
A2AMY5;Q91VX2;F6PYV5;A2AMY7;F6WTC8	Ubap2	15	0.0576272	0.317763	NA	-0.0597392	0.368572	NA	-0.0982948	0.0612685	NA	-0.192344	0.00139902	DOWN	-0.176511	0.010981	DOWN	-0.173929	0.00431437	DOWN	0.0854461	0.196994	NA	-0.0946336	0.199433	NA	-0.0337505	0.595456	NA	-0.15294	0.0282512	DOWN	-0.175757	0.0169287	DOWN	-0.0863001	0.214091	NA
A2AN08;F6SSP6;Z4YMA7;Z4YLP1	Ubr4	11	0.0692248	0.121524	NA	0.0511427	0.374033	NA	-0.13098	0.0725622	NA	-0.219806	0.00012779	DOWN	0.0420338	0.490304	NA	-0.00984924	0.802967	NA	0.102004	0.108403	NA	0.0661411	0.301746	NA	-0.101783	0.148581	NA	-0.145975	0.0545629	NA	-0.0708508	0.295142	NA	-0.197517	0.00423269	DOWN
A2AP78;G5E920;O54879	Hmgb3	5	0.410252	2.2e-05	UP	0.38481	0.000316217	UP	0.0753481	0.346785	NA	-0.0614298	0.502856	NA	-0.10261	0.174225	NA	-0.0652179	0.459917	NA	0.21003	0.0706389	NA	0.0144369	0.901624	NA	0.00932597	0.946387	NA	0.062633	0.595759	NA	0.0182747	0.870955	NA	-0.119443	0.233226	NA
A2AP88;Q8BYK8	Zc3h6	6	0.19376	0.0373768	UP	0.216191	0.0101784	UP	0.094975	0.29921	NA	0.148558	0.112987	NA	0.080253	0.309143	NA	-0.102149	0.194014	NA	0.152164	0.05308	NA	0.225119	0.00876019	UP	0.301636	0.00347844	UP	0.336919	0.000177134	UP	0.286961	0.00175182	UP	0.291583	0.00133529	UP
A2APB8	Tpx2	1	-0.230555	5.71e-05	DOWN	-0.24428	0.000238508	DOWN	-0.241259	0.000317867	DOWN	-0.115486	0.0109175	DOWN	-0.113373	0.0128684	DOWN	-0.0553799	0.209386	NA	-0.047364	0.483071	NA	-0.0463569	0.464211	NA	-0.199028	0.00464219	DOWN	-0.0792907	0.230578	NA	-0.0976248	0.134079	NA	-0.101209	0.123736	NA
A2AQ17;Q9CWX2	Ndufaf1	10	-0.105654	0.0496426	NA	-0.155302	0.00573698	DOWN	0.0370974	0.616754	NA	0.00952763	0.870738	NA	-0.0177616	0.76578	NA	-0.00603139	0.903953	NA	0.0159651	0.79039	NA	0.0523271	0.313484	NA	0.176991	0.00692657	UP	0.144972	0.00614866	UP	0.113015	0.0762705	NA	0.282308	8.74e-05	UP
A2AQ19	Rtf1	4	-0.0636642	0.121551	NA	-0.0954319	0.0321324	NA	-0.0054197	0.911399	NA	-0.0946498	0.0278332	NA	-0.130673	0.00597505	DOWN	-0.147744	0.00138281	DOWN	-0.0190524	0.713217	NA	-0.0438837	0.482016	NA	-0.0577948	0.287481	NA	-0.0191235	0.695875	NA	-0.0694887	0.203598	NA	-0.0510374	0.352529	NA
A2AQ42;A2AQ45;A2AQ41;Q80TY0;A2AQ43;A2AQ44;F6VVN1;A2AQ39;A2AQ47	Fnbp1	5	0.139143	0.0104506	UP	0.056127	0.453476	NA	0.0995055	0.0744893	NA	-0.00596958	0.898642	NA	0.0107897	0.837047	NA	-0.0245559	0.640584	NA	0.212905	0.00107623	UP	0.107178	0.069022	NA	0.108082	0.0623389	NA	0.0460406	0.438671	NA	-0.0061421	0.911654	NA	-0.0278716	0.654192	NA
A2AQA7;Q8CFQ3	Aqr	1	-0.102531	0.0205983	DOWN	-0.117455	0.0145549	DOWN	-0.169612	0.000956967	DOWN	-0.0867309	0.0769815	NA	0.0132956	0.74135	NA	0.0606745	0.150136	NA	-0.0551761	0.335003	NA	0.0227893	0.698366	NA	-0.0618935	0.269554	NA	-0.086321	0.130929	NA	-0.0616855	0.298908	NA	-0.0301832	0.6311	NA
A2AQJ5;A2AQJ6;Q8BXN9;A2AQJ7	Tmem87a	9	0.12885	0.0109834	UP	0.0998095	0.0594675	NA	0.0468675	0.425144	NA	0.0929509	0.107594	NA	0.201077	0.00524971	UP	0.250856	4.29e-05	UP	-0.0484211	0.352563	NA	-0.0267941	0.65492	NA	0.016101	0.794693	NA	0.0346496	0.519931	NA	0.105571	0.11123	NA	-0.0206842	0.736958	NA
A2AQN5;A2AQN4;Q9QXG4;D6RHA7;F7CU63	Acss2	not-sig	0.202441	0.14921	NA	0.30322	0.0454934	NA	0.14799	0.332257	NA	0.0322041	0.849046	NA	0.233726	0.0942086	NA	0.0329796	0.816163	NA	0.166724	0.170369	NA	0.062999	0.654952	NA	-0.0694737	0.642171	NA	-0.0806043	0.558559	NA	-0.148821	0.323828	NA	-0.233152	0.0663101	NA
A2AR02;A2AR01	Ppig	1	-0.0561681	0.20348	NA	-0.015559	0.762352	NA	-0.0232862	0.625684	NA	0.00685403	0.913066	NA	0.0260181	0.595794	NA	0.0986524	0.0309764	NA	-0.0511506	0.260267	NA	-0.138604	0.00840794	DOWN	-0.211358	0.000326585	DOWN	-0.168605	0.00605664	DOWN	-0.233029	0.00020667	DOWN	-0.189091	0.00100739	DOWN
A2ARP8;Q9QYR6	Map1a	2	0.10126	0.0358484	UP	0.0156499	0.760901	NA	-0.0865712	0.0660429	NA	-0.227059	5.56e-05	DOWN	-0.180566	0.000626863	DOWN	-0.176264	0.00252988	DOWN	0.160988	0.00528776	UP	0.0663796	0.355112	NA	0.175351	0.00150926	UP	0.234877	0.000123418	UP	0.0359794	0.556341	NA	0.108622	0.0467255	NA
A2ARV4;A2ARV5;Q3V346	Lrp2	4	-0.544888	0.000539882	DOWN	-0.574516	0.00051754	DOWN	-0.844873	7.63e-06	DOWN	-0.827301	1.76e-05	DOWN	-0.917247	1.58e-06	DOWN	-0.795958	9.4e-06	DOWN	-0.431587	0.0186496	DOWN	-0.445478	0.027636	NA	-0.506792	0.00316762	DOWN	-0.562967	0.000854032	DOWN	-0.240605	0.293237	NA	-0.258157	0.171249	NA
A2AS45;Q68FH0;A2AS47;A2AS44;V9GXG7;E9QKH8;O35927	Pkp4	9	-0.038435	0.54401	NA	-0.037418	0.550084	NA	-0.00521318	0.941221	NA	0.124677	0.0794589	NA	0.27996	0.000287854	UP	0.406889	2.49e-05	UP	-0.0949625	0.400486	NA	-0.180304	0.0839065	NA	-0.0963471	0.360126	NA	-0.115467	0.374424	NA	-0.161622	0.112555	NA	-0.216733	0.0371663	NA
A2AS98;P28660;Q8K1X4	Nckap1	5	0.138103	0.0021861	UP	0.151331	0.00189547	UP	-0.0298114	0.618643	NA	-0.0386142	0.368975	NA	0.0795953	0.0690471	NA	0.0372866	0.364748	NA	0.108363	0.0409793	NA	0.0553914	0.284806	NA	0.0215532	0.661191	NA	-0.0159987	0.730194	NA	-0.00410791	0.9366	NA	-0.0964704	0.0717941	NA
A2ASS6;E9Q8N1;E9Q8K5;F7CR78;A2AT68;F6RSJ3;A2AT70	Ttn	7	-0.066541	0.507274	NA	0.0973153	0.453558	NA	0.16733	0.344326	NA	0.221888	0.0215266	UP	-0.118947	0.163515	NA	0.409612	0.00194172	UP	-0.0057122	0.963394	NA	0.00667707	0.966381	NA	0.274912	0.0214646	UP	0.48561	0.00891179	UP	0.639752	0.000732727	UP	0.412438	0.039159	NA
A2AT37;F6Q3G7	Upf2	2	0.0947437	0.0240366	NA	0.129315	0.00460453	UP	-0.0455635	0.285306	NA	-0.128393	0.01607	DOWN	-0.0386003	0.38913	NA	-0.0134095	0.778198	NA	0.131465	0.0425912	NA	0.0999406	0.17955	NA	0.0840295	0.192023	NA	0.0827563	0.214258	NA	0.142611	0.053609	NA	0.103731	0.110968	NA
A2ATU0	Dhtkd1	7	-0.00538245	0.941969	NA	0.105206	0.304882	NA	0.0877487	0.268062	NA	0.0741556	0.296508	NA	0.183424	0.0381398	UP	0.113735	0.237772	NA	-0.0407851	0.587479	NA	0.114422	0.146921	NA	0.283034	0.00081786	UP	0.261888	0.00950755	UP	0.311428	0.000357425	UP	0.242701	0.00513993	UP
A2AUE1;G5E8T0;P60904	Dnajc5	1	-0.116192	0.0067016	DOWN	-0.0953999	0.0161584	NA	-0.0722558	0.131883	NA	0.0517749	0.218303	NA	0.272038	7.01e-06	UP	0.24979	8.85e-06	UP	-0.245566	0.00010531	DOWN	-0.254605	0.000118393	DOWN	-0.271372	0.000538083	DOWN	-0.275548	0.000645151	DOWN	-0.200135	0.0115415	DOWN	-0.167022	0.007799	DOWN
A2AUY4;F6R4Y5;A2AUY3	Baz2b	13	0.055067	0.507056	NA	0.176032	0.0289912	UP	0.116754	0.0994366	NA	0.190242	0.0156666	UP	0.14654	0.058153	NA	0.0219459	0.838885	NA	0.0643549	0.341861	NA	0.0572313	0.466414	NA	-0.0499221	0.462813	NA	-0.0810391	0.328778	NA	0.118888	0.279174	NA	-0.15906	0.0449394	NA
A2AVJ7;Q99PL5	Rrbp1	4	-0.170892	0.0130327	DOWN	-0.291004	2.79e-05	DOWN	-0.410352	1.38e-06	DOWN	-0.291339	3.42e-05	DOWN	-0.215828	0.00200785	DOWN	-0.157495	0.0819936	NA	-0.0620976	0.55085	NA	-0.18024	0.0631993	NA	-0.065675	0.516486	NA	-0.0793751	0.507755	NA	-0.00670584	0.954497	NA	-0.0231653	0.804498	NA
A2AVR9;P62627	Dynlrb1	6	0.12703	0.0522411	NA	0.24857	0.000456532	UP	0.251611	0.000740118	UP	0.249256	0.0012767	UP	0.109078	0.0745307	NA	-0.0346307	0.552672	NA	0.0502125	0.475471	NA	0.124871	0.0753653	NA	0.155922	0.0346056	NA	0.223845	0.00172366	UP	0.14981	0.0424494	NA	0.0978557	0.191091	NA
A2AWA9;A2AWA7;A2AWB0;A6H6A9	Rabgap1	2	0.0273146	0.389435	NA	-0.006752	0.866712	NA	-0.0679948	0.115441	NA	-0.127457	0.00564976	DOWN	-0.0240986	0.487127	NA	-0.0843276	0.0239981	NA	-0.0164616	0.806699	NA	-0.04647	0.472501	NA	0.0118048	0.853421	NA	0.0677475	0.272394	NA	0.118571	0.0931342	NA	0.0379272	0.641054	NA
A2AWN8;P59326	Ythdf1	2	-0.0235243	0.62348	NA	-0.117551	0.0216691	DOWN	-0.0364794	0.461308	NA	-0.117144	0.017694	DOWN	-0.191755	0.00061689	DOWN	-0.129515	0.0261963	DOWN	0.0115873	0.809043	NA	-0.0176203	0.736313	NA	0.0802493	0.123947	NA	0.0895517	0.095073	NA	0.0518819	0.395673	NA	0.0868016	0.154506	NA
A2AWT5;P25976;E9Q4A8;G3UZW9	Ubtf	10	-0.110169	0.131075	NA	-0.174625	0.0153272	DOWN	0.17325	0.0909487	NA	0.172862	0.0189024	UP	-0.00380342	0.962792	NA	0.0131083	0.842162	NA	0.0331544	0.741983	NA	-0.0307436	0.761756	NA	0.147386	0.256209	NA	0.195187	0.0742418	NA	0.0666906	0.611535	NA	0.204852	0.0704407	NA
A2BDX0;Q9Z103	Adnp	1	-0.123022	0.00395493	DOWN	-0.119427	0.00648314	DOWN	-0.0742915	0.0727027	NA	0.00975374	0.835712	NA	0.0398115	0.370512	NA	0.0332127	0.37414	NA	-0.170355	0.000980439	DOWN	-0.0935328	0.0956457	NA	-0.130053	0.00852246	DOWN	-0.184737	0.000507998	DOWN	-0.135452	0.0131144	DOWN	-0.146791	0.00721061	DOWN
A2BDX3	Mocs3	7	-0.0396715	0.559957	NA	0.129187	0.032477	UP	0.313147	0.000504507	UP	0.408324	1.18e-06	UP	0.2402	0.001115	UP	0.211791	0.000325885	UP	-0.0442805	0.569351	NA	0.00173223	0.984314	NA	0.131809	0.134131	NA	0.187065	0.0238845	UP	0.13192	0.185167	NA	0.299876	0.0014528	UP
A2BE28	Las1l	3	-0.136182	0.00855676	DOWN	-0.15451	0.00400303	DOWN	0.0587908	0.224524	NA	0.108979	0.115235	NA	0.053437	0.311995	NA	0.0798288	0.119797	NA	-0.0771961	0.183245	NA	-0.0530104	0.385825	NA	-0.055717	0.399651	NA	-0.155743	0.00757642	DOWN	-0.140503	0.0179301	DOWN	-0.00353112	0.958685	NA
A2BIE1	Qser1	12	-0.242245	0.000863064	DOWN	-0.409023	2.01e-06	DOWN	-0.374305	7.87e-07	DOWN	-0.313651	7.76e-05	DOWN	-0.263012	3.53e-05	DOWN	-0.238178	0.00600244	DOWN	-0.1621	0.0355161	NA	-0.304828	0.0003147	DOWN	-0.298133	0.000158518	DOWN	-0.469368	7.31e-07	DOWN	-0.431819	5.12e-06	DOWN	-0.319591	0.00145584	DOWN
A2CG63;Z4YMH1;Z4YL44;F6R6U0	Arid4b	3	-0.131635	0.00942123	DOWN	-0.118032	0.0139231	DOWN	-0.0592725	0.226949	NA	0.015817	0.717306	NA	0.0392233	0.489034	NA	-0.0129012	0.75185	NA	-0.0609761	0.493949	NA	-0.147564	0.110146	NA	-0.0972186	0.276217	NA	-0.107557	0.232026	NA	-0.0630287	0.471787	NA	-0.0893904	0.323186	NA
A2CG76;Q9Z148;A2CG77;G3UYH7;H3BIW5	Ehmt2	3	-0.144511	0.00240069	DOWN	-0.116382	0.0100164	DOWN	0.0267633	0.571905	NA	0.107698	0.0685526	NA	0.130041	0.011813	UP	0.0927413	0.0406379	NA	-0.0161323	0.751538	NA	-0.0386408	0.452162	NA	-0.104035	0.0629988	NA	-0.124369	0.0163613	DOWN	-0.159373	0.00941904	DOWN	-0.0873244	0.0955679	NA
A2RSY1	Kansl3	3	-0.146269	0.0346727	DOWN	-0.1093	0.0864393	NA	-0.113374	0.0992923	NA	-0.0199032	0.808012	NA	-0.0223577	0.722855	NA	0.192324	0.00780841	UP	-0.0108118	0.912473	NA	0.0306309	0.750461	NA	0.0403049	0.708884	NA	-0.0637686	0.518406	NA	-0.0816939	0.420066	NA	0.133358	0.179061	NA
A2RSY6	Trmt1l	15	-0.0682257	0.114884	NA	-0.0835459	0.0606801	NA	-0.307917	3.9e-06	DOWN	-0.265017	8.34e-05	DOWN	-0.27189	3.63e-05	DOWN	-0.275434	2.04e-05	DOWN	0.111708	0.099666	NA	0.0635434	0.33302	NA	-0.168172	0.0150152	DOWN	-0.123498	0.0672796	NA	-0.104445	0.11175	NA	-0.175313	0.011006	DOWN
A2RTH5	Lcmt1	2	0.113813	0.130385	NA	0.0288156	0.666843	NA	-0.129393	0.118044	NA	-0.178753	0.0152877	DOWN	-0.00280432	0.967322	NA	-0.0871654	0.330525	NA	0.0451158	0.565922	NA	0.126533	0.14445	NA	0.267108	0.00340664	UP	0.230266	0.011147	UP	0.284651	0.00163902	UP	0.327323	0.000725101	UP
A2TJV2	Palm3	1	-0.0693965	0.324264	NA	-0.169494	0.138105	NA	-0.233614	0.0120689	DOWN	-0.0562638	0.451454	NA	0.131603	0.0784114	NA	0.11702	0.109396	NA	-0.116649	0.162047	NA	-0.0686618	0.479474	NA	-0.192303	0.0577639	NA	-0.137545	0.104203	NA	-0.219775	0.0235952	DOWN	-0.0722594	0.49379	NA
A3KG93;Q6ZQ88;G8JL40;F6Z4I3;F6ZC60	Kdm1a	14	-0.222872	3.28e-05	DOWN	-0.20962	3.29e-05	DOWN	-0.164805	0.0019079	DOWN	-0.0827572	0.077382	NA	0.0159689	0.684656	NA	0.0672479	0.0895602	NA	-0.13718	0.0107715	DOWN	-0.0516742	0.302293	NA	-0.00267009	0.957086	NA	0.0739831	0.141928	NA	0.0910544	0.0712059	NA	0.0825752	0.125102	NA
A3KGG8;Q9D9Z1;H3BKK2;F7BE71;A3KGG6;H3BKV9	Knstrn	10	0.0628351	0.148233	NA	-0.0405054	0.529083	NA	0.0183302	0.756046	NA	0.144283	0.0322497	UP	0.069716	0.150187	NA	0.122928	0.0218428	UP	0.227097	0.000145359	UP	0.112773	0.0391248	NA	0.231578	0.000263311	UP	0.30161	2.8e-05	UP	0.204431	0.00105568	UP	0.224598	0.000102326	UP
A3KGI3;Q66JQ7;A3KGI5;A3KGI6	Casc5	12	-0.0893419	0.106486	NA	-0.16368	0.00873335	DOWN	-0.113449	0.063805	NA	-0.0457648	0.386349	NA	-0.11179	0.0509507	NA	-0.0332207	0.609625	NA	-0.0516684	0.306894	NA	-0.118487	0.031194	NA	-0.152186	0.00546575	DOWN	-0.0642272	0.227555	NA	-0.172924	0.00663395	DOWN	-0.0932107	0.108749	NA
A3KGV1;A3KGV9;V9GXZ0;A3KGW0;F6Y325;A3KGV2;A3KGV3	Odf2	1	0.00533102	0.891312	NA	-0.00949874	0.81959	NA	0.00521965	0.925049	NA	0.0572762	0.191462	NA	0.0492182	0.254442	NA	0.108705	0.0113669	UP	-0.0426206	0.280401	NA	-0.0341987	0.411324	NA	-0.103513	0.0148728	DOWN	-0.0175772	0.683531	NA	-0.041205	0.386451	NA	-0.178316	0.000518581	DOWN
A6H5X4;B4XVP9;B4XVQ1;Q8BVM9	Phf11	7	-0.0177171	0.793729	NA	0.24676	0.011709	UP	0.506179	8.79e-05	UP	0.696352	3.41e-07	UP	0.786082	4.8e-09	UP	0.892671	8.25e-09	UP	-0.0361859	0.811495	NA	0.177502	0.259487	NA	0.135016	0.312761	NA	-0.0453913	0.741256	NA	0.307925	0.0258343	UP	0.480643	0.00884088	UP
A6H5Y3	Mtr	10	0.0891659	0.0421741	NA	0.0570944	0.376732	NA	0.189652	0.00122365	UP	0.187557	0.00015584	UP	0.00891399	0.849808	NA	0.106601	0.0750919	NA	0.127664	0.0691401	NA	0.00884756	0.904732	NA	0.0476812	0.475997	NA	0.0936824	0.145697	NA	0.101566	0.136528	NA	0.0627372	0.372514	NA
A6H5Z3;E0CXR2;E0CY34	Exoc6b	2	0.0393939	0.595275	NA	0.0573968	0.514507	NA	-0.060032	0.417433	NA	-0.0175433	0.815204	NA	-0.0357137	0.6055	NA	-0.0418189	0.560898	NA	0.065425	0.321948	NA	-0.0210915	0.752995	NA	0.123542	0.0821863	NA	0.0270611	0.674433	NA	0.0577674	0.408327	NA	0.203317	0.0150928	UP
A6H611	Mipep	1	-0.130379	0.0498018	NA	0.0156159	0.840935	NA	-0.0744408	0.25378	NA	-0.0426842	0.426012	NA	0.0475904	0.436367	NA	0.0422051	0.45088	NA	-0.0749614	0.210265	NA	0.0189709	0.823236	NA	-0.0635473	0.34348	NA	-0.203918	0.00240048	DOWN	-0.0965611	0.208141	NA	-0.0998013	0.122553	NA
A6H619;F7ANA1;F6WXS6	Phrf1	3	-0.091873	0.172069	NA	-0.0771862	0.289597	NA	0.261051	0.0106498	UP	0.155594	0.121211	NA	0.225353	0.0143313	UP	0.173696	0.0807635	NA	-0.241884	0.00747862	DOWN	-0.0380464	0.570998	NA	-0.276434	0.00512791	DOWN	-0.335541	0.000212179	DOWN	-0.31573	0.000266134	DOWN	-0.209023	0.0339196	NA
A6H630;D6RG65	Armt1	4	-0.0390142	0.308668	NA	-0.0344696	0.372392	NA	-0.173941	0.000587536	DOWN	-0.140382	0.00403998	DOWN	-0.179329	0.000384594	DOWN	-0.255557	1.16e-06	DOWN	-0.0215341	0.665002	NA	-0.068385	0.200808	NA	-0.0167286	0.732324	NA	0.0194735	0.669489	NA	-0.033843	0.508135	NA	0.00861347	0.88976	NA
A6H8H2;E9Q449	Dennd4c	11	-0.0804804	0.124586	NA	0.00247714	0.966154	NA	-0.0731389	0.258252	NA	-0.117331	0.0374625	DOWN	0.0546277	0.297846	NA	-0.0610472	0.22629	NA	-0.0396903	0.497621	NA	-0.0382353	0.501884	NA	-0.157261	0.0228801	DOWN	-0.0741114	0.204811	NA	-0.127751	0.0522582	NA	-0.253495	0.000845103	DOWN
A6P3E4;G3X8U9;Q7TSJ7;Q91Y86;D3Z1Z4	Mapk8	15	0.012236	0.755572	NA	0.0515509	0.226556	NA	-0.138546	0.00407496	DOWN	-0.228766	3.15e-05	DOWN	-0.258643	1.68e-05	DOWN	-0.292773	2.41e-06	DOWN	-0.120368	0.0821351	NA	-0.151299	0.052186	NA	-0.106241	0.132224	NA	-0.0152347	0.800484	NA	-0.0501473	0.494464	NA	-0.222582	0.00507217	DOWN
A6PW84;Q3V1T4;A2A7Q5;F2Z499;Q8CG71	P3h1	7	-0.0729693	0.194804	NA	-0.0071944	0.914746	NA	0.260604	0.00063646	UP	0.332013	4.57e-05	UP	0.333617	7.57e-05	UP	0.269449	0.000494092	UP	-0.00513278	0.90306	NA	0.170973	0.00141149	UP	0.294806	1.47e-05	UP	0.361383	4.85e-06	UP	0.465404	4.24e-07	UP	0.528478	3.51e-08	UP
A6PWX9;Q9CWU6;A6PWX7;F6V305;A6PWX8;A6PWX5;D6RJ23;D6RJ83	Uqcc1	not-sig	0.0387457	0.681412	NA	0.0825696	0.465232	NA	0.223914	0.0565581	NA	0.0328634	0.735395	NA	0.128612	0.194249	NA	0.12888	0.218768	NA	-0.19355	0.0919513	NA	-0.0807403	0.486638	NA	0.177906	0.0878502	NA	-0.0796855	0.494193	NA	-0.0503946	0.626846	NA	0.0457956	0.716685	NA
A6PWY4;Z4YK23	Wdr76	1	0.0147372	0.783752	NA	0.0169825	0.729202	NA	0.0899294	0.091287	NA	0.0897759	0.0960446	NA	0.234682	0.000671131	UP	0.164238	0.0107643	UP	0.0197041	0.705205	NA	-0.0107776	0.85629	NA	-0.0997364	0.0751596	NA	-0.141115	0.00932064	DOWN	-0.163719	0.023166	DOWN	-0.153113	0.0160491	DOWN
A6ZI44;CON__sp|ALDOA_RABIT_CONT|CONT_CRAP;CON__sw|P00883_CONT|CONT_ALDOA_RABIT;D3YV98;A6ZI47	Aldoa	7	-0.0176182	0.810758	NA	-0.0133369	0.868412	NA	0.414536	4.39e-05	UP	0.324457	0.000542394	UP	0.39431	0.000138796	UP	0.312161	0.00146208	UP	-0.192702	0.128041	NA	-0.138512	0.295849	NA	0.0308407	0.803572	NA	-0.0713536	0.553814	NA	0.0185595	0.889954	NA	0.175158	0.195956	NA
A7TU71;A2ALU4	Shroom2	1	0.0317665	0.555938	NA	0.0822241	0.145932	NA	-0.0305293	0.536866	NA	0.00235779	0.96255	NA	0.0517547	0.340719	NA	0.124423	0.0251003	UP	-0.00985474	0.862528	NA	-0.0684757	0.340762	NA	-0.219355	0.000503262	DOWN	-0.122929	0.0316683	NA	-0.113024	0.0776329	NA	-0.102097	0.268776	NA
A8C756	Thada	15	-0.0371661	0.401617	NA	-0.117055	0.0541525	NA	-0.314889	0.000118153	DOWN	-0.237923	0.000202899	DOWN	-0.20601	0.00241542	DOWN	-0.261674	6.36e-05	DOWN	0.0299078	0.696217	NA	0.00433891	0.951088	NA	-0.121151	0.122578	NA	-0.157301	0.0546834	NA	-0.0686395	0.306527	NA	-0.234938	0.00286773	DOWN
A8Y5H7;Q99J07;A2A9B9	Sec14l1	12	0.0521368	0.404352	NA	-0.0971161	0.191766	NA	-0.0634302	0.369747	NA	0.0490161	0.39289	NA	0.157515	0.0217965	UP	-0.0326602	0.581534	NA	0.0626529	0.332013	NA	-0.112347	0.141635	NA	-0.129445	0.0609834	NA	-0.030821	0.706166	NA	-0.136292	0.0640782	NA	-0.0555765	0.410511	NA
A8Y5T6;Q8CFI5;A2AVQ7	Pars2	7	0.0278761	0.673004	NA	0.0985292	0.127816	NA	0.0125253	0.832482	NA	0.0988637	0.175629	NA	0.138055	0.0286323	UP	0.0751872	0.28461	NA	0.0987944	0.0871924	NA	0.107622	0.100931	NA	0.139836	0.0345805	NA	0.158345	0.00435405	UP	0.22044	0.00207732	UP	0.201379	0.0047513	UP
B0R091;P61022;B0R092	Chp1	7	-0.00448064	0.924605	NA	0.0412256	0.41399	NA	0.246196	0.00040985	UP	0.284477	3.73e-05	UP	0.190671	0.0112871	UP	0.258737	0.00013529	UP	0.0205719	0.723282	NA	0.142847	0.0216606	UP	0.115719	0.0323179	NA	0.122784	0.0174939	UP	0.170211	0.0197557	UP	0.21712	0.00527715	UP
B0R0S4;Q8VCH5;A2AUF7;D6RGR6;D6RHN6	Rabepk	6	0.14919	0.00649293	UP	0.22102	0.000456242	UP	0.132634	0.012411	UP	0.105476	0.0720842	NA	0.0944163	0.0442233	NA	0.0758994	0.100941	NA	0.150859	0.0352635	NA	0.165973	0.0213889	UP	0.141129	0.0294136	UP	0.18349	0.0112278	UP	0.154333	0.022993	UP	0.125028	0.0543361	NA
B1AQF4;Q9D7X3;Q3V2Y9;H3BKL8;H3BKD1	Dusp3	15	0.140094	0.011242	UP	-0.119646	0.0460484	NA	-0.18122	0.00536838	DOWN	-0.27427	7.24e-05	DOWN	-0.278624	0.000152513	DOWN	-0.411397	8.65e-06	DOWN	-0.11993	0.20189	NA	-0.256129	0.013838	DOWN	-0.352877	0.000958295	DOWN	-0.320553	0.00215575	DOWN	-0.234778	0.030561	DOWN	-0.35642	0.00161768	DOWN
B1AQJ2;B0QZF8	Usp36	12	-0.178446	0.0123519	DOWN	-0.249062	0.00128443	DOWN	-0.187961	0.0226123	DOWN	-0.0288465	0.727006	NA	-0.0676429	0.366043	NA	-0.00220558	0.973574	NA	-0.111839	0.198292	NA	-0.123194	0.202256	NA	-0.141476	0.0800049	NA	-0.164451	0.0531193	NA	-0.251261	0.00877175	DOWN	-0.0686826	0.453726	NA
B1AR28;P50544	Acadvl	7	0.0658634	0.144521	NA	0.0707517	0.232787	NA	0.112679	0.0352981	UP	0.20024	0.00104557	UP	0.0694531	0.219447	NA	0.299362	9.06e-06	UP	-0.00595329	0.910743	NA	0.0454717	0.38312	NA	0.0726536	0.153506	NA	0.0437296	0.465159	NA	0.121444	0.0321702	NA	0.335611	1.95e-05	UP
B1ARB3;Q08481;B1ARA9	Pecam1	9	0.189702	0.00969395	UP	0.253491	0.00224624	UP	0.318736	0.000475538	UP	0.386372	2.25e-05	UP	0.748643	3.47e-10	UP	0.671114	1.79e-08	UP	-0.0282973	0.777902	NA	0.189236	0.109639	NA	0.0928858	0.349133	NA	-0.136636	0.309805	NA	0.240953	0.0408078	NA	0.234118	0.0446082	NA
B1AS67;Q66T02	Plekhg5	5	0.347795	0.000251915	UP	0.294245	0.00113725	UP	0.265177	0.00444492	UP	0.0621638	0.436315	NA	0.0888175	0.266377	NA	-0.0728876	0.396799	NA	0.144566	0.115724	NA	0.00852574	0.925634	NA	-0.335292	0.00616546	DOWN	-0.308272	0.00618383	DOWN	-0.287398	0.0147583	DOWN	-0.366713	0.00428739	DOWN
B1ASU9;O55047;B7ZC85;F6XSD0;B7ZC84;D6RHM1	Tlk2	2	-0.0315444	0.595293	NA	-0.0807714	0.194705	NA	-0.00613612	0.921199	NA	-0.143023	0.0344003	DOWN	-0.150067	0.0388361	DOWN	-0.101826	0.13967	NA	-0.00721116	0.901118	NA	0.00358973	0.958966	NA	-0.0200719	0.734287	NA	0.0735068	0.222219	NA	0.0453597	0.446271	NA	0.0712796	0.279747	NA
B1AT82;Q9D0M1;B1AT84;B1AT83	Prpsap1	15	0.111163	0.0747426	NA	0.062324	0.250195	NA	-0.208647	0.00486874	DOWN	-0.309913	2.45e-05	DOWN	-0.226904	0.00122446	DOWN	-0.246753	0.000374925	DOWN	-0.0443676	0.506396	NA	-0.141299	0.0388746	NA	-0.239173	0.00137452	DOWN	-0.161185	0.0325163	NA	-0.19716	0.0127089	DOWN	-0.137023	0.0903886	NA
B1ATD5;B1ATD4;R4GML8;Q8K296;M0QW74	Mtmr3	14	-0.0980972	0.154579	NA	-0.106702	0.0743903	NA	-0.0938958	0.211436	NA	0.063093	0.278517	NA	-0.028922	0.692209	NA	-0.0297903	0.693046	NA	-0.155393	0.0334457	NA	-0.344109	0.005255	DOWN	-0.0240142	0.733066	NA	0.0320874	0.649496	NA	-0.0265591	0.755592	NA	-0.0471001	0.531958	NA
B1ATZ0;B1ATZ1;Q3UMA3;Q99LI8;B1ATY9;F6VV02	Hgs	6	0.158674	0.00115729	UP	0.0531496	0.165098	NA	0.172914	0.000727866	UP	0.06772	0.0785932	NA	0.0579306	0.155744	NA	0.0548896	0.213587	NA	0.12241	0.0181327	UP	0.0389991	0.426947	NA	0.11666	0.0245457	UP	0.155274	0.0027412	UP	0.0830722	0.100282	NA	0.144453	0.0159958	UP
B1AU25;Q9Z0X1	Aifm1	7	-0.038624	0.373557	NA	0.0229329	0.630511	NA	0.271176	8.26e-05	UP	0.25144	0.00020246	UP	0.303825	8.05e-06	UP	0.217758	0.00107015	UP	0.00629602	0.897307	NA	0.149771	0.0311755	NA	0.304979	0.000214641	UP	0.23574	0.000261087	UP	0.250763	0.000687408	UP	0.206109	0.00300503	UP
B1AU75;Q99MD9;B1AU76	Nasp	4	-0.124734	0.00847612	DOWN	-0.166042	0.000530778	DOWN	-0.156877	0.00243389	DOWN	-0.207569	8.53e-05	DOWN	-0.181462	0.000510524	DOWN	-0.269255	2.12e-06	DOWN	-0.0750803	0.146963	NA	-0.00873232	0.865373	NA	-0.00596812	0.926145	NA	0.0911117	0.108042	NA	0.0704721	0.199756	NA	0.0098708	0.870024	NA
B1AUN2;B1AUN3;Q3UKV0	Eif2b3	15	0.105541	0.00772608	UP	0.0839126	0.0315827	NA	0.0149926	0.699288	NA	-0.060397	0.159838	NA	-0.13982	0.0015232	DOWN	-0.108525	0.0236294	DOWN	0.0157074	0.735922	NA	-0.0161776	0.771457	NA	-0.0503608	0.355328	NA	0.000726621	0.988315	NA	-0.0724358	0.179836	NA	-0.112455	0.0727563	NA
B1AUY7;Q9QY36;B1AUY8;B1AUY9;B1AUZ1	Naa10	4	-0.0357658	0.312547	NA	-0.0864408	0.104301	NA	-0.17565	0.00262767	DOWN	-0.158624	0.0051839	DOWN	-0.159989	0.00606709	DOWN	-0.199794	4.79e-05	DOWN	-0.0356437	0.533314	NA	-0.12099	0.117491	NA	-0.0440654	0.434847	NA	-0.0169062	0.737238	NA	-0.0645765	0.252232	NA	-0.119815	0.0497764	NA
B1AV39;Q6IE82	Jade3	1	-0.0591862	0.400005	NA	-0.114635	0.0675106	NA	-0.110145	0.142567	NA	-0.0967475	0.164483	NA	-0.0592307	0.355422	NA	0.0322173	0.602676	NA	-0.132631	0.0364616	NA	-0.0998651	0.143519	NA	-0.205993	0.00368315	DOWN	-0.270777	0.000599726	DOWN	-0.137881	0.0641686	NA	-0.127308	0.0774861	NA
B1AV77;B1ATI0;P47740	Aldh3a2	7	0.00387721	0.94124	NA	0.190077	0.00807377	UP	0.191154	0.0107413	UP	0.170568	0.00444554	UP	0.137458	0.0499415	NA	0.305732	0.000176955	UP	-0.176381	0.040985	NA	0.0350069	0.671123	NA	-0.127085	0.14491	NA	-0.0507423	0.629473	NA	0.0298057	0.724816	NA	0.055078	0.526648	NA
B1AW21;Q9Z2C5;Q3UDN6	Mtm1	7	0.345635	0.00724997	UP	0.362649	0.00180132	UP	0.967866	7.27e-08	UP	0.78645	1.09e-06	UP	0.765676	2.79e-08	UP	0.709597	1.64e-05	UP	-0.0537659	0.80078	NA	-0.103001	0.600106	NA	0.261163	0.137382	NA	0.230203	0.334565	NA	0.438838	0.0193826	UP	-0.00131084	0.995819	NA
B1AWL2;B1AWL4;B1AWL5	Zfp462	1	-0.256556	0.00265523	DOWN	-0.237729	0.00446491	DOWN	-0.267833	0.000929264	DOWN	-0.165348	0.0627725	NA	-0.129022	0.0746602	NA	0.0720368	0.312882	NA	0.0614653	0.474747	NA	0.0023761	0.979401	NA	0.0362473	0.558458	NA	-0.162003	0.0258775	DOWN	-0.0577594	0.544182	NA	-0.0821761	0.268067	NA
B1AXD8;Q99LF1	Akirin2	12	-0.125608	0.14606	NA	-0.214076	0.00885147	DOWN	-0.167719	0.0380829	DOWN	-0.0152275	0.825445	NA	-0.278797	0.000443909	DOWN	-0.330331	0.000327726	DOWN	0.0847433	0.390615	NA	-0.0524663	0.615136	NA	-0.178894	0.0794302	NA	-0.0810895	0.42128	NA	-0.134033	0.166343	NA	-0.103358	0.283656	NA
B1AXI9;J3QMP9;Q62036	Cep131	11	-0.0700864	0.225865	NA	-0.117114	0.0507452	NA	-0.25779	0.000935479	DOWN	-0.211212	0.001419	DOWN	-0.0652439	0.258226	NA	-0.103832	0.0989656	NA	0.19249	0.00701061	UP	0.120951	0.0388999	NA	0.0244092	0.653731	NA	0.0933722	0.19343	NA	0.029855	0.611742	NA	0.0615899	0.323874	NA
B1AXN9;P18654;B1AXP0;B1AXN5;B1AXN8;F6UG16;B2GVN8;B1AXN7	Rps6ka3	15	0.135447	0.00308029	UP	0.0839334	0.0573635	NA	-0.0549878	0.317227	NA	-0.166055	0.00467093	DOWN	-0.114852	0.0179614	DOWN	-0.121317	0.00696827	DOWN	-0.0840424	0.13798	NA	-0.0893794	0.167414	NA	-0.214475	0.000508855	DOWN	-0.138275	0.0115277	DOWN	-0.118458	0.0357433	NA	-0.155945	0.00492795	DOWN
B1AXS8;B1AXS7;Q9JLM4;B1AXS6;B0R077;Q8CG95;Q32P02;B1AXS9	Zmym3	9	-0.0233458	0.754928	NA	0.00236768	0.976081	NA	0.0689274	0.327883	NA	0.0418912	0.568168	NA	0.191603	0.0196431	UP	0.214077	0.0105706	UP	0.0680709	0.466257	NA	0.206635	0.0185149	UP	0.130064	0.0941531	NA	-0.0664204	0.390673	NA	-0.00318269	0.970898	NA	-0.0644404	0.483294	NA
B1AXZ5;Q60899;B1AXZ0;Q80UJ0;Q3UR02;Q80Y51;B1AXZ6;B1AXZ4;A2A9S3;A2A9S2;A2A9R8;A2A9R6;Q8BVA9;A2A9S0;Q61701;H3BLG7;A2A9R4;A2A9S1;A2A9R5	Elavl2	9	-0.0416898	0.485753	NA	0.171747	0.00573803	UP	-0.0948223	0.160239	NA	0.0225342	0.694689	NA	0.106992	0.163628	NA	0.137408	0.0279904	UP	-0.0549164	0.546413	NA	-0.12418	0.142633	NA	-0.043097	0.599063	NA	-0.179908	0.0407577	NA	0.0611137	0.473943	NA	0.00464862	0.954308	NA
B1AYU7;Q8C5N3;B1AYU4;A2AK44;A2AK42;B1AYU8;J3QNR0;J3QM48;B1AYU9;REV__K4DI65	Cwc22	12	-0.0829517	0.0809381	NA	-0.12806	0.0137008	DOWN	-0.108658	0.0321157	DOWN	-0.00604419	0.884303	NA	-0.0532495	0.223782	NA	0.0523177	0.200941	NA	-0.0560672	0.305956	NA	-0.0945195	0.085952	NA	-0.115513	0.0649881	NA	-0.11587	0.0351095	NA	-0.103638	0.0615212	NA	-0.103194	0.0715671	NA
B1AZI6;F6RBN0;Q8C690;F6W2C7;B8A4C2;F6VK25;F6SBF2;F6QCT0;B1AZI7	Thoc2	5	0.0641038	0.577725	NA	0.00242446	0.981787	NA	-0.0153372	0.888982	NA	-0.0896612	0.404444	NA	-0.0388518	0.726979	NA	0.11697	0.288393	NA	0.220477	0.020042	UP	0.20415	0.0506449	NA	-0.0116823	0.878545	NA	0.0472172	0.549312	NA	0.115573	0.26488	NA	0.163991	0.0838208	NA
B1B0C7;E9PZ16;Q05793	Hspg2	9	-0.273731	0.000648008	DOWN	-0.138211	0.164931	NA	-0.0974758	0.196781	NA	-0.207928	0.00587817	DOWN	0.0173884	0.816726	NA	0.0351361	0.610923	NA	-0.250511	0.00469047	DOWN	0.0547822	0.685772	NA	-0.0643259	0.409664	NA	-0.205277	0.0131978	DOWN	0.10858	0.348284	NA	0.0456648	0.581554	NA
B1B1D8;Q9D773;B1B1D7	Mrpl2	10	-0.0916631	0.0214931	NA	-0.0791703	0.0791279	NA	0.0457186	0.369918	NA	0.146755	0.00155899	UP	0.0355288	0.352032	NA	0.0185319	0.724618	NA	0.0623749	0.186761	NA	-0.0197509	0.729398	NA	0.111431	0.0433917	NA	0.0765628	0.0984733	NA	-0.0196846	0.713532	NA	0.129127	0.0137196	UP
B2KGA7;Q505B7;A8Y5E9;F7BCB7	Zbtb8os	15	-0.0916215	0.0366459	NA	-0.0914514	0.0326976	NA	-0.244626	4.76e-05	DOWN	-0.161569	0.00177329	DOWN	-0.237801	3.62e-05	DOWN	-0.342861	1.86e-07	DOWN	0.0529589	0.268992	NA	0.0221207	0.660629	NA	-0.0907135	0.221088	NA	-0.0578246	0.227258	NA	-0.0614868	0.271935	NA	-0.141034	0.0241862	DOWN
B2LVG5;B2LVG6;E0CXT7;Q8BQZ5;F7B6Z5;M0QWM8	Cpsf4	11	-0.0485793	0.41911	NA	-0.128243	0.0920561	NA	-0.119083	0.0621553	NA	-0.156151	0.0276587	DOWN	-0.0241034	0.697345	NA	-0.00444988	0.946462	NA	-0.0123538	0.876181	NA	-0.0399492	0.614881	NA	-0.070322	0.405749	NA	-0.234031	0.0141842	DOWN	-0.172307	0.0468614	NA	-0.181984	0.0425185	NA
B2M1R6;P61979;H3BKD0;D3Z5X4;H3BLL4;D3YWG1;H3BK96;H3BKI8;H3BLP7;Q8BT23;H3BJ43;H3BJS9	Hnrnpk	1	-0.0420709	0.333837	NA	0.029483	0.563757	NA	0.0357385	0.526565	NA	0.0147828	0.798682	NA	0.12505	0.0250543	UP	0.0833424	0.0719	NA	-0.139946	0.00909019	DOWN	-0.0482373	0.462116	NA	-0.145393	0.0113249	DOWN	-0.189129	0.000663768	DOWN	-0.137443	0.0190988	DOWN	-0.172403	0.002745	DOWN
B2RQ57;F8VQH0;Q4JIM5;P00520;G3UWQ2	Abl2	15	-0.144105	0.0097244	DOWN	-0.185667	0.00334615	DOWN	-0.238166	0.00175349	DOWN	-0.532945	4.78e-07	DOWN	-0.333437	2.52e-05	DOWN	-0.438329	2.08e-07	DOWN	-0.175174	0.0901149	NA	-0.0666879	0.489566	NA	-0.155736	0.163781	NA	-0.399549	0.00218579	DOWN	-0.256503	0.030053	DOWN	-0.487508	0.000104325	DOWN
B2RQC6;E9QAI5;G3UWN2;E9QAT6;F6S3Z3	Cad	5	0.11542	0.0591012	NA	0.121813	0.0185611	UP	0.111345	0.0971417	NA	0.0218482	0.658958	NA	0.0797506	0.12942	NA	0.0145635	0.778635	NA	0.0442872	0.425942	NA	0.0378581	0.492398	NA	-0.0227099	0.67565	NA	-0.103361	0.0824412	NA	-0.00882346	0.868093	NA	-0.0713054	0.192517	NA
B2RQG2	Phf3	11	-0.103875	0.0615774	NA	-0.142168	0.0296948	DOWN	-0.0837317	0.173829	NA	-0.171811	0.00450187	DOWN	-0.117412	0.0657681	NA	-0.0305909	0.551345	NA	-0.0333877	0.553446	NA	-0.06128	0.221357	NA	-0.220883	0.000131382	DOWN	-0.313957	2.81e-06	DOWN	-0.269844	0.000248859	DOWN	-0.289763	2.92e-05	DOWN
B2RQY6	BC035947	2	-0.039128	0.455409	NA	-0.0965838	0.0658211	NA	-0.289124	0.000112137	DOWN	-0.252409	0.000250993	DOWN	-0.273153	0.000627167	DOWN	-0.450981	3.07e-07	DOWN	0.188974	0.0192532	UP	0.213682	0.0101096	UP	0.169895	0.0795191	NA	0.275204	0.00154363	UP	0.154686	0.0448297	NA	-0.0801331	0.335653	NA
B2RR83	Ythdc2	11	-0.000416545	0.995459	NA	-0.0972713	0.2256	NA	-0.238356	0.0213785	DOWN	-0.160448	0.215864	NA	-0.205321	0.0227316	DOWN	-0.145799	0.115991	NA	-0.0167932	0.830208	NA	0.0101407	0.911806	NA	-0.139815	0.0700935	NA	-0.310289	0.00173423	DOWN	-0.0669442	0.395474	NA	-0.190498	0.0692321	NA
B2RRE7;G3UXM1;G3UXQ0	Otud4	4	-0.0162109	0.731869	NA	-0.0780061	0.0974508	NA	-0.238009	4.84e-05	DOWN	-0.235102	4.16e-05	DOWN	-0.120074	0.0377351	DOWN	-0.102268	0.0208114	DOWN	-0.0288709	0.639687	NA	-0.10086	0.121926	NA	-0.0567254	0.377572	NA	-0.121704	0.0553436	NA	-0.0672426	0.345936	NA	-0.0488301	0.586409	NA
B2RRI2;Q689Z5	Sbno1	15	-0.0940857	0.0553208	NA	-0.221155	0.00114149	DOWN	-0.226754	0.000166244	DOWN	-0.257158	3.67e-05	DOWN	-0.247381	0.000824371	DOWN	-0.24062	3.63e-05	DOWN	-0.0708154	0.241652	NA	-0.180504	0.0034804	DOWN	-0.187739	0.000940308	DOWN	-0.218141	0.000338229	DOWN	-0.167393	0.0359788	NA	-0.240534	0.00264528	DOWN
B2RS19;Q8C4Y1;P28574	Max	14	-0.114279	0.0165308	DOWN	-0.217277	0.0001965	DOWN	-0.146068	0.00657725	DOWN	-0.063382	0.183906	NA	-0.129679	0.0180499	DOWN	-0.0514666	0.259607	NA	-0.0960226	0.140355	NA	-0.0827478	0.144329	NA	-0.060435	0.281619	NA	0.0333788	0.582436	NA	-0.127398	0.0658662	NA	0.0245152	0.659009	NA
B2RS91	Rrn3	10	-0.154678	0.115442	NA	-0.262888	0.00433948	DOWN	-0.0933501	0.383741	NA	0.0714494	0.375414	NA	0.0268747	0.705499	NA	-0.133223	0.110295	NA	0.08066	0.121827	NA	0.0909385	0.33415	NA	0.175241	0.0202928	UP	0.194259	0.0158912	UP	0.187963	0.00720826	UP	0.0562649	0.280014	NA
B2RUG9;E9QLQ9;Q61315;E9Q4H1;Q8C493	Apc	1	0.0512638	0.560247	NA	-0.00706546	0.939115	NA	-0.0474852	0.642868	NA	0.0495248	0.609745	NA	0.180862	0.0623868	NA	0.202026	0.0312172	UP	-0.346043	0.000238125	DOWN	-0.143315	0.0163901	DOWN	-0.265851	0.000340598	DOWN	-0.363467	5.66e-05	DOWN	-0.34161	7.36e-05	DOWN	-0.220855	0.00362541	DOWN
B2RUP0;Q8C5L7	Rbm34	12	-0.0617769	0.172192	NA	-0.184001	0.00171806	DOWN	-0.153222	0.0302956	DOWN	-0.0303529	0.502717	NA	-0.144189	0.00658307	DOWN	-0.0251564	0.649943	NA	-0.0215348	0.70767	NA	-0.12463	0.113771	NA	-0.0894433	0.111122	NA	-0.093032	0.123491	NA	-0.111983	0.153241	NA	-0.0342594	0.576879	NA
B2RWS6	Ep300	15	-0.0182169	0.773087	NA	-0.0615557	0.370119	NA	-0.187555	0.0122978	DOWN	-0.256066	0.000453713	DOWN	-0.272309	0.00125339	DOWN	-0.315464	8.43e-05	DOWN	0.13792	0.191301	NA	-0.0601849	0.48012	NA	-0.00276414	0.970524	NA	-0.0964286	0.282791	NA	-0.0243102	0.844647	NA	-0.111919	0.235533	NA
B2RXC1	Trappc11	15	0.0886618	0.025658	NA	-0.00872525	0.835314	NA	-0.136657	0.0061094	DOWN	-0.160573	0.00355147	DOWN	-0.124607	0.0206023	DOWN	-0.149196	0.00094342	DOWN	0.0107945	0.860872	NA	-0.013449	0.842414	NA	0.00846135	0.896985	NA	-0.0321776	0.602863	NA	-0.0312246	0.628578	NA	-0.158024	0.0296522	DOWN
B2RXC6	Polr3a	15	0.0599317	0.154514	NA	-0.0282824	0.558947	NA	-0.17865	0.00298923	DOWN	-0.209571	0.000101917	DOWN	-0.162427	0.00491327	DOWN	-0.114709	0.0221288	DOWN	0.0136159	0.804581	NA	-0.096508	0.102434	NA	-0.143319	0.0103143	DOWN	-0.0734545	0.188859	NA	-0.0592352	0.274051	NA	-0.0907168	0.119148	NA
B2RXS4;Q9QZC2;Q8CJH3	Plxnb2	9	0.00992679	0.820166	NA	0.113868	0.0418715	NA	0.243471	0.000350076	UP	0.219988	0.000227488	UP	0.440089	1.26e-07	UP	0.419889	2.35e-08	UP	-0.0434543	0.457605	NA	0.0605861	0.505448	NA	-0.125499	0.0329066	NA	-0.0768891	0.21943	NA	-0.0232721	0.806323	NA	-0.0928892	0.134553	NA
B2RXW8;B2RXQ2;S4R1I7	Ppfia1	not-sig	-0.0019262	0.965016	NA	-0.0662197	0.163721	NA	-0.0893741	0.0726146	NA	-0.0927117	0.0983625	NA	0.0298094	0.518265	NA	0.0500236	0.350588	NA	0.0154058	0.745923	NA	-0.0872264	0.103209	NA	-0.103253	0.0395971	NA	-0.0315693	0.478003	NA	-0.107041	0.0354963	NA	-0.0773045	0.100228	NA
B2RY04	Dock5	11	-0.162442	0.253645	NA	-0.112201	0.374661	NA	-0.0714723	0.60211	NA	-0.390132	0.00492239	DOWN	0.0527058	0.676841	NA	0.0612927	0.69738	NA	-0.15529	0.276475	NA	-0.132456	0.277788	NA	-0.415485	0.00228068	DOWN	-0.512843	0.000406879	DOWN	-0.344486	0.0303763	DOWN	-0.595191	4.18e-05	DOWN
B2RY56;S4R2B0;S4R2A4;S4R2J1;S4R1X9;S4R2F7	Rbm25	3	-0.0881532	0.0783372	NA	-0.0914718	0.105018	NA	-0.0347719	0.549908	NA	0.110573	0.0930763	NA	-0.00371052	0.939248	NA	0.0919431	0.102582	NA	-0.0621033	0.224053	NA	-0.066213	0.262769	NA	-0.0662704	0.248245	NA	-0.137834	0.0168666	DOWN	-0.115172	0.0459432	NA	-0.0805838	0.156619	NA
B7FAU9;Q8BTM8;B7FAV1;F6XC15;J3JS91;F6Z2C0;F7AVL7	Flna	2	0.131738	0.00272596	UP	0.0630655	0.180494	NA	-0.120712	0.0110948	DOWN	-0.150298	0.00146422	DOWN	-0.0886127	0.0656647	NA	-0.014433	0.734665	NA	0.221474	0.000139752	UP	0.2885	1e-05	UP	0.20453	0.000229946	UP	0.111449	0.0272955	UP	0.194581	0.00082701	UP	0.163926	0.00319138	UP
B7ZCJ0;B7ZCJ1;Q6DFV3;G3UWM5;G3UX38;A2BHQ2	Arhgap21	14	-0.0962676	0.0586853	NA	-0.0894134	0.0487725	NA	0.0201605	0.638304	NA	-0.0805187	0.094887	NA	-0.043621	0.372796	NA	-0.0187231	0.701382	NA	0.0258975	0.591931	NA	0.0519123	0.315851	NA	0.0474867	0.4123	NA	0.132038	0.0205855	UP	0.12956	0.0435759	NA	0.204591	0.0053682	UP
B7ZCU2;B7ZCU5;B7ZCU4;B7ZCU3;B7ZCU0;J3QNK8;Q8CBW3	Abi1	6	0.141673	0.0059609	UP	0.158614	0.000902098	UP	0.241093	5.97e-05	UP	0.18876	0.00063527	UP	0.21074	0.00022261	UP	0.100682	0.0254629	UP	-0.0442809	0.378295	NA	-0.0612666	0.221014	NA	0.0481175	0.337197	NA	0.043219	0.363992	NA	0.0675806	0.163318	NA	0.00795217	0.870506	NA
B7ZMP1;E9Q1R1	Xpnpep3	14	-0.0546023	0.280917	NA	-0.000621361	0.990128	NA	-0.0673164	0.193015	NA	-0.100415	0.10107	NA	-0.0769629	0.13566	NA	-0.0331464	0.592227	NA	-0.0224571	0.59856	NA	0.119327	0.0271494	NA	0.178931	0.00188616	UP	0.103131	0.0226228	UP	0.159066	0.0105191	UP	0.133202	0.0192659	UP
B7ZNS2;B1AZP2;E9PUF2;I1E4X0;F6YMR0;H3BJW9;H3BJD4;H3BKJ0;H3BL90	Dlgap4	15	0.187788	0.0032495	UP	0.0972166	0.185418	NA	-0.0675643	0.215242	NA	-0.214533	0.00614751	DOWN	-0.19448	0.00624158	DOWN	-0.250573	0.00304955	DOWN	-0.062003	0.594273	NA	0.0837054	0.508185	NA	-0.0269624	0.797517	NA	-0.0319008	0.747757	NA	-0.10598	0.283323	NA	0.0316692	0.803186	NA
B7ZP47;Q65Z40;F6YCH1;G3UXQ2	Wapal	not-sig	-0.0893781	0.0540767	NA	-0.0148536	0.750098	NA	0.00012946	0.997707	NA	-0.0626312	0.172152	NA	-0.0333111	0.462297	NA	-0.00153291	0.975122	NA	-0.0181054	0.665794	NA	0.0384744	0.441911	NA	-0.0115579	0.795397	NA	-0.0325817	0.424521	NA	0.0165316	0.718594	NA	-0.0383853	0.403558	NA
B8JJC1;Q8BJ37	Tdp1	15	0.0879917	0.0400504	NA	0.0726282	0.0798457	NA	-0.110885	0.0401235	NA	-0.238739	2.82e-05	DOWN	-0.222687	0.000151371	DOWN	-0.183724	0.0011636	DOWN	0.153077	0.00370993	UP	0.14891	0.00550842	UP	0.0786075	0.108886	NA	-0.00708757	0.876921	NA	-0.0585694	0.229418	NA	-0.0744132	0.253659	NA
B8JJE7;Q8CEE0;B8JJF0;D6RDR1;D6RH89;F7BGJ9	Cep57	1	-0.0865973	0.333381	NA	-0.164063	0.0770533	NA	-0.0104037	0.906649	NA	-0.0381392	0.652692	NA	0.067052	0.456865	NA	0.239774	0.0088046	UP	0.0540146	0.539766	NA	0.111011	0.255542	NA	-0.118755	0.271314	NA	-0.0689413	0.377101	NA	-0.0902836	0.235421	NA	-0.125918	0.317981	NA
B8ZXI1;Z4YJE9;D6RGP3	Qtrtd1	15	-0.0585456	0.254726	NA	-0.110823	0.021916	DOWN	-0.155174	0.00381725	DOWN	-0.159019	0.00187143	DOWN	-0.232547	0.000151399	DOWN	-0.141562	0.00649441	DOWN	0.0614544	0.296046	NA	0.0468154	0.447184	NA	0.0628384	0.28469	NA	-0.00792432	0.903638	NA	-0.0662157	0.353598	NA	0.0306686	0.604755	NA
B9EHJ3;P39447	Tjp1	1	-0.131688	0.00257553	DOWN	-0.158083	0.000864286	DOWN	-0.108499	0.0382839	DOWN	-0.119765	0.00623326	DOWN	-0.054771	0.207387	NA	-0.00989095	0.823698	NA	-0.1704	0.000612777	DOWN	-0.0903733	0.10107	NA	-0.160517	0.00106324	DOWN	-0.168837	0.000797694	DOWN	-0.0895769	0.0805447	NA	-0.0850356	0.101575	NA
B9EJ22;P54279;F6TK25;E9QLM4;F6X8D5	Pms2	2	0.018626	0.809747	NA	-0.00594636	0.951438	NA	-0.130949	0.0976067	NA	-0.181537	0.0191576	DOWN	-0.181254	0.0253343	DOWN	-0.0359068	0.678684	NA	0.107191	0.129109	NA	0.036017	0.591009	NA	0.096343	0.205302	NA	0.130947	0.0496321	NA	0.0217138	0.79152	NA	0.161939	0.0335482	NA
B9EJ54;E9Q880	Nup205	1	-0.196117	0.00224937	DOWN	-0.141635	0.00511162	DOWN	-0.348061	0.000256374	DOWN	-0.267297	0.000390822	DOWN	0.0800681	0.0710052	NA	0.0462813	0.360008	NA	-0.177029	0.0172046	DOWN	-0.118306	0.113136	NA	-0.283992	0.000160672	DOWN	-0.388192	5.57e-06	DOWN	-0.280784	0.00201044	DOWN	-0.379201	6.34e-05	DOWN
B9EJR8	Dnaaf5	2	0.000126073	0.99796	NA	-0.0557488	0.313071	NA	-0.143642	0.0174398	DOWN	-0.13893	0.0139986	DOWN	-0.046691	0.40947	NA	-0.223231	0.00019273	DOWN	0.112614	0.103487	NA	0.0125162	0.843589	NA	0.0832036	0.217691	NA	0.0888072	0.175892	NA	0.0616452	0.339999	NA	-0.0750312	0.30906	NA
B9EJX5;Q8C176	Taf2	not-sig	-0.0106296	0.788254	NA	-0.0162078	0.723403	NA	-0.0791102	0.0724391	NA	0.00222317	0.956645	NA	0.0636718	0.177123	NA	0.0583503	0.173393	NA	0.0383072	0.427283	NA	0.0790313	0.117673	NA	-0.00847548	0.858943	NA	-0.0240666	0.58777	NA	0.0265416	0.585317	NA	-0.0982402	0.0588101	NA
B9EKI3;D6RJK7	Tmf1	7	0.0352387	0.378288	NA	0.0957918	0.037223	NA	0.12822	0.0163141	UP	0.0806368	0.0496429	NA	0.112273	0.0125905	UP	0.174711	0.000337398	UP	-0.0357849	0.380792	NA	-0.0247039	0.584113	NA	-0.0355592	0.459092	NA	-0.0187716	0.648944	NA	0.0573766	0.232402	NA	0.0500578	0.270922	NA
B9EKJ3;Q80TL7	Mon2	4	-0.0648712	0.0932555	NA	-0.185663	0.000956481	DOWN	-0.268848	2.82e-05	DOWN	-0.273836	9.44e-06	DOWN	-0.177033	0.00035724	DOWN	-0.299624	1.09e-06	DOWN	-0.155474	0.0850158	NA	-0.210035	0.0254361	NA	-0.208859	0.040968	NA	-0.198052	0.0324236	NA	-0.0858127	0.424523	NA	-0.241778	0.0114097	DOWN
B9EKS2;Q6ZPY7	Kdm3b	13	-0.00530659	0.869099	NA	0.069685	0.334813	NA	0.335407	4.71e-07	UP	0.314239	2.83e-07	UP	0.301251	3.43e-07	UP	0.35776	4.94e-07	UP	0.175434	0.0199243	UP	0.248246	0.000913477	UP	0.110716	0.0805718	NA	0.0414673	0.496503	NA	0.0633548	0.341719	NA	0.0937414	0.149168	NA
CON__sw|ENSBTAP032840_CONT|CONT_(Bos		10	-0.0548964	0.549444	NA	-0.0996997	0.412935	NA	-0.0583528	0.591042	NA	0.315885	0.0235346	UP	0.255231	0.0191285	UP	0.300111	0.0150671	UP	0.147147	0.227924	NA	-0.148884	0.235301	NA	0.064884	0.667348	NA	0.223343	0.0557197	NA	0.0493592	0.681125	NA	0.305825	0.0254619	UP
CON__sw|ENSBTAP034412_CONT|CONT_(Bos		7	-0.0996037	0.57166	NA	-0.0631987	0.714271	NA	0.401728	0.106423	NA	0.065094	0.709034	NA	-0.17856	0.284812	NA	-0.0674677	0.715942	NA	-0.0805541	0.423297	NA	0.196733	0.169305	NA	0.088843	0.452864	NA	0.0137065	0.901529	NA	0.77464	3.61e-06	UP	0.857925	3.39e-07	UP
CON__sw|P01966_CONT|CONT_P01966;A7M7S6;P06467		6	0.457669	0.0325475	UP	0.64047	0.0109288	UP	0.759125	0.000624415	UP	0.679926	0.00146898	UP	0.117447	0.529493	NA	0.245424	0.360905	NA	0.216245	0.430797	NA	0.689594	0.0479068	NA	0.351198	0.208977	NA	0.581228	0.0606438	NA	0.311186	0.225348	NA	0.468419	0.122119	NA
CON__sw|P02769_CONT|CONT_P02769;CON__sw|P35747_CONT|CONT_ALBU_HORSE		not-sig	-0.162867	0.397251	NA	0.0971146	0.624987	NA	0.15691	0.512538	NA	-0.108648	0.649488	NA	-0.348898	0.103295	NA	-0.133211	0.490182	NA	0.136139	0.382262	NA	0.401701	0.0589535	NA	-0.0356987	0.76466	NA	0.199927	0.386286	NA	0.204108	0.31669	NA	0.265324	0.0497336	NA
CON__sw|P04264_CONT|CONT_K2C1_HUMAN;CON__sw|P04264_CONT|CONT_P04264		not-sig	-0.213291	0.443559	NA	-0.0649363	0.809337	NA	0.0827032	0.787086	NA	0.191114	0.505803	NA	-0.0186353	0.954866	NA	0.0375577	0.88323	NA	-0.189339	0.488384	NA	0.628476	0.0537687	NA	0.0977891	0.738459	NA	-0.168786	0.612785	NA	0.0119017	0.96489	NA	0.00889148	0.974572	NA
CON__sw|P05784_CONT|CONT_P05784;P05784;CON__sw|HIT000015463_CONT|CONT_Tax_Id=9606	Krt18	15	0.250059	0.186482	NA	0.506943	0.0144016	UP	0.15778	0.327209	NA	-0.0972985	0.466911	NA	-0.550349	0.000838368	DOWN	-0.506316	0.00200686	DOWN	-0.0967055	0.658167	NA	0.155827	0.48837	NA	-0.539755	0.0263298	DOWN	-0.751683	0.00128337	DOWN	-0.675873	0.0034682	DOWN	-0.249045	0.313473	NA
CON__sw|P06868_CONT|CONT_P06868;P20918		4	-0.45457	0.050856	NA	0.123285	0.655743	NA	0.0599406	0.786724	NA	-0.456879	0.0576023	NA	-0.584799	0.0118172	DOWN	-0.439676	0.0533914	NA	-0.538151	0.00276147	DOWN	0.00905352	0.972451	NA	-0.38531	0.0184086	DOWN	-0.381507	0.0315152	DOWN	0.111676	0.614233	NA	0.173005	0.28994	NA
CON__sw|P12763_CONT|CONT_P12763		13	-0.100695	0.627514	NA	0.0996658	0.627009	NA	0.317015	0.237672	NA	0.111851	0.641235	NA	-0.268048	0.228289	NA	-0.0695484	0.736957	NA	0.173228	0.311538	NA	0.41024	0.109224	NA	-0.197664	0.243385	NA	0.140329	0.661985	NA	0.165718	0.411956	NA	0.417925	0.0202732	UP
CON__sw|P13645_CONT|CONT_K1C10_HUMAN;CON__sw|P13645_CONT|CONT_P13645;CON__sp|K1C10_HUMAN_CONT|CONT_CRAP;CON__sw|Q7Z3Y7_CONT|CONT_K1C28_HUMAN;CON__sw|Q7Z3Y7_CONT|CONT_Q7Z3Y7;CON__sw|Q7Z3Y8_CONT|CONT_Q7Z3Y8;CON__sw|Q7Z3Y8_CONT|CONT_K1C27_HUMAN;CON__sw|Q148H6_CONT|CONT_Q148H6;CON__sw|Q2M2I5_CONT|CONT_Q2M2I5;A6BLY7;A1L317;CON__sw|Q7Z3Z0_CONT|CONT_Q7Z3Z0		not-sig	-0.0676189	0.764334	NA	-0.0804578	0.688736	NA	0.178079	0.367408	NA	0.151973	0.385225	NA	0.0150811	0.95232	NA	0.0699182	0.682559	NA	-0.0754659	0.757973	NA	0.345923	0.201613	NA	-0.036289	0.877295	NA	-0.238349	0.350695	NA	-0.0463278	0.843155	NA	0.0424242	0.860606	NA
CON__sw|P15497_CONT|CONT_P15497;Q00623		14	-0.502928	0.0437789	NA	-0.101725	0.706422	NA	0.181749	0.542046	NA	-0.189445	0.446363	NA	-0.36402	0.145633	NA	-0.16891	0.474839	NA	-0.302235	0.0560346	NA	0.262315	0.30773	NA	0.0409352	0.78199	NA	0.0916811	0.640842	NA	0.602341	0.0168206	UP	0.655467	0.000581706	UP
CON__sw|P15636_CONT|CONT_P15636		10	0.0438476	0.742199	NA	0.140934	0.190051	NA	0.735928	6.73e-06	UP	0.747928	7.41e-07	UP	0.201929	0.155068	NA	0.217999	0.0337247	UP	-0.107485	0.567955	NA	-0.0651584	0.709154	NA	-0.00184109	0.991614	NA	-0.0308311	0.891434	NA	0.0276101	0.884264	NA	0.486198	0.0316312	NA
CON__sw|P19001_CONT|CONT_P19001;P19001	Krt19	15	0.0907566	0.679146	NA	0.184894	0.327773	NA	-0.0622675	0.726493	NA	-0.429321	0.00525406	DOWN	-0.527183	0.00206343	DOWN	-0.542238	0.00127034	DOWN	-0.171243	0.448609	NA	-0.0048657	0.981065	NA	-0.61071	0.0159899	DOWN	-0.880807	0.000253124	DOWN	-0.635458	0.00965238	DOWN	-0.351211	0.168335	NA
CON__sw|P21752_CONT|CONT_P21752;Q6ZWY8;P20065;Q9D2R9;A2AEH9	Tmsb10	15	0.223026	0.174557	NA	0.00753111	0.961928	NA	-0.474838	0.0114975	DOWN	-0.190816	0.452651	NA	-0.470398	0.0126986	DOWN	-0.653466	0.000983713	DOWN	0.204565	0.374689	NA	-0.0198038	0.89334	NA	-0.259881	0.101746	NA	-0.271611	0.0761486	NA	-0.536997	0.00124036	DOWN	-0.589634	0.0194535	DOWN
CON__sw|P34955_CONT|CONT_P34955		14	-0.274897	0.163025	NA	-0.0694369	0.722319	NA	0.161858	0.512106	NA	-0.100106	0.626281	NA	-0.475404	0.0245076	DOWN	-0.120822	0.546008	NA	-0.149063	0.229961	NA	0.242451	0.243448	NA	0.0449333	0.701049	NA	0.184459	0.358587	NA	0.415216	0.0332838	NA	0.754276	1.85e-05	UP
CON__sw|P35527_CONT|CONT_K1C9_HUMAN;CON__sw|P35527_CONT|CONT_P35527		13	-0.215306	0.381622	NA	-0.0505659	0.837613	NA	0.0870571	0.763624	NA	0.227511	0.432689	NA	0.0620509	0.823483	NA	-0.171096	0.511907	NA	0.0453539	0.841139	NA	0.808183	0.00335094	UP	0.327029	0.196401	NA	0.043804	0.889177	NA	0.177248	0.449071	NA	0.0890734	0.679767	NA
CON__sw|P35908_CONT|CONT_K22E_HUMAN;CON__sw|P35908_CONT|CONT_P35908		not-sig	0.11243	0.550688	NA	0.0766256	0.689748	NA	0.0982253	0.519656	NA	0.247658	0.0792137	NA	0.0606331	0.741837	NA	-0.131902	0.423999	NA	0.123361	0.553744	NA	0.211302	0.304322	NA	0.0590466	0.788396	NA	0.0390757	0.872132	NA	0.262062	0.234558	NA	0.194971	0.339994	NA
CON__sw|Q03247_CONT|CONT_Q03247		7	0.136714	0.406292	NA	0.0446705	0.732207	NA	0.686469	0.000471738	UP	0.0107504	0.965488	NA	0.112575	0.439444	NA	0.221031	0.183597	NA	-0.216672	0.15544	NA	-0.0160245	0.925801	NA	-0.027621	0.863844	NA	0.233528	0.18605	NA	0.0151009	0.914592	NA	0.612195	0.00215638	UP
CON__sw|Q29443_CONT|CONT_Q29443;CON__sw|Q29443_CONT|CONT_TRFE_BOVIN;CON__sw|Q0IIK2_CONT|CONT_Q0IIK2;F7CJN9;CON__sw|Q2HJF0_CONT|CONT_Q2HJF0;CON__sw|P02788_CONT|CONT_TRFL_HUMAN;F7BAE9;CON__sw|P02787_CONT|CONT_TRFE_HUMAN		1	-0.0844305	0.357385	NA	-0.192029	0.0266636	DOWN	-0.102803	0.284204	NA	-0.126711	0.148139	NA	0.0106075	0.882295	NA	-0.0241591	0.747734	NA	-0.179151	0.0350173	NA	-0.00787961	0.927398	NA	-0.224044	0.00776252	DOWN	-0.0871174	0.181422	NA	-0.0131985	0.89209	NA	-0.0778322	0.353148	NA
CON__sw|Q2UVX4_CONT|CONT_CO3_BOVIN;CON__sw|Q2UVX4_CONT|CONT_Q2UVX4;P01027;H3BL60		14	-0.404433	0.0177993	DOWN	-0.221522	0.250843	NA	-0.0112183	0.953424	NA	-0.252249	0.124962	NA	-0.368469	0.0296767	DOWN	0.14618	0.375796	NA	-0.306805	0.000895474	DOWN	0.103733	0.515835	NA	0.00400455	0.960862	NA	0.015074	0.900041	NA	0.320061	0.0126863	UP	0.674064	4.16e-06	UP
CON__sw|Q3KUS7_CONT|CONT_Q3KUS7;CON__tr|Q3KUS7_CONT|CONT_Q3KUS7_BOVIN		7	-0.172792	0.0718676	NA	0.0452803	0.654971	NA	0.271631	0.0271357	UP	0.0315441	0.797109	NA	-0.0751062	0.487834	NA	0.0360907	0.743264	NA	-0.108349	0.129442	NA	0.176889	0.238263	NA	0.0392825	0.62101	NA	0.0362716	0.742868	NA	0.371647	0.000960288	UP	0.516261	1.22e-05	UP
CON__sw|Q3SX09_CONT|CONT_Q3SX09;P02089;P02088;E9Q223		7	-0.326115	0.24676	NA	0.0832051	0.783744	NA	0.43157	0.18336	NA	0.0436026	0.881816	NA	-0.243072	0.376077	NA	0.304675	0.351122	NA	-0.398471	0.0670941	NA	0.174727	0.568389	NA	0.000351794	0.998706	NA	0.0551319	0.813629	NA	0.632434	0.00687454	UP	1.09573	0.000109888	UP
CON__sw|Q3T052_CONT|CONT_Q3T052;Q5EA67		14	-0.100046	0.599023	NA	0.112955	0.589436	NA	0.223536	0.348442	NA	0.0388253	0.846217	NA	-0.280377	0.162377	NA	0.199744	0.322467	NA	-0.0638281	0.606246	NA	0.149734	0.475149	NA	0.0645754	0.591372	NA	0.102964	0.531055	NA	0.438967	0.00555054	UP	0.734068	6.13e-05	UP
CON__sw|Q3Y5Z3_CONT|CONT_Q3Y5Z3		4	-1.34967	1.56e-07	DOWN	-1.49967	2.3e-08	DOWN	-1.18405	0.00020323	DOWN	-1.44185	8.15e-08	DOWN	-1.57834	5.45e-09	DOWN	-1.42695	3.44e-07	DOWN	-0.830438	0.024483	DOWN	-0.699178	0.0556426	NA	-0.605832	0.0953007	NA	-0.336221	0.284707	NA	-0.471415	0.149889	NA	-0.029997	0.930753	NA
CON__tr|Q3ZBS7_CONT|CONT_Q3ZBS7_BOVIN;CON__sw|Q3ZBS7_CONT|CONT_Q3ZBS7;P29788		7	-0.273886	0.281954	NA	0.133182	0.62024	NA	0.632371	0.0380066	UP	0.0192644	0.939063	NA	-0.439297	0.0932397	NA	0.00154931	0.995714	NA	-0.352833	0.0447852	NA	0.205192	0.347794	NA	-0.0404335	0.82124	NA	0.0292409	0.88995	NA	0.595123	0.0103723	UP	0.844742	0.000167145	UP
D3YU12;Q8K2T1;G5E8S7	Nmral1	15	0.054698	0.124733	NA	0.0198373	0.581302	NA	-0.173748	0.00545996	DOWN	-0.201652	3.14e-05	DOWN	-0.185407	0.00112388	DOWN	-0.280381	2.47e-06	DOWN	-0.0165108	0.698252	NA	-0.0853433	0.0723791	NA	-0.164422	0.0186601	DOWN	-0.255502	0.000132311	DOWN	-0.242285	0.000177001	DOWN	-0.314223	2.65e-06	DOWN
D3YU17;Q8VCM8;F6S731	Ncln	3	-0.170448	0.00429789	DOWN	-0.172971	0.0204164	DOWN	-0.124667	0.0290595	DOWN	0.116603	0.068348	NA	0.0772295	0.186946	NA	0.0676367	0.344498	NA	-0.121122	0.0311912	NA	-0.143316	0.0379563	NA	-0.0882639	0.124482	NA	-0.0988795	0.0591359	NA	0.0579328	0.397927	NA	0.0915359	0.107482	NA
D3YU96;Q99KH2;D3YU95;P63034;D6RCZ5;D3Z5C3	Cyth2	13	0.122593	0.0621491	NA	0.169986	0.014894	UP	0.329398	8.84e-05	UP	0.253138	0.00150021	UP	0.068515	0.379758	NA	0.173572	0.0106529	UP	-0.113531	0.195779	NA	-0.22941	0.021613	DOWN	-0.0808625	0.33211	NA	-0.296189	0.00199116	DOWN	-0.204744	0.0159239	DOWN	-0.137926	0.10226	NA
D3YUM1;Q91YT0;D3Z1U9;D3Z0K1;D3YXX5;D6RG60	Ndufv1	3	-0.105251	0.032499	DOWN	-0.0272105	0.56133	NA	0.00290671	0.952344	NA	0.203966	0.00314848	UP	0.204956	0.000482767	UP	0.122952	0.0294687	UP	-0.0528649	0.364257	NA	0.0238533	0.718403	NA	-0.0285848	0.651532	NA	-0.157542	0.03096	DOWN	-0.0768306	0.238474	NA	-0.142665	0.0448809	NA
D3YUP1;Q9WVG6;D6RFA7	Carm1	15	0.0398817	0.2752	NA	0.00228541	0.952947	NA	-0.211974	0.00039507	DOWN	-0.209465	4.88e-05	DOWN	-0.141099	0.0042795	DOWN	-0.254119	2.6e-06	DOWN	-0.0545358	0.265542	NA	-0.0781832	0.108078	NA	-0.216498	0.000519036	DOWN	-0.251677	3.24e-05	DOWN	-0.163541	0.0166699	DOWN	-0.272636	6.12e-05	DOWN
D3YUP8;Q8VEK6;D3YX13;S4R1J3	Ing3	3	-0.18275	0.00315062	DOWN	-0.110441	0.0411645	NA	0.16778	0.0129429	UP	0.220832	0.000926467	UP	0.0488681	0.351486	NA	0.0991152	0.0784887	NA	-0.0529501	0.38931	NA	-0.0359682	0.58888	NA	0.0563382	0.331678	NA	-0.0907516	0.316852	NA	-0.100776	0.175195	NA	-0.0768337	0.179013	NA
D3YUW8;D3YUX1;Q0VGT3;Q8BZH4;F7D0L1	Pogz	not-sig	-0.0791318	0.284028	NA	-0.0880332	0.19515	NA	-0.0600536	0.388953	NA	-0.0203505	0.799356	NA	0.0387446	0.57389	NA	0.0961051	0.166992	NA	-0.0485464	0.5327	NA	0.0121766	0.885994	NA	-0.0536862	0.488478	NA	-0.135072	0.085505	NA	-0.113833	0.143526	NA	-0.0507876	0.55084	NA
D3YVL0;E9PW39;P23249;D3YYR1	Mov10	15	0.274203	0.00787066	UP	0.288413	0.00672519	UP	-0.0130731	0.893827	NA	-0.179131	0.0775554	NA	-0.0923753	0.309086	NA	-0.105538	0.290966	NA	0.174654	0.048449	NA	0.0605713	0.449246	NA	-0.115578	0.188439	NA	-0.269192	0.00373803	DOWN	-0.256786	0.00699526	DOWN	-0.371057	0.00026428	DOWN
D3YVM8;O55102;D3Z4L7	Bloc1s1	6	0.17692	0.0296319	UP	0.213361	0.00890782	UP	0.229562	0.00740938	UP	0.226835	0.00439979	UP	0.15334	0.0693504	NA	0.0401418	0.593105	NA	-0.175302	0.0960605	NA	0.0931324	0.218824	NA	-0.00757444	0.938063	NA	0.0528957	0.465018	NA	0.109491	0.242951	NA	0.0132443	0.877709	NA
D3YVV7;G3UYX3;Q9JKN6	Nova2	1	-0.173708	0.0146113	DOWN	-0.0424103	0.733708	NA	-0.375727	0.00518015	DOWN	0.0741695	0.279743	NA	0.0108152	0.886807	NA	0.0912123	0.265237	NA	-0.623389	2.71e-06	DOWN	-0.293477	0.0434184	NA	-0.640637	2.98e-07	DOWN	-0.445546	0.000386469	DOWN	-0.33654	0.00752982	DOWN	-0.490291	6.66e-05	DOWN
D3YVY9;Q14AI0	Dscc1	1	0.0795267	0.36036	NA	-0.0212012	0.803131	NA	-0.017303	0.882429	NA	0.0808213	0.454728	NA	0.152672	0.119974	NA	0.00269249	0.97457	NA	-0.0278728	0.689489	NA	-0.105767	0.058822	NA	-0.244083	0.0124988	DOWN	-0.252931	9.52e-05	DOWN	-0.187707	0.0268619	DOWN	-0.182882	0.0079667	DOWN
D3YW48;O88456;Q9D7J7	Capns1	15	0.262504	1.95e-05	UP	0.248303	0.000169342	UP	0.106357	0.0828859	NA	-0.078462	0.0982414	NA	-0.145138	0.00597591	DOWN	-0.0714669	0.136672	NA	0.00808592	0.926727	NA	-0.0786784	0.282504	NA	-0.249226	0.00290543	DOWN	-0.174226	0.0384392	NA	-0.244361	0.00360738	DOWN	-0.125853	0.236525	NA
D3YWF6;Q7TQI3;D3Z7K0	Otub1	2	0.225112	4.53e-05	UP	0.180518	0.000268058	UP	0.0746191	0.242655	NA	-0.0389714	0.445385	NA	0.0669402	0.126597	NA	-0.117134	0.0132441	DOWN	0.181564	0.00163045	UP	0.124226	0.0327028	NA	0.267887	1.6e-05	UP	0.301813	7.92e-07	UP	0.190391	0.00344003	UP	0.103272	0.0918689	NA
D3YWS8;D3YXV8;Q8CBY3;D3Z042;D3YY84;D3YTL3	Leng8	11	-0.0474826	0.218216	NA	-0.0485214	0.244041	NA	-0.131609	0.00573596	DOWN	-0.204276	0.00103905	DOWN	-0.093533	0.0369971	NA	-0.0103135	0.79885	NA	0.10456	0.0681965	NA	0.0142639	0.790806	NA	-0.0542113	0.304336	NA	0.0422685	0.376844	NA	-0.0640217	0.254699	NA	-0.0895327	0.113875	NA
D3YWT0;D3Z569;D3YTS1;Q9R0P6	Sec11a	1	-0.0784548	0.158608	NA	-0.131485	0.0188498	DOWN	-0.136377	0.0105383	DOWN	-0.124458	0.0241921	DOWN	0.202795	0.000184318	UP	0.117911	0.0433317	NA	-0.173053	0.0156471	DOWN	-0.0842064	0.258082	NA	-0.066712	0.176302	NA	-0.262201	0.000693571	DOWN	-0.0681464	0.366894	NA	-0.146498	0.0200898	DOWN
D3YWX2;F6YTL8;E9Q803;Q9R0I7	Ylpm1	3	-0.0266873	0.59769	NA	-0.0697254	0.18041	NA	-0.00578988	0.922604	NA	0.0253392	0.70802	NA	-0.0558723	0.280147	NA	0.0752305	0.138903	NA	-0.0036077	0.944802	NA	0.035289	0.558582	NA	0.0086692	0.896339	NA	-0.00436486	0.93662	NA	-0.0437334	0.441973	NA	0.164452	0.0224987	UP
D3YX85;Q7SIG6;E9PX52;L7N2D1;J3KMP8	Asap2	14	0.0169925	0.90178	NA	-0.019078	0.897448	NA	-0.140535	0.346842	NA	-0.106064	0.430856	NA	-0.192545	0.144776	NA	0.0355927	0.79416	NA	0.0206366	0.848069	NA	0.0523828	0.471036	NA	0.270423	0.00526671	UP	0.03066	0.683148	NA	0.178924	0.12337	NA	0.12861	0.131102	NA
D3YXP6;Q9D1G2	Pmvk	5	0.206584	0.000171962	UP	0.189293	0.000671574	UP	0.0446934	0.298354	NA	0.0780018	0.148288	NA	0.151515	0.00301214	UP	-0.0574284	0.257156	NA	0.00562747	0.943241	NA	0.0282541	0.72054	NA	-0.0238755	0.784426	NA	-0.0512264	0.501294	NA	0.0349371	0.666496	NA	-0.115874	0.141209	NA
D3YXW1;Q9D945	Llph	3	-0.0376175	0.285486	NA	-0.126845	0.0380642	DOWN	0.0809517	0.182918	NA	0.251405	5.57e-05	UP	0.147542	0.00635581	UP	0.141452	0.0120785	UP	-0.0844897	0.161891	NA	-0.207208	0.015782	DOWN	-0.129826	0.0910987	NA	-0.106562	0.0696026	NA	-0.21678	0.00781721	DOWN	-0.0847271	0.23268	NA
D3YXZ3;Q91YS4;O88448;D3Z5Y7	Klc2	5	0.16718	0.000197646	UP	0.254822	1.09e-05	UP	0.0633444	0.166861	NA	-0.0216046	0.678038	NA	-0.00819322	0.871545	NA	-0.0591035	0.114796	NA	-0.120069	0.101359	NA	-0.0566561	0.428323	NA	-0.113635	0.116183	NA	-0.127056	0.0731949	NA	-0.111647	0.104319	NA	-0.131973	0.0584129	NA
D3YYK8;E9Q6X0;Q8R001;Q3TG90	Mapre2	8	0.0551775	0.258381	NA	-0.013557	0.76211	NA	-0.0861965	0.0671999	NA	-0.0310696	0.586819	NA	-0.13582	0.021145	DOWN	-0.241863	1.59e-05	DOWN	0.0158287	0.837904	NA	-0.0461723	0.546683	NA	0.024707	0.76306	NA	0.0188087	0.810525	NA	-0.0502568	0.580591	NA	-0.0359225	0.642935	NA
D3YYT1;Q922P9	Glyr1	1	0.0101712	0.885524	NA	0.0267497	0.683574	NA	0.0202309	0.784317	NA	0.011904	0.876582	NA	0.0543262	0.422688	NA	0.108068	0.122367	NA	0.0163123	0.80656	NA	0.00901369	0.887752	NA	-0.113636	0.0817492	NA	-0.146496	0.0265931	DOWN	-0.0847428	0.194147	NA	-0.084263	0.236573	NA
D3YYW8;Q91V81	Rbm42	5	0.130498	0.0506407	NA	0.0541828	0.318016	NA	0.200323	0.0119518	UP	0.0619553	0.362974	NA	0.0326014	0.666748	NA	-0.0414945	0.40043	NA	0.193271	0.0105067	UP	0.172469	0.0564132	NA	0.0894418	0.338982	NA	0.0152989	0.831224	NA	-0.0196447	0.794809	NA	0.0156671	0.823219	NA
D3YZ08;O35144;E9QM06;F6VIR4	Terf2	14	-0.0488494	0.582176	NA	0.0512959	0.538872	NA	0.00671218	0.934416	NA	-0.0652565	0.457781	NA	-0.0555419	0.463982	NA	0.0756252	0.316417	NA	0.0245342	0.758545	NA	0.1247	0.129807	NA	0.0740674	0.333121	NA	0.137656	0.109548	NA	0.190269	0.0280692	UP	0.141825	0.114509	NA
D3YZ09;Q9CY66;F6SL78	Gar1	12	-0.074575	0.285294	NA	-0.0339503	0.65949	NA	0.121138	0.073674	NA	0.0678067	0.447217	NA	0.0745249	0.262307	NA	-0.00524355	0.937864	NA	-0.0848733	0.269836	NA	-0.13392	0.0984324	NA	-0.153139	0.0696139	NA	-0.201687	0.00499458	DOWN	-0.255356	0.00139075	DOWN	-0.246674	0.00514454	DOWN
D3YZ20;Q6PI63;O08740;D3YZ19	Polr2j	10	-0.0286469	0.658341	NA	-0.0833294	0.151442	NA	-0.0176661	0.778428	NA	0.150418	0.0261982	UP	5.64705e-05	0.999198	NA	0.00768446	0.915261	NA	-0.0153592	0.825023	NA	-0.0568428	0.342221	NA	0.0245704	0.680809	NA	0.0266011	0.650578	NA	-0.00702495	0.913546	NA	-0.0224945	0.749832	NA
D3YZ62;D3Z4J3;Q99104;F6TDE5;B8JK05;E9Q1F5;F6Z2S4;D6RFU0	Myo5a	15	0.0636477	0.135846	NA	-0.0706534	0.117412	NA	-0.440826	3.17e-08	DOWN	-0.512229	9.23e-10	DOWN	-0.451005	1.08e-08	DOWN	-0.387476	7.69e-08	DOWN	-0.0702934	0.290715	NA	-0.0519008	0.472651	NA	-0.0848077	0.253402	NA	-0.11103	0.132925	NA	0.00472533	0.945337	NA	-0.126777	0.0653149	NA
D3YZC8;Q8R3B7;D3YZC7	Brd8	3	-0.0746286	0.0852917	NA	-0.0781361	0.140925	NA	0.0973402	0.0979876	NA	0.240395	0.000215906	UP	0.127868	0.0131284	UP	0.191358	0.00168252	UP	0.0304262	0.64718	NA	0.00170356	0.981685	NA	0.0550106	0.45686	NA	0.100854	0.161723	NA	-0.0256212	0.761007	NA	0.149434	0.0403109	NA
D3YZE7;E9Q9F9;Q6GQV7;H3BJF7;H3BJ09	Edrf1	4	-0.0392768	0.350993	NA	-0.147596	0.0209475	DOWN	-0.160652	0.0131385	DOWN	-0.045018	0.336254	NA	-0.175448	0.003325	DOWN	-0.191563	0.000558815	DOWN	-0.0534203	0.321059	NA	-0.180863	0.00654739	DOWN	-0.160236	0.0133672	DOWN	-0.0599982	0.300407	NA	-0.131449	0.0277692	DOWN	-0.0376624	0.497521	NA
D3YZN4;D3Z1Z1;Q3ULF4;D3YXB7;D3Z342;G3UX97;F6W695;F6VTG4	Spg7	2	0.0578236	0.515453	NA	-0.093386	0.132814	NA	-0.0776072	0.23701	NA	-0.113569	0.0329859	DOWN	0.043597	0.387438	NA	-0.121395	0.0548299	NA	0.0577978	0.327865	NA	0.124634	0.0337137	NA	0.27696	7.29e-05	UP	0.121106	0.0418048	NA	0.159447	0.0214322	UP	0.064967	0.317164	NA
D3YZP9;F6SXB0;F7B4D5	Ccdc6	6	0.0902845	0.022909	NA	0.129498	0.00410442	UP	0.223456	4.79e-05	UP	0.127249	0.00352866	UP	0.11227	0.0104571	UP	0.0276336	0.432771	NA	0.0248533	0.601244	NA	0.0347658	0.51082	NA	0.15151	0.00809978	UP	0.19559	0.0011326	UP	0.195686	0.00109756	UP	0.211891	0.000923822	UP
D3Z041;P41216;D3Z457;D3YVF6;F6WNZ2	Acsl1	9	0.111969	0.0925906	NA	0.168532	0.0020832	UP	0.0534985	0.365514	NA	0.0766288	0.0804272	NA	0.250115	9.14e-05	UP	0.293618	6.41e-06	UP	-0.00153801	0.981607	NA	0.157451	0.0581215	NA	0.0131656	0.843523	NA	-0.126371	0.0852081	NA	0.074636	0.409961	NA	-0.0688967	0.33471	NA
D3Z0F5;O88545;F6QK86	Cops6	8	0.0906205	0.0515022	NA	0.0597957	0.16723	NA	-0.0325289	0.555222	NA	-0.0499028	0.33095	NA	-0.112891	0.0234705	DOWN	-0.12429	0.0230934	DOWN	0.0825538	0.118619	NA	0.0387878	0.538139	NA	-0.00362301	0.948954	NA	0.0849164	0.142344	NA	-0.0638498	0.289561	NA	-0.0638526	0.306045	NA
D3Z0K6	Rsbn1l	15	-0.0800173	0.0679472	NA	-0.0648977	0.147227	NA	-0.0778338	0.0754293	NA	-0.185551	0.000559363	DOWN	-0.14152	0.00321744	DOWN	-0.0834284	0.0711962	NA	0.00941746	0.84577	NA	0.0861322	0.0978163	NA	0.0489374	0.270616	NA	-0.0341862	0.457144	NA	-0.0179551	0.68871	NA	0.0785509	0.112608	NA
D3Z0M9;E0CXN3	Ddx23	not-sig	0.0217927	0.560173	NA	-0.0236018	0.494142	NA	-0.0148981	0.691182	NA	-0.0543547	0.188829	NA	0.0110006	0.753495	NA	0.0120288	0.703244	NA	0.0926381	0.0440499	NA	0.0474472	0.329323	NA	0.0433282	0.307259	NA	0.003858	0.925343	NA	-0.0237838	0.590144	NA	0.039255	0.413553	NA
D3Z0Q6;Q9Z1E4	Gys1	7	0.119614	0.133069	NA	0.315167	0.000915646	UP	0.508402	3.84e-05	UP	0.63185	3.46e-07	UP	0.765333	6.01e-09	UP	0.806733	2.13e-07	UP	0.241324	0.0114091	UP	0.245277	0.0521091	NA	0.422901	0.00244978	UP	0.595959	0.000140951	UP	0.526708	4.72e-05	UP	0.696018	9.43e-06	UP
D3Z0V7;E9QLZ1;P62500;D3YW86;H3BLI9;B1AVF2;Q9Z2S7	Tsc22d1	5	0.372774	0.000246951	UP	0.234909	0.00433527	UP	0.526401	1.28e-05	UP	0.389943	0.000633439	UP	0.193171	0.0239346	UP	0.1882	0.0301705	UP	0.338622	0.00248733	UP	0.212877	0.00910475	UP	0.165623	0.0247936	UP	0.299244	0.00540621	UP	-0.065706	0.444281	NA	-0.0460927	0.627799	NA
D3Z132;Q5U4D9;D3Z131;F6S2T7;D3YUL7	Thoc6	7	-0.150333	0.00343378	DOWN	-0.0589017	0.212965	NA	0.0939429	0.0585355	NA	0.116837	0.0192933	UP	0.0833843	0.0970074	NA	0.0982925	0.0237398	NA	0.0476871	0.407728	NA	0.1429	0.0383204	NA	0.113903	0.0957126	NA	0.0554506	0.348722	NA	0.102123	0.096385	NA	0.163288	0.0144525	UP
D3Z1C5;P70662;O55203	Ldb1	2	-0.0133695	0.86285	NA	-0.0613605	0.462484	NA	-0.150583	0.0580827	NA	-0.0700921	0.408931	NA	-0.0583459	0.491106	NA	-0.22588	0.0165715	DOWN	0.144313	0.0522079	NA	0.06053	0.3697	NA	0.0672329	0.318063	NA	0.0507368	0.616224	NA	0.124235	0.110573	NA	-0.000480944	0.9947	NA
D3Z1N4;E9Q4Y5;F8VQD1;E9Q7L3;D3Z1W6;E9Q7L2;Q8BSQ9;D3YYF2;F6THL5;D3Z3R4;D6RIL0;D6RI94;D3YYG4;D3Z1M8	Pbrm1	11	0.0660283	0.374944	NA	0.170175	0.0266342	UP	0.0180833	0.794718	NA	0.0625894	0.445015	NA	0.0908426	0.259776	NA	0.17449	0.0170643	UP	0.0890898	0.336854	NA	0.12218	0.182352	NA	-0.0793054	0.313884	NA	-0.173218	0.0352876	NA	-0.0415224	0.620785	NA	-0.0854982	0.36108	NA
D3Z2J3;Q99PU8;D3Z1G8;D3YXL7	Dhx30	8	0.0503729	0.288913	NA	-0.0159284	0.710838	NA	0.000348048	0.993227	NA	0.00797581	0.844615	NA	-0.0515896	0.293636	NA	0.039091	0.472358	NA	0.116997	0.0236198	UP	0.0572348	0.248951	NA	0.123602	0.0140725	UP	0.108775	0.0332402	NA	0.0910297	0.0700884	NA	0.111105	0.0796271	NA
D3Z2J6;Q9D710	Tmx2	9	-0.0833285	0.240087	NA	0.069501	0.383664	NA	-0.14543	0.0235719	DOWN	-0.181146	0.00369118	DOWN	0.0286713	0.64337	NA	0.0475197	0.462798	NA	-0.05111	0.537076	NA	0.163073	0.119072	NA	0.170676	0.0422537	NA	0.0102915	0.906487	NA	0.123223	0.183859	NA	-0.0245452	0.776073	NA
D3Z3A0;Q9DCL8;B1AR39;B1AR42;B1AR44;Q6NSU2	Ppp1r2	6	0.0444724	0.445435	NA	0.141144	0.0438511	NA	0.175079	0.0199488	UP	-0.0248995	0.68831	NA	0.0151998	0.796122	NA	0.0962428	0.195895	NA	0.00952863	0.852429	NA	0.0318999	0.610038	NA	0.00491261	0.927838	NA	0.108752	0.035155	NA	-0.0147248	0.800326	NA	0.0310913	0.736341	NA
D3Z3N4;D3YWT1	Hnrnph3	1	-0.0875225	0.261179	NA	-0.0426127	0.666976	NA	-0.075597	0.395251	NA	-0.00753904	0.935132	NA	-0.0139169	0.873512	NA	0.0649911	0.389274	NA	-0.252232	0.00097251	DOWN	-0.022857	0.766874	NA	-0.127778	0.0726809	NA	-0.125563	0.0780054	NA	-0.0311935	0.625395	NA	0.0187596	0.849813	NA
D3Z3Q3;Q921U8;D3Z525;D3YZ10;D3YVS1	Smtn	8	-0.0510098	0.659348	NA	-0.366656	0.0110313	DOWN	-0.385213	0.00293081	DOWN	-0.336716	0.0114967	DOWN	-0.287592	0.0220932	DOWN	-0.342161	0.00954354	DOWN	0.411069	0.00985179	UP	0.0960221	0.528647	NA	0.0888549	0.58466	NA	0.187841	0.225573	NA	0.312345	0.0716222	NA	0.219687	0.153457	NA
D3Z4B2;Q9CWZ7	Napg	6	0.1536	0.000197598	UP	0.27164	5.94e-06	UP	0.302001	8.31e-07	UP	0.139695	0.00392858	UP	0.129603	0.00148663	UP	0.0914667	0.01586	NA	0.106863	0.0150487	UP	0.162463	0.00186041	UP	0.265213	7.25e-06	UP	0.322624	1.05e-06	UP	0.321099	1.29e-06	UP	0.240342	4.01e-05	UP
D3Z4U0;D3Z4T9;Q9R020;E9PUD0;V9GX51	Zranb2	11	0.0374404	0.488016	NA	0.0357667	0.47974	NA	-0.0487836	0.360706	NA	-0.0686825	0.24227	NA	0.0186026	0.758411	NA	-0.131242	0.0445513	NA	-0.0909945	0.174876	NA	-0.0737715	0.247114	NA	-0.192523	0.0102395	DOWN	-0.145647	0.0610712	NA	-0.208086	0.00524172	DOWN	-0.329569	0.000152328	DOWN
D3Z568;Q9CQH3;F6Y6V5;D3YX99;D3Z6W9	Ndufb5	1	-0.011571	0.885937	NA	-0.156509	0.0272761	DOWN	-0.291722	0.00255585	DOWN	-0.159185	0.0253511	DOWN	0.0362524	0.582406	NA	0.199264	0.0380632	UP	-0.0231611	0.798796	NA	-0.0765493	0.398186	NA	-0.138864	0.154466	NA	-0.0510573	0.590336	NA	0.000404779	0.996617	NA	-0.0733428	0.49517	NA
D3Z5F7;D3YUB9;G3UY42;Q8CCS6;D3Z055;G3UWS5;G3UWY6;P70345;Q5XFR0	Gm20521	1	-0.0544336	0.379491	NA	0.00189961	0.976547	NA	-0.026426	0.707647	NA	-0.0222079	0.772576	NA	0.0500221	0.426495	NA	0.0567024	0.373995	NA	-0.113359	0.05648	NA	-0.00753549	0.908954	NA	-0.0776037	0.231679	NA	-0.140757	0.0177146	DOWN	-0.139217	0.0211608	DOWN	-0.153519	0.0160522	DOWN
D3Z5I1;Q3UPF5;G3X9X5	Zc3hav1	7	0.115569	0.0244526	UP	0.289505	0.00439272	UP	0.546896	4.89e-08	UP	0.465433	1.2e-07	UP	0.56032	6.29e-08	UP	0.617302	4.51e-08	UP	0.0962359	0.192637	NA	0.0779465	0.363667	NA	0.278633	0.000771607	UP	0.224183	0.0158847	UP	0.323439	0.000468402	UP	0.281429	0.00113866	UP
D3Z5I9;Q9CXK9;F6RNF9;F6Y0Q7	Rbm33	4	-0.117463	0.00394813	DOWN	-0.132639	0.00253004	DOWN	-0.135627	0.00316869	DOWN	-0.159693	0.000612214	DOWN	-0.177445	0.000483712	DOWN	-0.226652	2.91e-05	DOWN	-0.029539	0.547494	NA	-0.131128	0.0222466	DOWN	-0.101453	0.0812351	NA	-0.0983553	0.0561709	NA	-0.0691242	0.221043	NA	-0.0510447	0.377369	NA
D3Z5K6;Q9CQV7;G3X8S1	Dnajc19	7	-0.107442	0.0377119	DOWN	0.00181052	0.980165	NA	0.122157	0.0801628	NA	0.168806	0.00528319	UP	0.0955887	0.106399	NA	0.152955	0.0207404	UP	-0.172576	0.00678119	DOWN	0.0501309	0.420141	NA	0.100315	0.153474	NA	0.0092189	0.884095	NA	0.157312	0.032811	NA	0.08887	0.192042	NA
D3Z5N5;Q9Z1T6	Pikfyve	2	0.108865	0.00951511	UP	0.033081	0.419134	NA	-0.160268	0.00124511	DOWN	-0.117594	0.021345	DOWN	-0.0555962	0.224434	NA	-0.131452	0.00710022	DOWN	-0.0149176	0.784001	NA	0.067456	0.385317	NA	0.0792532	0.161736	NA	0.0671937	0.344999	NA	0.184537	0.00395357	UP	0.0367504	0.584644	NA
D3Z5N6;Q61103;F8WIP7	Dpf2	1	-0.0452897	0.574499	NA	-0.0217557	0.790792	NA	-0.0475503	0.57605	NA	0.0126785	0.878321	NA	0.0587374	0.431133	NA	0.0558638	0.462193	NA	-0.0760363	0.166129	NA	-0.0292935	0.622328	NA	-0.117807	0.0473398	NA	-0.164889	0.0057504	DOWN	-0.137046	0.0191313	DOWN	-0.113094	0.045285	NA
D3Z600;O09012	Pex5	8	0.213625	0.000539524	UP	0.0638857	0.264958	NA	0.201743	0.00238353	UP	0.154159	0.00396196	UP	0.0348154	0.465126	NA	0.0702308	0.143695	NA	0.161105	0.00523558	UP	0.00769347	0.892152	NA	0.0604094	0.260571	NA	0.109611	0.0309628	UP	-0.073613	0.193981	NA	0.0659053	0.229374	NA
D3Z607;P18608	Hmgn1	not-sig	0.0022048	0.980865	NA	0.069629	0.475184	NA	-0.13531	0.201418	NA	0.0285093	0.843101	NA	-0.0546676	0.503708	NA	0.0473662	0.578632	NA	0.0452506	0.632297	NA	0.0964779	0.34631	NA	0.121241	0.246005	NA	0.0865386	0.339493	NA	-0.056945	0.538818	NA	-0.0598914	0.621185	NA
D3Z656;Q8CHC4;E9Q7S0;F7BQW7;D3Z1M7	Synj1	10	0.0906397	0.372008	NA	-0.223314	0.263907	NA	0.0408589	0.675975	NA	0.0369627	0.747746	NA	-0.0719366	0.396864	NA	-0.138156	0.185545	NA	0.275483	0.00616998	UP	0.125808	0.225951	NA	0.2999	0.00740209	UP	0.0614474	0.518773	NA	0.295731	0.0191141	UP	0.135469	0.173355	NA
D3Z6C3;P97351	Rps3a	8	0.29416	0.000127056	UP	0.133667	0.072765	NA	-0.151303	0.0974467	NA	0.00957526	0.888508	NA	-0.127336	0.136329	NA	-0.13843	0.0933385	NA	0.328981	0.000901633	UP	0.037323	0.726736	NA	0.141701	0.0999925	NA	0.264809	0.00343147	UP	0.10819	0.253557	NA	0.167216	0.093472	NA
D3Z726;Q9DBY0	Foxp4	14	-0.283139	0.00643355	DOWN	-0.529824	4.09e-05	DOWN	-0.244611	0.0562503	NA	-0.146363	0.177623	NA	-0.304729	0.00706656	DOWN	-0.218006	0.0398113	NA	-0.0270127	0.774062	NA	-0.0493915	0.672278	NA	0.0372255	0.682838	NA	0.214483	0.0319102	NA	0.0762645	0.528957	NA	0.137695	0.27835	NA
D3Z780;Q61749;F7CPG6	Eif2b4	15	0.0692581	0.0741734	NA	0.0482202	0.269829	NA	-0.0754544	0.193518	NA	-0.164093	0.0033836	DOWN	-0.127288	0.0334266	DOWN	-0.115616	0.0100021	DOWN	0.100886	0.130956	NA	-0.056823	0.368019	NA	-0.0269139	0.638429	NA	0.0937289	0.177723	NA	-0.00239905	0.963283	NA	-0.0784585	0.185798	NA
D3Z7C0;Q9Z2Q5	Mrpl40	10	-0.0575716	0.170134	NA	-0.0704555	0.124938	NA	0.0996233	0.0378741	NA	0.129813	0.035921	UP	-0.0397795	0.327738	NA	-0.00525534	0.936069	NA	-0.0235884	0.694373	NA	-0.104949	0.0765503	NA	0.0771412	0.247017	NA	-0.0537691	0.352222	NA	-0.0862162	0.149699	NA	0.031153	0.639754	NA
D3Z7P0;Q8K3W0;E9Q0U3;E9Q8Q1	Bre	6	0.0298882	0.623308	NA	0.0714558	0.25778	NA	0.0240572	0.766729	NA	-0.00384578	0.957235	NA	0.0712041	0.239914	NA	-0.0333521	0.613797	NA	0.101729	0.0718737	NA	0.151637	0.0131127	UP	0.192399	0.00458644	UP	0.223738	0.000964336	UP	0.142386	0.034697	NA	0.0548618	0.306828	NA
D3Z7P3;D3Z7P4;F7B327	Gls	not-sig	0.12693	0.0514252	NA	0.0254085	0.672591	NA	-0.0494601	0.406218	NA	-0.12999	0.058751	NA	0.0369526	0.571018	NA	0.144504	0.059755	NA	0.0744693	0.207045	NA	0.0408566	0.504658	NA	0.0428639	0.447109	NA	-0.0264226	0.612753	NA	0.00864565	0.889229	NA	0.113956	0.194274	NA
D5MCW4;Q9CQ89	Cuta	6	0.283628	0.000835357	UP	0.190177	0.0013683	UP	0.478327	6.09e-07	UP	0.479591	4.45e-08	UP	0.275331	0.000113392	UP	0.0450461	0.482252	NA	0.263459	0.0201337	UP	0.350914	0.00139963	UP	0.327275	0.00139018	UP	0.494185	0.000126355	UP	0.37849	0.000749755	UP	0.359235	0.0068246	UP
D6RET6;Q9DBM1;D6RJ67	Gpatch1	not-sig	0.0257142	0.634652	NA	-0.0781453	0.201948	NA	-0.00299107	0.962429	NA	0.0991775	0.189294	NA	-0.0236338	0.657446	NA	0.120562	0.0485007	NA	-0.0649279	0.28939	NA	-0.114487	0.0625118	NA	-0.0361459	0.58164	NA	-0.0885182	0.170317	NA	-0.102258	0.122939	NA	-0.0348829	0.643983	NA
D6RFU9;O09117	Sypl	9	0.1517	0.0957285	NA	0.285586	0.000609951	UP	0.0317439	0.62676	NA	-0.0236942	0.778464	NA	0.312114	0.000262267	UP	0.375525	1.77e-06	UP	-0.00924607	0.919025	NA	0.148688	0.166277	NA	0.0311227	0.719713	NA	0.00611713	0.944275	NA	0.105172	0.505342	NA	-0.184487	0.0831625	NA
D6RHA2;P82343;G3XA46	Renbp	5	0.50387	2.68e-09	UP	0.584625	2.02e-09	UP	0.710476	7.09e-09	UP	0.451703	7.77e-09	UP	0.270927	1.46e-05	UP	0.266255	8.32e-05	UP	0.51399	1.74e-05	UP	0.407752	0.00023757	UP	0.278067	0.00823523	UP	0.16634	0.073178	NA	0.183767	0.0896007	NA	0.0716576	0.466653	NA
D6RI20;Q9CR20;J3QMQ2	Hdhd2	not-sig	0.107308	0.246834	NA	0.142716	0.165813	NA	-0.0173875	0.867565	NA	0.152978	0.112845	NA	0.19534	0.0419312	NA	0.143753	0.241984	NA	0.00644434	0.951764	NA	-0.130763	0.192511	NA	-0.000207653	0.998449	NA	0.102584	0.350076	NA	-0.0424815	0.674524	NA	0.108539	0.33392	NA
E0CX20;Q6PGH1	Bud31	11	-0.0104615	0.829401	NA	-0.057123	0.359671	NA	-0.174241	0.00566939	DOWN	-0.149523	0.0165308	DOWN	-0.112336	0.0491853	NA	-0.0731922	0.110499	NA	-0.020037	0.718024	NA	-0.0588055	0.305445	NA	-0.0643425	0.311477	NA	-0.123681	0.0338335	NA	-0.104559	0.102122	NA	-0.203827	0.00349414	DOWN
E0CXA9;Q6PEB6;E0CYJ0;G8JL35;E0CX17	Mob4	7	0.0172327	0.698961	NA	0.0446444	0.345189	NA	0.104468	0.0342159	UP	0.0581148	0.200949	NA	0.074931	0.0926853	NA	0.108877	0.0252562	UP	-0.0211191	0.672968	NA	-0.0552662	0.32814	NA	0.0399269	0.40398	NA	0.0571252	0.278355	NA	0.053008	0.355128	NA	0.0386723	0.432969	NA
E0CXL4;G3XA13;A5D6P2;Q99NH2;B7ZNY3;F6S7Z1;E0CY24;E0CZE2;E0CZ83;E0CX45;E0CXR8;F6TSJ9;E9PYJ2;F6UGU7;Q4JJC0;F6TB42;F6URI7;F6T4Y3;E0CYB6;E0CXD3	Pard3	11	-0.0201584	0.70077	NA	-0.0766153	0.240678	NA	-0.200705	0.0113996	DOWN	-0.114645	0.0518259	NA	-0.13443	0.0923405	NA	-0.00491059	0.927791	NA	0.0962417	0.200121	NA	0.0988663	0.243841	NA	0.0232236	0.746763	NA	0.0120095	0.875888	NA	0.044121	0.566288	NA	0.00694525	0.925858	NA
E0CYB9;Q6PCP5;E0CYI3;F7CTF8;F7BC60	Mff	7	0.00827119	0.877136	NA	0.0808339	0.258264	NA	0.0497643	0.425204	NA	0.152661	0.0202575	UP	-0.0215837	0.748892	NA	0.146886	0.0195152	UP	-0.00935651	0.84838	NA	0.0517068	0.398356	NA	0.0324014	0.524727	NA	-0.0763093	0.208398	NA	0.122839	0.0589913	NA	0.126208	0.0986087	NA
E0CYE2;F7DEU6;P50096;E0CXK0;F6XXH9	Impdh1	13	-0.061626	0.36747	NA	-0.0279102	0.763186	NA	0.074854	0.349201	NA	0.188215	0.0219133	UP	0.0784187	0.3353	NA	-0.12642	0.109621	NA	0.0732277	0.393661	NA	0.00677891	0.926973	NA	0.0175703	0.849465	NA	-0.0868717	0.263295	NA	-0.00616587	0.938649	NA	-0.0684189	0.432845	NA
E0CYH0;Q9ER69;F7CCI4;E0CZF5	Wtap	3	0.0336646	0.29161	NA	0.0341012	0.329774	NA	0.172312	0.000161062	UP	0.28926	5.46e-06	UP	0.217942	0.000500383	UP	0.238491	4.28e-06	UP	0.0392012	0.491927	NA	-0.0259485	0.675939	NA	-0.120857	0.0498542	NA	-0.0771645	0.185589	NA	-0.12442	0.0648428	NA	-0.018537	0.753544	NA
E0CZ72;P28740;F8VQ42;Q9D481;F6SUU5;F6RLL5	Kif2a	15	0.0316786	0.420728	NA	-0.0164721	0.689189	NA	-0.0411256	0.454441	NA	-0.215659	7.21e-05	DOWN	-0.249909	4.76e-05	DOWN	-0.129515	0.0202415	DOWN	0.122164	0.0532857	NA	0.0888342	0.0914171	NA	-0.00164724	0.975466	NA	-0.0366831	0.43999	NA	-0.0918033	0.154831	NA	0.0720115	0.317455	NA
E0CZE0;Q8VBW6	Nae1	8	0.187468	0.000269779	UP	0.182845	0.000301671	UP	0.0789812	0.0934987	NA	-0.0230139	0.627357	NA	-0.164338	0.00117067	DOWN	-0.0904235	0.0919157	NA	0.171676	0.0118888	UP	0.111901	0.0955014	NA	0.0616126	0.332056	NA	0.0813123	0.202995	NA	0.0687035	0.278977	NA	0.0696272	0.364797	NA
E9PU93;Q91X20;D3YYA0;D6RI55;D6RET1	Ash2l	11	-0.0185285	0.673105	NA	0.0168864	0.762527	NA	-0.0259766	0.551772	NA	-0.0472023	0.285749	NA	0.063831	0.139041	NA	-0.0159919	0.729361	NA	-0.0543048	0.261056	NA	0.00821052	0.873658	NA	-0.0919401	0.0533905	NA	-0.124629	0.00801517	DOWN	-0.100956	0.0754944	NA	-0.109377	0.0539675	NA
E9PU96;Q571H0	Urb1	1	-0.200689	0.00108484	DOWN	-0.224616	0.000573215	DOWN	-0.302023	0.000144037	DOWN	-0.333372	7.95e-06	DOWN	0.00886573	0.844148	NA	-0.0414634	0.314205	NA	-0.109107	0.169786	NA	-0.0455599	0.514846	NA	-0.189123	0.00645011	DOWN	-0.283831	0.000374424	DOWN	-0.233076	0.00511218	DOWN	-0.400986	1.53e-05	DOWN
E9PUA5;REV__E9PUA5	Kifc5b	11	0.0049562	0.944851	NA	0.0404693	0.547852	NA	0.0633913	0.314553	NA	-0.094533	0.211381	NA	0.00699088	0.894055	NA	-0.0469898	0.386578	NA	-0.166878	0.0162672	DOWN	-0.17558	0.0135105	DOWN	-0.148946	0.0312947	DOWN	-0.221537	0.000892479	DOWN	-0.198891	0.00378151	DOWN	-0.279804	0.000342571	DOWN
E9PUA7;D3Z125;D3Z7X7;F8WHQ1;Q62393;D3Z637;D3Z2U2	Tpd52	5	0.246972	0.00470034	UP	0.549169	3.39e-06	UP	0.419075	0.000707906	UP	0.119686	0.246271	NA	0.325369	0.000530128	UP	0.0956048	0.206111	NA	0.168054	0.0786783	NA	0.065373	0.565888	NA	-0.0993168	0.352347	NA	-0.188479	0.074241	NA	-0.147282	0.237588	NA	-0.423913	0.000716413	DOWN
E9PUB7;Q2YDW2;D3YX87	Msto1	5	0.125443	0.0390846	UP	0.0900269	0.0900262	NA	0.109663	0.0631555	NA	0.206324	0.000589389	UP	0.0693358	0.174696	NA	0.057669	0.353656	NA	0.197549	0.00579551	UP	0.0753795	0.250457	NA	0.0678747	0.305881	NA	0.0167304	0.791637	NA	0.00246256	0.968736	NA	0.101157	0.170477	NA
E9PUE7;Q5SSL4;H3BKV6;H3BJY3;H3BKT3;Z4YN68;H3BL84	Abr	2	0.0197371	0.774082	NA	-0.0117998	0.868703	NA	-0.0668523	0.383253	NA	-0.0540949	0.446264	NA	-0.0641681	0.366068	NA	-0.124773	0.0922252	NA	0.0329628	0.464618	NA	0.0088944	0.847153	NA	0.113629	0.0372759	NA	0.12499	0.00484307	UP	0.111324	0.0341027	NA	0.0812775	0.126022	NA
E9PUF7;Q61210;F6ZN61	Arhgef1	15	0.0404154	0.347166	NA	-0.028632	0.506529	NA	-0.225985	0.000180989	DOWN	-0.276712	2.81e-05	DOWN	-0.292369	4.5e-06	DOWN	-0.283947	5.55e-06	DOWN	0.0522461	0.305527	NA	-0.15729	0.0129386	DOWN	-0.189759	0.00190962	DOWN	-0.242379	0.000309809	DOWN	-0.305486	2.46e-05	DOWN	-0.356621	1.88e-05	DOWN
E9PUK3;E9PUI5;Q8K012	Fnbp1l	6	0.0192568	0.574048	NA	0.0690165	0.1491	NA	0.0906115	0.0301652	NA	0.0200821	0.632669	NA	0.00264636	0.942536	NA	-0.0714046	0.0527968	NA	0.0681091	0.172031	NA	0.0801531	0.154244	NA	0.142425	0.00860365	UP	0.169053	0.00344855	UP	0.13613	0.0327701	NA	0.0831762	0.132708	NA
E9PUM4;Q71LX4	Tln2	1	-0.0508508	0.30355	NA	-0.0621383	0.176571	NA	-0.0136024	0.797277	NA	-0.0910273	0.0490954	NA	-0.0180105	0.675853	NA	-0.0141151	0.799203	NA	-0.107234	0.0637303	NA	-0.038906	0.527215	NA	-0.0626257	0.268619	NA	-0.00299972	0.958363	NA	-0.0346644	0.558849	NA	-0.145155	0.0178383	DOWN
E9PUQ9;E2JF22;F7AC58;F6PYU5;F6QY99	Piezo1	11	-0.366598	0.000392875	DOWN	-0.273014	0.0182437	DOWN	-0.593566	0.000247447	DOWN	-0.606693	9.28e-05	DOWN	-0.0791681	0.340712	NA	-0.132059	0.155245	NA	-0.0612752	0.405235	NA	-0.00143551	0.988381	NA	-0.0172368	0.827669	NA	-0.234851	0.0163126	DOWN	-0.330209	0.0116845	DOWN	-0.423594	8.32e-05	DOWN
E9PV22;Q505F5;F6Z4L9;F6YT33	Lrrc47	15	-0.0159195	0.66819	NA	-0.0566361	0.119067	NA	-0.152623	0.00418886	DOWN	-0.235088	6.48e-06	DOWN	-0.173429	0.000549583	DOWN	-0.189742	7.09e-05	DOWN	0.0311523	0.535588	NA	-0.0744083	0.190816	NA	-0.0206317	0.676802	NA	-0.0434378	0.38744	NA	-0.00646384	0.916777	NA	-0.0331119	0.552265	NA
E9PV41;E9PXV7;O08808;Q6NS79;D3Z074	Diap1	11	0.0680392	0.188672	NA	0.136419	0.0236507	UP	-0.298229	0.00428969	DOWN	-0.506095	7.02e-08	DOWN	-0.246942	0.00455943	DOWN	-0.255294	0.000551065	DOWN	-0.105676	0.158455	NA	-0.173121	0.00588987	DOWN	-0.42722	3.94e-06	DOWN	-0.538073	2.33e-07	DOWN	-0.427722	0.000765208	DOWN	-0.514524	1.27e-06	DOWN
E9PV44;O35143	Atpif1	7	-0.101843	0.168019	NA	0.15378	0.145904	NA	0.274276	0.0205845	UP	0.520393	3.27e-06	UP	0.15004	0.14376	NA	0.22404	0.0240085	UP	-0.017728	0.895993	NA	0.283196	0.0274481	NA	0.236273	0.0751305	NA	0.289476	0.00964809	UP	0.284025	0.0115976	UP	0.378938	0.00664198	UP
E9PV45;B1AY13	Usp24	11	0.110393	0.0122758	UP	0.108344	0.046507	NA	-0.0557695	0.296509	NA	-0.185505	0.000399445	DOWN	0.0283593	0.605176	NA	-0.100318	0.0545785	NA	-0.0642323	0.218526	NA	-0.106024	0.055089	NA	-0.218637	0.0018944	DOWN	-0.223107	0.000370097	DOWN	-0.213063	0.00111821	DOWN	-0.318651	2.15e-05	DOWN
E9PV69;Q8R0X2	Cacul1	8	0.164109	0.00297387	UP	-0.00161416	0.975846	NA	-0.0469695	0.311676	NA	-0.00273028	0.948905	NA	-0.116691	0.0240048	DOWN	-0.0948215	0.053237	NA	-0.0102333	0.893422	NA	-0.0859993	0.294313	NA	-0.0444535	0.616878	NA	0.0234163	0.764533	NA	-0.0601558	0.448268	NA	0.0629909	0.495898	NA
E9PVA2;Q9DB85	Rrp8	3	-0.0687517	0.280994	NA	-0.174984	0.0151586	DOWN	-0.0078331	0.910897	NA	0.129462	0.115357	NA	-0.0296194	0.619314	NA	0.098143	0.155981	NA	-0.101	0.108667	NA	-0.207323	0.00603982	DOWN	-0.142254	0.0314494	DOWN	-0.164971	0.0110069	DOWN	-0.232622	0.00215608	DOWN	0.0478518	0.451543	NA
E9PVA8;Q8BIX2	Gcn1l1	11	0.0653695	0.143554	NA	0.0487886	0.307153	NA	-0.234666	0.00335336	DOWN	-0.289853	9.93e-05	DOWN	-0.0163602	0.771777	NA	-0.107404	0.0233338	DOWN	0.0790087	0.328009	NA	-0.00706628	0.919886	NA	-0.107408	0.187437	NA	-0.142758	0.0850783	NA	-0.0866029	0.329323	NA	-0.327914	0.000197573	DOWN
E9PVS5	Immt	10	-0.141701	0.0806611	NA	-0.00905336	0.9181	NA	0.0102443	0.915596	NA	0.213474	0.013176	UP	0.134781	0.11311	NA	0.123886	0.179861	NA	0.215637	0.0589743	NA	0.0113933	0.903424	NA	0.233139	0.0161388	UP	0.192306	0.0293674	UP	0.184555	0.0494592	NA	0.338541	0.00081221	UP
E9PVV2;E9PVV1;F6T941;E9PWE3;E9PWE4;E9PWE2;P15806;E9PWE5	Tcf3	3	-0.00739499	0.965303	NA	-0.221317	0.0302492	DOWN	0.102705	0.345704	NA	0.245494	0.0664231	NA	0.0160143	0.879965	NA	0.0457444	0.632084	NA	-0.0450804	0.456688	NA	-0.0152937	0.796539	NA	-0.0120519	0.921992	NA	-0.237719	0.0149375	DOWN	-0.0965548	0.212012	NA	-0.0709414	0.376957	NA
E9PVX6	Mki67	not-sig	-0.077452	0.433599	NA	-0.0423416	0.713419	NA	0.00708972	0.9516	NA	0.0907972	0.471922	NA	0.122164	0.250067	NA	-0.0050847	0.956546	NA	0.0133292	0.907924	NA	0.107615	0.395672	NA	-0.121928	0.300974	NA	-0.026743	0.828862	NA	-0.179447	0.127576	NA	-0.214592	0.109164	NA
E9PVZ8;E9QAH1;E9Q028;Q9CTU9	Golgb1	9	-0.103787	0.0285627	DOWN	-0.0692504	0.127982	NA	-0.0654556	0.139626	NA	-0.0336379	0.419789	NA	0.0713803	0.103392	NA	0.130883	0.00701676	UP	-0.0904523	0.0539609	NA	-0.0499867	0.273567	NA	-0.00269761	0.956235	NA	-0.0744053	0.14066	NA	-0.0205816	0.706157	NA	-0.0214575	0.708253	NA
E9PW10	Triml2	10	-0.0946221	0.251917	NA	-0.140007	0.134869	NA	0.110783	0.262508	NA	0.198883	0.0221667	UP	-0.00107286	0.988773	NA	0.0914692	0.271651	NA	0.10536	0.198956	NA	0.0572913	0.559574	NA	0.170207	0.0541956	NA	0.224514	0.0124194	UP	0.0697514	0.410448	NA	0.180111	0.041821	NA
E9PW20;Q9CY57;D3YZA1;D3Z7T7	Chtop	12	-0.108244	0.0332825	DOWN	-0.0947548	0.0493402	NA	-0.105338	0.09359	NA	0.00854195	0.865196	NA	-0.126754	0.0210437	DOWN	-0.027444	0.544217	NA	-0.0885777	0.121129	NA	-0.213397	0.00315217	DOWN	-0.108853	0.0638565	NA	-0.121748	0.0408236	NA	-0.124769	0.056686	NA	-0.10121	0.0830226	NA
E9PW66;P28656;J3QP68	Nap1l1	8	0.171488	0.0175718	UP	-0.0105987	0.90492	NA	-0.0748318	0.370365	NA	-0.00398677	0.951652	NA	-0.205505	0.00726098	DOWN	-0.122113	0.101084	NA	0.2195	0.0007876	UP	0.066743	0.427239	NA	0.193802	0.00122587	UP	0.27728	0.000122601	UP	0.0814025	0.313002	NA	0.21203	0.00217317	UP
E9PWD9;Q8BKF1;E0CY15;F6TLB0	Polrmt	10	-0.000450014	0.993968	NA	0.001965	0.972017	NA	-0.0982808	0.38992	NA	0.170306	0.0126195	UP	0.00199966	0.973563	NA	0.0886643	0.133354	NA	-0.0576903	0.510646	NA	-0.0306041	0.710968	NA	0.0943052	0.366204	NA	0.0591177	0.442486	NA	-0.0390037	0.695748	NA	0.148071	0.0988577	NA
E9PWE9;P48025;P43404;Q8BZ25	Syk	4	-0.12702	0.0373458	DOWN	-0.243547	0.00117166	DOWN	-0.156732	0.0211167	DOWN	-0.207585	0.00243379	DOWN	-0.25721	0.000189854	DOWN	-0.21745	0.00144168	DOWN	-0.0333548	0.612976	NA	-0.0817749	0.226795	NA	0.0317737	0.626267	NA	0.0286787	0.70048	NA	0.0148777	0.824295	NA	0.0116079	0.856628	NA
E9PWG2;E9PY51	Trappc8	15	0.0267963	0.422711	NA	0.0136968	0.7014	NA	-0.0603803	0.132393	NA	-0.158017	0.000341649	DOWN	-0.150593	0.000960172	DOWN	-0.170652	7.26e-05	DOWN	-0.0520528	0.255095	NA	-0.072816	0.139063	NA	-0.103379	0.0269359	DOWN	-0.0739323	0.120529	NA	-0.0292119	0.556899	NA	-0.054638	0.26103	NA
E9PWG6	Ncapg	not-sig	0.12883	0.0588196	NA	0.121915	0.120451	NA	-0.0826559	0.271571	NA	-0.0808463	0.229231	NA	0.0254621	0.697966	NA	0.00814009	0.899605	NA	0.0726721	0.386678	NA	0.0632026	0.428869	NA	0.0391519	0.6408	NA	0.0412796	0.628013	NA	0.0524834	0.529372	NA	-0.0290289	0.711637	NA
E9PWK1;Q9D379;F6YTS6;D3Z4M3	Ephx1	9	-0.207148	0.0348299	DOWN	-0.00172847	0.990646	NA	0.198383	0.0730172	NA	-0.0902092	0.334577	NA	0.239552	0.0289407	UP	0.198684	0.0550201	NA	-0.192253	0.0281367	NA	-0.0463028	0.710885	NA	-0.047481	0.567067	NA	-0.308673	0.000164524	DOWN	-0.0675115	0.591246	NA	-0.187382	0.00283481	DOWN
E9PWV7;Q923K4;D6RDC6	Gtpbp3	not-sig	-0.131864	0.185207	NA	-0.0824919	0.399221	NA	0.0657026	0.527514	NA	0.0803107	0.361788	NA	-0.00804959	0.930547	NA	0.0733402	0.510845	NA	0.118424	0.259538	NA	0.118471	0.244933	NA	-0.0502368	0.64829	NA	-0.0294456	0.790272	NA	-0.0467595	0.655182	NA	-0.010882	0.926105	NA
E9PWW9;E9Q4Y2	Rsf1	3	-0.151021	0.010226	DOWN	-0.145271	0.0161088	DOWN	0.0953037	0.0913592	NA	0.159133	0.0599213	NA	0.180676	0.0101977	UP	0.200377	0.00170149	UP	-0.196921	0.0234625	DOWN	-0.055315	0.533698	NA	-0.0802758	0.365378	NA	-0.108811	0.213952	NA	-0.117415	0.191323	NA	-0.0771663	0.391706	NA
E9PX19;Q7TT79;G3UWE9;F6Q8J5	Mcph1	7	-0.206488	0.00855886	DOWN	-0.0380815	0.593591	NA	0.164084	0.0455673	NA	0.0838571	0.33315	NA	0.00572785	0.935318	NA	0.196338	0.0320452	UP	0.0108699	0.923097	NA	-0.0112895	0.926545	NA	0.1194	0.325751	NA	0.0438013	0.72016	NA	0.0291552	0.801472	NA	0.197483	0.0764326	NA
E9PX30;Q8BPM2;E9Q1T3	Map4k5	5	0.219161	0.000537944	UP	0.125816	0.0624744	NA	0.0791302	0.21462	NA	-0.0447286	0.459247	NA	0.0880712	0.143795	NA	0.0943604	0.154913	NA	0.0869407	0.313237	NA	0.0564774	0.514792	NA	-0.0130671	0.881264	NA	-0.00383438	0.965215	NA	0.146307	0.157147	NA	0.0832357	0.37371	NA
E9PX48;A2A9M5;Q8R1A4;A2A9M4;A2AW79;F6ZJ55	Dock7	11	0.110512	0.0800456	NA	0.0826683	0.135483	NA	0.0458524	0.397273	NA	0.0357579	0.579782	NA	0.0989227	0.0757193	NA	0.0978719	0.109973	NA	0.0195034	0.731757	NA	-0.128632	0.0152246	DOWN	-0.106778	0.0469677	NA	-0.160618	0.0141712	DOWN	-0.105445	0.0713131	NA	-0.18129	0.00369769	DOWN
E9PX53;E9QPR5;Q8K2V1;E0CXK8;F6TLH3;E0CYV2;F6V294;E0CX37;F6U5N5	Ppp4r1	15	0.0280866	0.516822	NA	-0.115312	0.0436736	NA	-0.298857	7.26e-05	DOWN	-0.187477	0.00216458	DOWN	-0.341136	2.07e-05	DOWN	-0.268854	0.000103529	DOWN	0.0364197	0.589402	NA	-0.0807238	0.299405	NA	-0.0853415	0.30824	NA	-0.131606	0.100857	NA	-0.206336	0.0126389	DOWN	-0.226451	0.00441459	DOWN
E9PXB7;Q8CFI0	Nedd4l	12	-0.0721388	0.297951	NA	-0.0902763	0.212596	NA	-0.0631784	0.486016	NA	0.0365173	0.610549	NA	-0.0652871	0.37877	NA	-0.0946122	0.206283	NA	-0.0435613	0.57309	NA	-0.149884	0.0709707	NA	-0.0578424	0.534544	NA	-0.183531	0.0214183	DOWN	-0.0931948	0.189375	NA	-0.235132	0.0186889	DOWN
E9PXX7;Q91W90	Txndc5	9	-0.0255821	0.715199	NA	-0.0266428	0.725275	NA	0.0223929	0.752768	NA	0.0811954	0.258625	NA	0.184051	0.0109199	UP	0.209636	0.00417254	UP	-0.117563	0.111085	NA	-0.0272065	0.740687	NA	-0.0172559	0.803784	NA	-0.0717155	0.339778	NA	0.119793	0.189698	NA	0.0928426	0.223215	NA
E9PXY8;G3UWR8	Usp7	12	-0.20409	0.0220107	DOWN	-0.187366	0.034312	DOWN	-0.0981865	0.259298	NA	0.0286015	0.728578	NA	-0.0235055	0.76887	NA	-0.155596	0.0861773	NA	0.182495	0.0045333	UP	-0.00554118	0.922649	NA	0.101159	0.102858	NA	-0.00734222	0.894227	NA	-0.0917159	0.25117	NA	-0.19878	0.0100001	DOWN
E9PY16;Q8R2V5	Adap1	11	-0.0401312	0.706414	NA	0.0386885	0.651438	NA	0.0845424	0.428675	NA	-0.0471158	0.610697	NA	-0.0165972	0.8621	NA	-0.00398629	0.963493	NA	-0.0474587	0.695211	NA	-0.0573673	0.671505	NA	-0.22059	0.039198	NA	-0.16662	0.110095	NA	-0.296628	0.0067449	DOWN	-0.279377	0.0138708	DOWN
E9PY39;B7ZBY7;Q9CZY3;D3Z1I3;B7ZBY6;D3YXL3;D3Z6R2;Q99LQ7	Gm20431	2	0.0799088	0.127975	NA	-0.0143891	0.779166	NA	-0.156706	0.0201382	DOWN	-0.110608	0.0476862	NA	-0.262476	7.04e-05	DOWN	-0.330241	4.41e-06	DOWN	0.0145254	0.832394	NA	0.0828838	0.144451	NA	0.00303625	0.957168	NA	0.0887665	0.165046	NA	0.0619342	0.387837	NA	0.140382	0.110383	NA
E9PY43	Erich1	14	0.0907909	0.114762	NA	-0.0556257	0.281935	NA	-0.133363	0.0383694	DOWN	-0.0459771	0.320774	NA	0.130609	0.0258536	UP	-0.0639843	0.223902	NA	-0.0933164	0.171846	NA	0.0388953	0.605674	NA	0.0526173	0.451964	NA	0.118986	0.0966628	NA	0.143863	0.0574043	NA	-0.058539	0.440974	NA
E9PY48;Q8BSP2;F7CXE4	Ncaph2	7	-0.032344	0.35714	NA	-0.0322635	0.561744	NA	0.0875552	0.123261	NA	0.117959	0.00513175	UP	0.00967719	0.840554	NA	0.0398086	0.314424	NA	-0.00517605	0.933599	NA	0.0756246	0.229008	NA	0.130608	0.0401575	NA	0.0945651	0.177432	NA	0.174826	0.01313	UP	0.093901	0.138603	NA
E9PYG6	Rasa1	15	0.0548191	0.361388	NA	0.0510146	0.401876	NA	-0.238803	0.00206599	DOWN	-0.242627	0.00305424	DOWN	-0.161833	0.0509706	NA	-0.128577	0.0587579	NA	-0.112917	0.203391	NA	-0.121384	0.188982	NA	-0.106669	0.258678	NA	-0.192368	0.110687	NA	-0.0911022	0.346872	NA	-0.172393	0.0660849	NA
E9PYH2;Q91V12	Acot7	15	0.0382772	0.442282	NA	-0.00962405	0.837317	NA	-0.202097	0.000479463	DOWN	-0.255583	8.49e-05	DOWN	-0.190616	0.00185358	DOWN	-0.252703	7.62e-05	DOWN	-0.02579	0.74774	NA	-0.108839	0.12809	NA	-0.109064	0.105124	NA	-0.121976	0.0761457	NA	-0.247293	0.0039161	DOWN	-0.170174	0.0383985	NA
E9PYH6;D3YUD4;D3YX07;D3YXL2	Setd1a	7	-0.0197139	0.573935	NA	-0.0235306	0.515122	NA	0.110945	0.0266257	UP	0.0714344	0.228374	NA	0.08964	0.0381821	NA	0.0688512	0.168744	NA	-0.0268036	0.544072	NA	-0.041991	0.376145	NA	0.0441206	0.353018	NA	0.0444343	0.441688	NA	0.045104	0.383271	NA	0.0572108	0.286718	NA
E9PYN1;Q8R5M8;E0CY16	Cadm1	9	0.00564549	0.931568	NA	0.126468	0.104991	NA	0.186768	0.064449	NA	0.456308	2.87e-06	UP	0.607998	1.74e-06	UP	0.555395	1.65e-05	UP	-0.206327	0.0327575	NA	-0.0386588	0.728897	NA	0.119293	0.205969	NA	0.0146505	0.879521	NA	0.0880158	0.435955	NA	0.134435	0.162097	NA
E9PYT0;P97393	Arhgap5	2	0.139146	0.0211392	UP	0.0920128	0.120312	NA	0.00352436	0.947115	NA	-0.257767	8.43e-05	DOWN	-0.0638681	0.281101	NA	-0.150064	0.0251464	DOWN	0.0470887	0.604621	NA	0.0464353	0.567034	NA	0.0712804	0.379354	NA	0.0104621	0.91952	NA	0.0712078	0.45943	NA	-0.0298644	0.723348	NA
E9PYT3;Q91YH5	Atl3	1	-0.17015	0.0160179	DOWN	-0.0918449	0.224045	NA	-0.210998	0.00328637	DOWN	-0.0593058	0.28495	NA	0.0073282	0.887769	NA	0.0753591	0.214251	NA	-0.0893082	0.0536931	NA	-0.0262938	0.711794	NA	-0.17005	0.000734412	DOWN	-0.237657	6.02e-05	DOWN	-0.0243199	0.768273	NA	-0.222153	0.000358499	DOWN
E9PZ00;Q8BFQ1;K3W4L3;J3QPG5;Q61207	Psap	7	0.200604	0.00277111	UP	0.461662	3.44e-08	UP	0.574902	5.6e-06	UP	0.379861	2.89e-05	UP	0.328186	0.000518301	UP	0.462004	6.08e-07	UP	-0.125111	0.153964	NA	0.221742	0.00915561	UP	0.199338	0.0588641	NA	0.0803082	0.32516	NA	0.310191	0.00101228	UP	0.221686	0.00582096	UP
E9PZ88;Q91W89;F8WIE1;E9PYM7;F6TFL1;E0CYW2;E0CZB0;E0CXM6;E0CYR8;E0CXI0;F6U7S0	Man2c1	6	0.275005	0.000125119	UP	0.313757	0.00019646	UP	0.108198	0.111199	NA	0.200589	0.00143921	UP	0.222681	0.0085479	UP	0.0532424	0.362156	NA	0.0285879	0.749684	NA	0.17594	0.0385714	NA	0.145116	0.0769655	NA	0.0583786	0.492428	NA	0.136869	0.127333	NA	0.123673	0.140904	NA
E9PZ97;O88700	Blm	1	-0.160623	0.00382846	DOWN	-0.180581	0.000190066	DOWN	-0.187593	0.000468751	DOWN	-0.149072	0.00194943	DOWN	-0.0347343	0.347543	NA	-0.0390316	0.292085	NA	-0.0220493	0.753161	NA	0.025538	0.708137	NA	-0.0345068	0.567838	NA	-0.0857085	0.176551	NA	-0.0503198	0.456152	NA	-0.059143	0.34858	NA
E9PZA7;E9QLK7;E9PWT1;F7CGG2;Q80YV3;D3YY11	Trrap	1	-0.0355567	0.410683	NA	-0.0535052	0.28874	NA	-0.0717852	0.207801	NA	-0.0756999	0.161451	NA	0.131841	0.0138104	UP	0.107629	0.0332605	UP	-0.00765082	0.921412	NA	-0.0508603	0.458386	NA	-0.13423	0.0428668	NA	-0.17636	0.0131378	DOWN	-0.111438	0.121629	NA	-0.184166	0.0190022	DOWN
E9PZB3	Gm5093	8	0.0938888	0.10527	NA	-0.0118317	0.823115	NA	-0.00867967	0.884405	NA	-0.0600079	0.294377	NA	-0.257726	0.000103499	DOWN	-0.101173	0.0860433	NA	0.091873	0.121692	NA	-0.125369	0.0923767	NA	-0.0147372	0.80194	NA	0.108065	0.090241	NA	-0.139393	0.0767259	NA	-0.0589991	0.474483	NA
E9PZF0;Q01768;Q5NC79	Gm20390	6	0.263297	0.000369605	UP	0.312841	2.04e-05	UP	0.105741	0.11163	NA	0.234462	0.000575665	UP	0.0724619	0.223386	NA	0.0106921	0.835157	NA	0.149117	0.063263	NA	0.103539	0.147531	NA	0.138705	0.0669676	NA	0.183495	0.00829297	UP	0.191096	0.00629267	UP	0.232475	0.00146158	UP
E9PZJ6;Q6P2L7;A2AR60	Casc4	1	-0.222681	0.00571667	DOWN	-0.155337	0.0457139	NA	-0.216997	0.00392544	DOWN	-0.171211	0.0283616	DOWN	-0.0765869	0.252948	NA	-0.071107	0.309178	NA	-0.255309	0.000151005	DOWN	-0.0805495	0.187182	NA	-0.0286296	0.602454	NA	-0.187232	0.00199984	DOWN	-0.081513	0.257422	NA	-0.136108	0.0184969	DOWN
E9PZJ8	Ascc3	11	0.0332074	0.352753	NA	-0.00542402	0.881863	NA	-0.172785	0.00375639	DOWN	-0.238927	5.35e-06	DOWN	-0.111221	0.0205616	DOWN	-0.112665	0.00566198	DOWN	-0.0765207	0.133163	NA	-0.105638	0.0277238	NA	-0.194526	0.000660498	DOWN	-0.215401	0.000153752	DOWN	-0.141128	0.0198005	DOWN	-0.1815	0.00086627	DOWN
E9PZM7	Scaf11	1	-0.157349	0.0132007	DOWN	-0.127106	0.0406023	NA	-0.102367	0.104685	NA	0.0247864	0.762548	NA	0.0735763	0.217937	NA	0.0907904	0.132719	NA	-0.0741804	0.216815	NA	-0.0811383	0.226686	NA	-0.238417	0.000524443	DOWN	-0.205628	0.00339324	DOWN	-0.208966	0.00567002	DOWN	-0.144323	0.0609058	NA
E9PZP8;F6RXM1	Herc1	4	-0.0225015	0.708961	NA	-0.0914547	0.0897896	NA	-0.26702	0.00269896	DOWN	-0.347532	6.87e-06	DOWN	-0.215078	0.00236848	DOWN	-0.119445	0.0830934	NA	-0.0558695	0.564181	NA	-0.116307	0.271751	NA	-0.0338086	0.731087	NA	0.16921	0.0949095	NA	-0.104617	0.323857	NA	-0.0985776	0.316923	NA
E9PZS8;Q61387;F7B257	Cox7a2l	10	0.15549	0.138068	NA	0.034061	0.707198	NA	0.0816887	0.404262	NA	0.174032	0.0894604	NA	0.0243181	0.776461	NA	0.00374146	0.965352	NA	0.22505	0.02898	NA	0.14926	0.0470256	NA	0.336927	0.00173633	UP	0.362887	6.82e-05	UP	0.246755	0.00308378	UP	0.435695	8.19e-05	UP
E9PZY8;A2AIV2	1110037F02Rik	not-sig	-0.0314295	0.641776	NA	-0.0912392	0.183395	NA	-0.176263	0.0415033	NA	-0.0154893	0.839776	NA	0.0714847	0.275432	NA	0.073478	0.286863	NA	0.0902195	0.22161	NA	0.00729465	0.924494	NA	-0.0443075	0.498775	NA	-0.0727308	0.287013	NA	-0.0734355	0.260538	NA	-0.101523	0.158588	NA
E9Q027;Q8C5L3;E9Q8D5;E9Q7M5;E9Q8R6;H7BWX6	Cnot2	8	-0.0308299	0.406706	NA	-0.0284413	0.482573	NA	0.0513814	0.197446	NA	-0.0088542	0.819014	NA	-0.0697196	0.093514	NA	-0.113721	0.0063612	DOWN	0.0636564	0.150045	NA	-0.000907506	0.983599	NA	0.0144714	0.718595	NA	0.0443625	0.309562	NA	-0.044288	0.337283	NA	-0.00354111	0.935327	NA
E9Q035;P47758;Q921I1;E9Q2Q7	Gm20425	not-sig	-0.0939639	0.145827	NA	-0.00817344	0.927141	NA	-0.136465	0.0476039	NA	-0.0281939	0.685572	NA	0.0861177	0.207829	NA	0.0834543	0.313268	NA	0.0278215	0.671264	NA	0.0557864	0.529704	NA	-0.0871486	0.192078	NA	-0.0962155	0.182665	NA	0.0444866	0.623055	NA	-0.0566178	0.500878	NA
E9Q0A3;Q68FM7;D6RGQ8	Arhgef11	3	-0.170033	0.0154211	DOWN	-0.117829	0.0704831	NA	-0.0131485	0.809182	NA	0.0168057	0.779276	NA	0.0557979	0.473965	NA	0.0498645	0.530973	NA	-0.340664	0.000288205	DOWN	-0.335469	0.00151973	DOWN	-0.288117	0.000380993	DOWN	-0.122374	0.210651	NA	-0.292789	0.000693865	DOWN	-0.310219	0.000679948	DOWN
E9Q0A7;Q4KMM3;B1H3M0	Oxr1	6	-0.0569286	0.341675	NA	0.0465057	0.453999	NA	-0.0149215	0.774862	NA	0.0650428	0.230751	NA	0.0271932	0.632105	NA	-0.0204762	0.715656	NA	-0.0386138	0.50892	NA	0.0223827	0.726366	NA	0.162502	0.0224531	UP	0.177184	0.0114478	UP	0.184422	0.00858135	UP	0.0642152	0.307662	NA
E9Q156;Q9EP82;F6VLT8;E9Q1H7;E9Q1L4;F6YNC4;F7CM37	Wdr4	6	0.065926	0.424467	NA	0.0741055	0.419006	NA	0.0952568	0.282852	NA	-0.102231	0.167659	NA	0.0027087	0.972424	NA	-0.130583	0.133085	NA	0.214878	0.00551594	UP	0.137386	0.12009	NA	0.352286	2.51e-05	UP	0.239512	0.00230947	UP	0.136085	0.0688638	NA	0.242368	0.00211247	UP
E9Q166	Atad2b	7	0.111634	0.00685497	UP	0.190456	0.000117447	UP	0.462014	5.1e-09	UP	0.452116	9.19e-07	UP	0.44495	6.15e-08	UP	0.552416	1.33e-08	UP	-0.219819	0.0323473	NA	-0.102638	0.286765	NA	-0.00797527	0.941629	NA	-0.0423538	0.687522	NA	-0.0177578	0.857349	NA	0.20212	0.101706	NA
E9Q175;E9PVU0;E9Q3L1;E9Q174;V9GXM4;V9GX76;Q64331	Myo6	5	0.182139	0.0323172	UP	0.267811	0.00435989	UP	0.208309	0.0232175	UP	0.00658697	0.927614	NA	0.121204	0.13997	NA	0.143387	0.0662396	NA	0.0538498	0.408969	NA	0.0626534	0.533222	NA	-0.142199	0.102287	NA	-0.184731	0.00560611	DOWN	-0.0181413	0.885203	NA	-0.119241	0.0614178	NA
E9Q186;Q9CTH6	Fcf1	12	-0.154628	0.104981	NA	-0.130606	0.210211	NA	-0.109653	0.230388	NA	-0.157897	0.133516	NA	-0.16211	0.077424	NA	-0.0233476	0.811532	NA	-0.0832964	0.322679	NA	-0.157694	0.0602119	NA	-0.140105	0.069514	NA	-0.22035	0.0127534	DOWN	-0.201332	0.0148133	DOWN	-0.142547	0.111779	NA
E9Q1M6;E9PUR0;F7DE17;F6RRY0;F6SI14;F6YYD3;F7DD37	Ankhd1	8	0.089037	0.0527643	NA	-0.0163336	0.756697	NA	-0.108609	0.0347023	DOWN	-0.0512019	0.25766	NA	-0.0787984	0.10421	NA	-0.0596162	0.192195	NA	0.183936	0.00112023	UP	0.100896	0.0722112	NA	0.106693	0.0203531	UP	0.130757	0.0185227	UP	0.106807	0.0335206	NA	0.0888058	0.0669263	NA
E9Q1S3;Q01405	Sec23a	6	0.04236	0.267721	NA	0.0889584	0.0657763	NA	0.103241	0.0260554	UP	0.0217147	0.591721	NA	0.046199	0.288448	NA	-0.0697855	0.0801333	NA	-0.0903085	0.0532116	NA	-0.0856739	0.0996426	NA	-0.0516383	0.25677	NA	-0.0483657	0.319466	NA	0.013967	0.784411	NA	-0.0374136	0.470441	NA
E9Q236;E9Q467	Abcc4	1	-0.278206	0.00039526	DOWN	-0.268711	0.000491093	DOWN	-0.432843	8.65e-06	DOWN	-0.419574	5.81e-06	DOWN	-0.200675	0.000683885	DOWN	-0.105951	0.0549437	NA	-0.0162936	0.809272	NA	0.0121293	0.89035	NA	-0.184997	0.00162406	DOWN	-0.225804	0.0105967	DOWN	-0.172611	0.0102319	DOWN	-0.0340883	0.783311	NA
E9Q284;Q5SU73;A6PWE1	Coil	9	-0.00166717	0.975065	NA	0.0306716	0.62314	NA	0.120663	0.0410612	NA	0.279045	0.00157214	UP	0.269282	0.00252491	UP	0.218681	0.00146491	UP	0.167811	0.0379458	NA	0.267929	0.00754483	UP	0.137204	0.138285	NA	0.126254	0.0968212	NA	0.0647035	0.487513	NA	0.24526	0.0213742	UP
E9Q286	Ice1	3	-0.120136	0.0219002	DOWN	-0.0845532	0.0876709	NA	0.038122	0.475083	NA	0.100886	0.146988	NA	0.208484	0.000961155	UP	0.163598	0.00458618	UP	-0.180451	0.00222488	DOWN	-0.066319	0.244658	NA	-0.054146	0.373707	NA	-0.172307	0.00344497	DOWN	-0.166129	0.0191206	DOWN	-0.191325	0.00644404	DOWN
E9Q2H1;Q80TP3	Ubr5	12	-0.0269377	0.562844	NA	-0.0991355	0.213532	NA	-0.0420665	0.428847	NA	-0.0464984	0.342723	NA	-0.148943	0.0198207	DOWN	-0.0138285	0.81704	NA	-0.0763086	0.170558	NA	-0.157767	0.0135181	DOWN	-0.162122	0.00616989	DOWN	-0.240625	0.00040009	DOWN	-0.217963	0.00102567	DOWN	-0.114954	0.144377	NA
E9Q2I4	Elmsan1	4	-0.257361	0.0041748	DOWN	-0.175392	0.0543562	NA	-0.128591	0.160876	NA	-0.423619	1.36e-05	DOWN	-0.358552	0.000461764	DOWN	-0.156885	0.0433694	NA	0.051046	0.557552	NA	-0.020298	0.863002	NA	-0.10666	0.301772	NA	-0.0690248	0.434157	NA	-0.0706694	0.403003	NA	0.105327	0.295953	NA
E9Q2N1;Q921C3;F6X674;F6WJH7;F7D5W0;F6TDU4;Q8BPZ1	Brwd1	13	0.0647713	0.172569	NA	0.21152	0.000444183	UP	0.258797	0.000146023	UP	0.192305	0.00623595	UP	0.227755	0.000416379	UP	0.265259	0.000235342	UP	0.00250714	0.974543	NA	0.113281	0.244802	NA	-0.0502692	0.538578	NA	-0.114278	0.13813	NA	-0.0360193	0.65875	NA	0.0560083	0.583909	NA
E9Q2S9;Q9CR29	Ccdc43	13	0.111939	0.0176279	UP	0.255596	0.000158512	UP	0.412327	2.26e-07	UP	0.243357	1.71e-05	UP	0.27419	3e-05	UP	0.203161	0.00134482	UP	-0.0429694	0.342596	NA	0.0351944	0.507155	NA	-0.0675323	0.224414	NA	0.00999387	0.833937	NA	0.0455907	0.368235	NA	0.0594292	0.343416	NA
E9Q368	Gm17296	15	0.0690942	0.370954	NA	-0.0993954	0.252039	NA	-0.193289	0.020743	DOWN	-0.243421	0.00149159	DOWN	-0.0464732	0.567095	NA	-0.23634	0.00497104	DOWN	0.0784015	0.347565	NA	-0.148121	0.143709	NA	-0.131436	0.158199	NA	-0.223795	0.0144445	DOWN	-0.290593	0.00326365	DOWN	-0.143666	0.163818	NA
E9Q392;Q9QXK2;D3Z734;D3Z733;W4VSP9;F6ZKR0	Rad18	not-sig	0.0206277	0.624567	NA	-0.0834212	0.0806017	NA	0.00409002	0.931404	NA	0.0504592	0.240669	NA	0.0142035	0.708521	NA	0.0640533	0.122089	NA	-0.00847463	0.887068	NA	-0.0419638	0.447579	NA	0.022366	0.697195	NA	0.0307624	0.584433	NA	-0.00585269	0.918321	NA	0.0387225	0.522165	NA
E9Q3D4;D3YTP9	Hsd17b14	15	-0.0662988	0.347635	NA	-0.134428	0.0839086	NA	-0.870028	7.21e-07	DOWN	-1.07836	1.99e-10	DOWN	-1.04895	9.86e-11	DOWN	-1.07548	4.79e-10	DOWN	0.0786971	0.682616	NA	0.19434	0.310169	NA	0.267554	0.161396	NA	0.057391	0.782713	NA	-0.103948	0.600609	NA	-0.123284	0.570379	NA
E9Q3F7;Q7TN75;H3BL51;H3BJQ1	Peg10	15	-0.157372	0.0637134	NA	-0.261489	0.00848547	DOWN	-0.508425	1.64e-06	DOWN	-0.650443	8.69e-09	DOWN	-0.73518	5.61e-09	DOWN	-0.690234	1.23e-08	DOWN	-0.0139456	0.901353	NA	-0.299976	0.0165019	DOWN	-0.396627	0.00191581	DOWN	-0.480977	0.000934842	DOWN	-0.443657	0.00214458	DOWN	-0.18771	0.156545	NA
E9Q3G8	Nup153	12	-0.117408	0.0604648	NA	-0.169286	0.00448871	DOWN	-0.0958322	0.122602	NA	-0.10315	0.11772	NA	-0.0775693	0.148287	NA	0.0692844	0.199947	NA	-0.0603667	0.336674	NA	-0.0769438	0.225262	NA	-0.0867223	0.182569	NA	-0.149972	0.0109322	DOWN	-0.203903	0.00304813	DOWN	-0.0740614	0.198591	NA
E9Q3L2;F6XSW4;F6Y9T6;D6RJ66	Pi4ka	11	0.177878	0.0326598	UP	0.0680881	0.206597	NA	-0.0232867	0.717898	NA	0.06385	0.424027	NA	0.0220441	0.723736	NA	0.219106	0.000508905	UP	-0.114964	0.055531	NA	-0.16206	0.0130239	DOWN	-0.25504	0.000238248	DOWN	-0.373657	2.33e-06	DOWN	-0.167876	0.0480404	NA	-0.334562	2.19e-05	DOWN
E9Q3P4;E9PY14;E9Q776;F6V6F0	Cenpf	3	-0.31762	1.57e-05	DOWN	-0.309461	1.63e-05	DOWN	-0.0753137	0.237681	NA	0.0157807	0.752665	NA	-0.0412526	0.397042	NA	0.053202	0.240427	NA	-0.183699	0.0175371	DOWN	-0.0250575	0.738192	NA	-0.189052	0.0119421	DOWN	-0.205046	0.00611333	DOWN	-0.176881	0.0213836	DOWN	-0.0999678	0.227488	NA
E9Q3T3	Kif14	4	-0.0151556	0.794061	NA	-0.0375829	0.503163	NA	-0.187277	0.00227034	DOWN	-0.182406	0.00115629	DOWN	-0.0429491	0.476941	NA	-0.112948	0.0533531	NA	0.0729283	0.233673	NA	0.0210772	0.770639	NA	-0.14802	0.0230846	DOWN	0.029692	0.680827	NA	-0.0753092	0.217877	NA	0.029903	0.729762	NA
E9Q3U1;P62257;D3Z2I4;J3KMU3	Ube2h	not-sig	0.0889732	0.363607	NA	0.031995	0.722593	NA	0.126871	0.164118	NA	-0.0166812	0.843454	NA	-0.0420823	0.626089	NA	-0.107955	0.242309	NA	-0.00557301	0.942556	NA	-0.0501576	0.514998	NA	0.0945002	0.228303	NA	-0.0409336	0.547601	NA	0.0352698	0.63996	NA	0.022524	0.793903	NA
E9Q3X0;Q9EQK5;D3Z2N7	Mvp	15	0.00145992	0.984595	NA	-0.0116426	0.856985	NA	-0.173351	0.0197706	DOWN	-0.19067	0.0577908	NA	-0.309767	0.000481016	DOWN	-0.298212	0.000201246	DOWN	-0.0402809	0.512284	NA	-0.123351	0.00855156	DOWN	-0.367815	2.45e-07	DOWN	-0.486695	2.46e-08	DOWN	-0.399204	3.88e-07	DOWN	-0.249344	0.000133306	DOWN
E9Q411	Nbas	not-sig	-0.0212992	0.718074	NA	-0.0179032	0.772682	NA	-0.0857144	0.27247	NA	0.0207773	0.724867	NA	0.0746524	0.226035	NA	0.1162	0.0675412	NA	-0.0297753	0.74208	NA	-0.0134198	0.884785	NA	-0.0415881	0.667631	NA	-0.000406345	0.99649	NA	-0.0845364	0.386686	NA	0.0628084	0.569074	NA
E9Q446;Q9QZR0;D3YXC4;D3Z7S2;F6Z123	Rnf25	8	0.0853147	0.175887	NA	0.0445972	0.450001	NA	0.0252303	0.732751	NA	-0.135089	0.0386562	DOWN	-0.258203	0.000375404	DOWN	-0.25236	0.000459387	DOWN	0.379407	0.000202614	UP	0.11664	0.199286	NA	0.143415	0.0805252	NA	0.104197	0.202269	NA	0.0599999	0.466584	NA	0.173714	0.0494408	NA
E9Q474;E9Q394;E9PVD4;F6VCM8;F6RPP1	Akap13	8	0.0515376	0.394559	NA	-0.0672708	0.24216	NA	-0.0102635	0.885633	NA	-0.119181	0.0744811	NA	-0.188873	0.00648587	DOWN	-0.140054	0.0282899	DOWN	0.00726673	0.918298	NA	-0.0802293	0.214888	NA	0.0118076	0.851305	NA	0.0192544	0.785835	NA	0.0207342	0.764471	NA	0.0384487	0.557344	NA
E9Q481;Q6P2K6	Smek1	not-sig	0.0350276	0.41934	NA	-0.00480356	0.919744	NA	0.00910734	0.84869	NA	-0.000676204	0.987897	NA	-0.0332197	0.487628	NA	-0.071628	0.114609	NA	-0.00571518	0.892085	NA	-0.122104	0.0272593	NA	-0.0288641	0.524001	NA	0.0239279	0.562865	NA	-0.0783737	0.156328	NA	-0.0546992	0.246596	NA
E9Q496;Q9CQ56;D3Z6D3	Use1	1	-0.274089	0.00207967	DOWN	-0.320092	0.000283841	DOWN	-0.316792	0.000637211	DOWN	-0.148987	0.0483371	NA	-0.0647259	0.349514	NA	0.00926168	0.922364	NA	-0.108478	0.294388	NA	-0.19092	0.0627829	NA	-0.235908	0.0189096	DOWN	-0.284543	0.00454305	DOWN	-0.113997	0.264202	NA	-0.123182	0.238224	NA
E9Q4G7;E9PWB2;Q8BK63;H7BXB1;E9Q3W1;E9Q2U6;F6YBC9	Csnk1a1	11	0.0286076	0.619266	NA	-0.00626039	0.919356	NA	-0.198361	0.0116372	DOWN	-0.141411	0.0599849	NA	-0.0309735	0.619514	NA	0.0214249	0.710712	NA	0.108028	0.247197	NA	0.089467	0.254646	NA	-0.0395876	0.615659	NA	-0.031438	0.713219	NA	0.121787	0.153437	NA	0.00520975	0.948344	NA
E9Q4K7	Kif13b	2	0.10878	0.0378541	UP	0.147737	0.00526202	UP	0.102289	0.0643449	NA	-0.102851	0.0408843	NA	0.0178621	0.698433	NA	-0.0172159	0.692523	NA	-0.00372705	0.9419	NA	0.0709525	0.284696	NA	0.160515	0.00344846	UP	0.0904407	0.0533112	NA	0.10761	0.0533	NA	0.070839	0.187887	NA
E9Q4P1;D3YWG9;D3Z057;Q9DAD3	Wdfy1	2	0.0939197	0.105974	NA	0.0298678	0.651049	NA	-0.210419	0.0112581	DOWN	-0.285541	0.000371918	DOWN	-0.0525384	0.369009	NA	-0.123206	0.0723609	NA	0.0550178	0.456603	NA	0.104329	0.127845	NA	0.0921146	0.146116	NA	0.243192	0.00728304	UP	0.231659	0.0183645	UP	0.114528	0.0667915	NA
E9Q4Q2;D3YZC9;D3YZD0;Q64213;D3YVH4;F8WHF9;D6RDB7;F6Z9W2	Sf1	11	0.0201022	0.628053	NA	-0.0234828	0.531283	NA	0.0184739	0.662934	NA	-0.110036	0.012287	DOWN	0.0143986	0.734659	NA	-0.113633	0.0117993	DOWN	0.0132809	0.782621	NA	-0.0492758	0.323548	NA	-0.0709406	0.144335	NA	-0.102684	0.0434303	NA	-0.117449	0.0266776	DOWN	-0.147062	0.0129413	DOWN
E9Q4Y4	Cep192	3	-0.158597	0.00730896	DOWN	-0.15724	0.00572071	DOWN	-0.127605	0.0299802	DOWN	-0.0529779	0.32644	NA	-0.0641723	0.192466	NA	0.00139042	0.980829	NA	-0.111789	0.050085	NA	-0.147854	0.0228495	DOWN	-0.15032	0.0142198	DOWN	-0.0310834	0.5552	NA	-0.0596349	0.296717	NA	-0.0306317	0.600386	NA
E9Q507;K4DI71;Q9DB00	Gon4l	10	-0.0423809	0.430151	NA	-0.090938	0.196798	NA	0.102979	0.101645	NA	0.0533666	0.393799	NA	0.0212652	0.689253	NA	0.054302	0.320356	NA	0.0479928	0.400536	NA	0.0285252	0.637259	NA	0.098443	0.0633397	NA	0.153723	0.00651318	UP	0.0569591	0.33149	NA	0.151457	0.0102468	UP
E9Q512;H3BJG4;Q8BVJ9;H3BJH8;H3BJU5	Trip11	7	-0.0801708	0.599911	NA	-0.226476	0.0356456	DOWN	0.360723	0.0324814	UP	0.0695382	0.52539	NA	-0.0430251	0.695462	NA	0.497356	0.00057068	UP	-0.254248	0.0379656	NA	-0.252919	0.0367615	NA	-0.0424857	0.741378	NA	0.22111	0.221474	NA	0.383896	0.0127464	UP	0.966516	1.11e-06	UP
E9Q557;E9PZW0	Dsp	11	0.447033	7.91e-05	UP	0.62555	1.19e-06	UP	-0.021121	0.884438	NA	-0.346373	0.0010479	DOWN	-0.0224897	0.809101	NA	-0.00790587	0.932093	NA	-0.296328	0.0312264	NA	-0.0341432	0.739315	NA	-0.581072	1.06e-05	DOWN	-0.796583	1.51e-05	DOWN	-0.488728	0.000155768	DOWN	-0.649646	4.86e-06	DOWN
E9Q586;E9Q3M3;O08788;D3YX34;D3Z2M9;D3YYG9	Dctn1	2	0.116894	0.0100531	UP	0.138082	0.00547212	UP	0.0537457	0.230977	NA	0.0122231	0.778241	NA	0.00388609	0.925965	NA	-0.0213307	0.601768	NA	-0.016643	0.707037	NA	0.0256074	0.636067	NA	0.0287934	0.538877	NA	0.0493632	0.234536	NA	0.0822455	0.087754	NA	0.0827583	0.0976013	NA
E9Q5B0;Q80VC9	Camsap3	15	-0.0683722	0.290079	NA	-0.122481	0.0789547	NA	-0.158816	0.0478374	NA	-0.210997	0.00461151	DOWN	-0.264181	0.00128261	DOWN	-0.178131	0.00861468	DOWN	-0.00163491	0.983969	NA	-0.0916161	0.239548	NA	-0.0751458	0.283817	NA	-0.0873572	0.225834	NA	-0.13277	0.168042	NA	-0.111591	0.174271	NA
E9Q5C9	Nolc1	3	-0.37991	0.00018742	DOWN	-0.393198	0.00020462	DOWN	-0.135263	0.154677	NA	0.112069	0.370939	NA	-0.0405503	0.682484	NA	-0.0398762	0.619189	NA	-0.196403	0.0634116	NA	-0.137429	0.197284	NA	-0.130047	0.298801	NA	-0.274561	0.00875493	DOWN	-0.293972	0.00819258	DOWN	-0.0934466	0.453941	NA
E9Q5D6;P69566	Ranbp9	not-sig	-0.057532	0.279716	NA	0.0284308	0.54209	NA	-0.0297334	0.531691	NA	-0.0861584	0.111894	NA	-0.0828482	0.106508	NA	0.0398205	0.466432	NA	-0.0232539	0.685029	NA	-0.0124627	0.841735	NA	-0.0106899	0.848414	NA	-0.0688921	0.256988	NA	-0.0362757	0.553915	NA	-0.0847155	0.274217	NA
E9Q5F9;G3UZ69;G3UYE0;G3UY32;G3UZC5;G3UZP0	Setd2	3	-0.00642146	0.922713	NA	-0.0512944	0.378768	NA	0.0511696	0.422462	NA	0.147212	0.0322155	UP	0.182506	0.00477732	UP	0.24292	0.000146867	UP	-0.0687964	0.215628	NA	-0.0838714	0.160503	NA	-0.144457	0.0272709	DOWN	-0.000302498	0.99542	NA	-0.0801692	0.159804	NA	0.222212	0.0128417	UP
E9Q5G3	Kif23	1	-0.142803	0.0154042	DOWN	-0.224985	0.00907678	DOWN	-0.160592	0.0191049	DOWN	-0.0400156	0.455268	NA	0.0175743	0.780087	NA	0.000775219	0.991104	NA	-0.18701	0.00463414	DOWN	-0.16311	0.00719959	DOWN	-0.271911	6.34e-05	DOWN	-0.20106	0.00178028	DOWN	-0.0742331	0.381483	NA	-0.0585252	0.321963	NA
E9Q5I7;Q3UAM9;Q63961;F7BZW0	Eng	7	0.0344874	0.763114	NA	0.0503328	0.65019	NA	0.0687974	0.569173	NA	0.31627	0.0047587	UP	0.425762	0.000164989	UP	0.348862	0.00367813	UP	-0.20773	0.108904	NA	0.0325092	0.759524	NA	0.271549	0.0246687	UP	0.142089	0.29144	NA	0.0035376	0.975776	NA	0.163658	0.15002	NA
E9Q5K9;D6RG95	Ythdc1	7	0.0147979	0.827468	NA	-0.0486109	0.27328	NA	0.223199	0.000535441	UP	0.20779	0.00109507	UP	0.141595	0.0804081	NA	0.216039	0.000195695	UP	0.00325901	0.967251	NA	0.0905755	0.250332	NA	0.136021	0.178154	NA	0.0990271	0.217408	NA	0.0474841	0.549817	NA	0.0918332	0.348879	NA
E9Q605;E9QNL4;Q60680	Chuk	4	0.0850298	0.107884	NA	0.0316718	0.562692	NA	-0.0346556	0.571511	NA	-0.111909	0.0245841	DOWN	-0.115515	0.0239123	DOWN	0.00713801	0.909676	NA	-0.136548	0.0527982	NA	-0.149491	0.0504721	NA	-0.085328	0.206794	NA	-0.0134519	0.833014	NA	0.0323014	0.626862	NA	0.038886	0.55426	NA
E9Q616;G5E8K8	Ahnak	11	0.319274	0.000205941	UP	0.231256	0.023027	UP	0.252151	0.00722297	UP	0.0968097	0.150122	NA	0.325008	6.71e-05	UP	0.159394	0.0192915	UP	-0.00925883	0.890584	NA	-0.166434	0.0316084	NA	-0.34773	0.000852335	DOWN	-0.545105	1.44e-06	DOWN	-0.454848	0.000650196	DOWN	-0.468311	2.41e-05	DOWN
E9Q634	Myo1e	13	0.111078	0.0186502	UP	0.167075	0.00351489	UP	0.240134	0.000707772	UP	0.0831084	0.236754	NA	0.19441	0.00351093	UP	0.115147	0.0213619	UP	-0.0628588	0.331584	NA	0.0177847	0.817945	NA	0.032607	0.602739	NA	0.0544779	0.365997	NA	-0.0166266	0.802785	NA	-0.0479943	0.485885	NA
E9Q6C1;F6UHR6;E9PXZ2;A2A8Z1;Q5FWX7;Z4YJX3	Osbpl9	13	0.0699195	0.0774477	NA	0.0454668	0.248087	NA	0.125677	0.012304	UP	0.125268	0.0131523	UP	0.0280178	0.530319	NA	0.0486651	0.249369	NA	-0.0477629	0.283831	NA	-0.00302422	0.959107	NA	-0.0759299	0.0922193	NA	0.00707721	0.87994	NA	-0.0300291	0.529385	NA	-0.106206	0.052621	NA
E9Q6H8	Plekha5	1	-0.112109	0.0173356	DOWN	-0.109104	0.0252436	DOWN	-0.110956	0.0331801	DOWN	-0.178371	0.000785654	DOWN	-0.0788508	0.0824732	NA	0.0237109	0.653502	NA	-0.0102731	0.863426	NA	-0.00672142	0.909258	NA	0.0255998	0.706242	NA	-0.047286	0.414066	NA	0.0612543	0.311094	NA	-0.0183175	0.795401	NA
E9Q6J5	Bod1l	4	-0.0774838	0.235065	NA	-0.155993	0.0475259	NA	-0.169403	0.0356965	DOWN	-0.275443	0.000111194	DOWN	-0.164941	0.0228699	DOWN	0.0142097	0.80639	NA	-0.0477945	0.681064	NA	-0.0867033	0.39264	NA	-0.076379	0.436481	NA	-0.0782536	0.549868	NA	0.0703861	0.532729	NA	-0.00843835	0.942417	NA
E9Q6R7;B1AV35;Q05AA6	Utrn	11	-0.0599534	0.191076	NA	0.110931	0.117824	NA	-0.125173	0.0110224	DOWN	-0.201188	0.000173426	DOWN	0.0377108	0.419666	NA	0.0328761	0.505118	NA	-0.191864	0.000301006	DOWN	-0.137054	0.050294	NA	-0.340201	1.43e-06	DOWN	-0.456121	1.61e-08	DOWN	-0.29804	0.000256344	DOWN	-0.348766	2.54e-06	DOWN
E9Q6U4;Q3UWL8;Q6P0X1;E9Q4Q8;E9Q8R1	Pfdn4	2	0.0996044	0.126343	NA	0.138425	0.0499216	NA	0.0552647	0.469319	NA	0.00109522	0.987456	NA	-0.0339981	0.634557	NA	-0.0871226	0.172428	NA	0.00730217	0.913768	NA	-0.00924688	0.902674	NA	0.103718	0.147156	NA	0.178385	0.0267123	UP	0.0998958	0.24062	NA	0.113283	0.12494	NA
E9Q784	Zc3h13	1	-0.0331738	0.472905	NA	-0.0105385	0.800396	NA	-0.0372508	0.497175	NA	-0.0103102	0.867746	NA	0.0759585	0.140654	NA	0.126121	0.0201424	UP	-0.0224341	0.705617	NA	-0.0151594	0.810535	NA	-0.112506	0.0760127	NA	-0.0515481	0.394133	NA	-0.0956629	0.145193	NA	-0.00198946	0.974077	NA
E9Q7C1;G3X8S4;Q924H2	Med15	12	-0.0722307	0.347276	NA	-0.205537	0.0131303	DOWN	-0.0278233	0.734618	NA	0.00626305	0.93629	NA	-0.0659486	0.374797	NA	-0.00676317	0.940101	NA	0.0203492	0.775951	NA	-0.0174952	0.811649	NA	-0.0380041	0.574591	NA	-0.0348852	0.58911	NA	-0.110189	0.138199	NA	-0.0560292	0.459752	NA
E9Q7E2;Q9D982	Arid2	11	-0.0364257	0.563171	NA	-0.048172	0.432198	NA	-0.0744839	0.262008	NA	-0.0535554	0.473471	NA	-0.0274925	0.672777	NA	-0.0307396	0.612024	NA	-0.0639496	0.251029	NA	-0.0135876	0.822349	NA	-0.142776	0.0165588	DOWN	-0.266653	0.000103607	DOWN	-0.16754	0.0217928	DOWN	-0.0886655	0.1978	NA
E9Q7G0	Numa1	3	-0.223692	0.00155827	DOWN	-0.207933	0.00307277	DOWN	-0.00467144	0.946027	NA	0.0277262	0.72501	NA	0.0834652	0.184095	NA	0.181039	0.00857006	UP	-0.195206	0.00865953	DOWN	-0.0772197	0.297006	NA	-0.0893268	0.268523	NA	-0.176897	0.0193467	DOWN	-0.15151	0.0455164	NA	-0.0556867	0.517682	NA
E9Q7G1;D3YZZ5	Tmed7	9	-0.0142793	0.806858	NA	0.076779	0.201393	NA	0.0879045	0.0988864	NA	0.043744	0.461324	NA	0.138292	0.0184044	UP	0.189961	0.00343213	UP	-0.0475443	0.417153	NA	0.0557171	0.375481	NA	0.0497239	0.33329	NA	-0.00447506	0.922904	NA	0.0582772	0.418494	NA	0.0846288	0.117023	NA
E9Q7L0	Ogdhl	13	0.0882452	0.0280031	NA	0.21127	0.0042473	UP	0.284075	4.97e-05	UP	0.159397	0.00112631	UP	0.236942	0.00126369	UP	0.194967	9.76e-05	UP	0.0909288	0.059827	NA	0.245785	0.000794595	UP	0.243413	3.14e-05	UP	0.00735443	0.873014	NA	0.102318	0.129197	NA	0.0378805	0.480674	NA
E9Q7L1;G3UX45	Urb2	1	-0.170961	0.0032077	DOWN	-0.222329	0.000358991	DOWN	-0.278813	4.9e-05	DOWN	-0.121388	0.0703965	NA	0.0565449	0.196408	NA	-0.00936903	0.863042	NA	-0.0585074	0.393633	NA	-0.00788611	0.915902	NA	-0.125745	0.0746567	NA	-0.183565	0.0232472	DOWN	-0.163597	0.0385322	NA	-0.197706	0.0153053	DOWN
E9Q7N5;Q8R2Q4;Q8C1C2;E0CY79;E0CXH2	Gfm2	3	-0.210779	0.00115712	DOWN	-0.231683	0.000326773	DOWN	-0.0585942	0.413537	NA	-0.0538771	0.266316	NA	-0.135898	0.0470159	NA	-0.00195726	0.968838	NA	-0.147046	0.0280679	NA	-0.0842895	0.245327	NA	-0.095979	0.174699	NA	-0.127763	0.0467046	NA	-0.167703	0.0179667	DOWN	0.0188294	0.837014	NA
E9Q7Q3;D3Z6I8	Tpm3	13	0.000511409	0.993977	NA	0.0997192	0.133862	NA	0.262822	0.000147086	UP	0.194473	0.00742702	UP	-0.0197056	0.792114	NA	0.0126798	0.825271	NA	-0.0561779	0.362344	NA	-0.150672	0.0322407	NA	-0.136458	0.0313835	DOWN	-0.220647	0.0152917	DOWN	-0.0634985	0.304579	NA	-0.0619344	0.349977	NA
E9Q7W0;P31266;O08674	Rbpj	14	-0.33335	8.5e-07	DOWN	-0.415392	5.72e-08	DOWN	-0.39406	2.12e-07	DOWN	-0.410411	3.72e-07	DOWN	-0.404431	4.51e-09	DOWN	-0.274962	8.58e-07	DOWN	0.0898379	0.121424	NA	0.134298	0.0416401	NA	0.216804	0.00521471	UP	0.242264	0.000519773	UP	0.110281	0.0905337	NA	0.18978	0.0197165	UP
E9Q827;P56212;E9Q4B9;E9PXD7	Arpp19	15	0.0875593	0.236144	NA	0.0946141	0.113161	NA	0.0319619	0.581302	NA	0.00811849	0.877111	NA	-0.0768735	0.144406	NA	-0.00772247	0.954795	NA	-0.155482	0.181128	NA	-0.240341	0.0517483	NA	-0.256762	0.0336055	NA	-0.198369	0.0931967	NA	-0.296426	0.0208361	DOWN	-0.202979	0.0877298	NA
E9Q855;Q3UXS0;O35609	Scamp3	9	0.0650397	0.189078	NA	0.106984	0.0192343	UP	-0.0450403	0.390407	NA	0.0877376	0.089662	NA	0.194893	0.000259894	UP	0.129725	0.0124655	UP	-0.0139816	0.826684	NA	0.0177833	0.768824	NA	0.0555887	0.35506	NA	0.0243744	0.676245	NA	0.113145	0.13208	NA	-0.0198646	0.729896	NA
E9Q8D0;F6QYD2	Dnajc21	8	0.00757328	0.858116	NA	-0.0427743	0.541489	NA	-0.0613941	0.23304	NA	-0.256682	1.65e-05	DOWN	-0.329711	3.93e-05	DOWN	-0.340271	3.35e-05	DOWN	0.304662	0.000221573	UP	0.140006	0.08536	NA	0.175211	0.0150219	UP	0.188177	0.00145731	UP	0.0573869	0.365814	NA	0.127733	0.0276732	UP
E9Q8K8;Q6ZPZ3	Zc3h4	not-sig	0.0271656	0.452117	NA	0.022072	0.620253	NA	0.0437552	0.306221	NA	0.0523958	0.225064	NA	0.043668	0.335356	NA	-0.0138178	0.69281	NA	0.045271	0.419513	NA	0.0782539	0.213612	NA	0.0994261	0.0924738	NA	0.0165312	0.76858	NA	-0.0145354	0.799518	NA	-0.00784137	0.886533	NA
E9Q8L9;Q9D620;G3UW57;G3XA57	Rab11fip1	11	0.0978461	0.118579	NA	0.122831	0.0514883	NA	0.195175	0.012388	UP	-0.0356833	0.599474	NA	0.0704879	0.273233	NA	0.0817572	0.163265	NA	-0.0623624	0.305081	NA	-0.083308	0.18062	NA	-0.184571	0.00151698	DOWN	-0.281487	3.96e-05	DOWN	-0.215861	0.0117191	DOWN	-0.32711	1.06e-05	DOWN
E9Q8N5;Q08EB6;Q8BRT1;F7DCH5	Clasp2	11	-0.0629122	0.2478	NA	-0.0133397	0.80834	NA	-0.262769	0.00116209	DOWN	-0.351137	3.92e-06	DOWN	-0.0765192	0.217841	NA	-0.136785	0.0232418	DOWN	-0.136783	0.0576477	NA	-0.0842849	0.246284	NA	-0.247555	0.00236739	DOWN	-0.164602	0.0456517	NA	-0.0432421	0.635165	NA	-0.145731	0.045516	NA
E9Q8X5	Zbtb10	13	0.213814	0.00171951	UP	0.385153	0.000445313	UP	0.78213	2.76e-08	UP	0.603446	1.1e-07	UP	0.413979	2.83e-05	UP	0.445375	8.24e-06	UP	0.155816	0.271314	NA	0.170934	0.25306	NA	0.0962196	0.42683	NA	0.0671059	0.68913	NA	-0.0272663	0.827935	NA	0.137313	0.374953	NA
E9Q912;E9Q6Q4	Rap1gds1	15	0.0544251	0.160363	NA	0.0417542	0.295908	NA	-0.329897	6.11e-06	DOWN	-0.360997	7.01e-08	DOWN	-0.402545	1.55e-07	DOWN	-0.408523	1.06e-07	DOWN	-0.0594055	0.535773	NA	0.0381519	0.683851	NA	-0.103998	0.381385	NA	-0.132629	0.13879	NA	0.094183	0.401081	NA	-0.0990976	0.265017	NA
E9Q933;Q8BK08;Z4YN74	Tmem11	7	0.00659032	0.879594	NA	0.064835	0.217468	NA	0.00177743	0.972652	NA	0.0831095	0.111625	NA	0.0659111	0.206974	NA	0.0273215	0.641393	NA	-0.0495833	0.416545	NA	0.0562363	0.372319	NA	0.166942	0.0108672	UP	0.129737	0.0708682	NA	0.115337	0.131248	NA	0.141244	0.10105	NA
E9Q9I2;E9Q9R9;F6YZU5;F6Z115;F6VMK9	Dlg5	7	0.158448	0.0144305	UP	0.0528696	0.473333	NA	0.204137	0.00141556	UP	0.303056	2.24e-05	UP	0.336857	2.25e-05	UP	0.381341	5.18e-06	UP	0.0447677	0.437285	NA	-0.101426	0.0747836	NA	0.0805476	0.282768	NA	0.0676486	0.27066	NA	0.129724	0.051882	NA	0.0607989	0.623071	NA
E9Q9M5;J3KMM1;Q3UJD6	Usp19	8	0.0233059	0.702051	NA	-0.104104	0.215317	NA	-0.0190814	0.746765	NA	-0.108502	0.0551588	NA	-0.176821	0.0105671	DOWN	-0.136956	0.0181054	DOWN	0.218636	0.00186207	UP	0.0664222	0.309492	NA	0.227331	0.000387663	UP	0.206509	0.00107171	UP	0.124766	0.0896748	NA	0.183481	0.00263373	UP
E9Q9P2	Gm17615	12	-0.0329633	0.807578	NA	-0.35549	0.00139296	DOWN	0.0338618	0.745491	NA	0.358566	0.00251353	UP	-0.229737	0.0101556	DOWN	-0.116759	0.242533	NA	-0.540366	3.39e-06	DOWN	-0.773005	7.42e-07	DOWN	-0.789566	1.47e-08	DOWN	-0.926163	2.99e-09	DOWN	-0.872142	1.65e-07	DOWN	-0.678638	7.58e-07	DOWN
E9Q9Q2	R3hdm1	5	0.22331	0.00179333	UP	0.175327	0.0427111	NA	0.156056	0.0487096	NA	0.0473909	0.449479	NA	0.22352	0.00299388	UP	0.0650991	0.315412	NA	-0.0914632	0.248563	NA	0.0773601	0.346908	NA	0.0725448	0.32198	NA	0.034182	0.629342	NA	0.0788699	0.244843	NA	-0.132438	0.0903588	NA
E9Q9T6;Q6ZPL9	Ddx55	not-sig	0.0486159	0.394501	NA	0.0154666	0.855393	NA	-0.0601769	0.286627	NA	0.0388357	0.469967	NA	-0.108787	0.0879858	NA	-0.00814725	0.864781	NA	0.0735718	0.277949	NA	0.00393803	0.963274	NA	-0.0135036	0.854168	NA	0.109392	0.0953257	NA	-0.00192305	0.979772	NA	0.111485	0.114158	NA
E9QA19;Q8BT14	Cnot4	not-sig	0.00219118	0.963697	NA	-0.029501	0.56103	NA	-0.0167167	0.751081	NA	-0.0635052	0.173124	NA	-0.0749949	0.114615	NA	-0.0965393	0.0610022	NA	-0.0505523	0.35688	NA	-0.0309236	0.545472	NA	-0.0146733	0.742058	NA	0.0804791	0.0687507	NA	0.0218918	0.647332	NA	0.0176488	0.719637	NA
E9QA25;E9Q2Z1;F6VR46;F7B218	Cecr2	12	-0.361549	9.07e-05	DOWN	-0.371204	9.89e-05	DOWN	-0.202506	0.0435101	NA	-0.189298	0.0506683	NA	-0.144314	0.0638998	NA	-0.162168	0.0327761	DOWN	-0.147755	0.084506	NA	-0.0344181	0.679675	NA	-0.125005	0.106724	NA	-0.244118	0.00293152	DOWN	-0.212656	0.0122131	DOWN	-0.144791	0.118893	NA
E9QAE3	Btaf1	11	-0.02514	0.551952	NA	-0.0707787	0.175146	NA	-0.23967	0.000484484	DOWN	-0.22446	8.79e-05	DOWN	-0.0944128	0.127529	NA	-0.0997009	0.0508609	NA	-0.027045	0.656478	NA	-0.00399708	0.946487	NA	-0.07134	0.227192	NA	-0.164521	0.0118993	DOWN	-0.104659	0.142123	NA	-0.202771	0.00230213	DOWN
E9QAE4;O88491;D3YUP2;D3Z197;D3Z357;Q6P2L6	Nsd1	11	-0.101417	0.13364	NA	-0.0354158	0.581855	NA	-0.153685	0.0245812	DOWN	-0.0686673	0.305668	NA	-0.117474	0.0377521	DOWN	-0.107707	0.0768493	NA	0.146906	0.0189751	UP	0.0906126	0.11136	NA	-0.00943365	0.867404	NA	-0.00398197	0.940623	NA	-0.0596501	0.372823	NA	-0.145779	0.00868139	DOWN
E9QAF9;Q0VGY8	Tanc1	not-sig	0.0417153	0.530154	NA	0.109639	0.102581	NA	-0.0301683	0.652233	NA	-0.028687	0.708947	NA	-0.129246	0.106904	NA	0.0864182	0.260555	NA	0.136627	0.0375496	NA	0.00432818	0.949247	NA	-0.0351408	0.574865	NA	-0.116061	0.0789193	NA	-0.0479193	0.538467	NA	-0.0826925	0.262547	NA
E9QAP7;F6W8W7	Taf4a	3	-0.173347	0.000909129	DOWN	-0.110853	0.0206629	DOWN	-0.0893532	0.114588	NA	-0.0128386	0.780019	NA	-0.0197443	0.69869	NA	0.0565013	0.2142	NA	0.0154531	0.787691	NA	-0.0335876	0.608133	NA	0.00942182	0.886002	NA	-0.0573591	0.299184	NA	-0.125479	0.0426892	NA	-0.0862479	0.165559	NA
E9QAQ5;Q9WV60	Gsk3b	2	0.157261	0.00443074	UP	0.250612	0.000237448	UP	0.122425	0.20322	NA	-0.0150447	0.826354	NA	0.0244209	0.688429	NA	0.0221565	0.714075	NA	-0.0441824	0.452049	NA	-0.0753524	0.205967	NA	0.0994458	0.18072	NA	0.0742	0.168283	NA	0.00359312	0.957688	NA	-0.022906	0.765973	NA
E9QAQ7;A2BH40	Arid1a	3	-0.206374	0.00048821	DOWN	-0.18043	0.00281576	DOWN	-0.118158	0.0305963	DOWN	0.0251388	0.727894	NA	0.050536	0.434078	NA	0.07801	0.120221	NA	-0.0137956	0.813724	NA	0.0570457	0.426922	NA	0.0795854	0.204046	NA	-0.0359615	0.558789	NA	-0.018208	0.783423	NA	0.103609	0.128747	NA
E9QAS4;E9QAS5;Q6PDQ2;F6WR45;B0QZH8;B0QZH7	Chd4	11	-0.0332186	0.670277	NA	-0.061363	0.355571	NA	-0.0781302	0.296744	NA	-0.193975	0.0256826	DOWN	-0.0514129	0.479216	NA	0.0379098	0.560505	NA	0.148691	0.110695	NA	0.204093	0.0203918	UP	0.0330149	0.619574	NA	-0.117055	0.098326	NA	-0.048703	0.617158	NA	-0.0458316	0.592096	NA
E9QAT4;A2AIX1;F7BPW6	Sec16a	15	0.0627416	0.0731885	NA	-0.0281328	0.585863	NA	0.00449778	0.894738	NA	-0.0650244	0.161786	NA	-0.103177	0.00787763	DOWN	-0.114946	0.00282729	DOWN	0.0772555	0.118407	NA	-0.0536242	0.275307	NA	-0.112286	0.0296104	DOWN	-0.116251	0.0207931	DOWN	-0.0926062	0.0844191	NA	-0.0303747	0.591001	NA
E9QAU4;A2AQ25;D3Z781;Q8BHR1;B1AY50;B1AY49	Etl4	7	-0.060243	0.108275	NA	-0.0393486	0.267884	NA	0.0905989	0.0243854	NA	0.0698106	0.0644552	NA	0.182035	0.000104366	UP	0.182847	0.000135069	UP	0.0720977	0.136095	NA	0.0888948	0.078317	NA	0.174174	0.00194904	UP	0.144464	0.0102122	UP	0.156956	0.00856553	UP	0.112902	0.0290622	UP
E9QAZ2;Q9CZM2;B8JKK2;E9Q1X1	Gm10020	8	0.0617661	0.166786	NA	-0.0374922	0.50542	NA	-0.0893222	0.124612	NA	0.10698	0.0384029	UP	-0.0947491	0.0826044	NA	-0.0418081	0.372272	NA	0.154195	0.00382549	UP	-0.101454	0.155385	NA	0.0178068	0.734382	NA	0.0157794	0.73092	NA	-0.0229633	0.693037	NA	0.0659445	0.218467	NA
E9QB01;P13595;E9Q589	Ncam1	9	0.145458	0.0976522	NA	0.16733	0.0447832	NA	0.152036	0.2199	NA	0.112058	0.188844	NA	0.496025	6.33e-07	UP	0.343323	0.000162379	UP	-0.0193304	0.853295	NA	0.155689	0.216551	NA	0.23189	0.0306204	UP	0.189945	0.0748531	NA	-0.0262134	0.840464	NA	-0.184094	0.124121	NA
E9QJS0;G5E8U8;G5E8U5;Q80ZK0;D3Z6K5	Mrps10	7	-0.032703	0.291754	NA	-0.0197863	0.551702	NA	0.152291	0.00278342	UP	0.177577	0.000877686	UP	0.112972	0.0209282	UP	0.117605	0.00314944	UP	0.0285279	0.592036	NA	0.0521523	0.325145	NA	0.164782	0.00773756	UP	0.190012	0.00135632	UP	0.0934612	0.125789	NA	0.17806	0.0211229	UP
E9QJT2;Q3UMQ8	Naf1	8	-0.114022	0.00303084	DOWN	-0.235613	1.67e-05	DOWN	-0.271827	1.99e-05	DOWN	-0.177368	0.000415892	DOWN	-0.212675	3.54e-05	DOWN	-0.309533	6.7e-08	DOWN	0.175662	0.00219911	UP	-0.0569864	0.377502	NA	0.0686956	0.145696	NA	0.109719	0.0265452	UP	-0.0457881	0.374737	NA	0.107049	0.0508963	NA
E9QJT5;P56376;Q8BMV3	Acyp1	6	0.212887	0.00313729	UP	0.374958	0.000205449	UP	0.332252	0.000184724	UP	0.0874669	0.273428	NA	0.121789	0.0691043	NA	-0.095657	0.179737	NA	-0.0690857	0.507595	NA	0.219184	0.0453999	NA	0.152701	0.139484	NA	0.0981429	0.281385	NA	0.13169	0.151451	NA	0.00793096	0.925081	NA
E9QJU8;Q8CG79	Trp53bp2	4	0.010046	0.86835	NA	-0.122241	0.022563	DOWN	-0.0810662	0.197574	NA	-0.157374	0.00608913	DOWN	-0.15371	0.00295852	DOWN	-0.152039	0.00672764	DOWN	-0.0274961	0.688548	NA	-0.0805657	0.214674	NA	-0.119033	0.0726683	NA	-0.0649643	0.385474	NA	-0.0103506	0.873378	NA	-0.0140279	0.838117	NA
E9QJV4;Q8K2Z2;D6RDR5	Prpf39	4	0.0237893	0.599404	NA	0.0145189	0.779509	NA	-0.0712033	0.200741	NA	-0.108033	0.0522004	NA	-0.063075	0.24711	NA	-0.067279	0.228298	NA	-0.112348	0.0604794	NA	-0.153406	0.0142583	DOWN	-0.0791655	0.184833	NA	-0.0183246	0.762785	NA	-0.14598	0.038093	NA	-0.0296388	0.620815	NA
E9QJZ1;Q9EPV8;E0CY91;E0CYW1;E0CY38;E0CZB3;G3UWR6	Gm16381	10	0.134839	0.148509	NA	0.0128852	0.889642	NA	0.384214	3.83e-05	UP	0.25947	0.00186358	UP	0.0279773	0.643124	NA	0.150168	0.121877	NA	0.10946	0.159231	NA	0.0143003	0.885426	NA	0.240297	0.00334829	UP	0.139818	0.149841	NA	0.0381643	0.701822	NA	0.029102	0.672524	NA
E9QK36;Q3U3T8;E9PUI7;F6R9F0;F6SP69	Wdr62	10	0.0766843	0.145446	NA	0.0360597	0.574052	NA	0.0956618	0.0958987	NA	0.150022	0.0189003	UP	-0.00531797	0.916438	NA	0.0779186	0.156996	NA	-0.0484916	0.268407	NA	-0.0666247	0.340327	NA	-0.0412952	0.433637	NA	0.0721255	0.14646	NA	0.0467639	0.391424	NA	0.0632315	0.322559	NA
E9QK83;Q5XG71	Utp20	11	-0.0172929	0.813996	NA	-0.135967	0.0484753	NA	-0.29918	0.000207999	DOWN	-0.219851	0.0023681	DOWN	-0.0422617	0.556934	NA	-0.0360485	0.638809	NA	0.158243	0.0621757	NA	0.122277	0.201077	NA	-0.098249	0.234512	NA	-0.234563	0.0105981	DOWN	-0.150537	0.0894455	NA	-0.187817	0.0322956	NA
E9QK89;Q5PSV9;G3UX64	Mdc1	1	-0.298572	9.95e-06	DOWN	-0.236449	0.000198124	DOWN	-0.297491	9.05e-05	DOWN	-0.212826	0.000890414	DOWN	-0.0786558	0.121427	NA	-0.0412796	0.543347	NA	-0.0804056	0.380665	NA	0.00973652	0.917667	NA	-0.0964923	0.251499	NA	-0.142166	0.182915	NA	-0.0700371	0.434585	NA	-0.157701	0.0968703	NA
E9QKA2;G5E8P8;Q61539;D3YW03;P62509;G3UZQ2;O08580	Esrrb	9	0.0720367	0.225647	NA	0.109026	0.237868	NA	0.104088	0.184221	NA	0.223515	0.00125398	UP	0.289503	0.000283234	UP	0.37399	7.95e-06	UP	0.268215	0.0043221	UP	0.323832	0.00150468	UP	0.211532	0.0110608	UP	0.17635	0.0489118	NA	0.282916	0.00433447	UP	-0.0158471	0.858369	NA
E9QKA4;A2A8V9;E9PUK6;Q52KI8;A2A8V8;A2A983;F6T4M4;F7BWM1;F6UK16	Srrm1	13	0.117959	0.0113095	UP	0.157606	0.00181601	UP	0.177	0.00175359	UP	0.196448	0.000400223	UP	0.253051	0.000157297	UP	0.159188	0.00338779	UP	-0.0259403	0.671938	NA	-0.0093908	0.889171	NA	-0.0929268	0.1447	NA	-0.175174	0.0125547	DOWN	-0.03295	0.66044	NA	-0.136218	0.052985	NA
E9QKD1;Q3UHX0;Q8VCR8	Nol8	3	-0.179191	0.00240952	DOWN	-0.17185	0.00374297	DOWN	0.0520254	0.397893	NA	0.11588	0.109398	NA	0.0743667	0.238891	NA	0.125153	0.0295527	UP	-0.059487	0.399912	NA	-0.00134647	0.986866	NA	-0.0349139	0.691073	NA	-0.0760538	0.279474	NA	-0.121583	0.121877	NA	-0.00826556	0.919812	NA
E9QKG3;Q9CWH5	Trmt11	15	-0.115741	0.014283	DOWN	-0.239265	0.000845489	DOWN	-0.383304	2.47e-05	DOWN	-0.337991	1.16e-05	DOWN	-0.418244	5.05e-06	DOWN	-0.381845	3.19e-07	DOWN	-0.0782586	0.24103	NA	-0.187193	0.0241935	DOWN	-0.156443	0.022629	DOWN	-0.16313	0.00655742	DOWN	-0.26515	0.000720842	DOWN	-0.202816	0.0234538	DOWN
E9QKG8;Q6PG16;E9Q4T0;D6RI36;F6XR06	Hjurp	3	-0.151764	0.00174227	DOWN	-0.120552	0.0285674	DOWN	-0.0999991	0.0933686	NA	0.0523528	0.253936	NA	-0.0197751	0.645502	NA	0.00668041	0.878338	NA	-0.0720422	0.271313	NA	0.0160077	0.829798	NA	-0.126197	0.0653767	NA	-0.0427553	0.506491	NA	-0.150796	0.0360287	NA	-0.104432	0.137352	NA
E9QKQ3;Q9Z2Q2;K4DI66;F6ZLH4;H7BX94;D3Z5V3	Knop1	3	-0.308268	0.000542238	DOWN	-0.323666	0.000316307	DOWN	-0.11094	0.172365	NA	0.0570172	0.563615	NA	-0.0113025	0.87939	NA	0.0238484	0.763512	NA	-0.144914	0.111134	NA	-0.0687596	0.433226	NA	0.0233754	0.831201	NA	-0.0341938	0.694923	NA	-0.0889236	0.34505	NA	0.0182134	0.858258	NA
E9QKQ5;Q91ZP3	Lpin1	9	-0.0791107	0.15988	NA	0.0755788	0.367186	NA	-0.160071	0.0756964	NA	-0.0397442	0.494503	NA	0.268664	0.000201716	UP	0.168004	0.0363476	UP	-0.124203	0.0472661	NA	-0.0536232	0.434902	NA	-0.10539	0.0647482	NA	0.0335245	0.614399	NA	0.175974	0.0327264	NA	0.0698971	0.379735	NA
E9QKT1;O08759	Ube3a	4	-0.0265101	0.520626	NA	-0.0411079	0.31368	NA	-0.148956	0.000780713	DOWN	-0.173658	0.000378455	DOWN	-0.172128	0.000328731	DOWN	-0.148228	0.000627086	DOWN	-0.148649	0.00156392	DOWN	-0.169311	0.000802788	DOWN	-0.208939	0.000480683	DOWN	-0.164935	0.000242731	DOWN	-0.156935	0.00199194	DOWN	-0.187909	0.000875409	DOWN
E9QKZ2;Q91YE6;E0CXB2;F6TLX3;F6UT58;E0CY46	Ipo9	2	0.131804	0.0188092	UP	0.086659	0.159787	NA	-0.0838412	0.16438	NA	-0.0846494	0.148486	NA	-0.00179688	0.974936	NA	-0.140033	0.00781572	DOWN	0.075417	0.263152	NA	0.0369411	0.547911	NA	0.0982337	0.171638	NA	0.110851	0.0406038	NA	0.226679	0.000814022	UP	0.0463616	0.560629	NA
E9QL43;Q8CIC2	Nupl2	3	-0.257141	0.000549136	DOWN	-0.230027	0.00182328	DOWN	0.0403392	0.591862	NA	-0.0525869	0.495077	NA	-0.105796	0.207915	NA	-0.0593931	0.324565	NA	-0.0729676	0.440077	NA	0.000517527	0.9953	NA	0.0593714	0.489398	NA	0.0031879	0.970059	NA	-0.0557773	0.495296	NA	0.0576288	0.535122	NA
E9QL53;P49025;D3YU89;D3Z1U0;F6SBR5;D3Z477;D3Z1K6;H3BL47;H3BJ74	Cit	10	0.0547589	0.18539	NA	0.0397179	0.547588	NA	0.116315	0.0181959	UP	0.148824	0.00170997	UP	0.0575309	0.172651	NA	0.181991	0.00208562	UP	0.0222857	0.699338	NA	-0.00555958	0.939221	NA	-0.00190757	0.972704	NA	0.0640725	0.381298	NA	0.0319776	0.63378	NA	0.176241	0.0065109	UP
E9QL65;Q8CI04;REV__F6XRK9;REV__D3YZM2;REV__D3Z752	Cog3	not-sig	-0.00829427	0.837653	NA	-0.0281208	0.539248	NA	0.0138994	0.774241	NA	0.00700004	0.861537	NA	0.0360127	0.403483	NA	0.0508362	0.298251	NA	-0.0591858	0.234735	NA	-0.0478852	0.326114	NA	0.0647074	0.167275	NA	0.0551074	0.228875	NA	0.0822085	0.106548	NA	0.0134591	0.784982	NA
E9QLS6;Q6PF93;D3YZ98;E9Q824	Pik3c3	14	-0.0619229	0.180526	NA	-0.112684	0.0549534	NA	-0.156445	0.00910702	DOWN	-0.0820908	0.0945774	NA	-0.128725	0.0148173	DOWN	-0.0880233	0.0681193	NA	0.15324	0.00257688	UP	0.0842789	0.120932	NA	0.15856	0.00135763	UP	0.112186	0.012759	UP	0.130681	0.01607	UP	0.0763758	0.120035	NA
E9QM14;Q9JIY2	Cbll1	not-sig	-0.107566	0.10506	NA	-0.0934173	0.11887	NA	-0.124809	0.0812903	NA	-0.101134	0.125609	NA	-0.00131543	0.982562	NA	-0.104014	0.177454	NA	0.0809145	0.331064	NA	0.0713943	0.368846	NA	0.061338	0.412877	NA	0.126365	0.101052	NA	-0.0523365	0.467381	NA	0.0460702	0.535605	NA
E9QM38;P55012	Slc12a2	1	0.0520206	0.637191	NA	0.03498	0.70231	NA	-0.0515729	0.570264	NA	0.0384232	0.651556	NA	0.124842	0.107754	NA	0.196524	0.0291875	UP	-0.102298	0.388627	NA	-0.205514	0.0619745	NA	-0.0813337	0.480172	NA	-0.286408	0.0132168	DOWN	-0.18259	0.118201	NA	-0.202797	0.0554071	NA
E9QM77;O70305;F7B6X4	Atxn2	15	-0.00409883	0.915156	NA	-0.0445017	0.305285	NA	-0.217469	0.000126455	DOWN	-0.266185	2.66e-05	DOWN	-0.170422	0.0010759	DOWN	-0.221423	0.000154212	DOWN	-0.0315766	0.56874	NA	-0.0200621	0.74134	NA	-0.102526	0.085179	NA	0.00409373	0.938489	NA	-0.0818476	0.139779	NA	-0.0868664	0.161005	NA
E9QMA2;Q3TNH5	Fam172a	13	0.0719205	0.293608	NA	0.107931	0.125049	NA	0.128821	0.0678435	NA	0.12856	0.0649045	NA	0.15084	0.0361048	UP	0.0299758	0.656137	NA	-0.0688232	0.314231	NA	-0.0324383	0.651509	NA	-0.0265387	0.73903	NA	0.0429225	0.468641	NA	-0.0473683	0.456299	NA	0.00636867	0.919191	NA
E9QMB7;Q8CES0;F6QNU4	Naa30	2	0.0258334	0.622983	NA	0.128887	0.0215709	UP	0.00543891	0.932152	NA	-0.0725662	0.162433	NA	-0.0624361	0.221081	NA	-0.0582292	0.279556	NA	0.0362039	0.596721	NA	0.0502301	0.499379	NA	0.0965248	0.211484	NA	0.0265792	0.708207	NA	0.0883097	0.221014	NA	-0.0398387	0.612238	NA
E9QMJ5;E9QJS7;Q9Z0M6;Q9DC42	Adgre5	7	0.0868013	0.287068	NA	0.165607	0.0265181	UP	0.410351	0.000394659	UP	0.239946	0.00960221	UP	0.471961	6.57e-05	UP	0.38063	0.000694252	UP	-0.352161	0.000345556	DOWN	-0.353243	0.000589396	DOWN	0.0694668	0.256196	NA	-0.322402	0.000122733	DOWN	-0.162374	0.0975384	NA	-0.0531903	0.525308	NA
E9QMQ3;Q99KW3;G5E8W1;J9JI90	Triobp	5	0.194272	0.000123554	UP	0.226755	1.43e-05	UP	0.252015	1.72e-05	UP	0.158899	0.00108362	UP	0.0326259	0.539787	NA	0.0733556	0.115933	NA	0.0104686	0.853148	NA	0.0229893	0.722946	NA	-0.175843	0.00567177	DOWN	-0.188565	0.00250794	DOWN	-0.0795886	0.227597	NA	-0.0687033	0.293281	NA
E9QN31;Q922K7	Nop2	10	-0.0118407	0.812726	NA	-0.0915014	0.102896	NA	0.0699247	0.252891	NA	0.150996	0.0108897	UP	-0.0101861	0.83457	NA	0.0487976	0.352009	NA	0.141909	0.0222352	UP	0.0719464	0.184443	NA	0.08262	0.206262	NA	-0.00545311	0.909952	NA	-0.0100364	0.836883	NA	0.0967448	0.0970674	NA
E9QN52;Q91WK0	Lrrfip2	not-sig	-0.0250693	0.542818	NA	-0.0483847	0.242781	NA	-0.0281443	0.500156	NA	-0.0751183	0.0692258	NA	-0.0934531	0.0375815	NA	0.0270858	0.58463	NA	-0.0756474	0.23384	NA	-0.0817269	0.225206	NA	-0.0349391	0.58099	NA	0.0682301	0.299291	NA	-0.00923594	0.891682	NA	0.0331061	0.630017	NA
E9QN70;P02469;E9PYT5;E9Q339	Lamb1	4	-0.489649	3.34e-05	DOWN	-0.418175	0.00123476	DOWN	-0.832054	5.25e-08	DOWN	-0.980734	9.73e-10	DOWN	-1.01259	9.49e-10	DOWN	-0.884257	6.82e-09	DOWN	-0.658193	0.000266735	DOWN	-0.35	0.060892	NA	-0.561795	0.000410882	DOWN	-0.531444	0.00132156	DOWN	-0.0307503	0.876903	NA	-0.0600793	0.694218	NA
E9QNG1;Q9Z0R6	Itsn2	11	-0.0727388	0.234837	NA	-0.0551972	0.325981	NA	-0.0562626	0.381936	NA	-0.159386	0.0188165	DOWN	-0.157424	0.0202868	DOWN	-0.0374332	0.512712	NA	-0.0123466	0.79107	NA	-0.128398	0.0229859	DOWN	-0.223975	0.000222817	DOWN	-0.204322	0.00101038	DOWN	-0.178552	0.00109863	DOWN	-0.160907	0.00840439	DOWN
E9QNH7;Q5XG73;Z4YM84;Z4YN06	Acbd5	11	-0.0468453	0.470437	NA	0.0578732	0.360158	NA	-0.10952	0.106748	NA	-0.247749	0.000846107	DOWN	-0.090314	0.148212	NA	0.0118967	0.862312	NA	-0.0687529	0.199656	NA	0.0848398	0.232219	NA	-0.0544955	0.29504	NA	0.00930093	0.890927	NA	-0.10967	0.0529345	NA	-0.109083	0.054645	NA
E9QNN1	Dhx9	9	-0.0770464	0.230892	NA	-0.0649885	0.31978	NA	-0.103907	0.105665	NA	0.0920127	0.232465	NA	0.148725	0.0286897	UP	0.165467	0.0137089	UP	-0.0267337	0.807113	NA	0.00603017	0.952835	NA	0.00566894	0.956344	NA	-0.0632548	0.518759	NA	-0.0392913	0.687883	NA	0.0417797	0.666363	NA
E9QNP0;E9Q4P0;P62984;J3QK04;D3YYZ2;D3Z2M8;D3YWA5;G3X9Z9;Q80XH1	Kxd1	15	0.131031	0.0764524	NA	0.0786758	0.406019	NA	-0.269303	0.00492794	DOWN	-0.267406	0.00959241	DOWN	-0.175263	0.0544589	NA	-0.220862	0.0055432	DOWN	0.125079	0.356817	NA	-0.163079	0.308493	NA	-0.104706	0.461366	NA	-0.015872	0.913583	NA	-0.166587	0.222628	NA	-0.348468	0.0177454	DOWN
E9QNT5;Q8VE65	Taf12	not-sig	-0.111228	0.318926	NA	-0.303866	0.088566	NA	0.0335131	0.841854	NA	-0.0500642	0.732581	NA	-0.000330409	0.997782	NA	-0.130539	0.237529	NA	-0.0737254	0.569579	NA	-0.0545167	0.670202	NA	0.0255075	0.845647	NA	0.108302	0.469589	NA	-0.0709416	0.586124	NA	-0.165574	0.245114	NA
E9QNW6;Q8VDG7;D3Z3Q4	Pafah2	14	-0.0787299	0.185768	NA	-0.0786064	0.107046	NA	-0.229127	0.000726426	DOWN	-0.1756	0.00440941	DOWN	-0.0427003	0.3896	NA	-0.0945371	0.246401	NA	-0.110813	0.179707	NA	0.120404	0.11238	NA	0.125734	0.0695177	NA	0.165416	0.0266948	UP	0.0329206	0.646748	NA	0.158807	0.0421189	NA
E9QNZ2;Q7TPV2	Dzip3	1	-0.0762059	0.0687609	NA	-0.066456	0.189333	NA	-0.130214	0.0283756	DOWN	-0.104394	0.0231788	DOWN	0.0120796	0.782949	NA	0.0322027	0.517169	NA	-0.0624207	0.321993	NA	0.00662056	0.92413	NA	-0.134238	0.0484847	NA	-0.038601	0.550622	NA	-0.0317517	0.637383	NA	-0.0397171	0.574609	NA
E9QP00;Q6PFR5	Tra2a	3	-0.0588338	0.286576	NA	-0.0254235	0.663526	NA	0.20602	0.00397994	UP	0.277695	0.000620144	UP	0.213223	0.00596424	UP	0.137097	0.0563032	NA	-0.108315	0.192751	NA	-0.101092	0.236696	NA	-0.0317043	0.730448	NA	-0.179539	0.0406262	NA	-0.0908203	0.336794	NA	-0.0206927	0.803257	NA
E9QPB3;P59328	Wdhd1	14	-0.0655905	0.099212	NA	-0.153543	0.0045393	DOWN	-0.18279	0.000182876	DOWN	-0.123699	0.00168111	DOWN	-0.112954	0.0256027	DOWN	-0.0644526	0.0457944	NA	-0.0747426	0.0965658	NA	-0.0208351	0.675751	NA	0.0191652	0.645536	NA	0.0128634	0.739307	NA	0.0144355	0.775106	NA	0.0910689	0.103423	NA
E9QPI5;Q6A026	Pds5a	11	0.0219709	0.763821	NA	-0.049947	0.471964	NA	-0.314325	0.0013368	DOWN	-0.388096	1.14e-05	DOWN	-0.161427	0.0595297	NA	-0.0970183	0.141379	NA	0.073866	0.465767	NA	0.061336	0.529078	NA	-0.128193	0.112725	NA	-0.248377	0.00623296	DOWN	-0.111008	0.312987	NA	-0.274615	0.00198166	DOWN
E9QPN7;Q8VDR9;Q8C147	Dock6	12	-0.040617	0.473397	NA	-0.0722027	0.247243	NA	-0.0185143	0.806507	NA	-0.00519741	0.947513	NA	-0.0676768	0.193947	NA	-0.028025	0.597272	NA	0.182118	0.00589408	UP	0.154592	0.0163468	UP	-0.0269295	0.690321	NA	-0.147609	0.0278998	DOWN	-0.091496	0.122824	NA	-0.0702309	0.248363	NA
E9QPX1;P39061;D3Z5C2	Col18a1	15	-0.214582	0.0700661	NA	-0.0618514	0.66893	NA	-0.319087	0.0133379	DOWN	-0.457868	0.00118557	DOWN	-0.399567	0.00125245	DOWN	-0.513456	0.000611269	DOWN	-0.0643286	0.58021	NA	-0.059031	0.69979	NA	-0.246847	0.0225299	DOWN	-0.362888	0.00494355	DOWN	-0.018481	0.870544	NA	-0.125793	0.395326	NA
E9QPX3;Q9CXZ1	Ndufs4	13	0.0381364	0.326171	NA	0.150094	0.0016587	UP	0.222148	0.000244941	UP	0.256213	1.01e-05	UP	0.188342	0.000414896	UP	0.0596145	0.30138	NA	0.00328356	0.952365	NA	0.0834649	0.213465	NA	0.0711747	0.278786	NA	-0.0728985	0.21518	NA	-0.0103959	0.874193	NA	-0.0584245	0.415778	NA
F2Z3X6;Q9Z2A0;Q3TRL2;F2Z400;F2Z3Z9;F2Z4A5;F2Z3V6;F2Z3X9	Pdpk1	14	0.0316685	0.522967	NA	0.130226	0.0363212	UP	-0.0149608	0.781127	NA	0.00621813	0.898413	NA	-0.00895221	0.849389	NA	0.1605	0.00903008	UP	0.00606473	0.925267	NA	0.0371659	0.609603	NA	0.0324963	0.645356	NA	0.131045	0.0454155	NA	0.128008	0.077842	NA	0.0983645	0.20886	NA
F2Z4A3	Fat1	1	-0.23236	0.000741614	DOWN	-0.0919181	0.221347	NA	-0.194363	0.00332289	DOWN	-0.219717	0.000713157	DOWN	-0.00965855	0.853282	NA	0.0299046	0.634553	NA	-0.320087	0.00122101	DOWN	-0.238487	0.0195629	DOWN	-0.202158	0.0188233	DOWN	-0.253306	0.016515	DOWN	-0.274634	0.00240441	DOWN	-0.29809	0.00295221	DOWN
F2Z4B3;O35207;Q9CPY4;G3UYI1	Cdk2ap1	3	-0.0265028	0.72929	NA	-0.0372699	0.676431	NA	0.037431	0.67495	NA	0.326827	0.00365992	UP	0.206683	0.038259	UP	0.0989406	0.211728	NA	0.0581239	0.493747	NA	0.217967	0.0246872	UP	0.19081	0.0187087	UP	0.0528996	0.548222	NA	-0.0284572	0.700545	NA	0.156823	0.120041	NA
F6QL70;P47915;D3Z1N9;W4VSN7;F6YH22;F6VZG1;D3Z102	Gm17669	8	0.279059	0.000403456	UP	0.144816	0.0749668	NA	-0.0239645	0.782116	NA	0.19181	0.0181786	UP	-0.0114761	0.88692	NA	0.0335967	0.631339	NA	0.359961	5.5e-05	UP	0.0795775	0.456796	NA	0.197257	0.0101574	UP	0.34623	0.000106988	UP	0.189665	0.0342824	NA	0.191051	0.0132597	UP
F6RJV6;Q9JJK2	Lancl2	15	0.0509436	0.2631	NA	-0.0247155	0.580312	NA	-0.292951	0.000199634	DOWN	-0.408581	5.02e-07	DOWN	-0.347327	6.12e-06	DOWN	-0.330324	7.39e-06	DOWN	0.0158308	0.758516	NA	-0.148394	0.0530469	NA	-0.144217	0.0520927	NA	-0.100355	0.111819	NA	-0.139594	0.126868	NA	-0.0981821	0.196794	NA
F6RK07;A2AUX5;A2AUX3;Q3UHC7;B7ZD29;F6QQP6	Dab2ip	7	-0.00792807	0.823233	NA	-0.0230335	0.54856	NA	0.247896	0.000143667	UP	0.196666	0.000428569	UP	0.190306	0.000195726	UP	0.140186	0.00367117	UP	-0.0221342	0.692486	NA	0.0709624	0.216226	NA	0.073361	0.253761	NA	0.15728	0.0121422	UP	0.128973	0.0743785	NA	0.112167	0.122768	NA
F6RPJ9;Q9JHR7	Ide	15	0.0374664	0.384706	NA	-0.0472292	0.291683	NA	-0.13955	0.0134724	DOWN	-0.197808	0.000370009	DOWN	-0.138138	0.00577525	DOWN	-0.223987	9.94e-05	DOWN	-0.0428238	0.363554	NA	-0.108532	0.0685145	NA	-0.165119	0.00790186	DOWN	-0.21222	0.000162639	DOWN	-0.166816	0.00554713	DOWN	-0.240339	0.000164276	DOWN
F6S1R2;Q8N9S3;A2AF82;A2AF81	Ahsa2	6	0.179389	0.063324	NA	0.161762	0.0955116	NA	0.133647	0.256773	NA	0.0633745	0.501463	NA	-0.00309769	0.973911	NA	-0.016336	0.872853	NA	-0.130562	0.118701	NA	-0.054685	0.502729	NA	-0.0288265	0.715657	NA	0.14659	0.0873039	NA	0.150853	0.191978	NA	0.28004	0.00256393	UP
F6SMJ7;Q9CY28;F6XXP5	Gtpbp8	8	0.126562	0.233427	NA	-0.06443	0.550821	NA	-0.196243	0.127906	NA	0.234093	0.0431904	NA	-0.324006	0.00965523	DOWN	-0.073788	0.556073	NA	-0.0883771	0.607269	NA	0.0504975	0.741283	NA	0.208108	0.110985	NA	0.204104	0.175375	NA	-0.0789883	0.57405	NA	0.212284	0.107144	NA
F6SMY7;E9PUJ6;Q7TPH6;F6T4V9;F7CZG3	Mycbp2	15	0.105647	0.134489	NA	0.109108	0.126949	NA	-0.10168	0.148224	NA	0.0351891	0.678219	NA	-0.240342	0.00658461	DOWN	-0.236027	0.00325308	DOWN	0.0431971	0.641312	NA	0.0796154	0.447513	NA	0.0695723	0.442651	NA	-0.163401	0.0927477	NA	-0.0483877	0.691469	NA	0.0285544	0.729074	NA
F6T9K1;D3YY09;Q9D6N5;D3YYC2;G3UXH5	Drap1	6	0.189257	0.0143	UP	0.214995	0.00512637	UP	0.186382	0.0120558	UP	0.173591	0.0203255	UP	0.161771	0.0184928	UP	0.12897	0.0544602	NA	0.0448065	0.509469	NA	0.126038	0.0877048	NA	0.0708723	0.303051	NA	0.263229	0.0011984	UP	0.176156	0.0454317	NA	0.155061	0.104126	NA
F6TCF9;Q60739	Bag1	not-sig	0.0679935	0.0979793	NA	0.0666223	0.119172	NA	0.0492509	0.25126	NA	0.0164281	0.663736	NA	0.0264322	0.526364	NA	-0.0375443	0.3393	NA	-0.0176901	0.688427	NA	-0.0192953	0.711578	NA	-0.033185	0.467925	NA	0.0130891	0.758164	NA	-0.0262671	0.581414	NA	-0.013596	0.809948	NA
F6TVX7;Q8BSF4;E9PX91;F7C386;D3YY63;D3Z0X7	Gm20671	14	-0.139492	0.00896177	DOWN	-0.149809	0.0146336	DOWN	-0.199523	0.000810939	DOWN	-0.139026	0.0535743	NA	-0.165839	0.00501492	DOWN	-0.0792823	0.224631	NA	-0.00705839	0.883666	NA	0.0204489	0.673969	NA	0.108058	0.0965206	NA	0.0946602	0.0429491	NA	0.0627431	0.31043	NA	0.17056	0.00837255	UP
F6U6U5;F6S7W6;E9PU87;Q6P4S6;F6U8X4	Sik3	4	-0.0747696	0.236994	NA	-0.171876	0.0140756	DOWN	-0.336715	7.06e-05	DOWN	-0.32562	0.000142407	DOWN	-0.26876	0.000540656	DOWN	-0.21	0.00440401	DOWN	-0.202124	0.0012704	DOWN	-0.237979	0.000904092	DOWN	-0.0734585	0.180477	NA	-0.124929	0.0151387	DOWN	-0.107644	0.067237	NA	-0.165493	0.0456918	NA
F6UND7;P08103	Hck	2	-0.104115	0.267959	NA	-0.146993	0.116151	NA	-0.404918	0.000144861	DOWN	-0.582595	2.67e-07	DOWN	-0.341563	5.71e-05	DOWN	-0.319965	0.00503259	DOWN	-0.0535716	0.560004	NA	0.138324	0.135141	NA	0.0794127	0.487636	NA	0.213156	0.0432643	NA	-0.0572476	0.521459	NA	0.0403698	0.678529	NA
F6V6T4;Q9R0Q3;Q8BPI2	Tmed2	7	0.00519917	0.90818	NA	0.152235	0.0143596	UP	0.307494	1.48e-05	UP	0.26322	0.000113982	UP	0.321961	4.68e-05	UP	0.32964	7.84e-06	UP	-0.0844336	0.143348	NA	0.0618394	0.411332	NA	0.074763	0.196428	NA	0.105156	0.0955605	NA	0.277859	0.000590111	UP	0.302868	5.13e-05	UP
F6V9T4;F7D4S5;Q68FF7;F7B673	Slain1	12	-0.0466142	0.549398	NA	-0.028363	0.707955	NA	0.105334	0.0563454	NA	0.0964392	0.105298	NA	-0.162989	0.00409855	DOWN	-0.134892	0.0314059	DOWN	-0.0499779	0.519927	NA	-0.144126	0.0924482	NA	-0.195664	0.016243	DOWN	-0.269054	0.00277593	DOWN	-0.22974	0.00728525	DOWN	-0.12796	0.163417	NA
F6VQ19;Q3UMG5;A2AMP0;F7AAC3	Lrch2	4	-0.13552	0.00700374	DOWN	-0.09718	0.177496	NA	-0.268619	0.00106248	DOWN	-0.255663	0.00184913	DOWN	-0.154017	0.0137566	DOWN	-0.140106	0.0303167	DOWN	-0.237269	0.0141265	DOWN	-0.206833	0.0231426	DOWN	-0.280283	0.00196726	DOWN	-0.156526	0.0907448	NA	-0.217195	0.0270986	DOWN	0.0411494	0.685632	NA
F6VQH5;Q9Z130	Hnrnpdl	3	0.0715582	0.326002	NA	0.0195062	0.788975	NA	0.16672	0.0318351	UP	0.351416	0.000663716	UP	0.2856	0.000463102	UP	0.360109	0.000205308	UP	0.0235837	0.796543	NA	0.00138364	0.988865	NA	-0.0198528	0.849027	NA	-0.174567	0.079907	NA	-0.171043	0.0802444	NA	-0.144028	0.171832	NA
F6VW30;P68254;F6YY69	Ywhaq	15	-0.0359065	0.564482	NA	0.0402598	0.442207	NA	-0.244224	0.0192587	DOWN	-0.311439	0.000497361	DOWN	-0.21362	0.00190555	DOWN	-0.266354	0.00012214	DOWN	-0.0714562	0.545775	NA	-0.0393232	0.712495	NA	-0.129814	0.282938	NA	-0.0427248	0.729009	NA	-0.106491	0.340234	NA	-0.229848	0.0494168	NA
F6WIU1;Q8VDQ9;V9GXJ9	Kri1	12	-0.0627138	0.35964	NA	-0.155755	0.0337369	DOWN	-0.00656493	0.93865	NA	0.00955136	0.896384	NA	-0.0694398	0.279886	NA	0.00476498	0.939886	NA	0.127847	0.0904028	NA	0.0810238	0.255215	NA	-0.0193807	0.78627	NA	-0.0837291	0.20694	NA	-0.111751	0.122295	NA	-0.142338	0.0658575	NA
F6WJB7;Q6ZQ93;F7BSN3;F6SZG2;Z4YLQ1;Z4YN11	Usp34	15	0.0370532	0.364698	NA	-0.0464962	0.406743	NA	-0.1066	0.0246289	DOWN	-0.11611	0.0144866	DOWN	-0.0707822	0.14765	NA	-0.140269	0.0114167	DOWN	0.0380856	0.398393	NA	-0.00511662	0.923263	NA	-0.0230609	0.655092	NA	-0.0435631	0.405924	NA	0.0443603	0.372124	NA	-0.0515543	0.42638	NA
F6WUQ1;Q4VWZ5;P31786;M0QWU8	Dbi	6	0.31706	0.00227194	UP	0.424206	0.000295799	UP	0.311803	0.00176562	UP	0.328765	0.00238397	UP	0.192275	0.0317271	UP	-0.113555	0.209001	NA	0.1827	0.043532	NA	0.306821	0.00110516	UP	0.205841	0.109326	NA	0.297547	0.00459532	UP	0.317885	0.00445617	UP	0.270938	0.00543263	UP
F6XCT0	Macf1	11	0.0893882	0.2585	NA	0.0737455	0.410429	NA	-0.091857	0.337994	NA	-0.0292543	0.697152	NA	0.310942	0.000178783	UP	0.233249	0.00689288	UP	-0.0418252	0.562987	NA	-0.0606969	0.434383	NA	-0.264554	0.0022423	DOWN	-0.375524	0.000224541	DOWN	-0.272407	0.00356748	DOWN	-0.587297	1.14e-06	DOWN
F6XYI9;P29037;Q91YM5;F8WJ67;Z4YMT0;Q6SJ95;E9Q084	Tbp	1	-0.0317021	0.62439	NA	-0.118134	0.0860583	NA	-0.18199	0.0169087	DOWN	-0.040053	0.668545	NA	0.00969338	0.881589	NA	0.156446	0.0478459	NA	-0.0518397	0.504543	NA	-0.0422508	0.546052	NA	-0.00395124	0.949695	NA	-0.0368366	0.571317	NA	-0.0827304	0.241464	NA	-0.0685845	0.446308	NA
F6Y616;Q8VE62;D3Z3J6;G3UYE5;G3UZ67;G3UZH8;G3UZS6	Paip1	6	0.180316	0.000454726	UP	0.249637	3.25e-05	UP	0.186639	0.00516051	UP	0.0750349	0.115725	NA	0.153436	0.00527244	UP	0.101737	0.0947582	NA	0.0840248	0.19126	NA	0.0646788	0.386899	NA	0.0794353	0.255095	NA	0.177373	0.024512	UP	0.170284	0.0464232	NA	0.0820632	0.243704	NA
F6YRW4;P59997;H3BL82;H3BLD4;H3BKJ9	Kdm2a	3	-0.135967	0.0271117	DOWN	-0.177523	0.0087178	DOWN	-0.0822466	0.156591	NA	0.015601	0.795055	NA	0.116285	0.0637564	NA	0.103793	0.0715332	NA	-0.166403	0.0132276	DOWN	-0.122074	0.0623965	NA	-0.0327417	0.584954	NA	-0.0926369	0.214036	NA	-0.0185979	0.790654	NA	-0.0271328	0.665994	NA
F6ZBR8;O88286;G5E8J8	Wiz	12	-0.117218	0.280427	NA	-0.24705	0.0182685	DOWN	-0.018867	0.854367	NA	-0.158928	0.212097	NA	-0.121327	0.202713	NA	-0.155145	0.114199	NA	0.0461385	0.599893	NA	0.210959	0.020044	UP	0.269877	0.00342655	UP	0.0434131	0.598689	NA	-0.00373048	0.960458	NA	-0.0992921	0.185783	NA
F6ZDS4;Q7M739;F6RX08;F6R5D8	Tpr	3	-0.193177	0.0113477	DOWN	-0.13918	0.0667773	NA	0.125858	0.146014	NA	0.164689	0.0975899	NA	0.163666	0.086341	NA	0.238086	0.00367421	UP	-0.203728	0.0300201	NA	-0.00371504	0.970411	NA	-0.107173	0.27597	NA	-0.228679	0.0180306	DOWN	-0.162899	0.0945247	NA	-0.0458808	0.66107	NA
F6ZFT1;F8WJ64;Q9CR21	Ndufab1	9	0.0120361	0.769497	NA	-0.00566665	0.880286	NA	-0.0794721	0.0911838	NA	0.112666	0.062134	NA	0.0922546	0.0611501	NA	0.157438	0.00141449	UP	-0.00490178	0.936356	NA	0.0896293	0.17201	NA	0.0689965	0.286458	NA	0.0741517	0.32952	NA	0.10955	0.155302	NA	0.119291	0.101939	NA
F7A6H4;E9Q555;Q3U0U2	Rnf213	11	0.226914	0.00452022	UP	0.225384	0.00196188	UP	0.0183809	0.862427	NA	-0.116131	0.0813195	NA	0.299973	0.00044751	UP	0.0993438	0.180579	NA	-0.1529	0.0572198	NA	-0.17776	0.0118343	DOWN	-0.245223	0.00622532	DOWN	-0.384751	0.000482708	DOWN	-0.280966	4.32e-05	DOWN	-0.402996	4.79e-06	DOWN
F7BGR7;Q8C7Q4;J3QPA9;Q8VE92;F6TBN8;B0LM42;Q5CZX8;S4R1A6;J3QN51;J3QPT3;J3QQ01	Gm21992	14	-0.139746	0.00511678	DOWN	-0.254794	0.0013778	DOWN	-0.196468	0.00136047	DOWN	-0.206176	0.000384736	DOWN	-0.237629	0.000497446	DOWN	-0.175628	0.00317306	DOWN	0.0165107	0.792133	NA	-0.0240471	0.719948	NA	-0.0419819	0.426355	NA	0.126387	0.125358	NA	0.0287282	0.739774	NA	0.157343	0.0528374	NA
F7BJB9	Morc3	11	-0.170458	0.000127589	DOWN	-0.170746	0.000853559	DOWN	-0.187119	0.000239268	DOWN	-0.221192	1.58e-05	DOWN	-0.170491	0.00146756	DOWN	-0.0950695	0.0368412	NA	-0.127064	0.00642687	DOWN	-0.111989	0.0330038	NA	-0.198883	0.000488912	DOWN	-0.206396	0.000117062	DOWN	-0.160203	0.00242118	DOWN	-0.226036	0.000241954	DOWN
F7C846;D3Z3F4;P47802;G3XA66;G3UXX9	Mtx1	7	-0.158376	0.0259267	DOWN	-0.0652345	0.35765	NA	-0.0723075	0.284426	NA	0.113216	0.150511	NA	0.031819	0.65238	NA	0.0842002	0.289051	NA	-0.0653592	0.326395	NA	-0.0195492	0.786313	NA	0.0257449	0.734862	NA	0.0292336	0.691636	NA	0.0970591	0.184456	NA	0.193311	0.0135643	UP
F7CC56;Q9ESK9;F7CCJ3;E9PX56;E0CYY6;F6TLJ4	Rb1cc1	2	-0.0202191	0.751026	NA	0.110188	0.0696141	NA	-0.0608584	0.2969	NA	-0.160827	0.021265	DOWN	-0.105637	0.121477	NA	-0.0731266	0.197706	NA	-0.0461531	0.566723	NA	-0.0910414	0.314431	NA	-0.0502826	0.555688	NA	0.0265804	0.747925	NA	-0.0274874	0.751417	NA	-0.0530595	0.53641	NA
F7D432;E9PWE0;E0CYV0;P23506;F6V9F1;F6TXE3	Pcmt1	15	0.0510298	0.251354	NA	0.104889	0.0329387	UP	0.065254	0.155163	NA	-0.0605435	0.235027	NA	-0.0505835	0.27041	NA	-0.138469	0.0040182	DOWN	-0.124321	0.105699	NA	-0.130343	0.0795685	NA	-0.0170631	0.813208	NA	-0.135445	0.0653955	NA	-0.0953117	0.182934	NA	-0.204996	0.00906973	DOWN
F7DD14;P05532;P09581	Kit	9	0.157213	0.0169412	UP	0.280947	0.00457709	UP	0.45309	0.000403095	UP	0.544923	6.33e-07	UP	0.873621	5.58e-10	UP	0.778431	2.09e-08	UP	-0.153942	0.256165	NA	-0.0407347	0.78917	NA	-0.0809128	0.570087	NA	-0.127221	0.369384	NA	0.135841	0.445906	NA	-0.0689987	0.618545	NA
F8VPJ7;Q3UPP8;E0CZ48;E0CYR4	Cep63	3	0.0443529	0.622789	NA	-0.0782613	0.204719	NA	0.285741	0.000838944	UP	0.331986	6.05e-05	UP	0.258614	0.00194878	UP	0.265909	0.000780755	UP	-0.270338	0.0315945	NA	-0.247212	0.0647725	NA	-0.233374	0.0509102	NA	-0.175211	0.26711	NA	-0.0705269	0.591528	NA	0.121611	0.411415	NA
F8VPK0	Ttc37	11	0.0430885	0.320453	NA	0.0107823	0.822291	NA	-0.165048	0.0128144	DOWN	-0.137559	0.0071566	DOWN	0.0130192	0.803819	NA	-0.0502564	0.206773	NA	0.0134938	0.821434	NA	-0.0372612	0.536006	NA	-0.057934	0.421846	NA	-0.0971255	0.124062	NA	-0.0412771	0.533436	NA	-0.222258	0.00208678	DOWN
F8VPK5;P70336	Rock2	11	0.0311737	0.443505	NA	0.0172301	0.748238	NA	-0.0582219	0.20703	NA	-0.184992	0.000286762	DOWN	-0.115423	0.0275494	DOWN	-0.0713811	0.0910965	NA	-0.0785021	0.109067	NA	-0.0787945	0.10201	NA	-0.149882	0.00751032	DOWN	-0.205735	0.000453297	DOWN	-0.131714	0.0329506	NA	-0.18901	0.00225973	DOWN
F8VPL2;Q61194	Pik3c2a	9	0.158064	0.154933	NA	0.0271934	0.684425	NA	0.141571	0.109958	NA	0.102547	0.155053	NA	0.298485	0.00078691	UP	0.335586	0.000710365	UP	0.000110157	0.999221	NA	0.134336	0.343095	NA	0.0192397	0.791625	NA	-0.00499699	0.949502	NA	0.0797746	0.497063	NA	-0.0413321	0.619542	NA
F8VPL5;E9PVG7;P97820;E0CYV5	Map4k4	11	-0.0280309	0.650427	NA	-0.0364599	0.500851	NA	-0.39587	4.21e-05	DOWN	-0.501534	1.46e-08	DOWN	-0.339225	3.48e-06	DOWN	-0.258459	0.000310834	DOWN	-0.00640944	0.894888	NA	-0.15465	0.00903752	DOWN	-0.397325	1.88e-07	DOWN	-0.50435	2.41e-09	DOWN	-0.548362	2.18e-07	DOWN	-0.512081	7.63e-09	DOWN
F8VPM0;E9Q374;Q91YE5	Baz2a	1	-0.160084	0.131774	NA	-0.079226	0.399424	NA	-0.101659	0.339899	NA	-0.156383	0.131804	NA	-0.0360774	0.745805	NA	0.0757187	0.377646	NA	0.0297004	0.817818	NA	0.100335	0.327022	NA	-0.134093	0.146155	NA	-0.35412	0.00114199	DOWN	-0.0604531	0.672068	NA	-0.268186	0.0119801	DOWN
F8VPN4;F6XXE6;E0CYU6;E0CX86;F7CSZ6	Agl	1	0.0757308	0.295619	NA	0.0736495	0.339461	NA	0.0968226	0.223447	NA	0.196938	0.0257911	UP	0.405679	8.92e-06	UP	0.339215	0.000167481	UP	-0.187803	0.0324122	NA	0.0696264	0.403957	NA	-0.302344	0.00334223	DOWN	-0.146887	0.18461	NA	-0.199003	0.0298085	DOWN	-0.409905	0.000154842	DOWN
F8VPQ2;Q8BY40;E9Q9V1	Arid4a	3	-0.0826703	0.180773	NA	-0.156881	0.00124542	DOWN	0.107785	0.0100924	UP	0.100393	0.0926376	NA	0.0720247	0.253942	NA	0.142495	0.000930632	UP	-0.186682	0.0485778	NA	-0.0906518	0.313529	NA	0.0120895	0.897513	NA	-0.0281782	0.762011	NA	-0.0223365	0.800621	NA	0.0545398	0.576391	NA
F8VPT6;P97366;E9PWR7;E9Q9B1;Q3TMK4;E9Q7X9	Evi5	2	0.172017	0.00654455	UP	0.123184	0.0524401	NA	-0.074346	0.264387	NA	-0.0362253	0.600047	NA	-0.0515854	0.470994	NA	-0.0339451	0.610205	NA	0.0231753	0.773892	NA	0.0353249	0.656933	NA	0.0817815	0.293072	NA	0.157713	0.0889683	NA	0.139328	0.0960282	NA	0.0224274	0.782995	NA
F8VPY2;Q8C092	Taf5	3	-0.120952	0.0112274	DOWN	-0.111638	0.0367547	DOWN	-0.0687143	0.16065	NA	-0.0340263	0.52844	NA	-0.0551744	0.300434	NA	-0.0173751	0.738945	NA	-0.0441756	0.428025	NA	-0.0450332	0.44663	NA	0.0183468	0.730613	NA	-0.0124197	0.819736	NA	-0.024533	0.656836	NA	0.00355209	0.952117	NA
F8VQ05;F6Q1V8;H3BLH9	Fryl	not-sig	0.140217	0.0878383	NA	0.158835	0.0529881	NA	0.0460479	0.655521	NA	0.135465	0.125332	NA	0.0991178	0.295932	NA	0.103806	0.30472	NA	0.0502698	0.467177	NA	-0.0675356	0.26005	NA	0.00907335	0.901713	NA	-0.0257039	0.726128	NA	-0.0684529	0.438926	NA	-0.107873	0.0581219	NA
F8VQ28;Q8VI36	Pxn	not-sig	0.040142	0.458349	NA	-0.0182255	0.75547	NA	0.034064	0.561568	NA	-0.0777483	0.225739	NA	-0.082827	0.143261	NA	-0.101491	0.0973509	NA	-0.00681798	0.922063	NA	-0.0369056	0.623185	NA	-0.0149869	0.84583	NA	0.0651537	0.407156	NA	0.0144638	0.84567	NA	-0.00833992	0.914972	NA
F8VQ29	Iqgap3	9	0.0152904	0.784922	NA	-0.0135382	0.893801	NA	-0.0300107	0.645828	NA	0.121492	0.0557463	NA	0.103303	0.130132	NA	0.219735	0.00072507	UP	0.131215	0.0999522	NA	-0.0200948	0.866177	NA	0.0414318	0.586232	NA	0.0225678	0.745829	NA	0.0431907	0.630026	NA	0.122098	0.140571	NA
F8VQ54;Q8R418	Dicer1	15	0.00538365	0.871916	NA	-0.0830553	0.0768028	NA	-0.313383	4.39e-06	DOWN	-0.248397	4.46e-06	DOWN	-0.200191	0.000518831	DOWN	-0.21382	2.14e-05	DOWN	0.0346856	0.54232	NA	-0.0789888	0.159282	NA	-0.14319	0.0314687	DOWN	-0.180595	0.00335506	DOWN	-0.170184	0.0183224	DOWN	-0.218662	0.00122685	DOWN
F8VQ93;Q8VDD9	Phip	not-sig	-0.112778	0.261516	NA	-0.0799836	0.480418	NA	0.0592283	0.522761	NA	-0.0709028	0.455602	NA	0.0418493	0.657581	NA	0.0644689	0.508228	NA	-0.0781402	0.473666	NA	-0.0991744	0.446951	NA	-0.121797	0.22561	NA	-0.145885	0.15412	NA	-0.0587885	0.590438	NA	0.0805663	0.460073	NA
F8VQ95;Q6Y685	Tacc1	7	0.00201681	0.969714	NA	0.0380603	0.560556	NA	0.159626	0.0378454	UP	0.197189	0.00150986	UP	0.180554	0.00964993	UP	0.308251	3.02e-05	UP	-0.0964812	0.208907	NA	0.0161201	0.828979	NA	0.0969171	0.186419	NA	0.00648099	0.936544	NA	0.0761167	0.415869	NA	0.0251941	0.718259	NA
F8VQB6;E9Q5G1;D3YXW4;F6UVU0;D3YZ13;D3Z2E0;D3Z2P4;D3Z0V4	Myo10	13	0.0360733	0.502007	NA	0.047822	0.655537	NA	0.172293	0.00096949	UP	0.169828	0.00128001	UP	0.0912051	0.215263	NA	0.19859	0.000572021	UP	-0.00751494	0.936539	NA	-0.127913	0.243301	NA	-0.0607273	0.545282	NA	-0.133185	0.253473	NA	-0.11828	0.233991	NA	-0.121699	0.241591	NA
F8VQC1;E9Q740	Srp72	2	0.0646069	0.0638109	NA	0.0575971	0.0937784	NA	-0.0286155	0.497091	NA	-0.025349	0.52322	NA	-0.100627	0.0108668	DOWN	-0.0459956	0.219095	NA	0.0641188	0.140308	NA	0.0196853	0.666226	NA	0.0753544	0.107222	NA	0.13895	0.0029487	UP	0.104711	0.0260658	UP	0.162154	0.0031913	UP
F8VQC7;A2ANB6	Ktn1	11	-0.00407878	0.95606	NA	-0.114911	0.154677	NA	-0.257849	0.00975394	DOWN	-0.169297	0.0330984	DOWN	-0.048371	0.542944	NA	-0.0616221	0.376256	NA	0.143529	0.113895	NA	0.0236358	0.814692	NA	-0.168235	0.0447722	NA	-0.247243	0.0416261	NA	-0.213688	0.0185919	DOWN	-0.365146	0.000303595	DOWN
F8VQC9;Q8BTY2;Q5DTL9	Slc4a7	1	-0.0994603	0.315168	NA	-0.141602	0.229323	NA	-0.33925	0.000425402	DOWN	-0.233298	0.0019228	DOWN	0.230771	0.00212678	UP	0.155885	0.023392	UP	-0.175131	0.0709821	NA	0.0044306	0.976231	NA	-0.218004	0.0393298	NA	-0.287597	0.00701653	DOWN	-0.100505	0.52108	NA	-0.465509	5.41e-05	DOWN
F8VQG7;E9Q9B2	N4bp2	11	0.0366655	0.494559	NA	0.00461208	0.926078	NA	-0.0190282	0.729646	NA	-0.100618	0.0771369	NA	0.0655415	0.214965	NA	0.0735651	0.169761	NA	0.00619046	0.915392	NA	-0.0598661	0.263566	NA	-0.0560818	0.277068	NA	-0.0545578	0.315025	NA	-0.0332621	0.58389	NA	-0.139817	0.0237793	DOWN
F8VQK6;E9PYR1	Fbxl18	2	0.120137	0.265268	NA	0.0427291	0.654481	NA	-0.340996	0.0115287	DOWN	-0.410631	0.00155738	DOWN	-0.26385	0.0157776	DOWN	-0.470788	0.000272668	DOWN	0.341957	0.00387012	UP	0.136928	0.221922	NA	0.323326	0.00608022	UP	0.219713	0.117262	NA	0.212582	0.0694472	NA	0.0853724	0.393223	NA
F8VQL9;E9PY55;E9Q701;Q9WU42;E9Q9V3;F6Z4B2;D3Z2J5;F6SK53	Ncor2	11	0.0972727	0.0184054	NA	0.104334	0.01442	UP	0.0223716	0.635477	NA	-0.0839251	0.0419742	NA	-0.038548	0.441303	NA	-0.0853365	0.0665416	NA	-0.0755705	0.101778	NA	-0.0340093	0.437521	NA	-0.183561	0.000345454	DOWN	-0.237358	2.25e-05	DOWN	-0.178129	0.00232115	DOWN	-0.217804	0.000367057	DOWN
F8WGT1;E9PV16;Q68FL4;F8WI65;H3BKT5;D3YYM7;H3BL31;D3YX97;E9PX77	Ahcyl2	6	0.216669	0.00237192	UP	0.207308	0.0118975	UP	0.0973039	0.191819	NA	0.073063	0.327158	NA	0.220449	0.0039975	UP	0.13293	0.0413353	NA	0.122413	0.118055	NA	0.108865	0.0918767	NA	0.0300035	0.629639	NA	0.0931349	0.227074	NA	0.241544	0.0047169	UP	0.286391	0.00162041	UP
F8WHD9;O88559;D3YZC2;F7CJP6;E9PV51;F6ZTV9	Men1	9	-0.0379171	0.492159	NA	-0.0398852	0.514026	NA	-0.0188682	0.735727	NA	0.224887	0.00330192	UP	0.229536	0.000624217	UP	0.252095	0.000150014	UP	0.0435829	0.641838	NA	0.0760161	0.445172	NA	0.0695484	0.464886	NA	0.0949904	0.352383	NA	0.059806	0.530154	NA	0.0788782	0.490758	NA
F8WHM5;Q61543;F6RSH1;E9PWD8	Glg1	9	-0.0982069	0.0666313	NA	-0.0284875	0.561093	NA	-0.0658362	0.241148	NA	-0.119832	0.0729278	NA	0.166563	0.00580552	UP	0.152139	0.0088775	UP	-0.179239	0.00871814	DOWN	-0.0387672	0.575018	NA	0.019827	0.747271	NA	-0.0317284	0.691958	NA	0.102669	0.205652	NA	-0.0389252	0.524636	NA
F8WHP8;P56135	Atp5j2	9	0.0252709	0.550382	NA	0.19165	0.00164981	UP	0.0811586	0.135829	NA	0.254914	0.000237478	UP	0.172783	0.00595116	UP	0.163687	0.0111599	UP	-0.0477174	0.479099	NA	0.151906	0.0582642	NA	0.182618	0.0200477	UP	-0.0448714	0.559093	NA	0.186044	0.0261621	UP	0.0562482	0.499738	NA
F8WHT3;Q7TPM1;F7AYW2;A2AN33;F6V431;F6Q3E1;REV__D3YY58;REV__D3YZ69	Prrc2b	5	0.279702	5.9e-05	UP	0.253249	0.000137214	UP	0.243679	0.00026994	UP	0.15932	0.00720236	UP	0.0511392	0.304114	NA	0.121975	0.0492844	NA	0.205553	0.00647024	UP	-0.0367404	0.670104	NA	0.0781745	0.259165	NA	0.0346974	0.635148	NA	-0.112687	0.156806	NA	0.0206192	0.765435	NA
F8WHU5;Q4VA53	Pds5b	15	-0.0275416	0.704089	NA	-0.0895252	0.272763	NA	-0.113056	0.147232	NA	-0.207225	0.00755383	DOWN	-0.135305	0.0811069	NA	-0.0254269	0.709039	NA	0.0964153	0.148422	NA	0.112496	0.145884	NA	0.0413911	0.438081	NA	-0.0284447	0.585652	NA	-0.0970671	0.0866877	NA	0.100892	0.105267	NA
F8WHY8	Mta1	4	-0.242056	0.00342548	DOWN	-0.162344	0.0191953	DOWN	-0.205677	0.0531281	NA	-0.221029	0.00354518	DOWN	-0.305331	4.2e-05	DOWN	-0.254172	0.000274758	DOWN	-0.0733101	0.339384	NA	-0.0642068	0.49936	NA	-0.170826	0.0619849	NA	-0.0772566	0.395813	NA	-0.138221	0.130403	NA	0.036152	0.679497	NA
F8WI26;E9QJT6;Q68ED3;F6UPY1;Q6PB75	Papd5	3	-0.123446	0.0365679	DOWN	-0.141769	0.0201278	DOWN	-0.122635	0.0405077	NA	-0.0212075	0.765904	NA	-0.0615925	0.248251	NA	0.0713496	0.213048	NA	-0.0899229	0.114941	NA	-0.0721797	0.265769	NA	-0.0547023	0.333145	NA	-0.0253676	0.673385	NA	-0.126842	0.0494409	NA	-0.0953713	0.133463	NA
F8WID1;Q8VEG4	Exd2	9	-0.110097	0.125495	NA	0.0754468	0.327883	NA	0.0591232	0.326656	NA	-0.215025	0.0173214	DOWN	0.189215	0.0158634	UP	0.279418	0.000362415	UP	-0.189863	0.0424901	NA	-0.0462941	0.58775	NA	-0.134069	0.142551	NA	-0.157712	0.105233	NA	0.0580269	0.50435	NA	-0.0926818	0.363922	NA
F8WIE5;Q69ZR2	Hectd1	not-sig	0.0569333	0.228238	NA	-0.051383	0.295819	NA	-0.0846558	0.0853416	NA	-0.0262837	0.601653	NA	-0.0267499	0.577169	NA	0.0155371	0.739293	NA	-0.0275947	0.571975	NA	-0.102687	0.0707701	NA	-0.0636831	0.224802	NA	-0.0312238	0.542182	NA	-0.0185658	0.717518	NA	-0.0593916	0.312635	NA
F8WIJ0;Q9JIS8;Q6P6P5;Q3V0N8;Q924N4;A2AGJ9;Q91V14;F6TQE2	Slc12a4	11	-0.141775	0.122189	NA	-0.0936089	0.268926	NA	-0.347676	0.000287355	DOWN	-0.383119	0.000508383	DOWN	-0.113376	0.20089	NA	-0.12303	0.125451	NA	0.017534	0.881207	NA	0.0306906	0.77964	NA	-0.112537	0.318611	NA	-0.118916	0.352894	NA	-0.0507535	0.709419	NA	-0.114709	0.328871	NA
F8WIN2;Q9Z1N7;F6TCR9;E9PW42;Q3V3M5	Arid3b	6	0.0965929	0.0345883	NA	0.25322	0.000164554	UP	0.161207	0.00235526	UP	0.213423	0.00263268	UP	0.0814332	0.107281	NA	0.121761	0.0429501	NA	-0.0110077	0.843713	NA	0.135663	0.0160694	UP	0.172092	0.00700975	UP	0.0803469	0.145259	NA	0.0980404	0.0886382	NA	0.104817	0.0852583	NA
F8WIU1;Q9D1K7;H7BXB9;Q6IR22	1700037H04Rik	2	-0.175573	0.000949049	DOWN	-0.132762	0.0124302	DOWN	-0.27077	0.00015891	DOWN	-0.334289	2.84e-06	DOWN	-0.271904	8.13e-06	DOWN	-0.364275	3.2e-06	DOWN	-0.0460166	0.442381	NA	0.10096	0.129422	NA	0.111343	0.11227	NA	0.242579	0.000809161	UP	0.279726	0.00103876	UP	0.166733	0.0276286	UP
F8WIU7;Q3U3W5	Prmt10	6	0.215395	4.74e-05	UP	0.056036	0.376873	NA	0.015392	0.864845	NA	0.103294	0.118452	NA	-0.0330191	0.582321	NA	0.0707862	0.351785	NA	0.171223	0.0164693	UP	0.0891624	0.174052	NA	0.228662	0.00238581	UP	0.349608	0.000131599	UP	0.363461	1.28e-05	UP	0.415082	3.84e-06	UP
F8WIV2;Q60854;K7E6F1;E9Q0P9;E9Q108;E9Q3Y1;E9Q6X2;E9PYY0;E9PZQ9;E9Q4R2	Serpinb6a	15	0.207727	8.81e-05	UP	0.129973	0.00560387	UP	-0.026462	0.676667	NA	-0.16265	0.00165158	DOWN	-0.14806	0.0029203	DOWN	-0.259406	9.33e-06	DOWN	0.0632902	0.342495	NA	-0.00821395	0.893017	NA	-0.082533	0.178603	NA	-0.199737	0.00311567	DOWN	-0.123743	0.0762182	NA	-0.180005	0.047983	NA
F8WJ72;Q9Z1X9;D3Z0L5	Cdc45	7	-0.00209608	0.968626	NA	-0.0192885	0.693354	NA	0.088433	0.169638	NA	0.0501032	0.191489	NA	0.0767643	0.156526	NA	0.00383749	0.919309	NA	-0.0350291	0.45081	NA	-0.0254289	0.641284	NA	0.0633879	0.254139	NA	0.0996917	0.0239958	NA	0.123735	0.0206469	UP	0.0572334	0.365001	NA
F8WJ93;Q3UMY5;D6RII3;D3Z4J9;Q05BC3	Eml4	1	-0.0957698	0.0576681	NA	-0.0597638	0.262486	NA	-0.115939	0.030399	DOWN	-0.0869483	0.0810198	NA	-0.029461	0.519544	NA	-0.0533342	0.366964	NA	-0.0138612	0.791502	NA	0.0214828	0.712901	NA	0.0154622	0.783322	NA	-0.0529854	0.306482	NA	-0.000615031	0.991817	NA	-0.0729919	0.234022	NA
F8WJA0;Q9ESV0	Ddx24	12	-0.106725	0.027105	DOWN	-0.192204	0.00315622	DOWN	-0.113937	0.107791	NA	0.0267612	0.593035	NA	-0.0991281	0.0676043	NA	0.0117115	0.812676	NA	0.0192733	0.760881	NA	-0.140568	0.0640253	NA	-0.0965569	0.162771	NA	-0.145716	0.0268816	DOWN	-0.167545	0.0266216	DOWN	-0.0927679	0.145765	NA
F8WJA5;Q61474	Msi1	15	0.27944	0.00368999	UP	0.158514	0.114043	NA	-0.0863681	0.327362	NA	-0.124352	0.139447	NA	0.0161754	0.843201	NA	-0.0883034	0.278374	NA	0.0503031	0.601001	NA	-0.0374843	0.724245	NA	-0.0230691	0.802293	NA	-0.235957	0.0176136	DOWN	-0.0111171	0.908476	NA	-0.301036	0.00632182	DOWN
F8WJB0;E9QNV2;Q80YQ2;H3BK33;H3BJ42;H3BJ66;H3BLE0	Med23	4	0.0213613	0.742061	NA	-0.0628449	0.484758	NA	-0.0931656	0.209474	NA	-0.0890665	0.187867	NA	-0.0176983	0.789922	NA	-0.0553855	0.425799	NA	-0.0972191	0.223442	NA	-0.0231907	0.782103	NA	-0.0694442	0.442014	NA	-0.0721082	0.369679	NA	-0.212587	0.0196044	DOWN	-0.0238061	0.814008	NA
F8WJD4;Q80X82;S4R2Q3;D3Z2M2;F6UJ99	Sympk	1	-0.0482821	0.209459	NA	-0.092538	0.0305973	NA	-0.145726	0.00847886	DOWN	-0.0835444	0.0447096	NA	0.166827	0.000251958	UP	0.108101	0.0094408	UP	-0.0948684	0.0893473	NA	0.00962274	0.864543	NA	-0.126031	0.0173522	DOWN	-0.200465	0.000513666	DOWN	-0.135098	0.0216594	DOWN	-0.153028	0.0160204	DOWN
F8WJE0;Q60710;F6TVP2;E9Q0K6;E9PYG9;E0CXZ5	Samhd1	4	-0.00288418	0.948823	NA	-0.0452845	0.312331	NA	-0.112048	0.0200568	DOWN	-0.181915	0.000815919	DOWN	-0.1303	0.012857	DOWN	-0.204531	0.000124001	DOWN	-0.122968	0.0286106	NA	-0.160435	0.00915682	DOWN	-0.169637	0.00415288	DOWN	-0.113019	0.0332086	NA	-0.145688	0.0127216	DOWN	-0.129066	0.0324221	NA
F8WJG3;P62996	Tra2b	3	-0.151021	0.0105665	DOWN	-0.0654213	0.226501	NA	0.0790238	0.185427	NA	0.297536	0.000709699	UP	0.203534	0.014329	UP	0.251363	0.0010846	UP	-0.154236	0.0424363	NA	-0.0718461	0.408615	NA	-0.141868	0.0592277	NA	-0.183715	0.0219338	DOWN	-0.0836195	0.271746	NA	-0.0128928	0.88094	NA
F8WJI3;Q8R3Q6;E9Q4B5	Ccdc58	3	-0.287987	0.000107047	DOWN	-0.237612	0.00362281	DOWN	-0.194645	0.012887	DOWN	-0.0994862	0.192485	NA	0.0789855	0.225691	NA	-0.0433937	0.541957	NA	-0.320072	0.00110986	DOWN	-0.126804	0.124028	NA	-0.0681479	0.466824	NA	-0.178296	0.0200108	DOWN	-0.194706	0.0115614	DOWN	-0.153296	0.0668608	NA
G3UVU2;Q62203;D3YW09;D3Z5A6	Sf3a2	5	0.156023	0.0202365	UP	0.0870311	0.0361691	NA	0.229469	0.00121067	UP	0.142679	0.0198853	UP	0.108235	0.0297177	UP	0.0924861	0.0352449	NA	0.261199	4.77e-05	UP	0.145242	0.0164467	UP	0.13527	0.059011	NA	0.0714278	0.171349	NA	0.00465786	0.935822	NA	0.122432	0.026714	UP
G3UVU9;Q9ERI5;F6VRF7;F6VMC4;F7BDP4	Jmjd6	2	0.027779	0.597675	NA	-0.207929	0.0301016	DOWN	-0.165063	0.0382071	DOWN	-0.288438	6.81e-05	DOWN	-0.276854	0.000305172	DOWN	-0.2407	0.000529568	DOWN	0.0214283	0.77929	NA	-0.0826883	0.296343	NA	-0.00310027	0.939502	NA	0.227726	0.000375575	UP	0.130065	0.197225	NA	0.321429	4.27e-05	UP
G3UVV4;P17710;D3YYR4;D3Z365;B4YB29;D3Z105	Hk1	9	0.123982	0.0440987	NA	0.402822	6.37e-06	UP	0.382509	0.000354769	UP	0.188825	0.00776003	UP	0.622084	1.89e-08	UP	0.440133	6.82e-06	UP	-0.199334	0.0139304	DOWN	0.067507	0.552487	NA	-0.00639152	0.911279	NA	-0.056934	0.402466	NA	0.162187	0.111912	NA	-0.0251863	0.66903	NA
G3UW58;Q0VG62	1810022K09Rik	10	0.00988964	0.85836	NA	-0.0782383	0.32258	NA	0.113262	0.0912297	NA	0.203548	0.00176428	UP	-0.0653403	0.188846	NA	0.000129907	0.998422	NA	0.0275686	0.686357	NA	-0.0814626	0.390705	NA	0.103587	0.112284	NA	0.017677	0.777162	NA	0.00925075	0.912015	NA	0.0365068	0.609465	NA
G3UW70;Q9D1L9	Lamtor5	8	-0.0167477	0.846015	NA	-0.0932195	0.284166	NA	-0.0443259	0.72683	NA	0.0132304	0.864307	NA	-0.310667	0.00162262	DOWN	-0.256762	0.00554195	DOWN	0.0451346	0.599172	NA	0.153314	0.0444668	NA	0.0811415	0.494724	NA	-0.0576036	0.400316	NA	-0.172049	0.0159935	DOWN	-0.0369111	0.677139	NA
G3UW74;E9QP84;Q6PGF3;E9PWX0;E9QAH8;E9PZW4	Med16	11	-0.0208655	0.696534	NA	-0.0731951	0.204918	NA	-0.113852	0.0302326	DOWN	-0.0527244	0.351855	NA	-0.0270689	0.569927	NA	-0.080385	0.118658	NA	0.0295285	0.63607	NA	-0.0221763	0.712351	NA	-0.0488534	0.376326	NA	-0.169115	0.00462425	DOWN	-0.120932	0.0389764	NA	-0.186612	0.00457963	DOWN
G3UW83;Q6NZL6;E9Q2M2;E9PZL7	Tonsl	6	0.124041	0.0726356	NA	0.0752595	0.199132	NA	0.0686769	0.312003	NA	0.126386	0.0652555	NA	0.106644	0.0930756	NA	0.0318424	0.597882	NA	0.142436	0.0329893	NA	0.0416878	0.432444	NA	0.0277385	0.642536	NA	0.0888628	0.0851273	NA	0.133675	0.0176053	UP	0.232188	0.000631941	UP
G3UWE3;Q8C5D8;F8WHS8	Pias2	not-sig	-0.0776168	0.109012	NA	-0.0633886	0.146296	NA	-0.0850903	0.108645	NA	-0.0837339	0.0979023	NA	-0.0562952	0.314783	NA	-0.0343741	0.494206	NA	-0.12462	0.0302222	NA	-0.0929331	0.0758095	NA	-0.0280405	0.576525	NA	0.0820337	0.0743801	NA	0.0650869	0.177619	NA	-0.0165445	0.74482	NA
G3UWX1;G3X8Z6;Q5U4B1;P35601;G3UXL4;G3UZ76	Rfc1	14	0.010209	0.872208	NA	-0.0616072	0.40447	NA	-0.0565079	0.312859	NA	-0.0932341	0.119026	NA	-0.0952819	0.146603	NA	0.000647926	0.993479	NA	0.0799879	0.342515	NA	0.108891	0.154261	NA	0.12533	0.055282	NA	0.120184	0.0968367	NA	0.0589536	0.397377	NA	0.163659	0.0217791	UP
G3UWZ0;O88379	Baz1a	12	-0.461096	3.96e-07	DOWN	-0.578676	6.16e-06	DOWN	-0.545167	9.08e-05	DOWN	-0.37614	0.000215629	DOWN	-0.395823	7.72e-06	DOWN	-0.175682	0.00763224	DOWN	-0.317959	0.00579085	DOWN	-0.264526	0.00389083	DOWN	-0.294562	0.00277695	DOWN	-0.622813	9.18e-07	DOWN	-0.312215	0.00491921	DOWN	-0.36657	0.000244491	DOWN
G3UX50;Q3UKR0;O35613;G3UWI4;G3UWJ9	Daxx	14	-0.179933	0.043603	NA	-0.246631	0.00144999	DOWN	0.057209	0.612127	NA	0.0193696	0.774984	NA	-0.0826319	0.227436	NA	0.0894465	0.230539	NA	-0.197592	0.0379913	NA	-0.0386012	0.728948	NA	0.0667791	0.430881	NA	0.266463	0.0176408	UP	0.259267	0.0222647	UP	0.377374	0.00113147	UP
G3UXL2;Q9D7G0	Prps1l3	11	-0.179881	0.00357163	DOWN	-0.123529	0.013156	DOWN	-0.358192	1.28e-06	DOWN	-0.43624	4.35e-07	DOWN	-0.242161	0.0029293	DOWN	-0.420481	5.31e-07	DOWN	-0.262203	0.00073068	DOWN	-0.374346	4.59e-05	DOWN	-0.384295	5.13e-05	DOWN	-0.445122	3.32e-05	DOWN	-0.477023	5.74e-06	DOWN	-0.536641	7.67e-07	DOWN
G3UXW9;Q3MIA8;Q99LD4;B1ATU4	Gps1	2	0.0998717	0.0121069	NA	0.101974	0.0120014	UP	-0.0342716	0.460897	NA	-0.0978699	0.0555593	NA	-0.0727429	0.102506	NA	-0.0335498	0.425671	NA	0.0911411	0.089806	NA	0.0676949	0.195957	NA	0.100088	0.0496972	NA	0.175098	0.0033669	UP	0.100832	0.0545748	NA	0.0725984	0.22233	NA
G3UXZ5;P97371;G3UXY0;G3X9K9;G3UWN9;G3UXR1	Psme1	5	0.170151	0.00814354	UP	0.166425	0.0145022	UP	0.096311	0.202483	NA	0.0122828	0.851581	NA	0.0068646	0.910876	NA	-0.142726	0.0272893	DOWN	0.0651658	0.375279	NA	0.00284481	0.969967	NA	-0.121159	0.149739	NA	-0.16549	0.0529601	NA	-0.150913	0.0837541	NA	-0.17939	0.0444835	NA
G3UYG6;Q6Y7W8;G3UWR2;G3UYR9;G3UZX7;E9Q2M5;G3UZW5;G3UZS9;G3UXF2;G3UWT6;G3UYH4;E9Q295;REV__E9Q340;REV__E9Q307;REV__E9PWW4;REV__F6RYD0;REV__F6RUK9;REV__E9PWB1;REV__Q6PDH0;REV__D3Z4N0;REV__D3Z0X5	Gigyf2	not-sig	0.064951	0.086411	NA	0.0643814	0.104013	NA	0.0548972	0.197784	NA	-0.0122874	0.738958	NA	-0.0344519	0.416731	NA	-0.0187094	0.616505	NA	-0.0056546	0.896026	NA	-0.0272867	0.575548	NA	-0.0201452	0.626923	NA	-0.0342541	0.360895	NA	0.000619549	0.988413	NA	-0.0288447	0.616598	NA
G3UYN0;Q587J6;E9PZU6;E9PXD6	L1td1	12	-0.833463	1.45e-08	DOWN	-0.909152	8.93e-09	DOWN	-0.358475	0.000928441	DOWN	-0.0899063	0.175564	NA	-0.162714	0.0206773	DOWN	-0.202811	0.00669051	DOWN	-0.201578	0.0137727	DOWN	-0.353555	0.000234993	DOWN	-0.648901	7.18e-08	DOWN	-0.586373	3.73e-05	DOWN	-0.640607	2.62e-06	DOWN	-0.559184	8.87e-08	DOWN
G3UYS3;Q3UIK4;E9QPC5;G3UXL6	Mettl14	11	-0.0244979	0.588959	NA	0.0887455	0.0357594	NA	-0.0409178	0.416503	NA	-0.133793	0.00285691	DOWN	-0.0478306	0.246875	NA	-0.0353682	0.387244	NA	-0.0167791	0.775063	NA	-0.0155931	0.784925	NA	-0.0535564	0.408548	NA	-0.0244382	0.669614	NA	-0.0305454	0.626994	NA	-0.0825995	0.161995	NA
G3UYU5;Q8R1F9;G3UYT2	Rpp40	not-sig	-0.106266	0.11531	NA	-0.0161761	0.811842	NA	0.031327	0.628529	NA	0.112449	0.122799	NA	0.0166863	0.794141	NA	0.00203563	0.97483	NA	0.12676	0.0591888	NA	0.135838	0.0463929	NA	0.132905	0.0442776	NA	0.0931942	0.168497	NA	0.0806034	0.26114	NA	0.0881178	0.189476	NA
G3UZ60;G3UWI9;G3UWX9;G3UZA7;Q9Z172;G3UZX6;D3YW94	Sumo3	11	-0.0894177	0.320133	NA	-0.057708	0.544702	NA	-0.371421	0.000438422	DOWN	-0.0580452	0.507466	NA	-0.222895	0.0178585	DOWN	-0.185832	0.194914	NA	-0.0178048	0.847975	NA	0.020059	0.824779	NA	-0.223739	0.0263275	DOWN	-0.0281663	0.779552	NA	-0.105736	0.287831	NA	-0.178186	0.174581	NA
G3UZM1;Q69ZK6;G3UYW3;G3UZX8	Jmjd1c	12	-0.41929	2.77e-09	DOWN	-0.466002	1.74e-06	DOWN	-0.374726	2.84e-07	DOWN	-0.363865	4.68e-08	DOWN	-0.407413	8.14e-09	DOWN	-0.184211	5.29e-05	DOWN	0.0190668	0.759977	NA	0.0718784	0.292867	NA	0.043399	0.477783	NA	-0.0650365	0.304951	NA	-0.0575943	0.424751	NA	0.071573	0.385905	NA
G3UZY2;P97493;G3UX99;A2A439;G3UX46	Txn2	10	-0.007108	0.901814	NA	-0.0482657	0.576673	NA	0.258022	0.00134623	UP	0.210392	0.00191044	UP	0.140688	0.0958088	NA	-0.00624374	0.897608	NA	0.0672014	0.261232	NA	0.0244411	0.684907	NA	0.155513	0.00834898	UP	0.185487	0.0050169	UP	0.0523714	0.323189	NA	0.186368	0.0132193	UP
G3X8Q0;O89090;E9Q113	Sp1	9	-0.17812	0.0311851	DOWN	-0.0318485	0.685953	NA	0.00245313	0.97601	NA	0.0574873	0.517603	NA	0.0965414	0.225452	NA	0.00704306	0.927343	NA	-0.0423374	0.587827	NA	0.0425153	0.61112	NA	-0.00824276	0.915639	NA	0.035891	0.665824	NA	-0.0375755	0.669458	NA	-0.138367	0.106365	NA
G3X8R0;Q60870	Reep5	11	0.13819	0.0918583	NA	0.298107	0.0372563	UP	-0.102808	0.135136	NA	-0.0158014	0.843906	NA	0.140046	0.132487	NA	0.203284	0.0524914	NA	-0.125771	0.168776	NA	0.0553531	0.681877	NA	-0.201193	0.0476534	NA	-0.187209	0.0406635	NA	-0.090403	0.578671	NA	-0.324034	0.00813533	DOWN
G3X8R4;E9QKD9;Q9DBA9;E9PWY2;D6RJL7	Gtf2h1	not-sig	-0.0604004	0.261943	NA	-0.0595715	0.348037	NA	-0.0193591	0.784067	NA	-0.0253659	0.688596	NA	-0.0216419	0.6734	NA	0.110617	0.046381	NA	-0.082442	0.111793	NA	0.0375392	0.486889	NA	-0.0836385	0.107633	NA	-0.0919211	0.0861254	NA	-0.0935025	0.103114	NA	-0.0232283	0.729421	NA
G3X8R5;Q3UA37	Qrich1	2	-0.0070488	0.874681	NA	-0.0536933	0.200885	NA	-0.0543961	0.303954	NA	-0.0549646	0.201966	NA	-0.107285	0.0392529	DOWN	-0.147882	0.0022515	DOWN	-0.00979707	0.823635	NA	-0.0495888	0.312887	NA	0.0657644	0.173646	NA	0.110849	0.0258363	UP	0.0599823	0.263035	NA	0.0502093	0.369723	NA
G3X8T3;P16675;A2A5J9;A2A5J8;A2A5J6	Ctsa	13	0.150686	0.00340599	UP	0.259741	2.32e-05	UP	0.500198	4.46e-07	UP	0.303154	1.53e-06	UP	0.403032	8.56e-07	UP	0.256921	3.94e-05	UP	-0.020935	0.777421	NA	0.0489619	0.581508	NA	0.0013917	0.985868	NA	-0.139649	0.0509555	NA	0.048711	0.725454	NA	-0.115086	0.178275	NA
G3X8U3	2210016F16Rik	3	-0.0637397	0.14745	NA	0.0188843	0.674736	NA	0.119259	0.0764672	NA	0.160026	0.000924369	UP	0.13315	0.0127636	UP	0.0587282	0.234479	NA	-0.129791	0.0510094	NA	-0.174057	0.00498932	DOWN	-0.212939	0.00124168	DOWN	-0.182644	0.0130713	DOWN	-0.202101	0.000735955	DOWN	-0.141887	0.0185019	DOWN
G3X8U8;O88622;E9Q088;E9Q954;E9Q3C4;E9Q7T9	Parg	not-sig	-0.000950177	0.981144	NA	0.0181784	0.673905	NA	0.00253601	0.952958	NA	-0.0538998	0.22415	NA	-0.0762582	0.0895075	NA	-0.0573058	0.156741	NA	0.00853292	0.887135	NA	0.00463606	0.940669	NA	0.0492049	0.434906	NA	0.0460272	0.456274	NA	0.0298094	0.655571	NA	0.0118082	0.859056	NA
G3X8X7;Q920Q4;A2BI90	Vps16	not-sig	0.0770005	0.174306	NA	0.0393653	0.468235	NA	0.018084	0.739065	NA	-0.0180596	0.752563	NA	-0.0985603	0.0969532	NA	-0.0859337	0.116772	NA	0.0859432	0.104671	NA	0.0288909	0.575777	NA	0.114795	0.0332374	NA	0.0581666	0.341434	NA	0.114181	0.0378751	NA	0.0827125	0.118585	NA
G3X8Y3;Q80UM3	Naa15	15	0.0434071	0.247546	NA	-0.0300261	0.432219	NA	-0.219096	5.33e-05	DOWN	-0.320408	6.76e-06	DOWN	-0.238121	0.000631597	DOWN	-0.250882	1e-05	DOWN	0.0727247	0.237189	NA	-0.0862011	0.160347	NA	-0.0799944	0.180592	NA	-0.0638059	0.213989	NA	-0.067581	0.310683	NA	-0.184434	0.00820931	DOWN
G3X908;Q8K2D6;Q3UUA6;G3UYS1	Dctd	7	-0.0321249	0.459129	NA	-0.00968231	0.880675	NA	0.157816	0.00810522	UP	0.18877	0.0042976	UP	0.184835	0.00223844	UP	0.0683733	0.172609	NA	0.170191	0.00487751	UP	0.0941407	0.121052	NA	0.137196	0.0366002	NA	0.197843	0.00027489	UP	0.206815	0.00181592	UP	0.0921865	0.107205	NA
G3X920;Q9DBR3	Armc8	not-sig	0.0553836	0.206812	NA	0.0256085	0.582063	NA	-0.0918567	0.111534	NA	-0.0176087	0.723704	NA	-0.0689866	0.132607	NA	-0.0477045	0.371546	NA	0.0432174	0.436814	NA	-0.028668	0.612088	NA	0.0502501	0.40374	NA	0.0587016	0.32846	NA	0.0568507	0.330102	NA	-0.00290316	0.960036	NA
G3X922	Dnajc13	11	0.0372326	0.326521	NA	-0.01559	0.734722	NA	-0.19522	0.00280792	DOWN	-0.210784	4.57e-05	DOWN	-0.0682407	0.143088	NA	-0.0156245	0.657784	NA	0.0425207	0.440984	NA	0.00703984	0.903818	NA	-0.0792829	0.146909	NA	-0.211783	0.000772005	DOWN	-0.0663941	0.389864	NA	-0.220552	0.000865006	DOWN
G3X926;Q9JJ80;S4R1Y5;S4R2H5;S4R2R2	Rpf2	12	-0.0903041	0.137667	NA	-0.134828	0.037112	DOWN	-0.052878	0.442026	NA	-0.0360869	0.548541	NA	-0.078182	0.190385	NA	0.0150821	0.839131	NA	-0.0113551	0.813447	NA	-0.138898	0.0290813	NA	-0.0417716	0.422695	NA	-0.0995788	0.0537515	NA	-0.188451	0.0033656	DOWN	-0.0112987	0.826557	NA
G3X927;D3YW42;Q8VC31;G3UXR7;D3Z1Q6;G3UXX6;G3UYE3	Ccdc9	not-sig	0.0480944	0.489533	NA	0.0470062	0.496714	NA	0.0399449	0.552755	NA	0.0205297	0.76873	NA	-0.0959202	0.163766	NA	-0.0911555	0.233802	NA	0.0559743	0.361748	NA	0.0892725	0.175604	NA	0.10029	0.0811736	NA	0.0677994	0.312467	NA	0.00521639	0.93075	NA	-0.0780989	0.170986	NA
G3X928;Q6NZC7	Sec23ip	4	-0.00934067	0.768702	NA	-0.0691176	0.0675555	NA	-0.0162955	0.664347	NA	-0.0560205	0.113202	NA	-0.0626731	0.0956921	NA	-0.104252	0.00666512	DOWN	-0.0372918	0.490038	NA	-0.0774359	0.17275	NA	0.0106275	0.841292	NA	0.0131716	0.80931	NA	-0.00641701	0.914692	NA	0.0534501	0.369953	NA
G3X934;Q3TWF6	Wdr70	3	-0.175611	0.000671993	DOWN	-0.101612	0.0358721	DOWN	-0.0372933	0.450075	NA	0.033197	0.496241	NA	0.0536477	0.292868	NA	0.0019039	0.970755	NA	-0.117832	0.0397188	NA	-0.140385	0.00982328	DOWN	-0.0718766	0.115532	NA	-0.0928348	0.0258486	NA	-0.149511	0.00274776	DOWN	-0.155808	0.00779606	DOWN
G3X956;Q920B9	Supt16	12	-0.110574	0.00598958	DOWN	-0.115039	0.00670786	DOWN	-0.0547166	0.188183	NA	-0.162034	0.000446295	DOWN	-0.0680512	0.0819376	NA	-0.0753101	0.0754732	NA	-0.0913112	0.0441665	NA	-0.0222216	0.647519	NA	-0.0400775	0.369663	NA	-0.0985734	0.0252758	NA	-0.1264	0.0124403	DOWN	-0.12394	0.0114302	DOWN
G3X957;O35711	Ppfibp2	15	-0.201842	0.0273405	DOWN	-0.196466	0.067355	NA	-0.277957	0.00521255	DOWN	-0.556106	4.84e-06	DOWN	-0.387749	0.000153204	DOWN	-0.429555	0.000310939	DOWN	0.0878311	0.349497	NA	0.0190852	0.875559	NA	-0.0546819	0.607462	NA	-0.365618	0.00258374	DOWN	-0.171626	0.167047	NA	-0.107103	0.311843	NA
G3X963;Q8CDM1	Atad2	7	-0.0155241	0.724069	NA	0.0194527	0.61332	NA	0.274614	5.74e-06	UP	0.206531	0.00494995	UP	0.24111	7.67e-05	UP	0.3502	3.14e-06	UP	-0.0236263	0.801782	NA	0.0866663	0.378161	NA	0.0577187	0.528504	NA	0.00492646	0.959497	NA	0.0695525	0.457279	NA	0.140402	0.221875	NA
G3X972	Sec24c	2	0.0272036	0.566819	NA	0.0294371	0.558455	NA	0.00809559	0.866915	NA	-0.034906	0.46902	NA	-0.00217424	0.964239	NA	-0.101653	0.0342431	DOWN	-0.0562136	0.270399	NA	-0.0678908	0.2048	NA	0.0224174	0.674606	NA	-0.0107704	0.833582	NA	-0.00760689	0.887472	NA	-0.0214944	0.717138	NA
G3X9B1	Heatr1	1	-0.304033	4.8e-05	DOWN	-0.387733	7.23e-06	DOWN	-0.470334	4.25e-07	DOWN	-0.326015	0.000163719	DOWN	-0.0960657	0.084642	NA	-0.0699711	0.265843	NA	-0.165397	0.0303048	NA	-0.17687	0.0357314	NA	-0.351851	2.1e-05	DOWN	-0.439906	1.78e-06	DOWN	-0.39005	6.26e-05	DOWN	-0.420277	1.19e-05	DOWN
G3X9H5;P42859	Htt	11	0.0617361	0.393608	NA	0.0483716	0.487046	NA	-0.196142	0.0198039	DOWN	-0.0740549	0.327332	NA	-0.0390387	0.553244	NA	0.0388496	0.654395	NA	-0.0297971	0.737216	NA	-0.124878	0.134069	NA	-0.173898	0.0250223	DOWN	-0.170559	0.0336293	NA	-0.0874916	0.311461	NA	-0.255377	0.00587896	DOWN
G3X9H7;Q8R1S4;Q6P9S0	Mtss1	13	-0.0456932	0.628672	NA	0.0416819	0.666409	NA	0.0905693	0.293498	NA	0.190202	0.0375358	UP	0.0800865	0.300822	NA	0.0269167	0.845473	NA	0.0493877	0.595309	NA	-0.127151	0.268417	NA	-0.0634892	0.545507	NA	-0.0211171	0.817864	NA	-0.229197	0.0267941	DOWN	-0.119691	0.268268	NA
G3X9I1;G5E911;Q91VU0;E9Q0W5;E9Q6F0;E9Q8C5	Fam3c	1	-0.0246	0.681218	NA	0.106871	0.0939916	NA	-0.0492265	0.423371	NA	-0.109243	0.0693952	NA	0.141615	0.0369862	UP	0.208162	0.00082488	UP	-0.129663	0.0655717	NA	-0.0101936	0.882055	NA	-0.0797888	0.145381	NA	-0.235317	0.000489748	DOWN	-0.0940932	0.280384	NA	-0.15128	0.0422512	NA
G3X9J0;S4R1S0;S4R2N4	Sipa1l3	7	0.0438124	0.605898	NA	0.0966657	0.243275	NA	0.149635	0.0540375	NA	0.0974372	0.232848	NA	0.163252	0.0419053	NA	0.228187	0.00525443	UP	-0.130827	0.24871	NA	-0.00657597	0.955986	NA	-0.0672974	0.563513	NA	0.106867	0.338753	NA	-0.00674483	0.94878	NA	0.0830853	0.457056	NA
G3X9J4;Q148V7;E9QM90	2310035C23Rik	not-sig	0.0624654	0.290173	NA	0.0299471	0.602518	NA	-0.0530352	0.336208	NA	0.00349121	0.953786	NA	-0.0233442	0.651015	NA	0.0160395	0.773679	NA	-0.00992937	0.869189	NA	0.00489214	0.940204	NA	0.0840464	0.158676	NA	0.0679257	0.256789	NA	0.124957	0.0591377	NA	0.0752004	0.311072	NA
G3X9J6;E9Q9M1;Q3V1L4	Nt5c2	4	0.0308349	0.661309	NA	-0.0532984	0.440857	NA	-0.212213	0.00832983	DOWN	-0.146699	0.0516317	NA	-0.252463	0.0028311	DOWN	-0.249292	0.00187438	DOWN	-0.162388	0.100779	NA	-0.299281	0.00492578	DOWN	-0.169778	0.0515451	NA	-0.177773	0.104348	NA	-0.23494	0.0224565	DOWN	-0.158048	0.11329	NA
G3X9L6;Q9DCX2;B1ASE2	Gm10250	7	-0.0301322	0.535825	NA	0.0970273	0.130505	NA	0.332087	8.56e-05	UP	0.342425	6.14e-05	UP	0.241916	0.00428739	UP	0.278105	0.000129507	UP	-0.0707986	0.333304	NA	0.0696009	0.364372	NA	0.129652	0.0837534	NA	0.166631	0.00973088	UP	0.190086	0.00604154	UP	0.276876	0.00396598	UP
G3X9M0;Q9ER88;G3UWZ6;G3UWJ4;G3UZC0;G3UWM7;G3UWR5;G3UYM6;G3UYP3	Dap3	10	-0.117806	0.0264737	DOWN	-0.160116	0.00993877	DOWN	-0.0432628	0.429726	NA	0.0651821	0.333423	NA	0.0128655	0.834372	NA	0.0538011	0.301062	NA	-0.0352728	0.472089	NA	0.0666522	0.189942	NA	0.158487	0.0098706	UP	0.170648	0.00216612	UP	0.0582198	0.275833	NA	0.2589	0.000569445	UP
G3X9Q6;Q8BWW4;E9Q066	Larp4	not-sig	0.0722189	0.124493	NA	-0.00539656	0.929798	NA	-0.0106179	0.821013	NA	-0.0718917	0.113156	NA	-0.0589184	0.323306	NA	-0.0642652	0.156863	NA	-0.0118201	0.844896	NA	-0.112354	0.0432528	NA	-0.0688862	0.173695	NA	-0.11255	0.0321826	NA	-0.0646512	0.299297	NA	0.0138132	0.840647	NA
G3X9T4;D3Z134;Q8VI64	Mgarp	9	-0.100345	0.107859	NA	-0.00481878	0.933737	NA	0.319677	0.00352633	UP	0.237559	0.00602071	UP	0.464792	9.29e-07	UP	0.279384	0.00745716	UP	-0.119151	0.305275	NA	0.0477457	0.632679	NA	0.156447	0.108932	NA	-0.0650364	0.527525	NA	0.00522732	0.96603	NA	-0.0135906	0.891603	NA
G3X9U9;Q9CQ92;D3YZ32	Fis1	not-sig	-0.0371456	0.492419	NA	-0.0153859	0.834214	NA	0.114943	0.11381	NA	-0.00232721	0.968363	NA	0.0186561	0.791952	NA	-0.113206	0.120883	NA	-0.125709	0.0890844	NA	-0.0234863	0.784834	NA	-0.0109017	0.868919	NA	-0.10411	0.123715	NA	-0.0666434	0.328429	NA	-0.0954079	0.157908	NA
G3X9Y5;E9Q735;E9Q442;D3YXR7	Ube4a	not-sig	0.0863606	0.27538	NA	0.0820947	0.32246	NA	-0.0470926	0.59576	NA	0.10572	0.166578	NA	0.0944855	0.279364	NA	-0.0151418	0.841924	NA	0.115781	0.260959	NA	0.0152617	0.871867	NA	-0.0352778	0.70659	NA	0.117651	0.204768	NA	0.0566514	0.568149	NA	0.102411	0.326584	NA
G3X9Z0;Q8R060;H3BJ52;H3BKZ0;H3BKB9;D3Z6K4;H3BJF6;H3BIZ1	Zwilch	10	0.0250376	0.6443	NA	-0.0634913	0.283908	NA	0.017247	0.803078	NA	0.0750231	0.189053	NA	-0.0245473	0.653321	NA	-0.0408513	0.472057	NA	0.0893468	0.0570908	NA	0.0975364	0.078928	NA	0.135942	0.0143752	UP	0.126004	0.00858382	UP	0.207419	0.000892067	UP	0.148472	0.0172768	UP
G3X9Z4;F6UFZ5	Pcf11	4	-0.0255768	0.542256	NA	-0.0613165	0.217032	NA	-0.0407374	0.342361	NA	-0.129132	0.00548134	DOWN	-0.0804811	0.0977297	NA	0.0152306	0.708734	NA	-0.0994566	0.0821957	NA	-0.139562	0.0437903	NA	-0.0988403	0.0718136	NA	-0.0674284	0.281987	NA	-0.0960009	0.114731	NA	-0.0857685	0.16187	NA
G3XA17;Q62448;F7CBP1;F6TW20;F7DAB1;F6UU81;F7CHS2	Eif4g2	not-sig	0.082017	0.0161416	NA	0.00907374	0.830489	NA	-0.0275869	0.506735	NA	-0.0629725	0.101184	NA	-0.062385	0.118641	NA	0.00106284	0.975019	NA	-0.0181104	0.692938	NA	-0.0828952	0.114207	NA	-0.0668965	0.163952	NA	-0.0549413	0.233336	NA	-0.0618663	0.218925	NA	-0.0624682	0.231395	NA
G3XA30;E0CY57	Nsmce4a	7	-0.0517383	0.344548	NA	0.0547644	0.287263	NA	0.169694	0.00909124	UP	0.232541	0.000287416	UP	0.16884	0.0033246	UP	0.316155	2.81e-06	UP	-0.109456	0.183571	NA	-0.0311209	0.714129	NA	0.127639	0.123114	NA	-0.00787128	0.938607	NA	0.0993497	0.24695	NA	0.0152886	0.882928	NA
G5E814;Q9D8B4	Ndufa11	3	-0.115283	0.0900506	NA	-0.0658805	0.402959	NA	0.0767398	0.269243	NA	0.188134	0.0154366	UP	0.181719	0.0306004	UP	0.106876	0.362353	NA	-0.078753	0.465644	NA	0.0336928	0.734091	NA	0.0123294	0.903272	NA	0.0478804	0.687074	NA	0.0193168	0.847487	NA	0.106486	0.346218	NA
G5E829	Atp2b1	9	0.0502077	0.245375	NA	0.287253	1.32e-05	UP	0.194417	0.00944103	UP	0.236833	0.00011024	UP	0.398468	7.22e-07	UP	0.34736	9.47e-06	UP	-0.144591	0.0183031	DOWN	0.0370967	0.62126	NA	-0.07586	0.184906	NA	-0.0642341	0.200524	NA	0.0463448	0.658707	NA	-0.112184	0.124422	NA
G5E846;P15331;G3X981	Prph	2	0.079525	0.315316	NA	-0.0425298	0.70321	NA	-0.370188	0.00440059	DOWN	-0.329547	0.00032317	DOWN	-0.43241	0.000534985	DOWN	0.0165819	0.871249	NA	-0.101296	0.4214	NA	-0.132602	0.253016	NA	0.0984314	0.552696	NA	0.328716	0.0155414	UP	0.0765129	0.619264	NA	-0.00186753	0.988148	NA
G5E850;P56395;E0CY88	Cyb5a	12	-0.216529	0.000678772	DOWN	-0.290262	0.000192299	DOWN	-0.227048	0.00121266	DOWN	-0.180712	0.0138009	DOWN	-0.232157	0.00383864	DOWN	-0.259766	0.000361099	DOWN	-0.179503	0.0518241	NA	-0.169639	0.0457485	NA	-0.148765	0.0919533	NA	-0.270629	0.0058584	DOWN	-0.231646	0.020505	DOWN	-0.182515	0.0462435	NA
G5E866;Q99NB9	Sf3b1	11	-0.0998461	0.0335258	NA	-0.12488	0.0193138	DOWN	-0.357481	2.91e-05	DOWN	-0.330728	5.25e-06	DOWN	-0.0956128	0.090358	NA	-0.032859	0.420472	NA	-0.111327	0.115301	NA	-0.0939677	0.0811528	NA	-0.233999	7.91e-05	DOWN	-0.349883	1.47e-06	DOWN	-0.270515	0.000974581	DOWN	-0.388754	3.57e-07	DOWN
G5E870	Trip12	11	0.0271622	0.586269	NA	0.0265323	0.596203	NA	-0.14808	0.00886506	DOWN	-0.155303	0.00462707	DOWN	-0.0718375	0.190958	NA	0.0521485	0.287352	NA	0.120021	0.0439138	NA	0.0398618	0.407645	NA	-0.0618258	0.341808	NA	-0.106168	0.0334312	NA	-0.00642414	0.90811	NA	-0.100216	0.0981578	NA
G5E881;Q3TUH1;G3UYJ1;G3UWL8	Tamm41	15	0.00852228	0.891554	NA	0.0282472	0.684837	NA	-0.136415	0.136023	NA	-0.194333	0.00570909	DOWN	-0.243037	0.00129671	DOWN	-0.176078	0.0214396	DOWN	0.0273517	0.663334	NA	0.113585	0.145168	NA	-0.0303619	0.590833	NA	-0.148486	0.0200364	DOWN	-0.0551455	0.468766	NA	-0.0897565	0.163684	NA
G5E8A0;Q8CI95	Osbpl11	13	0.0512844	0.375966	NA	0.0847261	0.184598	NA	0.106694	0.168423	NA	0.070293	0.238741	NA	0.0643364	0.244008	NA	0.0859597	0.189511	NA	0.0708428	0.276985	NA	0.0791149	0.119827	NA	0.138998	0.0229011	UP	0.0191196	0.667122	NA	0.00857858	0.883434	NA	0.0121744	0.832674	NA
G5E8A7;Q80XS6	Samd4b	5	0.109186	0.0484296	NA	0.0849304	0.0972013	NA	0.011975	0.844987	NA	-0.00868126	0.878055	NA	0.0725855	0.248466	NA	-0.072141	0.201228	NA	0.0830761	0.190459	NA	-0.052503	0.397443	NA	0.00888123	0.896203	NA	-0.17429	0.00927301	DOWN	-0.0448209	0.476337	NA	-0.163948	0.0174331	DOWN
G5E8C4;Q8BRH0;D3Z2Z3	Tmtc3	11	-0.0807702	0.345243	NA	0.0226412	0.818177	NA	-0.237962	0.00864154	DOWN	-0.297001	0.00201226	DOWN	0.00293734	0.973419	NA	0.0410708	0.654027	NA	-0.133823	0.104566	NA	-0.0251766	0.796935	NA	-0.119472	0.182342	NA	-0.068424	0.347955	NA	-0.200998	0.0320894	NA	-0.140103	0.148375	NA
G5E8I8;Q8CGZ0	Cherp	3	-0.109969	0.0213085	DOWN	-0.0913927	0.0643407	NA	-0.0134219	0.787462	NA	0.0105173	0.837308	NA	-0.0135315	0.774819	NA	0.0683441	0.154287	NA	-0.0574811	0.23393	NA	-0.0460344	0.353216	NA	-0.0548863	0.286899	NA	-0.0475635	0.317417	NA	-0.0386345	0.466617	NA	0.00472867	0.926738	NA
G5E8J3;Q8K1X1	Wdr11	11	0.0884159	0.0352873	NA	0.123244	0.00955502	UP	-0.0358806	0.532715	NA	-0.151111	0.00310474	DOWN	0.0201718	0.663636	NA	-0.00795988	0.864236	NA	0.0190653	0.713544	NA	0.00688888	0.900423	NA	-0.060483	0.266048	NA	-0.132144	0.0202046	DOWN	-0.0524436	0.452706	NA	-0.160662	0.00719346	DOWN
G5E8K2;G5E8K5;S4R1X7;S4R2C1;S4R187;S4R2F5;S4R2J6;S4R165;S4R236;S4R1S2;G5E8K3;S4R2S8;S4R2K9;G3X971;S4R1U4;S4R278;S4R208;S4R162	Ank3	5	0.160145	0.0933188	NA	0.350236	0.000578289	UP	0.103733	0.513319	NA	-0.197308	0.00992589	DOWN	0.0896837	0.259222	NA	-0.114894	0.236156	NA	-0.143734	0.453289	NA	-0.244836	0.288845	NA	-0.114026	0.539843	NA	-0.137556	0.512683	NA	-0.144786	0.464278	NA	-0.195562	0.332257	NA
G5E8N5;P06151;D3Z736;D3YZQ9	Ldha	4	-0.536961	1.54e-08	DOWN	-0.651933	1.76e-10	DOWN	-0.869693	7.52e-10	DOWN	-0.777504	3.51e-09	DOWN	-0.236944	0.0149553	DOWN	-0.550532	1.29e-06	DOWN	-0.710609	1.96e-07	DOWN	-0.65458	2.39e-06	DOWN	-0.595966	1.44e-07	DOWN	-0.654298	9.6e-08	DOWN	-0.377803	0.00551602	DOWN	-0.461918	0.000124586	DOWN
G5E8P1;E9PZ26;E9Q412	Brd1	7	-0.0817492	0.157824	NA	0.0168998	0.776383	NA	0.119114	0.0799852	NA	0.141229	0.0349012	UP	0.119433	0.0700667	NA	0.221482	0.0035479	UP	0.0736345	0.39178	NA	0.0558436	0.531454	NA	0.193823	0.0403652	NA	0.142336	0.117644	NA	0.0720261	0.400034	NA	0.224025	0.0155212	UP
G5E8P4;Q5NBX1;G3UWY3;G3UZ73;F6RR81;G3UWP1;F6ZEZ1	Cobl	7	-0.119477	0.146337	NA	-0.0823777	0.315129	NA	0.235159	0.0194834	UP	0.226191	0.0108984	UP	0.253655	0.00267437	UP	0.403402	4.63e-05	UP	0.142047	0.0934133	NA	0.203268	0.0223923	UP	0.245023	0.0134422	UP	0.451243	5.03e-05	UP	0.376116	0.000733765	UP	0.372092	0.000199353	UP
G5E8R3;E9QPD7;Q05920	Pcx	3	-0.254596	0.000444426	DOWN	-0.267998	0.000645588	DOWN	-0.0466728	0.499028	NA	-0.00286852	0.961964	NA	0.0829768	0.146253	NA	0.042977	0.456839	NA	-0.171594	0.0487256	NA	-0.186011	0.0214648	DOWN	0.0277503	0.766418	NA	-0.036335	0.666745	NA	0.0125613	0.87316	NA	0.0580902	0.438572	NA
G5E8R8	Ubxn7	4	-0.0214976	0.708456	NA	0.0128188	0.877927	NA	-0.0535831	0.432624	NA	-0.134924	0.0229392	DOWN	-0.115088	0.0917089	NA	-0.170981	0.0117631	DOWN	-0.093819	0.285584	NA	-0.0631396	0.492319	NA	-0.106097	0.232041	NA	0.106049	0.313364	NA	-0.00126379	0.987502	NA	-0.0136352	0.86906	NA
G5E8S8;Q8BVD5	Mpp7	1	0.0438335	0.458043	NA	0.0571256	0.339652	NA	0.0883981	0.124985	NA	0.0437181	0.529458	NA	0.100939	0.0686691	NA	0.204673	0.0021009	UP	-0.0460336	0.436342	NA	0.0596945	0.460218	NA	-0.14109	0.0153732	DOWN	-0.15528	0.0139723	DOWN	-0.060849	0.345579	NA	-0.1668	0.0125644	DOWN
G5E8T9;Q99KB8;E9PYA3;E9Q2H8;D3YWI0;D3YUX8;D3YV58	Hagh	6	0.0347529	0.602881	NA	0.116025	0.108389	NA	0.0251033	0.739728	NA	0.0108095	0.886572	NA	0.0901293	0.201781	NA	-0.00832447	0.899148	NA	0.0126479	0.815612	NA	0.104709	0.112512	NA	0.246992	0.000402432	UP	0.262031	0.000447399	UP	0.243097	0.000635064	UP	0.171162	0.012194	UP
G5E8V8;Q9JJT9;F6RPD4	Phax	8	-0.00431498	0.923997	NA	-0.131711	0.00670472	DOWN	-0.0914322	0.0581692	NA	-0.0734662	0.148394	NA	-0.135654	0.00995893	DOWN	-0.209724	4.87e-05	DOWN	0.100642	0.0753789	NA	-0.0469232	0.497067	NA	-0.0104085	0.853842	NA	0.0361486	0.575021	NA	-0.109114	0.0862597	NA	-0.06139	0.283286	NA
G5E8W8;A2BI37;Q62394;B1AXE7	Zfp185	9	-0.0236298	0.785237	NA	-0.0389289	0.697753	NA	0.0194583	0.839773	NA	0.0189575	0.830545	NA	0.12812	0.154186	NA	0.164104	0.107913	NA	0.0430703	0.539928	NA	0.224149	0.00897662	UP	0.022119	0.786153	NA	0.0711735	0.28969	NA	0.0121942	0.88599	NA	-0.140614	0.0515428	NA
G5E8Z2	Taf4b	11	0.0429786	0.44204	NA	-0.0943123	0.109917	NA	-0.237856	0.0215079	DOWN	-0.232832	0.00133439	DOWN	-0.0808411	0.224573	NA	-0.146809	0.0410382	NA	-0.0626599	0.44178	NA	-0.0213911	0.781986	NA	-0.0656002	0.431308	NA	-0.189594	0.049254	NA	-0.0302211	0.747513	NA	-0.0778809	0.294147	NA
G8JL74;G3UXA6;Q8BHD7;G3UZ01;G3UXZ8;G3UY95;F7C521	Ptbp3	9	0.0911928	0.0548018	NA	0.167479	0.00342912	UP	0.315908	1.66e-05	UP	0.288253	7.92e-05	UP	0.419708	4.3e-07	UP	0.489263	2.74e-07	UP	-0.160131	0.0518489	NA	-0.0816113	0.314826	NA	-0.0666972	0.463525	NA	-0.115768	0.171834	NA	0.0109447	0.898226	NA	-0.131095	0.166654	NA
H3BIW0;G3X8T2;Q0P678;H3BJJ9;H3BJN4;H3BKL4	Zc3h18	3	-0.155234	0.00966216	DOWN	-0.18673	0.00305919	DOWN	-0.0150522	0.823629	NA	0.0431286	0.517813	NA	0.00810016	0.886921	NA	0.0154083	0.788922	NA	-0.0265603	0.594763	NA	0.00522749	0.926174	NA	0.0394725	0.567976	NA	0.0540353	0.293202	NA	0.0124206	0.817299	NA	0.0720495	0.266417	NA
H3BJJ1;H3BLK4;O88513;H3BJH3	Gmnn	10	-0.10956	0.141943	NA	-0.280134	0.00910822	DOWN	-0.0406045	0.622809	NA	0.0579227	0.423471	NA	-0.0760985	0.317918	NA	-0.145768	0.0867227	NA	0.132313	0.141445	NA	-0.0158042	0.861832	NA	0.0781801	0.327593	NA	0.127453	0.126326	NA	0.0970896	0.223018	NA	0.0377942	0.644757	NA
H3BJU7;H3BJX8;H3BJ45;H3BJ40;H3BKH9;Q60875;H3BL15;H3BLF9;H3BJ59;H3BIX8;H3BLJ1;H3BJM4;H3BJ48	Arhgef2	15	-0.0403067	0.344181	NA	-0.118897	0.00845848	DOWN	-0.320323	2.15e-06	DOWN	-0.371022	2.49e-07	DOWN	-0.305558	3.06e-06	DOWN	-0.323477	1.29e-06	DOWN	0.0630703	0.37459	NA	-0.0172449	0.780405	NA	-0.0625924	0.392379	NA	0.0063711	0.921409	NA	-0.0252998	0.690004	NA	-0.149476	0.0182892	DOWN
H3BJW3;H3BJ30;Q6NVF9;H3BKW0;H3BLM9	Cpsf6	8	0.070585	0.0899617	NA	0.0614204	0.118472	NA	0.0865254	0.0800859	NA	-0.0445154	0.261434	NA	-0.041597	0.289468	NA	0.00292918	0.941392	NA	0.0895087	0.0649873	NA	-0.000827599	0.986409	NA	0.0211962	0.626752	NA	0.0236457	0.607463	NA	-0.131759	0.0106674	DOWN	-0.0268264	0.649797	NA
H3BK65;P42567;Q5JC28;F6W2Q5;H3BJB8;H3BLE4	Eps15	14	-0.0844443	0.0621778	NA	-0.0972206	0.0275846	NA	-0.125491	0.0136451	DOWN	-0.0894108	0.0548931	NA	-0.134272	0.0240281	DOWN	-0.0288495	0.58302	NA	-0.04456	0.391049	NA	-0.0320771	0.575186	NA	-0.0514297	0.312199	NA	0.0192676	0.70251	NA	0.158125	0.00718694	UP	0.111731	0.0536414	NA
H3BKH2;H3BJS0;H3BJI6;E9PY90;H3BK48;E9Q3S2;H3BL19;H3BK44;Q8R311;H3BKL6;H3BJ71;H3BJS5;H3BJ35;H3BJY7;H3BJ84;REV__Q9WUU9;P62881	Ctage5	1	-0.13539	0.0256339	DOWN	-0.0963785	0.100525	NA	-0.0559724	0.374395	NA	-0.117036	0.0313317	DOWN	-0.0297526	0.60454	NA	0.107151	0.0514723	NA	-0.0503742	0.397684	NA	-0.0142465	0.83799	NA	-0.0893699	0.150626	NA	-0.134854	0.0350436	NA	-0.0689385	0.315929	NA	-0.0347022	0.641996	NA
H3BKH6;Q9R0P3;H3BLJ9;H3BJL6;H3BJP2;H3BK43;H3BJC6;H3BL99	Esd	5	0.244109	3.32e-05	UP	0.281301	3.92e-06	UP	0.220953	0.000635023	UP	0.0888987	0.0898491	NA	0.0705483	0.0900307	NA	0.0793859	0.139008	NA	0.0706449	0.191876	NA	0.126479	0.0314237	NA	-0.00844906	0.873984	NA	0.0562362	0.281528	NA	-0.0243376	0.659183	NA	0.151534	0.0161571	UP
H3BKM2;Q80YV2;D3Z3D0;D3Z5A4;D3Z0B2	Zc3hc1	13	-0.0211602	0.552626	NA	0.0607646	0.236757	NA	0.152822	0.0014646	UP	0.114837	0.0353951	UP	0.143671	0.00535465	UP	0.12957	0.00550393	UP	-0.0940368	0.0957912	NA	-0.00138399	0.981304	NA	0.000384207	0.994147	NA	-0.0680935	0.20645	NA	-0.105867	0.073921	NA	-0.0760362	0.169004	NA
H3BKS8;E9PWD4;Q3TX08;H3BL70;D3Z413;H3BKB8;H3BK68;H3BKV3;G3V019;D6RFC0;D6RG86	Trmt1	15	-0.0374021	0.547971	NA	-0.062034	0.318565	NA	-0.103981	0.0933144	NA	-0.132105	0.0836832	NA	-0.147017	0.0314389	DOWN	-0.192838	0.0216315	DOWN	0.106093	0.14804	NA	-0.020956	0.80192	NA	0.0239586	0.746465	NA	-0.0786681	0.296494	NA	-0.0685594	0.388506	NA	-0.0577746	0.465808	NA
H3BL37;O08784;H3BIX0;Q05CS0;H3BK88	Tcof1	3	-0.134821	0.0479136	NA	-0.105292	0.12842	NA	0.226973	0.008767	UP	0.354503	0.000926492	UP	0.290727	0.00233432	UP	0.288692	0.000378601	UP	-0.00278441	0.97435	NA	0.0878206	0.365466	NA	0.0814393	0.446907	NA	0.0060337	0.94526	NA	-0.0512748	0.589601	NA	0.0925317	0.385539	NA
H3BLL2;Q811I0;V9GX21;H3BK16;H3BJP9;H3BLD0;H3BKR0	Atpaf1	6	-0.0267498	0.549108	NA	0.0195777	0.668135	NA	0.0575482	0.321349	NA	0.00969254	0.856013	NA	-0.010134	0.831898	NA	0.0108364	0.807813	NA	0.0323466	0.519414	NA	0.0459959	0.482087	NA	0.126655	0.0210773	UP	0.138405	0.0209628	UP	0.160436	0.0115461	UP	0.157765	0.0058343	UP
H7BWY4;E9Q9H0;Q811D0;D3Z3B8;S4R2T8;F6UDT8;D3YUZ8;E9Q2L2;Q91XM9;G3UZL5;D3YWU0	Dlg1	1	-0.0789654	0.112	NA	0.0344174	0.534176	NA	0.0552037	0.343012	NA	0.0516522	0.370315	NA	0.160362	0.00497323	UP	0.245242	0.000299751	UP	-0.152446	0.00661381	DOWN	-0.0354619	0.599727	NA	-0.168836	0.00319224	DOWN	-0.189477	0.00194741	DOWN	-0.113986	0.120501	NA	-0.14312	0.011135	DOWN
H7BX14;Q8BMZ5;D3YY06;D3YWG5;D6RH65;D3YZ84	Tsen34	8	0.104625	0.0753306	NA	0.0221358	0.734592	NA	0.0915788	0.0895714	NA	-0.0647429	0.21443	NA	-0.183501	0.00312338	DOWN	-0.177143	0.0043783	DOWN	0.0977581	0.215488	NA	-0.0884471	0.34617	NA	0.0382606	0.656803	NA	-0.0092846	0.918061	NA	-0.0238127	0.792578	NA	0.0552851	0.478959	NA
H7BX50;E9QLG3;A2AWL7	Mga	12	-0.208582	0.00236281	DOWN	-0.257185	0.00101365	DOWN	-0.133163	0.0856941	NA	-0.207908	0.00318183	DOWN	-0.175294	0.0143376	DOWN	0.0311207	0.574941	NA	0.00661552	0.932668	NA	-0.031346	0.718972	NA	-0.118552	0.0569257	NA	-0.188399	0.0143814	DOWN	-0.128005	0.156662	NA	-0.0124886	0.882655	NA
H7BX83;Q5SV77;E9Q389;F6Y247	Ggnbp2	13	-0.0264227	0.693382	NA	0.0393746	0.689948	NA	0.183529	0.0147401	UP	0.0378378	0.601011	NA	0.0806418	0.222642	NA	0.104386	0.115174	NA	0.0758193	0.459344	NA	-0.220132	0.0352607	NA	-0.114393	0.292697	NA	-0.0300573	0.730092	NA	-0.0611394	0.546207	NA	0.0104098	0.926306	NA
H7BX95;Q6PDM2;F7AI47;F6QXN3	Srsf1	1	-0.0924166	0.0505048	NA	-0.0836224	0.0730965	NA	-0.0347952	0.489412	NA	0.100329	0.112688	NA	0.094481	0.0860627	NA	0.169461	0.00233625	UP	-0.162311	0.00753253	DOWN	-0.0699772	0.302098	NA	-0.236265	0.000388619	DOWN	-0.230583	0.000446354	DOWN	-0.151621	0.0124372	DOWN	-0.152701	0.018029	DOWN
H9KV00;Q9QX47;H9KV15;H9KV01;H9KV02;F7CU80	Son	3	-0.173217	0.0102632	DOWN	-0.133343	0.0358337	DOWN	-0.00504373	0.941724	NA	0.157161	0.0795353	NA	0.0913163	0.205733	NA	0.141167	0.0277604	UP	-0.204636	0.016298	DOWN	-0.15041	0.0862831	NA	-0.0201079	0.827336	NA	-0.096618	0.266361	NA	-0.104709	0.244562	NA	-0.076294	0.392925	NA
I1E4X2;E9Q6Z8;F8VQL7;P25425;Q3U5D1;H3BJT4;P31362;H3BKB7;Q00196;H3BKX3	Pou2f1	not-sig	-0.0213392	0.641194	NA	-0.00530393	0.919404	NA	0.0929122	0.0548736	NA	0.0811964	0.131233	NA	0.0321193	0.496412	NA	-0.0296753	0.540025	NA	-0.0625971	0.250857	NA	-0.0264752	0.606305	NA	-0.0443384	0.335048	NA	-0.0230084	0.620223	NA	-0.113145	0.0578747	NA	-0.0684008	0.26574	NA
I3ITR1;Q9D924	AK157302	7	0.050424	0.258717	NA	0.109825	0.0348685	UP	0.260598	0.000159537	UP	0.342058	1.48e-05	UP	0.246646	7.32e-05	UP	0.304357	2.3e-05	UP	-0.0615985	0.342797	NA	0.0481594	0.550774	NA	-0.0296764	0.652718	NA	0.0454494	0.570362	NA	0.102319	0.177708	NA	0.0261939	0.763349	NA
I7HIK9;Q80ZA1;Q549C9;P02340	Trp53	1	-0.264727	0.000714711	DOWN	-0.161724	0.00719594	DOWN	-0.293545	5.83e-05	DOWN	-0.170608	0.0106351	DOWN	-0.121971	0.026068	DOWN	0.0329246	0.59196	NA	-0.157092	0.0521526	NA	-0.0209096	0.784583	NA	-0.239174	0.00133476	DOWN	-0.209426	0.00669248	DOWN	0.00815074	0.894519	NA	-0.0736561	0.260179	NA
J3QJX3;Q9Z2G6	Sel1l	10	-0.026977	0.76585	NA	-0.0424322	0.676338	NA	0.23664	0.0408433	NA	0.255127	0.00724189	UP	0.141941	0.111521	NA	0.215054	0.0253493	UP	0.23219	0.00384225	UP	0.116127	0.102548	NA	0.19324	0.0199064	UP	0.342222	9.52e-05	UP	0.307279	0.00153073	UP	0.346705	0.000206484	UP
J3QK23;Q99M28	Gm9825	3	-0.137386	0.0109421	DOWN	-0.114657	0.0315536	DOWN	0.11821	0.0802033	NA	0.187834	0.0137149	UP	0.103946	0.140725	NA	0.0932609	0.142643	NA	0.0252232	0.785907	NA	0.0426203	0.672097	NA	0.0735207	0.486158	NA	0.100597	0.290939	NA	-0.00313192	0.975639	NA	0.111522	0.277105	NA
J3QMM7;K3W4M4;Q9CZ42;J3QN06;J3QPU6	Carkd	6	0.104438	0.0277397	UP	0.192146	0.00237253	UP	0.230229	0.000399272	UP	0.205557	0.00129976	UP	0.114652	0.0311432	UP	0.0575359	0.206322	NA	0.150859	0.0315289	NA	0.179436	0.0131691	UP	0.227774	0.00276936	UP	0.110916	0.108502	NA	0.192875	0.00746502	UP	0.174932	0.0194042	UP
J3QN94;Q99PN3;B8JJ56;B8JJ57;B8JJ53	Trim26	10	-0.0311435	0.661557	NA	-0.170995	0.142301	NA	0.282759	0.00133815	UP	0.199586	0.0158666	UP	-0.0398245	0.5735	NA	-0.051678	0.53776	NA	0.111825	0.206625	NA	0.0197008	0.844546	NA	0.110975	0.150459	NA	0.248326	0.00367383	UP	0.188557	0.0614909	NA	0.210875	0.0228332	UP
J3QNW4;Q3TIR1	Trappc13	6	0.123151	0.0130761	UP	0.0671665	0.127215	NA	0.0926321	0.045453	NA	0.0821967	0.104015	NA	-0.0131632	0.761664	NA	-0.078559	0.0789342	NA	0.0937614	0.052993	NA	0.0596358	0.216517	NA	0.126056	0.0196192	UP	0.0661938	0.148302	NA	0.104331	0.0541349	NA	0.0622984	0.280488	NA
J3QP80;Q9CQL7	Gm5814	12	-0.0351363	0.680918	NA	-0.197658	0.0486458	NA	-0.0743919	0.347357	NA	0.16114	0.0603183	NA	-0.133385	0.0818706	NA	-0.162943	0.04373	NA	-0.106675	0.20697	NA	-0.239882	0.0063627	DOWN	-0.0853827	0.350505	NA	-0.0991334	0.257429	NA	-0.17417	0.0544995	NA	0.0091654	0.943731	NA
J3QPI4;Q9CR86	Carhsp1	6	0.229739	0.00395321	UP	0.264789	0.0030305	UP	0.206872	0.0146886	UP	0.249192	0.00538793	UP	0.258286	0.00595883	UP	0.0129978	0.886417	NA	0.0954704	0.291461	NA	0.0592897	0.536266	NA	0.191815	0.0601877	NA	0.21155	0.0551017	NA	0.340244	0.00330537	UP	0.530971	4.31e-05	UP
J3QQ22;Q8BKX6;J3QPA7;J3QMR1	Smg1	11	0.133437	0.00591105	UP	0.0539092	0.30082	NA	-0.14568	0.0133221	DOWN	-0.20996	0.00438127	DOWN	0.0309398	0.593952	NA	-0.0277488	0.605475	NA	-0.0568142	0.36803	NA	-0.163457	0.0056804	DOWN	-0.167094	0.00455623	DOWN	-0.212595	0.000771581	DOWN	-0.24908	0.000599068	DOWN	-0.322965	7.45e-06	DOWN
K3W4L0;B2RRE2;E9QAX2;Q9JMH9;E9Q405	Myo18a	1	-0.0661706	0.244915	NA	-0.0937882	0.144249	NA	-0.0646116	0.247816	NA	-0.19776	0.00282031	DOWN	-0.00567448	0.912677	NA	0.0630477	0.327823	NA	0.169355	0.0053731	UP	0.118147	0.0569769	NA	0.00990747	0.851323	NA	-0.0406885	0.527869	NA	0.016421	0.797515	NA	0.0368826	0.558148	NA
K3W4P2;Q6P4S8	Ints1	11	-0.0519605	0.251222	NA	-0.0832538	0.108013	NA	-0.215808	0.000735525	DOWN	-0.161127	0.0107838	DOWN	0.0381743	0.424613	NA	0.0585152	0.235898	NA	-0.0174231	0.787478	NA	-0.101255	0.0874382	NA	-0.22473	0.000345498	DOWN	-0.294609	2.45e-05	DOWN	-0.230535	0.000919554	DOWN	-0.322425	1.19e-05	DOWN
K3W4Q8;P18572;J3QP71	Bsg	9	-0.103093	0.0958072	NA	-0.00623893	0.889726	NA	0.0873006	0.098095	NA	0.268867	0.000587088	UP	0.629258	2.42e-08	UP	0.439246	5.26e-05	UP	-0.406529	7.62e-05	DOWN	-0.166555	0.0614852	NA	-0.19749	0.0133459	DOWN	-0.17157	0.0346474	NA	0.149347	0.188365	NA	0.102282	0.264699	NA
K3W4Q9;Q8BH60	Gopc	10	-0.033315	0.478276	NA	-0.217027	0.00276705	DOWN	0.0749873	0.107735	NA	0.1319	0.0276333	UP	-0.104261	0.0401636	NA	0.0356843	0.477122	NA	0.0126504	0.787929	NA	-0.0241183	0.662965	NA	0.1273	0.0127922	UP	0.237651	4.32e-05	UP	0.203809	0.00113268	UP	0.351351	2.03e-06	UP
K3W4R2;Q6URW6	Myh14	5	0.158785	0.193791	NA	0.191997	0.142262	NA	0.152054	0.280092	NA	-0.143146	0.218429	NA	-0.203744	0.0854042	NA	-0.198346	0.106058	NA	0.372927	0.000207834	UP	0.26142	0.00737663	UP	-0.0469388	0.622198	NA	-0.140288	0.0789305	NA	0.0246355	0.786937	NA	0.0151683	0.860212	NA
K3W4T3;Q9Z1G4;A2A599	Atp6v0a1	5	0.255925	5.53e-05	UP	0.321483	2.36e-06	UP	0.225651	0.0141685	UP	0.0823728	0.187032	NA	0.289976	9.16e-06	UP	0.24328	0.0001789	UP	0.0184748	0.808124	NA	0.0108228	0.883423	NA	-0.0835294	0.186522	NA	0.00122322	0.987736	NA	0.0508366	0.660144	NA	-0.112728	0.151113	NA
M0QWP1;Z4YK85;A2ASQ1;Z4YJS5	Agrn	9	0.06321	0.271283	NA	0.243384	0.0217593	UP	0.16006	0.0650454	NA	0.15875	0.0322683	UP	0.331205	0.000304489	UP	0.264842	0.00014561	UP	-0.136143	0.0316948	NA	0.0879956	0.51769	NA	-0.0441761	0.430673	NA	-0.158706	0.0121852	DOWN	0.0850595	0.411849	NA	-0.0483364	0.514497	NA
M0QWZ1;Q8CGI1;M0QWS6	Fam193a	2	-0.0517625	0.374496	NA	-0.100352	0.125655	NA	-0.113632	0.0714309	NA	-0.09855	0.0693856	NA	-0.156465	0.00881344	DOWN	-0.209377	0.000244337	DOWN	0.0481357	0.516457	NA	-0.0316392	0.723142	NA	0.0400324	0.528042	NA	0.197381	0.00554128	UP	0.0949353	0.17259	NA	0.142568	0.0776574	NA
O08528;E9Q3Z4;E9Q8S8;Q3TRM8	Hk2	3	-0.100061	0.314923	NA	-0.267304	0.00388203	DOWN	-0.0624371	0.463789	NA	-0.000346255	0.997007	NA	0.179947	0.0348786	UP	0.165207	0.0930535	NA	-0.0392873	0.575133	NA	-0.177485	0.0750173	NA	-0.0400113	0.576095	NA	0.0741316	0.400321	NA	-0.0261088	0.725941	NA	0.206649	0.010104	UP
O08529	Capn2	15	-0.0299593	0.654076	NA	-0.0992575	0.229916	NA	-0.679145	2.46e-08	DOWN	-0.828819	3.19e-08	DOWN	-0.968886	1.03e-10	DOWN	-0.85651	8.74e-09	DOWN	0.153626	0.363252	NA	-0.0141611	0.91294	NA	-0.220886	0.0694408	NA	-0.155843	0.318459	NA	-0.277169	0.0529897	NA	-0.339821	0.0447805	NA
O08547;E9Q6R3;D6RES2	Sec22b	9	-0.0356425	0.480942	NA	0.0955516	0.22688	NA	0.0193666	0.768475	NA	-0.0201485	0.68843	NA	0.194466	0.00183218	UP	0.143882	0.0224174	UP	-0.159269	0.00698678	DOWN	0.0259784	0.768814	NA	-0.0993917	0.07458	NA	-0.155991	0.00784263	DOWN	0.0340724	0.669203	NA	-0.0945523	0.121761	NA
O08553	Dpysl2	2	0.431584	0.000112884	UP	0.393913	7.76e-05	UP	-0.00995618	0.92004	NA	-0.184242	0.0188853	DOWN	-0.25265	0.00468022	DOWN	-0.200385	0.0107621	DOWN	0.348917	0.000621668	UP	0.432157	0.000232477	UP	0.363844	0.00285724	UP	0.197111	0.0253372	UP	0.375852	0.000970795	UP	0.263258	0.00587776	UP
O08579;Q3THM8;I7HJS1;B7FAU5	Emd	not-sig	-0.1529	0.0422527	NA	-0.0539616	0.505684	NA	-0.0230821	0.768213	NA	0.1004	0.184084	NA	0.0191721	0.779693	NA	0.0676011	0.365142	NA	0.0355369	0.608698	NA	0.122947	0.174746	NA	0.0297434	0.677039	NA	0.0670034	0.377437	NA	0.0865392	0.283978	NA	0.115647	0.225303	NA
O08582	Gtpbp1	4	-0.0622844	0.121235	NA	-0.108258	0.0168354	DOWN	-0.286052	9.74e-06	DOWN	-0.237809	2.76e-05	DOWN	-0.159943	0.00730479	DOWN	-0.208408	6.16e-05	DOWN	-0.0371771	0.545848	NA	-0.116283	0.0669548	NA	-0.0903078	0.209252	NA	-0.0348136	0.530285	NA	-0.0325004	0.620968	NA	-0.136673	0.0471092	NA
O08583;G3X9I4;Q9JJW6	Alyref	12	0.0376118	0.39247	NA	0.038367	0.406817	NA	0.0810536	0.0700185	NA	0.079854	0.161999	NA	0.0423664	0.304705	NA	0.0330366	0.40457	NA	0.0143328	0.75335	NA	-0.151323	0.0267422	NA	-0.11773	0.0285063	DOWN	-0.0870969	0.0591672	NA	-0.138807	0.038137	NA	-0.0322205	0.483568	NA
O08599;Z4YL99	Stxbp1	2	0.175703	0.00515688	UP	0.233603	0.00077684	UP	-0.155657	0.0111664	DOWN	-0.132322	0.026067	DOWN	-0.0141014	0.799521	NA	-0.154788	0.00895275	DOWN	-0.0173202	0.72271	NA	0.154997	0.0319176	NA	0.0594744	0.22821	NA	-0.000328414	0.995744	NA	0.073689	0.365489	NA	-0.00698249	0.894133	NA
O08600	Endog	3	-0.206088	0.0225803	DOWN	-0.259117	0.00242767	DOWN	-0.243475	0.00647871	DOWN	0.287025	0.00920575	UP	-0.139219	0.0716936	NA	-0.105668	0.244379	NA	-0.398864	0.000906571	DOWN	-0.426113	0.00022264	DOWN	-0.211661	0.0282399	DOWN	-0.178237	0.0339279	NA	-0.389711	0.00027105	DOWN	-0.0625876	0.609442	NA
O08648	Map3k4	11	-0.00916619	0.839054	NA	-0.0149806	0.715645	NA	-0.313772	0.000223824	DOWN	-0.297988	6.52e-05	DOWN	-0.1407	0.00671297	DOWN	-0.131495	0.0135873	DOWN	-0.131814	0.0967887	NA	-0.148657	0.0689022	NA	-0.240496	0.00336333	DOWN	-0.213173	0.0128807	DOWN	-0.0378061	0.707394	NA	-0.202147	0.024674	DOWN
O08664	Bcl7c	3	-0.121989	0.172036	NA	-0.121339	0.131695	NA	-0.0446194	0.578309	NA	0.0487217	0.635713	NA	-0.0101808	0.907669	NA	-0.0851849	0.333825	NA	-0.300008	0.00123385	DOWN	-0.196615	0.0060566	DOWN	-0.157919	0.0244433	DOWN	-0.150883	0.0218761	DOWN	-0.141875	0.131841	NA	-0.0295125	0.702895	NA
O08688;D3YU84;D3Z432	Capn5	9	0.00302859	0.966951	NA	0.262503	0.006673	UP	0.0550548	0.638372	NA	-0.0455949	0.517507	NA	0.432229	8.6e-07	UP	0.41847	3.5e-05	UP	-0.0120615	0.940969	NA	0.152784	0.433026	NA	-0.0711985	0.665761	NA	-0.00630193	0.974155	NA	-0.0180605	0.922597	NA	-0.166224	0.330674	NA
O08715	Akap1	7	0.0840101	0.105201	NA	0.180733	0.00297761	UP	0.273836	0.000109419	UP	0.259767	0.000147057	UP	0.312784	2.9e-05	UP	0.417664	4.62e-07	UP	-0.106387	0.170496	NA	-0.0761759	0.312417	NA	0.00432777	0.960702	NA	-0.0132634	0.871881	NA	0.00360122	0.96574	NA	0.233173	0.0101235	UP
O08749	Dld	2	-0.0423929	0.393058	NA	-0.0324758	0.669838	NA	-0.038932	0.542846	NA	-0.115619	0.0386668	DOWN	-0.114284	0.0691634	NA	-0.0963148	0.0849741	NA	-0.0833514	0.138524	NA	0.0244816	0.73372	NA	0.0528119	0.438102	NA	-0.0765293	0.236953	NA	0.0231798	0.71446	NA	0.0504238	0.396793	NA
O08795	Prkcsh	7	0.0515055	0.379382	NA	0.196077	0.0285215	UP	0.597038	2.86e-06	UP	0.612292	5.44e-08	UP	0.626114	1.72e-06	UP	0.531059	1.84e-07	UP	0.0851454	0.23692	NA	0.331836	0.00459708	UP	0.470604	0.000265664	UP	0.457286	7.63e-05	UP	0.608537	2.88e-05	UP	0.549187	2.77e-06	UP
O08807;B1AZS9	Prdx4	2	0.0541007	0.406164	NA	0.183971	0.00966399	UP	0.00818863	0.898035	NA	0.0332045	0.615372	NA	-0.0746968	0.240032	NA	-0.139526	0.0338926	DOWN	-0.121533	0.0694596	NA	-0.0520121	0.368121	NA	-0.0276221	0.670299	NA	-0.0942439	0.255624	NA	0.0413043	0.512131	NA	-0.0449828	0.476046	NA
O08811;E9Q6K1;F6YA33;D3Z700	Ercc2	13	0.0059692	0.909911	NA	0.0793814	0.153813	NA	0.174551	0.0609663	NA	0.156537	0.00721868	UP	0.170906	0.0126454	UP	0.322697	2.25e-06	UP	0.113696	0.041201	NA	0.184625	0.00623621	UP	0.010814	0.818848	NA	-0.0135635	0.750584	NA	-0.0608411	0.349751	NA	0.00976685	0.893905	NA
O08848	Trove2	15	0.171509	0.000253127	UP	0.0263739	0.626458	NA	-0.100611	0.0457453	NA	-0.0986163	0.0414615	NA	-0.0599749	0.258938	NA	-0.163218	0.000325531	DOWN	0.00215492	0.960648	NA	-0.129885	0.00846894	DOWN	-0.166033	0.00374687	DOWN	-0.234496	2.38e-05	DOWN	-0.256364	3.91e-05	DOWN	-0.276473	8.69e-05	DOWN
O08856	Ell	14	-0.116079	0.154088	NA	-0.17891	0.0260593	DOWN	-0.264542	0.00579167	DOWN	-0.277528	0.0018647	DOWN	-0.194543	0.0187827	DOWN	-0.126002	0.19424	NA	-0.0418328	0.623931	NA	-0.169578	0.0335429	NA	0.0468082	0.487323	NA	0.107799	0.20527	NA	-0.0127618	0.884206	NA	0.0966914	0.147691	NA
O08901;A2APR8	Bub1	14	-0.0223762	0.688339	NA	-0.130788	0.0726189	NA	-0.142928	0.0679413	NA	-0.126546	0.0884031	NA	-0.164238	0.0697855	NA	-0.0526283	0.487391	NA	0.175018	0.0204005	UP	0.138355	0.0207984	UP	0.0412295	0.463749	NA	0.152706	0.0140471	UP	0.16152	0.0174768	UP	0.323753	0.000502022	UP
O08912;E9Q0U0;Q8CF93	Galnt1	1	0.0720982	0.222305	NA	0.130435	0.0314544	UP	0.0429869	0.561215	NA	0.0459442	0.450596	NA	0.17331	0.0193261	UP	0.255304	0.000777333	UP	-0.043748	0.543712	NA	-0.129526	0.126139	NA	-0.247414	0.00274504	DOWN	-0.167579	0.0431412	NA	-0.0959691	0.404315	NA	-0.0241556	0.760009	NA
O08915;D3YW40	Aip	2	0.111622	0.0160345	UP	0.127374	0.0169822	UP	0.00437902	0.926954	NA	-0.0886245	0.106456	NA	-0.0479759	0.288527	NA	-0.180227	0.000958126	DOWN	-0.012927	0.844415	NA	-0.0457729	0.535569	NA	0.0199563	0.790445	NA	0.016366	0.809487	NA	0.0605854	0.402128	NA	-0.0945468	0.16986	NA
O08917;G3UYU4;G3UZZ5;G3UWW8	Flot1	1	-0.199666	0.00279741	DOWN	-0.00175692	0.975511	NA	-0.162283	0.0226726	DOWN	-0.139929	0.00226144	DOWN	0.0969264	0.0272466	NA	0.130537	0.0138455	UP	-0.18627	0.0062622	DOWN	0.0079762	0.931783	NA	-0.287965	3.18e-05	DOWN	-0.32542	7.65e-07	DOWN	-0.138708	0.184139	NA	-0.288391	2.4e-05	DOWN
O08919	Numbl	11	0.0644413	0.358755	NA	0.0282009	0.772644	NA	-0.059023	0.495818	NA	-0.230407	0.00229886	DOWN	0.0401033	0.520774	NA	0.0112743	0.856138	NA	0.0195717	0.81015	NA	0.00110449	0.990549	NA	-0.104707	0.230312	NA	-0.0776462	0.370293	NA	-0.0667983	0.389444	NA	-0.118365	0.147108	NA
O08997	Atox1	2	0.017328	0.819878	NA	-0.0734212	0.361782	NA	-0.212262	0.0091514	DOWN	-0.136967	0.192095	NA	-0.288512	0.00146593	DOWN	-0.368908	8.52e-05	DOWN	-0.0461879	0.660473	NA	0.0362739	0.667293	NA	0.0176127	0.857029	NA	0.0849555	0.377425	NA	0.137386	0.156404	NA	0.108739	0.301237	NA
O09005	Degs1	1	-0.0895442	0.140347	NA	0.0236019	0.740772	NA	-0.161758	0.0698129	NA	-0.125596	0.0869371	NA	0.110832	0.046413	NA	-0.00953368	0.888431	NA	-0.139587	0.137995	NA	-0.0846867	0.255785	NA	-0.251184	0.00406782	DOWN	-0.252377	0.00150521	DOWN	-0.0505795	0.543288	NA	-0.203179	0.00171613	DOWN
O09061	Psmb1	2	0.0283751	0.409912	NA	0.0802649	0.0380835	NA	0.00233433	0.949947	NA	-0.0415576	0.285539	NA	-0.0719837	0.0753957	NA	-0.103109	0.00831234	DOWN	0.0216356	0.676141	NA	0.0587217	0.286402	NA	0.00977586	0.858414	NA	0.0964988	0.0648697	NA	0.0482063	0.370558	NA	0.022208	0.666593	NA
O09106;D3YYI8	Hdac1	3	-0.0506718	0.35016	NA	-0.065812	0.17511	NA	-0.0213469	0.671152	NA	0.0978716	0.13952	NA	0.109676	0.0240826	UP	0.13655	0.00640272	UP	-0.000561927	0.993571	NA	0.0828364	0.241108	NA	-0.0043943	0.946716	NA	0.0629191	0.370141	NA	-0.0314997	0.670286	NA	0.0541656	0.509961	NA
O09110	Map2k3	6	0.116645	0.0142037	UP	0.183315	0.000197764	UP	0.176239	0.00089172	UP	0.157405	0.000926718	UP	0.113473	0.0158151	UP	0.0586444	0.200388	NA	0.0997279	0.128365	NA	0.139202	0.0444267	NA	0.255301	0.000592503	UP	0.138523	0.0470329	NA	0.0871261	0.16467	NA	0.0855691	0.206916	NA
O09130	Nfatc2ip	7	0.259864	0.00175008	UP	0.409848	1.12e-05	UP	0.657888	7.37e-09	UP	0.517625	3.35e-07	UP	0.479541	5.29e-07	UP	0.472549	8.91e-06	UP	0.110601	0.295105	NA	0.156759	0.118148	NA	0.293588	0.00560317	UP	0.421425	0.000468014	UP	0.204087	0.091155	NA	0.227755	0.0541623	NA
O09131;D3Z1Q9;Q8K2Q2	Gsto1	10	0.241845	0.0294092	UP	0.228811	0.010543	UP	0.674718	2.22e-05	UP	0.425207	0.00144762	UP	0.0613581	0.33181	NA	0.414779	0.0143374	UP	0.327727	0.00103826	UP	0.435835	5.78e-05	UP	0.37426	2.51e-05	UP	0.498867	1.21e-06	UP	0.498995	5.45e-06	UP	0.587366	3.91e-07	UP
O09159	Man2b1	7	-0.0198568	0.739262	NA	0.0584043	0.401093	NA	0.247409	0.00561745	UP	0.287164	0.000740381	UP	0.130021	0.0879462	NA	0.231442	0.00166406	UP	0.0189521	0.802035	NA	0.143933	0.140496	NA	0.178563	0.0830657	NA	0.0907921	0.244444	NA	0.0516463	0.497669	NA	0.235456	0.0305287	UP
O09172;H3BJA3;F6VNW5	Gclm	15	0.20944	1.21e-05	UP	0.111783	0.0261253	UP	-0.202503	0.000105021	DOWN	-0.258703	3.71e-05	DOWN	-0.241108	3.78e-06	DOWN	-0.23483	0.000235175	DOWN	0.104427	0.133626	NA	-0.0232698	0.732029	NA	-0.158168	0.0194302	DOWN	-0.0501359	0.464535	NA	-0.0843772	0.188028	NA	-0.144189	0.0204482	DOWN
O09174	Amacr	5	0.284378	8.73e-05	UP	0.2568	0.000189608	UP	0.246386	0.00316068	UP	0.204875	0.00128597	UP	0.203202	0.00277964	UP	0.187998	0.00367907	UP	0.017824	0.82408	NA	0.0370056	0.636049	NA	0.0191728	0.801492	NA	-0.0784955	0.409486	NA	-0.144439	0.106389	NA	-0.0891428	0.287522	NA
O35047;D6RFC4	Psmc3ip	6	0.0603506	0.344909	NA	0.123049	0.0753527	NA	0.234188	0.00308931	UP	0.0272026	0.606992	NA	-0.06038	0.327572	NA	-0.0641145	0.328258	NA	0.234901	0.000531425	UP	0.260065	0.000680779	UP	0.208959	0.000872188	UP	0.288638	9.21e-05	UP	0.380559	1.13e-05	UP	0.334301	9.13e-06	UP
O35114	Scarb2	15	-0.0373793	0.416295	NA	0.00665796	0.898344	NA	-0.464396	7.9e-07	DOWN	-0.511358	2.32e-08	DOWN	-0.361197	3.25e-06	DOWN	-0.340819	3.48e-06	DOWN	-0.0736448	0.486246	NA	0.0218111	0.837264	NA	-0.20227	0.0695745	NA	-0.187448	0.0658552	NA	0.00632386	0.962641	NA	-0.319036	0.00615604	DOWN
O35129;F6QPR1;F6Q8V7	Phb2	7	-0.135481	0.0126255	DOWN	-0.0490935	0.395927	NA	0.158595	0.0415748	NA	0.211775	0.00356768	UP	0.0861949	0.153548	NA	0.205699	0.00400359	UP	-0.010133	0.8545	NA	0.102044	0.138008	NA	0.0990996	0.159477	NA	0.00825434	0.883879	NA	0.129516	0.0586137	NA	0.274101	0.00128629	UP
O35130	Emg1	3	-0.205992	0.00299529	DOWN	-0.269078	0.00051249	DOWN	-0.0830646	0.203973	NA	-0.038702	0.6549	NA	-0.0812954	0.236513	NA	0.00532121	0.935011	NA	-0.107814	0.252441	NA	-0.0440527	0.63682	NA	-0.106011	0.325291	NA	-0.0890836	0.356822	NA	-0.185145	0.066131	NA	-0.051858	0.602497	NA
O35134	Polr1a	1	-0.0681973	0.227181	NA	-0.143556	0.0437695	NA	-0.0992542	0.106027	NA	-0.0827039	0.220668	NA	-0.0302977	0.596014	NA	0.13615	0.021459	UP	0.0872454	0.211503	NA	0.0031449	0.966177	NA	-0.0159146	0.817884	NA	-0.124191	0.0605272	NA	-0.100868	0.131255	NA	-0.0579431	0.468089	NA
O35215;G3UZN1	Ddt	10	0.0542653	0.567036	NA	0.089031	0.346126	NA	0.317222	0.00362883	UP	0.294992	0.00147087	UP	0.0496174	0.558304	NA	-0.128728	0.110379	NA	0.0646165	0.654062	NA	-0.0174629	0.899516	NA	0.1885	0.152637	NA	0.237475	0.0962135	NA	0.125099	0.407058	NA	0.159611	0.27018	NA
O35218	Cpsf2	3	-0.105178	0.0110416	DOWN	-0.105879	0.0162583	DOWN	-0.0139485	0.747821	NA	0.0518278	0.338728	NA	0.0742774	0.138263	NA	0.0498993	0.204966	NA	-0.115288	0.0294906	NA	0.0265817	0.622763	NA	-0.0368825	0.482354	NA	-0.0704251	0.16489	NA	-0.0271062	0.61704	NA	-0.0123776	0.819143	NA
O35226	Psmd4	8	0.116787	0.00603009	UP	0.0708595	0.0913393	NA	0.0788053	0.0619947	NA	0.0331219	0.441884	NA	-0.0609464	0.153537	NA	-0.0249396	0.589594	NA	0.0682545	0.238133	NA	0.00856404	0.896586	NA	0.00477938	0.935431	NA	0.043624	0.457092	NA	-0.0245744	0.698774	NA	-0.00265313	0.965826	NA
O35280;G3UYB1;G3UYC5;G3UX84	Chek1	not-sig	0.0593064	0.186465	NA	0.0213104	0.725346	NA	-0.053104	0.271877	NA	-0.0358036	0.432043	NA	0.00689435	0.912326	NA	-0.0143275	0.743811	NA	0.0522272	0.379443	NA	0.0324374	0.524145	NA	0.0536502	0.286299	NA	0.0703277	0.160966	NA	0.0534985	0.360811	NA	0.0745931	0.258696	NA
O35286	Dhx15	1	-0.110099	0.0321538	DOWN	-0.0673064	0.182932	NA	-0.0741618	0.257482	NA	-0.0793425	0.225715	NA	-0.0466431	0.351387	NA	-0.00682028	0.884606	NA	-0.13973	0.0139896	DOWN	-0.0909825	0.0809398	NA	-0.0797701	0.102935	NA	-0.170084	0.00926254	DOWN	-0.126376	0.0407301	NA	-0.0812275	0.142188	NA
O35295;Q8R4E6	Purb	13	0.132246	0.11433	NA	0.198054	0.026717	UP	0.14084	0.112618	NA	0.146621	0.0869774	NA	0.110939	0.201245	NA	0.0934955	0.226305	NA	-0.165531	0.123403	NA	-0.240873	0.0243502	DOWN	-0.14722	0.158323	NA	-0.168093	0.181038	NA	-0.073909	0.490873	NA	-0.00795641	0.939531	NA
O35343;D3YTN1	Kpna4	2	0.0667022	0.156852	NA	0.0636306	0.149558	NA	-0.0309623	0.603242	NA	0.0116926	0.801682	NA	-0.152145	0.00859734	DOWN	0.00907978	0.847138	NA	-0.0168369	0.685708	NA	-0.00288592	0.948203	NA	-0.0817801	0.0523649	NA	0.060845	0.227266	NA	0.0368861	0.481806	NA	0.124468	0.0515609	NA
O35344	Kpna3	8	0.0369564	0.313252	NA	-0.00577524	0.891431	NA	-0.121636	0.011548	DOWN	-0.0329637	0.448231	NA	-0.037193	0.343851	NA	-0.0372118	0.325195	NA	0.105217	0.0512999	NA	-0.00626795	0.907887	NA	0.0316477	0.542082	NA	0.0544075	0.344803	NA	-0.0150207	0.805437	NA	0.0562722	0.300134	NA
O35350	Capn1	5	0.38932	4.7e-05	UP	0.541341	1.4e-06	UP	0.280701	0.00626346	UP	0.201644	0.0260603	UP	0.247406	0.0029607	UP	0.22501	0.00456622	UP	0.0217258	0.761528	NA	0.123038	0.0501388	NA	-0.118311	0.101429	NA	-0.124381	0.0455861	NA	-0.0559629	0.468717	NA	-0.173556	0.0297843	DOWN
O35379;E9Q1I5;D3Z407;D3YYJ6;D3YZY1	Abcc1	1	-0.143161	0.020117	DOWN	-0.133644	0.00835774	DOWN	-0.173104	0.029229	DOWN	-0.224222	0.00135409	DOWN	0.0893925	0.0705988	NA	0.108432	0.0451757	NA	-0.25176	0.00101511	DOWN	-0.0658147	0.327783	NA	-0.101888	0.0891584	NA	-0.164283	0.0280913	DOWN	-0.0423494	0.634652	NA	-0.0452492	0.548359	NA
O35381;D3YYE1;D3Z7M9;F6UFG6;Q64G17	Anp32a	7	0.0929641	0.0977967	NA	0.301859	0.000279355	UP	0.432993	0.000126203	UP	0.419292	1.15e-06	UP	0.554994	2.04e-08	UP	0.295059	6.33e-05	UP	-0.143357	0.0603912	NA	0.128473	0.146731	NA	0.11066	0.143236	NA	0.411185	1.33e-05	UP	0.342407	0.000102171	UP	0.141986	0.127151	NA
O35382;Q8C391;Q9CXE1	Exoc4	11	0.0546003	0.177296	NA	0.03361	0.502424	NA	-0.102574	0.0441929	NA	-0.0682008	0.114365	NA	0.0591548	0.194648	NA	0.115393	0.0129762	UP	0.00111172	0.982818	NA	-0.0223413	0.69142	NA	-0.0737152	0.15504	NA	-0.0555717	0.346149	NA	-0.00268553	0.960341	NA	-0.0977973	0.156125	NA
O35386	Phyh	7	-0.0554807	0.441049	NA	-0.0445364	0.56418	NA	0.318288	0.000845675	UP	0.470003	5.52e-05	UP	0.46437	1.61e-05	UP	0.35708	0.000347148	UP	-0.432121	0.000127854	DOWN	-0.0621704	0.537888	NA	-0.18033	0.0604567	NA	-0.0986752	0.322689	NA	0.0596861	0.620234	NA	-0.000609997	0.994722	NA
O35387	Hax1	3	-0.124037	0.0608134	NA	-0.110616	0.131528	NA	0.144651	0.222197	NA	0.256164	0.00207734	UP	0.0404928	0.549023	NA	0.336291	0.000548262	UP	0.00212146	0.983468	NA	-0.058756	0.606772	NA	-0.00756066	0.939734	NA	-0.118057	0.238743	NA	-0.0641877	0.558202	NA	0.0042124	0.968204	NA
O35435;E9Q1V3;F6TCT7;D3YZY5;F6ZQJ5	Dhodh	10	-0.0995842	0.0151758	NA	-0.0990924	0.104663	NA	-0.0341213	0.41188	NA	0.0193131	0.715031	NA	-0.053446	0.310512	NA	-0.0144874	0.760385	NA	0.0379404	0.459101	NA	0.087956	0.129403	NA	0.183567	0.00439181	UP	0.122681	0.0184342	UP	0.105198	0.100613	NA	0.164311	0.0150736	UP
O35459;F7B227	Ech1	7	0.0134149	0.903161	NA	0.0571309	0.617444	NA	0.434164	0.00875983	UP	0.41045	0.00146571	UP	0.336467	0.0095407	UP	0.550308	9.77e-05	UP	-0.131603	0.298254	NA	-0.0414715	0.725131	NA	0.0480386	0.685865	NA	0.188053	0.182161	NA	0.120158	0.277214	NA	0.252696	0.0334013	NA
O35465;F6WP10	Fkbp8	3	-0.093831	0.0264026	NA	-0.0704083	0.0857334	NA	-0.0938624	0.0940486	NA	0.157018	0.00222186	UP	0.0780817	0.0686722	NA	0.22328	2.21e-05	UP	0.0119868	0.844918	NA	0.0255824	0.656729	NA	0.000811358	0.989618	NA	0.0940003	0.174981	NA	0.0094202	0.886586	NA	0.13468	0.0445268	NA
O35473	C1d	5	-0.0331945	0.664756	NA	0.0210323	0.771251	NA	0.0585178	0.464629	NA	0.00403424	0.961448	NA	-0.150696	0.0294529	DOWN	-0.0180926	0.791259	NA	0.00561737	0.936686	NA	0.117687	0.120169	NA	-0.0284113	0.726702	NA	-0.239431	0.00604202	DOWN	-0.0692044	0.358777	NA	-0.0560526	0.471029	NA
O35492	Clk3	not-sig	-0.00474965	0.948585	NA	0.0326159	0.662503	NA	-0.0262042	0.659209	NA	-0.101718	0.0998171	NA	0.0588331	0.359039	NA	0.0751448	0.216621	NA	0.000835823	0.988033	NA	0.084809	0.166737	NA	0.0102305	0.825043	NA	0.0538384	0.431436	NA	0.0401325	0.583675	NA	-0.0911475	0.110175	NA
O35551;J3QJV7;Q3U983	Rabep1	4	-0.00654116	0.844785	NA	-0.0204179	0.537567	NA	-0.0376389	0.323588	NA	-0.0809232	0.0388369	NA	-0.149742	0.000591288	DOWN	-0.13719	0.00106319	DOWN	-0.0531284	0.282219	NA	-0.116814	0.0289954	NA	-0.105977	0.0476811	NA	-0.0486467	0.302755	NA	-0.0501672	0.39571	NA	-0.0580962	0.258853	NA
O35566	Cd151	11	0.136761	0.102731	NA	0.142356	0.0295851	UP	-0.025883	0.798882	NA	-0.0454194	0.626682	NA	0.203181	0.0157651	UP	0.344483	5.11e-05	UP	0.0218975	0.871531	NA	-0.0227988	0.871201	NA	-0.234089	0.09393	NA	-0.221748	0.129813	NA	-0.167385	0.268858	NA	-0.333269	0.020151	DOWN
O35593	Psmd14	2	0.0374603	0.393712	NA	0.0484713	0.248553	NA	-0.0613985	0.18398	NA	-0.0986574	0.0505915	NA	-0.135924	0.00572226	DOWN	-0.139712	0.00349389	DOWN	0.0898748	0.0976642	NA	0.0913459	0.0793555	NA	0.0345414	0.470504	NA	0.0911739	0.0520785	NA	0.0958298	0.059433	NA	0.0703579	0.16551	NA
O35604	Npc1	not-sig	0.0760802	0.312157	NA	0.13945	0.11991	NA	0.0787127	0.271651	NA	-0.0279816	0.686591	NA	-0.0558674	0.405428	NA	0.12892	0.0829424	NA	0.00979179	0.886501	NA	-0.0948337	0.174157	NA	-0.0653567	0.354878	NA	-0.10523	0.150484	NA	-0.105835	0.169911	NA	-0.0683364	0.43944	NA
O35621;Q91W01;D6RG76	Pmm1	8	0.0749243	0.422891	NA	0.0488749	0.594858	NA	-0.0099647	0.913009	NA	-0.0730684	0.363898	NA	-0.304425	0.000683488	DOWN	-0.310871	0.000905542	DOWN	0.245307	0.0140023	UP	0.0872491	0.456117	NA	0.130905	0.0860982	NA	0.111139	0.312379	NA	0.0180396	0.871074	NA	0.185261	0.0331857	NA
O35639	Anxa3	5	0.571168	2.7e-07	UP	0.571294	1.23e-07	UP	0.403793	0.000796651	UP	0.172634	0.0451919	NA	-0.283885	0.000703383	DOWN	-0.28178	0.000167264	DOWN	0.500309	6.83e-06	UP	0.393338	8.12e-05	UP	-0.197319	0.183258	NA	-0.413078	3.64e-05	DOWN	-0.374495	0.000412755	DOWN	-0.0953873	0.285603	NA
O35648	Cetn3	13	-0.0587345	0.263138	NA	-0.0187747	0.753376	NA	0.172153	0.0105148	UP	0.0654163	0.250071	NA	0.0765893	0.228699	NA	0.0255146	0.662488	NA	-0.0214224	0.767478	NA	0.0569249	0.427723	NA	-0.0589351	0.398698	NA	-0.0369844	0.617716	NA	0.0216127	0.770051	NA	-0.0327928	0.66711	NA
O35654;A8Y5G7	Pold2	not-sig	-0.0718946	0.159784	NA	-0.10988	0.0528552	NA	-0.0108499	0.818162	NA	-0.0673329	0.402424	NA	0.0148107	0.792923	NA	-0.00707303	0.875791	NA	-0.025604	0.680048	NA	0.124154	0.0992343	NA	0.0306633	0.675059	NA	0.032843	0.609783	NA	0.129164	0.0540073	NA	0.0213373	0.770787	NA
O35685	Nudc	2	-0.0577304	0.151408	NA	-0.0883191	0.0163618	NA	-0.154044	0.000833695	DOWN	-0.165996	0.000456115	DOWN	-0.156517	0.00139805	DOWN	-0.280123	4.46e-07	DOWN	0.0100596	0.850129	NA	0.0588725	0.279896	NA	0.0244947	0.639059	NA	0.218469	0.000249176	UP	0.10748	0.0460855	NA	0.0627266	0.238594	NA
O35704	Sptlc1	13	0.0238348	0.477853	NA	0.084879	0.0369642	NA	0.113113	0.02835	UP	0.109617	0.0488269	NA	0.0988476	0.0172277	NA	0.140584	0.00221239	UP	0.0153519	0.754745	NA	-0.0139573	0.785764	NA	0.013303	0.811858	NA	-0.0622082	0.280913	NA	-0.0091586	0.852605	NA	0.0653465	0.249805	NA
O35710	Ccrn4l	14	-0.532944	1.06e-07	DOWN	-0.550429	8.71e-07	DOWN	-0.491525	1.16e-06	DOWN	-0.62213	9.88e-09	DOWN	-0.582163	2.26e-09	DOWN	-0.365013	6.16e-06	DOWN	0.0673136	0.170823	NA	-0.0638505	0.571605	NA	0.166199	0.0250114	UP	0.270536	0.00175335	UP	0.088032	0.380968	NA	0.267642	0.00172896	UP
O35841	Api5	11	-0.0970409	0.0461226	NA	-0.127016	0.0160483	DOWN	-0.318546	2.2e-05	DOWN	-0.215889	0.000331267	DOWN	-0.0933816	0.0681808	NA	-0.0932994	0.0669018	NA	-0.118836	0.0488892	NA	-0.0790835	0.185593	NA	-0.144556	0.0084847	DOWN	-0.150948	0.00667223	DOWN	-0.118557	0.0451661	NA	-0.226344	0.000415652	DOWN
O35855;O88374;D3Z7C8;D3Z3D7	Bcat2	14	-0.313321	0.000430448	DOWN	-0.342019	0.00102949	DOWN	-0.210708	0.00741209	DOWN	-0.203473	0.0140641	DOWN	-0.19294	0.0230169	DOWN	-0.209823	0.0194127	DOWN	0.00750315	0.9111	NA	0.221458	0.010809	UP	0.389377	3.74e-05	UP	0.229849	0.00282307	UP	0.245674	0.00480192	UP	0.284231	0.00158553	UP
O35857;F7C189	Timm44	7	-0.0287782	0.472299	NA	0.0609489	0.165497	NA	0.176973	0.00362154	UP	0.191548	0.00278656	UP	0.178684	0.00119316	UP	0.14925	0.00910953	UP	-0.0540741	0.324982	NA	0.0455116	0.446389	NA	0.116879	0.077621	NA	0.023877	0.654126	NA	0.131713	0.0324964	NA	0.127525	0.0581007	NA
O35864	Cops5	2	0.146898	0.000618265	UP	0.109945	0.00526505	UP	0.0450653	0.24471	NA	-0.0462872	0.276594	NA	-0.0182652	0.640246	NA	-0.097505	0.0272551	NA	0.0944804	0.112563	NA	0.0602857	0.291953	NA	0.050085	0.350155	NA	0.142895	0.0070843	UP	0.115582	0.0319336	NA	0.097528	0.157088	NA
O35887;G3V004;G3UWR0;G3UWV3;G3UXA8;G3UY49;G3UXA3	Calu	7	0.0261167	0.681629	NA	0.223739	0.00762118	UP	0.557192	7.4e-06	UP	0.495899	1.63e-06	UP	0.543822	1.12e-05	UP	0.457284	1.06e-05	UP	0.00848945	0.91501	NA	0.263983	0.00752556	UP	0.353787	0.000161135	UP	0.227284	0.00527111	UP	0.408342	0.00025589	UP	0.330986	0.00348523	UP
O35900;O35901;G3UZ96	Lsm2	6	0.0779119	0.20529	NA	0.119711	0.0335172	UP	0.16381	0.0242026	UP	0.229617	0.000883269	UP	0.0744978	0.274215	NA	-0.00701425	0.899217	NA	0.0472141	0.553405	NA	0.120875	0.0666528	NA	0.133184	0.0744651	NA	0.175972	0.0225587	UP	0.145522	0.04568	NA	0.176175	0.0109325	UP
O35943	Fxn	10	-0.00223826	0.965869	NA	-0.16068	0.0184928	DOWN	0.00743605	0.915639	NA	0.0757534	0.207978	NA	0.00842868	0.887801	NA	-0.00989054	0.845064	NA	0.0101944	0.882741	NA	-0.119317	0.0535396	NA	0.139142	0.0102787	UP	0.170689	0.0104767	UP	0.0763051	0.166646	NA	0.158088	0.0167317	UP
O35972	Mrpl23	12	-0.144861	0.0441378	NA	-0.272716	0.000123057	DOWN	-0.162622	0.0205165	DOWN	-0.141454	0.0593526	NA	-0.033457	0.520356	NA	-0.127074	0.0442646	NA	0.015759	0.872371	NA	-0.0965118	0.200208	NA	0.0346273	0.64972	NA	0.0189247	0.793184	NA	-0.151493	0.0873932	NA	0.0904249	0.262922	NA
O54692	Zw10	6	0.157489	0.00194554	UP	0.0742492	0.197686	NA	0.0773919	0.258378	NA	0.0939986	0.0537525	NA	0.0398666	0.388836	NA	0.0567942	0.250582	NA	0.0499369	0.261316	NA	0.0289772	0.53686	NA	0.0717757	0.185048	NA	0.0625209	0.152809	NA	0.11144	0.0604558	NA	0.0908397	0.0943997	NA
O54734	Ddost	7	-0.113678	0.0920359	NA	-0.0569822	0.49886	NA	0.171078	0.0549486	NA	0.313656	0.00162096	UP	0.285639	0.00279114	UP	0.333966	0.000174786	UP	-0.17311	0.0365136	NA	0.095505	0.413196	NA	0.112495	0.185413	NA	0.131333	0.126123	NA	0.321262	0.00386266	UP	0.323695	0.00119023	UP
O54774	Ap3d1	6	0.257387	2.32e-06	UP	0.190218	0.0047459	UP	0.10174	0.0367587	UP	0.149602	0.00838896	UP	0.149931	0.0201059	UP	0.161619	0.00267789	UP	0.221936	0.000788513	UP	0.135086	0.0248355	UP	0.146214	0.0145125	UP	0.206891	0.000596372	UP	0.254337	0.000152007	UP	0.135937	0.027753	UP
O54781;Q9Z0G2	Srpk2	2	0.0266511	0.514762	NA	-0.00676235	0.885135	NA	-0.151779	0.00368688	DOWN	-0.159566	0.00140129	DOWN	-0.145226	0.00176712	DOWN	-0.202891	0.000168352	DOWN	-0.0287221	0.621262	NA	0.00940924	0.874757	NA	0.0139733	0.820645	NA	-0.00570161	0.919575	NA	0.0908712	0.273664	NA	-0.157702	0.0133253	DOWN
O54785;Q5NC03	Limk2	15	0.0620338	0.266709	NA	0.0200004	0.802197	NA	-0.117254	0.166297	NA	-0.241411	0.00326981	DOWN	-0.122237	0.0681786	NA	-0.228238	0.00110991	DOWN	0.122824	0.0401585	NA	0.168945	0.00569382	UP	-0.132944	0.0682401	NA	-0.215476	0.00101289	DOWN	-0.083684	0.318665	NA	-0.147132	0.0206318	DOWN
O54786	Dffa	15	0.0545961	0.229618	NA	-0.0230462	0.654861	NA	-0.0847582	0.0816472	NA	-0.155194	0.00386156	DOWN	-0.215239	0.000435718	DOWN	-0.223187	0.000113169	DOWN	0.00891118	0.884448	NA	-0.0794714	0.247705	NA	-0.0323264	0.611151	NA	0.00765988	0.904915	NA	-0.0575346	0.418701	NA	-0.0429773	0.51341	NA
O54818	Tpd52l1	13	0.0272885	0.720829	NA	0.162856	0.117106	NA	0.159026	0.0928247	NA	0.253262	0.00580962	UP	0.177601	0.0322615	UP	0.204487	0.0249916	UP	-0.134633	0.213605	NA	-0.0637489	0.544202	NA	-0.244932	0.0224144	DOWN	-0.263744	0.0284895	DOWN	-0.166874	0.102771	NA	-0.214668	0.0549994	NA
O54825	Bysl	11	-0.0833987	0.0898236	NA	-0.144018	0.00384017	DOWN	-0.291968	2.98e-05	DOWN	-0.22635	3.3e-05	DOWN	-0.0826163	0.0776098	NA	-0.133513	0.00914898	DOWN	-0.0231536	0.702695	NA	-0.0543029	0.262129	NA	-0.161174	0.00519542	DOWN	-0.165466	0.007523	DOWN	-0.159344	0.00644718	DOWN	-0.180152	0.0181397	DOWN
O54833	Csnk2a2	2	0.0150254	0.696021	NA	-0.0264387	0.481102	NA	-0.103886	0.0321995	DOWN	-0.0422878	0.316807	NA	-0.0288083	0.491057	NA	-0.0619176	0.126103	NA	0.011045	0.828245	NA	0.09867	0.0697254	NA	0.142885	0.0133745	UP	0.0416477	0.451955	NA	0.148801	0.0148187	UP	0.0875903	0.15652	NA
O54916;D3Z2E3;E9Q632;F6R6F1;F6YT69;F7AB82;D6RIN6;B1AV20;A2AFI8;B9EI38;Q80XA6	Reps1	4	0.0695485	0.184372	NA	0.0587073	0.281822	NA	0.0445402	0.405596	NA	-0.0513187	0.353303	NA	0.0611875	0.264846	NA	0.0838519	0.15932	NA	-0.107385	0.0145813	DOWN	-0.137896	0.00918888	DOWN	-0.0922606	0.0383667	NA	-0.0201812	0.616503	NA	-0.0873657	0.0731151	NA	-0.0262696	0.681008	NA
O54941	Smarce1	3	-0.07386	0.194098	NA	-0.0475771	0.416276	NA	0.0586207	0.341565	NA	0.180905	0.0266111	UP	0.142314	0.0587225	NA	0.197829	0.00375218	UP	-0.0396106	0.61009	NA	0.0649983	0.465845	NA	-0.0411991	0.60483	NA	-0.0808696	0.296596	NA	-0.068002	0.3988	NA	0.0339953	0.722617	NA
O54946;G3X8S5;F6YRQ2;Q9QYI8;Q9QYI5	Dnajb6	10	-0.044848	0.474517	NA	-0.0227424	0.73787	NA	0.120033	0.0275534	UP	0.101258	0.056497	NA	-0.0262664	0.601863	NA	-0.0376197	0.402979	NA	0.042353	0.449645	NA	-0.030844	0.671672	NA	0.0628252	0.292305	NA	-0.0290863	0.629032	NA	-0.00351092	0.960826	NA	0.0548803	0.412605	NA
O54950	Prkag1	5	0.175642	0.0171305	UP	0.213736	0.0106684	UP	0.158024	0.0486086	NA	0.139683	0.062344	NA	0.13624	0.0573411	NA	0.131522	0.0850566	NA	0.0736766	0.473894	NA	-0.0426907	0.650086	NA	0.0184001	0.83772	NA	0.0448469	0.629947	NA	0.0357129	0.709755	NA	6.56583e-05	0.999462	NA
O54956	Pole2	3	-0.1166	0.0142875	DOWN	-0.127333	0.0522591	NA	0.0238177	0.633485	NA	0.041387	0.380998	NA	0.0594526	0.196889	NA	-0.0183117	0.718646	NA	-0.109523	0.0400974	NA	0.0414205	0.421878	NA	-0.0591401	0.299698	NA	-0.109413	0.0521793	NA	-0.0850143	0.10746	NA	-0.149474	0.00985372	DOWN
O54962	Banf1	11	-0.115376	0.238751	NA	-0.0133832	0.913021	NA	-0.125695	0.280056	NA	-0.0388884	0.7553	NA	-0.0531572	0.610608	NA	-0.118703	0.28377	NA	-0.243488	0.0458463	NA	-0.0130459	0.892419	NA	-0.280399	0.0161667	DOWN	-0.214246	0.00901116	DOWN	-0.206126	0.0119488	DOWN	-0.295144	0.00112609	DOWN
O54984	Asna1	6	0.126828	0.0231918	UP	0.159513	0.00645548	UP	0.125756	0.0266053	UP	0.153648	0.00608023	UP	0.139876	0.0102443	UP	0.0408592	0.462755	NA	0.061919	0.179702	NA	0.154495	0.00579103	UP	0.293002	6.34e-06	UP	0.364922	1.27e-06	UP	0.379792	4.43e-07	UP	0.238279	0.000140861	UP
O54988	Slk	15	0.0641597	0.0931209	NA	0.0710179	0.0886141	NA	-0.0403681	0.359258	NA	-0.0952192	0.0358329	NA	-0.140644	0.006659	DOWN	-0.0636411	0.103073	NA	-0.100018	0.0460318	NA	-0.0166787	0.74132	NA	-0.0551751	0.232644	NA	-0.0719964	0.0854618	NA	-0.0270852	0.524169	NA	-0.175007	0.000696529	DOWN
O54992;D3Z2B0;F7DD22	Mapkapk5	15	-0.0510919	0.609552	NA	-0.0314756	0.701689	NA	-0.0645495	0.579851	NA	-0.3608	0.000560133	DOWN	-0.241816	0.00808279	DOWN	-0.307807	0.00324649	DOWN	0.254428	0.0477051	NA	0.190081	0.111102	NA	-0.0464416	0.67994	NA	-0.0989225	0.392621	NA	0.0324861	0.775058	NA	-0.221274	0.0741956	NA
O55013	Trappc3	not-sig	0.0252244	0.802395	NA	0.0426718	0.654816	NA	-0.0467564	0.597979	NA	-0.171046	0.0880551	NA	-0.105797	0.212068	NA	-0.159758	0.114518	NA	-0.160847	0.153127	NA	-0.108568	0.392849	NA	-0.0445456	0.706427	NA	-0.140994	0.242563	NA	0.00366121	0.977546	NA	0.00385716	0.973279	NA
O55022	Pgrmc1	3	-0.195507	0.00373977	DOWN	-0.105164	0.305037	NA	0.137849	0.133582	NA	0.0823089	0.23858	NA	-0.00678517	0.926373	NA	-0.0240567	0.727304	NA	-0.265557	0.00406479	DOWN	-0.207322	0.0428403	NA	-0.19389	0.0134641	DOWN	-0.23594	0.0104875	DOWN	-0.0855783	0.334101	NA	-0.0611421	0.465391	NA
O55028;D3Z7R0	Bckdk	7	-0.14056	0.00855825	DOWN	0.109315	0.0436949	NA	0.0865666	0.0924737	NA	0.333901	1.21e-05	UP	0.1573	0.00984014	UP	0.22056	0.000236709	UP	0.178595	0.009187	UP	0.286342	0.000478066	UP	0.382112	2.4e-05	UP	0.270534	0.00177478	UP	0.372169	0.000376727	UP	0.271219	0.00274088	UP
O55029	Copb2	2	0.00807846	0.807331	NA	-0.0361733	0.326916	NA	-0.058612	0.131652	NA	-0.109817	0.0132537	DOWN	-0.15861	0.000485987	DOWN	-0.11569	0.00362851	DOWN	-0.0551034	0.179989	NA	-0.0833024	0.082402	NA	-0.0202547	0.620655	NA	0.0181541	0.630793	NA	0.038682	0.397017	NA	0.00855515	0.847492	NA
O55057;M0QWG6;M0QWR1	Pde6d	6	0.290603	0.00593947	UP	0.167744	0.0892528	NA	0.119917	0.211705	NA	0.108431	0.252667	NA	-0.0585835	0.543848	NA	0.080707	0.413778	NA	-0.112253	0.282776	NA	0.0134404	0.904154	NA	0.0147344	0.880957	NA	0.171515	0.13491	NA	0.202791	0.0590916	NA	0.0849296	0.418406	NA
O55060;D3Z380;D3YWK6;D3Z217;D6RIK3;D3Z0R1	Tpmt	5	0.185362	0.0038666	UP	0.255284	0.000583663	UP	0.146433	0.0457181	NA	0.0384766	0.54089	NA	0.0186759	0.737315	NA	-0.0403964	0.464459	NA	0.0220875	0.742025	NA	0.0753513	0.317981	NA	-0.0163042	0.827406	NA	0.00417836	0.9418	NA	0.102507	0.151023	NA	-0.0700431	0.376203	NA
O55091	Impact	15	0.363696	7.16e-05	UP	0.153109	0.0415113	NA	-0.0398779	0.520524	NA	-0.16897	0.0252846	DOWN	-0.159828	0.024078	DOWN	-0.205718	0.00367808	DOWN	0.0892252	0.226679	NA	-0.219182	0.00731258	DOWN	-0.294277	0.00041516	DOWN	-0.329116	4.03e-05	DOWN	-0.354599	0.000192656	DOWN	-0.331827	6.23e-05	DOWN
O55106;F8WH41;F6Z700	Strn	7	0.0557631	0.43029	NA	0.0653289	0.326764	NA	0.228163	0.00600593	UP	0.162121	0.02977	UP	0.154687	0.0360176	UP	0.211188	0.00494828	UP	-0.108544	0.176119	NA	-0.0844992	0.296613	NA	0.00920327	0.908656	NA	0.0359721	0.657416	NA	0.0943137	0.272257	NA	0.115128	0.202017	NA
O55111;Q811I1;Q8VCE3	Dsg2	13	0.0717058	0.101823	NA	0.143348	0.0141111	UP	0.330092	5.79e-06	UP	0.203286	0.000226208	UP	0.289966	6.53e-05	UP	0.388531	4.2e-07	UP	-0.0478561	0.525271	NA	0.0228971	0.682164	NA	0.0360541	0.621971	NA	-0.137531	0.0355627	NA	-0.0393696	0.660548	NA	-0.0857434	0.177613	NA
O55125;Q5SVG6	Nipsnap1	7	-0.0726874	0.17292	NA	0.0243213	0.711308	NA	0.123564	0.0883872	NA	0.101319	0.0750369	NA	0.118683	0.0485792	NA	0.0896657	0.226483	NA	0.0148395	0.779036	NA	0.220924	0.00405473	UP	0.186706	0.00202215	UP	-0.00606276	0.90761	NA	0.143775	0.0500624	NA	0.163412	0.051205	NA
O55128;E9Q317;D3Z2N9;D3YY73;D3YY55	Sap18	3	-0.0794489	0.19377	NA	-0.0213435	0.737859	NA	0.114344	0.160352	NA	0.230732	0.0179929	UP	0.160334	0.0441112	NA	0.160262	0.014916	UP	-0.115638	0.159199	NA	-0.0111803	0.88956	NA	-0.00964439	0.915646	NA	-0.0853883	0.278863	NA	-0.141711	0.0872044	NA	-0.0486545	0.614521	NA
O55135;A6PWZ2;D6RG53;D6RJJ3;B1AZQ4	Eif6	12	-0.114555	0.0875705	NA	-0.195532	0.00691664	DOWN	-0.0584362	0.383396	NA	-0.0239091	0.745865	NA	-0.166704	0.0269305	DOWN	-0.110287	0.166674	NA	-0.0827809	0.155761	NA	-0.17271	0.00794751	DOWN	-0.178325	0.00405915	DOWN	-0.217087	0.00539716	DOWN	-0.214003	0.00375108	DOWN	-0.165636	0.0217979	DOWN
O55137;Q9QYR7;Q91YQ6;Q6Q2Z6	Acot1	4	0.01956	0.903038	NA	0.0624892	0.709272	NA	-0.271974	0.0799649	NA	-0.165437	0.282458	NA	-0.180953	0.246594	NA	-0.135292	0.430234	NA	-0.26903	0.00315064	DOWN	-0.22916	0.0221359	DOWN	-0.194712	0.0547132	NA	-0.229524	0.00750911	DOWN	-0.0217453	0.780325	NA	0.0121677	0.901581	NA
O55142	Rpl35a	8	0.202197	0.00112265	UP	0.0356466	0.575524	NA	0.0642442	0.343702	NA	0.0742012	0.206932	NA	-0.0867877	0.112934	NA	-0.132428	0.0402769	NA	0.214265	0.00044425	UP	-0.0593644	0.486847	NA	0.0645714	0.277653	NA	0.144474	0.0088247	UP	-0.023019	0.741107	NA	-0.000617745	0.989849	NA
O55143;J3KMM5	Atp2a2	1	-0.137775	0.0996292	NA	-0.0275907	0.803454	NA	-0.333045	0.00100853	DOWN	-0.255344	0.00729617	DOWN	-0.00234615	0.977217	NA	-0.00852263	0.926468	NA	-0.177367	0.0198468	DOWN	-0.02044	0.823124	NA	-0.158705	0.0337967	NA	-0.202604	0.0430616	NA	-0.0689444	0.425139	NA	-0.117166	0.210746	NA
O55201	Supt5h	10	-0.0308419	0.434821	NA	-0.122818	0.00964037	DOWN	0.021004	0.699094	NA	0.0516615	0.205486	NA	0.0267757	0.485261	NA	0.00389297	0.914431	NA	0.0510935	0.335998	NA	0.0701401	0.170493	NA	0.132552	0.0138703	UP	0.10568	0.0526061	NA	0.110177	0.0536138	NA	0.175266	0.00298502	UP
O55222;F6Q5Z1;D3YZA5	Ilk	5	0.196533	0.000107093	UP	0.175107	0.000784115	UP	0.189012	0.000507892	UP	0.0977687	0.019033	NA	0.106462	0.015733	UP	0.099353	0.0183839	NA	0.0626045	0.203678	NA	0.140764	0.0100553	UP	0.0385677	0.46818	NA	0.0325437	0.470696	NA	0.0960483	0.104356	NA	0.00841517	0.878014	NA
O55234	Psmb5	2	0.0957495	0.016988	NA	0.137688	0.00208883	UP	-0.101562	0.0375869	DOWN	-0.00171805	0.966829	NA	-0.0680819	0.0932186	NA	-0.102674	0.0111461	DOWN	0.00407774	0.939514	NA	0.0825274	0.1358	NA	0.0321923	0.578937	NA	0.014867	0.789762	NA	0.096589	0.0841942	NA	0.041512	0.493813	NA
O55236;Q9DCC1	Rngtt	6	0.0935327	0.0293761	NA	0.0759517	0.0571934	NA	0.119695	0.0184374	UP	0.0591768	0.247697	NA	0.0142836	0.689204	NA	-0.0391176	0.365955	NA	0.135289	0.013465	UP	0.140759	0.0170666	UP	0.210313	0.000759577	UP	0.0831855	0.0919452	NA	0.0443462	0.372524	NA	0.122023	0.108316	NA
O70126	Aurkb	3	-0.216652	0.00150574	DOWN	-0.235176	0.00349807	DOWN	-0.221117	0.0113433	DOWN	0.0757057	0.223029	NA	-0.0218304	0.733783	NA	0.025149	0.663742	NA	0.0796112	0.22776	NA	0.133093	0.161544	NA	0.0472975	0.563181	NA	0.0410168	0.55521	NA	0.0847115	0.333637	NA	0.120437	0.144023	NA
O70152;A2BDX2;F8WII3	Dpm1	9	-0.112717	0.0408236	NA	-0.00717912	0.900839	NA	-0.0307531	0.560846	NA	0.0759119	0.167155	NA	0.177177	0.00428429	UP	0.289613	3.04e-05	UP	0.011058	0.896195	NA	0.209258	0.0390093	NA	0.167981	0.0442989	NA	0.142048	0.143314	NA	0.340145	0.0024281	UP	0.225462	0.0121804	UP
O70194	Eif3d	15	0.05393	0.191514	NA	-0.0360316	0.448682	NA	-0.100499	0.0470803	NA	-0.155038	0.00385522	DOWN	-0.143357	0.0130748	DOWN	-0.149781	0.00166759	DOWN	-0.000666947	0.989669	NA	-0.0788776	0.177397	NA	-0.118535	0.0350309	NA	-0.0959735	0.0646202	NA	-0.131797	0.0259479	DOWN	-0.174553	0.00584593	DOWN
O70201	Birc5	3	-0.242775	5.25e-05	DOWN	-0.217795	0.00151384	DOWN	-0.0664798	0.458242	NA	0.271933	0.000658394	UP	0.159657	0.0160295	UP	0.178538	0.002266	UP	-0.121992	0.123022	NA	0.0324704	0.728036	NA	-0.100117	0.222233	NA	-0.0149936	0.85526	NA	-0.126241	0.145686	NA	0.149369	0.115626	NA
O70230;Q8BMU0;B2KF19;G5E8L5;B9EKF4	Znf143	14	-0.0798358	0.238895	NA	-0.0505477	0.409153	NA	0.0758743	0.291078	NA	-0.0714759	0.433499	NA	0.0510496	0.332698	NA	0.0554896	0.298081	NA	-0.215814	0.00815721	DOWN	-0.0600424	0.434872	NA	-0.0970853	0.122146	NA	0.1076	0.0886187	NA	-0.12322	0.123024	NA	0.129601	0.0487072	NA
O70251;G3UX43;G3UZ47;M0QWK5;M0QWH8	Eef1b	8	0.218026	0.000147547	UP	0.12417	0.0166698	UP	0.108912	0.12177	NA	0.22092	0.000132774	UP	-0.0564807	0.19539	NA	-0.080721	0.0720272	NA	0.255539	1.67e-05	UP	0.113396	0.126962	NA	0.264498	1.64e-05	UP	0.337667	4.22e-06	UP	0.205686	0.00325063	UP	0.276653	1.86e-05	UP
O70252;D3YX62;D3YXN4;D3Z4A2	Hmox2	14	-0.101648	0.144588	NA	-0.173737	0.0394072	DOWN	-0.0829637	0.263189	NA	-0.0448443	0.512234	NA	-0.0756332	0.297149	NA	-0.0150223	0.843348	NA	-0.143818	0.0224756	DOWN	-0.0380412	0.629933	NA	-0.117727	0.0687389	NA	-0.11482	0.0692685	NA	0.00939349	0.88164	NA	0.0702677	0.265709	NA
O70310	Nmt1	2	0.0916169	0.0164456	NA	0.079917	0.0301732	NA	-0.107289	0.0342398	DOWN	-0.0741052	0.0939616	NA	-0.0730174	0.114819	NA	-0.0720526	0.0720048	NA	0.00262897	0.963892	NA	-0.0891186	0.16503	NA	-0.0250175	0.689115	NA	0.0713473	0.254172	NA	0.00434651	0.942312	NA	0.0888884	0.182577	NA
O70311;A2AJH3;Q8CFK1	Nmt2	2	0.203367	7.32e-05	UP	0.273419	3.68e-06	UP	-0.0312517	0.64353	NA	-0.163907	0.00196861	DOWN	-0.108345	0.042973	NA	-0.136839	0.00348055	DOWN	0.0838689	0.237317	NA	0.126047	0.0895762	NA	0.0527885	0.516346	NA	0.071597	0.282067	NA	0.103236	0.149085	NA	-0.0226724	0.776365	NA
O70318	Epb41l2	1	-0.114945	0.0269849	DOWN	-0.108496	0.0557378	NA	-0.0296527	0.59658	NA	0.102251	0.0787757	NA	0.0954258	0.106764	NA	0.273457	5.46e-05	UP	-0.135193	0.00702569	DOWN	-0.132721	0.0231821	DOWN	-0.279671	1.8e-05	DOWN	-0.345352	2.48e-07	DOWN	-0.238841	0.000511376	DOWN	-0.197064	0.001217	DOWN
O70374;F6WYU8;Q3UGB2;A2AKD9;Q3UQX8;E9QM80;B1AXH8;B7ZP57;Q61909;O54972;D3Z3P7	Cbfa2t2	13	0.02745	0.6216	NA	0.071721	0.246036	NA	0.123295	0.0410662	NA	0.185404	0.00947601	UP	0.199849	0.00126302	UP	0.237881	0.000575485	UP	0.087856	0.313169	NA	0.0582217	0.524379	NA	0.0256192	0.773786	NA	-0.0626163	0.48544	NA	-0.112562	0.201359	NA	-0.0299616	0.750279	NA
O70378;M0QWY0;M0QWP2;M0QWI7;M0QWC9;M0QWS0;M0QWE2	Emc8	8	-0.0559365	0.133618	NA	-0.100937	0.0113787	DOWN	-0.133157	0.00153846	DOWN	-0.147943	0.000592853	DOWN	-0.192414	0.000123668	DOWN	-0.19054	3.47e-05	DOWN	0.0476714	0.364707	NA	-0.00862338	0.885761	NA	0.0114268	0.809339	NA	0.129707	0.0123708	UP	-0.0163405	0.743581	NA	-0.000425165	0.993554	NA
O70400;S4R1V0	Pdlim1	5	0.232818	0.00108414	UP	0.132674	0.0412318	NA	0.0687216	0.279052	NA	0.000354703	0.995555	NA	0.0062236	0.914354	NA	-0.128828	0.0455392	NA	0.204867	0.02699	NA	0.203362	0.0314212	NA	0.210089	0.0391909	NA	0.059447	0.506103	NA	0.0295236	0.750422	NA	-0.0188227	0.849911	NA
O70404	Vamp8	11	-0.0652361	0.575246	NA	0.0209473	0.824635	NA	-0.185006	0.0314482	DOWN	-0.185906	0.0641495	NA	0.0104869	0.905137	NA	-0.0822951	0.345396	NA	-0.236978	0.048476	NA	-0.170017	0.139013	NA	-0.306294	0.00901728	DOWN	-0.188366	0.129958	NA	-0.141308	0.394117	NA	-0.355426	0.0100206	DOWN
O70405;Q9QY01	Ulk1	5	0.313031	1.51e-05	UP	0.340529	0.000295386	UP	0.393345	1.32e-05	UP	0.25358	1.44e-06	UP	0.148978	0.00172861	UP	0.190578	0.00176011	UP	0.040367	0.692641	NA	-0.110394	0.18528	NA	-0.0370689	0.625568	NA	-0.0409002	0.638528	NA	-0.0489371	0.573541	NA	-0.184752	0.0379464	NA
O70422;E0CXV5;E0CY64;E0CYM3;E0CYK8	Gtf2h4	11	0.0107754	0.812038	NA	-0.0160434	0.779422	NA	-0.0210691	0.679348	NA	-0.1066	0.0451037	NA	-0.00548525	0.904608	NA	0.04211	0.305165	NA	-0.0472008	0.454951	NA	0.0171824	0.778881	NA	-0.0535669	0.400025	NA	-0.238454	0.00122849	DOWN	-0.132798	0.0749973	NA	-0.181684	0.0120752	DOWN
O70435;E0CX62;E0CZ34;F8WH02;E0CYL6;F7BWF9	Psma3	2	0.145276	0.000340953	UP	0.188175	6.78e-05	UP	0.0338728	0.365918	NA	0.053167	0.149216	NA	-0.00849715	0.800819	NA	-0.0446699	0.217404	NA	0.0898706	0.0454675	NA	0.147483	0.00548463	UP	0.0854793	0.107096	NA	0.131743	0.00465182	UP	0.15265	0.00177158	UP	0.132675	0.00703462	UP
O70445	Bard1	1	-0.0292908	0.78825	NA	-0.229322	0.0412821	NA	-0.241116	0.0323934	DOWN	-0.150179	0.224211	NA	0.128039	0.227801	NA	0.227005	0.0453808	NA	0.097268	0.325165	NA	0.1866	0.107178	NA	-0.153429	0.182165	NA	-0.262822	0.0178447	DOWN	-0.0567942	0.589451	NA	-0.121087	0.228186	NA
O70456	Sfn	5	0.270116	0.000999806	UP	0.292583	0.000293553	UP	0.195227	0.0216213	UP	0.0116731	0.869766	NA	-0.118233	0.0894367	NA	-0.152998	0.0275577	DOWN	0.307985	0.000688012	UP	0.251294	0.00725665	UP	0.144446	0.0753452	NA	0.110854	0.207619	NA	-0.0862169	0.252925	NA	0.0770856	0.370092	NA
O70475;D3Z3F7;D3YXP9;F6ZQT4	Ugdh	5	0.13705	0.0236527	UP	0.215346	0.00127481	UP	0.173199	0.0114032	UP	0.0474222	0.465201	NA	0.0951005	0.126459	NA	0.0323535	0.563816	NA	-0.00652187	0.91877	NA	0.0507864	0.434304	NA	-0.0695561	0.27396	NA	-0.054436	0.350083	NA	-0.0627692	0.292831	NA	-0.0929509	0.149563	NA
O70481	Ubr1	8	0.092899	0.0627016	NA	0.0380904	0.49008	NA	-0.048765	0.448203	NA	-0.102938	0.105233	NA	-0.0663012	0.247449	NA	0.0198659	0.827318	NA	0.183225	0.00412501	UP	0.0112614	0.854588	NA	-0.023341	0.710773	NA	0.100277	0.106624	NA	0.0311726	0.638373	NA	-0.0522275	0.453605	NA
O70503	Hsd17b12	14	-0.211738	0.00380918	DOWN	-0.174524	0.0345829	DOWN	-0.211276	0.00400185	DOWN	-0.254631	0.0007011	DOWN	-0.0777791	0.242057	NA	-0.0192096	0.770175	NA	0.0631036	0.250081	NA	0.0397271	0.597016	NA	0.149171	0.0167352	UP	0.0358817	0.495089	NA	0.170381	0.0510181	NA	-0.0157198	0.802951	NA
O70546	Kdm6a	3	0.00900425	0.794993	NA	0.0646776	0.155368	NA	0.206202	0.000176549	UP	0.232657	5.42e-05	UP	0.212817	0.000210149	UP	0.297454	1.62e-06	UP	-0.0556617	0.327093	NA	-0.00362381	0.945721	NA	-0.0100413	0.84753	NA	-0.039635	0.460509	NA	-0.0401429	0.506206	NA	0.0252663	0.628885	NA
O70551;F8WGJ7;B2KF32	Srpk1	8	0.105289	0.0358827	UP	-0.0163238	0.762524	NA	-0.171134	0.00511515	DOWN	-0.0456296	0.368482	NA	-0.100814	0.105196	NA	-0.0169682	0.751544	NA	0.135298	0.0362406	NA	0.0320258	0.643513	NA	0.014976	0.786016	NA	0.0128593	0.816887	NA	0.081577	0.166488	NA	0.110232	0.0636978	NA
O70591;F8WJ30	Pfdn2	2	0.0282261	0.61387	NA	0.152412	0.00685146	UP	-0.0750394	0.15483	NA	-0.0634001	0.29605	NA	-0.141555	0.0181164	DOWN	-0.201165	0.00102164	DOWN	-0.015211	0.836833	NA	0.106963	0.117577	NA	-0.0289132	0.707983	NA	0.0849211	0.186719	NA	0.0619979	0.308881	NA	-0.0490458	0.460936	NA
O88271	Cfdp1	4	-0.114477	0.0170661	DOWN	-0.128798	0.00721037	DOWN	-0.176192	0.00063037	DOWN	-0.149642	0.00247864	DOWN	-0.152427	0.00866402	DOWN	-0.296194	1.71e-06	DOWN	-0.0945011	0.174845	NA	-0.0847571	0.287693	NA	-0.0678812	0.325871	NA	0.0490842	0.443926	NA	-0.0368603	0.590369	NA	-0.0750496	0.331891	NA
O88291;D3YXQ7	Znf326	3	-0.102482	0.139906	NA	-0.0784175	0.289991	NA	0.0330103	0.639026	NA	0.025225	0.751754	NA	-0.0578491	0.449043	NA	0.0302363	0.642287	NA	-0.189952	0.0180261	DOWN	-0.0908348	0.247456	NA	-0.078103	0.316358	NA	-0.177811	0.0324171	NA	-0.0258725	0.735431	NA	0.0766285	0.366393	NA
O88307	Sorl1	9	-0.00438186	0.940897	NA	0.136631	0.0647723	NA	0.136533	0.0231424	UP	0.184103	0.0058355	UP	0.285887	0.000114471	UP	0.389882	4.79e-06	UP	-0.124322	0.118175	NA	0.068366	0.394002	NA	-0.106515	0.154211	NA	-0.144604	0.0562042	NA	-0.053424	0.531232	NA	-0.203261	0.0187729	DOWN
O88322	Nid2	14	-0.278597	0.00147271	DOWN	-0.141121	0.0831467	NA	-0.0905856	0.223622	NA	-0.147739	0.0444134	NA	-0.0115308	0.853027	NA	-0.124087	0.0786204	NA	-0.286915	0.000820778	DOWN	0.0109255	0.926526	NA	-0.0659087	0.269064	NA	-0.221022	0.00162346	DOWN	0.110057	0.275897	NA	0.0286703	0.707119	NA
O88327;B1AZA7	Ctnnal1	12	-0.48975	2.21e-07	DOWN	-0.540061	1.61e-07	DOWN	-0.481785	3.14e-07	DOWN	-0.358311	5.55e-06	DOWN	-0.301797	1.85e-05	DOWN	-0.171302	0.00393893	DOWN	0.0201081	0.829825	NA	-0.115792	0.258099	NA	-0.378531	0.000968762	DOWN	-0.307541	0.00581079	DOWN	-0.401672	0.000845335	DOWN	-0.388382	0.00191565	DOWN
O88342	Wdr1	10	0.0765551	0.227119	NA	0.0965286	0.0800741	NA	0.134572	0.0743107	NA	0.177526	0.0132162	UP	0.0996602	0.108597	NA	0.13994	0.0263498	UP	0.168622	0.0132321	UP	0.146619	0.0332614	NA	0.19122	0.000758933	UP	0.229889	0.000255134	UP	0.161925	0.00797972	UP	0.209058	0.000665789	UP
O88396	Grpel2	4	-0.064667	0.345735	NA	-0.0247646	0.754699	NA	0.00439256	0.933692	NA	-0.148957	0.0148482	DOWN	0.0571964	0.394572	NA	-0.102004	0.231025	NA	-0.185737	0.00239982	DOWN	-0.101339	0.119776	NA	-0.194667	0.00130997	DOWN	-0.107077	0.0649047	NA	-0.0503337	0.517086	NA	-0.138895	0.0573612	NA
O88413;F7BGL3;B8JJC6	Tulp3	6	0.166201	0.0423844	NA	0.206653	0.0228307	UP	0.209139	0.0918768	NA	0.175558	0.0560466	NA	-0.000361717	0.99535	NA	0.212252	0.136078	NA	0.0736953	0.281652	NA	0.14144	0.0625046	NA	0.198937	0.0174182	UP	0.273132	0.00381752	UP	0.234648	0.00511732	UP	0.151046	0.0655244	NA
O88441	Mtx2	7	-0.0815826	0.176739	NA	-0.0241233	0.722428	NA	0.0631517	0.392495	NA	-0.00720519	0.902759	NA	-0.0202455	0.769497	NA	0.0633192	0.291353	NA	-0.0609436	0.252285	NA	0.107171	0.0817986	NA	0.164974	0.019293	UP	0.117634	0.0419269	NA	0.147912	0.0277562	UP	0.188057	0.00335727	UP
O88477	Igf2bp1	15	0.247447	0.000653437	UP	0.201596	0.00773921	UP	0.093008	0.198828	NA	-0.113863	0.0501624	NA	-0.066522	0.365469	NA	-0.0687132	0.198576	NA	0.0255445	0.627714	NA	-0.171199	0.014559	DOWN	-0.304954	0.000101561	DOWN	-0.308023	7.84e-05	DOWN	-0.293648	9.19e-05	DOWN	-0.210788	0.00318081	DOWN
O88487;Q3TPJ8;A2BFF9;A2BFF8;A2BFF5;D3Z258	Dync1i2	5	0.179501	0.000131946	UP	0.197121	0.000183354	UP	0.201728	8.07e-05	UP	0.127635	0.012108	UP	0.0829093	0.0461544	NA	-0.0220237	0.53897	NA	0.0775166	0.154714	NA	0.0497126	0.412672	NA	0.03279	0.533966	NA	0.0679649	0.21081	NA	0.0818708	0.167313	NA	0.00547183	0.934137	NA
O88508;G3UZG8;G3UXY2;G3UZK0;G3UZN5;G3UZH2;G3UZF8;G3UX63;G3UX07	Dnmt3a	4	-0.615397	2.08e-07	DOWN	-0.882168	1.25e-07	DOWN	-1.22304	6.65e-12	DOWN	-1.21785	2.57e-12	DOWN	-1.19738	7.29e-11	DOWN	-1.01282	2.61e-09	DOWN	-0.467154	0.000353651	DOWN	-0.532191	0.000181458	DOWN	-0.621678	1.24e-05	DOWN	-0.634678	7.41e-08	DOWN	-0.4258	8.09e-05	DOWN	-0.491375	0.000230018	DOWN
O88531;B1B0P8;B1B0P9	Ppt1	7	0.152139	0.00352859	UP	0.173019	0.00154094	UP	0.323463	8.89e-05	UP	0.427666	3.64e-07	UP	0.26935	4.55e-05	UP	0.320161	6.84e-06	UP	0.0394231	0.634147	NA	0.152008	0.0977815	NA	0.209392	0.0255504	UP	0.121011	0.175547	NA	0.186548	0.0798326	NA	0.127163	0.189618	NA
O88532;F6QJP7;F6V459;D3Z5G4;D3Z7V6	Zfr	1	-0.0268399	0.563844	NA	-0.042665	0.256139	NA	-0.0636862	0.105826	NA	-0.107753	0.0125938	DOWN	-0.03651	0.346707	NA	0.0513899	0.173876	NA	-0.00953178	0.878989	NA	0.0193588	0.709331	NA	-0.0112872	0.806792	NA	-0.0792789	0.0908892	NA	-0.0315699	0.573414	NA	-0.0241886	0.641154	NA
O88543;F6YCA7;D3Z036	Cops3	2	0.139109	0.00383962	UP	0.127454	0.0105181	UP	-0.0211831	0.706752	NA	-0.0308124	0.536177	NA	-0.000253071	0.995529	NA	0.0495586	0.258628	NA	0.156258	0.00250049	UP	0.0828702	0.108249	NA	0.130624	0.0162975	UP	0.175936	0.000651778	UP	0.0934731	0.110442	NA	0.0918638	0.0612258	NA
O88544;F6QTS1;D3YV99;D3Z1R9;D6RG47	Cops4	not-sig	0.0639339	0.160405	NA	0.0458078	0.248779	NA	0.0913041	0.0241781	NA	0.0900852	0.0461669	NA	0.0170412	0.661463	NA	-0.0407796	0.284496	NA	0.0653157	0.233034	NA	0.0267458	0.585323	NA	0.0370354	0.415852	NA	0.039373	0.398321	NA	0.0409088	0.405274	NA	0.0656624	0.250829	NA
O88554	Parp2	11	-0.041169	0.448037	NA	-0.0631709	0.280523	NA	-0.0518097	0.437784	NA	-0.156891	0.0131721	DOWN	-0.120744	0.0528526	NA	-0.110876	0.0771049	NA	0.0247011	0.666458	NA	0.0115128	0.822636	NA	-0.0519205	0.281428	NA	-0.143105	0.0139256	DOWN	-0.0548329	0.441351	NA	-0.181786	0.00203782	DOWN
O88569	Hnrnpa2b1	3	-0.232175	0.00327575	DOWN	-0.195319	0.0306604	DOWN	0.147212	0.107487	NA	0.223497	0.0398752	NA	0.188634	0.0971853	NA	0.254755	0.00384027	UP	-0.387474	0.000297411	DOWN	-0.170029	0.153252	NA	-0.205119	0.0431178	NA	-0.282095	0.00742636	DOWN	-0.245962	0.00670217	DOWN	0.00761522	0.94275	NA
O88574	Sap30	3	-0.184749	0.00460248	DOWN	-0.128816	0.0591468	NA	-0.104304	0.105396	NA	-0.0487079	0.455093	NA	-0.0403633	0.491938	NA	-0.0169146	0.817182	NA	-0.0682086	0.371172	NA	-0.0236193	0.737702	NA	-0.0624171	0.376178	NA	-0.0231917	0.74997	NA	-0.0812398	0.302008	NA	-0.0597866	0.491375	NA
O88587;D3Z227	Comt	13	0.00210519	0.980845	NA	0.047681	0.516976	NA	0.0533322	0.398131	NA	0.170458	0.0205907	UP	0.118199	0.199265	NA	0.0628097	0.34841	NA	-0.113759	0.172164	NA	-0.120553	0.223135	NA	-0.175188	0.0377098	NA	-0.145173	0.0995581	NA	0.0609491	0.55723	NA	-0.132072	0.136378	NA
O88653	Lamtor3	2	-0.0398403	0.430842	NA	-0.132597	0.0576393	NA	-0.268412	0.000222924	DOWN	-0.114937	0.0506488	NA	-0.118331	0.0793566	NA	-0.272718	0.000130018	DOWN	0.0142965	0.849141	NA	0.130142	0.029649	NA	0.156954	0.0335167	NA	0.131042	0.0258289	UP	0.106078	0.191602	NA	0.038326	0.630511	NA
O88665	Brd7	1	-0.082935	0.173511	NA	-0.0268382	0.683461	NA	-0.0124907	0.858222	NA	-0.0295154	0.714083	NA	-0.0059728	0.932939	NA	0.0037136	0.954431	NA	-0.12951	0.0422666	NA	-0.0431242	0.487845	NA	-0.155976	0.0125482	DOWN	-0.181952	0.0029403	DOWN	-0.232788	0.000839728	DOWN	-0.116095	0.0843476	NA
O88685;A2AGN7;B7ZCF1;F6Q2E3	Psmc3	6	0.0732182	0.0460114	NA	0.0929871	0.0146606	NA	0.154453	0.000551024	UP	0.068002	0.0773888	NA	0.0443676	0.207005	NA	0.00437305	0.899589	NA	-0.0216926	0.622562	NA	0.00244134	0.955057	NA	-0.0115246	0.792792	NA	0.0630968	0.152952	NA	0.0571342	0.232326	NA	0.108197	0.0265433	UP
O88696	Clpp	7	-0.152091	0.0040161	DOWN	-0.0864807	0.107065	NA	0.112334	0.0837509	NA	0.17378	0.00810499	UP	0.0903422	0.102429	NA	0.0454303	0.422222	NA	-0.0152695	0.774811	NA	0.008479	0.883074	NA	0.190751	0.00270499	UP	0.157972	0.0148137	UP	0.165061	0.016923	UP	0.317268	1.8e-05	UP
O88708;A2AI40;Q9CZF7;CON__sw|Q2YDI2_CONT|CONT_Q2YDI2;A2AI43;A2AI42	Orc4	9	-0.0816362	0.0966248	NA	-0.0395104	0.400099	NA	-0.0495462	0.324291	NA	0.101916	0.111156	NA	0.16298	0.0053467	UP	0.195685	0.000705455	UP	-0.0316956	0.598528	NA	0.145166	0.0405751	NA	0.141355	0.0336409	NA	0.101547	0.10941	NA	0.168406	0.0194036	UP	0.188102	0.0146425	UP
O88712	Ctbp1	6	0.0450473	0.521823	NA	0.119444	0.181296	NA	0.0299625	0.675499	NA	-0.017252	0.820528	NA	0.0790662	0.360257	NA	-0.0591098	0.440515	NA	0.0391795	0.478077	NA	-0.0219599	0.713474	NA	0.124585	0.0151584	UP	0.195991	0.00101637	UP	0.151706	0.00566491	UP	0.207889	0.00141661	UP
O88746;Q3UDC3	Tom1	15	0.0957202	0.246516	NA	0.0483096	0.53975	NA	-0.0520606	0.549816	NA	-0.133835	0.133461	NA	-0.218528	0.0131597	DOWN	-0.233514	0.00845405	DOWN	0.0730525	0.288952	NA	0.0949995	0.146509	NA	-0.0912478	0.153923	NA	-0.182091	0.00763936	DOWN	-0.0799766	0.32196	NA	-0.174621	0.0176755	DOWN
O88792	F11r	11	0.0595816	0.47502	NA	0.26933	0.00486503	UP	-0.153507	0.137318	NA	-0.227222	0.00711134	DOWN	-0.142045	0.0541665	NA	0.0172795	0.821041	NA	0.0702264	0.513332	NA	0.0751875	0.483245	NA	-0.26123	0.0276523	DOWN	-0.271927	0.0209831	DOWN	-0.34855	0.00555825	DOWN	-0.316267	0.0177353	DOWN
O88796	Rpp30	not-sig	-0.0301116	0.426063	NA	0.0315903	0.466066	NA	-0.0414799	0.397763	NA	-0.0491155	0.248988	NA	0.0654621	0.0997571	NA	-0.0214589	0.560759	NA	-0.0655991	0.225702	NA	-0.00419611	0.939146	NA	0.0496081	0.356106	NA	-0.0601268	0.237918	NA	0.0381139	0.537799	NA	-0.0718816	0.194004	NA
O88811;B0R0N7	Stam2	6	0.141738	0.00463879	UP	0.0551021	0.13763	NA	0.197014	0.000702282	UP	0.174118	0.000872562	UP	0.0668931	0.128228	NA	0.0540703	0.172438	NA	0.0802701	0.178271	NA	0.0787663	0.131564	NA	0.164712	0.00323923	UP	0.162006	0.00800792	UP	0.159843	0.00735326	UP	0.134271	0.0286237	UP
O88844;D3YVY3	Idh1	13	0.385722	1.29e-05	UP	0.498364	2.66e-07	UP	0.543126	2.18e-08	UP	0.539051	8.01e-08	UP	0.730844	1.35e-09	UP	0.437949	1.99e-05	UP	0.187372	0.00614848	UP	0.336608	0.00043488	UP	0.242565	0.0109525	UP	0.163434	0.00176095	UP	0.228593	0.00102484	UP	-0.101657	0.113888	NA
O88845	Akap10	14	-0.00899328	0.899988	NA	0.0114527	0.881074	NA	-0.0238645	0.786519	NA	-0.0366478	0.658081	NA	0.0307427	0.72489	NA	-0.0271428	0.808084	NA	-0.0922978	0.165237	NA	-0.0148422	0.843912	NA	0.0625061	0.347698	NA	0.199073	0.00830116	UP	0.117878	0.101449	NA	0.148651	0.0597468	NA
O88848;D3Z067	Arl6	2	-0.0361413	0.359228	NA	-0.115287	0.00850557	DOWN	-0.23497	9.97e-05	DOWN	-0.20729	0.000298652	DOWN	-0.226047	5.71e-05	DOWN	-0.226994	0.000324853	DOWN	0.0616354	0.239383	NA	0.130096	0.0168455	UP	0.135311	0.0113949	UP	0.273817	1.69e-05	UP	0.20855	0.00321026	UP	0.187309	0.00265686	UP
O88851	Rbbp9	6	0.121476	0.0634999	NA	0.119131	0.071099	NA	0.122272	0.0978197	NA	-0.00298127	0.969808	NA	-0.0252458	0.69855	NA	-0.143737	0.0310336	DOWN	0.00553215	0.931785	NA	0.0311913	0.653195	NA	0.172898	0.0238934	UP	0.199518	0.00829761	UP	0.175014	0.0156463	UP	0.0945933	0.238965	NA
O88879;G3XA09;Q80VR5	Apaf1	14	-0.021988	0.551852	NA	0.0292636	0.518064	NA	0.0132939	0.728147	NA	-0.0373245	0.453814	NA	-0.0541219	0.266111	NA	0.01359	0.820247	NA	-0.0882778	0.124962	NA	0.048784	0.376396	NA	-0.0714147	0.140362	NA	0.0172952	0.740548	NA	0.0101523	0.843375	NA	0.129526	0.029846	UP
O88952;Q8JZS0;Q3TUM0;O88951	Lin7c	9	0.00463594	0.911344	NA	0.0681007	0.135487	NA	0.135008	0.00635279	UP	0.213903	0.000232641	UP	0.261691	3.16e-05	UP	0.300994	2.83e-06	UP	-0.146039	0.0319663	NA	-0.0439436	0.479981	NA	-0.152357	0.0175256	DOWN	-0.110287	0.114631	NA	-0.091048	0.154574	NA	-0.078789	0.309551	NA
O88958;D3Z0R5	Gnpda1	2	0.305598	0.000116056	UP	0.302754	0.00115362	UP	0.0697027	0.291471	NA	-0.0323305	0.661861	NA	-0.0475872	0.460473	NA	-0.277121	0.000600186	DOWN	0.346259	5.7e-05	UP	0.355961	3.3e-05	UP	0.419523	1.18e-05	UP	0.411343	5.45e-06	UP	0.363294	0.000150568	UP	0.172262	0.00730163	UP
O88967	Yme1l1	3	-0.0223206	0.575587	NA	-0.0681552	0.134137	NA	0.0942242	0.0301015	NA	0.137484	0.00588813	UP	0.0455621	0.291101	NA	0.0990811	0.0296718	NA	0.0430781	0.306446	NA	0.0170159	0.696526	NA	0.134257	0.00671984	UP	-0.0161303	0.702117	NA	-0.0575904	0.188369	NA	-0.00958703	0.844336	NA
O88974;G5E8N3;D3YYC3	Setdb1	not-sig	-0.0616021	0.166784	NA	-0.0622249	0.346174	NA	0.0783118	0.0984408	NA	0.0633578	0.147281	NA	-0.014356	0.747884	NA	0.031638	0.476811	NA	0.0397354	0.427891	NA	-0.0214906	0.729677	NA	0.0157955	0.729999	NA	0.0283566	0.55938	NA	-0.0494901	0.426431	NA	0.00492981	0.923346	NA
O88983;Q9D0J1	Stx8	11	0.0889822	0.504901	NA	0.131849	0.276271	NA	-0.121769	0.473375	NA	-0.0632295	0.606983	NA	0.132271	0.30137	NA	-0.0051028	0.967221	NA	-0.0805909	0.302336	NA	-0.185941	0.209211	NA	-0.0899003	0.463478	NA	-0.129582	0.149517	NA	-0.184504	0.0562541	NA	-0.439549	0.000257243	DOWN
O88986;E9PWY6	Gcat	13	0.0649517	0.0886283	NA	0.167762	0.00280617	UP	0.22963	0.00295551	UP	0.247682	1.68e-05	UP	0.443946	4.44e-09	UP	0.183062	0.00699325	UP	-0.00250081	0.962882	NA	-0.00496584	0.940737	NA	-0.0362149	0.566709	NA	-0.193358	0.00596799	DOWN	-0.0770807	0.369509	NA	-0.285658	0.000805254	DOWN
O89017	Lgmn	14	-0.142902	0.0401664	NA	-0.38062	0.000362327	DOWN	-0.102644	0.178581	NA	-0.0747295	0.306102	NA	-0.205312	0.0469914	NA	-0.0570622	0.530423	NA	-0.170175	0.028175	NA	0.0617062	0.485467	NA	-0.0771571	0.23381	NA	-0.0800086	0.190244	NA	0.166388	0.265436	NA	-0.0177814	0.862257	NA
O89050;F6UW85	Mkln1	12	0.0259388	0.668765	NA	-0.0403801	0.522757	NA	-0.0397906	0.5991	NA	0.0719223	0.223213	NA	-0.102498	0.0848137	NA	-0.0100176	0.854535	NA	-0.0871994	0.0496704	NA	-0.181303	0.00277007	DOWN	-0.221571	0.000263238	DOWN	-0.0764331	0.0868675	NA	-0.126882	0.0163845	DOWN	-0.174032	0.00908633	DOWN
O89079;D3Z315;F6YFR7;E9Q6I5;F6XIG5	Cope	6	0.101982	0.0232934	UP	0.019552	0.67186	NA	0.0588794	0.20243	NA	0.0348398	0.363376	NA	-0.00349306	0.929767	NA	-0.0951565	0.0194159	NA	0.0377753	0.446159	NA	-0.019436	0.719403	NA	0.0190161	0.695891	NA	0.0680011	0.207075	NA	0.100913	0.0658625	NA	0.10968	0.0620464	NA
O89112;B2KGR2	Lancl1	2	0.0606332	0.374753	NA	0.166212	0.0091187	UP	-0.056939	0.3553	NA	0.0295632	0.705411	NA	0.000719866	0.991826	NA	0.0480952	0.482426	NA	0.0067888	0.927001	NA	0.0135466	0.858981	NA	-0.00370553	0.964538	NA	0.0364923	0.616334	NA	0.0323926	0.695253	NA	0.0840767	0.403036	NA
P00375	Dhfr	5	0.0956593	0.177359	NA	0.10523	0.0748007	NA	0.132178	0.0375834	UP	0.085855	0.204754	NA	0.0518075	0.412057	NA	-0.0365824	0.544087	NA	0.0650082	0.366441	NA	0.0482479	0.505683	NA	0.0486849	0.566878	NA	0.0370084	0.625768	NA	0.0165127	0.833895	NA	0.0517816	0.500397	NA
P00920;CON__sw|P00921_CONT|CONT_CAH2_BOVIN	Ca2	2	-0.0410955	0.754817	NA	-0.373784	0.00438849	DOWN	-0.362279	0.0161677	DOWN	-0.147114	0.263337	NA	-0.318585	0.0250823	DOWN	-0.675718	2.58e-05	DOWN	0.392207	0.00307939	UP	0.275059	0.0360791	NA	0.833328	4.41e-08	UP	0.817315	3.3e-08	UP	0.746917	1.14e-05	UP	0.756627	7.19e-08	UP
P02798	Mt2	11	0.323755	0.322276	NA	0.416867	0.207178	NA	-0.36393	0.424977	NA	-0.197834	0.674486	NA	0.352807	0.267533	NA	-0.327637	0.297398	NA	-0.204573	0.458104	NA	-0.40272	0.0594554	NA	-1.12218	0.000494575	DOWN	-0.685518	0.00683976	DOWN	-1.01852	0.000411022	DOWN	-1.41176	1.92e-05	DOWN
P03958	Ada	4	-0.0706923	0.188701	NA	-0.237939	0.000225046	DOWN	-0.413639	9.21e-07	DOWN	-0.291187	1.9e-05	DOWN	-0.346853	2.03e-05	DOWN	-0.376436	9.57e-07	DOWN	-0.234603	0.000233857	DOWN	-0.339387	3.1e-05	DOWN	-0.34011	1.07e-06	DOWN	-0.274131	0.000143512	DOWN	-0.333811	3.42e-05	DOWN	-0.323181	4.29e-06	DOWN
P04184	Tk1	9	0.00735906	0.922865	NA	-0.0595381	0.629725	NA	0.117586	0.164951	NA	0.237159	0.00344237	UP	0.180161	0.0153026	UP	0.116702	0.104184	NA	0.0651098	0.504012	NA	0.0824974	0.453511	NA	-0.00180098	0.983472	NA	0.022969	0.812347	NA	0.178238	0.0502608	NA	-0.0833851	0.347784	NA
P05063	Aldoc	9	-0.0334533	0.614054	NA	-0.0256653	0.696349	NA	0.179692	0.0898727	NA	-0.0161806	0.822804	NA	0.371349	8.27e-06	UP	0.0490897	0.494731	NA	-0.135618	0.0771333	NA	0.0211785	0.824959	NA	-0.133034	0.160986	NA	-0.178407	0.0223888	DOWN	0.0248061	0.808705	NA	-0.0537333	0.474427	NA
P05064;D3YWI1;D3Z510	Aldoa	4	-0.0229811	0.75547	NA	-0.0934078	0.115862	NA	-0.124341	0.125575	NA	-0.15239	0.0471534	NA	0.0621018	0.362266	NA	-0.1708	0.00977959	DOWN	-0.0971735	0.234743	NA	-0.114183	0.143403	NA	-0.0677189	0.311302	NA	-0.0793906	0.250399	NA	-0.130188	0.120714	NA	-0.148214	0.170918	NA
P05132	Prkaca	1	0.139049	0.054038	NA	0.135323	0.0629971	NA	-0.224692	0.00749386	DOWN	0.0292721	0.597452	NA	0.403059	7.85e-07	UP	0.314089	3.17e-05	UP	0.0682401	0.506969	NA	-0.129882	0.220978	NA	-0.313914	0.00904288	DOWN	-0.0914283	0.440207	NA	-0.000424818	0.996705	NA	-0.0795313	0.43683	NA
P05201;F7ALS6	Got1	5	0.159823	0.00262551	UP	0.310559	3.85e-05	UP	0.181095	0.0107407	UP	0.0102872	0.848367	NA	0.0509566	0.221249	NA	-0.13654	0.00291793	DOWN	0.141913	0.0160102	UP	0.156799	0.0140122	UP	0.21574	0.00188449	UP	0.147718	0.0212998	UP	0.0547863	0.397019	NA	-0.115997	0.0450498	NA
P05202	Got2	7	-0.0616248	0.217848	NA	0.035461	0.634408	NA	0.0684709	0.254395	NA	0.0758173	0.233131	NA	0.166641	0.00970552	UP	0.165532	0.0064647	UP	-0.10082	0.0605709	NA	0.0997433	0.168989	NA	0.11041	0.0949331	NA	-0.0411943	0.39904	NA	0.150781	0.0334876	NA	0.164699	0.0187543	UP
P05214	Tuba3a	3	-0.483736	0.00144803	DOWN	-0.421533	0.00350193	DOWN	0.0758235	0.619786	NA	0.514742	0.00358753	UP	0.68059	5.01e-05	UP	0.787279	1.25e-05	UP	-0.882453	0.00019872	DOWN	-0.857624	0.000175409	DOWN	-0.758156	0.00111926	DOWN	-0.723273	0.0013408	DOWN	-0.693393	0.0126942	DOWN	-0.479649	0.0348869	NA
P06745	Gpi	9	0.215148	0.0635479	NA	0.323964	0.00833816	UP	0.117334	0.373667	NA	0.163145	0.196193	NA	0.499862	0.000508449	UP	0.227399	0.0473805	NA	0.0745254	0.546518	NA	-0.0325734	0.798137	NA	0.164911	0.173826	NA	0.226541	0.0671821	NA	0.196582	0.12976	NA	0.0871019	0.54836	NA
P06797;Q9JI81	Ctsl	not-sig	0.0820549	0.352659	NA	0.0846121	0.372734	NA	0.147128	0.169134	NA	0.089328	0.381478	NA	0.0371872	0.681635	NA	-0.00016071	0.99859	NA	-0.103172	0.106211	NA	0.0243451	0.790343	NA	-0.03703	0.681583	NA	-0.0744552	0.23449	NA	0.160008	0.0729872	NA	0.0359918	0.691321	NA
P06801	Me1	7	0.236026	0.0026646	UP	0.302208	0.000235158	UP	0.659272	5.05e-07	UP	0.547137	2.65e-06	UP	0.731908	7.3e-09	UP	0.612611	7.67e-06	UP	-0.144622	0.10673	NA	-0.137623	0.190529	NA	0.0666124	0.463645	NA	0.271645	0.015904	UP	0.58985	0.000233223	UP	0.526975	1.71e-05	UP
P07356;B0V2N7;B0V2N5;B0V2N8	Anxa2	11	0.0175209	0.842102	NA	0.0642218	0.441104	NA	-0.0982628	0.320035	NA	-0.470756	0.000582657	DOWN	-0.271376	0.00928805	DOWN	-0.280099	0.00466884	DOWN	-0.410742	0.00325816	DOWN	-0.477102	0.000605375	DOWN	-0.726164	2.33e-06	DOWN	-0.760439	3.86e-06	DOWN	-0.450511	0.0164097	DOWN	-0.40379	0.0101754	DOWN
P07607;D6RCW9	Tyms	10	0.0387262	0.416958	NA	0.024156	0.579362	NA	0.118216	0.0117352	UP	0.195096	0.000193281	UP	0.0818809	0.0658673	NA	-0.0338213	0.371979	NA	-0.0639786	0.229287	NA	-0.152423	0.0318647	NA	-0.0238798	0.684398	NA	0.0292164	0.641683	NA	-0.0867097	0.165028	NA	-0.064065	0.276146	NA
P07742	Rrm1	2	0.015558	0.686068	NA	-0.0151078	0.688825	NA	-0.154331	0.00301272	DOWN	-0.120328	0.00561361	DOWN	-0.0611305	0.175963	NA	-0.176089	0.000462338	DOWN	-0.0178679	0.769491	NA	-0.0126341	0.83695	NA	0.0423401	0.495533	NA	-0.00722246	0.902789	NA	0.0181401	0.774774	NA	-0.0228948	0.735142	NA
P07901;B7ZC50;B7ZC49;A2A6A2	Hsp90aa1	15	0.120291	0.0313043	UP	0.214711	0.000329608	UP	0.0430767	0.439252	NA	-0.164229	0.0103996	DOWN	-0.102968	0.0373359	DOWN	-0.082975	0.0660229	NA	0.0897275	0.0879683	NA	0.0955928	0.0920599	NA	-0.106478	0.083797	NA	-0.051113	0.324986	NA	-0.179996	0.00604132	DOWN	-0.206009	0.000869225	DOWN
P07903;E9PUM0;H3BJK4;H3BLF5	Ercc1	10	0.0375194	0.613685	NA	-0.0150679	0.840611	NA	0.0750305	0.298891	NA	0.194989	0.0418515	NA	-0.0258202	0.768734	NA	-0.0602072	0.454596	NA	0.0395702	0.660186	NA	0.0885207	0.32989	NA	0.247128	0.0220476	UP	0.110638	0.254513	NA	0.145584	0.162916	NA	0.200869	0.0478769	NA
P08003	Pdia4	7	-0.0634783	0.281752	NA	-0.0146101	0.84958	NA	0.255244	0.00223277	UP	0.282086	0.000817116	UP	0.329725	0.000244032	UP	0.258751	0.00055515	UP	-0.115288	0.185563	NA	0.0442495	0.665698	NA	0.0871927	0.376165	NA	0.0652447	0.51101	NA	0.228975	0.0213175	UP	0.252733	0.00878196	UP
P08030	Aprt	15	0.128024	0.094174	NA	0.208243	0.0109771	UP	-0.232278	0.0149959	DOWN	-0.218524	0.0123921	DOWN	-0.301434	0.000802668	DOWN	-0.40456	3.61e-05	DOWN	0.257112	0.0303241	NA	0.311475	0.00671987	UP	0.0825903	0.508172	NA	0.0310485	0.758693	NA	0.0398856	0.690673	NA	0.0571581	0.589896	NA
P08113;F7C312	Hsp90b1	9	-0.160412	0.0960847	NA	-0.0494136	0.654051	NA	0.157729	0.154184	NA	0.203841	0.0587469	NA	0.397428	0.000761325	UP	0.235076	0.0306823	UP	-0.246849	0.00698844	DOWN	0.0368027	0.807008	NA	-0.129843	0.150281	NA	-0.213657	0.020528	DOWN	0.0608432	0.622163	NA	-0.0514548	0.582024	NA
P08207	S100a10	15	-0.082393	0.405147	NA	-0.0777012	0.489851	NA	-0.360501	0.0121598	DOWN	-0.58357	8.14e-05	DOWN	-0.696807	6.36e-06	DOWN	-0.470508	0.000302362	DOWN	-0.289198	0.0260797	NA	-0.436287	0.00372129	DOWN	-0.662098	0.000262694	DOWN	-0.644873	6.97e-05	DOWN	-0.502485	0.00526986	DOWN	-0.41376	0.0474314	NA
P08226;G3UZT1;G3UWN5;E9Q327;G3UZM8	Apoe	11	-0.0603954	0.535667	NA	0.203872	0.230914	NA	0.0852798	0.42762	NA	0.023983	0.793601	NA	0.0869242	0.424136	NA	0.00280651	0.980783	NA	-0.083954	0.307117	NA	0.122621	0.365136	NA	-0.210843	0.0363908	NA	-0.425521	8.39e-05	DOWN	-0.123508	0.347306	NA	-0.382678	0.000571572	DOWN
P08228	Sod1	6	0.0677314	0.388412	NA	0.114297	0.168468	NA	0.084331	0.258384	NA	0.0838935	0.220476	NA	-0.125685	0.0429401	NA	-0.175961	0.0052996	DOWN	0.0686066	0.515179	NA	0.0745342	0.430991	NA	0.0847952	0.29786	NA	0.140743	0.10742	NA	0.0794643	0.405829	NA	0.197377	0.0399813	NA
P08249	Mdh2	7	-0.0444355	0.222449	NA	0.0946989	0.0856266	NA	0.384286	5.15e-06	UP	0.397717	1.08e-06	UP	0.335619	0.000174206	UP	0.360754	1.36e-06	UP	-0.135933	0.0700536	NA	0.0473192	0.517995	NA	0.210633	0.0292833	UP	0.124634	0.087974	NA	0.218313	0.00703798	UP	0.343063	0.000222572	UP
P08551	Nefl	7	0.0224155	0.781413	NA	-0.0505635	0.535626	NA	0.592464	0.00165287	UP	0.986576	2.03e-09	UP	0.889406	1.08e-07	UP	0.999341	1.57e-08	UP	-0.203477	0.174501	NA	-0.330518	0.00750847	DOWN	0.318567	0.111954	NA	0.0365472	0.722305	NA	0.290854	0.0808387	NA	0.160955	0.391591	NA
P08752	Gnai2	1	0.0836234	0.158868	NA	0.302501	9.28e-06	UP	0.144335	0.0944582	NA	0.152684	0.0292466	UP	0.397781	3.87e-06	UP	0.391903	2.82e-06	UP	-0.148048	0.0192277	DOWN	-0.108055	0.0615439	NA	-0.363129	2.55e-05	DOWN	-0.45326	8.8e-08	DOWN	-0.285413	0.00130948	DOWN	-0.354974	4.77e-06	DOWN
P08775	Polr2a	1	-0.180503	0.00210143	DOWN	-0.161567	0.00329079	DOWN	-0.101854	0.0802568	NA	-0.114066	0.075183	NA	-0.00757488	0.873962	NA	0.00212591	0.963884	NA	-0.180963	0.00314237	DOWN	-0.0767686	0.251233	NA	-0.105703	0.0727291	NA	-0.167072	0.00318183	DOWN	-0.141763	0.0221617	DOWN	-0.103017	0.0822082	NA
P09055	Itgb1	1	-0.140147	0.0342885	DOWN	-0.0725232	0.373352	NA	-0.210457	0.00176079	DOWN	-0.146737	0.00730523	DOWN	0.0780079	0.159388	NA	0.0636523	0.194988	NA	-0.134371	0.01708	DOWN	-0.0861924	0.239318	NA	-0.205672	0.000889249	DOWN	-0.273731	1.67e-05	DOWN	-0.126456	0.109192	NA	-0.192024	0.00479702	DOWN
P09103;E9Q8G8	P4hb	7	0.0128528	0.860578	NA	-0.00507913	0.934869	NA	0.324389	0.0022656	UP	0.451407	4.36e-05	UP	0.54277	1.33e-06	UP	0.469776	2.86e-06	UP	-0.122886	0.101908	NA	0.0265242	0.728078	NA	0.172965	0.0665346	NA	0.225285	0.0181187	UP	0.443379	0.000718375	UP	0.56197	9.3e-06	UP
P09242;E9Q7P8;B1AXF5;B1AXF6	Alpl	13	0.341239	2.67e-05	UP	0.67417	7.08e-09	UP	0.745028	1.8e-07	UP	0.716858	2.38e-10	UP	0.924069	2.93e-12	UP	0.881162	4.96e-10	UP	-0.191408	0.0218468	DOWN	0.105772	0.165549	NA	-0.0452358	0.506459	NA	-0.160593	0.0420999	NA	-0.265412	0.00502627	DOWN	-0.206467	0.000797298	DOWN
P09405	Ncl	not-sig	-0.185342	0.0398181	NA	-0.172262	0.079456	NA	-0.0343844	0.72085	NA	0.0471926	0.626948	NA	-0.188329	0.0447368	NA	-0.0530864	0.533136	NA	-0.04677	0.552122	NA	0.0306087	0.740377	NA	-0.13536	0.119101	NA	-0.0695922	0.382748	NA	-0.142046	0.0979807	NA	-0.0195876	0.818778	NA
P09411;S4R2M7;P09041	Pgk1	1	-0.308645	0.000193426	DOWN	-0.3617	0.000198417	DOWN	-0.403228	8.63e-05	DOWN	-0.50265	7.12e-05	DOWN	-0.0392591	0.499417	NA	-0.336272	0.000168123	DOWN	-0.478532	6.25e-06	DOWN	-0.322117	0.00332765	DOWN	-0.386572	3.44e-05	DOWN	-0.37073	4.82e-05	DOWN	-0.260802	0.0456384	NA	-0.362302	0.000492139	DOWN
P09671	Sod2	7	0.0637713	0.210465	NA	0.370124	7.65e-05	UP	0.679025	1.97e-07	UP	0.570655	1.09e-08	UP	0.507402	1.32e-05	UP	0.521596	4.78e-08	UP	-0.00811384	0.945823	NA	0.256268	0.00806793	UP	0.384521	0.00323654	UP	0.190958	0.03581	NA	0.0679034	0.52219	NA	0.161969	0.0851868	NA
P09803	Cdh1	1	-0.106719	0.0260839	DOWN	-0.0249326	0.534011	NA	0.0481664	0.399316	NA	0.155786	0.00301519	UP	0.231712	3.6e-05	UP	0.295313	3.79e-05	UP	-0.167782	0.00228167	DOWN	-0.117918	0.0226147	DOWN	-0.30398	2.04e-06	DOWN	-0.316473	5.01e-07	DOWN	-0.296765	3.27e-05	DOWN	-0.219625	0.000465484	DOWN
P0C0A3;B1AZ42;B1AZ41	Chmp6	9	-0.173278	0.0363104	DOWN	-0.0576839	0.392872	NA	-0.0515951	0.454496	NA	-0.0499329	0.46903	NA	0.101275	0.109079	NA	0.0396786	0.594817	NA	0.0835849	0.302067	NA	0.144264	0.0916128	NA	0.0143852	0.859299	NA	0.0483456	0.565726	NA	-0.0888875	0.31826	NA	0.00401826	0.959638	NA
P0C7N9;D3Z016	Psmg4	4	-0.16335	0.0324502	DOWN	-0.106155	0.114283	NA	-0.165676	0.102355	NA	-0.0890051	0.197484	NA	-0.226605	0.00339601	DOWN	-0.192979	0.00766054	DOWN	-0.0624635	0.40767	NA	-0.0615301	0.381434	NA	-0.14354	0.0743776	NA	-0.0847702	0.210117	NA	-0.0263468	0.741576	NA	-0.126726	0.163284	NA
P10107	Anxa1	6	0.209349	0.0289543	UP	0.32297	0.0116439	UP	0.397691	0.00675077	UP	0.36045	0.00979771	UP	-0.144993	0.112095	NA	0.210024	0.0776518	NA	0.401467	0.00115807	UP	0.46674	0.00282021	UP	0.229088	0.0193839	UP	0.227872	0.0286502	UP	0.286884	0.125971	NA	0.565657	5.26e-05	UP
P10126;D3YZ68;D3Z3I8	Eef1a1	15	0.190846	0.000200753	UP	0.104066	0.0328256	UP	-0.0464811	0.284955	NA	-0.221197	0.00137493	DOWN	-0.120213	0.0428246	NA	-0.0848233	0.0853361	NA	0.123958	0.0623784	NA	-0.0857563	0.22909	NA	0.01725	0.805617	NA	0.0342893	0.582394	NA	-0.0398601	0.531564	NA	-0.0833501	0.181829	NA
P10493	Nid1	9	-0.162651	0.0072982	DOWN	0.0397995	0.552763	NA	0.0952667	0.363596	NA	0.0217448	0.72969	NA	0.305372	1.59e-05	UP	0.160945	0.0190218	UP	-0.288748	0.0197234	DOWN	-0.0493378	0.72979	NA	-0.252093	0.0421794	NA	-0.197775	0.140601	NA	0.014325	0.910463	NA	-0.0351731	0.794164	NA
P10518	Alad	13	0.17717	0.00414067	UP	0.150835	0.00692117	UP	0.23612	0.000192338	UP	0.216788	0.000352362	UP	0.150937	0.00423502	UP	0.128945	0.0342379	UP	0.0249522	0.727988	NA	-0.143402	0.0823844	NA	-0.0962728	0.208916	NA	-0.112426	0.117889	NA	-0.0982028	0.298194	NA	0.085329	0.273388	NA
P10605	Ctsb	7	0.323149	4.95e-07	UP	0.474968	2.64e-07	UP	0.560014	4.81e-07	UP	0.48352	4.54e-10	UP	0.448225	1.03e-05	UP	0.388519	2.9e-08	UP	-0.0576119	0.401193	NA	0.183007	0.077051	NA	0.178269	0.0464761	NA	0.16533	0.106462	NA	0.354873	0.00316616	UP	0.188938	0.0380831	NA
P10630;Q8BTU6;E9Q561;D6RJ60;D6RJ11	Eif4a2	6	0.245559	0.000696246	UP	0.296531	0.000499855	UP	0.242176	0.000511877	UP	0.16844	0.0122816	UP	0.130506	0.0125894	UP	0.141577	0.0238123	UP	0.133929	0.0118576	UP	0.40039	0.000187751	UP	0.396502	6.27e-07	UP	0.604029	1.81e-08	UP	0.548945	2.02e-08	UP	0.392374	2.33e-06	UP
P10639;CON__sw|P10599_CONT|CONT_THIO_HUMAN	Txn	5	0.324686	0.00150409	UP	0.431311	0.000202109	UP	0.228692	0.0173236	UP	0.122475	0.267493	NA	0.0703161	0.414896	NA	0.137424	0.243631	NA	0.257666	0.00510864	UP	0.281076	0.00131373	UP	0.0914523	0.31962	NA	0.208254	0.00750323	UP	0.0194506	0.81893	NA	0.0526902	0.554257	NA
P10649;A2AE89;F6WHQ7	Gstm1	5	0.307076	0.000386315	UP	0.432908	1.14e-05	UP	0.225385	0.00890223	UP	0.00594994	0.932648	NA	0.137439	0.0440424	NA	-0.0786071	0.257878	NA	0.121534	0.0789072	NA	0.122286	0.0701577	NA	-0.188231	0.0302774	DOWN	-0.389784	2.83e-05	DOWN	-0.381403	6.58e-05	DOWN	-0.427594	6.48e-05	DOWN
P10711;E9PYD5;B7ZCS4;F6XMY4;Q9QVN7	Tcea1	15	-0.0334704	0.422915	NA	0.000944494	0.984794	NA	-0.228108	0.000575146	DOWN	-0.345145	5.61e-06	DOWN	-0.32999	4.94e-06	DOWN	-0.282244	2.23e-06	DOWN	0.0981795	0.236415	NA	0.0681381	0.435215	NA	0.0406538	0.628006	NA	0.0433078	0.626609	NA	-0.142699	0.112409	NA	-0.150078	0.0973848	NA
P10833	Rras	9	0.0245765	0.732716	NA	0.228855	0.0261026	UP	-0.0524468	0.605061	NA	0.0480779	0.409056	NA	0.421104	3.23e-06	UP	0.246454	0.00912225	UP	-0.00377339	0.96144	NA	0.224549	0.0997922	NA	-0.0527798	0.507431	NA	-0.07641	0.3783	NA	0.137029	0.302763	NA	-0.11354	0.152997	NA
P10852	Slc3a2	1	-0.248555	0.00258739	DOWN	-0.148748	0.0741247	NA	-0.344441	0.00229856	DOWN	-0.226169	0.00136381	DOWN	0.146639	0.0131516	UP	0.253341	2.51e-05	UP	-0.320314	0.0013061	DOWN	-0.265642	0.0014039	DOWN	-0.424154	2.6e-06	DOWN	-0.45999	4.31e-07	DOWN	-0.243871	0.0243181	DOWN	-0.45737	8.92e-07	DOWN
P10922	H1f0	3	0.048842	0.625694	NA	-0.0066131	0.958556	NA	0.156713	0.29074	NA	0.375862	0.00141632	UP	0.126391	0.30129	NA	0.20227	0.0322688	UP	-0.298724	0.0458415	NA	-0.303198	0.0610493	NA	-0.375331	0.0136813	DOWN	-0.115158	0.456743	NA	-0.100073	0.503091	NA	-0.150748	0.35006	NA
P11031	Sub1	15	0.0416603	0.34341	NA	0.0161169	0.724641	NA	-0.0463474	0.349455	NA	-0.21127	0.00181618	DOWN	-0.137997	0.00732658	DOWN	-0.279454	2.69e-05	DOWN	0.0207563	0.719228	NA	0.0197704	0.758088	NA	-0.0846041	0.243405	NA	-0.0759062	0.297206	NA	-0.13868	0.0451122	NA	-0.274895	0.000349242	DOWN
P11157;F6RUC3;D3Z0D8;D3Z2A4;Q6PEE3;D3YXX2	Rrm2	4	0.0339783	0.600492	NA	-0.0297839	0.746335	NA	-0.0728456	0.377153	NA	0.0479619	0.481351	NA	0.0199133	0.784713	NA	-0.024764	0.710769	NA	-0.0586695	0.331475	NA	-0.162882	0.0165346	DOWN	-0.0229846	0.669802	NA	-0.0501222	0.35395	NA	-0.0464962	0.447514	NA	-0.0525277	0.478144	NA
P11260		12	-0.381874	0.0236762	DOWN	-0.671615	1.73e-05	DOWN	-0.284771	0.0477558	NA	-0.0396518	0.707016	NA	-0.496238	0.000526789	DOWN	-0.384243	0.00321083	DOWN	-0.57005	1.52e-06	DOWN	-0.86352	8.63e-09	DOWN	-0.866044	4.75e-12	DOWN	-1.01796	6.85e-12	DOWN	-0.979347	5.06e-11	DOWN	-1.03017	3.74e-10	DOWN
P11276	Fn1	9	0.0518384	0.524218	NA	0.24388	0.00115867	UP	0.403144	3.88e-06	UP	0.471325	3.13e-06	UP	0.552492	7.69e-07	UP	0.546084	5.4e-08	UP	0.025279	0.796568	NA	0.393222	0.0154593	UP	0.0492358	0.665444	NA	-0.231146	0.0100137	DOWN	0.17982	0.0991163	NA	0.0313403	0.746173	NA
P11352	Gpx1	7	0.117943	0.347876	NA	0.049043	0.665602	NA	0.538858	0.00445285	UP	0.463149	0.000308172	UP	0.194368	0.0643813	NA	0.511655	0.00053967	UP	0.0301617	0.823278	NA	-0.0835637	0.526273	NA	0.249497	0.106931	NA	0.449979	0.0050611	UP	0.455141	0.00406727	UP	0.755905	3.36e-05	UP
P11404	Fabp3	5	1.05544	5.44e-09	UP	1.36186	2.73e-09	UP	1.11984	2.17e-07	UP	0.26122	0.0393276	UP	0.31991	0.0021058	UP	0.0765594	0.340389	NA	0.591711	0.0004494	UP	0.873261	9.34e-05	UP	0.678187	0.00208633	UP	0.372144	0.0248018	UP	0.719206	0.00310841	UP	0.393868	0.0309759	UP
P11438	Lamp1	6	0.178794	3.65e-05	UP	0.185772	0.00785261	UP	0.255495	0.000187644	UP	0.234288	2.25e-05	UP	0.132624	0.00924385	UP	0.238783	1.21e-05	UP	0.0406709	0.458228	NA	0.118971	0.0344408	NA	0.228505	0.0010906	UP	0.192482	0.00213411	UP	0.236834	0.0061438	UP	0.164093	0.0117716	UP
P11440;D3Z2T9	Cdk1	10	-0.0136883	0.806708	NA	-0.147146	0.0417457	NA	-0.0329679	0.505817	NA	0.0823682	0.145223	NA	-0.0211127	0.686705	NA	-0.0533657	0.281247	NA	-0.0484967	0.278611	NA	-0.149315	0.00567426	DOWN	0.0445463	0.285663	NA	0.0921532	0.0553893	NA	0.0371841	0.457695	NA	0.0532885	0.34185	NA
P11499;E9Q3D6;E9PX27;D3Z1R1	Hsp90ab1	10	0.116112	0.0659012	NA	-0.0762981	0.395812	NA	-0.00811941	0.889801	NA	0.113294	0.0450335	NA	0.0356972	0.534242	NA	0.00331693	0.954357	NA	0.0811043	0.0916435	NA	-0.0151956	0.793925	NA	0.161177	0.00579349	UP	0.294665	5.35e-06	UP	0.232338	0.00096217	UP	0.254607	9.34e-05	UP
P11531;A2A9Z1;A2A9Z2	Dmd	9	-0.0244151	0.659607	NA	-0.00903944	0.876656	NA	-0.0836146	0.233318	NA	0.062605	0.27103	NA	0.101923	0.108746	NA	0.132769	0.0214995	UP	-0.0377458	0.593286	NA	-0.0746937	0.270581	NA	0.0296664	0.670191	NA	-0.0833712	0.234362	NA	-0.0498567	0.465212	NA	-0.0281324	0.742205	NA
P11679;CON__sw|Q9H552_CONT|CONT_Q9H552	Krt8	15	0.321395	0.135762	NA	0.487531	0.0186903	UP	0.128492	0.415175	NA	-0.207387	0.0803203	NA	-0.591695	6.69e-05	DOWN	-0.541595	0.000442005	DOWN	0.00932156	0.967959	NA	0.225395	0.329385	NA	-0.611449	0.0206022	DOWN	-0.861786	0.000570802	DOWN	-0.575841	0.0271463	DOWN	-0.204826	0.460433	NA
P11688	Itga5	1	-0.0581439	0.518203	NA	-0.0590223	0.588932	NA	-0.269774	0.00198123	DOWN	-0.0701942	0.334956	NA	0.0413799	0.655405	NA	0.113333	0.142009	NA	-0.0365403	0.60873	NA	0.0277569	0.777419	NA	-0.0314905	0.690076	NA	-0.232315	0.00160774	DOWN	-0.0345331	0.72883	NA	-0.128999	0.0774554	NA
P11983;F2Z483	Tcp1	15	0.11598	0.00188274	UP	0.0930933	0.00945957	NA	-0.0130289	0.723964	NA	-0.0204337	0.539442	NA	-0.0909235	0.0179616	NA	-0.0896556	0.0266359	NA	0.070958	0.158777	NA	0.020757	0.685784	NA	-0.0137617	0.816656	NA	0.0299417	0.583856	NA	-0.0145017	0.776292	NA	-0.0542508	0.310819	NA
P12265;Q99KJ6;D3YY48	Gusb	1	-0.00507208	0.948554	NA	0.0142502	0.846032	NA	0.0543846	0.502504	NA	0.0709079	0.278444	NA	0.0367821	0.551405	NA	0.111629	0.0831091	NA	-0.296101	0.00045006	DOWN	-0.130111	0.0705105	NA	-0.258516	0.0024512	DOWN	-0.246102	0.000985065	DOWN	-0.297189	0.00150786	DOWN	-0.333442	6.66e-05	DOWN
P12382	Pfkl	4	-0.289498	8.17e-06	DOWN	-0.368215	1.42e-07	DOWN	-0.475639	9.53e-09	DOWN	-0.469086	1.51e-08	DOWN	-0.202315	0.00100928	DOWN	-0.364876	8.41e-08	DOWN	-0.307563	0.00024354	DOWN	-0.28499	0.000231017	DOWN	-0.263201	4.56e-05	DOWN	-0.335092	6.02e-06	DOWN	-0.0770655	0.302837	NA	-0.200901	0.0067369	DOWN
P12787	Cox5a	7	-0.0307811	0.547238	NA	0.174056	0.0390139	UP	0.433983	5.61e-05	UP	0.480207	2.85e-07	UP	0.312044	0.00674685	UP	0.240992	0.00115573	UP	-0.0498881	0.619682	NA	0.133455	0.122344	NA	0.209055	0.0572468	NA	0.0922879	0.255025	NA	0.22318	0.0382141	NA	0.328217	0.00199317	UP
P12815	Pdcd6	6	0.187847	0.00051543	UP	0.218795	0.000105118	UP	0.205771	0.00107539	UP	0.0790313	0.108248	NA	-0.00410181	0.929921	NA	-0.015482	0.730535	NA	0.252308	3.02e-05	UP	0.182651	0.00119705	UP	0.196683	0.00112634	UP	0.198934	0.0003491	UP	0.253941	0.000217697	UP	0.167868	0.00265268	UP
P12970;L7N202;D3YXT4;F6YI27;F6ZVW4;F6VBB8;V9GX35;F6SSI5	Rpl7a	8	0.27194	0.0010108	UP	0.101068	0.181309	NA	0.0838993	0.325262	NA	0.116914	0.1792	NA	-0.0610731	0.417473	NA	-0.010436	0.89158	NA	0.355732	9.34e-07	UP	0.0753388	0.449258	NA	0.221953	0.0011458	UP	0.280963	5.85e-06	UP	0.142125	0.0624713	NA	0.245784	7.02e-05	UP
P13020	Gsn	15	0.154586	0.0336232	UP	0.293806	6.57e-05	UP	-0.321012	0.01826	DOWN	-0.53145	6.18e-07	DOWN	-0.726542	2.6e-08	DOWN	-0.411723	0.00249365	DOWN	-0.284589	0.0750266	NA	-0.209395	0.192641	NA	-0.482112	0.0028085	DOWN	-0.591505	0.000338447	DOWN	-0.250782	0.199758	NA	-0.337966	0.102093	NA
P13439;D6RJ62	Umps	10	-0.0116997	0.829934	NA	-0.0363737	0.50131	NA	0.0787386	0.21105	NA	0.160671	0.0107027	UP	0.102585	0.0939656	NA	-0.0318845	0.507486	NA	0.0859438	0.0840377	NA	0.104534	0.0639993	NA	0.240581	0.000230816	UP	0.20715	0.000505989	UP	0.160962	0.0123075	UP	0.261387	3.96e-05	UP
P13597	Icam1	1	-0.108005	0.12964	NA	0.0167111	0.896103	NA	-0.100649	0.265141	NA	-0.101783	0.189133	NA	0.355922	0.000155039	UP	0.265986	0.00303056	UP	-0.478098	8.85e-08	DOWN	-0.40171	0.000125405	DOWN	-0.517218	5e-07	DOWN	-0.473608	1.85e-06	DOWN	-0.587927	2.22e-07	DOWN	-0.53887	2.84e-07	DOWN
P14069	S100a6	15	0.376945	0.0823352	NA	0.30791	0.104989	NA	-0.42272	0.033369	DOWN	-0.635707	0.00306661	DOWN	-0.988911	1.52e-05	DOWN	-0.540304	0.00470717	DOWN	0.480338	0.0405368	NA	0.409773	0.0032746	UP	-0.252623	0.0186183	DOWN	-0.343738	0.000328462	DOWN	-0.822866	7.69e-06	DOWN	-0.193449	0.357867	NA
P14094	Atp1b1	9	0.210352	0.00838874	UP	0.438024	2.15e-05	UP	0.374926	0.000790384	UP	0.543402	5.27e-07	UP	0.717775	8.52e-09	UP	0.726421	4.09e-09	UP	0.125605	0.242996	NA	0.388663	0.00516072	UP	0.230909	0.0183327	UP	0.160784	0.15856	NA	0.211627	0.165065	NA	-0.0659154	0.520306	NA
P14115	Rpl27a	8	0.0349447	0.621467	NA	-0.0598515	0.431282	NA	-0.0560632	0.50125	NA	0.049731	0.510235	NA	-0.0616749	0.393793	NA	-0.078321	0.249646	NA	0.145924	0.00705306	UP	-0.0594357	0.426132	NA	0.0911188	0.0686579	NA	0.222472	0.000487547	UP	0.0887648	0.277868	NA	0.144431	0.0243911	UP
P14131	Rps16	8	0.169901	0.00853217	UP	0.0297439	0.678481	NA	-0.0167488	0.807482	NA	-0.0267287	0.733968	NA	-0.216459	0.00500159	DOWN	-0.171957	0.0129222	DOWN	0.170101	0.0163723	UP	-0.0881673	0.366048	NA	0.0222311	0.768188	NA	0.14384	0.0372513	NA	0.0372115	0.687608	NA	0.0708269	0.382139	NA
P14148;F6XI62	Rpl7	8	0.325869	2.94e-05	UP	0.180711	0.0165006	UP	0.0135514	0.900474	NA	0.116732	0.171284	NA	-0.0399612	0.6242	NA	0.0349211	0.643021	NA	0.392042	4.9e-06	UP	0.125522	0.242179	NA	0.288463	0.00140317	UP	0.39157	3.39e-06	UP	0.283044	0.00184436	UP	0.341537	2.39e-05	UP
P14152;B1ATQ3	Mdh1	6	0.227004	6.65e-05	UP	0.272572	0.000101176	UP	0.0985257	0.144002	NA	0.0379505	0.39031	NA	0.0299022	0.503711	NA	-0.120625	0.0126956	DOWN	0.128269	0.00777514	UP	0.200213	0.0014399	UP	0.298047	1.26e-05	UP	0.35228	2.62e-07	UP	0.408467	2.23e-07	UP	0.328232	1.17e-06	UP
P14206	Rpsa	8	0.0986743	0.0298194	NA	0.0809172	0.0445361	NA	0.0696291	0.118715	NA	0.173045	0.000518119	UP	-0.00983188	0.815769	NA	0.000157456	0.997031	NA	0.0735958	0.0841803	NA	-0.04832	0.33517	NA	0.0265585	0.531753	NA	0.0927027	0.0630334	NA	0.0268221	0.624467	NA	0.0729171	0.186542	NA
P14211	Calr	7	0.0578714	0.277993	NA	0.158545	0.0743277	NA	0.524312	1.55e-05	UP	0.570964	3.48e-07	UP	0.616841	1.93e-06	UP	0.55123	1.14e-07	UP	-0.175169	0.0339694	NA	0.183885	0.126921	NA	0.291261	0.00677107	UP	0.235418	0.0127791	UP	0.478466	0.000660607	UP	0.505736	1.56e-05	UP
P14576	Srp54	4	0.0707983	0.32271	NA	0.0219343	0.760098	NA	-0.187071	0.0374457	DOWN	-0.208319	0.0178568	DOWN	-0.114434	0.152648	NA	-0.0958129	0.274489	NA	-0.0629673	0.446468	NA	-0.156915	0.0982196	NA	-0.0810378	0.267791	NA	-0.0645443	0.373938	NA	-0.10017	0.233716	NA	-0.0402308	0.684214	NA
P14602;D3YZ06	Hspb1	10	-0.0388396	0.750996	NA	-0.232537	0.0716854	NA	0.140073	0.347608	NA	0.402044	0.00464283	UP	0.211424	0.104045	NA	-0.0143322	0.906346	NA	-0.145933	0.384327	NA	-0.228088	0.119875	NA	0.0783427	0.580656	NA	0.0411236	0.765807	NA	-0.155327	0.265406	NA	-0.00159846	0.991322	NA
P14685;F7B7L8	Psmd3	11	0.0851764	0.0867326	NA	0.10198	0.0354988	UP	-0.132822	0.0727085	NA	-0.129781	0.0329703	DOWN	-0.0332742	0.552143	NA	-0.030725	0.497666	NA	0.0523724	0.440132	NA	0.0369938	0.570215	NA	-0.0963925	0.141078	NA	-0.130796	0.0602146	NA	0.0403821	0.591817	NA	0.0527368	0.555737	NA
P14733	Lmnb1	3	-0.295628	0.00287735	DOWN	-0.153177	0.0960737	NA	0.267098	0.014233	UP	0.430924	0.00156063	UP	0.354787	0.00644956	UP	0.387992	0.000655167	UP	-0.230378	0.124553	NA	-0.00633795	0.968014	NA	-0.0888104	0.565902	NA	-0.157023	0.279953	NA	-0.206351	0.170617	NA	0.0463877	0.772284	NA
P14873	Map1b	15	0.0262787	0.680651	NA	-0.0911611	0.116125	NA	-0.47367	2.1e-06	DOWN	-0.71196	1.03e-09	DOWN	-0.746257	5.8e-10	DOWN	-0.687598	3.17e-09	DOWN	0.208153	0.0228542	UP	0.0847714	0.307202	NA	0.0229494	0.75291	NA	-0.297664	0.00019892	DOWN	-0.114789	0.300805	NA	-0.395357	0.000488855	DOWN
P14901;H3BKP1	Hmox1	12	-0.219632	0.000481995	DOWN	-0.460528	9.67e-08	DOWN	-0.274791	0.000187766	DOWN	-0.264788	0.00027172	DOWN	-0.283268	0.00015071	DOWN	-0.221319	0.00148531	DOWN	-0.372074	3.99e-06	DOWN	-0.459716	1.62e-07	DOWN	-0.399507	2.29e-06	DOWN	-0.397756	6.87e-06	DOWN	-0.396394	1.54e-05	DOWN	-0.116075	0.0530859	NA
P15105;D3YVK1;D3Z121	Glul	8	-0.352617	0.000667556	DOWN	-0.663473	1.53e-08	DOWN	-0.633039	8.68e-07	DOWN	-0.609998	3.8e-08	DOWN	-0.830197	3.69e-11	DOWN	-0.748027	6.26e-09	DOWN	0.628712	2.51e-06	UP	0.144264	0.200839	NA	0.364104	0.00141303	UP	0.40332	3.02e-05	UP	0.281994	0.0121561	UP	0.204851	0.0184839	UP
P15532;Q5NC80	Nme1	15	0.137843	0.0291812	UP	0.0894037	0.131498	NA	-0.273442	0.000738665	DOWN	-0.208999	0.00135458	DOWN	-0.268151	0.000479509	DOWN	-0.432475	2.86e-06	DOWN	0.0528139	0.635496	NA	-0.0270736	0.804502	NA	0.00340059	0.976372	NA	-0.101372	0.368363	NA	0.0180866	0.865557	NA	-0.00752209	0.942977	NA
P15864	Hist1h1c	10	0.194561	0.0368467	UP	0.315862	0.00211448	UP	0.494142	0.00185958	UP	0.818087	2.3e-08	UP	0.391567	0.00129871	UP	0.398256	0.00014602	UP	0.307562	0.0114846	UP	0.224012	0.0201723	UP	0.260752	0.00741439	UP	0.471764	0.00166688	UP	0.310876	0.0515505	NA	0.119545	0.250759	NA
P16045	Lgals1	15	0.854599	2.64e-06	UP	0.932813	1.07e-06	UP	0.0392496	0.788183	NA	-0.30319	0.0300775	DOWN	-0.339185	0.013495	DOWN	-0.40717	0.00247693	DOWN	0.389652	0.0215529	UP	0.258369	0.034643	NA	-0.486481	0.0131051	DOWN	-0.731199	1.5e-05	DOWN	-0.939033	4.59e-07	DOWN	-0.543204	0.00369032	DOWN
P16125;D3Z7F0	Ldhb	6	0.726296	6.72e-08	UP	1.04927	8.12e-08	UP	0.684799	3.47e-06	UP	0.135081	0.231889	NA	0.382074	0.000275642	UP	0.137796	0.069488	NA	0.541636	1.48e-05	UP	0.860481	2.65e-08	UP	0.876015	8.74e-11	UP	0.816426	5.13e-10	UP	0.950549	6.59e-09	UP	0.522362	2.99e-07	UP
P16254;A2AUM6	Srp14	2	0.104517	0.024902	UP	0.0439617	0.305812	NA	-0.121942	0.0286121	DOWN	-0.155481	0.00475659	DOWN	-0.137914	0.00808429	DOWN	-0.138956	0.00948247	DOWN	0.0806362	0.146553	NA	0.0927104	0.128747	NA	0.059899	0.350474	NA	0.200494	0.00596404	UP	0.115642	0.0560621	NA	0.182364	0.00455659	UP
P16330	Cnp	9	-0.23287	0.0020994	DOWN	-0.206413	0.00111149	DOWN	-0.217193	0.00179781	DOWN	-0.105152	0.0673425	NA	0.073772	0.148804	NA	0.193986	0.0426029	NA	-0.277118	0.00968173	DOWN	0.00830578	0.936438	NA	-0.00884624	0.936639	NA	-0.0209165	0.864074	NA	0.106255	0.314403	NA	0.00326283	0.973776	NA
P16332	Mut	7	-0.0835579	0.0390828	NA	0.000167054	0.997091	NA	0.16382	0.00888986	UP	0.139029	0.00783134	UP	0.119683	0.0291839	UP	0.101876	0.064797	NA	0.104779	0.0639615	NA	0.150375	0.0126662	UP	0.257597	5.15e-05	UP	0.229181	0.000230107	UP	0.25772	0.00010103	UP	0.246279	0.000240259	UP
P16460;J3QNG0	Ass1	6	0.494082	4.16e-05	UP	0.577126	7.38e-06	UP	0.578344	7.63e-07	UP	0.319785	0.00250313	UP	0.28281	0.00132821	UP	0.234502	0.0114306	UP	0.394061	0.000912527	UP	0.472898	0.000106757	UP	0.675597	2.99e-07	UP	0.670105	1.18e-08	UP	0.503942	9.94e-06	UP	0.518338	4.97e-06	UP
P16951;G3UXC3;A2AQE9;A2AQF0;A2AQF1;F6Z2B2	Atf2	12	-0.154021	0.0948254	NA	-0.208312	0.0274783	DOWN	0.0114174	0.896184	NA	-0.0345144	0.748848	NA	-0.129399	0.19597	NA	-0.0679673	0.449351	NA	0.0100303	0.88248	NA	-0.0341149	0.711643	NA	-0.0110428	0.883594	NA	-0.157884	0.0324278	NA	-0.137806	0.125631	NA	-0.200692	0.011511	DOWN
P17047	Lamp2	13	0.353304	6.2e-06	UP	0.426864	7.82e-07	UP	0.624644	7.24e-07	UP	0.383197	4.39e-06	UP	0.434973	1.08e-05	UP	0.265473	5.63e-05	UP	-0.142181	0.141909	NA	0.11884	0.205853	NA	0.0866026	0.406891	NA	-0.146161	0.152017	NA	0.184013	0.138623	NA	-0.0303195	0.801246	NA
P17095	Hmga1	15	0.221369	0.0179116	UP	0.177207	0.0589207	NA	-0.113489	0.230242	NA	-0.0578206	0.623908	NA	-0.116	0.194036	NA	-0.266078	0.00596206	DOWN	0.286407	0.00549052	UP	0.191532	0.0593751	NA	0.0326396	0.745869	NA	-0.0591826	0.555756	NA	-0.175129	0.100045	NA	-0.0439795	0.66279	NA
P17156;REV__S4R2C6;REV__S4R2A8;REV__F6RL59;REV__Q9CYG3;REV__S4R1Y6;REV__F6RCJ3;REV__F6YKN8	Hspa2	11	0.16206	0.088663	NA	0.200599	0.0239811	UP	0.101393	0.303412	NA	0.0523457	0.553916	NA	-0.0906521	0.293332	NA	0.0725702	0.380737	NA	-0.113892	0.26488	NA	-0.234806	0.00368493	DOWN	-0.409357	6.12e-06	DOWN	-0.374177	1.04e-05	DOWN	-0.384407	2.62e-05	DOWN	-0.302113	0.00651973	DOWN
P17182;Q6PHC1;B0QZL1;B1ARR7;B1ARR6	Eno1	11	-0.114036	0.0352543	DOWN	-0.234384	0.000777254	DOWN	-0.381105	5.68e-06	DOWN	-0.31511	0.000123937	DOWN	-0.158878	0.0163776	DOWN	-0.372939	6.12e-06	DOWN	-0.198253	0.00234809	DOWN	-0.20705	0.00418162	DOWN	-0.291635	0.000287976	DOWN	-0.40311	4.1e-06	DOWN	-0.251035	0.00682424	DOWN	-0.319022	0.00011985	DOWN
P17426;F6TPX8;F6VSP9	Ap2a1	1	0.150891	0.00110654	UP	0.165725	0.000580607	UP	0.0159744	0.788399	NA	0.0971652	0.0218382	NA	0.271903	4.96e-06	UP	0.289595	6.48e-07	UP	0.080709	0.0997136	NA	0.109153	0.0239684	UP	-0.118474	0.018051	DOWN	-0.129496	0.0137819	DOWN	-0.0845001	0.129774	NA	-0.116898	0.0288505	DOWN
P17427;E9PWD0	Ap2a2	1	0.00661383	0.877436	NA	0.0703476	0.0974058	NA	-0.0892669	0.109036	NA	0.0506929	0.175873	NA	0.154136	0.00122235	UP	0.204699	0.000105568	UP	-0.0433226	0.389124	NA	0.006694	0.905978	NA	-0.0902166	0.0860732	NA	-0.126318	0.0144102	DOWN	-0.0106847	0.888886	NA	-0.113437	0.0636741	NA
P17439	Gba	12	0.0400677	0.610081	NA	0.0239994	0.686011	NA	0.100362	0.153343	NA	0.149607	0.0324085	UP	-0.0223936	0.738205	NA	0.142819	0.0264739	UP	0.00645766	0.933048	NA	-0.069148	0.36001	NA	-0.0863881	0.2835	NA	-0.214159	0.00282233	DOWN	-0.21042	0.0105012	DOWN	-0.032808	0.632532	NA
P17665;J3QNB4	Cox7c	7	0.0212378	0.764925	NA	0.196325	0.0370342	UP	0.305435	0.00163557	UP	0.182016	0.0115345	UP	0.270294	0.0147642	UP	0.0237938	0.774352	NA	0.0493757	0.588689	NA	0.121326	0.168847	NA	0.284802	0.0163056	UP	0.185125	0.0550102	NA	0.316543	0.00416013	UP	0.375681	0.00227209	UP
P17742;F8VPN3;V9GXC1;V9GX31	Ppia	6	0.129044	0.0576523	NA	0.153752	0.0267845	UP	0.0636104	0.349737	NA	0.134014	0.0382678	UP	-0.0291382	0.616843	NA	-0.164573	0.00584823	DOWN	-0.082156	0.387906	NA	-0.0579645	0.504021	NA	-0.0678007	0.452043	NA	-0.000552288	0.995414	NA	-0.00823458	0.932842	NA	0.0852915	0.341218	NA
P17751;H7BXC3	Tpi1	11	-0.198739	0.00042565	DOWN	-0.202137	0.00225063	DOWN	-0.323783	0.000197185	DOWN	-0.468223	2.43e-06	DOWN	0.0230617	0.650551	NA	-0.368274	3.6e-06	DOWN	-0.356891	0.000109429	DOWN	-0.234255	0.00627432	DOWN	-0.426967	4.74e-05	DOWN	-0.517902	1.55e-06	DOWN	-0.296638	0.0177957	DOWN	-0.385005	0.000580068	DOWN
P17809;G3UYL0;A2A7P3;G3V010	Slc2a1	1	-0.84537	3.53e-06	DOWN	-0.78919	5.57e-09	DOWN	-1.02789	1.55e-08	DOWN	-0.966955	3.85e-09	DOWN	-0.0873517	0.160193	NA	-0.523875	4.21e-05	DOWN	-0.371599	0.0189602	DOWN	-0.300961	0.0287393	NA	-0.557632	0.000585536	DOWN	-0.772701	3.66e-06	DOWN	-0.25781	0.174373	NA	-0.52534	0.000324579	DOWN
P17918	Pcna	7	0.0250225	0.621867	NA	-0.0257155	0.680784	NA	0.0346206	0.56497	NA	0.110424	0.0319409	UP	0.0899552	0.0964399	NA	-0.0208799	0.666102	NA	-0.0490364	0.277818	NA	0.0686784	0.169223	NA	0.173618	0.00182665	UP	0.162061	0.00474858	UP	0.121953	0.0215674	UP	0.141173	0.0104936	UP
P18155	Mthfd2	3	-0.120845	0.166058	NA	-0.0822243	0.325841	NA	0.156826	0.0456982	NA	0.0722841	0.304728	NA	0.00689302	0.92623	NA	0.19482	0.0206681	UP	-0.193142	0.0447349	NA	-0.184168	0.0459421	NA	-0.1875	0.0553025	NA	-0.0395028	0.67031	NA	-0.124979	0.189498	NA	-0.0861357	0.42349	NA
P18242;F6Y6L6;F8WIR1	Ctsd	6	0.145434	0.0404762	NA	0.0767852	0.256597	NA	0.176931	0.0332353	UP	0.0653882	0.267091	NA	-0.105218	0.0810478	NA	0.0659779	0.153092	NA	0.0203245	0.765591	NA	0.181767	0.0349264	NA	0.167457	0.0298389	UP	0.0230705	0.779312	NA	0.190898	0.0125864	UP	0.241391	0.00168559	UP
P18760;F8WGL3	Cfl1	2	0.160107	0.0258302	UP	0.126842	0.0359369	UP	-0.0181982	0.765193	NA	-0.00732484	0.908268	NA	-0.125572	0.0419133	NA	-0.156765	0.0190311	DOWN	0.0514976	0.520903	NA	0.0326242	0.67937	NA	0.12648	0.0556222	NA	0.247012	0.00180522	UP	0.0484074	0.527845	NA	0.147083	0.0383849	NA
P19096	Fasn	6	0.205362	0.00473964	UP	0.0493164	0.527572	NA	0.0667567	0.270014	NA	0.175868	0.00413966	UP	0.115602	0.0940306	NA	-0.0190953	0.769155	NA	0.212079	0.000710312	UP	0.0594536	0.352806	NA	0.239834	0.00104639	UP	0.157624	0.00964456	UP	0.226006	0.00132288	UP	0.213666	0.00206902	UP
P19137;F8VQ40	Lama1	4	-0.419647	0.00081529	DOWN	-0.163233	0.186072	NA	-0.339541	0.0299593	DOWN	-0.566618	5.07e-05	DOWN	-0.431643	0.000433624	DOWN	-0.522621	0.000122329	DOWN	-0.475537	0.00273947	DOWN	-0.187133	0.321362	NA	-0.408687	0.00709155	DOWN	-0.358509	0.0221628	DOWN	-0.0017415	0.993174	NA	-0.102461	0.557177	NA
P19157;F6RWR5	Gstp1	not-sig	0.0692337	0.364279	NA	0.104679	0.181956	NA	0.0483563	0.596501	NA	0.0386489	0.607273	NA	-0.0847188	0.261539	NA	-0.136359	0.077287	NA	-0.0160211	0.799851	NA	-0.117942	0.0777738	NA	-0.106789	0.0614964	NA	-0.082886	0.201205	NA	-0.0636964	0.452109	NA	-0.115577	0.15004	NA
P19253;E9Q5A0;S4R281	Rpl13a	8	0.149634	0.0164011	UP	0.041478	0.537483	NA	-0.0603798	0.409989	NA	0.0964461	0.196001	NA	-0.0483295	0.43462	NA	-0.0263325	0.644237	NA	0.222377	0.000126098	UP	-9.92812e-05	0.998978	NA	0.130929	0.0189234	UP	0.168438	0.00141449	UP	0.0993156	0.0932432	NA	0.0972708	0.0448161	NA
P19324	Serpinh1	4	-0.296893	0.0270542	DOWN	-0.233454	0.106371	NA	-0.455236	0.00208337	DOWN	-0.726418	2.7e-06	DOWN	-0.555202	0.00012488	DOWN	-0.59534	0.00157793	DOWN	-0.581646	0.00100709	DOWN	-0.290698	0.160894	NA	-0.496397	0.00414179	DOWN	-0.35724	0.017711	DOWN	0.202463	0.378575	NA	-0.0277881	0.882112	NA
P19426;G3UY39	Nelfe	not-sig	0.0581399	0.205178	NA	-0.0248807	0.584619	NA	0.00946424	0.849098	NA	-0.0445823	0.307436	NA	-0.0967704	0.0644004	NA	-0.0510023	0.221627	NA	0.0402678	0.614277	NA	-0.0411357	0.606962	NA	-0.0226323	0.779806	NA	0.0184117	0.815193	NA	-0.0948195	0.243686	NA	-0.0684382	0.434584	NA
P19783;M0QWX7;M0QWX2	Cox4i1	7	0.0389504	0.410538	NA	0.209416	0.00908776	UP	0.412044	1.31e-05	UP	0.368458	6.13e-06	UP	0.294637	0.000443367	UP	0.098939	0.288326	NA	0.0151085	0.808343	NA	0.150629	0.052115	NA	0.368546	3.75e-05	UP	0.219894	0.0019478	UP	0.317784	0.0029919	UP	0.283584	0.00572287	UP
P20029	Hspa5	7	-0.082874	0.256706	NA	-0.0844733	0.369817	NA	0.262303	0.0110314	UP	0.336719	0.000763333	UP	0.33701	0.00112247	UP	0.268106	0.00293456	UP	-0.183934	0.0545427	NA	0.00563953	0.966238	NA	-0.0761958	0.430401	NA	-0.0976815	0.306702	NA	0.144521	0.16518	NA	0.217346	0.0353845	NA
P20060	Hexb	5	0.319315	2.66e-06	UP	0.548765	4.97e-06	UP	0.516641	5.84e-06	UP	0.268324	3.72e-05	UP	0.420881	4.77e-06	UP	0.249543	0.000247835	UP	0.000614983	0.990417	NA	0.271587	0.0267813	NA	0.125599	0.0817593	NA	-0.0710088	0.154901	NA	0.11837	0.178445	NA	-0.0831449	0.154561	NA
P20108	Prdx3	7	0.0372728	0.376406	NA	0.110389	0.0305028	UP	0.343183	4.16e-06	UP	0.286318	7.67e-06	UP	0.316269	9.79e-06	UP	0.197639	0.00157912	UP	0.0310828	0.639584	NA	0.0723132	0.205342	NA	0.268916	0.000276822	UP	0.0963451	0.153354	NA	0.208957	0.00197743	UP	0.271158	0.000492492	UP
P20152;A2AKJ2	Vim	3	0.0203334	0.891038	NA	0.0236502	0.882395	NA	0.19037	0.259728	NA	0.370872	0.0564205	NA	0.465332	0.0298077	UP	0.341055	0.0507099	NA	0.00489218	0.970417	NA	0.0556878	0.579462	NA	0.293908	0.0205729	UP	0.0256939	0.810213	NA	-0.0762471	0.621751	NA	0.066613	0.508159	NA
P20263;E2JL30;G3UZG9	Pou5f1	10	-0.14425	0.0125363	DOWN	-0.0933121	0.231217	NA	-0.0112302	0.814284	NA	0.0597911	0.299131	NA	-0.0644245	0.227835	NA	0.0590991	0.316812	NA	0.178479	0.00230009	UP	0.106465	0.189282	NA	0.167351	0.0273602	UP	0.214874	0.000744051	UP	0.0975671	0.153754	NA	0.098013	0.0700273	NA
P20664;J3QN19	Prim1	4	0.00722114	0.884479	NA	-0.0379095	0.460909	NA	-0.162631	0.0233267	DOWN	-0.106373	0.0402086	NA	-0.0892657	0.146789	NA	-0.120096	0.025695	DOWN	-0.0313249	0.587796	NA	-0.0310909	0.571482	NA	-0.0599213	0.296196	NA	-0.112825	0.0240647	DOWN	0.0406208	0.502781	NA	-0.0628757	0.360057	NA
P21126;F8WHM4	Ubl4a	5	0.22646	0.000639184	UP	0.156644	0.00160912	UP	0.21707	0.000366255	UP	0.243762	4.09e-05	UP	0.192343	0.000617437	UP	0.0258104	0.547553	NA	0.126258	0.0256356	NA	-0.0418707	0.443698	NA	0.0271367	0.63862	NA	0.0497198	0.318795	NA	0.0227953	0.713959	NA	-0.0227915	0.701524	NA
P21278	Gna11	9	-0.0955172	0.101769	NA	0.0652507	0.263231	NA	-0.216369	0.00445538	DOWN	-0.0666392	0.311743	NA	0.141028	0.0169551	UP	0.258594	0.000297492	UP	-0.160821	0.0425936	NA	-0.0182094	0.793273	NA	-0.102212	0.150612	NA	0.0332986	0.679491	NA	0.0292133	0.780829	NA	-0.0328378	0.61897	NA
P21279	Gnaq	9	0.0222586	0.772274	NA	0.240867	0.00803893	UP	-0.0684628	0.544228	NA	0.0370389	0.634006	NA	0.22761	0.0181351	UP	0.421304	1.51e-05	UP	-0.0803369	0.410858	NA	0.0493767	0.662859	NA	0.130034	0.26374	NA	0.0667617	0.560955	NA	0.160545	0.187637	NA	-0.0525595	0.63036	NA
P21550;Q5SX59;J3QPZ9;Q5SX60;Q5SX61	Eno3	15	-0.0063462	0.861334	NA	-0.311307	0.000510259	DOWN	-0.746617	8.88e-12	DOWN	-0.797549	1.47e-11	DOWN	-0.711272	3.67e-11	DOWN	-0.786381	4.84e-08	DOWN	0.0269442	0.5897	NA	-0.3432	1.1e-06	DOWN	-0.482314	3.64e-07	DOWN	-0.654458	5.26e-08	DOWN	-0.853064	2.61e-11	DOWN	-0.657887	3.7e-10	DOWN
P21619	Lmnb2	3	-0.217462	0.00197547	DOWN	-0.172618	0.0150933	DOWN	0.120519	0.11437	NA	0.242987	0.0063838	UP	0.179765	0.0435854	NA	0.173412	0.0188145	UP	-0.233858	0.0141003	DOWN	-0.0426703	0.685453	NA	-0.054945	0.593812	NA	-0.216084	0.0250084	DOWN	-0.193348	0.0550696	NA	-0.0802094	0.401807	NA
P21956	Mfge8	7	-0.182874	0.00152468	DOWN	0.0184984	0.765343	NA	0.522079	1.84e-05	UP	0.503594	1.04e-07	UP	0.559125	3.69e-07	UP	0.677145	1.11e-07	UP	-0.454424	0.00021995	DOWN	-0.0852839	0.480101	NA	-0.270676	0.0153856	DOWN	-0.270396	0.0179248	DOWN	0.182336	0.08983	NA	0.364427	0.00349686	UP
P21995	Emb	15	-0.469919	2.61e-05	DOWN	-0.583116	2.45e-05	DOWN	-1.08033	8.77e-10	DOWN	-1.13692	4.63e-11	DOWN	-1.19105	1.21e-11	DOWN	-0.991124	5.84e-09	DOWN	-0.503902	0.000101919	DOWN	-0.473423	0.00109911	DOWN	-0.684409	1.04e-07	DOWN	-0.873027	2.9e-10	DOWN	-0.638336	0.000571326	DOWN	-0.788011	2e-07	DOWN
P22518;B0QZP9	Clk1	2	-0.0813694	0.544909	NA	-0.076031	0.572192	NA	-0.212433	0.124596	NA	-0.218088	0.122041	NA	-0.367081	0.0118935	DOWN	-0.195007	0.126636	NA	0.532456	3.25e-06	UP	0.606633	2.96e-07	UP	0.464513	5.29e-06	UP	0.609599	1.85e-07	UP	0.536845	5.05e-06	UP	0.592173	2.1e-06	UP
P22682;B9EKI5;Q3TTA7	Cbl	4	0.0541254	0.276016	NA	0.0397075	0.38965	NA	0.0227369	0.692899	NA	0.0175404	0.730872	NA	0.06282	0.21411	NA	-0.0312477	0.51663	NA	-0.0745532	0.196611	NA	-0.137938	0.0218137	DOWN	-0.0522994	0.379628	NA	-0.0465728	0.371049	NA	-0.00552578	0.919329	NA	-0.132168	0.032549	NA
P22907	Hmbs	2	0.104187	0.0305343	UP	0.190147	0.00248181	UP	0.0481245	0.338281	NA	-0.00369564	0.944478	NA	-0.0256066	0.541227	NA	-0.143007	0.00110635	DOWN	0.0687983	0.176338	NA	0.167942	0.00872818	UP	0.104625	0.0665534	NA	0.138005	0.0108373	UP	0.152389	0.00737981	UP	0.0199839	0.735436	NA
P23116	Eif3a	11	-0.0197538	0.578924	NA	-0.0630593	0.190588	NA	-0.136309	0.00464958	DOWN	-0.107315	0.0101668	DOWN	-0.0978681	0.0427398	NA	-0.0866444	0.0286584	NA	-0.0134242	0.758047	NA	-0.0961263	0.0700841	NA	-0.0843817	0.0668248	NA	-0.126393	0.0105133	DOWN	-0.1095	0.0268412	DOWN	-0.130012	0.0106352	DOWN
P23475;E9Q0B8;E9PZD4;E9Q163;E9Q4A4	Xrcc6	15	-0.0695761	0.0444935	NA	-0.0944768	0.0136953	NA	-0.191731	0.000977942	DOWN	-0.340363	1.4e-07	DOWN	-0.246067	0.000155056	DOWN	-0.278759	2.63e-07	DOWN	-0.0399075	0.483796	NA	0.0048722	0.926546	NA	-0.134899	0.0370297	NA	-0.193818	0.00192507	DOWN	-0.152367	0.0364309	NA	-0.222945	0.0010846	DOWN
P23591	Tsta3	2	0.159585	0.0003204	UP	0.0888697	0.0266527	NA	0.0576523	0.252005	NA	0.0227694	0.489909	NA	-0.0676638	0.0977268	NA	-0.0505893	0.276695	NA	0.099993	0.0388622	NA	0.140717	0.00607472	UP	0.0991117	0.0474764	NA	0.167252	0.00203962	UP	0.125785	0.0468488	NA	0.175623	0.00215179	UP
P23780	Glb1	6	0.248567	9.39e-06	UP	0.357337	4.46e-07	UP	0.408996	0.000139048	UP	0.184986	0.00011249	UP	0.393125	4.05e-06	UP	0.296029	0.000137207	UP	0.15908	0.0146783	UP	0.384237	6.58e-05	UP	0.382173	2.73e-06	UP	0.161698	0.00832058	UP	0.377181	6.19e-05	UP	0.266342	0.00248882	UP
P23798;B1AR14;A2ASR6;A2ASR7;A2ASR8;P25916	Pcgf2	2	0.00568422	0.937388	NA	-0.103789	0.151943	NA	-0.165224	0.0458595	NA	-0.125672	0.10636	NA	-0.24441	0.00552307	DOWN	-0.242597	0.00534925	DOWN	0.294797	0.000239368	UP	0.30919	0.000271056	UP	0.440626	1.71e-06	UP	0.467713	1.08e-06	UP	0.263308	0.00504648	UP	0.333321	0.000171963	UP
P23881;A2AW45	Tcea3	12	-0.251662	0.00300547	DOWN	-0.357912	0.000507624	DOWN	-0.274959	0.00614727	DOWN	-0.216091	0.00981151	DOWN	-0.257206	0.00195823	DOWN	-0.269112	0.00711023	DOWN	0.168355	0.0260914	NA	0.0653159	0.425066	NA	0.0367254	0.61849	NA	0.187632	0.0204616	UP	-0.0294229	0.710018	NA	0.0249687	0.721297	NA
P24270;A2AL20	Cat	13	0.393384	8.25e-06	UP	0.526789	7.51e-07	UP	0.597594	4.62e-08	UP	0.467009	1.06e-07	UP	0.59495	1.08e-06	UP	0.531294	1.49e-08	UP	0.113724	0.148334	NA	0.28392	0.0311336	NA	-0.0633648	0.599406	NA	-0.268358	0.00256893	DOWN	0.0235641	0.832968	NA	-0.161506	0.0616403	NA
P24288;E9Q4K3;Q8CBC8;B2KFA8;B2KFA9;B2KFA7;B2KFA6;F6YUH3	Bcat1	7	0.105754	0.334081	NA	0.340089	0.0155409	UP	0.718187	2.1e-05	UP	0.750872	2.33e-06	UP	0.6446	7.51e-06	UP	0.656693	1.88e-05	UP	0.14509	0.219698	NA	0.0565721	0.670801	NA	0.187483	0.12265	NA	0.371329	0.0031985	UP	0.238735	0.10874	NA	0.237933	0.0613695	NA
P24369	Ppib	7	0.0443637	0.362953	NA	0.173027	0.00888844	UP	0.358389	2.88e-05	UP	0.501557	4.75e-06	UP	0.416852	3.16e-05	UP	0.445366	1.32e-06	UP	-0.0953736	0.206911	NA	0.203117	0.0355527	NA	0.263923	0.00686474	UP	0.204482	0.0160111	UP	0.369103	0.00225692	UP	0.343954	0.000545726	UP
P24472;F6SC55;P13745	Gsta4	5	0.172033	0.0154582	UP	0.222403	0.00612643	UP	0.101281	0.267632	NA	0.0661597	0.370555	NA	0.234972	0.000452221	UP	-0.0324142	0.558246	NA	0.101381	0.182799	NA	0.129866	0.145151	NA	0.139592	0.145377	NA	0.00507296	0.949908	NA	0.01318	0.885937	NA	-0.222364	0.00634726	DOWN
P24527	Lta4h	2	0.0275539	0.465297	NA	-0.0478592	0.322336	NA	-0.190078	0.000446447	DOWN	-0.189151	0.000341446	DOWN	-0.189403	0.00015815	DOWN	-0.272126	7.49e-06	DOWN	0.0272496	0.547294	NA	0.0618803	0.261013	NA	0.159831	0.00839369	UP	0.214304	0.000147422	UP	0.211622	0.000392972	UP	0.145886	0.0233899	UP
P24547	Impdh2	6	0.0540099	0.267681	NA	0.0758853	0.0479439	NA	0.12955	0.00330816	UP	0.152309	0.00175509	UP	0.0320039	0.405958	NA	0.0109732	0.791565	NA	0.0531653	0.337908	NA	0.0957215	0.0677304	NA	0.0431142	0.449722	NA	0.121175	0.0227618	UP	0.0899242	0.0851119	NA	0.0400098	0.418088	NA
P24668	M6pr	9	0.0180035	0.761757	NA	0.0759583	0.14921	NA	-0.0648841	0.330097	NA	-0.0517317	0.401436	NA	0.153499	0.00704835	UP	0.112121	0.0697104	NA	0.0532234	0.514259	NA	0.0797279	0.314096	NA	0.0926308	0.268962	NA	0.027645	0.764558	NA	0.189618	0.0442977	NA	-0.00650955	0.939608	NA
P24788;A2A9P6;Q64434	Cdk11b	12	-0.0575634	0.14674	NA	-0.108682	0.0094955	DOWN	-0.0597915	0.154284	NA	-0.0434466	0.353997	NA	-0.10729	0.0218342	DOWN	-0.0385321	0.441321	NA	-0.108191	0.0154263	DOWN	-0.147683	0.00439848	DOWN	-0.0932651	0.0376069	NA	-0.0524072	0.235093	NA	-0.0897186	0.0489331	NA	-0.0811852	0.0820493	NA
P24860;G3UY65;Q68EM3	Ccnb1	11	-0.0578471	0.432187	NA	-0.166627	0.146326	NA	-0.398698	0.000352624	DOWN	-0.288984	0.00220638	DOWN	-0.206409	0.0414404	NA	-0.16428	0.0410961	NA	0.133952	0.212227	NA	-0.0375891	0.674758	NA	-0.104403	0.260878	NA	-0.120088	0.20952	NA	-0.114357	0.273106	NA	-0.342822	0.00122307	DOWN
P25206	Mcm3	9	-0.0969034	0.0153379	NA	-0.041195	0.385891	NA	0.0212796	0.645887	NA	-0.00320902	0.92471	NA	0.121521	0.013545	UP	0.158385	0.000212876	UP	-0.0085247	0.874519	NA	0.135741	0.0235352	UP	0.137366	0.0142368	UP	0.0646931	0.239018	NA	0.113209	0.0760883	NA	0.138807	0.0357351	NA
P25444;D3YVC1;J3QMG5;D3YWJ3;L7N240;L7N453;E9Q1N8;F6YTZ4;J3QM94;D3Z536	Rps2	8	0.208688	0.00421477	UP	0.102608	0.168889	NA	-0.130656	0.131278	NA	-0.0535709	0.522973	NA	-0.129525	0.128819	NA	-0.130123	0.0901478	NA	0.210315	0.0141153	UP	-0.0368343	0.711838	NA	0.0645278	0.399133	NA	0.121585	0.114149	NA	0.0543077	0.509558	NA	-0.0106811	0.891122	NA
P26039;A2AIM2;F6SX70;F6S1V7	Tln1	13	0.0861213	0.0609183	NA	0.11567	0.0305294	UP	0.163092	0.00391528	UP	0.103247	0.055025	NA	0.175209	0.000585504	UP	0.128162	0.00610559	UP	-0.0143895	0.764084	NA	-0.0620066	0.206877	NA	-0.105585	0.0354829	NA	-0.186246	0.000913577	DOWN	-0.151252	0.00441135	DOWN	-0.195476	0.00058917	DOWN
P26040	Ezr	2	0.0161811	0.716791	NA	0.118971	0.0188806	UP	-0.108532	0.0873677	NA	-0.186469	0.0019009	DOWN	-0.168325	0.00207224	DOWN	-0.199012	0.000487884	DOWN	-0.0804841	0.207871	NA	-0.0548602	0.427911	NA	-0.0791115	0.240436	NA	0.00380153	0.950602	NA	0.038041	0.561273	NA	-0.0387319	0.549272	NA
P26041	Msn	5	0.155401	0.00820954	UP	0.174267	0.0130913	UP	0.0762425	0.196778	NA	0.047657	0.52656	NA	-0.0216769	0.646178	NA	-0.000453362	0.993154	NA	0.130862	0.0505752	NA	0.103756	0.120152	NA	-0.0403084	0.562946	NA	-0.115287	0.0837918	NA	0.0547803	0.446054	NA	-0.0370517	0.572217	NA
P26043;Q7TSG6	Rdx	15	0.109724	0.0252803	UP	0.0809847	0.0706217	NA	0.0147491	0.752011	NA	-0.0906379	0.0500528	NA	0.0181977	0.688697	NA	-0.0985854	0.0345469	NA	0.00543718	0.921952	NA	-0.0464508	0.474078	NA	-0.0638933	0.306504	NA	-0.0717655	0.198835	NA	0.00983967	0.888134	NA	-0.124689	0.0453936	NA
P26231;REV__Q9JMB1	Ctnna1	1	-0.032678	0.667761	NA	-0.0598345	0.345266	NA	-0.126878	0.121738	NA	-0.0820894	0.220365	NA	0.122719	0.0576906	NA	0.216964	0.00217789	UP	0.0175267	0.809938	NA	0.0344899	0.570469	NA	-0.191682	0.0044317	DOWN	-0.329175	5.61e-05	DOWN	-0.20417	0.022619	DOWN	-0.29435	0.000104753	DOWN
P26350;J3QPK6	Ptma	not-sig	0.0410111	0.60067	NA	0.0784488	0.411368	NA	-0.107076	0.216253	NA	-0.109065	0.228401	NA	-0.0298866	0.744318	NA	-0.0468209	0.604106	NA	0.0302235	0.749781	NA	0.0270077	0.81034	NA	-0.00338373	0.97182	NA	0.246042	0.0349314	NA	0.00607842	0.953832	NA	0.108957	0.37424	NA
P26369;Q3KQM4	U2af2	not-sig	0.017764	0.692751	NA	0.00567705	0.899847	NA	-0.110061	0.0432396	NA	-0.0367032	0.481285	NA	0.0197881	0.685289	NA	0.0710312	0.170701	NA	-0.0775907	0.129264	NA	-0.0454363	0.403859	NA	-0.105647	0.053116	NA	-0.00259168	0.964724	NA	-0.0955912	0.0769507	NA	-0.110601	0.0391453	NA
P26443;CON__sw|P00366_CONT|CONT_DHE3_BOVIN;F7CFA5	Glud1	7	0.0155122	0.749876	NA	0.119313	0.0398877	NA	0.549856	1.45e-06	UP	0.632782	7.65e-08	UP	0.330331	0.000974286	UP	0.417412	3.38e-06	UP	0.208845	0.0154833	UP	0.290138	0.00326862	UP	0.560388	4.19e-06	UP	0.457858	7.79e-06	UP	0.401411	2.1e-05	UP	0.568789	6.26e-05	UP
P26516	Psmd7	15	0.031765	0.397204	NA	-0.0301862	0.46394	NA	-0.16053	0.00186918	DOWN	-0.180548	0.000478676	DOWN	-0.142751	0.00512482	DOWN	-0.164218	0.000814569	DOWN	0.0657622	0.248996	NA	-0.0427592	0.485307	NA	-0.0571483	0.327015	NA	-0.0540639	0.354951	NA	-0.0764485	0.244387	NA	-0.0641141	0.332932	NA
P26645	Marcks	2	0.0663163	0.218208	NA	0.017171	0.824186	NA	-0.45297	3.94e-07	DOWN	-0.434747	2.42e-07	DOWN	-0.39079	6.73e-05	DOWN	-0.379716	0.000449737	DOWN	-0.0231616	0.803949	NA	0.0409217	0.730362	NA	0.148896	0.118334	NA	-0.0377521	0.718345	NA	0.305241	0.0320752	NA	0.0107885	0.90716	NA
P26883;F6X9I3	Fkbp1a	2	0.145855	0.0143358	UP	0.21236	0.00155747	UP	-0.123543	0.0541795	NA	-0.150769	0.0272602	DOWN	-0.196567	0.0052635	DOWN	-0.354829	3.14e-06	DOWN	0.0654011	0.446027	NA	0.167589	0.0531878	NA	0.0943074	0.35177	NA	0.0821586	0.318642	NA	0.0597655	0.459556	NA	-0.0717125	0.415397	NA
P27046;F6QMB7	Man2a1	9	-0.0915581	0.170442	NA	0.201508	0.0107943	UP	0.165106	0.0802308	NA	0.222592	0.00171706	UP	0.381195	1.18e-05	UP	0.419058	6.5e-06	UP	-0.101713	0.183599	NA	0.264052	0.0120854	UP	0.152536	0.153541	NA	0.120412	0.201795	NA	0.379105	0.000199964	UP	0.0457348	0.633183	NA
P27048;P63163	Snrpb	11	0.044569	0.512558	NA	0.0244946	0.726698	NA	-0.141981	0.15933	NA	-0.27747	0.00276802	DOWN	0.0475403	0.459806	NA	0.0376527	0.608422	NA	0.0604241	0.322843	NA	0.0684632	0.28986	NA	-0.0901514	0.226113	NA	-0.191447	0.00375165	DOWN	-0.247064	0.00175281	DOWN	-0.206591	0.0312577	DOWN
P27546;E9QPW8;E9PZ43;F7CK47;E9PWC0;Q78TF3;F6XPV7;F6V4Z1	Map4	6	0.240238	0.000360598	UP	0.25911	7.81e-05	UP	0.442628	6.42e-07	UP	0.252876	3.45e-05	UP	0.319215	2.68e-05	UP	0.22111	8.79e-05	UP	0.0134924	0.856895	NA	0.0796803	0.327018	NA	0.171552	0.0234178	UP	0.137415	0.0564458	NA	0.190314	0.0169803	UP	0.152298	0.0509626	NA
P27601;Q9D034	Gna13	9	0.0911243	0.0372819	NA	0.278203	1.7e-06	UP	0.233651	0.00746507	UP	0.245745	9.08e-05	UP	0.442127	1.25e-07	UP	0.461667	1.51e-07	UP	-0.0548036	0.444244	NA	0.137459	0.0528627	NA	-0.0108731	0.88173	NA	-0.0321561	0.623551	NA	0.097822	0.229652	NA	0.0465074	0.474429	NA
P27612;F7D1R5	Plaa	4	-0.0377114	0.289905	NA	-0.0705394	0.108351	NA	-0.168164	0.000332916	DOWN	-0.166556	0.000347114	DOWN	-0.130051	0.00366285	DOWN	-0.133534	0.0011167	DOWN	-0.0763753	0.113873	NA	-0.141973	0.00387354	DOWN	-0.147538	0.00331986	DOWN	-0.0589828	0.189033	NA	-0.108489	0.0189883	DOWN	-0.129861	0.00936054	DOWN
P27641	Xrcc5	11	-0.129049	0.000938139	DOWN	-0.124376	0.00189904	DOWN	-0.14824	0.00117403	DOWN	-0.230951	5.49e-06	DOWN	-0.142671	0.0010465	DOWN	-0.173024	2.95e-05	DOWN	-0.158469	0.00153068	DOWN	-0.0721297	0.114009	NA	-0.180849	0.000388015	DOWN	-0.165048	0.00218237	DOWN	-0.16427	0.00112012	DOWN	-0.164074	0.00306991	DOWN
P27659	Rpl3	8	0.104002	0.021463	UP	0.00265962	0.957256	NA	-0.0186297	0.723059	NA	0.133534	0.00682255	UP	-0.011015	0.793679	NA	0.00281499	0.94999	NA	0.149256	0.00233787	UP	-0.0355513	0.533857	NA	0.101676	0.0237051	UP	0.122927	0.00946057	UP	0.0804375	0.139306	NA	0.0913293	0.0410605	NA
P27661	H2afx	9	0.116482	0.0804526	NA	0.252804	0.00128584	UP	0.14178	0.0422788	NA	0.454655	1.54e-05	UP	0.293715	0.00146951	UP	0.419133	3.07e-05	UP	-0.120258	0.318442	NA	0.0687486	0.55913	NA	-0.0792999	0.469635	NA	0.0535383	0.620483	NA	-0.0904843	0.394332	NA	0.0160237	0.892992	NA
P27773;F6Q404	Pdia3	7	-0.0464115	0.434025	NA	0.0345952	0.664837	NA	0.421251	0.000102998	UP	0.486977	7.22e-06	UP	0.430631	0.000128256	UP	0.421486	4.83e-06	UP	-0.153181	0.0637666	NA	0.0784029	0.427469	NA	0.175016	0.0766498	NA	0.119109	0.180363	NA	0.398666	0.00113654	UP	0.423456	8.7e-05	UP
P28271	Aco1	11	0.0642383	0.205889	NA	0.0349734	0.429579	NA	0.00512257	0.922465	NA	-0.0158024	0.760294	NA	0.112288	0.022912	UP	-0.0325338	0.469966	NA	0.0653794	0.322128	NA	0.0415373	0.543102	NA	-0.0419244	0.558526	NA	-0.0906165	0.168082	NA	-0.0394764	0.580697	NA	-0.0811047	0.302499	NA
P28352;F6QA74;D3Z124;D3Z6R9	Apex1	2	0.0317386	0.440273	NA	0.00915224	0.837498	NA	-0.183211	0.00784312	DOWN	-0.207929	0.000769967	DOWN	-0.124175	0.0404132	NA	-0.179299	0.000972046	DOWN	0.0921254	0.131547	NA	0.117153	0.0913906	NA	0.283693	0.000188578	UP	0.166736	0.0185264	UP	0.170641	0.0181074	UP	0.107865	0.137044	NA
P28474;Q64437;P00329	Adh5	2	0.0703257	0.0901643	NA	0.100774	0.0370784	UP	-0.0679286	0.153129	NA	-0.093271	0.0646049	NA	-0.16389	0.00176148	DOWN	-0.182098	0.000355122	DOWN	0.0891085	0.177181	NA	0.151762	0.0175463	UP	0.048521	0.463729	NA	0.113242	0.0589064	NA	0.0672398	0.270198	NA	0.0253879	0.701348	NA
P28658	Atxn10	15	0.120687	0.00364247	UP	-0.0322299	0.534692	NA	-0.262006	2.64e-05	DOWN	-0.368876	6.69e-07	DOWN	-0.297523	7.93e-06	DOWN	-0.364163	7.5e-08	DOWN	-0.121884	0.0235395	DOWN	-0.251429	0.000227283	DOWN	-0.384758	9.93e-07	DOWN	-0.364404	1.08e-06	DOWN	-0.359817	6.68e-06	DOWN	-0.38139	2.72e-06	DOWN
P28659	Celf1	1	-0.0105386	0.814216	NA	0.0197323	0.680727	NA	0.0636538	0.187325	NA	0.0932259	0.18894	NA	0.110101	0.0822384	NA	0.154196	0.00223656	UP	-0.148253	0.0135716	DOWN	-0.0564541	0.386563	NA	-0.164353	0.0105349	DOWN	-0.181808	0.00570133	DOWN	-0.177338	0.00651969	DOWN	-0.167041	0.00689659	DOWN
P28667	Marcksl1	9	0.219692	0.000136828	UP	0.364329	3.4e-06	UP	0.219384	0.00831375	UP	0.418248	1.17e-06	UP	0.685214	4.81e-10	UP	0.49155	2.42e-07	UP	0.129057	0.252602	NA	0.227689	0.0421184	NA	-0.0284948	0.772427	NA	0.0219319	0.822811	NA	0.0468	0.725123	NA	-0.0590468	0.589408	NA
P28867;Q1MX41;Q1MX43;Q1MX40;Q1MX42;B1AYX8;Q8CAV6;Q02111;REV__E9Q9T6;REV__Q6ZPL9	Prkcd	11	-0.219686	0.000251733	DOWN	-0.378102	3.3e-06	DOWN	-0.419241	7.71e-07	DOWN	-0.429755	6.27e-07	DOWN	-0.284258	0.000179573	DOWN	-0.22529	0.00294907	DOWN	-0.200638	0.000299932	DOWN	-0.226211	0.00256813	DOWN	-0.221631	0.000148615	DOWN	-0.36427	6.91e-07	DOWN	-0.234898	0.00344101	DOWN	-0.389982	9e-07	DOWN
P29341;F6ZAX1;A2A5N3;Q8C7D3	Pabpc1	not-sig	-0.0155883	0.816389	NA	-0.0859112	0.337585	NA	-0.0358396	0.597709	NA	-0.021062	0.773524	NA	-0.119816	0.11348	NA	-0.106111	0.100625	NA	0.0529087	0.437643	NA	-0.097774	0.238251	NA	0.0243977	0.705537	NA	0.164172	0.0388365	NA	0.0537061	0.471286	NA	0.103731	0.138889	NA
P29351;G3UYY5;G3UXM2	Ptpn6	11	-0.106976	0.210363	NA	0.0863456	0.358511	NA	-0.0384794	0.706813	NA	-0.323961	0.00360299	DOWN	-0.109464	0.193577	NA	-0.2203	0.0162228	DOWN	-0.306905	8.43e-05	DOWN	-0.324979	0.00019679	DOWN	-0.541696	3.12e-08	DOWN	-0.574241	8.7e-09	DOWN	-0.433136	1.32e-05	DOWN	-0.41298	4.23e-06	DOWN
P29416	Hexa	13	0.330386	2.33e-05	UP	0.51569	2.05e-07	UP	0.675621	1.04e-07	UP	0.395539	3.44e-06	UP	0.442021	5.26e-07	UP	0.39516	3.34e-05	UP	0.122761	0.0583567	NA	0.262365	0.0128295	UP	0.0901739	0.195911	NA	-0.137141	0.0827495	NA	0.186446	0.15681	NA	-0.0526123	0.533415	NA
P29595	Nedd8	2	0.0616846	0.294381	NA	0.0704383	0.263686	NA	-0.122054	0.0288048	DOWN	-0.0697368	0.273821	NA	-0.191677	0.00229472	DOWN	-0.33867	6.64e-06	DOWN	0.136189	0.106375	NA	0.150765	0.0252976	NA	0.112903	0.174201	NA	0.208206	0.00224916	UP	0.144951	0.0587765	NA	0.0604501	0.420065	NA
P29758	Oat	7	0.0409652	0.396116	NA	0.155578	0.0223093	UP	0.690717	6.69e-08	UP	0.755111	1.43e-09	UP	0.688404	1.2e-07	UP	0.594379	1.21e-08	UP	-0.259711	0.00107438	DOWN	0.0116042	0.913735	NA	0.137142	0.0680714	NA	0.045455	0.434202	NA	0.467217	0.000170384	UP	0.336696	0.000327386	UP
P30275;A2ARP5;B0R0F0;B0R0E9;B0R0E8;Q6P8J7	Ckmt1	7	0.267391	0.00072783	UP	0.364717	0.000132053	UP	0.992407	4.64e-10	UP	0.851163	2.73e-11	UP	0.766812	3.81e-07	UP	0.81538	2.46e-09	UP	0.306424	0.00491065	UP	0.450292	0.000137494	UP	0.586066	2.94e-05	UP	0.567886	2.11e-05	UP	0.540081	0.000427535	UP	0.616714	3.62e-07	UP
P30276	Ccnb2	12	-0.0661095	0.372305	NA	-0.15883	0.129397	NA	-0.208979	0.0402097	NA	-0.0898229	0.234277	NA	-0.107088	0.21342	NA	-0.0120192	0.877692	NA	0.244955	0.0142867	UP	0.0526997	0.551434	NA	0.156055	0.0970098	NA	0.100832	0.225225	NA	0.0611563	0.482011	NA	0.000595716	0.994629	NA
P30285;E9Q9E4;E9PZX7;D3YWB0;D6RHS5	Cdk4	10	-0.00591637	0.923794	NA	-0.106947	0.157071	NA	-0.0221525	0.710024	NA	0.0815028	0.147924	NA	-0.00502501	0.93679	NA	-0.156934	0.0169596	DOWN	0.0305841	0.617647	NA	-0.0689439	0.429931	NA	0.0711758	0.226689	NA	0.0928936	0.127498	NA	0.0364534	0.594075	NA	-0.0651232	0.337897	NA
P30412	Ppic	7	0.0998548	0.198159	NA	0.305564	0.00585264	UP	0.572629	4.58e-06	UP	0.577729	1.37e-05	UP	0.518822	8.35e-05	UP	0.670581	3.15e-07	UP	-0.345768	0.000107541	DOWN	-0.0733739	0.428431	NA	-0.00580923	0.929745	NA	0.0256512	0.696301	NA	0.326898	0.00177415	UP	0.296849	0.00099775	UP
P30416;F6S2D5;D6RDE2;F7CAT1	Fkbp4	4	0.00159444	0.960512	NA	0.0193615	0.557582	NA	-0.138192	0.00287486	DOWN	-0.121925	0.00303581	DOWN	-0.0440106	0.352483	NA	-0.180239	3.79e-05	DOWN	-0.0787039	0.0687732	NA	-0.0674931	0.107344	NA	-0.0591137	0.190095	NA	-0.00377177	0.933205	NA	-0.0496063	0.274144	NA	-0.160743	0.00253441	DOWN
P30681	Hmgb2	8	0.210062	0.003693	UP	0.120437	0.169855	NA	-0.0701435	0.321656	NA	-0.164756	0.0601767	NA	-0.18158	0.0444178	NA	-0.11853	0.0816496	NA	0.217657	0.00313616	UP	-0.0137617	0.897025	NA	0.123316	0.0695386	NA	0.245333	0.00100419	UP	0.0516331	0.473563	NA	0.0316518	0.608476	NA
P31938	Map2k1	6	0.140464	0.00345746	UP	0.149267	0.00346246	UP	0.146673	0.00961446	UP	0.0355587	0.514223	NA	0.150323	0.00614482	UP	-0.0119458	0.811044	NA	0.0704607	0.198524	NA	0.103408	0.0971335	NA	0.141678	0.0115116	UP	0.150477	0.0159301	UP	0.184845	0.00495514	UP	0.104961	0.0650527	NA
P32020;A2APS4;A2APS5	Scp2	7	0.0470333	0.313209	NA	0.115848	0.0313804	UP	0.297394	5.3e-05	UP	0.375809	1.85e-06	UP	0.320997	6.83e-05	UP	0.310694	3.48e-06	UP	-0.112779	0.0572058	NA	0.111697	0.108982	NA	0.0413615	0.468437	NA	0.0323128	0.532029	NA	0.119237	0.13856	NA	0.134622	0.0321689	NA
P32037;E9Q2G7	Slc2a3	9	-0.0535265	0.300987	NA	0.181115	0.00586814	UP	-0.0863584	0.497849	NA	-0.194587	0.00171395	DOWN	0.63673	1.81e-08	UP	0.31258	0.00160715	UP	-0.00996022	0.940278	NA	0.181398	0.257678	NA	-0.040982	0.720979	NA	-0.0793599	0.504167	NA	0.38397	0.0307757	UP	0.00767633	0.944302	NA
P32067;A2AR07;F6SXM5;D6RI87	Ssb	15	-0.0284036	0.398124	NA	-0.08769	0.0426709	NA	-0.175055	0.00036148	DOWN	-0.259852	4.51e-05	DOWN	-0.235798	0.000239158	DOWN	-0.168031	0.000773011	DOWN	0.0571976	0.334057	NA	-0.0238852	0.658888	NA	-0.11122	0.0980396	NA	-0.031744	0.596893	NA	-0.11075	0.0596307	NA	-0.192453	0.00274181	DOWN
P32233;F7BQ65	Drg1	15	0.082091	0.111948	NA	0.0490336	0.395903	NA	-0.248923	0.0077796	DOWN	-0.263502	0.000208125	DOWN	-0.154486	0.0317485	DOWN	-0.13803	0.0163933	DOWN	0.0800799	0.293514	NA	-0.0251071	0.733585	NA	0.0106326	0.879388	NA	-0.0677852	0.351116	NA	-0.0608142	0.382601	NA	-0.168587	0.0269446	DOWN
P32507	Pvrl2	1	-0.126158	0.0232794	DOWN	0.029647	0.62308	NA	0.020539	0.752404	NA	0.0324612	0.513956	NA	0.138277	0.0360925	UP	0.0767744	0.176721	NA	0.0304225	0.554091	NA	-0.0203415	0.800378	NA	-0.0837491	0.125274	NA	-0.126187	0.0211113	DOWN	-0.0351119	0.563972	NA	-0.026692	0.6107	NA
P32921	Wars	2	0.0107519	0.769965	NA	-0.0288211	0.457876	NA	-0.161734	0.00112642	DOWN	-0.158953	0.00179139	DOWN	-0.188345	0.000533991	DOWN	-0.17861	0.000150834	DOWN	0.0798002	0.156	NA	0.0572693	0.334418	NA	0.0852411	0.157783	NA	0.144895	0.0258908	UP	0.15508	0.0120926	UP	0.0923933	0.120903	NA
P33174	Kif4	11	-0.00924478	0.820176	NA	-0.10976	0.180721	NA	-0.271084	0.000249898	DOWN	-0.361831	2.77e-07	DOWN	-0.205975	0.0240665	DOWN	-0.16748	0.000458958	DOWN	-0.017831	0.850447	NA	0.0118957	0.847679	NA	-0.122982	0.0661868	NA	-0.266489	0.00142804	DOWN	-0.149395	0.119257	NA	-0.281945	0.000531135	DOWN
P33215	Nedd1	5	0.076227	0.0938145	NA	0.21609	0.00010394	UP	0.115007	0.0170977	UP	-0.103163	0.0375296	DOWN	0.0586084	0.153579	NA	0.0408735	0.39318	NA	-0.0522294	0.313882	NA	-0.0165588	0.788051	NA	-0.104131	0.0768506	NA	-0.130969	0.0256061	DOWN	-0.0724018	0.18989	NA	-0.164485	0.0142809	DOWN
P33609	Pola1	11	-0.0079128	0.887972	NA	-0.0310538	0.694984	NA	-0.204484	0.00819793	DOWN	-0.246178	0.000167712	DOWN	-0.115507	0.158783	NA	-0.0812832	0.145915	NA	0.123018	0.158718	NA	0.147971	0.0490377	NA	0.0113153	0.881766	NA	-0.0555735	0.502224	NA	0.0569754	0.520952	NA	-0.052445	0.538896	NA
P33610	Prim2	11	-0.0161646	0.653294	NA	0.0169931	0.725631	NA	-0.236342	0.00136124	DOWN	-0.0797171	0.0520303	NA	-0.059473	0.308682	NA	-0.0967123	0.0220096	NA	-0.00926903	0.886798	NA	0.0125296	0.846357	NA	-0.0358235	0.618296	NA	-0.059278	0.350821	NA	0.0691952	0.256445	NA	-0.126512	0.0489046	NA
P33611;Q8C2T6	Pola2	not-sig	0.0594537	0.121277	NA	0.0362645	0.474554	NA	-0.0501289	0.290635	NA	0.0237518	0.557487	NA	-0.0576642	0.207189	NA	0.0247495	0.546823	NA	0.0679553	0.143113	NA	0.0773765	0.140066	NA	0.0534008	0.308641	NA	0.0623013	0.140529	NA	0.0443208	0.420131	NA	0.0484352	0.322426	NA
P34022;H7BX22	Ranbp1	8	0.0640874	0.28713	NA	0.0509569	0.207183	NA	-0.0514972	0.271633	NA	0.0148756	0.744119	NA	-0.125177	0.0211098	DOWN	-0.239782	2.46e-05	DOWN	-0.0545612	0.375459	NA	-0.163616	0.0266063	NA	-0.118682	0.074767	NA	-0.0379851	0.554248	NA	-0.153514	0.0421783	NA	-0.180416	0.0181316	DOWN
P34152	Ptk2	4	-0.0372554	0.326725	NA	-0.0618503	0.128889	NA	-0.196306	0.000133729	DOWN	-0.154049	0.00061039	DOWN	-0.12328	0.0104785	DOWN	-0.135488	0.00547264	DOWN	0.0112653	0.847938	NA	-0.075597	0.209638	NA	-0.0302677	0.641797	NA	0.0108026	0.850888	NA	-0.0693762	0.261797	NA	-0.0770419	0.21394	NA
P34884	Mif	15	0.112981	0.288135	NA	0.0325275	0.757507	NA	-0.602851	1.46e-05	DOWN	-0.629197	0.000204184	DOWN	-0.471201	0.000360301	DOWN	-0.664127	3.59e-06	DOWN	-0.111399	0.52107	NA	-0.0594776	0.680785	NA	-0.36428	0.0362704	NA	-0.110636	0.460988	NA	-0.393225	0.0167398	DOWN	-0.368289	0.0320167	NA
P34914	Ephx2	11	0.129119	0.319208	NA	0.249056	0.153621	NA	0.167065	0.181238	NA	0.161145	0.189717	NA	0.217583	0.0903701	NA	0.121742	0.348909	NA	-0.140156	0.0434092	NA	-0.201183	0.0170648	DOWN	-0.507385	3.2e-05	DOWN	-0.606876	2.77e-06	DOWN	-0.594613	8.26e-07	DOWN	-0.578358	5.59e-05	DOWN
P35123	Usp4	6	0.0983178	0.018351	NA	0.0734864	0.0609376	NA	0.167285	0.000454122	UP	0.145375	0.00111253	UP	0.0672195	0.0745508	NA	0.014783	0.674379	NA	0.00314767	0.945673	NA	-0.0438747	0.39341	NA	0.0918457	0.066107	NA	0.135715	0.00871113	UP	0.0919908	0.116685	NA	0.107513	0.0517689	NA
P35235	Ptpn11	8	-0.00849827	0.862346	NA	0.0521427	0.327508	NA	-0.0595494	0.234749	NA	-0.0703582	0.16743	NA	-0.0901946	0.0989503	NA	-0.132222	0.0206632	DOWN	0.115282	0.0832897	NA	-0.0103401	0.866329	NA	-0.00026962	0.996501	NA	0.0248435	0.706803	NA	0.0638232	0.333253	NA	0.0275029	0.695447	NA
P35278;Q8C266;A2A5F5;A2A5F6	Rab5c	not-sig	0.0151284	0.850999	NA	0.0325174	0.628117	NA	-0.0978873	0.185932	NA	-0.0118368	0.869824	NA	0.140981	0.0774854	NA	0.0699813	0.38848	NA	0.0310261	0.729504	NA	0.0586402	0.546268	NA	-0.0398772	0.650371	NA	-0.028128	0.759475	NA	0.0542338	0.583482	NA	0.0419433	0.686703	NA
P35282	Rab21	11	0.0135837	0.846214	NA	0.175221	0.0283869	UP	-0.338741	0.0201591	DOWN	-0.43463	0.000190022	DOWN	-0.0889991	0.158533	NA	-0.107878	0.0832162	NA	0.0456176	0.60664	NA	0.101613	0.190897	NA	-0.121265	0.12179	NA	-0.123258	0.128896	NA	-0.0840111	0.394412	NA	-0.382748	0.00455316	DOWN
P35293	Rab18	11	0.109397	0.0948483	NA	0.280866	0.000631351	UP	0.0917801	0.255883	NA	0.0583543	0.365078	NA	0.248132	0.000890195	UP	0.112614	0.0806505	NA	0.00282472	0.952322	NA	0.0578155	0.4732	NA	-0.14903	0.00412031	DOWN	-0.197585	0.00089083	DOWN	-0.0635124	0.302997	NA	-0.205528	0.00124519	DOWN
P35486	Pdha1	13	-0.00526029	0.886547	NA	0.0939883	0.092613	NA	0.377109	2.22e-06	UP	0.44509	2.24e-07	UP	0.221321	0.00808916	UP	0.252279	3.84e-05	UP	-0.0245901	0.716258	NA	0.0163047	0.789424	NA	-0.0517286	0.252154	NA	-0.271858	3.28e-05	DOWN	-0.259578	0.00320666	DOWN	-0.262151	0.000358244	DOWN
P35550	Fbl	3	-0.1304	0.0644284	NA	-0.105113	0.138339	NA	0.0825142	0.250687	NA	0.105877	0.227893	NA	0.0717163	0.339031	NA	0.125228	0.100099	NA	-0.165486	0.0359859	NA	-0.154163	0.0760886	NA	-0.14263	0.106741	NA	-0.284908	0.000671572	DOWN	-0.259945	0.00196306	DOWN	-0.178694	0.0289802	DOWN
P35564	Canx	not-sig	-0.149945	0.201817	NA	-0.0516624	0.723764	NA	0.0535505	0.65732	NA	-0.0511689	0.647704	NA	0.0862486	0.438546	NA	0.0858106	0.482424	NA	-0.192259	0.119152	NA	-0.0375025	0.801907	NA	-0.162577	0.17579	NA	-0.189169	0.129258	NA	0.0264443	0.848003	NA	-0.0368108	0.793472	NA
P35585;D3YZ71;S4R1Q4	Ap1m1	6	0.1815	0.000162989	UP	0.239612	2.49e-05	UP	0.164817	0.00226624	UP	0.137188	0.00465322	UP	0.130148	0.00980427	UP	0.0568727	0.211855	NA	0.0987612	0.0472127	NA	0.0607459	0.215589	NA	0.208618	0.000505609	UP	0.231668	6.08e-05	UP	0.257523	0.000642244	UP	0.202485	0.00341212	UP
P35700;B1AXW5;B1AXW6;B1AXW4	Prdx1	2	0.131461	0.018221	UP	0.144775	0.00672232	UP	-0.0522482	0.296261	NA	-0.0861269	0.107294	NA	-0.157364	0.00473017	DOWN	-0.241321	0.000187721	DOWN	-0.062677	0.338501	NA	-0.00506649	0.934552	NA	-0.000783355	0.992147	NA	0.0768735	0.266126	NA	0.00785345	0.907405	NA	-0.00869184	0.891444	NA
P35761	Ttk	14	-0.114403	0.00959319	DOWN	-0.244904	0.000755773	DOWN	-0.259318	0.000218071	DOWN	-0.154815	0.000994954	DOWN	-0.232153	0.000111273	DOWN	-0.177122	0.000397605	DOWN	0.0617062	0.266888	NA	0.061309	0.311484	NA	0.126612	0.0321475	NA	0.0771274	0.181046	NA	0.109227	0.0796629	NA	0.0725087	0.211475	NA
P35762	Cd81	9	0.174497	0.0247206	UP	0.148295	0.0773852	NA	0.106237	0.236622	NA	0.0962264	0.231053	NA	0.316273	0.000256681	UP	0.387141	6.99e-05	UP	0.0485024	0.506474	NA	0.175542	0.0429403	NA	0.0756967	0.17993	NA	0.133023	0.0784378	NA	-0.0225041	0.784299	NA	-0.0791842	0.374073	NA
P35821	Ptpn1	1	-0.315566	9.31e-06	DOWN	-0.375988	1.31e-05	DOWN	-0.329421	5.16e-05	DOWN	-0.230641	0.000202997	DOWN	-0.129155	0.0099924	DOWN	-0.142107	0.00975406	DOWN	-0.261512	0.000400269	DOWN	-0.228003	0.00325964	DOWN	-0.352911	3.79e-06	DOWN	-0.333822	3.47e-05	DOWN	-0.272481	0.00021101	DOWN	-0.277849	0.000631728	DOWN
P35822	Ptprk	9	-0.0978271	0.176906	NA	-0.0593473	0.331005	NA	-0.204471	0.0143278	DOWN	-0.153949	0.0525319	NA	0.0945442	0.106206	NA	0.0677386	0.252092	NA	0.158416	0.00821003	UP	0.340456	0.000123446	UP	0.318721	1.03e-05	UP	0.266847	0.000193812	UP	0.247171	0.00507809	UP	0.0954971	0.0850113	NA
P35831	Ptpn12	8	-0.0702273	0.362862	NA	-0.241745	0.0115557	DOWN	-0.177312	0.0317747	DOWN	-0.175284	0.0494865	NA	-0.297589	0.00232581	DOWN	-0.316237	0.00081361	DOWN	0.14679	0.0818582	NA	-0.0992352	0.154398	NA	-0.0224996	0.720632	NA	-0.0518495	0.396371	NA	-0.0859022	0.214952	NA	0.0696401	0.364137	NA
P35846;E9Q543;E9PXL5;E9PYD9;E9PXB5;Q9R223;E9Q3D3	Folr1	1	-0.211662	0.017806	DOWN	-0.202252	0.00920752	DOWN	-0.00900443	0.919323	NA	0.059712	0.478338	NA	0.456561	7.74e-06	UP	0.375167	0.000187329	UP	-0.297414	0.00294779	DOWN	-0.245744	0.00288393	DOWN	-0.424401	7.07e-06	DOWN	-0.627821	3.05e-08	DOWN	-0.594739	1.57e-07	DOWN	-0.532665	2.82e-06	DOWN
P35979;F8VQK7	Rpl12	8	0.115648	0.0156003	UP	0.00512469	0.928215	NA	-0.132058	0.0145845	DOWN	-0.0843396	0.0905738	NA	-0.103896	0.0568018	NA	-0.0849534	0.118693	NA	0.12755	0.0373963	NA	-0.0248727	0.734155	NA	0.00997907	0.868944	NA	0.0580411	0.328016	NA	-0.0441766	0.459623	NA	-0.0634827	0.274753	NA
P35980;G3UZK4;G3UZJ6;G3UX28;G3UYV6	Rpl18	8	0.188649	0.00433869	UP	0.0701771	0.323473	NA	-0.111042	0.320298	NA	0.0742093	0.27463	NA	-0.0131523	0.862755	NA	0.0893622	0.183035	NA	0.287323	6.41e-05	UP	0.0659837	0.494772	NA	0.213757	0.0052053	UP	0.329326	1.29e-05	UP	0.213247	0.009637	UP	0.336429	2.08e-05	UP
P36552	Cpox	not-sig	-0.00272718	0.955143	NA	0.0500285	0.469721	NA	-0.0135912	0.785291	NA	-0.0954794	0.0921708	NA	0.0722389	0.148936	NA	0.0244073	0.61898	NA	-0.14977	0.0600611	NA	0.0287403	0.729807	NA	-0.0711621	0.330371	NA	-0.103792	0.14776	NA	-0.036847	0.679451	NA	-0.0202139	0.830123	NA
P36916	Gnl1	15	0.0657925	0.119161	NA	0.125565	0.00332175	UP	-0.157701	0.0108548	DOWN	-0.1239	0.0106529	DOWN	-0.175357	0.00122471	DOWN	-0.166587	0.000352676	DOWN	0.131009	0.0259314	NA	-8.33805e-05	0.998607	NA	-0.116867	0.0276377	DOWN	0.0171701	0.694251	NA	-0.0708011	0.202454	NA	-0.0321912	0.528357	NA
P37040;Q05DV1;E9Q997;E9PVT9;F6R7H8	Por	3	-0.0939773	0.0659219	NA	-0.116191	0.06273	NA	0.0566801	0.223096	NA	0.0730134	0.119673	NA	0.198121	0.000610359	UP	0.0750482	0.11633	NA	-0.166284	0.0160935	DOWN	-0.112371	0.121727	NA	-0.0935488	0.129171	NA	-0.105937	0.106296	NA	-0.00918231	0.873802	NA	-0.0151358	0.798815	NA
P37913	Lig1	14	-0.126818	0.0322832	DOWN	-0.249599	0.000897865	DOWN	-0.183134	0.0488224	NA	-0.127437	0.165538	NA	0.0889249	0.27266	NA	-0.101586	0.125042	NA	0.271744	0.000459596	UP	0.274636	0.00103377	UP	0.420845	7.67e-06	UP	0.276673	0.00135484	UP	0.318751	0.000119409	UP	0.215018	0.00588446	UP
P38060;V9GXD2;V9GWZ9	Hmgcl	7	0.108032	0.0135645	UP	0.230342	0.000520797	UP	0.327799	2.93e-06	UP	0.307279	1e-06	UP	0.324471	3.53e-06	UP	0.285721	1.6e-05	UP	-0.095618	0.123483	NA	0.071669	0.320042	NA	0.027538	0.683791	NA	0.0312334	0.589718	NA	0.143849	0.0356635	NA	0.0281807	0.64761	NA
P38532	Hsf1	6	0.0401408	0.508355	NA	0.0279815	0.657018	NA	0.164998	0.0188164	UP	0.0409346	0.497677	NA	0.00280526	0.964305	NA	-0.123768	0.0527285	NA	0.0998331	0.0956164	NA	0.129832	0.0269808	NA	0.276318	5.1e-05	UP	0.161443	0.00800601	UP	0.115456	0.0961715	NA	0.0467352	0.449638	NA
P38647	Hspa9	7	-0.213883	0.00412745	DOWN	-0.0845764	0.303593	NA	0.164636	0.0764175	NA	0.222471	0.00355258	UP	0.199148	0.0276117	UP	0.357994	5.87e-05	UP	-0.26433	0.0202204	DOWN	-0.0911429	0.433216	NA	0.00587812	0.96114	NA	-0.00641961	0.94907	NA	0.0280669	0.793777	NA	0.102316	0.391296	NA
P40124;B1ARS0;D3YTR7;Q9CYT6	Cap1	6	0.355026	3.19e-05	UP	0.287122	2.16e-06	UP	0.296678	7.12e-06	UP	0.0913395	0.0770801	NA	0.115034	0.0156217	UP	0.087792	0.0869554	NA	0.276735	0.000442695	UP	0.222053	0.00139456	UP	0.340161	4.47e-06	UP	0.333724	1.54e-05	UP	0.299657	4.14e-05	UP	0.381666	2.14e-06	UP
P40142;E0CY51	Tkt	5	0.192254	0.00114777	UP	0.194728	0.000391322	UP	0.183595	0.00106357	UP	0.0301361	0.45247	NA	0.1429	0.00293523	UP	-0.0532119	0.117191	NA	0.192769	0.00166347	UP	0.245621	0.000371465	UP	0.246322	0.000410963	UP	0.110724	0.038395	NA	0.139678	0.0329672	NA	0.0198129	0.723766	NA
P40201;Q8C7Q2;G3V014;G3UWS6;G3UXJ4	Chd1	4	-0.0372714	0.374977	NA	-0.123491	0.00795434	DOWN	-0.142714	0.00994891	DOWN	-0.18721	0.000325222	DOWN	-0.161361	0.00109637	DOWN	-0.117168	0.0128165	DOWN	-0.00621928	0.926503	NA	0.0293905	0.636412	NA	0.00490522	0.936675	NA	0.0342469	0.579445	NA	0.00368467	0.955466	NA	0.0599324	0.379427	NA
P40240	Cd9	9	0.475211	9.89e-06	UP	0.99895	1.84e-09	UP	0.706376	0.000140335	UP	0.696127	4e-07	UP	1.04265	5.6e-10	UP	1.09225	8.58e-11	UP	0.133642	0.0763119	NA	0.418173	0.00113554	UP	0.425008	0.00111341	UP	0.580601	0.000100369	UP	0.534249	0.00282646	UP	0.2127	0.064611	NA
P40336	Vps26a	5	0.150879	0.0343712	UP	0.0869732	0.209322	NA	0.161048	0.0441198	NA	0.0106672	0.818547	NA	-0.035714	0.444587	NA	0.0536159	0.438698	NA	0.103973	0.177404	NA	0.000991851	0.989891	NA	-0.0279529	0.716996	NA	-0.111682	0.14798	NA	0.0334073	0.758014	NA	-0.184276	0.0380568	NA
P40338	Vhl	13	0.132169	0.0141705	UP	0.190403	0.00234676	UP	0.310033	1.8e-06	UP	0.251423	5.67e-05	UP	0.228579	8.13e-05	UP	0.144008	0.0120913	UP	0.0225752	0.774953	NA	0.121772	0.0514339	NA	0.0984724	0.116302	NA	-0.0297719	0.64235	NA	0.066381	0.362555	NA	0.0550107	0.388374	NA
P40630;D3Z0F3	Tfam	10	-0.105087	0.033817	DOWN	-0.0808615	0.119215	NA	0.0876583	0.101933	NA	0.0140609	0.755639	NA	-0.0406014	0.364446	NA	-0.0534392	0.286811	NA	-0.0765014	0.151207	NA	-0.0796568	0.169682	NA	0.0441486	0.444397	NA	-0.0246951	0.617514	NA	-0.02662	0.6102	NA	0.0175828	0.770739	NA
P41105;F6Z0X0	Rpl28	8	0.218449	0.00540146	UP	0.0601353	0.457595	NA	-0.0760713	0.413407	NA	-0.0433673	0.603786	NA	-0.16159	0.0474062	NA	-0.114549	0.133178	NA	0.288182	0.000404199	UP	-0.0040513	0.971064	NA	0.10708	0.159712	NA	0.18245	0.00895973	UP	0.0519518	0.495131	NA	0.0550443	0.476629	NA
P41230;Q62240;F7BXT3;F6WXI0	Kdm5c	3	-0.228103	3.6e-06	DOWN	-0.217618	0.000381697	DOWN	-0.0137258	0.7484	NA	-0.0271327	0.416909	NA	0.013802	0.704017	NA	-0.0683197	0.0972736	NA	-0.188083	0.00120221	DOWN	-0.145025	0.0167579	DOWN	-0.141779	0.00972035	DOWN	-0.139402	0.00701281	DOWN	-0.0864689	0.0866041	NA	-0.125866	0.0516184	NA
P41241;D3YVQ8;D6RGA0	Csk	6	0.223943	0.000289622	UP	0.215163	0.000315609	UP	0.327313	4.14e-06	UP	0.160228	0.00362708	UP	0.176692	0.000876721	UP	0.106162	0.0337829	UP	-0.0466066	0.402705	NA	-0.0517068	0.422397	NA	0.0437857	0.500637	NA	0.052853	0.287199	NA	0.0594475	0.319788	NA	-0.078723	0.175202	NA
P41731	Cd63	13	0.512149	1.4e-05	UP	0.51701	0.000470436	UP	0.417401	1.78e-05	UP	0.500871	5.03e-05	UP	0.503147	2.32e-05	UP	0.479696	2.15e-05	UP	0.0606313	0.549495	NA	0.177453	0.125825	NA	-0.151067	0.101429	NA	-0.291322	0.000749025	DOWN	0.0253092	0.884833	NA	-0.104891	0.381172	NA
P42125	Eci1	13	0.125825	0.0153153	UP	0.124164	0.0376647	UP	0.190471	0.00380835	UP	0.222927	0.000297618	UP	0.137168	0.0289724	UP	0.249347	9.23e-05	UP	0.0926658	0.207079	NA	0.0551883	0.415676	NA	0.00764436	0.908064	NA	-0.0374607	0.584895	NA	0.00894293	0.891915	NA	0.0554711	0.469104	NA
P42208;E9Q3V6;F6WYM0;D3YYB1;D3Z3C0;D3Z1S1;F6UKN5;D3YZU7;D3YV76;G3UYQ0	Septin2	5	0.113439	0.00487259	UP	0.211933	5.56e-05	UP	0.113197	0.0159644	UP	-0.0295974	0.385592	NA	0.0319013	0.387192	NA	-0.0253896	0.474932	NA	-0.133337	0.00589103	DOWN	-0.0928608	0.117907	NA	-0.19681	0.00188672	DOWN	-0.083149	0.0873064	NA	-0.0634275	0.167239	NA	-0.0813566	0.151505	NA
P42209;D3Z3V3;D3YVG1;Q5ND13;Q5ND09;Q9Z2Q6;Q5ND18	Septin1	12	-0.251163	0.0184354	DOWN	-0.417003	0.000207192	DOWN	-0.0973209	0.391981	NA	0.0279661	0.763796	NA	-0.153252	0.109946	NA	-0.199574	0.0362051	DOWN	0.0181375	0.844776	NA	-0.102534	0.298967	NA	-0.0904302	0.333336	NA	-0.0183483	0.811925	NA	-0.238096	0.0342902	NA	-0.0691406	0.521561	NA
P42227;B7ZC18	Stat3	4	0.104026	0.0481686	NA	-0.139309	0.0340485	DOWN	-0.243175	0.00107237	DOWN	-0.184522	0.00720923	DOWN	-0.195059	0.00375752	DOWN	-0.221999	0.000453087	DOWN	-0.182959	0.00460481	DOWN	-0.352973	1.46e-05	DOWN	-0.352267	3.05e-05	DOWN	-0.135863	0.038822	NA	-0.313475	0.000186445	DOWN	-0.121452	0.117234	NA
P42669	Pura	14	-0.12301	0.0347346	DOWN	-0.166292	0.0139053	DOWN	-0.00776999	0.892611	NA	-0.0343058	0.555266	NA	-0.07485	0.228028	NA	-0.12069	0.0440448	NA	-0.0689541	0.212615	NA	0.0158491	0.803267	NA	0.154072	0.029013	UP	0.217714	0.00178931	UP	0.183032	0.00522458	UP	0.190486	0.00618861	UP
P42932;H3BL49;H3BJB6;H3BKG2;H3BLL1;H3BKR8	Cct8	not-sig	0.0847465	0.0249355	NA	0.0983984	0.00685773	NA	-0.0210984	0.565948	NA	0.0121249	0.727334	NA	-0.0336975	0.372191	NA	-0.0726372	0.0409461	NA	0.0731894	0.108448	NA	0.0539868	0.266262	NA	0.00050399	0.992318	NA	0.0918941	0.051087	NA	0.0338785	0.4625	NA	0.00735757	0.875632	NA
P43247;G3UXD8;G3UWZ8	Msh2	not-sig	-0.0887218	0.0757275	NA	-0.0119331	0.816672	NA	0.076217	0.107285	NA	0.0416693	0.325768	NA	0.0755688	0.11926	NA	-0.0242455	0.592006	NA	-0.048461	0.337239	NA	0.0605079	0.36548	NA	0.0221137	0.68984	NA	-0.04694	0.350424	NA	-0.0076607	0.878443	NA	-0.0531883	0.370304	NA
P43274	Hist1h1e	10	0.163253	0.0926118	NA	0.11324	0.118881	NA	0.486366	0.0088453	UP	0.74085	3.15e-08	UP	0.210544	0.0747142	NA	0.291154	0.00522298	UP	0.339939	0.0023738	UP	0.243738	0.0064632	UP	0.419955	3.81e-05	UP	0.718251	2.49e-08	UP	0.465753	0.00182816	UP	0.748601	1.64e-08	UP
P43275	Hist1h1a	10	0.134848	0.134333	NA	0.100842	0.204358	NA	0.463805	0.00141693	UP	0.676691	1.12e-07	UP	0.315266	0.00245507	UP	0.319795	0.000670906	UP	0.193039	0.065173	NA	-0.0273899	0.749377	NA	0.0545984	0.32922	NA	0.219506	0.00362317	UP	0.0974438	0.441305	NA	0.0938168	0.276802	NA
P43276	Hist1h1b	10	0.140407	0.0766843	NA	0.148139	0.0185194	UP	0.448612	0.00116274	UP	0.693029	2.24e-09	UP	0.239642	0.0108949	UP	0.249861	0.000939539	UP	0.291258	0.00902862	UP	0.238456	0.00384985	UP	0.315278	0.000199015	UP	0.453326	3.87e-05	UP	0.294414	0.0180273	UP	0.508793	4.14e-07	UP
P43277	Hist1h1d	10	0.191938	0.159346	NA	0.134901	0.309954	NA	0.510146	0.0257863	UP	0.633922	0.000199365	UP	0.301714	0.114764	NA	0.183715	0.153789	NA	0.449041	0.00474595	UP	0.319751	0.00326758	UP	0.47274	0.00138768	UP	0.640126	1.26e-05	UP	0.267937	0.134539	NA	0.532041	0.000675944	UP
P43346	Dck	7	0.0223752	0.72713	NA	0.0551889	0.497711	NA	0.245807	0.00134893	UP	0.134573	0.0427287	NA	0.11092	0.125375	NA	0.0543792	0.422505	NA	-0.16218	0.0499215	NA	-0.105246	0.199989	NA	-0.0721556	0.357485	NA	-0.0373455	0.642769	NA	-0.00996536	0.906648	NA	0.0443177	0.585261	NA
P43883;B1AXR5;B1AXR3	Plin2	4	-0.244471	0.0352387	DOWN	-0.157005	0.163204	NA	-0.120343	0.274063	NA	-0.358479	0.000810725	DOWN	-0.324821	0.00265469	DOWN	-0.124166	0.331651	NA	-0.453508	0.000364348	DOWN	-0.243783	0.0200524	DOWN	-0.395293	4.05e-05	DOWN	-0.470729	1.73e-05	DOWN	-0.366957	0.000599358	DOWN	-0.283874	0.00301107	DOWN
P45376;D3YVJ7	Akr1b1	14	-0.230308	0.00035164	DOWN	-0.433244	2.84e-07	DOWN	-0.330373	0.000156494	DOWN	-0.117182	0.0274333	DOWN	-0.194532	0.00593877	DOWN	-0.323774	1.89e-05	DOWN	-0.0733868	0.307439	NA	-0.148785	0.0592226	NA	0.14315	0.0308821	UP	0.223823	0.00104554	UP	0.0353944	0.715269	NA	0.114004	0.0820979	NA
P45377	Akr1b8	12	-0.401575	0.000145343	DOWN	-0.605054	1.1e-05	DOWN	-0.528516	7.36e-06	DOWN	-0.256751	0.00113601	DOWN	-0.496051	9.86e-06	DOWN	-0.458537	0.000183565	DOWN	-0.282564	0.043345	NA	-0.580072	0.000275671	DOWN	-0.35457	0.0125262	DOWN	-0.36408	0.010651	DOWN	-0.684638	5.17e-05	DOWN	-0.338616	0.0205353	DOWN
P45591	Cfl2	5	0.330516	6.3e-05	UP	0.445182	2.27e-07	UP	0.320911	8.93e-05	UP	0.170711	0.00598356	UP	0.196929	0.00198504	UP	0.18049	0.0331425	UP	0.0993876	0.349368	NA	0.137688	0.189417	NA	0.0600903	0.591437	NA	-0.0280243	0.791799	NA	0.0229453	0.827647	NA	-0.0176694	0.867879	NA
P45878	Fkbp2	13	0.121476	0.0236479	UP	0.246069	0.000148436	UP	0.310396	4.62e-06	UP	0.322745	5.84e-06	UP	0.293121	2.35e-05	UP	0.171707	0.00632221	UP	0.0862361	0.188774	NA	0.30358	0.000116496	UP	0.173099	0.0286152	UP	0.0676	0.28392	NA	0.242218	0.00208952	UP	0.164986	0.0339708	NA
P45952;D6RFD7;D3Z2A5	Acadm	13	-0.0197116	0.595592	NA	0.165675	0.000978084	UP	0.45687	2.54e-07	UP	0.441222	1.1e-08	UP	0.374215	3.13e-06	UP	0.388685	4.74e-07	UP	-0.0751875	0.320701	NA	0.00847588	0.906103	NA	-0.0761091	0.233479	NA	-0.253888	0.00018686	DOWN	-0.241832	0.00168178	DOWN	-0.141367	0.0385891	NA
P46061	Rangap1	3	-0.0847322	0.0704933	NA	-0.220703	0.000735449	DOWN	-0.0303117	0.543451	NA	0.125146	0.0446516	NA	0.0102677	0.838428	NA	0.0694997	0.0925318	NA	-0.0445922	0.535956	NA	-0.0581824	0.463404	NA	0.0141437	0.854713	NA	0.0584137	0.400159	NA	-0.0700571	0.329277	NA	0.067562	0.357136	NA
P46460;G3UX86;G3UX98	Nsf	3	-0.043063	0.37769	NA	-0.00649126	0.893821	NA	0.0381977	0.444154	NA	0.0942434	0.0748288	NA	0.103799	0.0402565	NA	0.150014	0.032758	UP	-0.128437	0.00662441	DOWN	-0.107651	0.0418834	NA	-0.144807	0.00140171	DOWN	-0.0933729	0.038875	NA	0.0151682	0.715689	NA	0.0522806	0.234779	NA
P46467	Vps4b	8	0.0588941	0.188292	NA	0.00154106	0.97347	NA	0.0447754	0.326976	NA	-0.0317394	0.472601	NA	-0.091765	0.0539993	NA	-0.115349	0.0128338	DOWN	0.0404879	0.343625	NA	0.00955217	0.841894	NA	0.0754296	0.0708561	NA	0.100037	0.0176014	UP	0.0226244	0.603067	NA	0.000591643	0.99024	NA
P46471;Q8BVQ9	Psmc2	13	0.0512937	0.199723	NA	0.0949003	0.0122117	NA	0.187801	0.00011298	UP	0.112108	0.00640617	UP	0.0562499	0.127299	NA	0.0174565	0.584877	NA	-0.028405	0.602195	NA	-0.0194053	0.730107	NA	-0.04451	0.435752	NA	-0.0127218	0.827042	NA	0.0214526	0.724533	NA	0.0559244	0.337761	NA
P46638;E9Q3P9;P62492;G3UY29;F8WGS1;G3UZD3;G3UZL4;E9PZB2;F6R2Z5;E9Q6B3;D3YYB3;Q9WTL2	Rab11b	11	0.0406361	0.321729	NA	0.105702	0.0252741	UP	-0.0444648	0.280889	NA	-0.0497888	0.191407	NA	0.0166391	0.694347	NA	0.0433141	0.279027	NA	-0.083352	0.141508	NA	0.0338098	0.616718	NA	-0.000264577	0.996251	NA	-0.0995537	0.100413	NA	0.0212416	0.794138	NA	-0.0940164	0.110201	NA
P46656	Fdx1	3	0.014305	0.768207	NA	0.0104651	0.854325	NA	0.235792	0.000563691	UP	0.181161	0.00571752	UP	0.126574	0.0568882	NA	0.31279	4.51e-05	UP	-0.19062	0.00429893	DOWN	-0.102703	0.129744	NA	-0.094037	0.12479	NA	-0.149628	0.052832	NA	-0.168548	0.0212214	DOWN	-0.14635	0.0254077	DOWN
P46660	Ina	15	-0.214146	0.00811305	DOWN	-0.475646	2.27e-06	DOWN	-0.940105	6.16e-11	DOWN	-0.913496	1.8e-10	DOWN	-0.952035	2.25e-10	DOWN	-0.87945	3.53e-10	DOWN	-0.0592214	0.614434	NA	-0.209721	0.0322232	NA	-0.281808	0.00297202	DOWN	-0.522612	1.42e-05	DOWN	-0.662261	5.71e-07	DOWN	-0.496486	0.000112918	DOWN
P46662;F8WJ43;E9PW99;F7D6P2;F7DBY2;F6X089;E9Q7I0	Nf2	11	-0.0586406	0.470389	NA	-0.0649128	0.510392	NA	-0.239069	0.0100812	DOWN	-0.569058	0.01142	DOWN	0.0178106	0.880292	NA	-0.182638	0.0782237	NA	0.141476	0.0976131	NA	-0.0163179	0.880239	NA	-0.112477	0.170178	NA	-0.11353	0.151708	NA	-0.210393	0.0281144	DOWN	-0.178576	0.0497916	NA
P46664	Adss	15	0.0375186	0.426164	NA	0.0144929	0.725216	NA	-0.114006	0.0398648	NA	-0.044381	0.368838	NA	-0.148803	0.00380493	DOWN	-0.205323	0.000138444	DOWN	0.102922	0.148077	NA	0.081359	0.300795	NA	0.0676655	0.36551	NA	-0.0035771	0.956942	NA	-0.0579967	0.384049	NA	-0.014262	0.839144	NA
P46718;A2T4N6	Pdcd2	8	0.115819	0.0383481	UP	0.00687837	0.932676	NA	0.126698	0.0352829	UP	-0.00887038	0.884244	NA	-0.124607	0.0245239	DOWN	-0.0497955	0.402983	NA	-0.0159466	0.751587	NA	-0.112896	0.203876	NA	-0.0971383	0.0858386	NA	0.0901949	0.119374	NA	-0.0977165	0.265011	NA	0.0255221	0.640756	NA
P46737;A3KGA8;E9Q0P6	Brcc3	2	0.239139	0.0140316	UP	-0.0371675	0.641772	NA	0.0452209	0.570853	NA	-0.137323	0.087838	NA	-0.0534307	0.379992	NA	0.0851022	0.288092	NA	0.0247558	0.781378	NA	0.0935188	0.326393	NA	0.137569	0.124749	NA	0.127259	0.217331	NA	0.179131	0.0571348	NA	0.0114903	0.915321	NA
P46935;Q3V335;V9GWV8;V9GXK3;V9GXS6	Nedd4	15	0.0267387	0.496369	NA	-0.0710916	0.0533411	NA	-0.265347	0.000254425	DOWN	-0.120513	0.0118168	DOWN	-0.133163	0.0133611	DOWN	-0.163346	0.00089651	DOWN	0.0553601	0.391474	NA	-0.0048678	0.929601	NA	-0.120704	0.115029	NA	0.0354061	0.536013	NA	-0.00503346	0.924485	NA	-0.122704	0.0760803	NA
P46938;G3UYV4;G3UYA6;G3UY62;G3UYW7;Q9WVQ1	Yap1	5	0.125238	0.00499108	UP	0.143656	0.000975463	UP	0.135135	0.00185767	UP	0.157512	0.00275347	UP	0.0653568	0.137597	NA	0.0552062	0.143263	NA	0.0314286	0.556135	NA	0.0182079	0.74042	NA	0.00111846	0.982572	NA	-0.0249982	0.725794	NA	-0.00401031	0.947963	NA	-0.0394657	0.4871	NA
P46978;D3YZN5;F6YHG5	Stt3a	9	-0.203198	0.00623363	DOWN	-0.0824823	0.387525	NA	-0.125419	0.0940118	NA	-0.0495035	0.468227	NA	0.0502878	0.454565	NA	0.0531306	0.546058	NA	-0.186038	0.0199401	DOWN	0.0156429	0.882219	NA	-0.0763833	0.304389	NA	-0.15635	0.0542188	NA	0.0611993	0.533414	NA	-0.048388	0.545468	NA
P47199;V9GXY8;D3YUG9;D3Z2X0;D3YWU6;D3Z4Q4	Cryz	13	0.219445	0.00102004	UP	0.484235	8.72e-08	UP	0.475295	1.13e-06	UP	0.267579	0.000722144	UP	0.281372	3.23e-05	UP	0.282088	3.58e-05	UP	0.119529	0.199669	NA	0.085697	0.402758	NA	0.0352218	0.724149	NA	-0.0838637	0.350968	NA	0.101365	0.231684	NA	0.103762	0.391695	NA
P47738;D3YYF3;P24549;O35945	Aldh2	7	-0.203639	0.0242112	DOWN	-0.0984495	0.47778	NA	0.00511291	0.956457	NA	0.0650999	0.400319	NA	-0.0594759	0.618745	NA	0.0163697	0.849401	NA	0.0182912	0.873007	NA	0.255911	0.0466838	NA	0.336905	0.0110247	UP	0.233919	0.0423019	NA	0.28883	0.0272333	UP	0.351302	0.00488077	UP
P47753	Capza1	2	0.0169957	0.781232	NA	0.127224	0.0755708	NA	-0.00857893	0.898197	NA	-0.0390206	0.600156	NA	-0.0307554	0.615139	NA	-0.154415	0.0284342	DOWN	-0.0786335	0.312023	NA	-0.055197	0.491837	NA	-0.0194963	0.823319	NA	0.00826929	0.917058	NA	0.0263047	0.735947	NA	-0.200519	0.0212433	DOWN
P47754;D6RCW7	Capza2	not-sig	0.057763	0.21261	NA	0.0755056	0.173454	NA	0.0550545	0.329923	NA	0.041709	0.456065	NA	0.0329996	0.484544	NA	-0.0189274	0.683187	NA	-0.0780582	0.146163	NA	-0.0605615	0.315183	NA	-0.0414314	0.419726	NA	0.0368457	0.506973	NA	-0.0368079	0.483837	NA	-0.0393794	0.483952	NA
P47791	Gsr	5	0.280644	1.69e-06	UP	0.402092	3.12e-08	UP	0.248054	0.00024086	UP	0.0993372	0.0727574	NA	0.233431	6.79e-05	UP	0.162475	0.000571062	UP	0.214222	0.0163102	UP	0.157296	0.0726963	NA	0.0503473	0.591405	NA	-0.0189891	0.820335	NA	-0.00559667	0.947274	NA	-0.0326317	0.733037	NA
P47809;B1ATL6;M0QW52;M0QWR0;M0QWG5	Map2k4	15	0.0525105	0.35809	NA	0.0208236	0.727528	NA	-0.130938	0.0677188	NA	-0.205302	0.00199755	DOWN	-0.121401	0.102712	NA	-0.141844	0.0349265	DOWN	-0.0169059	0.700868	NA	-0.204574	0.00050343	DOWN	-0.149628	0.00659536	DOWN	-0.105064	0.0350858	NA	-0.214416	0.000680665	DOWN	-0.0841013	0.117171	NA
P47811;B2KF35;B2KF34	Mapk14	8	0.0743053	0.0977345	NA	-0.0170114	0.664894	NA	-0.184644	0.000404149	DOWN	-0.15716	0.00125945	DOWN	-0.236951	7.64e-05	DOWN	-0.203316	0.000152451	DOWN	-0.0064169	0.918006	NA	-0.052746	0.414616	NA	-0.0265778	0.647565	NA	0.0972815	0.120201	NA	-0.0786868	0.209914	NA	-0.0392722	0.530627	NA
P47856;D3YYD9;D3YYE0	Gfpt1	6	0.217672	0.000478747	UP	0.215382	0.000690923	UP	0.145751	0.00572705	UP	0.0254317	0.673366	NA	0.0449244	0.32751	NA	0.0629252	0.278385	NA	-0.00784958	0.910227	NA	-0.125764	0.0940097	NA	-0.00510415	0.946458	NA	0.0768099	0.312694	NA	0.158572	0.0729887	NA	0.29452	0.00237443	UP
P47857	Pfkm	5	0.133384	0.0407384	NA	0.145626	0.0423833	NA	0.109771	0.141876	NA	-0.0338051	0.63387	NA	-0.0119316	0.847272	NA	-0.11119	0.119461	NA	0.232262	0.000262463	UP	0.244394	0.00104719	UP	0.191923	0.0150974	UP	0.0744624	0.226036	NA	0.159706	0.00759742	UP	0.0638469	0.259391	NA
P47877;D3YU40	Igfbp2	1	-0.568126	1.34e-05	DOWN	-0.529643	4.76e-07	DOWN	-0.470017	9.57e-06	DOWN	-0.563009	1.96e-05	DOWN	0.1411	0.0821876	NA	-0.142508	0.232018	NA	-0.663085	9.54e-06	DOWN	-0.194806	0.231843	NA	-0.413788	0.000763894	DOWN	-0.463701	0.00108788	DOWN	-0.0553388	0.695499	NA	-0.369749	0.00342368	DOWN
P47911;E9PUX4	Rpl6	8	0.300209	8.68e-05	UP	0.14644	0.0779819	NA	0.103274	0.24734	NA	0.233794	0.00437342	UP	-0.0475464	0.554696	NA	0.0412216	0.565764	NA	0.414956	5.3e-06	UP	0.128847	0.190664	NA	0.299064	0.000196395	UP	0.361353	9.9e-05	UP	0.214394	0.0097804	UP	0.32173	2.81e-05	UP
P47941	Crkl	2	0.125044	0.00923883	UP	0.146713	0.00344258	UP	0.0834405	0.0651634	NA	-0.0126692	0.776937	NA	-0.022922	0.589076	NA	-0.108684	0.0478471	NA	0.0566818	0.266643	NA	0.0573774	0.282991	NA	0.0852445	0.158017	NA	0.112188	0.0747615	NA	0.0673898	0.241336	NA	0.0252681	0.660413	NA
P47955;E9Q3T0	Rplp1	10	0.0587741	0.377836	NA	0.0484415	0.436529	NA	0.0185946	0.792059	NA	0.0560895	0.454041	NA	0.0232226	0.711414	NA	0.0753306	0.361176	NA	0.0336864	0.522036	NA	-0.0371115	0.566316	NA	0.00179573	0.973362	NA	0.17153	0.00278293	UP	-0.016609	0.802389	NA	0.0934052	0.197687	NA
P47962;D3YYV8	Rpl5	8	0.07707	0.0599212	NA	-0.00200085	0.967514	NA	-0.123124	0.0214533	DOWN	-0.0345127	0.458259	NA	-0.119559	0.025802	DOWN	-0.0767604	0.122743	NA	0.131095	0.0161588	UP	-0.0508145	0.444949	NA	0.0221922	0.665862	NA	0.0825014	0.0895413	NA	0.0212537	0.668532	NA	-0.0237014	0.649732	NA
P47963	Rpl13	8	0.152056	0.0195556	UP	0.0261106	0.682371	NA	0.0526551	0.496475	NA	0.167785	0.0278994	UP	-0.0629981	0.285776	NA	-0.0581294	0.309147	NA	0.194095	0.000359732	UP	-0.00487708	0.952484	NA	0.142528	0.0299267	UP	0.248031	6.88e-05	UP	0.120849	0.0834225	NA	0.233864	0.000141237	UP
P48024;Q9CXU9;J3QN87;J3QPZ8	Eif1	8	0.216839	0.000693494	UP	0.0269696	0.669611	NA	0.14958	0.0215294	UP	0.120874	0.0493991	NA	-0.104854	0.0449135	NA	-0.0557663	0.319061	NA	0.223766	0.000234149	UP	-0.00809327	0.912019	NA	0.126626	0.0154968	UP	0.133672	0.0233853	UP	0.107367	0.162515	NA	0.23342	0.000667042	UP
P48036	Anxa5	15	0.292627	0.0016585	UP	0.238181	0.0505025	NA	-0.0180433	0.85851	NA	-0.109079	0.306911	NA	-0.312586	0.00295154	DOWN	-0.35625	0.000961615	DOWN	0.0407913	0.710295	NA	-0.0302407	0.833884	NA	-0.106694	0.32308	NA	-0.270096	0.0177787	DOWN	0.00757741	0.955641	NA	-0.210452	0.192584	NA
P48377	Rfx1	14	-0.0819052	0.123735	NA	-0.18232	0.00619934	DOWN	-0.317117	2.53e-05	DOWN	-0.00432845	0.944666	NA	-0.0679191	0.253815	NA	-0.120795	0.0514286	NA	0.0964767	0.142245	NA	0.0351365	0.625519	NA	0.0494048	0.455781	NA	0.0636102	0.282473	NA	0.11746	0.0920284	NA	-0.0344227	0.615695	NA
P48428	Tbca	6	0.21549	0.000252312	UP	0.310045	2.66e-06	UP	0.158512	0.00311817	UP	0.112843	0.0408604	NA	0.0398836	0.356256	NA	-0.057698	0.21462	NA	0.0690856	0.306403	NA	0.135708	0.0384661	NA	0.252472	0.000238837	UP	0.259954	8.51e-05	UP	0.268943	0.000130711	UP	0.176489	0.00925814	UP
P48678;D3YUF7	Lmna	3	-0.281234	0.0213744	DOWN	-0.260227	0.0471586	NA	-0.0184651	0.896619	NA	0.0229095	0.840202	NA	-0.0925084	0.527066	NA	-0.0335103	0.752795	NA	-0.125876	0.27019	NA	-0.0242342	0.800294	NA	-0.0120024	0.90563	NA	-0.197616	0.011872	DOWN	-0.166624	0.287511	NA	0.0125337	0.907874	NA
P48754	Brca1	9	-0.101127	0.0640873	NA	-0.139536	0.00331885	DOWN	-0.056072	0.296809	NA	0.0179294	0.701476	NA	0.0683302	0.0866946	NA	0.139908	0.00171273	UP	0.108406	0.054736	NA	0.181917	0.00672215	UP	0.0217491	0.69451	NA	0.0879313	0.148651	NA	0.139842	0.0180623	UP	0.176399	0.00594908	UP
P48758	Cbr1	6	0.151468	0.00284193	UP	0.141454	0.0131431	UP	0.140623	0.0110983	UP	0.0113675	0.811877	NA	0.055358	0.187091	NA	-0.0918144	0.0424023	NA	0.0941117	0.0670728	NA	0.190216	0.00437442	UP	0.1312	0.0233239	UP	0.157455	0.00461885	UP	0.220908	0.000379738	UP	0.160267	0.00632112	UP
P48760;A2AK70	Fpgs	1	-0.207658	0.000380635	DOWN	-0.286243	4.5e-06	DOWN	-0.171464	0.00419323	DOWN	-0.0451528	0.330617	NA	0.0243566	0.554664	NA	-0.0329214	0.46463	NA	-0.151146	0.0082999	DOWN	-0.286251	0.000151694	DOWN	-0.265378	0.000352442	DOWN	-0.282044	3.63e-05	DOWN	-0.205547	0.000526405	DOWN	-0.215233	0.00109608	DOWN
P48771	Cox7a2	13	0.0480022	0.44661	NA	0.168898	0.0915141	NA	0.156783	0.0579465	NA	0.198335	0.00559348	UP	0.180225	0.0362211	UP	-0.0939152	0.215359	NA	-0.041819	0.546683	NA	0.0531789	0.552184	NA	0.193572	0.00659844	UP	-0.0646111	0.280759	NA	0.0165394	0.839909	NA	-0.0313334	0.700331	NA
P48774;E9PVM7;E9PV63;E9Q024;E9Q5L9;J3QQ61	Gstm5	15	0.143924	0.105799	NA	0.19337	0.0363529	UP	-0.242384	0.0499272	NA	-0.574261	8.65e-06	DOWN	-0.647411	2.03e-06	DOWN	-0.523341	3.01e-05	DOWN	-0.106711	0.405232	NA	-0.00753524	0.953	NA	-0.207186	0.162382	NA	-0.422095	0.000657187	DOWN	-0.246476	0.0932656	NA	-0.421485	0.00103903	DOWN
P48962	Slc25a4	5	0.317406	0.0113268	UP	0.548867	9.78e-05	UP	0.0622639	0.661261	NA	-0.0582907	0.594174	NA	0.290577	0.0217644	UP	0.21804	0.0784438	NA	0.238214	0.0057647	UP	0.305003	0.000675621	UP	0.129714	0.0622542	NA	-0.0659305	0.41326	NA	0.0976433	0.35511	NA	-0.0477402	0.685011	NA
P48972;A2A5P3	Mybl2	5	0.0694034	0.204126	NA	0.103725	0.0624149	NA	0.0551816	0.376765	NA	-0.111341	0.0536266	NA	-0.0483699	0.477722	NA	0.0569127	0.256627	NA	0.320628	7.51e-06	UP	0.225877	0.00031997	UP	0.108251	0.0516324	NA	0.160924	0.00392286	UP	0.152111	0.00896723	UP	0.0918402	0.0890793	NA
P49135	Ercc3	not-sig	-0.0155715	0.722858	NA	-0.0280052	0.562399	NA	-0.0115149	0.80142	NA	-0.0462042	0.313596	NA	-0.0644142	0.150539	NA	-0.00367948	0.938612	NA	0.0242911	0.629203	NA	0.0793036	0.139358	NA	0.00365209	0.938425	NA	-0.0279636	0.571884	NA	-0.0137152	0.809174	NA	0.00187695	0.970003	NA
P49443	Ppm1a	15	-0.0375872	0.375123	NA	-0.0871399	0.0933783	NA	-0.00316312	0.958963	NA	-0.167129	0.000944744	DOWN	-0.180806	0.00237366	DOWN	-0.167357	0.00191521	DOWN	-0.0214196	0.770926	NA	-0.112779	0.132305	NA	-0.106176	0.181637	NA	-0.0966413	0.259388	NA	-0.220448	0.00921458	DOWN	-0.174384	0.0370946	NA
P49586;D3Z3T5	Pcyt1a	14	0.0534775	0.509017	NA	0.0969047	0.152868	NA	0.0806489	0.233791	NA	-0.0210181	0.712577	NA	-0.015478	0.77207	NA	0.046395	0.481812	NA	-0.188843	0.0234209	DOWN	-0.17036	0.0225297	DOWN	-0.0779817	0.284815	NA	-0.0380112	0.598861	NA	-0.0651204	0.378155	NA	0.117093	0.166759	NA
P49615	Cdk5	6	0.19784	0.000944206	UP	0.291419	2.08e-05	UP	0.253553	0.00210544	UP	0.152325	0.0137253	UP	0.121265	0.0189292	UP	0.128169	0.0366268	UP	0.0785071	0.18468	NA	0.0930715	0.193022	NA	0.103601	0.0533366	NA	0.176137	0.00625743	UP	0.250912	0.000737357	UP	0.198952	0.0220673	UP
P49717	Mcm4	9	-0.0993385	0.0306938	NA	-0.0356584	0.46165	NA	-0.0321534	0.598031	NA	-0.0878475	0.0740196	NA	0.119918	0.0366515	UP	0.0938717	0.0613345	NA	-0.0361979	0.488435	NA	0.103749	0.0455603	NA	0.0786212	0.118484	NA	0.0582938	0.295053	NA	0.140783	0.0239306	UP	0.101814	0.0743432	NA
P49722	Psma2	2	0.122294	0.0049973	UP	0.187543	9.97e-05	UP	0.0248324	0.527524	NA	0.0746705	0.0738639	NA	-0.00155537	0.967644	NA	-0.070168	0.0642265	NA	0.0423372	0.363212	NA	0.108291	0.0420058	NA	0.0685221	0.2482	NA	0.0723462	0.148215	NA	0.119955	0.0244524	UP	0.0704228	0.172598	NA
P49962;D3YZX8	Srp9	2	0.0152283	0.809218	NA	0.031946	0.636895	NA	-0.0854524	0.166008	NA	-0.139243	0.0777121	NA	-0.109531	0.107571	NA	-0.192423	0.00721021	DOWN	-0.0947216	0.242579	NA	0.0120525	0.863718	NA	-0.0788708	0.233701	NA	0.0262018	0.704427	NA	-0.0203499	0.776658	NA	-0.00192703	0.975842	NA
P50247;A2ALT5	Ahcy	6	0.138496	0.0316703	UP	0.121988	0.0165319	UP	0.0561402	0.360707	NA	-0.00512526	0.903248	NA	0.103376	0.123264	NA	-0.0230928	0.572621	NA	0.106639	0.107329	NA	0.103093	0.125244	NA	0.165142	0.00670644	UP	0.125665	0.0353576	NA	0.0849725	0.188674	NA	0.118414	0.0903396	NA
P50396;B7FAU8;D6RI86	Gdi1	2	0.217571	2.99e-05	UP	0.323896	3.06e-06	UP	0.0869459	0.133355	NA	-0.0618512	0.283694	NA	0.0537604	0.255066	NA	0.00346458	0.937671	NA	-0.106637	0.107376	NA	0.00363695	0.958396	NA	-0.0454157	0.5829	NA	0.0196266	0.763844	NA	0.0896973	0.194212	NA	-0.111012	0.113537	NA
P50431;G3UZ26;G3UYY1;G3UZZ9	Shmt1	2	-0.0616497	0.205431	NA	-0.0970203	0.0404527	NA	-0.154014	0.00501831	DOWN	-0.142965	0.00191365	DOWN	-0.156208	0.00595779	DOWN	-0.306829	1.13e-06	DOWN	0.0630435	0.267565	NA	0.0447151	0.435687	NA	0.149051	0.0194861	UP	0.141382	0.0183867	UP	0.111232	0.0744609	NA	0.139021	0.0288784	UP
P50516;D3Z1B9;D3YWH3;D3YZ23	Atp6v1a	13	0.172173	0.000460217	UP	0.220805	7.21e-05	UP	0.252029	1.38e-05	UP	0.176227	0.00158637	UP	0.179492	0.000172667	UP	0.0758713	0.033769	NA	-0.0992737	0.0497371	NA	-0.0816851	0.192026	NA	-0.078859	0.116726	NA	-0.151312	0.00461776	DOWN	-0.00602511	0.915174	NA	-0.107074	0.0378446	NA
P50518;Q9D593	Atp6v1e1	5	0.232872	1.57e-05	UP	0.272001	1.57e-05	UP	0.244625	3.19e-05	UP	0.12727	0.0132993	UP	0.148899	0.000685908	UP	0.0323986	0.316429	NA	-0.00205642	0.967933	NA	0.0212288	0.728984	NA	0.0241679	0.635701	NA	-0.0822295	0.0949506	NA	0.039364	0.441044	NA	-0.0836166	0.152981	NA
P50580;D3YVH7	Pa2g4	15	-0.0792061	0.0543824	NA	-0.136798	0.0032235	DOWN	-0.328262	3.86e-07	DOWN	-0.257882	4.55e-06	DOWN	-0.321083	4.66e-06	DOWN	-0.25342	2.66e-06	DOWN	-0.00515083	0.909642	NA	-0.128626	0.0345088	NA	-0.239457	6.43e-05	DOWN	-0.2404	0.000195106	DOWN	-0.283922	2.41e-05	DOWN	-0.293018	6.25e-06	DOWN
P51150	Rab7a	1	-0.0760877	0.106977	NA	-0.0410244	0.329482	NA	-0.200753	0.000394258	DOWN	-0.10721	0.0224066	DOWN	0.155016	0.00395199	UP	0.0736963	0.198643	NA	-0.0881176	0.0764332	NA	-0.0866803	0.10546	NA	-0.120624	0.0267472	DOWN	-0.0960672	0.0339233	NA	-0.0242187	0.790093	NA	-0.198122	0.00518032	DOWN
P51174	Acadl	2	0.189308	0.000864979	UP	0.0901439	0.330636	NA	-0.125629	0.097058	NA	-0.256128	0.000121255	DOWN	-0.407742	1.13e-06	DOWN	-0.239717	0.00227896	DOWN	0.0953273	0.232157	NA	0.189029	0.0826088	NA	0.248783	0.0036667	UP	0.199354	0.0248393	UP	0.18848	0.144237	NA	0.212879	0.0230905	UP
P51410;D3Z629;D3YZT0;S4R1R7	Rpl9	8	0.110316	0.0216462	UP	0.00216319	0.970991	NA	-0.15521	0.0102932	DOWN	-0.111107	0.0311947	DOWN	-0.157663	0.0159038	DOWN	-0.0774483	0.136165	NA	0.15084	0.031667	NA	-0.0697435	0.405701	NA	0.0230223	0.735229	NA	0.126398	0.0518616	NA	0.0295781	0.642543	NA	0.0137814	0.823146	NA
P51432	Plcb3	2	0.174214	0.0190731	UP	0.0318355	0.568196	NA	-0.00365334	0.972782	NA	-0.223281	0.000280797	DOWN	-0.193643	0.00243828	DOWN	-0.0673188	0.218847	NA	0.385779	0.0006539	UP	0.283541	0.000514211	UP	0.231578	0.00320518	UP	0.371247	0.00119133	UP	0.275966	0.00187389	UP	0.269507	0.0017012	UP
P51655;Q8R3X6;Q9R087	Gpc4	9	-0.0502374	0.490895	NA	-0.000369739	0.996511	NA	0.0753555	0.506253	NA	0.545272	4.22e-06	UP	0.607511	8.96e-07	UP	0.719352	1.19e-05	UP	0.407774	2.57e-05	UP	0.46246	0.000128066	UP	0.457691	0.000588911	UP	0.582729	1.13e-07	UP	0.514048	0.000347279	UP	0.512069	3.1e-05	UP
P51660	Hsd17b4	1	-0.0415754	0.476814	NA	0.0531199	0.463506	NA	0.0622425	0.354407	NA	0.0280078	0.649081	NA	0.0420987	0.48725	NA	0.131852	0.0352491	UP	-0.126347	0.0134183	DOWN	-0.0101621	0.873402	NA	-0.0852775	0.0730502	NA	-0.179627	0.00235309	DOWN	-0.072806	0.189714	NA	-0.0520044	0.288987	NA
P51807	Dynlt1	5	0.192556	0.00970978	UP	0.164033	0.0290296	UP	0.0895858	0.293033	NA	0.0961009	0.220864	NA	0.14322	0.049457	NA	0.0617576	0.350048	NA	0.0113664	0.831911	NA	0.0846434	0.199946	NA	0.0337362	0.591257	NA	-0.00613768	0.920769	NA	0.116812	0.0496026	NA	0.0336331	0.579093	NA
P51855;Q3UEE2;H3BKH4;A2AQN7;A2AQN9;REV__P70451	Gss	5	0.528012	1.25e-07	UP	0.63986	1.52e-09	UP	0.741269	7.82e-10	UP	0.436895	6.05e-07	UP	0.412902	1.42e-06	UP	0.385466	2.9e-05	UP	0.0478992	0.510585	NA	0.0295899	0.739842	NA	0.101367	0.141024	NA	-0.0286325	0.66319	NA	0.0718397	0.481528	NA	-0.0256982	0.711421	NA
P51859;E0CXA0;E0CYW7	Hdgf	15	0.0345197	0.445052	NA	0.0325797	0.558138	NA	-0.0889299	0.0588723	NA	-0.166157	0.00426478	DOWN	-0.170825	0.00141097	DOWN	-0.204248	0.000212607	DOWN	0.0398324	0.477099	NA	0.0408683	0.481678	NA	-0.110352	0.0549671	NA	-0.0042783	0.94334	NA	-0.0750428	0.240599	NA	-0.155632	0.0126769	DOWN
P51863	Atp6v0d1	7	0.190432	2.98e-05	UP	0.240987	5.4e-06	UP	0.324711	8.69e-07	UP	0.259945	3.19e-06	UP	0.231129	7.38e-05	UP	0.279027	2.52e-06	UP	0.0338303	0.475707	NA	0.141756	0.0233317	UP	0.164893	0.00189843	UP	0.0710715	0.127819	NA	0.204674	0.00899477	UP	0.137174	0.022682	UP
P51881	Slc25a5	11	-0.115683	0.222904	NA	0.0298365	0.566262	NA	-0.638786	0.000231425	DOWN	-0.585553	9.37e-08	DOWN	-0.238197	0.0201875	DOWN	-0.121786	0.23061	NA	-0.196165	0.0846393	NA	-0.198099	0.0584733	NA	-0.409992	0.000115702	DOWN	-0.709043	1.89e-06	DOWN	-0.487658	0.00104705	DOWN	-0.669809	1.69e-05	DOWN
P51943;D6RIK7;Q61456	Ccna2	14	-0.0832402	0.0304828	NA	-0.178564	0.00585417	DOWN	-0.1533	0.0423511	NA	-0.0550327	0.160344	NA	-0.13299	0.00666739	DOWN	-0.0560054	0.170772	NA	0.0623956	0.273699	NA	0.0134497	0.822572	NA	0.0426636	0.514219	NA	0.0974574	0.101716	NA	0.0486556	0.440933	NA	0.0398718	0.545914	NA
P51949	Mnat1	not-sig	-0.0464998	0.211987	NA	-0.0692792	0.113113	NA	0.00514212	0.914523	NA	-0.0287899	0.473552	NA	-0.0813153	0.0463286	NA	-0.0950387	0.0217002	NA	-0.0195636	0.669471	NA	0.0432713	0.407545	NA	0.0427146	0.398527	NA	0.0631687	0.238089	NA	-0.012935	0.783654	NA	0.0107756	0.835454	NA
P52196	Tst	1	-0.320142	0.000385851	DOWN	-0.26603	0.00063439	DOWN	-0.226828	0.00461382	DOWN	-0.0688444	0.26602	NA	0.0222948	0.758061	NA	-0.0804659	0.419483	NA	-0.156518	0.0589192	NA	-0.18528	0.0609347	NA	-0.164541	0.0572663	NA	-0.285509	0.0150501	DOWN	-0.180025	0.0923068	NA	-0.230724	0.00997896	DOWN
P52293;A2A600;A2A601;A6PW68;F2Z431;A2A602	Kpna2	12	-0.216633	0.000789238	DOWN	-0.41266	0.000846042	DOWN	-0.364274	0.000348316	DOWN	-0.0665997	0.299379	NA	-0.230453	0.000596873	DOWN	-0.15822	0.00966524	DOWN	-0.0484825	0.618027	NA	-0.204301	0.063861	NA	-0.133634	0.169261	NA	-0.194063	0.0491029	NA	-0.116526	0.226019	NA	-0.0969945	0.338165	NA
P52431;D6RFB8;D3YVY8	Pold1	11	-0.025428	0.51644	NA	0.0184042	0.689516	NA	-0.031024	0.625199	NA	-0.127746	0.00898825	DOWN	0.0705438	0.240267	NA	0.000836231	0.983396	NA	-0.0379214	0.522378	NA	0.115207	0.0806562	NA	-0.0279374	0.669542	NA	-0.0579112	0.312271	NA	0.0488325	0.493203	NA	-0.0755877	0.214567	NA
P52432;D3Z3D6;D3Z7Q8;G3UXX5;G3UX92	Polr1c	3	-0.132152	0.0265268	DOWN	-0.131927	0.0279709	DOWN	0.128996	0.0494671	NA	0.169052	0.0281817	UP	0.0188094	0.741885	NA	0.0671059	0.241924	NA	-0.20181	0.00337163	DOWN	-0.133779	0.047993	NA	-0.0778323	0.242135	NA	-0.169456	0.0132455	DOWN	-0.150358	0.0291504	DOWN	0.0644016	0.350088	NA
P52479;G3X9U6;G3UYQ8	Usp10	15	0.088686	0.0296775	NA	0.0176735	0.698421	NA	-0.0262147	0.603161	NA	-0.0989584	0.0213233	NA	-0.080848	0.0735891	NA	-0.157487	0.000894835	DOWN	0.0839815	0.163947	NA	0.0119259	0.841742	NA	-0.0132594	0.842576	NA	-0.0406925	0.510078	NA	-0.0755497	0.241446	NA	-0.0693544	0.282928	NA
P52480;E9Q509;G3X925;P53657	Pkm	4	-0.162562	0.00105021	DOWN	-0.273225	1.46e-06	DOWN	-0.388859	6.83e-07	DOWN	-0.441699	3.12e-08	DOWN	-0.187416	0.00492043	DOWN	-0.430898	1.3e-07	DOWN	-0.275947	0.00101114	DOWN	-0.252929	0.000422717	DOWN	-0.206064	0.00150912	DOWN	-0.316134	2.09e-05	DOWN	-0.101739	0.232246	NA	-0.173662	0.011508	DOWN
P52503	Ndufs6	13	-0.00928362	0.879034	NA	0.0228657	0.738408	NA	0.213256	0.00440018	UP	0.327731	0.00011031	UP	0.225849	0.011251	UP	0.0678383	0.257529	NA	-0.0942473	0.252517	NA	0.147017	0.054057	NA	-0.0484933	0.600271	NA	-0.0751047	0.20689	NA	-0.0209436	0.739778	NA	-0.060738	0.497242	NA
P52624;E9Q5K7;Q5SUC6;E9Q391;F6YBT6;Q8R093;Q8CGR7	Upp1	4	-0.311891	0.000441527	DOWN	-0.226632	0.0050036	DOWN	-0.435841	0.0018082	DOWN	-0.615482	7e-05	DOWN	-0.15112	0.14003	NA	-0.379345	7.06e-05	DOWN	-0.558766	1.35e-06	DOWN	-0.639437	1.28e-08	DOWN	-0.521053	2.55e-07	DOWN	-0.517209	7.56e-07	DOWN	-0.440968	1.13e-06	DOWN	-0.522034	1.36e-07	DOWN
P52734;A2ALP5	Fgd1	11	-0.012961	0.774878	NA	-0.00577677	0.914546	NA	-0.0413904	0.416399	NA	-0.13462	0.0148535	DOWN	-0.0736256	0.14484	NA	-0.0270225	0.556203	NA	0.049444	0.299785	NA	-0.00609893	0.903274	NA	-0.108967	0.064119	NA	-0.125434	0.0325765	NA	-0.174301	0.00800942	DOWN	-0.110482	0.0750695	NA
P52760	Hrsp12	15	0.0526229	0.349698	NA	-0.0442339	0.595641	NA	-0.279497	0.00016602	DOWN	-0.160615	0.0148446	DOWN	-0.143452	0.0758082	NA	-0.267383	0.00227391	DOWN	-0.0295477	0.692275	NA	0.114178	0.0843155	NA	-0.0210656	0.822908	NA	-0.13673	0.0277608	DOWN	0.00447956	0.950964	NA	0.0410815	0.550421	NA
P52825;A2A8E8;A2A8E7;A2A8E9	Cpt2	14	-0.109798	0.0402758	NA	-0.0531557	0.500003	NA	-0.117869	0.0283613	DOWN	-0.140942	0.00713317	DOWN	-0.0858615	0.12807	NA	-0.0718078	0.185757	NA	0.0170553	0.689535	NA	0.0962951	0.119082	NA	0.123843	0.0315765	UP	0.0867034	0.0880274	NA	0.149297	0.0502803	NA	0.133069	0.0347435	NA
P52875;D3YV67	Tmem165	9	0.0264239	0.553288	NA	0.188718	0.00272392	UP	0.0263611	0.701437	NA	-0.000879823	0.988177	NA	0.175426	0.00596614	UP	0.317698	5.16e-06	UP	0.174006	0.0330833	NA	0.150821	0.0619764	NA	0.230586	0.00315868	UP	0.150966	0.0594343	NA	0.112623	0.146171	NA	0.0792235	0.348097	NA
P53368;D3YWH7;F6W0N8	Nudt1	12	-0.114873	0.11611	NA	-0.155236	0.0433721	NA	-0.0327922	0.657924	NA	-0.0432293	0.56608	NA	0.061573	0.384299	NA	-0.171456	0.0288683	DOWN	-0.238208	0.00309248	DOWN	-0.199437	0.0123268	DOWN	-0.29502	0.000376455	DOWN	-0.16701	0.0365744	NA	-0.262312	0.00333667	DOWN	-0.193034	0.0101476	DOWN
P53395	Dbt	7	-0.12785	0.0114108	DOWN	-0.0372251	0.508501	NA	0.284105	0.000119128	UP	0.119777	0.0137247	UP	0.143312	0.0366938	UP	0.126121	0.0165701	UP	-0.104455	0.180576	NA	-0.0127489	0.857621	NA	0.182019	0.0430113	NA	0.250023	0.00138888	UP	0.322906	0.000473003	UP	0.3834	0.000336909	UP
P53569	Cebpz	1	-0.0970984	0.201027	NA	-0.060474	0.361463	NA	-0.0944551	0.228304	NA	-0.0258514	0.746261	NA	0.15739	0.0227382	UP	0.156596	0.024022	UP	-0.0143914	0.868941	NA	0.0967664	0.305419	NA	0.0094419	0.915525	NA	-0.138477	0.12273	NA	-0.0309466	0.745555	NA	-0.0740913	0.404486	NA
P53702;G3UXK7	Hccs	7	0.0703239	0.156702	NA	0.122831	0.0391503	UP	0.135887	0.00785778	UP	0.0975173	0.0831437	NA	0.14938	0.0201405	UP	0.210394	0.000538253	UP	0.0024859	0.972209	NA	0.0641604	0.38536	NA	0.119261	0.103168	NA	0.162417	0.0405576	NA	0.201326	0.0116979	UP	0.160189	0.0522893	NA
P53798	Fdft1	7	0.094802	0.201463	NA	0.111988	0.139626	NA	0.0362529	0.685687	NA	0.350235	0.00109085	UP	0.215009	0.0203236	UP	0.476663	0.000763667	UP	0.0146847	0.901595	NA	-0.00989588	0.93427	NA	0.131168	0.289148	NA	0.0955863	0.4361	NA	0.209886	0.100463	NA	0.309025	0.0230649	UP
P53810;J3QQ30;J3QPW1;F8WGG5	Pitpna	2	0.0266686	0.457362	NA	0.0104874	0.767718	NA	-0.0864396	0.0315206	NA	-0.199871	0.000179227	DOWN	-0.239866	2.31e-05	DOWN	-0.208274	5.48e-05	DOWN	0.0156568	0.762576	NA	-0.00245012	0.961674	NA	0.0327933	0.509201	NA	0.199047	0.000549385	UP	0.151807	0.00799134	UP	0.215552	0.00037284	UP
P53811	Pitpnb	15	0.0329199	0.334344	NA	-0.0442865	0.207489	NA	-0.127533	0.00336711	DOWN	-0.170097	0.000584377	DOWN	-0.198111	6.71e-05	DOWN	-0.234446	1.47e-05	DOWN	-0.0606376	0.257444	NA	-0.13152	0.0244392	DOWN	-0.101043	0.0644273	NA	-0.0939133	0.0784715	NA	-0.124513	0.0338095	NA	-0.136805	0.0357903	NA
P53986	Slc16a1	1	0.00102999	0.988506	NA	-0.0146522	0.811843	NA	-0.159286	0.0755507	NA	-0.00990612	0.885075	NA	0.358315	2.9e-06	UP	0.302849	0.000205069	UP	-0.131064	0.103946	NA	-0.0601112	0.450094	NA	-0.18187	0.0237946	DOWN	-0.276561	0.00134044	DOWN	0.0369015	0.753307	NA	-0.234979	0.0101877	DOWN
P53994;G3UXQ7;G3V022	Rab2a	11	-0.154881	0.0237085	DOWN	-0.106072	0.170259	NA	-0.381758	2.92e-05	DOWN	-0.378087	1.6e-05	DOWN	-0.180555	0.00783786	DOWN	-0.0647879	0.380848	NA	-0.0427409	0.599903	NA	-0.0771567	0.271791	NA	-0.263323	0.00024402	DOWN	-0.283868	0.000454214	DOWN	-0.116241	0.309793	NA	-0.34981	0.000289226	DOWN
P53995;A2ATQ5;Q6PG65	Anapc1	not-sig	-0.012767	0.701711	NA	-0.0673373	0.100707	NA	-0.0743761	0.143114	NA	-0.0795674	0.0371609	NA	-0.0372975	0.339804	NA	-0.0531742	0.197182	NA	-0.0395512	0.366416	NA	-0.0446829	0.336743	NA	-0.0642354	0.194477	NA	-0.0939477	0.0364161	NA	-0.0679267	0.145465	NA	-0.0662222	0.183847	NA
P53996	Cnbp	15	-0.0130151	0.903661	NA	-0.237142	0.0539162	NA	-0.203116	0.0970014	NA	-0.242822	0.0419432	NA	-0.197912	0.0730532	NA	-0.375054	0.00353826	DOWN	-0.101849	0.387803	NA	-0.220586	0.0921981	NA	-0.365956	0.00895245	DOWN	-0.377503	0.0162819	DOWN	-0.473635	0.00285125	DOWN	-0.417892	0.011994	DOWN
P54071;D6RIL6	Idh2	7	0.128114	0.00953081	UP	0.396765	0.000138124	UP	0.730477	7.67e-10	UP	0.656093	1.62e-10	UP	0.800383	1.24e-09	UP	0.676416	3.61e-10	UP	0.147565	0.0359986	NA	0.482245	0.000256472	UP	0.621772	1.26e-07	UP	0.503485	2.91e-07	UP	0.506197	2.5e-05	UP	0.272395	0.000148264	UP
P54103;E9Q9H2;E9Q9H3;Q3TRX6	Dnajc2	15	0.0867744	0.139884	NA	0.00706544	0.920409	NA	-0.0706028	0.247256	NA	-0.14408	0.0317142	DOWN	-0.202989	0.00541853	DOWN	-0.177032	0.0119	DOWN	0.0462295	0.513337	NA	-0.0270237	0.677938	NA	-0.105058	0.139421	NA	-0.0471682	0.489591	NA	-0.012696	0.872252	NA	-0.0487836	0.494759	NA
P54227;D3Z5N2;D3Z1Z8	Stmn1	15	-0.012722	0.893663	NA	-0.207061	0.0850017	NA	-0.667059	2.17e-05	DOWN	-0.590114	0.000151848	DOWN	-0.5953	4.11e-05	DOWN	-0.938909	2.15e-07	DOWN	-0.153667	0.362095	NA	-0.312308	0.0634419	NA	-0.384394	0.025639	DOWN	-0.413572	0.0167529	DOWN	-0.625512	0.00160624	DOWN	-0.720656	0.00136087	DOWN
P54276	Msh6	7	-0.0702802	0.134924	NA	0.00539647	0.912663	NA	0.137481	0.0104276	UP	0.053877	0.247019	NA	0.109438	0.0285646	UP	-0.00731369	0.864102	NA	-0.020529	0.679711	NA	0.106519	0.0896917	NA	0.103534	0.0543151	NA	0.0699202	0.143437	NA	0.0802257	0.105846	NA	0.0655808	0.297047	NA
P54728	Rad23b	14	-0.12421	0.0314843	DOWN	-0.116335	0.0106654	DOWN	-0.094266	0.0474544	NA	-0.0710203	0.149854	NA	-0.144692	0.0023431	DOWN	-0.24338	3.77e-05	DOWN	-0.0881096	0.14218	NA	-0.0789778	0.2251	NA	0.0112755	0.847223	NA	0.193031	0.00273376	UP	0.0140054	0.822761	NA	0.09217	0.125556	NA
P54729	Nub1	8	-0.0479225	0.423776	NA	-0.111749	0.0612255	NA	-0.172603	0.00994155	DOWN	-0.212152	0.00648895	DOWN	-0.183371	0.00454124	DOWN	-0.319245	5.78e-05	DOWN	0.236312	0.000317676	UP	0.0800489	0.212903	NA	0.140097	0.0188321	UP	0.136413	0.00726821	UP	0.0552626	0.250105	NA	-0.0187669	0.695052	NA
P54731	Faf1	15	-0.0315494	0.396934	NA	-0.0497541	0.190872	NA	-0.114535	0.00399613	DOWN	-0.153651	0.000257297	DOWN	-0.16772	0.000665501	DOWN	-0.186711	4.94e-05	DOWN	-0.0567456	0.324047	NA	-0.0856813	0.122409	NA	-0.0896854	0.108112	NA	-0.0621317	0.270552	NA	-0.119002	0.0456715	NA	-0.0530434	0.413368	NA
P54754;Q8CBF3	Ephb3	1	-0.0377011	0.610545	NA	0.00928497	0.896753	NA	-0.0330946	0.703336	NA	-0.0303388	0.711892	NA	0.198639	0.0133881	UP	0.158611	0.0401351	NA	-0.076022	0.237205	NA	-0.0107609	0.867391	NA	-0.159246	0.0228814	DOWN	-0.205817	0.00749296	DOWN	-0.0150546	0.875124	NA	-0.211101	0.00382849	DOWN
P54775	Psmc4	not-sig	0.03035	0.392947	NA	0.0626485	0.0644097	NA	0.0791755	0.0426679	NA	0.0514103	0.146775	NA	-0.0378443	0.265145	NA	-0.0541071	0.118345	NA	-0.0217153	0.634615	NA	-0.00667481	0.882363	NA	0.00838825	0.845905	NA	0.0340913	0.433217	NA	0.0395372	0.425671	NA	0.0159323	0.734743	NA
P54822;E9Q242;E9Q3T7;E9Q0A0	Adsl	2	0.118142	0.0356466	UP	0.0568466	0.297888	NA	-0.0210408	0.728073	NA	-0.0488556	0.359608	NA	-0.136879	0.021921	DOWN	-0.111964	0.0551871	NA	0.138896	0.0174388	UP	0.0864325	0.181866	NA	0.126876	0.0319444	NA	0.154454	0.0168397	UP	0.162845	0.0125837	UP	0.109285	0.0644487	NA
P54823	Ddx6	4	0.0624115	0.0645364	NA	0.0668679	0.0525129	NA	-0.0815617	0.0403095	NA	-0.118576	0.00364947	DOWN	-0.0764867	0.0565844	NA	-0.0748287	0.0304766	NA	-0.0805987	0.0587657	NA	-0.122882	0.0144212	DOWN	-0.0926189	0.0347702	NA	-0.0836177	0.0532439	NA	-0.0877239	0.0803478	NA	-0.0616925	0.180544	NA
P54923	Adprh	not-sig	0.0655828	0.240517	NA	0.0721149	0.163412	NA	0.113293	0.0849767	NA	0.081155	0.208458	NA	-0.0194134	0.694629	NA	0.0253258	0.773336	NA	-0.0244742	0.689588	NA	-0.0956648	0.0985494	NA	-0.0184309	0.790082	NA	0.0142933	0.854601	NA	0.0148838	0.845837	NA	-0.0568085	0.431534	NA
P55065;A2A5K2;A2A5K3;A2A5K4	Pltp	11	0.184434	0.29145	NA	0.418116	0.0470803	NA	-0.053725	0.793806	NA	-0.326679	0.0754358	NA	0.130651	0.493398	NA	-0.330362	0.0746226	NA	0.0227906	0.795999	NA	0.00289087	0.978474	NA	-0.123736	0.304167	NA	-0.483379	0.00354241	DOWN	-0.154753	0.297369	NA	-0.538388	0.00365025	DOWN
P55096	Abcd3	9	0.0257929	0.587889	NA	0.177314	0.00064559	UP	0.152221	0.0820331	NA	0.154711	0.00871391	UP	0.281703	0.000101692	UP	0.264608	2.15e-05	UP	0.067196	0.364949	NA	0.00197768	0.978995	NA	-0.0251354	0.754764	NA	-0.0348651	0.577049	NA	0.00388526	0.968407	NA	-0.140756	0.0520912	NA
P55258;D3YWL1;D3YW33;Q3TYH2;A2A7Z6;Q8K386	Rab8a	9	-0.0543468	0.382697	NA	-0.0280557	0.629804	NA	-0.194172	0.0214664	DOWN	0.0656459	0.339932	NA	0.245084	0.000548721	UP	0.17953	0.00575217	UP	0.164233	0.00554839	UP	0.151592	0.0062764	UP	0.259738	5.43e-05	UP	0.267707	9.76e-05	UP	0.302261	0.00155087	UP	0.185506	0.010458	UP
P55264	Adk	15	0.0180087	0.781085	NA	-0.0993669	0.116319	NA	-0.482606	1.88e-06	DOWN	-0.648049	1.86e-08	DOWN	-0.597621	4.99e-08	DOWN	-0.669814	7.1e-09	DOWN	0.0971847	0.352258	NA	0.0427414	0.664112	NA	-0.242088	0.0557735	NA	-0.292964	0.0119417	DOWN	-0.24657	0.0487008	NA	-0.329876	0.0089341	DOWN
P55302;F6WMD1	Lrpap1	13	0.31148	4.81e-05	UP	0.49611	6.03e-07	UP	0.88433	4.07e-08	UP	0.759615	1.27e-09	UP	0.598195	3.83e-06	UP	0.609683	3.28e-07	UP	-0.248261	0.0950578	NA	-0.106464	0.555346	NA	-0.165176	0.223356	NA	-0.229015	0.112608	NA	0.0279548	0.891277	NA	0.0665317	0.713419	NA
P55821;Q05DI3;D3Z4C2;G3X9Z6;P63042;O70166;REV__F6XZS9;REV__Q9WTN3	Stmn2	15	-0.0754355	0.438374	NA	-0.213618	0.0594725	NA	-0.47834	0.00056241	DOWN	-0.288944	0.0198756	DOWN	-0.356256	0.0039584	DOWN	-0.584147	2.2e-05	DOWN	-0.135471	0.292775	NA	-0.280145	0.0311026	NA	-0.233466	0.0480259	NA	-0.264228	0.0218406	DOWN	-0.358637	0.00535978	DOWN	-0.563629	0.000112844	DOWN
P56183	Rrp1	12	-0.234998	0.000156117	DOWN	-0.265194	5.27e-05	DOWN	-0.178967	0.00596833	DOWN	0.0449832	0.459522	NA	-0.0488837	0.317361	NA	-0.0077504	0.873727	NA	-0.0299366	0.701209	NA	-0.0905005	0.170726	NA	-0.139707	0.0351403	NA	-0.208686	0.0077901	DOWN	-0.216558	0.0049033	DOWN	-0.189758	0.0119865	DOWN
P56213	Gfer	not-sig	0.00642494	0.931104	NA	0.0395092	0.445944	NA	0.107051	0.106067	NA	0.0983425	0.179442	NA	0.107876	0.0549525	NA	0.00450212	0.935542	NA	0.0902834	0.24906	NA	0.0683523	0.351867	NA	0.167778	0.0536105	NA	0.109545	0.217548	NA	0.0204217	0.774096	NA	0.0609706	0.463142	NA
P56371	Rab4a	11	-0.0806954	0.430115	NA	-0.00376958	0.964828	NA	-0.141843	0.158141	NA	-0.00578497	0.950562	NA	0.0473133	0.608056	NA	0.0197876	0.824792	NA	-0.198887	0.000423568	DOWN	-0.27799	1.24e-05	DOWN	-0.425412	6.21e-07	DOWN	-0.427184	3.46e-07	DOWN	-0.397569	1.14e-06	DOWN	-0.628531	2.75e-09	DOWN
P56382	Atp5e	13	0.130376	0.27308	NA	0.215065	0.0865018	NA	0.407019	0.0178271	UP	0.412229	0.00428554	UP	0.21369	0.125477	NA	0.184242	0.137114	NA	-0.0155114	0.921814	NA	0.130327	0.285837	NA	-0.0315679	0.832983	NA	-0.00700687	0.953459	NA	-0.135687	0.23756	NA	0.0227536	0.85274	NA
P56390	Cks2	10	-0.0102151	0.925495	NA	-0.0791677	0.52674	NA	0.214953	0.056851	NA	0.3481	0.000887222	UP	-0.0388591	0.665959	NA	-0.0511239	0.602658	NA	0.0364068	0.751459	NA	-0.0484611	0.64412	NA	0.0261825	0.809453	NA	0.0570366	0.582555	NA	0.159292	0.15914	NA	0.127586	0.207288	NA
P56391	Cox6b1	6	0.0484991	0.481887	NA	0.20031	0.0412264	NA	0.147894	0.0856443	NA	0.188268	0.0366019	UP	0.199192	0.0351121	UP	-0.111126	0.137441	NA	-0.0439258	0.670041	NA	0.157525	0.0519505	NA	0.229796	0.0289114	UP	0.0911309	0.194938	NA	0.0411759	0.594535	NA	0.120003	0.191069	NA
P56392	Cox7a1	7	0.0344134	0.705564	NA	0.374952	0.00304319	UP	0.390566	0.00136127	UP	0.373307	0.000859599	UP	0.459082	1.29e-05	UP	0.1585	0.0220082	UP	-0.252221	0.00879932	DOWN	0.0158139	0.905018	NA	0.102064	0.218145	NA	0.136869	0.198053	NA	0.204079	0.0517472	NA	0.249596	0.0391576	NA
P56394	Cox17	7	0.00610451	0.940539	NA	0.131496	0.121829	NA	0.206676	0.0405877	NA	0.161304	0.274836	NA	0.0854783	0.457373	NA	0.216188	0.0178684	UP	0.00879154	0.954117	NA	0.178975	0.174387	NA	0.379989	0.0119896	UP	0.359739	0.0076549	UP	0.273728	0.0451739	NA	0.227273	0.0837956	NA
P56480	Atp5b	7	-0.0719128	0.147728	NA	0.127652	0.0788152	NA	0.538095	1.27e-05	UP	0.503774	2.66e-06	UP	0.397612	0.000649649	UP	0.455919	2.95e-06	UP	-0.178071	0.0731716	NA	0.0388903	0.721837	NA	0.171337	0.142083	NA	0.0620922	0.519152	NA	0.273595	0.0144896	UP	0.344786	0.00484412	UP
P56677;D6RIN3;P06869	St14	3	-0.0223395	0.754178	NA	0.0165064	0.827238	NA	0.232734	0.0108663	UP	0.426457	0.00102344	UP	0.334908	0.00715951	UP	0.302967	0.00931708	UP	0.0550932	0.614105	NA	0.0863267	0.377251	NA	-0.0422266	0.676679	NA	0.0117022	0.92873	NA	0.0215087	0.823223	NA	0.100741	0.45251	NA
P56812;D3Z7Q5	Pdcd5	15	0.0071675	0.900938	NA	0.0244531	0.656543	NA	-0.178787	0.0130485	DOWN	-0.145419	0.0229849	DOWN	-0.248135	0.000416942	DOWN	-0.334864	7.34e-05	DOWN	-0.117029	0.141348	NA	-0.11484	0.139647	NA	-0.250023	0.00322573	DOWN	-0.100214	0.212967	NA	-0.264091	0.00434763	DOWN	-0.225904	0.00965705	DOWN
P56873;F7B6D3;E0CYU9	Sssca1	15	-0.116352	0.00521152	DOWN	-0.254061	0.000798156	DOWN	-0.265313	0.000183064	DOWN	-0.300537	6.18e-05	DOWN	-0.269543	5.4e-06	DOWN	-0.383783	1.07e-06	DOWN	0.0830934	0.215949	NA	-0.0799115	0.370323	NA	-0.0878155	0.24299	NA	-0.00985663	0.895995	NA	-0.152237	0.0805919	NA	-0.134354	0.0743891	NA
P56960;Q8K366;F6VYQ6	Exosc10	15	-0.0163268	0.730572	NA	-0.0846342	0.0912936	NA	-0.156188	0.00781437	DOWN	-0.16444	0.00477035	DOWN	-0.15231	0.016756	DOWN	-0.123938	0.017906	DOWN	-0.0466756	0.463751	NA	-0.0557892	0.357058	NA	-0.107616	0.0555632	NA	-0.161498	0.00694773	DOWN	-0.173283	0.00908453	DOWN	-0.115302	0.0506509	NA
P57716	Ncstn	7	-0.0268018	0.471083	NA	0.011476	0.769862	NA	0.0999935	0.0423921	NA	0.0447175	0.266938	NA	0.0960523	0.0262067	NA	0.13126	0.00476327	UP	-0.0236851	0.641116	NA	-0.00277871	0.954722	NA	0.0179165	0.72523	NA	-0.0504491	0.275546	NA	0.0335388	0.563817	NA	0.0383949	0.487144	NA
P57746	Atp6v1d	5	0.190927	8.42e-05	UP	0.202978	0.000158728	UP	0.153865	0.00414	UP	0.0964473	0.0616134	NA	0.0819784	0.104387	NA	0.0188896	0.641657	NA	0.0156976	0.791004	NA	-0.0950445	0.117968	NA	-0.0874628	0.19524	NA	-0.0963451	0.101034	NA	-0.0758391	0.23386	NA	-0.101963	0.189182	NA
P57759;F8WJI4;F8WIM7;D6RG87	Erp29	7	-0.0173956	0.688945	NA	0.0617401	0.229945	NA	0.315108	2.69e-05	UP	0.402443	6.33e-06	UP	0.388621	7.57e-06	UP	0.325303	6.77e-06	UP	-0.085625	0.131533	NA	0.0539483	0.344549	NA	0.170556	0.0126384	UP	0.0953502	0.14563	NA	0.268143	0.00675684	UP	0.296734	0.000214713	UP
P57780;D3Z0L8;D3Z761	Actn4	12	-0.208948	0.000415914	DOWN	-0.361975	4.15e-06	DOWN	-0.353708	1.78e-06	DOWN	-0.272375	4.49e-05	DOWN	-0.360467	6.23e-06	DOWN	-0.248193	0.000243033	DOWN	0.0540494	0.499509	NA	-0.0764874	0.189442	NA	-0.0981614	0.131881	NA	-0.0279173	0.601845	NA	-0.0777022	0.351291	NA	-0.0299166	0.646356	NA
P57784;G5E883	Snrpa1	12	-0.127733	0.0266965	DOWN	-0.143739	0.0197456	DOWN	-0.131419	0.0341929	DOWN	-0.105289	0.109967	NA	-0.0983492	0.086484	NA	-0.0942974	0.110986	NA	-0.152427	0.00986459	DOWN	-0.0987548	0.0956119	NA	-0.214033	0.000223318	DOWN	-0.210503	0.000218532	DOWN	-0.222198	0.000195642	DOWN	-0.249257	6.85e-05	DOWN
P57787;B1ATM2;B1ATM1	Slc16a3	1	-0.644991	1.06e-05	DOWN	-0.737734	1.19e-07	DOWN	-0.843056	6.51e-08	DOWN	-0.724515	5.57e-07	DOWN	0.198303	0.0297557	UP	-0.268551	0.0412597	NA	-0.853581	8.33e-08	DOWN	-0.598311	4.58e-05	DOWN	-0.685284	8.61e-07	DOWN	-0.683173	3.13e-05	DOWN	-0.351636	0.0182011	DOWN	-0.474489	0.000522996	DOWN
P58021;E9PZ69	Tm9sf2	9	-0.0635916	0.250346	NA	0.0261987	0.594054	NA	-0.226105	0.00106782	DOWN	-0.130941	0.042032	NA	0.131834	0.0134184	UP	0.0273379	0.660685	NA	-0.0262462	0.662146	NA	-0.035103	0.501806	NA	0.0112447	0.839782	NA	0.070471	0.260371	NA	0.0984271	0.212102	NA	0.00997112	0.86501	NA
P58058;A2A9P2;A2A9N9;A2A9P0	Nadk	8	0.0432171	0.594553	NA	0.0743026	0.412748	NA	-0.145214	0.265894	NA	0.271853	0.00528649	UP	-0.0172476	0.826741	NA	-0.000826225	0.993295	NA	0.00319529	0.962488	NA	0.101014	0.2458	NA	-0.165991	0.0612274	NA	0.118594	0.101642	NA	0.0215706	0.752423	NA	-0.0973154	0.201246	NA
P58064	Mrps6	3	-0.0894936	0.075409	NA	-0.0950884	0.0882051	NA	0.077323	0.227039	NA	0.183514	0.00213613	UP	0.0800484	0.250329	NA	0.0946189	0.126274	NA	-0.0970681	0.192969	NA	-0.0696184	0.332988	NA	0.00705624	0.925491	NA	-0.101968	0.160784	NA	-0.0493504	0.496313	NA	0.126227	0.0967397	NA
P58252	Eef2	8	0.0999579	0.0635227	NA	0.00169601	0.972358	NA	-0.179816	0.0163121	DOWN	-0.12609	0.0223105	DOWN	-0.141527	0.0170331	DOWN	-0.143626	0.00980512	DOWN	0.173624	0.0143436	UP	-0.01473	0.841872	NA	0.128664	0.042399	NA	0.0265214	0.635321	NA	0.0569749	0.335673	NA	0.0380008	0.554885	NA
P58281;H7BX01;E0CXD1	Opa1	7	-0.0906052	0.0764971	NA	-0.0517291	0.391248	NA	0.0566464	0.322041	NA	0.0971587	0.0975295	NA	0.0348352	0.50026	NA	0.104588	0.088904	NA	-0.0652704	0.243536	NA	0.00382706	0.948978	NA	0.0717254	0.275269	NA	0.0569571	0.360511	NA	0.0665721	0.274719	NA	0.14295	0.018791	UP
P58389;A2AWE9;A2AWF0;B7ZDE0;F6Z6I0;D6RFC2	Ppp2r4	15	0.0712036	0.114966	NA	0.0340505	0.454899	NA	-0.0519044	0.303386	NA	-0.0863696	0.0609018	NA	-0.116667	0.0181598	DOWN	-0.0538692	0.270741	NA	0.014951	0.7812	NA	-0.0800999	0.16512	NA	-0.0620948	0.261845	NA	0.0454118	0.418827	NA	-0.102548	0.0897668	NA	-0.13468	0.0256722	DOWN
P58404;V9GXE7;V9GXI9;V9GXT1;V9GX64	Strn4	14	-0.0241911	0.701251	NA	-0.10642	0.0668394	NA	-0.0119713	0.818946	NA	-0.0699391	0.245306	NA	-0.170949	0.00487033	DOWN	-0.00776044	0.940287	NA	-0.025006	0.702166	NA	-0.154307	0.0495938	NA	-0.0165837	0.795156	NA	0.0311878	0.623618	NA	-0.0847928	0.252381	NA	0.0722318	0.506352	NA
P58468	Fam207a	12	-0.10895	0.0143354	DOWN	-0.152461	0.00331823	DOWN	-0.0606323	0.153428	NA	-0.108943	0.0333046	DOWN	-0.157318	0.0060382	DOWN	-0.0962987	0.0335023	NA	-0.00436933	0.934737	NA	-0.120456	0.0459287	NA	-0.208152	0.000560387	DOWN	-0.117983	0.0318423	NA	-0.168914	0.00470762	DOWN	-0.117206	0.0369794	NA
P58501;F6YY19	Paxbp1	1	-0.0120094	0.773821	NA	-0.0729753	0.0937216	NA	-0.0133882	0.793704	NA	-0.000361073	0.993306	NA	0.0183058	0.659891	NA	0.110174	0.0220462	UP	0.0168816	0.797602	NA	0.0123632	0.862793	NA	-0.0735508	0.277608	NA	-0.0215526	0.741212	NA	-0.0622078	0.396264	NA	-0.0674618	0.331329	NA
P58742	Aaas	3	-0.0985765	0.0589691	NA	-0.066487	0.220164	NA	-0.0213045	0.680882	NA	0.0603386	0.32909	NA	0.0608974	0.268308	NA	0.0928892	0.097922	NA	-0.0933385	0.133233	NA	-0.00152207	0.97971	NA	-0.00198683	0.971778	NA	-0.136036	0.0241441	DOWN	-0.0141769	0.843241	NA	0.0471861	0.431718	NA
P58854;E9Q0R3;F6QMZ4	Tubgcp3	2	0.131564	0.0162562	UP	0.132618	0.02116	UP	-0.139581	0.075177	NA	-0.140331	0.0156008	DOWN	0.034857	0.551412	NA	-0.0462591	0.358159	NA	-0.0278453	0.674121	NA	0.0427503	0.537122	NA	-0.036068	0.588569	NA	0.0326596	0.646643	NA	-0.0438839	0.638631	NA	-0.0184267	0.813823	NA
P58871;Z4YJL4	Tnks1bp1	15	-0.0316326	0.590059	NA	-0.0410057	0.41575	NA	-0.0973034	0.157644	NA	-0.225954	0.00161147	DOWN	-0.223311	0.00103925	DOWN	-0.131554	0.0231589	DOWN	-0.0916188	0.0778457	NA	-0.182624	0.00294352	DOWN	-0.211117	0.000235839	DOWN	-0.292581	6.94e-06	DOWN	-0.221078	0.000446836	DOWN	-0.255084	0.000157349	DOWN
P59016;S4R1H4;S4R227	Vps33b	2	0.0571405	0.10417	NA	-0.0933314	0.0293293	NA	-0.079876	0.0811059	NA	-0.107253	0.0154693	DOWN	-0.184431	6.75e-05	DOWN	-0.149121	0.000992172	DOWN	0.137534	0.00323825	UP	0.131232	0.0110138	UP	0.173245	0.00143286	UP	0.18105	0.000564234	UP	0.16665	0.00286211	UP	0.110812	0.0490098	NA
P59017	Bcl2l13	not-sig	-0.0364218	0.569824	NA	0.0773495	0.236257	NA	0.0412855	0.538724	NA	-0.129863	0.110181	NA	-0.092418	0.154805	NA	-0.0224928	0.763587	NA	0.0657798	0.490087	NA	0.0262962	0.798508	NA	-0.0992976	0.315215	NA	-0.14012	0.143819	NA	-0.0752567	0.449359	NA	-0.0663774	0.49026	NA
P59048;D6RFQ5;D6RFC3	Pdrg1	15	0.020121	0.614649	NA	0.0100304	0.843492	NA	-0.16207	0.00975955	DOWN	-0.195486	0.00142797	DOWN	-0.232189	7.95e-05	DOWN	-0.197165	0.00181121	DOWN	0.0626518	0.388466	NA	0.133666	0.0461055	NA	0.00724387	0.912769	NA	0.0234446	0.707083	NA	0.00262453	0.964543	NA	0.0292484	0.677669	NA
P59110;M0QWX4;M0QWV7	Senp1	13	-0.106875	0.0449825	NA	-0.0346943	0.454312	NA	0.183139	0.0157746	UP	-0.00601872	0.938059	NA	0.0637704	0.279477	NA	0.0588594	0.22638	NA	-0.0439302	0.536975	NA	0.0343925	0.619712	NA	-0.0415147	0.586914	NA	-0.117004	0.150825	NA	-0.105104	0.182428	NA	-0.213997	0.00493144	DOWN
P59235	Nup43	3	-0.129318	0.0319029	DOWN	-0.128894	0.0310352	DOWN	0.201079	0.00965601	UP	0.230133	0.0033968	UP	0.0556933	0.512801	NA	0.0744342	0.19723	NA	-0.207959	0.0130737	DOWN	-0.102515	0.203103	NA	-0.144465	0.0697045	NA	-0.105156	0.247857	NA	-0.150314	0.0735664	NA	-0.100775	0.267363	NA
P59242;E9QMC1;D3YUW7	Cgn	15	-0.212453	0.000425779	DOWN	-0.369304	2.14e-06	DOWN	-0.569892	3.64e-09	DOWN	-0.622411	1.25e-09	DOWN	-0.631254	4.28e-10	DOWN	-0.466129	4.22e-08	DOWN	-0.258252	0.0007525	DOWN	-0.277644	0.000108846	DOWN	-0.545569	6.07e-07	DOWN	-0.546007	1.45e-09	DOWN	-0.45883	2.72e-05	DOWN	-0.363013	0.000543742	DOWN
P59325	Eif5	11	0.163302	0.000550304	UP	0.0396761	0.441286	NA	0.0444818	0.308136	NA	-0.0581403	0.226916	NA	-0.0259048	0.586899	NA	-0.00404028	0.933386	NA	-0.0631562	0.203026	NA	-0.174046	0.00751309	DOWN	-0.255738	0.000328117	DOWN	-0.203031	0.000464651	DOWN	-0.166548	0.00925564	DOWN	-0.254846	0.000117797	DOWN
P59470	Polr3b	15	0.00090978	0.981005	NA	-0.106245	0.0107582	DOWN	-0.167172	0.00350149	DOWN	-0.19562	0.000266823	DOWN	-0.228573	0.00113029	DOWN	-0.124913	0.00527389	DOWN	0.0150984	0.813492	NA	-0.13464	0.026865	NA	-0.055818	0.24598	NA	-0.0655345	0.141993	NA	-0.126219	0.0511488	NA	-0.0510362	0.357568	NA
P59708	Sf3b6	3	-0.0529351	0.256079	NA	-0.00981821	0.844039	NA	0.0917899	0.164882	NA	0.183854	0.00677497	UP	0.090351	0.133348	NA	0.147067	0.0194128	UP	-0.0951028	0.0556907	NA	-0.114423	0.036336	NA	-0.109624	0.0432016	NA	-0.140845	0.0100439	DOWN	-0.0797702	0.132561	NA	-0.0865165	0.0976178	NA
P59999;E9PWA7	Arpc4	11	0.0658038	0.324055	NA	0.107312	0.130883	NA	-0.0902289	0.229083	NA	-0.0527855	0.438183	NA	-0.0192389	0.767026	NA	-0.0245513	0.728588	NA	0.00533589	0.937578	NA	-0.0370884	0.551868	NA	-0.0846722	0.249124	NA	-0.117364	0.102346	NA	-0.143894	0.0291471	DOWN	-0.184971	0.0119504	DOWN
P60003	Elof1	4	-0.0383985	0.516943	NA	-0.257444	0.00108954	DOWN	-0.355338	0.000879691	DOWN	-0.463669	4.25e-05	DOWN	-0.106345	0.104815	NA	-0.189278	0.0087091	DOWN	-0.090688	0.204528	NA	-0.282245	0.0021485	DOWN	-0.272634	0.000607018	DOWN	-0.080217	0.252824	NA	-0.298167	0.000790566	DOWN	-0.198293	0.00953448	DOWN
P60122;D3YW60;Q05CB6	Ruvbl1	14	-0.154429	0.00337466	DOWN	-0.1779	0.00179879	DOWN	-0.112679	0.0358336	DOWN	-0.0621449	0.251767	NA	-0.125653	0.0386632	DOWN	-0.116508	0.0302242	DOWN	-0.0141186	0.793962	NA	0.0443869	0.438811	NA	0.0464659	0.441252	NA	0.0799391	0.154707	NA	0.0250873	0.675182	NA	0.0831408	0.178794	NA
P60229	Eif3e	not-sig	0.0357246	0.35683	NA	0.0171443	0.75157	NA	-0.0429267	0.337433	NA	-0.00387966	0.918729	NA	-0.0483971	0.281271	NA	-0.0705313	0.110862	NA	0.0650795	0.171256	NA	-0.0780239	0.135306	NA	-0.054541	0.290601	NA	-0.0420686	0.379574	NA	-0.0662664	0.211693	NA	-0.0612458	0.237779	NA
P60330	Espl1	11	-0.000211002	0.997231	NA	-0.0582634	0.381781	NA	-0.148589	0.0709687	NA	-0.152921	0.0230823	DOWN	-0.104422	0.313669	NA	-0.0644365	0.338632	NA	0.128091	0.14235	NA	0.109493	0.165802	NA	-0.025994	0.731595	NA	-0.0795883	0.325366	NA	0.0526532	0.595568	NA	-0.161564	0.0385637	NA
P60334	Cdo1	5	0.142125	0.0950612	NA	0.144592	0.0229854	UP	0.2729	0.000565678	UP	0.234172	0.00334482	UP	-0.035345	0.579522	NA	-0.0261603	0.678292	NA	0.153839	0.0677544	NA	0.0290289	0.707524	NA	0.0234232	0.770739	NA	-0.126358	0.158344	NA	-0.138872	0.0955525	NA	-0.112065	0.18065	NA
P60335	Pcbp1	13	0.0216693	0.649206	NA	0.0756716	0.082922	NA	0.0451008	0.353851	NA	0.0877222	0.052249	NA	0.0695209	0.127122	NA	-0.0211407	0.643173	NA	-0.169364	0.00143295	DOWN	-0.19628	0.000541665	DOWN	-0.184755	0.00042046	DOWN	-0.219063	0.00045642	DOWN	-0.167821	0.00252982	DOWN	-0.194256	0.0015621	DOWN
P60487	Pdxp	13	-0.0299544	0.700902	NA	0.229448	0.0273516	UP	0.170205	0.052886	NA	0.120047	0.151388	NA	0.00669612	0.932459	NA	0.0629748	0.481955	NA	-0.0764755	0.40663	NA	-0.106213	0.149513	NA	-0.129599	0.0489194	NA	-0.110169	0.166458	NA	-0.0395994	0.620472	NA	-0.0733562	0.299064	NA
P60521	Gabarapl2	7	0.445857	0.0141702	UP	0.719093	0.00529591	UP	1.31305	2.94e-07	UP	1.48771	1.7e-08	UP	0.896565	2.84e-06	UP	1.32146	3.91e-06	UP	0.183322	0.309995	NA	0.41626	0.0353888	NA	0.944197	0.000563539	UP	1.46147	1.03e-07	UP	1.34757	5.84e-06	UP	1.3892	2.33e-05	UP
P60670	Nploc4	not-sig	0.069027	0.0966799	NA	0.0595459	0.149546	NA	-0.0303548	0.479794	NA	-0.0753603	0.106604	NA	-0.0417654	0.31072	NA	-0.0183555	0.638065	NA	-0.012595	0.801993	NA	-0.0565012	0.245845	NA	-0.0990145	0.0419279	NA	-0.0165554	0.743918	NA	-0.0339458	0.561373	NA	0.011526	0.827819	NA
P60762	Morf4l1	11	0.0813346	0.203054	NA	-0.0964279	0.355051	NA	-0.161848	0.0177354	DOWN	-0.100474	0.0708043	NA	-0.0277401	0.717712	NA	-0.0140297	0.82933	NA	0.129902	0.176819	NA	0.0172158	0.844407	NA	0.0535234	0.56063	NA	-0.06557	0.469714	NA	-0.156145	0.0862827	NA	-0.0314213	0.706138	NA
P60766	Cdc42	11	0.121686	0.0651671	NA	0.1628	0.0209381	UP	-0.08852	0.297195	NA	-0.159671	0.0528887	NA	0.109376	0.116608	NA	0.00429354	0.943602	NA	-0.0191857	0.803814	NA	-0.0460042	0.556467	NA	-0.0617102	0.442975	NA	-0.0672597	0.442219	NA	0.00811882	0.927739	NA	-0.20132	0.0343799	NA
[truncated: 3,117 more rows]

## Sheet: S1.2-normalized intensities
UNIPROT_ID	SL1_2iBL6	SL2_2iBL6	X1day_2iBL6	X2day_2iBL6	X4day_2iBL6	X7day_2iBL6	X10day_2iBL6	X14day_2iBL6	SL1_2iTNGA	SL2_2iTNGA	X1day_2iTNGA	X2day_2iTNGA	X4day_2iTNGA	X7day_2iTNGA	X10day_2iTNGA	X14day_2iTNGA	SL1_2iTON	SL2_2iTON	X1day_2iTON	X2day_2iTON	X4day_2iTON	X7day_2iTON	X10day_2iTON	X14day_2iTON	SL1_2iZS	SL2_2iZS	X1day_2iZS	X2day_2iZS	X4day_2iZS	X7day_2iZS	X10day_2iZS	X14day_2iZS	SL1_CDK8iBL6	SL2_CDK8iBL6	X1day_CDK8iBL6	X2day_CDK8iBL6	X4day_CDK8iBL6	X7day_CDK8iBL6	X10day_CDK8iBL6	X14day_CDK8iBL6	SL1_CDK8iTNGA	SL2_CDK8iTNGA	X1day_CDK8iTNGA	X2day_CDK8iTNGA	X4day_CDK8iTNGA	X7day_CDK8iTNGA	X10day_CDK8iTNGA	X14day_CDK8iTNGA	SL1_CDK8iTON
[truncated: 4,408 more rows]
[truncated: 15 more columns]
