# Supplementary material for: Dissection of two routes to naïve pluripotency using different kinase inhibitors
Source: Nat Commun. 2021 Mar 25;12:1863. doi: 10.1038/s41467-021-22181-5 (PMC7994667; doi:10.1038/s41467-021-22181-5)
Supplement: Supplementary file 5 — Supplementary Data 2 [file 41467_2021_22181_MOESM5_ESM.xlsx]

## Sheet: cluster1-GOBP
GOID	GOTerm	Ontology Source	Term PValue	Term PValue Corrected with Benjamini-Hochberg	Group PValue	Group PValue Corrected with Benjamini-Hochberg	GOLevels	GOGroups	% Associated Genes	Nr. Genes	Associated Genes Found
GO:1901879	regulation of protein depolymerization	GO_BiologicalProcess-EBI-QuickGO-GOA_01.03.2018_00h00	0.00538489	0.00687432	0.00538489	0.00717985	[5, 6, 7]	Group00	7.14286	5	[Apc, Eml4, Nes, Shroom2, Sptbn1]
GO:0016073	snRNA metabolic process	GO_BiologicalProcess-EBI-QuickGO-GOA_01.03.2018_00h00	0.000383518	0.000920444	0.000383518	0.000876613	[7, 8]	Group01	12.8205	5	[Ice2, Ints2, Ints4, Ints7, Ints8]
GO:0030004	cellular monovalent inorganic cation homeostasis	GO_BiologicalProcess-EBI-QuickGO-GOA_01.03.2018_00h00	0.0151127	0.0159081	0.0151127	0.0151127	[6, 8]	Group02	5.55556	5	[Atp1a4, Atp1b3, Rab7, Slc4a7, Trp53]
GO:0030866	cortical actin cytoskeleton organization	GO_BiologicalProcess-EBI-QuickGO-GOA_01.03.2018_00h00	9.01944e-05	0.000284825	9.01944e-05	0.000240519	[4, 6]	Group03	17.2414	5	[Dlg1, Epb41l2, Kif23, Racgap1, Rock1]
GO:0031123	RNA 3'-end processing	GO_BiologicalProcess-EBI-QuickGO-GOA_01.03.2018_00h00	0.0017142	0.00285699	0.0017142	0.00249338	[6, 7, 8]	Group04	7.59494	6	[Cstf2t, Ctr9, Ints2, Ints7, Ncbp1, Sympk]
GO:0098656	anion transmembrane transport	GO_BiologicalProcess-EBI-QuickGO-GOA_01.03.2018_00h00	0.00752219	0.00921085	0.00752219	0.00859679	[6]	Group05	4.24528	9	[Abcc1, Slc12a2, Slc16a1, Slc16a3, Slc1a4, Slc20a2, Slc38a4, Slc4a7, Slc7a5]
GO:1905039	carboxylic acid transmembrane transport	GO_BiologicalProcess-EBI-QuickGO-GOA_01.03.2018_00h00	0.0126066	0.0142716	0.00752219	0.00859679	[6, 7, 8]	Group05	5.81395	5	[Slc16a1, Slc16a3, Slc1a4, Slc38a4, Slc7a5]
GO:0010256	endomembrane system organization	GO_BiologicalProcess-EBI-QuickGO-GOA_01.03.2018_00h00	0.000825935	0.00154863	0.000825935	0.00146833	[3]	Group06	4.30769	14	[Atl2, Atl3, Atp2a2, Flot1, Lnpk, Myo18a, Nectin2, Pi4k2a, Rab10, Sptbn1, Surf4, Tmem33, Use1, Zmpste24]
GO:0007030	Golgi organization	GO_BiologicalProcess-EBI-QuickGO-GOA_01.03.2018_00h00	0.0304573	0.0309736	0.000825935	0.00146833	[4]	Group06	4.62963	5	[Atl2, Atl3, Myo18a, Pi4k2a, Surf4]
GO:0071786	endoplasmic reticulum tubular network organization	GO_BiologicalProcess-EBI-QuickGO-GOA_01.03.2018_00h00	1.75568e-07	3.51136e-06	0.000825935	0.00146833	[5]	Group06	35.2941	6	[Atl2, Atl3, Lnpk, Rab10, Tmem33, Use1]
GO:0016458	gene silencing	GO_BiologicalProcess-EBI-QuickGO-GOA_01.03.2018_00h00	0.000779366	0.00150845	0.00143099	0.00228958	[2, 5, 6, 7]	Group07	5.46448	10	[Adar, Baz2a, Hist1h3b, Ncbp1, Polr1a, Polr1b, Rif1, Sin3a, Smarca5, Spout1]
GO:0040029	regulation of gene expression, epigenetic	GO_BiologicalProcess-EBI-QuickGO-GOA_01.03.2018_00h00	0.000390218	0.000900503	0.00143099	0.00228958	[5, 6]	Group07	5.52764	11	[Adar, Baz2a, Hist1h3b, Hnrnpu, Ncbp1, Polr1a, Polr1b, Rif1, Sin3a, Smarca5, Spout1]
GO:0006342	chromatin silencing	GO_BiologicalProcess-EBI-QuickGO-GOA_01.03.2018_00h00	0.000471356	0.00101005	0.00143099	0.00228958	[3, 4, 6, 7, 8, 9, 10, 11, 12]	Group07	8.13953	7	[Baz2a, Hist1h3b, Polr1a, Polr1b, Rif1, Sin3a, Smarca5]
GO:1902275	regulation of chromatin organization	GO_BiologicalProcess-EBI-QuickGO-GOA_01.03.2018_00h00	0.00613195	0.00766494	0.00847264	0.00903748	[4, 6, 7]	Group08	4.73373	8	[Brd7, Ctr9, Hnrnpu, Nipbl, Paxbp1, Rif1, Sin3a, Trp53]
GO:0000723	telomere maintenance	GO_BiologicalProcess-EBI-QuickGO-GOA_01.03.2018_00h00	0.0474281	0.0474281	0.00847264	0.00903748	[5, 6, 7]	Group08	4.09836	5	[Blm, Hnrnpu, Nbn, Rad50, Rif1]
GO:0032392	DNA geometric change	GO_BiologicalProcess-EBI-QuickGO-GOA_01.03.2018_00h00	0.00238198	0.00348582	0.00847264	0.00903748	[6]	Group08	8.62069	5	[Blm, Nbn, Rad50, Top2a, Trp53]
GO:2001252	positive regulation of chromosome organization	GO_BiologicalProcess-EBI-QuickGO-GOA_01.03.2018_00h00	0.000270479	0.000676198	0.00847264	0.00903748	[5, 6, 7]	Group08	6.25	10	[Brd7, Ctr9, Hnrnpu, Nbn, Nipbl, Paxbp1, Rad50, Rif1, Sin3a, Trp53]
GO:0071103	DNA conformation change	GO_BiologicalProcess-EBI-QuickGO-GOA_01.03.2018_00h00	2.09905e-05	0.000104953	2.09905e-05	0.000111949	[5]	Group09	6.53266	13	[Baz2a, Blm, Brd2, Chaf1b, Hist1h3b, Nbn, Ncapg2, Nusap1, Rad50, Shprh, Smarca5, Top2a, Trp53]
GO:0031497	chromatin assembly	GO_BiologicalProcess-EBI-QuickGO-GOA_01.03.2018_00h00	0.00123077	0.00217195	2.09905e-05	0.000111949	[4, 5, 7]	Group09	6.93069	7	[Baz2a, Brd2, Chaf1b, Hist1h3b, Shprh, Smarca5, Trp53]
GO:0006323	DNA packaging	GO_BiologicalProcess-EBI-QuickGO-GOA_01.03.2018_00h00	7.52869e-05	0.000282326	2.09905e-05	0.000111949	[6]	Group09	7.29927	10	[Baz2a, Brd2, Chaf1b, Hist1h3b, Ncapg2, Nusap1, Shprh, Smarca5, Top2a, Trp53]
GO:0032392	DNA geometric change	GO_BiologicalProcess-EBI-QuickGO-GOA_01.03.2018_00h00	0.00238198	0.00348582	2.09905e-05	0.000111949	[6]	Group09	8.62069	5	[Blm, Nbn, Rad50, Top2a, Trp53]
GO:0006334	nucleosome assembly	GO_BiologicalProcess-EBI-QuickGO-GOA_01.03.2018_00h00	0.00989073	0.0116362	2.09905e-05	0.000111949	[5, 6, 7, 8]	Group09	6.17284	5	[Brd2, Chaf1b, Hist1h3b, Shprh, Smarca5]
GO:0034330	cell junction organization	GO_BiologicalProcess-EBI-QuickGO-GOA_01.03.2018_00h00	0.000501442	0.00103747	0.000640147	0.00128029	[3]	Group10	5.36585	11	[Cdh1, Ctnna1, Dlg1, Flot1, Itga5, Mpp7, Prkaca, Rap1a, Rap1b, Rock1, Shroom2]
GO:1901888	regulation of cell junction assembly	GO_BiologicalProcess-EBI-QuickGO-GOA_01.03.2018_00h00	0.00418759	0.00546207	0.000640147	0.00128029	[3, 4, 5]	Group10	7.57576	5	[Flot1, Prkaca, Rap1a, Rap1b, Rock1]
GO:0002064	epithelial cell development	GO_BiologicalProcess-EBI-QuickGO-GOA_01.03.2018_00h00	0.0100081	0.0115479	0.000640147	0.00128029	[4, 5, 6]	Group10	4.05405	9	[Cdh1, Hsd17b4, Icam1, Rap1a, Rap1b, Rap2c, Rock1, Slc4a7, Tjp1]
GO:0043297	apical junction assembly	GO_BiologicalProcess-EBI-QuickGO-GOA_01.03.2018_00h00	0.000128827	0.000351345	0.000640147	0.00128029	[6]	Group10	12.2449	6	[Cdh1, Ctnna1, Dlg1, Mpp7, Prkaca, Rock1]
GO:0061028	establishment of endothelial barrier	GO_BiologicalProcess-EBI-QuickGO-GOA_01.03.2018_00h00	2.94897e-05	0.000126384	0.000640147	0.00128029	[6, 7, 8]	Group10	15.7895	6	[Icam1, Rap1a, Rap1b, Rap2c, Rock1, Tjp1]
GO:0072657	protein localization to membrane	GO_BiologicalProcess-EBI-QuickGO-GOA_01.03.2018_00h00	0.000406901	0.000904224	3.66251e-05	0.0001465	[5]	Group11	4.10628	17	[Atp1b3, Cdh1, Dlg1, Flot1, Flot2, Folr1, Golga7, Itgb1, Picalm, Rab10, Rer1, Rock1, Sptbn1, Srpr, Ssr3, Vamp3, Vti1b]
GO:0090150	establishment of protein localization to membrane	GO_BiologicalProcess-EBI-QuickGO-GOA_01.03.2018_00h00	0.0191984	0.0198604	3.66251e-05	0.0001465	[4, 5, 6]	Group11	4.16667	7	[Folr1, Golga7, Rab10, Sptbn1, Srpr, Ssr3, Vamp3]
GO:1904377	positive regulation of protein localization to cell periphery	GO_BiologicalProcess-EBI-QuickGO-GOA_01.03.2018_00h00	0.00101397	0.00184358	3.66251e-05	0.0001465	[3, 4, 5, 6, 7]	Group11	10.4167	5	[Dlg1, Epb41l2, Itgb1, Rer1, Sptbn1]
GO:1990778	protein localization to cell periphery	GO_BiologicalProcess-EBI-QuickGO-GOA_01.03.2018_00h00	1.41783e-05	8.50698e-05	3.66251e-05	0.0001465	[5]	Group11	5.9761	15	[Atp1b3, Cdh1, Dlg1, Epb41l2, Flot1, Flot2, Golga7, Itgb1, Picalm, Rab10, Rer1, Rock1, Sptbn1, Vamp3, Vti1b]
GO:1904375	regulation of protein localization to cell periphery	GO_BiologicalProcess-EBI-QuickGO-GOA_01.03.2018_00h00	0.000471356	0.00101005	3.66251e-05	0.0001465	[5, 6]	Group11	8.13953	7	[Dlg1, Epb41l2, Itgb1, Picalm, Rer1, Sptbn1, Vti1b]
GO:0070972	protein localization to endoplasmic reticulum	GO_BiologicalProcess-EBI-QuickGO-GOA_01.03.2018_00h00	0.000101615	0.000304845	3.66251e-05	0.0001465	[6]	Group11	12.766	6	[Folr1, Mia2, Rab10, Spcs2, Srpr, Ssr3]
GO:0000910	cytokinesis	GO_BiologicalProcess-EBI-QuickGO-GOA_01.03.2018_00h00	0.00344749	0.00470113	0.00749498	0.00922459	[3, 4]	Group12	5.78512	7	[Apc, Kif20b, Kif23, Nusap1, Rab35, Racgap1, Sptbn1]
GO:0098813	nuclear chromosome segregation	GO_BiologicalProcess-EBI-QuickGO-GOA_01.03.2018_00h00	0.00158431	0.00271596	0.00749498	0.00922459	[3, 4]	Group12	4.66102	11	[Apc, Cep57, Dscc1, Fancd2, Hnrnpu, Kif23, Nipbl, Nusap1, Racgap1, Smc1a, Top2a]
GO:0000281	mitotic cytokinesis	GO_BiologicalProcess-EBI-QuickGO-GOA_01.03.2018_00h00	0.000114581	0.000327375	0.00749498	0.00922459	[4, 5, 6]	Group12	12.5	6	[Apc, Kif20b, Kif23, Nusap1, Racgap1, Sptbn1]
GO:0140014	mitotic nuclear division	GO_BiologicalProcess-EBI-QuickGO-GOA_01.03.2018_00h00	0.00175083	0.00283918	0.00749498	0.00922459	[4, 5, 6]	Group12	4.60251	11	[Apc, Cep57, Dscc1, Hnrnpu, Kif20b, Kif23, Nipbl, Nusap1, Racgap1, Smc1a, Tpx2]
GO:1902850	microtubule cytoskeleton organization involved in mitosis	GO_BiologicalProcess-EBI-QuickGO-GOA_01.03.2018_00h00	0.013093	0.0145478	0.00749498	0.00922459	[4, 5, 6]	Group12	5	6	[Hnrnpu, Kif23, Nusap1, Racgap1, Smc1a, Tpx2]
GO:0090307	mitotic spindle assembly	GO_BiologicalProcess-EBI-QuickGO-GOA_01.03.2018_00h00	0.00238198	0.00348582	0.00749498	0.00922459	[5, 6, 7, 8]	Group12	8.62069	5	[Hnrnpu, Kif23, Racgap1, Smc1a, Tpx2]
GO:0000075	cell cycle checkpoint	GO_BiologicalProcess-EBI-QuickGO-GOA_01.03.2018_00h00	0.00223188	0.00343367	5.31044e-05	0.000169934	[2, 4, 5, 6]	Group13	5.11364	9	[Apc, Blm, Ddx39b, Ints7, Nbn, Top2a, Trp53, Trrap, Wdr76]
GO:0007093	mitotic cell cycle checkpoint	GO_BiologicalProcess-EBI-QuickGO-GOA_01.03.2018_00h00	0.0135962	0.0148322	5.31044e-05	0.000169934	[3, 4, 5, 6, 7]	Group13	4.95868	6	[Apc, Blm, Nbn, Top2a, Trp53, Trrap]
GO:0071103	DNA conformation change	GO_BiologicalProcess-EBI-QuickGO-GOA_01.03.2018_00h00	2.09905e-05	0.000104953	5.31044e-05	0.000169934	[5]	Group13	6.53266	13	[Baz2a, Blm, Brd2, Chaf1b, Hist1h3b, Nbn, Ncapg2, Nusap1, Rad50, Shprh, Smarca5, Top2a, Trp53]
GO:0031570	DNA integrity checkpoint	GO_BiologicalProcess-EBI-QuickGO-GOA_01.03.2018_00h00	0.00223371	0.00335057	5.31044e-05	0.000169934	[3, 5, 6, 7]	Group13	6.25	7	[Blm, Ddx39b, Ints7, Nbn, Top2a, Trp53, Wdr76]
GO:0000723	telomere maintenance	GO_BiologicalProcess-EBI-QuickGO-GOA_01.03.2018_00h00	0.0474281	0.0474281	5.31044e-05	0.000169934	[5, 6, 7]	Group13	4.09836	5	[Blm, Hnrnpu, Nbn, Rad50, Rif1]
GO:0032392	DNA geometric change	GO_BiologicalProcess-EBI-QuickGO-GOA_01.03.2018_00h00	0.00238198	0.00348582	5.31044e-05	0.000169934	[6]	Group13	8.62069	5	[Blm, Nbn, Rad50, Top2a, Trp53]
GO:0006403	RNA localization	GO_BiologicalProcess-EBI-QuickGO-GOA_01.03.2018_00h00	1.0198e-05	6.7987e-05	8.44619e-07	6.75695e-06	[3]	Group14	6.98925	13	[Ddx39b, Flot1, Hnrnpu, Magohb, Mcm3ap, Ncbp1, Nol6, Nup188, Pom121, Srsf1, Srsf3, Tst, Xpo1]
GO:0050658	RNA transport	GO_BiologicalProcess-EBI-QuickGO-GOA_01.03.2018_00h00	5.6834e-06	4.87149e-05	8.44619e-07	6.75695e-06	[4, 5, 7]	Group14	8	12	[Ddx39b, Flot1, Magohb, Mcm3ap, Ncbp1, Nol6, Nup188, Pom121, Srsf1, Srsf3, Tst, Xpo1]
GO:0006913	nucleocytoplasmic transport	GO_BiologicalProcess-EBI-QuickGO-GOA_01.03.2018_00h00	0.000197459	0.000515111	8.44619e-07	6.75695e-06	[5, 6]	Group14	4.37018	17	[Adar, Bard1, Cdh1, Cep57, Ddx39b, Mybbp1a, Ncbp1, Nol6, Nup188, Pom121, Ppp1cc, Prkaca, Sptbn1, Trp53, Txnip, Uaca, Xpo1]
GO:0051028	mRNA transport	GO_BiologicalProcess-EBI-QuickGO-GOA_01.03.2018_00h00	7.66395e-05	0.000270492	8.44619e-07	6.75695e-06	[5, 6, 8]	Group14	8.10811	9	[Ddx39b, Magohb, Mcm3ap, Ncbp1, Nup188, Pom121, Srsf1, Srsf3, Xpo1]
GO:0006405	RNA export from nucleus	GO_BiologicalProcess-EBI-QuickGO-GOA_01.03.2018_00h00	0.00264158	0.00377368	8.44619e-07	6.75695e-06	[5, 6, 7, 8]	Group14	6.97674	6	[Ddx39b, Ncbp1, Nol6, Nup188, Pom121, Xpo1]
GO:0051168	nuclear export	GO_BiologicalProcess-EBI-QuickGO-GOA_01.03.2018_00h00	0.000602102	0.0012042	8.44619e-07	6.75695e-06	[6, 7]	Group14	6.16438	9	[Adar, Bard1, Ddx39b, Ncbp1, Nol6, Nup188, Pom121, Prkaca, Xpo1]
GO:0006611	protein export from nucleus	GO_BiologicalProcess-EBI-QuickGO-GOA_01.03.2018_00h00	0.00412527	0.00550037	8.44619e-07	6.75695e-06	[5, 6, 7, 8, 9]	Group14	5.6	7	[Adar, Bard1, Ddx39b, Ncbp1, Nol6, Prkaca, Xpo1]
GO:0022613	ribonucleoprotein complex biogenesis	GO_BiologicalProcess-EBI-QuickGO-GOA_01.03.2018_00h00	8.60628e-05	0.000286876	1.27849e-10	2.04558e-09	[3]	Group15	4.51128	18	[Adar, Celf1, Ddx39b, Fastkd2, Heatr1, Ncbp1, Noc4l, Nol11, Nol6, Rpl7l1, Scaf11, Skiv2l2, Srek1, Srsf1, Urb2, Utp6, Wdr36, Xpo1]
GO:0042254	ribosome biogenesis	GO_BiologicalProcess-EBI-QuickGO-GOA_01.03.2018_00h00	0.00335966	0.00468789	1.27849e-10	2.04558e-09	[4]	Group15	4.23077	11	[Fastkd2, Heatr1, Noc4l, Nol11, Nol6, Rpl7l1, Skiv2l2, Urb2, Utp6, Wdr36, Xpo1]
GO:0006396	RNA processing	GO_BiologicalProcess-EBI-QuickGO-GOA_01.03.2018_00h00	2.41669e-11	1.45001e-09	1.27849e-10	2.04558e-09	[5, 6, 7]	Group15	5.20966	41	[Adar, Aqr, Cdkal1, Celf1, Cstf2t, Ctr9, Ddx39b, Dhx15, Dhx35, Heatr1, Hnrnph1, Hnrnpk, Hnrnpu, Ints2, Ints4, Ints7, Ints8, Magohb, Mto1, Ncbp1, Noc4l, Nol11, Nol6, Nova2, Polr2a, Prkaca, Prpf38a, Rbm15, Rbm39, Rpl7l1, Scaf11, Skiv2l2, Snrnp200, Spout1, Srek1, Srsf1, Srsf3, Sympk, Tyw1, Utp6, Wdr36]
GO:0016071	mRNA metabolic process	GO_BiologicalProcess-EBI-QuickGO-GOA_01.03.2018_00h00	2.51121e-06	3.01345e-05	1.27849e-10	2.04558e-09	[6, 7]	Group15	4.48276	26	[Adar, Aqr, Celf1, Cstf2t, Ctr9, Ddx39b, Dhx15, Hnrnph1, Hnrnpk, Hnrnpr, Hnrnpu, Magohb, Ncbp1, Nova2, Prkaca, Prpf38a, Rbm15, Rbm39, Scaf11, Skiv2l2, Snrnp200, Srek1, Srsf1, Srsf3, Sympk, Trp53]
GO:0034660	ncRNA metabolic process	GO_BiologicalProcess-EBI-QuickGO-GOA_01.03.2018_00h00	6.67588e-06	5.00691e-05	1.27849e-10	2.04558e-09	[6, 7]	Group15	4.88372	21	[Adar, Cdkal1, Heatr1, Ice2, Ints2, Ints4, Ints7, Ints8, Mto1, Ncbp1, Noc4l, Nol11, Nol6, Polr1b, Rpl7l1, Skiv2l2, Trp53, Tyw1, Utp6, Wdr36, Yars2]
GO:1903311	regulation of mRNA metabolic process	GO_BiologicalProcess-EBI-QuickGO-GOA_01.03.2018_00h00	0.0138482	0.0148374	1.27849e-10	2.04558e-09	[5, 6, 7, 8]	Group15	4.10256	8	[Ctr9, Hnrnpk, Hnrnpr, Hnrnpu, Magohb, Ncbp1, Srek1, Srsf3]
GO:0006397	mRNA processing	GO_BiologicalProcess-EBI-QuickGO-GOA_01.03.2018_00h00	8.30448e-08	2.49134e-06	1.27849e-10	2.04558e-09	[6, 7, 8]	Group15	5.71429	24	[Adar, Aqr, Celf1, Cstf2t, Ctr9, Ddx39b, Dhx15, Hnrnph1, Hnrnpk, Hnrnpu, Magohb, Ncbp1, Nova2, Prkaca, Prpf38a, Rbm15, Rbm39, Scaf11, Skiv2l2, Snrnp200, Srek1, Srsf1, Srsf3, Sympk]
GO:0008380	RNA splicing	GO_BiologicalProcess-EBI-QuickGO-GOA_01.03.2018_00h00	1.08932e-06	1.63398e-05	1.27849e-10	2.04558e-09	[6, 7, 8]	Group15	5.69801	20	[Aqr, Celf1, Ddx39b, Dhx15, Hnrnph1, Hnrnpk, Hnrnpu, Magohb, Ncbp1, Nova2, Polr2a, Prpf38a, Rbm15, Rbm39, Scaf11, Skiv2l2, Snrnp200, Srek1, Srsf1, Srsf3]
GO:0034470	ncRNA processing	GO_BiologicalProcess-EBI-QuickGO-GOA_01.03.2018_00h00	1.84724e-05	0.000100758	1.27849e-10	2.04558e-09	[6, 7, 8]	Group15	5.29595	17	[Adar, Cdkal1, Heatr1, Ints2, Ints4, Ints7, Ints8, Mto1, Ncbp1, Noc4l, Nol11, Nol6, Rpl7l1, Skiv2l2, Tyw1, Utp6, Wdr36]
GO:0043484	regulation of RNA splicing	GO_BiologicalProcess-EBI-QuickGO-GOA_01.03.2018_00h00	2.41968e-05	0.000111678	1.27849e-10	2.04558e-09	[5, 6, 7, 8, 9]	Group15	8.33333	10	[Celf1, Hnrnph1, Hnrnpk, Hnrnpu, Magohb, Ncbp1, Polr2a, Srek1, Srsf1, Srsf3]
GO:0006364	rRNA processing	GO_BiologicalProcess-EBI-QuickGO-GOA_01.03.2018_00h00	0.00912014	0.0109442	1.27849e-10	2.04558e-09	[5, 7, 8, 9]	Group15	4.41989	8	[Heatr1, Noc4l, Nol11, Nol6, Rpl7l1, Skiv2l2, Utp6, Wdr36]
GO:0016072	rRNA metabolic process	GO_BiologicalProcess-EBI-QuickGO-GOA_01.03.2018_00h00	0.00176903	0.0027932	1.27849e-10	2.04558e-09	[7, 8]	Group15	4.90196	10	[Heatr1, Noc4l, Nol11, Nol6, Polr1b, Rpl7l1, Skiv2l2, Trp53, Utp6, Wdr36]
GO:0000245	spliceosomal complex assembly	GO_BiologicalProcess-EBI-QuickGO-GOA_01.03.2018_00h00	6.95534e-05	0.000278214	1.27849e-10	2.04558e-09	[5, 6, 7, 8, 9, 10, 11, 12]	Group15	13.6364	6	[Celf1, Ddx39b, Ncbp1, Scaf11, Srek1, Srsf1]
GO:0000398	mRNA splicing, via spliceosome	GO_BiologicalProcess-EBI-QuickGO-GOA_01.03.2018_00h00	4.45905e-06	4.45905e-05	1.27849e-10	2.04558e-09	[7, 8, 9, 10, 11]	Group15	6.57895	15	[Aqr, Celf1, Ddx39b, Dhx15, Hnrnpk, Hnrnpu, Magohb, Ncbp1, Nova2, Rbm15, Scaf11, Snrnp200, Srek1, Srsf1, Srsf3]

## Sheet: cluster1-GOCC
GOID	GOTerm	Ontology Source	Term PValue	Term PValue Corrected with Benjamini-Hochberg	Group PValue	Group PValue Corrected with Benjamini-Hochberg	GOLevels	GOGroups	% Associated Genes	Nr. Genes	Associated Genes Found
GO:0045177	apical part of cell	GO_CellularComponent-EBI-QuickGO-GOA_01.03.2018_00h00	0.000523893	0.000746151	0.000523893	0.000698524	[2, 3]	Group00	4.38596	15	[Abcg2, Ap2a1, Atp7a, Cdh1, Folr1, Igfbp2, Shroom2, Slc12a2, Slc2a1, Slc3a2, Slc4a7, Slc7a5, Stxbp3, Tjp1, Vamp3]
GO:0031227	intrinsic component of endoplasmic reticulum membrane	GO_CellularComponent-EBI-QuickGO-GOA_01.03.2018_00h00	0.0228013	0.023297	0.0228013	0.0228013	[3, 4, 5, 6, 7, 8, 9, 10, 11]	Group01	4.47761	6	[Esyt2, Lnpk, Sacm1l, Tecr, Tmem33, Zmpste24]
GO:0034399	nuclear periphery	GO_CellularComponent-EBI-QuickGO-GOA_01.03.2018_00h00	0.00599557	0.0065533	0.00599557	0.00639528	[4, 5, 6, 7, 8, 9, 10]	Group02	5.30303	7	[Blm, Ddx39b, Hnrnpu, Nup205, Ppig, Smc1a, Trp53]
GO:0042175	nuclear outer membrane-endoplasmic reticulum membrane network	GO_CellularComponent-EBI-QuickGO-GOA_01.03.2018_00h00	5.56421e-07	2.01168e-06	5.56421e-07	8.90274e-07	[2, 3, 4]	Group03	4.14634	34	[Armc10, Atl2, Atl3, Atp2a2, Cdkal1, Degs1, Dhcr24, Dlg1, Dzip3, Ermp1, Esyt2, Lnpk, Lrrc59, Mia2, Plp2, Pom121, Ptpn1, Rab10, Rab9, Sacm1l, Sec11a, Spcs2, Spcs3, Srpr, Ssr3, Stt3b, Surf4, Tecr, Tmem33, Ufl1, Use1, Vti1b, Xpo1, Zmpste24]
GO:0042470	melanosome	GO_CellularComponent-EBI-QuickGO-GOA_01.03.2018_00h00	7.80059e-07	2.61877e-06	7.80059e-07	1.13463e-06	[6, 7, 8, 9]	Group04	10.8911	11	[Atp1b3, Dnajc5, Flot1, Itgb1, Rab35, Rab7, Rab9, Slc1a4, Slc2a1, Slc3a2, Tmem33]
GO:0030686	90S preribosome	GO_CellularComponent-EBI-QuickGO-GOA_01.03.2018_00h00	0.000134551	0.000243226	0.00108177	0.00133141	[5, 6, 7]	Group05	16.129	5	[Heatr1, Noc4l, Nol6, Utp6, Wdr36]
GO:0032040	small-subunit processome	GO_CellularComponent-EBI-QuickGO-GOA_01.03.2018_00h00	0.000183001	0.000318557	0.00108177	0.00133141	[5, 6, 7]	Group05	15.1515	5	[Heatr1, Noc4l, Nol6, Utp6, Wdr36]
GO:0005912	adherens junction	GO_CellularComponent-EBI-QuickGO-GOA_01.03.2018_00h00	6.34822e-10	9.94554e-09	6.34822e-10	3.38572e-09	[3]	Group06	6.06061	30	[Apc, Cdh1, Ctnna1, Dlg1, Epb41l2, Fat1, Flot1, Flot2, Hnrnpk, Icam1, Itga5, Itga6, Itgb1, Kif23, Mcam, Mdc1, Mpp7, Nectin2, Nol6, Ppfibp1, Ppp1cc, Rab10, Rala, Rras2, Shroom2, Sntb2, Tgm1, Tjp1, Tln2, Yes1]
GO:0005913	cell-cell adherens junction	GO_CellularComponent-EBI-QuickGO-GOA_01.03.2018_00h00	3.71863e-10	8.73878e-09	6.34822e-10	3.38572e-09	[3, 4]	Group06	14.8936	14	[Apc, Cdh1, Ctnna1, Dlg1, Flot1, Flot2, Itga6, Nectin2, Nol6, Rab10, Shroom2, Tgm1, Tjp1, Tln2]
GO:0005924	cell-substrate adherens junction	GO_CellularComponent-EBI-QuickGO-GOA_01.03.2018_00h00	1.05911e-07	5.53089e-07	6.34822e-10	3.38572e-09	[3, 4]	Group06	5.92783	23	[Ctnna1, Epb41l2, Fat1, Flot1, Flot2, Hnrnpk, Icam1, Itga5, Itga6, Itgb1, Kif23, Mcam, Mdc1, Nectin2, Nol6, Ppfibp1, Ppp1cc, Rab10, Rala, Rras2, Sntb2, Tln2, Yes1]
GO:0044451	nucleoplasm part	GO_CellularComponent-EBI-QuickGO-GOA_01.03.2018_00h00	5.36063e-11	2.51949e-09	5.36063e-11	8.577e-10	[4, 5, 6, 7, 8, 9, 10, 11]	Group07	4.5977	48	[Bard1, Baz2a, Blm, Cstf2t, Ctr9, Ddx39b, Dhx15, Fancd2, Glyr1, Gtf2h3, Hnrnpu, Ice2, Ints2, Ints4, Ints7, Ints8, Jade3, Magohb, Mdc1, Med14, Med24, Nbn, Ncapg2, Nipbl, Pelp1, Polr2a, Ppig, Ppp1cc, Prkaca, Rbm15, Rbm39, Rif1, Scaf11, Sin3a, Smarca5, Srek1, Srsf1, Srsf3, Sympk, Taf6, Tbp, Tcf7l1, Trp53, Trrap, Usf1, Xpo1, Yars2, Zc3h13]
GO:0016604	nuclear body	GO_CellularComponent-EBI-QuickGO-GOA_01.03.2018_00h00	4.42753e-07	1.73412e-06	5.36063e-11	8.577e-10	[5, 6, 7, 8, 9, 10, 11, 12]	Group07	4.43491	31	[Bard1, Baz2a, Blm, Ctr9, Ddx39b, Dhx15, Fancd2, Glyr1, Hnrnpu, Ice2, Ints7, Magohb, Mdc1, Nbn, Ncapg2, Ppig, Ppp1cc, Prkaca, Rbm15, Rbm39, Rif1, Scaf11, Srek1, Srsf1, Srsf3, Sympk, Tcf7l1, Trp53, Xpo1, Yars2, Zc3h13]
GO:0016607	nuclear speck	GO_CellularComponent-EBI-QuickGO-GOA_01.03.2018_00h00	2.02167e-06	5.58933e-06	5.36063e-11	8.577e-10	[6, 7, 8, 9, 10, 11, 12, 13]	Group07	5.55556	20	[Bard1, Baz2a, Ctr9, Ddx39b, Dhx15, Glyr1, Hnrnpu, Ints7, Magohb, Ncapg2, Ppig, Ppp1cc, Prkaca, Rbm15, Rbm39, Srek1, Srsf1, Srsf3, Tcf7l1, Zc3h13]
GO:0019013	viral nucleocapsid	GO_CellularComponent-EBI-QuickGO-GOA_01.03.2018_00h00	2.96498e-05	6.05887e-05	1.87868e-08	3.75737e-08	[2, 3, 4]	Group08	21.7391	5	[Hnrnpab, Hnrnph1, Hnrnpk, Hnrnpr, Hnrnpu]
GO:0005681	spliceosomal complex	GO_CellularComponent-EBI-QuickGO-GOA_01.03.2018_00h00	7.46507e-08	4.38573e-07	1.87868e-08	3.75737e-08	[4, 5, 6, 7, 8, 9]	Group08	8.55615	16	[Adar, Aqr, Ctnnbl1, Ddx39b, Dhx15, Dhx35, Hnrnph1, Hnrnpk, Hnrnpr, Hnrnpu, Magohb, Prpf38a, Skiv2l2, Snrnp200, Srek1, Srsf1]
GO:0071013	catalytic step 2 spliceosome	GO_CellularComponent-EBI-QuickGO-GOA_01.03.2018_00h00	3.41096e-06	8.90639e-06	1.87868e-08	3.75737e-08	[3, 5, 6, 7, 8, 9, 10]	Group08	10.5263	10	[Aqr, Dhx35, Hnrnph1, Hnrnpk, Hnrnpr, Hnrnpu, Magohb, Skiv2l2, Snrnp200, Srsf1]
GO:0019898	extrinsic component of membrane	GO_CellularComponent-EBI-QuickGO-GOA_01.03.2018_00h00	0.00397282	0.00444577	0.00355543	0.00406334	[2, 3]	Group09	4.19847	11	[Apc, Atp2a2, Cdh1, Ctnna1, Esyt2, Gnai2, Gnb1, Gng2, Rab7, Racgap1, Yes1]
GO:0098562	cytoplasmic side of membrane	GO_CellularComponent-EBI-QuickGO-GOA_01.03.2018_00h00	0.000800637	0.00107514	0.00355543	0.00406334	[3, 4]	Group09	5.52486	10	[Atp2a2, Cdh1, Dlg1, Esyt2, Gnai2, Gnb1, Gng2, Ptpn1, Racgap1, Yes1]
GO:0031234	extrinsic component of cytoplasmic side of plasma membrane	GO_CellularComponent-EBI-QuickGO-GOA_01.03.2018_00h00	0.00141717	0.00170787	0.00355543	0.00406334	[3, 4, 5, 6, 7]	Group09	6.86275	7	[Atp2a2, Esyt2, Gnai2, Gnb1, Gng2, Racgap1, Yes1]
GO:0043296	apical junction complex	GO_CellularComponent-EBI-QuickGO-GOA_01.03.2018_00h00	8.10049e-06	1.81297e-05	5.90424e-09	1.34954e-08	[3]	Group10	8.59375	11	[Apc, Cdh1, Ctnna1, Dlg1, Mpp7, Nectin2, Rap2b, Rap2c, Shroom2, Sympk, Tjp1]
GO:0005913	cell-cell adherens junction	GO_CellularComponent-EBI-QuickGO-GOA_01.03.2018_00h00	3.71863e-10	8.73878e-09	5.90424e-09	1.34954e-08	[3, 4]	Group10	14.8936	14	[Apc, Cdh1, Ctnna1, Dlg1, Flot1, Flot2, Itga6, Nectin2, Nol6, Rab10, Shroom2, Tgm1, Tjp1, Tln2]
GO:0005923	bicellular tight junction	GO_CellularComponent-EBI-QuickGO-GOA_01.03.2018_00h00	0.00047291	0.000716993	5.90424e-09	1.34954e-08	[4]	Group10	7.20721	8	[Apc, Dlg1, Mpp7, Rap2b, Rap2c, Shroom2, Sympk, Tjp1]
GO:0044291	cell-cell contact zone	GO_CellularComponent-EBI-QuickGO-GOA_01.03.2018_00h00	1.29317e-09	1.21558e-08	8.71558e-11	6.97246e-10	[3]	Group11	17.1429	12	[Atp2a2, Ctnna1, Flot1, Flot2, Itgb1, Nectin2, Nol6, Rap2b, Rap2c, Slc2a1, Tjp1, Tln2]
GO:0005913	cell-cell adherens junction	GO_CellularComponent-EBI-QuickGO-GOA_01.03.2018_00h00	3.71863e-10	8.73878e-09	8.71558e-11	6.97246e-10	[3, 4]	Group11	14.8936	14	[Apc, Cdh1, Ctnna1, Dlg1, Flot1, Flot2, Itga6, Nectin2, Nol6, Rab10, Shroom2, Tgm1, Tjp1, Tln2]
GO:0014704	intercalated disc	GO_CellularComponent-EBI-QuickGO-GOA_01.03.2018_00h00	2.32948e-05	4.97661e-05	8.71558e-11	6.97246e-10	[4]	Group11	13.2075	7	[Atp2a2, Ctnna1, Itgb1, Nol6, Slc2a1, Tjp1, Tln2]
GO:0005901	caveola	GO_CellularComponent-EBI-QuickGO-GOA_01.03.2018_00h00	0.00141059	0.00174468	8.71558e-11	6.97246e-10	[4, 5, 6, 7, 8]	Group11	8	6	[Atp1b3, Cdh1, Ctnna1, Flot1, Flot2, Slc2a1]
GO:0005912	adherens junction	GO_CellularComponent-EBI-QuickGO-GOA_01.03.2018_00h00	6.34822e-10	9.94554e-09	1.63031e-09	5.21698e-09	[3]	Group12	6.06061	30	[Apc, Cdh1, Ctnna1, Dlg1, Epb41l2, Fat1, Flot1, Flot2, Hnrnpk, Icam1, Itga5, Itga6, Itgb1, Kif23, Mcam, Mdc1, Mpp7, Nectin2, Nol6, Ppfibp1, Ppp1cc, Rab10, Rala, Rras2, Shroom2, Sntb2, Tgm1, Tjp1, Tln2, Yes1]
GO:0043296	apical junction complex	GO_CellularComponent-EBI-QuickGO-GOA_01.03.2018_00h00	8.10049e-06	1.81297e-05	1.63031e-09	5.21698e-09	[3]	Group12	8.59375	11	[Apc, Cdh1, Ctnna1, Dlg1, Mpp7, Nectin2, Rap2b, Rap2c, Shroom2, Sympk, Tjp1]
GO:0044291	cell-cell contact zone	GO_CellularComponent-EBI-QuickGO-GOA_01.03.2018_00h00	1.29317e-09	1.21558e-08	1.63031e-09	5.21698e-09	[3]	Group12	17.1429	12	[Atp2a2, Ctnna1, Flot1, Flot2, Itgb1, Nectin2, Nol6, Rap2b, Rap2c, Slc2a1, Tjp1, Tln2]
GO:0005913	cell-cell adherens junction	GO_CellularComponent-EBI-QuickGO-GOA_01.03.2018_00h00	3.71863e-10	8.73878e-09	1.63031e-09	5.21698e-09	[3, 4]	Group12	14.8936	14	[Apc, Cdh1, Ctnna1, Dlg1, Flot1, Flot2, Itga6, Nectin2, Nol6, Rab10, Shroom2, Tgm1, Tjp1, Tln2]
GO:0044448	cell cortex part	GO_CellularComponent-EBI-QuickGO-GOA_01.03.2018_00h00	0.00195053	0.00229187	1.63031e-09	5.21698e-09	[4, 5, 6, 7, 8, 9]	Group12	5.7971	8	[Cdh1, Epb41l2, Flot1, Flot2, Rab10, Shroom2, Slc2a1, Sptbn1]
GO:0061695	transferase complex, transferring phosphorus-containing groups	GO_CellularComponent-EBI-QuickGO-GOA_01.03.2018_00h00	8.81859e-07	2.76316e-06	4.10443e-07	7.29677e-07	[4]	Group13	6.74603	17	[Ctr9, Gtf2h3, Ints2, Ints4, Ints7, Ints8, Med14, Nipbl, Polr1a, Polr1b, Polr2a, Prkaca, Prkar1a, Taf6, Tbp, Trp53, Trrap]
GO:0055029	nuclear DNA-directed RNA polymerase complex	GO_CellularComponent-EBI-QuickGO-GOA_01.03.2018_00h00	3.00884e-09	2.35692e-08	4.10443e-07	7.29677e-07	[4, 5, 6, 7, 8, 9]	Group13	11.6279	15	[Ctr9, Gtf2h3, Ints2, Ints4, Ints7, Ints8, Med14, Nipbl, Polr1a, Polr1b, Polr2a, Taf6, Tbp, Trp53, Trrap]
GO:0090575	RNA polymerase II transcription factor complex	GO_CellularComponent-EBI-QuickGO-GOA_01.03.2018_00h00	0.000269398	0.000422057	4.10443e-07	7.29677e-07	[4, 5, 6, 7, 8, 9, 10]	Group13	6.97674	9	[Gtf2h3, Hnrnpab, Hnrnpu, Med14, Taf6, Tbp, Tcf7l1, Trp53, Trrap]
GO:0032039	integrator complex	GO_CellularComponent-EBI-QuickGO-GOA_01.03.2018_00h00	4.22696e-06	1.04562e-05	4.10443e-07	7.29677e-07	[2, 5, 6, 7, 8, 9, 10, 11, 12, 13]	Group13	31.25	5	[Ints2, Ints4, Ints7, Ints8, Nipbl]
GO:0016591	DNA-directed RNA polymerase II, holoenzyme	GO_CellularComponent-EBI-QuickGO-GOA_01.03.2018_00h00	1.61349e-08	1.08334e-07	4.10443e-07	7.29677e-07	[5, 6, 7, 8, 9, 10, 11, 12]	Group13	12.381	13	[Ctr9, Gtf2h3, Ints2, Ints4, Ints7, Ints8, Med14, Nipbl, Polr2a, Taf6, Tbp, Trp53, Trrap]
GO:0098589	membrane region	GO_CellularComponent-EBI-QuickGO-GOA_01.03.2018_00h00	1.44974e-07	6.81377e-07	5.38881e-09	1.43702e-08	[2, 3]	Group14	6.04396	22	[Ap2a1, Ap2a2, Atp1b3, Atp7a, Cdh1, Ctnna1, Dlg1, Efhd2, Flot1, Flot2, Gnai2, Icam1, Itgb1, Pgk1, Pi4k2a, Picalm, Prkaca, Prkar1a, Rab35, Rap2b, Slc2a1, Xpo1]
GO:0044291	cell-cell contact zone	GO_CellularComponent-EBI-QuickGO-GOA_01.03.2018_00h00	1.29317e-09	1.21558e-08	5.38881e-09	1.43702e-08	[3]	Group14	17.1429	12	[Atp2a2, Ctnna1, Flot1, Flot2, Itgb1, Nectin2, Nol6, Rap2b, Rap2c, Slc2a1, Tjp1, Tln2]
GO:0005913	cell-cell adherens junction	GO_CellularComponent-EBI-QuickGO-GOA_01.03.2018_00h00	3.71863e-10	8.73878e-09	5.38881e-09	1.43702e-08	[3, 4]	Group14	14.8936	14	[Apc, Cdh1, Ctnna1, Dlg1, Flot1, Flot2, Itga6, Nectin2, Nol6, Rab10, Shroom2, Tgm1, Tjp1, Tln2]
GO:0045121	membrane raft	GO_CellularComponent-EBI-QuickGO-GOA_01.03.2018_00h00	6.5104e-06	1.52994e-05	5.38881e-09	1.43702e-08	[4, 5]	Group14	5.82192	17	[Atp1b3, Atp7a, Cdh1, Ctnna1, Dlg1, Efhd2, Flot1, Flot2, Gnai2, Icam1, Itgb1, Pgk1, Pi4k2a, Prkaca, Prkar1a, Rap2b, Slc2a1]
GO:0044853	plasma membrane raft	GO_CellularComponent-EBI-QuickGO-GOA_01.03.2018_00h00	0.000120433	0.000226413	5.38881e-09	1.43702e-08	[3, 4, 5, 6, 7]	Group14	8.79121	8	[Atp1b3, Cdh1, Ctnna1, Flot1, Flot2, Prkaca, Prkar1a, Slc2a1]
GO:0005901	caveola	GO_CellularComponent-EBI-QuickGO-GOA_01.03.2018_00h00	0.00141059	0.00174468	5.38881e-09	1.43702e-08	[4, 5, 6, 7, 8]	Group14	8	6	[Atp1b3, Cdh1, Ctnna1, Flot1, Flot2, Slc2a1]
GO:0030141	secretory granule	GO_CellularComponent-EBI-QuickGO-GOA_01.03.2018_00h00	0.0021931	0.00251404	5.38881e-09	1.43702e-08	[3, 4, 6, 7, 8, 9]	Group14	4.30108	12	[Abcc4, Ap2a1, Ap2a2, Atp7a, Ctnna1, Flot2, Prkaca, Rab10, Rab7, Racgap1, Stxbp3, Vamp3]
GO:0044448	cell cortex part	GO_CellularComponent-EBI-QuickGO-GOA_01.03.2018_00h00	0.00195053	0.00229187	5.38881e-09	1.43702e-08	[4, 5, 6, 7, 8, 9]	Group14	5.7971	8	[Cdh1, Epb41l2, Flot1, Flot2, Rab10, Shroom2, Slc2a1, Sptbn1]
GO:0099503	secretory vesicle	GO_CellularComponent-EBI-QuickGO-GOA_01.03.2018_00h00	0.000812075	0.00106021	5.38881e-09	1.43702e-08	[5, 6, 7, 8]	Group14	4.05063	16	[Abcc4, Ap2a1, Ap2a2, Atp7a, Ctnna1, Dnajc5, Flot2, Pi4k2a, Picalm, Prkaca, Rab10, Rab35, Rab7, Racgap1, Stxbp3, Vamp3]
GO:0030864	cortical actin cytoskeleton	GO_CellularComponent-EBI-QuickGO-GOA_01.03.2018_00h00	0.000513669	0.000754451	5.38881e-09	1.43702e-08	[4, 5, 6, 7, 8, 9, 10, 11]	Group14	9.67742	6	[Cdh1, Flot1, Flot2, Shroom2, Slc2a1, Sptbn1]
GO:0005694	chromosome	GO_CellularComponent-EBI-QuickGO-GOA_01.03.2018_00h00	1.13573e-09	1.33448e-08	1.13573e-09	4.54292e-09	[4, 5, 6, 7]	Group15	4.51207	43	[Apc, Baz2a, Blm, Chaf1b, Ctr9, Dpf2, Dscc1, Esco2, Fancd2, Glyr1, Hist1h3b, Hnrnpk, Hnrnpu, Ice2, Ints7, Maged1, Mdc1, Nbn, Ncapg2, Nipbl, Nol6, Nusap1, Orc5, Pelp1, Polr2a, Ppp1cc, Rad50, Rif1, Shprh, Sin3a, Smarca5, Smc1a, Spout1, Ssrp1, Tbp, Tcf7l1, Tmpo, Top2a, Trp53, Trrap, Usf1, Xpo1, Zfr]
GO:0044427	chromosomal part	GO_CellularComponent-EBI-QuickGO-GOA_01.03.2018_00h00	3.04843e-07	1.30251e-06	1.13573e-09	4.54292e-09	[3, 4, 5, 6, 7, 8]	Group15	4.1816	35	[Apc, Baz2a, Blm, Chaf1b, Ctr9, Dpf2, Dscc1, Esco2, Glyr1, Hist1h3b, Hnrnpk, Hnrnpu, Ice2, Maged1, Nbn, Ncapg2, Nipbl, Orc5, Pelp1, Polr2a, Ppp1cc, Rad50, Rif1, Shprh, Sin3a, Smarca5, Smc1a, Spout1, Tbp, Tcf7l1, Tmpo, Trp53, Trrap, Usf1, Xpo1]
GO:0000785	chromatin	GO_CellularComponent-EBI-QuickGO-GOA_01.03.2018_00h00	1.3224e-06	3.88456e-06	1.13573e-09	4.54292e-09	[4, 5, 6, 7, 8, 9]	Group15	4.97925	24	[Baz2a, Chaf1b, Ctr9, Dpf2, Esco2, Glyr1, Hist1h3b, Hnrnpk, Ice2, Maged1, Nipbl, Pelp1, Polr2a, Rad50, Rif1, Shprh, Sin3a, Smarca5, Tbp, Tcf7l1, Tmpo, Trp53, Trrap, Usf1]
GO:0000793	condensed chromosome	GO_CellularComponent-EBI-QuickGO-GOA_01.03.2018_00h00	0.00121524	0.00154368	1.13573e-09	4.54292e-09	[5, 6, 7, 8]	Group15	4.88889	11	[Blm, Fancd2, Ncapg2, Nol6, Ppp1cc, Rad50, Rif1, Smarca5, Smc1a, Spout1, Top2a]
GO:0098687	chromosomal region	GO_CellularComponent-EBI-QuickGO-GOA_01.03.2018_00h00	0.000702842	0.000971576	1.13573e-09	4.54292e-09	[4, 5, 6, 7, 8, 9]	Group15	4.44444	14	[Apc, Blm, Esco2, Hist1h3b, Hnrnpu, Nbn, Orc5, Ppp1cc, Rad50, Rif1, Sin3a, Smc1a, Spout1, Xpo1]
GO:0000228	nuclear chromosome	GO_CellularComponent-EBI-QuickGO-GOA_01.03.2018_00h00	9.50292e-05	0.000186099	1.13573e-09	4.54292e-09	[4, 5, 6, 7, 8, 9, 10]	Group15	4.0293	22	[Blm, Chaf1b, Dpf2, Esco2, Hist1h3b, Hnrnpk, Hnrnpu, Nbn, Nol6, Orc5, Polr2a, Ppp1cc, Rad50, Rif1, Sin3a, Smarca5, Tbp, Tcf7l1, Top2a, Trp53, Trrap, Usf1]
GO:0000775	chromosome, centromeric region	GO_CellularComponent-EBI-QuickGO-GOA_01.03.2018_00h00	0.00990243	0.0103425	1.13573e-09	4.54292e-09	[5, 6, 7, 8, 9, 10]	Group15	4.41989	8	[Apc, Esco2, Hnrnpu, Ppp1cc, Sin3a, Smc1a, Spout1, Xpo1]
GO:0000781	chromosome, telomeric region	GO_CellularComponent-EBI-QuickGO-GOA_01.03.2018_00h00	0.00730874	0.00780707	1.13573e-09	4.54292e-09	[5, 6, 7, 8, 9, 10]	Group15	5.10949	7	[Blm, Hist1h3b, Nbn, Orc5, Ppp1cc, Rad50, Rif1]
GO:0035861	site of double-strand break	GO_CellularComponent-EBI-QuickGO-GOA_01.03.2018_00h00	0.000211714	0.000355377	1.13573e-09	4.54292e-09	[5, 6, 7, 8, 9, 10]	Group15	14.7059	5	[Esco2, Nbn, Rad50, Rif1, Trp53]
GO:0000784	nuclear chromosome, telomeric region	GO_CellularComponent-EBI-QuickGO-GOA_01.03.2018_00h00	0.0321304	0.0321304	1.13573e-09	4.54292e-09	[5, 6, 7, 8, 9, 10, 11, 12]	Group15	4.62963	5	[Hist1h3b, Nbn, Orc5, Ppp1cc, Rad50]
GO:0000790	nuclear chromatin	GO_CellularComponent-EBI-QuickGO-GOA_01.03.2018_00h00	0.000243074	0.000393947	1.13573e-09	4.54292e-09	[5, 6, 7, 8, 9, 10, 11, 12]	Group15	4.71698	15	[Chaf1b, Dpf2, Esco2, Hist1h3b, Hnrnpk, Polr2a, Rad50, Rif1, Sin3a, Smarca5, Tbp, Tcf7l1, Trp53, Trrap, Usf1]

## Sheet: cluster2-GOBP
GOID	GOTerm	Ontology Source	Term PValue	Term PValue Corrected with Benjamini-Hochberg	Group PValue	Group PValue Corrected with Benjamini-Hochberg	GOLevels	GOGroups	% Associated Genes	Nr. Genes	Associated Genes Found
GO:0016052	carbohydrate catabolic process	GO_BiologicalProcess-EBI-QuickGO-GOA_01.03.2018_00h00	0.025039	0.0312987	0.025039	0.0283049	[4]	Group00	5.35714	6	[Akr1a1, Dhdh, Galk2, Hmgb1, Nudt5, Rb1cc1]
GO:0000910	cytokinesis	GO_BiologicalProcess-EBI-QuickGO-GOA_01.03.2018_00h00	0.0347467	0.038756	0.0347467	0.0361366	[3, 4]	Group01	4.95868	6	[Cfl1, Chmp3, Git1, Pdcd6ip, Pik3r4, Usp8]
GO:2001252	positive regulation of chromosome organization	GO_BiologicalProcess-EBI-QuickGO-GOA_01.03.2018_00h00	0.0421207	0.0452408	0.0421207	0.0421207	[5, 6, 7]	Group02	4.375	7	[Cdk9, Fen1, Mapk1, Nek7, Sart3, Smad4, Ube2n]
GO:0070646	protein modification by small protein removal	GO_BiologicalProcess-EBI-QuickGO-GOA_01.03.2018_00h00	5.64509e-05	0.000355886	5.64509e-05	0.000146772	[5, 6, 7, 8]	Group03	8.52713	11	[Brcc3, Cops2, Cops3, Cops5, Gps1, Otub1, Park7, Psmd14, Sart3, Uchl1, Usp8]
GO:0016579	protein deubiquitination	GO_BiologicalProcess-EBI-QuickGO-GOA_01.03.2018_00h00	0.00164589	0.00418692	5.64509e-05	0.000146772	[6, 7, 8, 9]	Group03	7.27273	8	[Brcc3, Cops5, Otub1, Park7, Psmd14, Sart3, Uchl1, Usp8]
GO:0032535	regulation of cellular component size	GO_BiologicalProcess-EBI-QuickGO-GOA_01.03.2018_00h00	0.00615681	0.010887	0.00615681	0.00842511	[3, 4]	Group04	4.29448	14	[Als2, Arhgap5, Capza1, Cfl1, Chmp3, Dpysl2, Ezr, Gdi1, Gmfb, Gsk3b, Mtpn, Rab5a, Rb1cc1, Wasf1]
GO:0008361	regulation of cell size	GO_BiologicalProcess-EBI-QuickGO-GOA_01.03.2018_00h00	0.0445328	0.0474798	0.00615681	0.00842511	[4, 5]	Group04	4.32099	7	[Arhgap5, Cfl1, Dpysl2, Gdi1, Gsk3b, Mtpn, Rb1cc1]
GO:0043087	regulation of GTPase activity	GO_BiologicalProcess-EBI-QuickGO-GOA_01.03.2018_00h00	0.002227	0.00504555	0.002227	0.003406	[5]	Group05	4.37018	17	[Abr, Acap2, Agfg1, Als2, Arhgap5, Arhgef7, Arl2, Arrb2, Evi5, Gdi1, Git1, Gsk3b, Nutf2, Rabgap1, Ranbp3, Srgap2, Tbcd]
GO:0043547	positive regulation of GTPase activity	GO_BiologicalProcess-EBI-QuickGO-GOA_01.03.2018_00h00	0.00307843	0.00646917	0.002227	0.003406	[6]	Group05	4.49102	15	[Abr, Acap2, Agfg1, Als2, Arhgap5, Arhgef7, Evi5, Gdi1, Git1, Gsk3b, Nutf2, Rabgap1, Ranbp3, Srgap2, Tbcd]
GO:0006888	ER to Golgi vesicle-mediated transport	GO_BiologicalProcess-EBI-QuickGO-GOA_01.03.2018_00h00	0.0372951	0.0409681	0.0158183	0.0186944	[4, 5, 6]	Group06	5.43478	5	[Copb2, Sec23b, Sec24a, Sec24c, Trappc4]
GO:0048193	Golgi vesicle transport	GO_BiologicalProcess-EBI-QuickGO-GOA_01.03.2018_00h00	0.0158183	0.021436	0.0158183	0.0186944	[5]	Group06	4.42478	10	[Ap1g1, Arcn1, Copb2, Rabif, Scyl1, Sec23b, Sec24a, Sec24c, Trappc4, Vps51]
GO:0060627	regulation of vesicle-mediated transport	GO_BiologicalProcess-EBI-QuickGO-GOA_01.03.2018_00h00	0.00228896	0.00495372	0.000110366	0.000220732	[3, 4, 5]	Group07	4.24528	18	[Abr, Ap1g1, Arrb2, Chmp3, Evi5, Ezr, Hck, Hmgb1, Mapk1, Napa, Nutf2, Pdcd6ip, Psma1, Ptpn23, Rab5a, Rabgap1, Sdcbp, Stxbp1]
GO:0043112	receptor metabolic process	GO_BiologicalProcess-EBI-QuickGO-GOA_01.03.2018_00h00	0.00030637	0.00123399	0.000110366	0.000220732	[4, 5]	Group07	7.05128	11	[Als2, Arrb2, Chmp5, Ezr, Hdac6, Nutf2, Pik3r4, Rab5a, Sdcbp, Sec24a, Trappc4]
GO:0031623	receptor internalization	GO_BiologicalProcess-EBI-QuickGO-GOA_01.03.2018_00h00	0.0253999	0.0314785	0.000110366	0.000220732	[5, 6, 7]	Group07	6.0241	5	[Arrb2, Ezr, Nutf2, Rab5a, Sdcbp]
GO:0010638	positive regulation of organelle organization	GO_BiologicalProcess-EBI-QuickGO-GOA_01.03.2018_00h00	1.6647e-05	0.00012069	2.39191e-05	6.90998e-05	[4, 5, 6]	Group08	4.81928	28	[Arl2, Bax, Cdc37, Cdk9, Cfl1, Csnk2a2, Dctn1, Fen1, Gmfb, Gsk3b, Hck, Hdac6, Katnb1, Mapk1, Nek7, Nutf2, Pdcd6ip, Pebp1, Pfdn2, Psmb7, Ranbp3, Sart3, Sdcbp, Smad4, Ube2l3, Ube2n, Wasf1, Wdr35]
GO:0010821	regulation of mitochondrion organization	GO_BiologicalProcess-EBI-QuickGO-GOA_01.03.2018_00h00	0.00518414	0.00939625	2.39191e-05	6.90998e-05	[5, 6]	Group08	5.2356	10	[Arrb2, Bax, Cdc37, Csnk2a2, Gsk3b, Hdac6, Psmb7, Psmd10, Ube2l3, Wdr35]
GO:0010822	positive regulation of mitochondrion organization	GO_BiologicalProcess-EBI-QuickGO-GOA_01.03.2018_00h00	0.00633199	0.0110619	2.39191e-05	6.90998e-05	[5, 6, 7]	Group08	5.83942	8	[Bax, Cdc37, Csnk2a2, Gsk3b, Hdac6, Psmb7, Ube2l3, Wdr35]
GO:0090316	positive regulation of intracellular protein transport	GO_BiologicalProcess-EBI-QuickGO-GOA_01.03.2018_00h00	0.021815	0.0279927	2.39191e-05	6.90998e-05	[3, 4, 5, 6, 7, 8, 9, 10]	Group08	4.20168	10	[Csnk2a2, Dctn1, Flna, Gsk3b, Mapk1, Pdcd10, Psmb7, Smad4, Ube2l3, Ywhae]
GO:0043393	regulation of protein binding	GO_BiologicalProcess-EBI-QuickGO-GOA_01.03.2018_00h00	0.0189317	0.0245098	0.0124017	0.0153545	[4]	Group09	4.52261	9	[Arhgef7, Arrb2, Bax, Fkbp1a, Gsk3b, Hdac6, Park7, Pkn1, Stk3]
GO:0018105	peptidyl-serine phosphorylation	GO_BiologicalProcess-EBI-QuickGO-GOA_01.03.2018_00h00	0.00431682	0.00823604	0.0124017	0.0153545	[7, 8, 9]	Group09	4.64286	13	[Arrb2, Bax, Cab39, Camk2g, Clk1, Gsk3b, Mapk1, Mastl, Nutf2, Park7, Pdcd10, Pkn1, Tlk2]
GO:0018107	peptidyl-threonine phosphorylation	GO_BiologicalProcess-EBI-QuickGO-GOA_01.03.2018_00h00	0.025039	0.0312987	0.0124017	0.0153545	[7, 8, 9]	Group09	5.35714	6	[Cab39, Camk2g, Clk1, Gsk3b, Mapk1, Pkn1]
GO:0033135	regulation of peptidyl-serine phosphorylation	GO_BiologicalProcess-EBI-QuickGO-GOA_01.03.2018_00h00	0.0290964	0.033484	0.0124017	0.0153545	[7, 8, 9, 10]	Group09	5.17241	6	[Arrb2, Bax, Gsk3b, Nutf2, Park7, Pdcd10]
GO:0043500	muscle adaptation	GO_BiologicalProcess-EBI-QuickGO-GOA_01.03.2018_00h00	0.00984032	0.0153424	0.0316078	0.0342418	[2, 4]	Group10	6.59341	6	[Cdk9, Glrx3, Gsk3b, Mtpn, Smad4, Tbce]
GO:0090257	regulation of muscle system process	GO_BiologicalProcess-EBI-QuickGO-GOA_01.03.2018_00h00	0.0375786	0.0409692	0.0316078	0.0342418	[4, 5]	Group10	4.21053	8	[Camk2g, Cdk9, Eif4e, Flna, Glrx3, Gsk3b, Mtpn, Smad4]
GO:0010611	regulation of cardiac muscle hypertrophy	GO_BiologicalProcess-EBI-QuickGO-GOA_01.03.2018_00h00	0.000906817	0.00279763	0.0316078	0.0342418	[4, 5, 6, 7]	Group10	13.1579	5	[Cdk9, Glrx3, Gsk3b, Mtpn, Smad4]
GO:0001837	epithelial to mesenchymal transition	GO_BiologicalProcess-EBI-QuickGO-GOA_01.03.2018_00h00	0.0410609	0.0444316	0.0316078	0.0342418	[5, 6, 7, 8]	Group10	4.7619	6	[Flna, Gsk3b, Ppp3r1, Sdcbp, Smad2, Smad4]
GO:0016311	dephosphorylation	GO_BiologicalProcess-EBI-QuickGO-GOA_01.03.2018_00h00	0.00658089	0.0113599	0.000874524	0.00162412	[5]	Group11	4.0201	16	[Bpnt1, Dusp9, Ensa, Fkbp1a, Hdhd2, Mastl, Ppp2r1a, Ppp2r2d, Ppp3r1, Ppp6c, Ptpn23, Thnsl2, Tiprl, Ublcp1, Ywhab, Ywhae]
GO:0006470	protein dephosphorylation	GO_BiologicalProcess-EBI-QuickGO-GOA_01.03.2018_00h00	0.00125909	0.00351092	0.000874524	0.00162412	[6, 7]	Group11	5.34979	13	[Dusp9, Ensa, Fkbp1a, Mastl, Ppp2r1a, Ppp2r2d, Ppp3r1, Ppp6c, Ptpn23, Tiprl, Ublcp1, Ywhab, Ywhae]
GO:0031400	negative regulation of protein modification process	GO_BiologicalProcess-EBI-QuickGO-GOA_01.03.2018_00h00	0.000917861	0.00277271	0.000874524	0.00162412	[5, 6, 7, 8]	Group11	4.19048	22	[Arrb2, Bax, Dusp9, Ensa, Ezr, Fkbp1a, Gclc, Glmn, Ipo9, Mastl, Nutf2, Otub1, Park7, Pebp1, Pkn1, Psmd10, Smad4, Tiprl, Uchl1, Wars, Ywhab, Ywhae]
GO:0035308	negative regulation of protein dephosphorylation	GO_BiologicalProcess-EBI-QuickGO-GOA_01.03.2018_00h00	1.00454e-05	9.10363e-05	0.000874524	0.00162412	[6, 7, 8, 9]	Group11	23.0769	6	[Ensa, Fkbp1a, Mastl, Tiprl, Ywhab, Ywhae]
GO:0080135	regulation of cellular response to stress	GO_BiologicalProcess-EBI-QuickGO-GOA_01.03.2018_00h00	0.00131781	0.00360534	0.00638801	0.00830441	[3, 4, 5]	Group12	4.07407	22	[Bax, Brcc3, Cdk9, Cops5, Ezr, Hdac6, Hmgb1, Mapk1, Otub1, Park7, Pdcd10, Pias4, Pkn1, Prdx1, Psmd10, Rb1cc1, Rnaseh2b, Sgta, Smyd2, Stk24, Stk3, Ube2n]
GO:0031098	stress-activated protein kinase signaling cascade	GO_BiologicalProcess-EBI-QuickGO-GOA_01.03.2018_00h00	0.0266383	0.0321879	0.00638801	0.00830441	[4, 5, 6]	Group12	4.06504	10	[Cops5, Ezr, Hmgb1, Mapk1, Pdcd10, Pkn1, Prdx1, Rb1cc1, Stk24, Stk3]
GO:2001020	regulation of response to DNA damage stimulus	GO_BiologicalProcess-EBI-QuickGO-GOA_01.03.2018_00h00	0.00906269	0.0149328	0.00638801	0.00830441	[4, 5, 6]	Group12	5.11364	9	[Brcc3, Cdk9, Hmgb1, Otub1, Pias4, Psmd10, Rnaseh2b, Smyd2, Ube2n]
GO:0051090	regulation of DNA binding transcription factor activity	GO_BiologicalProcess-EBI-QuickGO-GOA_01.03.2018_00h00	0.00307843	0.00646917	0.00638801	0.00830441	[3, 6, 7, 8, 9, 10, 11]	Group12	4.49102	15	[Arrb2, Cops5, Flna, Hck, Hdac6, Mapk1, Mtpn, Park7, Pias4, Pkn1, Psma6, Psmd10, Rwdd1, Stk3, Ube2n]
GO:0032872	regulation of stress-activated MAPK cascade	GO_BiologicalProcess-EBI-QuickGO-GOA_01.03.2018_00h00	0.0148829	0.0205526	0.00638801	0.00830441	[5, 6, 7, 8, 9, 10, 11]	Group12	4.71204	9	[Cops5, Ezr, Hmgb1, Mapk1, Pdcd10, Pkn1, Prdx1, Rb1cc1, Stk3]
GO:0033043	regulation of organelle organization	GO_BiologicalProcess-EBI-QuickGO-GOA_01.03.2018_00h00	5.73413e-07	6.39576e-06	5.73413e-07	2.48479e-06	[4, 5]	Group13	4.24028	48	[Arl2, Arrb2, Bax, Capza1, Cdc27, Cdc37, Cdk9, Cfl1, Chmp1a, Chmp3, Chmp5, Csnk2a2, Dctn1, Evi5, Ezr, Fen1, Flna, Gmfb, Gsk3b, Hck, Hdac6, Katnb1, Lcmt1, Mapk1, Mark2, Mtpn, Nek7, Nutf2, Otub1, Pdcd6ip, Pebp1, Pfdn2, Pikfyve, Psmb7, Psmd10, Rabgap1, Ranbp3, Sart3, Sdcbp, Smad4, Stxbp1, Tbcd, Tlk2, Ube2l3, Ube2n, Wasf1, Wdr35, Ywhah]
GO:0010638	positive regulation of organelle organization	GO_BiologicalProcess-EBI-QuickGO-GOA_01.03.2018_00h00	1.6647e-05	0.00012069	5.73413e-07	2.48479e-06	[4, 5, 6]	Group13	4.81928	28	[Arl2, Bax, Cdc37, Cdk9, Cfl1, Csnk2a2, Dctn1, Fen1, Gmfb, Gsk3b, Hck, Hdac6, Katnb1, Mapk1, Nek7, Nutf2, Pdcd6ip, Pebp1, Pfdn2, Psmb7, Ranbp3, Sart3, Sdcbp, Smad4, Ube2l3, Ube2n, Wasf1, Wdr35]
GO:0051493	regulation of cytoskeleton organization	GO_BiologicalProcess-EBI-QuickGO-GOA_01.03.2018_00h00	2.77792e-05	0.000191809	5.73413e-07	2.48479e-06	[5, 6]	Group13	5.22727	23	[Arl2, Capza1, Cfl1, Chmp1a, Chmp3, Chmp5, Dctn1, Flna, Gmfb, Gsk3b, Hck, Hdac6, Katnb1, Mapk1, Mark2, Mtpn, Nutf2, Pdcd6ip, Pfdn2, Ranbp3, Smad4, Tbcd, Wasf1]
GO:0010822	positive regulation of mitochondrion organization	GO_BiologicalProcess-EBI-QuickGO-GOA_01.03.2018_00h00	0.00633199	0.0110619	5.73413e-07	2.48479e-06	[5, 6, 7]	Group13	5.83942	8	[Bax, Cdc37, Csnk2a2, Gsk3b, Hdac6, Psmb7, Ube2l3, Wdr35]
GO:0051495	positive regulation of cytoskeleton organization	GO_BiologicalProcess-EBI-QuickGO-GOA_01.03.2018_00h00	0.00481842	0.00884394	5.73413e-07	2.48479e-06	[5, 6, 7]	Group13	5.29101	10	[Arl2, Cfl1, Dctn1, Gmfb, Hck, Katnb1, Nutf2, Pfdn2, Ranbp3, Wasf1]
GO:0006974	cellular response to DNA damage stimulus	GO_BiologicalProcess-EBI-QuickGO-GOA_01.03.2018_00h00	5.85746e-05	0.000353888	5.85746e-05	0.000138449	[4]	Group14	4.34153	30	[Apex1, Bax, Brcc3, Cdk9, Chd1l, Fen1, Hmgb1, Hus1, Mapk1, Mastl, Mcts1, Mnd1, Otub1, Park7, Pias4, Pms2, Pold3, Psmd10, Psmd14, Recql, Rnaseh2b, Rpain, Rps27l, Smyd2, Tdp2, Tiprl, Tlk2, Ttc5, Ube2n, Ube2t]
GO:2001020	regulation of response to DNA damage stimulus	GO_BiologicalProcess-EBI-QuickGO-GOA_01.03.2018_00h00	0.00906269	0.0149328	5.85746e-05	0.000138449	[4, 5, 6]	Group14	5.11364	9	[Brcc3, Cdk9, Hmgb1, Otub1, Pias4, Psmd10, Rnaseh2b, Smyd2, Ube2n]
GO:0006281	DNA repair	GO_BiologicalProcess-EBI-QuickGO-GOA_01.03.2018_00h00	0.000485969	0.00180681	5.85746e-05	0.000138449	[5, 6, 7]	Group14	4.60829	20	[Apex1, Brcc3, Cdk9, Chd1l, Fen1, Hmgb1, Hus1, Mnd1, Otub1, Park7, Pms2, Pold3, Psmd14, Recql, Rpain, Rps27l, Tdp2, Ttc5, Ube2n, Ube2t]
GO:0006282	regulation of DNA repair	GO_BiologicalProcess-EBI-QuickGO-GOA_01.03.2018_00h00	0.0344029	0.03867	5.85746e-05	0.000138449	[5, 6, 7, 8]	Group14	5.55556	5	[Brcc3, Cdk9, Hmgb1, Otub1, Ube2n]
GO:0006302	double-strand break repair	GO_BiologicalProcess-EBI-QuickGO-GOA_01.03.2018_00h00	0.033782	0.0382687	5.85746e-05	0.000138449	[6, 7, 8]	Group14	4.30108	8	[Brcc3, Hus1, Mnd1, Otub1, Psmd14, Recql, Tdp2, Ube2n]
GO:0007034	vacuolar transport	GO_BiologicalProcess-EBI-QuickGO-GOA_01.03.2018_00h00	0.00025607	0.00109207	1.13988e-06	3.7046e-06	[4]	Group15	8.57143	9	[Als2, Ap1g1, Chmp1a, Chmp3, Chmp5, Pik3r4, Vps33a, Vps51, Vps53]
GO:0016197	endosomal transport	GO_BiologicalProcess-EBI-QuickGO-GOA_01.03.2018_00h00	0.00144247	0.00380287	1.13988e-06	3.7046e-06	[4, 5]	Group15	6.25	10	[Als2, Chmp3, Chmp5, Dctn1, Evi5, Pikfyve, Ptpn23, Vps50, Vps51, Vps53]
GO:0016482	cytosolic transport	GO_BiologicalProcess-EBI-QuickGO-GOA_01.03.2018_00h00	3.15909e-06	3.27192e-05	1.13988e-06	3.7046e-06	[4, 5]	Group15	9.62963	13	[Ap1g1, Chmp3, Dctn1, Evi5, Ezr, Flna, Mapk1, Pikfyve, Ptpn23, Rab5a, Tssc1, Vps51, Vps53]
GO:0007041	lysosomal transport	GO_BiologicalProcess-EBI-QuickGO-GOA_01.03.2018_00h00	0.00101524	0.00294418	1.13988e-06	3.7046e-06	[5]	Group15	8.86076	7	[Als2, Ap1g1, Chmp3, Chmp5, Vps33a, Vps51, Vps53]
GO:0042147	retrograde transport, endosome to Golgi	GO_BiologicalProcess-EBI-QuickGO-GOA_01.03.2018_00h00	0.0145899	0.0203416	1.13988e-06	3.7046e-06	[5, 6]	Group15	6.94444	5	[Dctn1, Evi5, Pikfyve, Vps51, Vps53]
GO:0046605	regulation of centrosome cycle	GO_BiologicalProcess-EBI-QuickGO-GOA_01.03.2018_00h00	0.00343554	0.00701624	1.13988e-06	3.7046e-06	[4, 5, 6, 7, 8]	Group15	9.80392	5	[Chmp1a, Chmp3, Chmp5, Pdcd6ip, Ranbp3]
GO:0044282	small molecule catabolic process	GO_BiologicalProcess-EBI-QuickGO-GOA_01.03.2018_00h00	0.000151319	0.000731374	3.65802e-07	1.90217e-06	[3]	Group16	5.77617	16	[Acadl, Adh5, Akr1a1, Asrgl1, Blmh, Decr1, Dhdh, Galk2, Gmpr2, Mccc2, Npl, Nudt5, Prodh, Qprt, Shmt1, Thnsl2]
GO:0006520	cellular amino acid metabolic process	GO_BiologicalProcess-EBI-QuickGO-GOA_01.03.2018_00h00	1.2669e-05	0.000108059	3.65802e-07	1.90217e-06	[3, 4, 6]	Group16	6.77291	17	[Adsl, Asl, Asrgl1, Blmh, Dars2, Gclc, Lars2, Mccc2, Mthfd1, Park7, Pfas, Prdx4, Prodh, Pycr2, Shmt1, Thnsl2, Wars]
GO:1901605	alpha-amino acid metabolic process	GO_BiologicalProcess-EBI-QuickGO-GOA_01.03.2018_00h00	1.60263e-05	0.000122306	3.65802e-07	1.90217e-06	[4, 5, 7]	Group16	7.77778	14	[Adsl, Asl, Asrgl1, Blmh, Gclc, Mccc2, Mthfd1, Park7, Pfas, Prdx4, Prodh, Pycr2, Shmt1, Thnsl2]
GO:0046395	carboxylic acid catabolic process	GO_BiologicalProcess-EBI-QuickGO-GOA_01.03.2018_00h00	0.0013277	0.00356513	3.65802e-07	1.90217e-06	[5, 6]	Group16	5.91398	11	[Acadl, Akr1a1, Asrgl1, Blmh, Decr1, Mccc2, Npl, Prodh, Qprt, Shmt1, Thnsl2]
GO:0009064	glutamine family amino acid metabolic process	GO_BiologicalProcess-EBI-QuickGO-GOA_01.03.2018_00h00	0.000229962	0.00101044	3.65802e-07	1.90217e-06	[5, 6, 8]	Group16	11.2903	7	[Adsl, Asl, Asrgl1, Gclc, Pfas, Prodh, Pycr2]
GO:1901606	alpha-amino acid catabolic process	GO_BiologicalProcess-EBI-QuickGO-GOA_01.03.2018_00h00	0.0031572	0.00653992	3.65802e-07	1.90217e-06	[5, 6, 7, 8]	Group16	8.33333	6	[Asrgl1, Blmh, Mccc2, Prodh, Shmt1, Thnsl2]
GO:1901607	alpha-amino acid biosynthetic process	GO_BiologicalProcess-EBI-QuickGO-GOA_01.03.2018_00h00	0.000941161	0.00278507	3.65802e-07	1.90217e-06	[5, 6, 7, 8]	Group16	10.5263	6	[Adsl, Asl, Mthfd1, Park7, Pycr2, Shmt1]
GO:0031647	regulation of protein stability	GO_BiologicalProcess-EBI-QuickGO-GOA_01.03.2018_00h00	0.0118149	0.0173046	0.00417221	0.00602652	[3]	Group17	4.41767	11	[Cdc37, Cops3, Flna, Hdac6, Ipo9, Mapk1, Park7, Pdcd10, Pkn1, Stk3, Stxbp1]
GO:0043393	regulation of protein binding	GO_BiologicalProcess-EBI-QuickGO-GOA_01.03.2018_00h00	0.0189317	0.0245098	0.00417221	0.00602652	[4]	Group17	4.52261	9	[Arhgef7, Arrb2, Bax, Fkbp1a, Gsk3b, Hdac6, Park7, Pkn1, Stk3]
GO:0050821	protein stabilization	GO_BiologicalProcess-EBI-QuickGO-GOA_01.03.2018_00h00	0.00402616	0.00788909	0.00417221	0.00602652	[4]	Group17	5.80645	9	[Cdc37, Cops3, Flna, Ipo9, Park7, Pdcd10, Pkn1, Stk3, Stxbp1]
GO:0080135	regulation of cellular response to stress	GO_BiologicalProcess-EBI-QuickGO-GOA_01.03.2018_00h00	0.00131781	0.00360534	0.00417221	0.00602652	[3, 4, 5]	Group17	4.07407	22	[Bax, Brcc3, Cdk9, Cops5, Ezr, Hdac6, Hmgb1, Mapk1, Otub1, Park7, Pdcd10, Pias4, Pkn1, Prdx1, Psmd10, Rb1cc1, Rnaseh2b, Sgta, Smyd2, Stk24, Stk3, Ube2n]
GO:0034614	cellular response to reactive oxygen species	GO_BiologicalProcess-EBI-QuickGO-GOA_01.03.2018_00h00	0.0323232	0.0369044	0.00417221	0.00602652	[5]	Group17	4.63576	7	[Apex1, Hdac6, Mapk1, Park7, Pcgf2, Pdcd10, Prdx1]
GO:0008625	extrinsic apoptotic signaling pathway via death domain receptors	GO_BiologicalProcess-EBI-QuickGO-GOA_01.03.2018_00h00	0.0180708	0.0236059	0.00417221	0.00602652	[5, 6, 7]	Group17	6.57895	5	[Bax, Faim, Park7, Pkn1, Stk3]
GO:0051091	positive regulation of DNA binding transcription factor activity	GO_BiologicalProcess-EBI-QuickGO-GOA_01.03.2018_00h00	0.0237263	0.0301782	0.00417221	0.00602652	[2, 3, 4, 7, 8, 9, 10, 11, 12]	Group17	4.34783	9	[Cops5, Hdac6, Mtpn, Park7, Pkn1, Psma6, Rwdd1, Stk3, Ube2n]
GO:0051090	regulation of DNA binding transcription factor activity	GO_BiologicalProcess-EBI-QuickGO-GOA_01.03.2018_00h00	0.00307843	0.00646917	0.00417221	0.00602652	[3, 6, 7, 8, 9, 10, 11]	Group17	4.49102	15	[Arrb2, Cops5, Flna, Hck, Hdac6, Mapk1, Mtpn, Park7, Pias4, Pkn1, Psma6, Psmd10, Rwdd1, Stk3, Ube2n]
GO:0006979	response to oxidative stress	GO_BiologicalProcess-EBI-QuickGO-GOA_01.03.2018_00h00	0.00254186	0.00542015	0.00118437	0.0019246	[3]	Group18	4.31472	17	[Als2, Apex1, Atox1, Gclc, Gpx4, Hdac6, Kpna4, Mapk1, Park7, Pcgf2, Pdcd10, Pebp1, Prdx1, Psmb5, Pycr2, Rwdd1, Stk24]
GO:0031647	regulation of protein stability	GO_BiologicalProcess-EBI-QuickGO-GOA_01.03.2018_00h00	0.0118149	0.0173046	0.00118437	0.0019246	[3]	Group18	4.41767	11	[Cdc37, Cops3, Flna, Hdac6, Ipo9, Mapk1, Park7, Pdcd10, Pkn1, Stk3, Stxbp1]
GO:1990748	cellular detoxification	GO_BiologicalProcess-EBI-QuickGO-GOA_01.03.2018_00h00	0.0290477	0.0336953	0.00118437	0.0019246	[2, 5]	Group18	5.81395	5	[Adh5, Gpx4, Park7, Prdx1, Prdx4]
GO:0000302	response to reactive oxygen species	GO_BiologicalProcess-EBI-QuickGO-GOA_01.03.2018_00h00	0.0271304	0.031983	0.00118437	0.0019246	[4]	Group18	4.24528	9	[Apex1, Hdac6, Kpna4, Mapk1, Park7, Pcgf2, Pdcd10, Prdx1, Stk24]
GO:0097237	cellular response to toxic substance	GO_BiologicalProcess-EBI-QuickGO-GOA_01.03.2018_00h00	0.0243814	0.0307417	0.00118437	0.0019246	[4]	Group18	4.32692	9	[Adh5, Apex1, Gpx4, Hdac6, Park7, Pcgf2, Pdcd10, Prdx1, Prdx4]
GO:0042542	response to hydrogen peroxide	GO_BiologicalProcess-EBI-QuickGO-GOA_01.03.2018_00h00	0.0150955	0.0206495	0.00118437	0.0019246	[4, 5]	Group18	5.42636	7	[Apex1, Hdac6, Kpna4, Park7, Pcgf2, Pdcd10, Stk24]
GO:0034614	cellular response to reactive oxygen species	GO_BiologicalProcess-EBI-QuickGO-GOA_01.03.2018_00h00	0.0323232	0.0369044	0.00118437	0.0019246	[5]	Group18	4.63576	7	[Apex1, Hdac6, Mapk1, Park7, Pcgf2, Pdcd10, Prdx1]
GO:0070301	cellular response to hydrogen peroxide	GO_BiologicalProcess-EBI-QuickGO-GOA_01.03.2018_00h00	0.0277971	0.0325046	0.00118437	0.0019246	[5, 6]	Group18	5.88235	5	[Apex1, Hdac6, Park7, Pcgf2, Pdcd10]
GO:0060627	regulation of vesicle-mediated transport	GO_BiologicalProcess-EBI-QuickGO-GOA_01.03.2018_00h00	0.00228896	0.00495372	9.44884e-05	0.000204725	[3, 4, 5]	Group19	4.24528	18	[Abr, Ap1g1, Arrb2, Chmp3, Evi5, Ezr, Hck, Hmgb1, Mapk1, Napa, Nutf2, Pdcd6ip, Psma1, Ptpn23, Rab5a, Rabgap1, Sdcbp, Stxbp1]
GO:0016482	cytosolic transport	GO_BiologicalProcess-EBI-QuickGO-GOA_01.03.2018_00h00	3.15909e-06	3.27192e-05	9.44884e-05	0.000204725	[4, 5]	Group19	9.62963	13	[Ap1g1, Chmp3, Dctn1, Evi5, Ezr, Flna, Mapk1, Pikfyve, Ptpn23, Rab5a, Tssc1, Vps51, Vps53]
GO:0006887	exocytosis	GO_BiologicalProcess-EBI-QuickGO-GOA_01.03.2018_00h00	0.0093395	0.015047	9.44884e-05	0.000204725	[3, 5, 6]	Group19	4.37956	12	[Abr, Ap1g1, Cops5, Exoc6b, Hck, Napa, Pdcd6ip, Rab5a, Sdcbp, Stxbp1, Vps33a, Vps33b]
GO:0140029	exocytic process	GO_BiologicalProcess-EBI-QuickGO-GOA_01.03.2018_00h00	0.0115899	0.0171483	9.44884e-05	0.000204725	[2, 4, 6, 7]	Group19	7.35294	5	[Exoc6b, Napa, Stxbp1, Vps33a, Vps33b]
GO:1903532	positive regulation of secretion by cell	GO_BiologicalProcess-EBI-QuickGO-GOA_01.03.2018_00h00	0.00421177	0.00814276	9.44884e-05	0.000204725	[3, 4, 5, 6, 7]	Group19	4.48718	14	[Ap1g1, Arhgef7, Dpysl2, Ezr, Glmn, Hmgb1, Pdcd6ip, Psmd9, Ptpn23, Rab5a, Sdcbp, Sec24a, Smad4, Stxbp1]
GO:0017157	regulation of exocytosis	GO_BiologicalProcess-EBI-QuickGO-GOA_01.03.2018_00h00	0.0353998	0.0391829	9.44884e-05	0.000204725	[4, 5, 6, 7]	Group19	4.54545	7	[Abr, Ap1g1, Napa, Pdcd6ip, Rab5a, Sdcbp, Stxbp1]
GO:0031623	receptor internalization	GO_BiologicalProcess-EBI-QuickGO-GOA_01.03.2018_00h00	0.0253999	0.0314785	9.44884e-05	0.000204725	[5, 6, 7]	Group19	6.0241	5	[Arrb2, Ezr, Nutf2, Rab5a, Sdcbp]
GO:0045921	positive regulation of exocytosis	GO_BiologicalProcess-EBI-QuickGO-GOA_01.03.2018_00h00	0.0162684	0.0218418	9.44884e-05	0.000204725	[4, 5, 6, 7, 8]	Group19	6.75676	5	[Ap1g1, Pdcd6ip, Rab5a, Sdcbp, Stxbp1]
GO:0043393	regulation of protein binding	GO_BiologicalProcess-EBI-QuickGO-GOA_01.03.2018_00h00	0.0189317	0.0245098	0.00108349	0.00187805	[4]	Group20	4.52261	9	[Arhgef7, Arrb2, Bax, Fkbp1a, Gsk3b, Hdac6, Park7, Pkn1, Stk3]
GO:0050821	protein stabilization	GO_BiologicalProcess-EBI-QuickGO-GOA_01.03.2018_00h00	0.00402616	0.00788909	0.00108349	0.00187805	[4]	Group20	5.80645	9	[Cdc37, Cops3, Flna, Ipo9, Park7, Pdcd10, Pkn1, Stk3, Stxbp1]
GO:0051099	positive regulation of binding	GO_BiologicalProcess-EBI-QuickGO-GOA_01.03.2018_00h00	0.0262139	0.0322121	0.00108349	0.00187805	[4]	Group20	4.51977	8	[Arhgef7, Cdk9, Fkbp1a, Gsk3b, Hmgb1, Park7, Pkn1, Stk3]
GO:0032092	positive regulation of protein binding	GO_BiologicalProcess-EBI-QuickGO-GOA_01.03.2018_00h00	0.00934406	0.0148889	0.00108349	0.00187805	[5]	Group20	6.66667	6	[Arhgef7, Fkbp1a, Gsk3b, Park7, Pkn1, Stk3]
GO:0097191	extrinsic apoptotic signaling pathway	GO_BiologicalProcess-EBI-QuickGO-GOA_01.03.2018_00h00	0.0264236	0.0321968	0.00108349	0.00187805	[4, 5, 6]	Group20	4.2654	9	[Bax, Faim, Gclc, Gsk3b, Park7, Pkn1, Ppp2r1a, Rb1cc1, Stk3]
GO:0008625	extrinsic apoptotic signaling pathway via death domain receptors	GO_BiologicalProcess-EBI-QuickGO-GOA_01.03.2018_00h00	0.0180708	0.0236059	0.00108349	0.00187805	[5, 6, 7]	Group20	6.57895	5	[Bax, Faim, Park7, Pkn1, Stk3]
GO:0051091	positive regulation of DNA binding transcription factor activity	GO_BiologicalProcess-EBI-QuickGO-GOA_01.03.2018_00h00	0.0237263	0.0301782	0.00108349	0.00187805	[2, 3, 4, 7, 8, 9, 10, 11, 12]	Group20	4.34783	9	[Cops5, Hdac6, Mtpn, Park7, Pkn1, Psma6, Rwdd1, Stk3, Ube2n]
GO:0018105	peptidyl-serine phosphorylation	GO_BiologicalProcess-EBI-QuickGO-GOA_01.03.2018_00h00	0.00431682	0.00823604	0.00108349	0.00187805	[7, 8, 9]	Group20	4.64286	13	[Arrb2, Bax, Cab39, Camk2g, Clk1, Gsk3b, Mapk1, Mastl, Nutf2, Park7, Pdcd10, Pkn1, Tlk2]
GO:0033135	regulation of peptidyl-serine phosphorylation	GO_BiologicalProcess-EBI-QuickGO-GOA_01.03.2018_00h00	0.0290964	0.033484	0.00108349	0.00187805	[7, 8, 9, 10]	Group20	5.17241	6	[Arrb2, Bax, Gsk3b, Nutf2, Park7, Pdcd10]
GO:0006974	cellular response to DNA damage stimulus	GO_BiologicalProcess-EBI-QuickGO-GOA_01.03.2018_00h00	5.85746e-05	0.000353888	6.44729e-07	2.39471e-06	[4]	Group21	4.34153	30	[Apex1, Bax, Brcc3, Cdk9, Chd1l, Fen1, Hmgb1, Hus1, Mapk1, Mastl, Mcts1, Mnd1, Otub1, Park7, Pias4, Pms2, Pold3, Psmd10, Psmd14, Recql, Rnaseh2b, Rpain, Rps27l, Smyd2, Tdp2, Tiprl, Tlk2, Ttc5, Ube2n, Ube2t]
GO:0080135	regulation of cellular response to stress	GO_BiologicalProcess-EBI-QuickGO-GOA_01.03.2018_00h00	0.00131781	0.00360534	6.44729e-07	2.39471e-06	[3, 4, 5]	Group21	4.07407	22	[Bax, Brcc3, Cdk9, Cops5, Ezr, Hdac6, Hmgb1, Mapk1, Otub1, Park7, Pdcd10, Pias4, Pkn1, Prdx1, Psmd10, Rb1cc1, Rnaseh2b, Sgta, Smyd2, Stk24, Stk3, Ube2n]
GO:2001020	regulation of response to DNA damage stimulus	GO_BiologicalProcess-EBI-QuickGO-GOA_01.03.2018_00h00	0.00906269	0.0149328	6.44729e-07	2.39471e-06	[4, 5, 6]	Group21	5.11364	9	[Brcc3, Cdk9, Hmgb1, Otub1, Pias4, Psmd10, Rnaseh2b, Smyd2, Ube2n]
GO:0006282	regulation of DNA repair	GO_BiologicalProcess-EBI-QuickGO-GOA_01.03.2018_00h00	0.0344029	0.03867	6.44729e-07	2.39471e-06	[5, 6, 7, 8]	Group21	5.55556	5	[Brcc3, Cdk9, Hmgb1, Otub1, Ube2n]
GO:1903320	regulation of protein modification by small protein conjugation or removal	GO_BiologicalProcess-EBI-QuickGO-GOA_01.03.2018_00h00	0.000210046	0.00095177	6.44729e-07	2.39471e-06	[6, 7, 8]	Group21	6.46766	13	[Arrb2, Cdk9, Fbxo2, Fkbp1a, Gclc, Glmn, Otub1, Park7, Pias4, Psmd10, Sart3, Ube2l3, Ube2n]
GO:1903322	positive regulation of protein modification by small protein conjugation or removal	GO_BiologicalProcess-EBI-QuickGO-GOA_01.03.2018_00h00	0.00184583	0.00438764	6.44729e-07	2.39471e-06	[6, 7, 8, 9]	Group21	7.14286	8	[Arrb2, Cdk9, Fkbp1a, Pias4, Psmd10, Sart3, Ube2l3, Ube2n]
GO:0031396	regulation of protein ubiquitination	GO_BiologicalProcess-EBI-QuickGO-GOA_01.03.2018_00h00	0.000734709	0.0023674	6.44729e-07	2.39471e-06	[7, 8, 9, 10]	Group21	6.35838	11	[Arrb2, Cdk9, Fbxo2, Fkbp1a, Gclc, Glmn, Otub1, Park7, Psmd10, Ube2l3, Ube2n]
GO:0031397	negative regulation of protein ubiquitination	GO_BiologicalProcess-EBI-QuickGO-GOA_01.03.2018_00h00	0.00963704	0.0151888	6.44729e-07	2.39471e-06	[7, 8, 9, 10, 11]	Group21	7.69231	5	[Arrb2, Gclc, Glmn, Otub1, Park7]
GO:0031398	positive regulation of protein ubiquitination	GO_BiologicalProcess-EBI-QuickGO-GOA_01.03.2018_00h00	0.0103551	0.0158051	6.44729e-07	2.39471e-06	[7, 8, 9, 10, 11]	Group21	6.52174	6	[Arrb2, Cdk9, Fkbp1a, Psmd10, Ube2l3, Ube2n]
GO:0032434	regulation of proteasomal ubiquitin-dependent protein catabolic process	GO_BiologicalProcess-EBI-QuickGO-GOA_01.03.2018_00h00	0.000472312	0.00180224	6.44729e-07	2.39471e-06	[7, 8, 9, 10, 11]	Group21	7.89474	9	[Arih1, Gclc, Glmn, Gsk3b, Park7, Psmd10, Sdcbp, Sgta, Tlk2]
GO:0046907	intracellular transport	GO_BiologicalProcess-EBI-QuickGO-GOA_01.03.2018_00h00	2.03949e-10	4.92876e-09	1.51729e-10	1.97248e-09	[3, 4]	Group22	4.58781	64	[Aip, Als2, Ap1g1, Arl6, Atox1, Chmp3, Chmp5, Copb2, Csnk2a2, Dctn1, Dpysl2, Evi5, Ezr, Flna, Gdi1, Gga3, Gpn1, Gpn3, Gsk3b, Hdac6, Ipo9, Kif13b, Kpna4, Mapk1, Napa, Nutf2, Park7, Pdcd10, Pik3r4, Pikfyve, Ppp3r1, Prdx1, Psmb7, Psmd10, Ptpn23, Rab5a, Rabgap1, Ranbp17, Ranbp3, Rpain, Sec23b, Sec24a, Sec24c, Smad4, Spg7, Srp14, Srp68, Srp72, Srp9, Stxbp1, Trappc4, Tssc1, Ube2l3, Uchl1, Vps33a, Vps33…
GO:0060627	regulation of vesicle-mediated transport	GO_BiologicalProcess-EBI-QuickGO-GOA_01.03.2018_00h00	0.00228896	0.00495372	1.51729e-10	1.97248e-09	[3, 4, 5]	Group22	4.24528	18	[Abr, Ap1g1, Arrb2, Chmp3, Evi5, Ezr, Hck, Hmgb1, Mapk1, Napa, Nutf2, Pdcd6ip, Psma1, Ptpn23, Rab5a, Rabgap1, Sdcbp, Stxbp1]
GO:0016197	endosomal transport	GO_BiologicalProcess-EBI-QuickGO-GOA_01.03.2018_00h00	0.00144247	0.00380287	1.51729e-10	1.97248e-09	[4, 5]	Group22	6.25	10	[Als2, Chmp3, Chmp5, Dctn1, Evi5, Pikfyve, Ptpn23, Vps50, Vps51, Vps53]
GO:0016482	cytosolic transport	GO_BiologicalProcess-EBI-QuickGO-GOA_01.03.2018_00h00	3.15909e-06	3.27192e-05	1.51729e-10	1.97248e-09	[4, 5]	Group22	9.62963	13	[Ap1g1, Chmp3, Dctn1, Evi5, Ezr, Flna, Mapk1, Pikfyve, Ptpn23, Rab5a, Tssc1, Vps51, Vps53]
GO:0032386	regulation of intracellular transport	GO_BiologicalProcess-EBI-QuickGO-GOA_01.03.2018_00h00	0.00064041	0.00221094	1.51729e-10	1.97248e-09	[4, 5]	Group22	4.40252	21	[Chmp3, Csnk2a2, Dctn1, Ezr, Flna, Gdi1, Gsk3b, Mapk1, Napa, Park7, Pdcd10, Prdx1, Psmb7, Psmd10, Ptpn23, Rab5a, Smad4, Stxbp1, Tssc1, Ube2l3, Ywhae]
GO:0032388	positive regulation of intracellular transport	GO_BiologicalProcess-EBI-QuickGO-GOA_01.03.2018_00h00	0.00152599	0.00395122	1.51729e-10	1.97248e-09	[3, 4, 5, 6]	Group22	5.01792	14	[Csnk2a2, Dctn1, Ezr, Flna, Gsk3b, Mapk1, Pdcd10, Psmb7, Ptpn23, Smad4, Stxbp1, Tssc1, Ube2l3, Ywhae]
GO:0042147	retrograde transport, endosome to Golgi	GO_BiologicalProcess-EBI-QuickGO-GOA_01.03.2018_00h00	0.0145899	0.0203416	1.51729e-10	1.97248e-09	[5, 6]	Group22	6.94444	5	[Dctn1, Evi5, Pikfyve, Vps51, Vps53]
GO:0045022	early endosome to late endosome transport	GO_BiologicalProcess-EBI-QuickGO-GOA_01.03.2018_00h00	8.4284e-05	0.000470045	1.51729e-10	1.97248e-09	[5, 6]	Group22	16.2162	6	[Chmp3, Ezr, Flna, Mapk1, Ptpn23, Rab5a]
GO:0048762	mesenchymal cell differentiation	GO_BiologicalProcess-EBI-QuickGO-GOA_01.03.2018_00h00	0.033782	0.0382687	1.51729e-10	1.97248e-09	[4, 5, 6, 7]	Group22	4.30108	8	[Cfl1, Flna, Gsk3b, Mapk1, Ppp3r1, Sdcbp, Smad2, Smad4]
GO:1903649	regulation of cytoplasmic transport	GO_BiologicalProcess-EBI-QuickGO-GOA_01.03.2018_00h00	4.85616e-05	0.000320065	1.51729e-10	1.97248e-09	[5, 6]	Group22	23.8095	5	[Chmp3, Ezr, Mapk1, Ptpn23, Tssc1]
GO:0006886	intracellular protein transport	GO_BiologicalProcess-EBI-QuickGO-GOA_01.03.2018_00h00	1.83104e-07	2.21251e-06	1.51729e-10	1.97248e-09	[4, 5, 6, 7, 8]	Group22	4.72973	42	[Aip, Ap1g1, Arl6, Copb2, Csnk2a2, Dctn1, Evi5, Flna, Gdi1, Gga3, Gsk3b, Hdac6, Ipo9, Kpna4, Mapk1, Napa, Nutf2, Park7, Pdcd10, Pik3r4, Ppp3r1, Prdx1, Psmb7, Psmd10, Rabgap1, Ranbp17, Ranbp3, Rpain, Sec23b, Sec24a, Sec24c, Smad4, Srp14, Srp68, Srp72, Srp9, Ube2l3, Vps33b, Ywhab, Ywhae, Ywhah, Zfand6]
GO:0010822	positive regulation of mitochondrion organization	GO_BiologicalProcess-EBI-QuickGO-GOA_01.03.2018_00h00	0.00633199	0.0110619	1.51729e-10	1.97248e-09	[5, 6, 7]	Group22	5.83942	8	[Bax, Cdc37, Csnk2a2, Gsk3b, Hdac6, Psmb7, Ube2l3, Wdr35]
GO:0046822	regulation of nucleocytoplasmic transport	GO_BiologicalProcess-EBI-QuickGO-GOA_01.03.2018_00h00	0.0460089	0.0486956	1.51729e-10	1.97248e-09	[5, 6, 7]	Group22	4.0404	8	[Flna, Gsk3b, Mapk1, Park7, Prdx1, Psmd10, Smad4, Ywhae]
GO:0090316	positive regulation of intracellular protein transport	GO_BiologicalProcess-EBI-QuickGO-GOA_01.03.2018_00h00	0.021815	0.0279927	1.51729e-10	1.97248e-09	[3, 4, 5, 6, 7, 8, 9, 10]	Group22	4.20168	10	[Csnk2a2, Dctn1, Flna, Gsk3b, Mapk1, Pdcd10, Psmb7, Smad4, Ube2l3, Ywhae]
GO:0046907	intracellular transport	GO_BiologicalProcess-EBI-QuickGO-GOA_01.03.2018_00h00	2.03949e-10	4.92876e-09	5.8166e-10	3.78079e-09	[3, 4]	Group23	4.58781	64	[Aip, Als2, Ap1g1, Arl6, Atox1, Chmp3, Chmp5, Copb2, Csnk2a2, Dctn1, Dpysl2, Evi5, Ezr, Flna, Gdi1, Gga3, Gpn1, Gpn3, Gsk3b, Hdac6, Ipo9, Kif13b, Kpna4, Mapk1, Napa, Nutf2, Park7, Pdcd10, Pik3r4, Pikfyve, Ppp3r1, Prdx1, Psmb7, Psmd10, Ptpn23, Rab5a, Rabgap1, Ranbp17, Ranbp3, Rpain, Sec23b, Sec24a, Sec24c, Smad4, Spg7, Srp14, Srp68, Srp72, Srp9, Stxbp1, Trappc4, Tssc1, Ube2l3, Uchl1, Vps33a, Vps33…
GO:0032386	regulation of intracellular transport	GO_BiologicalProcess-EBI-QuickGO-GOA_01.03.2018_00h00	0.00064041	0.00221094	5.8166e-10	3.78079e-09	[4, 5]	Group23	4.40252	21	[Chmp3, Csnk2a2, Dctn1, Ezr, Flna, Gdi1, Gsk3b, Mapk1, Napa, Park7, Pdcd10, Prdx1, Psmb7, Psmd10, Ptpn23, Rab5a, Smad4, Stxbp1, Tssc1, Ube2l3, Ywhae]
GO:0032388	positive regulation of intracellular transport	GO_BiologicalProcess-EBI-QuickGO-GOA_01.03.2018_00h00	0.00152599	0.00395122	5.8166e-10	3.78079e-09	[3, 4, 5, 6]	Group23	5.01792	14	[Csnk2a2, Dctn1, Ezr, Flna, Gsk3b, Mapk1, Pdcd10, Psmb7, Ptpn23, Smad4, Stxbp1, Tssc1, Ube2l3, Ywhae]
GO:0090257	regulation of muscle system process	GO_BiologicalProcess-EBI-QuickGO-GOA_01.03.2018_00h00	0.0375786	0.0409692	5.8166e-10	3.78079e-09	[4, 5]	Group23	4.21053	8	[Camk2g, Cdk9, Eif4e, Flna, Glrx3, Gsk3b, Mtpn, Smad4]
GO:0072594	establishment of protein localization to organelle	GO_BiologicalProcess-EBI-QuickGO-GOA_01.03.2018_00h00	0.000169709	0.000793801	5.8166e-10	3.78079e-09	[4, 5, 6]	Group23	4.6371	23	[Aip, Bax, Csnk2a2, Flna, Gsk3b, Ipo9, Kpna4, Mapk1, Nutf2, Pik3r4, Ppp3r1, Prdx1, Psmb7, Psmd10, Ranbp3, Rpain, Smad4, Srp14, Srp68, Srp72, Srp9, Ube2l3, Zfand6]
GO:0006913	nucleocytoplasmic transport	GO_BiologicalProcess-EBI-QuickGO-GOA_01.03.2018_00h00	0.002227	0.00504555	5.8166e-10	3.78079e-09	[5, 6]	Group23	4.37018	17	[Flna, Gpn1, Gpn3, Gsk3b, Ipo9, Kpna4, Mapk1, Nutf2, Park7, Ppp3r1, Prdx1, Psmd10, Ranbp17, Ranbp3, Rpain, Smad4, Ywhae]
GO:0048762	mesenchymal cell differentiation	GO_BiologicalProcess-EBI-QuickGO-GOA_01.03.2018_00h00	0.033782	0.0382687	5.8166e-10	3.78079e-09	[4, 5, 6, 7]	Group23	4.30108	8	[Cfl1, Flna, Gsk3b, Mapk1, Ppp3r1, Sdcbp, Smad2, Smad4]
GO:0006886	intracellular protein transport	GO_BiologicalProcess-EBI-QuickGO-GOA_01.03.2018_00h00	1.83104e-07	2.21251e-06	5.8166e-10	3.78079e-09	[4, 5, 6, 7, 8]	Group23	4.72973	42	[Aip, Ap1g1, Arl6, Copb2, Csnk2a2, Dctn1, Evi5, Flna, Gdi1, Gga3, Gsk3b, Hdac6, Ipo9, Kpna4, Mapk1, Napa, Nutf2, Park7, Pdcd10, Pik3r4, Ppp3r1, Prdx1, Psmb7, Psmd10, Rabgap1, Ranbp17, Ranbp3, Rpain, Sec23b, Sec24a, Sec24c, Smad4, Srp14, Srp68, Srp72, Srp9, Ube2l3, Vps33b, Ywhab, Ywhae, Ywhah, Zfand6]
GO:0034504	protein localization to nucleus	GO_BiologicalProcess-EBI-QuickGO-GOA_01.03.2018_00h00	0.00474331	0.00881769	5.8166e-10	3.78079e-09	[6]	Group23	4.28571	15	[Arl2, Flna, Gsk3b, Ipo9, Kpna4, Mapk1, Nutf2, Park7, Pikfyve, Ppp3r1, Prdx1, Psmd10, Ranbp3, Rpain, Smad4]
GO:0046822	regulation of nucleocytoplasmic transport	GO_BiologicalProcess-EBI-QuickGO-GOA_01.03.2018_00h00	0.0460089	0.0486956	5.8166e-10	3.78079e-09	[5, 6, 7]	Group23	4.0404	8	[Flna, Gsk3b, Mapk1, Park7, Prdx1, Psmd10, Smad4, Ywhae]
GO:0001837	epithelial to mesenchymal transition	GO_BiologicalProcess-EBI-QuickGO-GOA_01.03.2018_00h00	0.0410609	0.0444316	5.8166e-10	3.78079e-09	[5, 6, 7, 8]	Group23	4.7619	6	[Flna, Gsk3b, Ppp3r1, Sdcbp, Smad2, Smad4]
GO:0051170	nuclear import	GO_BiologicalProcess-EBI-QuickGO-GOA_01.03.2018_00h00	0.000694324	0.00234133	5.8166e-10	3.78079e-09	[6, 7]	Group23	5.44747	14	[Flna, Gpn1, Gpn3, Gsk3b, Ipo9, Kpna4, Mapk1, Nutf2, Ppp3r1, Prdx1, Psmd10, Ranbp3, Rpain, Smad4]
GO:0090316	positive regulation of intracellular protein transport	GO_BiologicalProcess-EBI-QuickGO-GOA_01.03.2018_00h00	0.021815	0.0279927	5.8166e-10	3.78079e-09	[3, 4, 5, 6, 7, 8, 9, 10]	Group23	4.20168	10	[Csnk2a2, Dctn1, Flna, Gsk3b, Mapk1, Pdcd10, Psmb7, Smad4, Ube2l3, Ywhae]
GO:0006605	protein targeting	GO_BiologicalProcess-EBI-QuickGO-GOA_01.03.2018_00h00	0.00168651	0.00421627	5.8166e-10	3.78079e-09	[5, 6, 7, 8, 9]	Group23	4.96454	14	[Aip, Arl6, Csnk2a2, Gdi1, Pik3r4, Psmb7, Srp14, Srp68, Srp72, Srp9, Ube2l3, Ywhab, Ywhae, Zfand6]
GO:0006606	protein import into nucleus	GO_BiologicalProcess-EBI-QuickGO-GOA_01.03.2018_00h00	0.00447892	0.00843432	5.8166e-10	3.78079e-09	[5, 6, 7, 8, 9]	Group23	4.81928	12	[Flna, Gsk3b, Ipo9, Kpna4, Mapk1, Nutf2, Ppp3r1, Prdx1, Psmd10, Ranbp3, Rpain, Smad4]
GO:0042991	transcription factor import into nucleus	GO_BiologicalProcess-EBI-QuickGO-GOA_01.03.2018_00h00	0.0145899	0.0203416	5.8166e-10	3.78079e-09	[6, 7, 8, 9, 10]	Group23	6.94444	5	[Flna, Gsk3b, Ppp3r1, Prdx1, Psmd10]
GO:0044248	cellular catabolic process	GO_BiologicalProcess-EBI-QuickGO-GOA_01.03.2018_00h00	8.41928e-12	6.10398e-10	1.52512e-10	1.32177e-09	[3]	Group24	4.50721	75	[Acadl, Adh5, Akr1a1, Apex1, Arih1, Arrb2, Asrgl1, Atg16l1, Bax, Blmh, Cdc37, Cops3, Csnk2a2, Decr1, Dis3l2, Ezr, Fbxo2, Fen1, Galk2, Gclc, Glmn, Gmpr2, Gsk3b, Hdac6, Hmgb1, Lta4h, Maea, Mccc2, Npl, Ntan1, Nudt5, Park7, Pdcd6ip, Pik3r4, Pikfyve, Prdx1, Prodh, Psma1, Psma2, Psma3, Psma4, Psma5, Psma6, Psma7, Psmb1, Psmb2, Psmb4, Psmb5, Psmb7, Psmc1, Psmd10, Psmd12, Psmd13, Psmd14, Ptpn23, Qprt, Ra…
GO:1901575	organic substance catabolic process	GO_BiologicalProcess-EBI-QuickGO-GOA_01.03.2018_00h00	4.69648e-13	6.8099e-11	1.52512e-10	1.32177e-09	[3]	Group24	4.77707	75	[Acadl, Adh5, Akr1a1, Apex1, Arih1, Arrb2, Asrgl1, Bax, Blmh, Cops3, Decr1, Dhdh, Dis3l2, Ezr, Fbxo2, Fen1, Flna, Galk2, Gclc, Gga3, Glmn, Gmpr2, Gnpda1, Gsk3b, Hdac6, Hmgb1, Lta4h, Lypla2, Maea, Mccc2, Npl, Ntan1, Nudt5, Park7, Pdcd6ip, Pik3r4, Plcb3, Prodh, Psma1, Psma2, Psma3, Psma4, Psma5, Psma6, Psma7, Psmb1, Psmb2, Psmb4, Psmb5, Psmb7, Psmc1, Psmd10, Psmd12, Psmd13, Psmd14, Ptpn23, Qprt, Ra…
GO:0009057	macromolecule catabolic process	GO_BiologicalProcess-EBI-QuickGO-GOA_01.03.2018_00h00	4.40678e-11	1.59746e-09	1.52512e-10	1.32177e-09	[4]	Group24	5.27859	54	[Apex1, Arih1, Arrb2, Bax, Cops3, Dis3l2, Ezr, Fbxo2, Fen1, Flna, Gclc, Gga3, Glmn, Gsk3b, Hdac6, Hmgb1, Lypla2, Maea, Ntan1, Park7, Pdcd6ip, Pik3r4, Psma1, Psma2, Psma3, Psma4, Psma5, Psma6, Psma7, Psmb1, Psmb2, Psmb4, Psmb5, Psmb7, Psmc1, Psmd10, Psmd12, Psmd13, Psmd14, Ptpn23, Ranbp3, Rb1cc1, Rnaseh2b, Sdcbp, Sgta, Smg8, Snd1, Tlk2, Ubap1, Ube2n, Uchl1, Upf2, Usp8, Ythdf3]
GO:1901565	organonitrogen compound catabolic process	GO_BiologicalProcess-EBI-QuickGO-GOA_01.03.2018_00h00	2.58974e-11	1.25171e-09	1.52512e-10	1.32177e-09	[4]	Group24	5.41922	53	[Acadl, Arih1, Arrb2, Asrgl1, Blmh, Cops3, Ezr, Fbxo2, Flna, Gclc, Gga3, Glmn, Gmpr2, Gsk3b, Hdac6, Lta4h, Lypla2, Maea, Mccc2, Ntan1, Park7, Pdcd6ip, Prodh, Psma1, Psma2, Psma3, Psma4, Psma5, Psma6, Psma7, Psmb1, Psmb2, Psmb4, Psmb5, Psmb7, Psmc1, Psmd10, Psmd12, Psmd13, Psmd14, Ptpn23, Qprt, Ranbp3, Rnpep, Sdcbp, Sgta, Shmt1, Thnsl2, Tlk2, Ubap1, Ube2n, Uchl1, Usp8]
GO:0006508	proteolysis	GO_BiologicalProcess-EBI-QuickGO-GOA_01.03.2018_00h00	6.99295e-08	9.21798e-07	1.52512e-10	1.32177e-09	[4, 5]	Group24	4.1399	58	[Arih1, Arrb2, Asrgl1, Bax, Blmh, Brcc3, Cops2, Cops3, Cops5, Ddi2, Dld, Dpp3, Fbxo2, Gclc, Glmn, Gps1, Gsk3b, Hdac6, Hmgb1, Lta4h, Maea, Ntan1, Otub1, Park7, Pdcd6ip, Pebp1, Psma1, Psma2, Psma3, Psma4, Psma5, Psma6, Psma7, Psmb1, Psmb2, Psmb4, Psmb5, Psmb7, Psmc1, Psmd10, Psmd12, Psmd13, Psmd14, Ptpn23, Ranbp3, Rnpep, Rps27l, Rps6ka1, Sart3, Sdcbp, Sgta, Spg7, Tlk2, Ubap1, Ube2n, Uchl1, Usp8, Wd…
GO:0030163	protein catabolic process	GO_BiologicalProcess-EBI-QuickGO-GOA_01.03.2018_00h00	1.87275e-09	3.01722e-08	1.52512e-10	1.32177e-09	[4, 5]	Group24	5.55556	42	[Arih1, Arrb2, Cops3, Ezr, Fbxo2, Flna, Gclc, Gga3, Glmn, Gsk3b, Hdac6, Lypla2, Maea, Ntan1, Park7, Pdcd6ip, Psma1, Psma2, Psma3, Psma4, Psma5, Psma6, Psma7, Psmb1, Psmb2, Psmb4, Psmb5, Psmb7, Psmc1, Psmd10, Psmd12, Psmd13, Psmd14, Ptpn23, Ranbp3, Sdcbp, Sgta, Tlk2, Ubap1, Ube2n, Uchl1, Usp8]
GO:0044265	cellular macromolecule catabolic process	GO_BiologicalProcess-EBI-QuickGO-GOA_01.03.2018_00h00	8.4249e-11	2.44322e-09	1.52512e-10	1.32177e-09	[4, 5]	Group24	5.60093	48	[Apex1, Arih1, Arrb2, Bax, Cops3, Dis3l2, Ezr, Fbxo2, Fen1, Gclc, Glmn, Gsk3b, Hdac6, Maea, Ntan1, Park7, Pdcd6ip, Psma1, Psma2, Psma3, Psma4, Psma5, Psma6, Psma7, Psmb1, Psmb2, Psmb4, Psmb5, Psmb7, Psmc1, Psmd10, Psmd12, Psmd13, Psmd14, Ptpn23, Ranbp3, Rnaseh2b, Sdcbp, Sgta, Smg8, Snd1, Tlk2, Ubap1, Ube2n, Uchl1, Upf2, Usp8, Ythdf3]
GO:0042176	regulation of protein catabolic process	GO_BiologicalProcess-EBI-QuickGO-GOA_01.03.2018_00h00	0.00794376	0.0135511	1.52512e-10	1.32177e-09	[4, 5, 6]	Group24	4.16667	14	[Arih1, Ezr, Flna, Gclc, Gga3, Glmn, Gsk3b, Park7, Psmc1, Psmd10, Psmd14, Sdcbp, Sgta, Tlk2]
GO:0043632	modification-dependent macromolecule catabolic process	GO_BiologicalProcess-EBI-QuickGO-GOA_01.03.2018_00h00	1.81986e-09	3.29849e-08	1.52512e-10	1.32177e-09	[5, 6]	Group24	6.6	33	[Arih1, Arrb2, Cops3, Dis3l2, Fbxo2, Gclc, Glmn, Gsk3b, Hdac6, Maea, Ntan1, Park7, Psma1, Psma2, Psma3, Psma4, Psma5, Psma6, Psma7, Psmb5, Psmc1, Psmd10, Psmd12, Psmd13, Ptpn23, Ranbp3, Sdcbp, Sgta, Tlk2, Ubap1, Ube2n, Uchl1, Usp8]
GO:0044257	cellular protein catabolic process	GO_BiologicalProcess-EBI-QuickGO-GOA_01.03.2018_00h00	2.79591e-10	5.79154e-09	1.52512e-10	1.32177e-09	[5, 6]	Group24	6.24	39	[Arih1, Arrb2, Cops3, Ezr, Fbxo2, Gclc, Glmn, Gsk3b, Hdac6, Maea, Ntan1, Park7, Pdcd6ip, Psma1, Psma2, Psma3, Psma4, Psma5, Psma6, Psma7, Psmb1, Psmb2, Psmb4, Psmb5, Psmb7, Psmc1, Psmd10, Psmd12, Psmd13, Psmd14, Ptpn23, Ranbp3, Sdcbp, Sgta, Tlk2, Ubap1, Ube2n, Uchl1, Usp8]
GO:0045732	positive regulation of protein catabolic process	GO_BiologicalProcess-EBI-QuickGO-GOA_01.03.2018_00h00	0.0375786	0.0409692	1.52512e-10	1.32177e-09	[4, 5, 6, 7]	Group24	4.21053	8	[Arih1, Ezr, Gclc, Gga3, Gsk3b, Psmc1, Psmd10, Sgta]
GO:1903362	regulation of cellular protein catabolic process	GO_BiologicalProcess-EBI-QuickGO-GOA_01.03.2018_00h00	0.00169181	0.00415783	1.52512e-10	1.32177e-09	[5, 6, 7]	Group24	5.42986	12	[Arih1, Ezr, Gclc, Glmn, Gsk3b, Park7, Psmc1, Psmd10, Psmd14, Sdcbp, Sgta, Tlk2]
GO:0010498	proteasomal protein catabolic process	GO_BiologicalProcess-EBI-QuickGO-GOA_01.03.2018_00h00	0.00228721	0.00502494	1.52512e-10	1.32177e-09	[5, 6, 7, 8]	Group24	4.35897	17	[Arih1, Arrb2, Fbxo2, Gclc, Glmn, Gsk3b, Maea, Park7, Psma5, Psmb5, Psmc1, Psmd10, Psmd12, Psmd14, Sdcbp, Sgta, Tlk2]
GO:0045862	positive regulation of proteolysis	GO_BiologicalProcess-EBI-QuickGO-GOA_01.03.2018_00h00	0.0167622	0.0222983	1.52512e-10	1.32177e-09	[5, 6, 7, 8]	Group24	4.0404	12	[Arih1, Bax, Gclc, Gsk3b, Hmgb1, Psmc1, Psmd10, Psmd14, Rps27l, Sart3, Sgta, Wdr35]
GO:0061136	regulation of proteasomal protein catabolic process	GO_BiologicalProcess-EBI-QuickGO-GOA_01.03.2018_00h00	0.000520249	0.0018859	1.52512e-10	1.32177e-09	[6, 7, 8, 9]	Group24	6.62651	11	[Arih1, Gclc, Glmn, Gsk3b, Park7, Psmc1, Psmd10, Psmd14, Sdcbp, Sgta, Tlk2]
GO:0006511	ubiquitin-dependent protein catabolic process	GO_BiologicalProcess-EBI-QuickGO-GOA_01.03.2018_00h00	3.2834e-09	4.76093e-08	1.52512e-10	1.32177e-09	[7, 8, 9]	Group24	6.59794	32	[Arih1, Arrb2, Cops3, Fbxo2, Gclc, Glmn, Gsk3b, Hdac6, Maea, Ntan1, Park7, Psma1, Psma2, Psma3, Psma4, Psma5, Psma6, Psma7, Psmb5, Psmc1, Psmd10, Psmd12, Psmd13, Ptpn23, Ranbp3, Sdcbp, Sgta, Tlk2, Ubap1, Ube2n, Uchl1, Usp8]
GO:1901800	positive regulation of proteasomal protein catabolic process	GO_BiologicalProcess-EBI-QuickGO-GOA_01.03.2018_00h00	0.0145049	0.0204195	1.52512e-10	1.32177e-09	[6, 7, 8, 9, 10]	Group24	6.06061	6	[Arih1, Gclc, Gsk3b, Psmc1, Psmd10, Sgta]
GO:0031397	negative regulation of protein ubiquitination	GO_BiologicalProcess-EBI-QuickGO-GOA_01.03.2018_00h00	0.00963704	0.0151888	1.52512e-10	1.32177e-09	[7, 8, 9, 10, 11]	Group24	7.69231	5	[Arrb2, Gclc, Glmn, Otub1, Park7]
GO:0032434	regulation of proteasomal ubiquitin-dependent protein catabolic process	GO_BiologicalProcess-EBI-QuickGO-GOA_01.03.2018_00h00	0.000472312	0.00180224	1.52512e-10	1.32177e-09	[7, 8, 9, 10, 11]	Group24	7.89474	9	[Arih1, Gclc, Glmn, Gsk3b, Park7, Psmd10, Sdcbp, Sgta, Tlk2]
GO:0022402	cell cycle process	GO_BiologicalProcess-EBI-QuickGO-GOA_01.03.2018_00h00	1.51024e-05	0.000121658	9.68248e-11	2.51744e-09	[2, 3]	Group25	4.06504	40	[Apex1, Arl2, Camk2g, Cdc27, Cdk9, Cfl1, Chmp1a, Chmp3, Chmp5, Csnk2a2, Dctn1, Ddx4, Dis3l2, Eif4e, Ensa, Ezr, Fen1, Flna, Git1, Gsk3b, Haus7, Hus1, Lcmt1, Mastl, Mnd1, Pdcd6ip, Pebp1, Pik3r4, Ppp2r1a, Ppp2r2d, Psmd13, Ranbp3, Rnaseh2b, Rps27l, Tbce, Tubgcp2, Tubgcp3, Ube2l3, Usp8, Ywhah]
GO:0000278	mitotic cell cycle	GO_BiologicalProcess-EBI-QuickGO-GOA_01.03.2018_00h00	9.59553e-06	9.27568e-05	9.68248e-11	2.51744e-09	[3]	Group25	4.47958	34	[Apex1, Camk2g, Cdc27, Cfl1, Chmp1a, Chmp5, Dctn1, Dis3l2, Eif4e, Ensa, Flna, Hmgb1, Hus1, Lcmt1, Mastl, Pdcd6ip, Pebp1, Pkn1, Ppp2r1a, Ppp2r2d, Ranbp3, Rnaseh2b, Rps27l, Rrm1, Sdcbp, Stk24, Stk3, Tbcd, Tbce, Tubb3, Tubgcp2, Tubgcp3, Usp8, Ywhah]
GO:0022411	cellular component disassembly	GO_BiologicalProcess-EBI-QuickGO-GOA_01.03.2018_00h00	0.00224073	0.00499856	9.68248e-11	2.51744e-09	[3]	Group25	4.64396	15	[Bax, Capza1, Cdc37, Cfl1, Csnk2a2, Dctn1, Eif2d, Hdac6, Katnb1, Mcts1, Mrrf, Mtpn, Napa, Rb1cc1, Vps33a]
GO:0051304	chromosome separation	GO_BiologicalProcess-EBI-QuickGO-GOA_01.03.2018_00h00	0.0171539	0.0226119	9.68248e-11	2.51744e-09	[3, 4]	Group25	6.66667	5	[Cdc27, Csnk2a2, Dis3l2, Lcmt1, Ppp2r1a]
GO:1903047	mitotic cell cycle process	GO_BiologicalProcess-EBI-QuickGO-GOA_01.03.2018_00h00	0.000141787	0.000708935	9.68248e-11	2.51744e-09	[3, 4]	Group25	4.41426	26	[Apex1, Camk2g, Cdc27, Cfl1, Chmp1a, Chmp5, Dctn1, Dis3l2, Eif4e, Ensa, Flna, Hus1, Lcmt1, Mastl, Pdcd6ip, Pebp1, Ppp2r1a, Ppp2r2d, Ranbp3, Rnaseh2b, Rps27l, Tbce, Tubgcp2, Tubgcp3, Usp8, Ywhah]
GO:0000226	microtubule cytoskeleton organization	GO_BiologicalProcess-EBI-QuickGO-GOA_01.03.2018_00h00	0.00010805	0.000559543	9.68248e-11	2.51744e-09	[3, 5]	Group25	4.7817	23	[Arl2, Chmp1a, Chmp3, Chmp5, Dctn1, Dnaaf5, Ezr, Flna, Gsk3b, Haus7, Hdac6, Katnb1, Map1a, Mark2, Pdcd6ip, Ppp2r1a, Ranbp3, Srgap2, Tbcd, Tbce, Tppp3, Tubgcp2, Tubgcp3]
GO:0007034	vacuolar transport	GO_BiologicalProcess-EBI-QuickGO-GOA_01.03.2018_00h00	0.00025607	0.00109207	9.68248e-11	2.51744e-09	[4]	Group25	8.57143	9	[Als2, Ap1g1, Chmp1a, Chmp3, Chmp5, Pik3r4, Vps33a, Vps51, Vps53]
GO:0032984	protein-containing complex disassembly	GO_BiologicalProcess-EBI-QuickGO-GOA_01.03.2018_00h00	0.00355349	0.00715634	9.68248e-11	2.51744e-09	[4]	Group25	5.52486	10	[Capza1, Cfl1, Eif2d, Hdac6, Katnb1, Mcts1, Mrrf, Mtpn, Napa, Vps33a]
GO:0043254	regulation of protein complex assembly	GO_BiologicalProcess-EBI-QuickGO-GOA_01.03.2018_00h00	0.000576081	0.00203736	9.68248e-11	2.51744e-09	[3, 4, 5]	Group25	4.8	18	[Arl2, Bax, Capza1, Dctn1, Gmfb, Gsk3b, Gtf2f2, Hck, Hdac6, Hmgb1, Lcmt1, Mtpn, Napa, Psmc1, Stxbp1, Tbcd, Wars, Wasf1]
GO:1903008	organelle disassembly	GO_BiologicalProcess-EBI-QuickGO-GOA_01.03.2018_00h00	0.00541001	0.00968458	9.68248e-11	2.51744e-09	[4]	Group25	6.60377	7	[Cdc37, Csnk2a2, Eif2d, Hdac6, Mcts1, Mrrf, Rb1cc1]
GO:0007051	spindle organization	GO_BiologicalProcess-EBI-QuickGO-GOA_01.03.2018_00h00	0.000274052	0.00113536	9.68248e-11	2.51744e-09	[3, 4, 6]	Group25	7.14286	11	[Chmp1a, Chmp5, Dctn1, Ezr, Flna, Haus7, Ppp2r1a, Ranbp3, Tbce, Tubgcp2, Tubgcp3]
GO:0000819	sister chromatid segregation	GO_BiologicalProcess-EBI-QuickGO-GOA_01.03.2018_00h00	0.0470322	0.0494179	9.68248e-11	2.51744e-09	[4, 5]	Group25	4.26829	7	[Cdc27, Chmp1a, Chmp5, Dis3l2, Fen1, Lcmt1, Ppp2r1a]
GO:0031334	positive regulation of protein complex assembly	GO_BiologicalProcess-EBI-QuickGO-GOA_01.03.2018_00h00	0.00924304	0.0150589	9.68248e-11	2.51744e-09	[3, 4, 5, 6]	Group25	4.80769	10	[Arl2, Bax, Dctn1, Gmfb, Gsk3b, Gtf2f2, Hdac6, Psmc1, Wars, Wasf1]
GO:0033043	regulation of organelle organization	GO_BiologicalProcess-EBI-QuickGO-GOA_01.03.2018_00h00	5.73413e-07	6.39576e-06	9.68248e-11	2.51744e-09	[4, 5]	Group25	4.24028	48	[Arl2, Arrb2, Bax, Capza1, Cdc27, Cdc37, Cdk9, Cfl1, Chmp1a, Chmp3, Chmp5, Csnk2a2, Dctn1, Evi5, Ezr, Fen1, Flna, Gmfb, Gsk3b, Hck, Hdac6, Katnb1, Lcmt1, Mapk1, Mark2, Mtpn, Nek7, Nutf2, Otub1, Pdcd6ip, Pebp1, Pfdn2, Pikfyve, Psmb7, Psmd10, Rabgap1, Ranbp3, Sart3, Sdcbp, Smad4, Stxbp1, Tbcd, Tlk2, Ube2l3, Ube2n, Wasf1, Wdr35, Ywhah]
GO:1902115	regulation of organelle assembly	GO_BiologicalProcess-EBI-QuickGO-GOA_01.03.2018_00h00	0.0142749	0.0204937	9.68248e-11	2.51744e-09	[3, 4, 5, 6]	Group25	5.06329	8	[Chmp1a, Chmp5, Ezr, Hck, Pdcd6ip, Pikfyve, Sdcbp, Smad4]
GO:1902903	regulation of supramolecular fiber organization	GO_BiologicalProcess-EBI-QuickGO-GOA_01.03.2018_00h00	0.0144995	0.020612	9.68248e-11	2.51744e-09	[4, 5]	Group25	4.12371	12	[Arl2, Capza1, Cfl1, Dctn1, Flna, Gmfb, Hdac6, Katnb1, Mtpn, Smad4, Tbcd, Wasf1]
GO:0007098	centrosome cycle	GO_BiologicalProcess-EBI-QuickGO-GOA_01.03.2018_00h00	8.96797e-05	0.000481613	9.68248e-11	2.51744e-09	[3, 4, 5, 7]	Group25	8.84956	10	[Arl2, Chmp1a, Chmp3, Chmp5, Dctn1, Haus7, Pdcd6ip, Ranbp3, Tubgcp2, Tubgcp3]
GO:0000280	nuclear division	GO_BiologicalProcess-EBI-QuickGO-GOA_01.03.2018_00h00	0.00194549	0.00454994	9.68248e-11	2.51744e-09	[5]	Group25	4.42708	17	[Cdc27, Chmp1a, Chmp5, Ddx4, Dis3l2, Flna, Lcmt1, Mastl, Mnd1, Pebp1, Ppp2r1a, Ppp2r2d, Psmd13, Ranbp3, Tubgcp2, Tubgcp3, Ywhah]
GO:0010638	positive regulation of organelle organization	GO_BiologicalProcess-EBI-QuickGO-GOA_01.03.2018_00h00	1.6647e-05	0.00012069	9.68248e-11	2.51744e-09	[4, 5, 6]	Group25	4.81928	28	[Arl2, Bax, Cdc37, Cdk9, Cfl1, Csnk2a2, Dctn1, Fen1, Gmfb, Gsk3b, Hck, Hdac6, Katnb1, Mapk1, Nek7, Nutf2, Pdcd6ip, Pebp1, Pfdn2, Psmb7, Ranbp3, Sart3, Sdcbp, Smad4, Ube2l3, Ube2n, Wasf1, Wdr35]
GO:0031109	microtubule polymerization or depolymerization	GO_BiologicalProcess-EBI-QuickGO-GOA_01.03.2018_00h00	0.000725691	0.00239148	9.68248e-11	2.51744e-09	[4, 6]	Group25	8.24742	8	[Arl2, Dctn1, Hdac6, Katnb1, Tbcd, Tppp3, Tubgcp2, Tubgcp3]
GO:0031333	negative regulation of protein complex assembly	GO_BiologicalProcess-EBI-QuickGO-GOA_01.03.2018_00h00	0.00999889	0.0154238	9.68248e-11	2.51744e-09	[4, 5, 6]	Group25	5.88235	7	[Capza1, Gsk3b, Hmgb1, Lcmt1, Mtpn, Stxbp1, Tbcd]
GO:0034622	cellular protein-containing complex assembly	GO_BiologicalProcess-EBI-QuickGO-GOA_01.03.2018_00h00	7.41647e-05	0.000430155	9.68248e-11	2.51744e-09	[5]	Group25	4	35	[Arl2, Arl6, Capza1, Chmp3, Dctn1, Dnaaf5, Eif2d, Fkbp1a, Gmfb, Gpx4, Hdac6, Hmgb1, Mcts1, Mtpn, Nap1l4, Napa, Psmc1, Psmd10, Psmd13, Psmd9, Rps27l, Sart3, Sec24a, Sec24c, Smad2, Smad4, Srpk2, Stxbp1, Tbcd, Tbce, Tppp3, Tubgcp2, Tubgcp3, Vbp1, Wasf1]
GO:0043624	cellular protein complex disassembly	GO_BiologicalProcess-EBI-QuickGO-GOA_01.03.2018_00h00	0.0270172	0.0321106	9.68248e-11	2.51744e-09	[5]	Group25	5.26316	6	[Capza1, Cfl1, Hdac6, Katnb1, Mtpn, Napa]
GO:0140014	mitotic nuclear division	GO_BiologicalProcess-EBI-QuickGO-GOA_01.03.2018_00h00	0.00108322	0.00307974	9.68248e-11	2.51744e-09	[4, 5, 6]	Group25	5.43933	13	[Cdc27, Chmp1a, Chmp5, Dis3l2, Flna, Lcmt1, Pebp1, Ppp2r1a, Ppp2r2d, Ranbp3, Tubgcp2, Tubgcp3, Ywhah]
GO:1902904	negative regulation of supramolecular fiber organization	GO_BiologicalProcess-EBI-QuickGO-GOA_01.03.2018_00h00	0.00798624	0.0134652	9.68248e-11	2.51744e-09	[4, 5, 6]	Group25	6.14035	7	[Capza1, Gmfb, Hdac6, Katnb1, Mtpn, Smad4, Tbcd]
GO:0051298	centrosome duplication	GO_BiologicalProcess-EBI-QuickGO-GOA_01.03.2018_00h00	0.00173042	0.00418186	9.68248e-11	2.51744e-09	[3, 4, 5, 6, 8]	Group25	9.375	6	[Chmp1a, Chmp3, Chmp5, Pdcd6ip, Tubgcp2, Tubgcp3]
GO:0046785	microtubule polymerization	GO_BiologicalProcess-EBI-QuickGO-GOA_01.03.2018_00h00	0.00202842	0.00466859	9.68248e-11	2.51744e-09	[4, 5, 7]	Group25	9.09091	6	[Arl2, Dctn1, Tbcd, Tppp3, Tubgcp2, Tubgcp3]
GO:0051225	spindle assembly	GO_BiologicalProcess-EBI-QuickGO-GOA_01.03.2018_00h00	0.0114414	0.0171032	9.68248e-11	2.51744e-09	[4, 5, 7]	Group25	6.38298	6	[Chmp1a, Chmp5, Flna, Haus7, Tubgcp2, Tubgcp3]
GO:0007052	mitotic spindle organization	GO_BiologicalProcess-EBI-QuickGO-GOA_01.03.2018_00h00	0.0037181	0.00738528	9.68248e-11	2.51744e-09	[4, 5, 6, 7]	Group25	7.07071	7	[Chmp1a, Chmp5, Dctn1, Flna, Tbce, Tubgcp2, Tubgcp3]
GO:0007088	regulation of mitotic nuclear division	GO_BiologicalProcess-EBI-QuickGO-GOA_01.03.2018_00h00	0.0267189	0.0320185	9.68248e-11	2.51744e-09	[4, 5, 6, 7]	Group25	4.82759	7	[Cdc27, Chmp1a, Chmp5, Lcmt1, Pebp1, Ranbp3, Ywhah]
GO:0051493	regulation of cytoskeleton organization	GO_BiologicalProcess-EBI-QuickGO-GOA_01.03.2018_00h00	2.77792e-05	0.000191809	9.68248e-11	2.51744e-09	[5, 6]	Group25	5.22727	23	[Arl2, Capza1, Cfl1, Chmp1a, Chmp3, Chmp5, Dctn1, Flna, Gmfb, Gsk3b, Hck, Hdac6, Katnb1, Mapk1, Mark2, Mtpn, Nutf2, Pdcd6ip, Pfdn2, Ranbp3, Smad4, Tbcd, Wasf1]
GO:0070507	regulation of microtubule cytoskeleton organization	GO_BiologicalProcess-EBI-QuickGO-GOA_01.03.2018_00h00	0.000360834	0.00141408	9.68248e-11	2.51744e-09	[4, 5, 6, 7]	Group25	6.91824	11	[Arl2, Chmp1a, Chmp3, Chmp5, Dctn1, Gsk3b, Hdac6, Katnb1, Pdcd6ip, Ranbp3, Tbcd]
GO:0046605	regulation of centrosome cycle	GO_BiologicalProcess-EBI-QuickGO-GOA_01.03.2018_00h00	0.00343554	0.00701624	9.68248e-11	2.51744e-09	[4, 5, 6, 7, 8]	Group25	9.80392	5	[Chmp1a, Chmp3, Chmp5, Pdcd6ip, Ranbp3]
GO:0051258	protein polymerization	GO_BiologicalProcess-EBI-QuickGO-GOA_01.03.2018_00h00	0.000824819	0.00259997	9.68248e-11	2.51744e-09	[6]	Group25	5.60345	13	[Arl2, Arl6, Capza1, Chmp3, Dctn1, Gmfb, Gpx4, Mtpn, Tbcd, Tppp3, Tubgcp2, Tubgcp3, Wasf1]
GO:0051494	negative regulation of cytoskeleton organization	GO_BiologicalProcess-EBI-QuickGO-GOA_01.03.2018_00h00	0.0113711	0.0171751	9.68248e-11	2.51744e-09	[5, 6, 7]	Group25	5.7377	7	[Capza1, Gmfb, Hdac6, Katnb1, Mtpn, Smad4, Tbcd]
GO:0051495	positive regulation of cytoskeleton organization	GO_BiologicalProcess-EBI-QuickGO-GOA_01.03.2018_00h00	0.00481842	0.00884394	9.68248e-11	2.51744e-09	[5, 6, 7]	Group25	5.29101	10	[Arl2, Cfl1, Dctn1, Gmfb, Hck, Katnb1, Nutf2, Pfdn2, Ranbp3, Wasf1]
GO:1901879	regulation of protein depolymerization	GO_BiologicalProcess-EBI-QuickGO-GOA_01.03.2018_00h00	0.0130316	0.0188958	9.68248e-11	2.51744e-09	[5, 6, 7]	Group25	7.14286	5	[Capza1, Cfl1, Hdac6, Katnb1, Mtpn]
GO:0031110	regulation of microtubule polymerization or depolymerization	GO_BiologicalProcess-EBI-QuickGO-GOA_01.03.2018_00h00	0.00903996	0.0150666	9.68248e-11	2.51744e-09	[5, 6, 7, 8]	Group25	7.8125	5	[Arl2, Dctn1, Hdac6, Katnb1, Tbcd]

## Sheet: cluster2-GOCC
GOID	GOTerm	Ontology Source	Term PValue	Term PValue Corrected with Benjamini-Hochberg	Group PValue	Group PValue Corrected with Benjamini-Hochberg	GOLevels	GOGroups	% Associated Genes	Nr. Genes	Associated Genes Found
GO:0070062	extracellular exosome	GO_CellularComponent-EBI-QuickGO-GOA_01.03.2018_00h00	8.823e-19	3.08805e-17	8.823e-19	1.14699e-17	[3, 4, 5]	Group04	4.56227	111	[Acot13, Actr1a, Adh5, Adsl, Akr1a1, Arl2, Arl6, Asl, Bax, Blmh, Bpnt1, Brox, Cab39, Capza1, Car2, Ccdc25, Cdc37, Cfl1, Chmp1a, Chmp3, Chmp5, Crkl, Decr1, Dpp3, Dpysl2, Eif4e, Entpd6, Ezr, Fabp5, Fbxo2, Fkbp1a, Flna, Fxr2, Galk2, Glod4, Glrx3, Gnpda1, Gpx4, Hdhd2, Kpna4, Lamtor3, Lancl1, Lta4h, Lypla2, Mapk1, Marcks, Mat2b, Mthfd1, Mtpn, Myg1, Nans, Napa, Ndrg3, Nedd8, Nit1, Nudcd2, Nudt5, Nutf2,…
GO:0005839	proteasome core complex	GO_CellularComponent-EBI-QuickGO-GOA_01.03.2018_00h00	7.26819e-16	8.47956e-15	9.80796e-12	6.37517e-11	[2, 3, 4, 5, 6]	Group12	57.1429	12	[Psma1, Psma2, Psma3, Psma4, Psma5, Psma6, Psma7, Psmb1, Psmb2, Psmb4, Psmb5, Psmb7]
GO:0000502	proteasome complex	GO_CellularComponent-EBI-QuickGO-GOA_01.03.2018_00h00	6.86053e-16	1.20059e-14	9.80796e-12	6.37517e-11	[3, 4, 5]	Group12	26.4706	18	[Psma1, Psma2, Psma3, Psma4, Psma5, Psma6, Psma7, Psmb1, Psmb2, Psmb4, Psmb5, Psmb7, Psmc1, Psmd10, Psmd12, Psmd13, Psmd14, Psmd9]
GO:1905368	peptidase complex	GO_CellularComponent-EBI-QuickGO-GOA_01.03.2018_00h00	9.93078e-15	8.68943e-14	9.80796e-12	6.37517e-11	[3]	Group12	21.1111	19	[Psma1, Psma2, Psma3, Psma4, Psma5, Psma6, Psma7, Psmb1, Psmb2, Psmb4, Psmb5, Psmb7, Psmc1, Psmd10, Psmd12, Psmd13, Psmd14, Psmd9, Spg7]
GO:0019773	proteasome core complex, alpha-subunit complex	GO_CellularComponent-EBI-QuickGO-GOA_01.03.2018_00h00	8.69758e-12	6.08831e-11	7.2945e-05	0.000237071	[2, 3, 4, 5, 6, 7]	Group08	87.5	7	[Psma1, Psma2, Psma3, Psma4, Psma5, Psma6, Psma7]
GO:0019773	proteasome core complex, alpha-subunit complex	GO_CellularComponent-EBI-QuickGO-GOA_01.03.2018_00h00	8.69758e-12	6.08831e-11	9.80796e-12	6.37517e-11	[2, 3, 4, 5, 6, 7]	Group12	87.5	7	[Psma1, Psma2, Psma3, Psma4, Psma5, Psma6, Psma7]
GO:0015630	microtubule cytoskeleton	GO_CellularComponent-EBI-QuickGO-GOA_01.03.2018_00h00	4.06338e-07	2.3703e-06	4.06338e-07	1.7608e-06	[5, 6, 7, 8]	Group07	4.28441	47	[Acot13, Actr1a, Als2, Apex1, Arl2, Arl6, Brcc3, Cdc27, Chmp1a, Dctn1, Dpysl2, Evi5, Ezr, Gsk3b, Gtf2f2, Haus7, Hdac6, Katnb1, Kif13b, Maea, Map1a, Mapk1, Marcks, Mastl, Nek7, Nudc, Nudcd2, Ola1, Pdcd6ip, Pik3r4, Pms2, Psma1, Psmb5, Ptpn23, Rabgap1, Ranbp3, Rps6ka1, Scyl1, Smad4, Tbcd, Tppp3, Trip4, Tubb3, Tubgcp2, Tubgcp3, Wdr35, Ywhae]
GO:0019774	proteasome core complex, beta-subunit complex	GO_CellularComponent-EBI-QuickGO-GOA_01.03.2018_00h00	1.2265e-06	6.13248e-06	9.80796e-12	6.37517e-11	[2, 3, 4, 5, 6, 7]	Group12	45.4545	5	[Psmb1, Psmb2, Psmb4, Psmb5, Psmb7]
GO:0030117	membrane coat	GO_CellularComponent-EBI-QuickGO-GOA_01.03.2018_00h00	2.18554e-06	9.56172e-06	0.00107449	0.00174605	[3, 4, 5, 6, 7]	Group09	11.828	11	[Ap1g1, Arcn1, Arl6, Copb2, Gga3, Scyl1, Sec23b, Sec24a, Sec24c, Vps33a, Vps33b]
GO:0005838	proteasome regulatory particle	GO_CellularComponent-EBI-QuickGO-GOA_01.03.2018_00h00	3.25374e-06	1.26534e-05	9.80796e-12	6.37517e-11	[2, 3, 4, 5, 6, 7]	Group12	27.2727	6	[Psmc1, Psmd10, Psmd12, Psmd13, Psmd14, Psmd9]
GO:0005815	microtubule organizing center	GO_CellularComponent-EBI-QuickGO-GOA_01.03.2018_00h00	8.33737e-06	2.91808e-05	4.06338e-07	1.7608e-06	[4, 5, 6, 7, 8, 9]	Group07	4.67572	31	[Actr1a, Als2, Apex1, Arl2, Cdc27, Chmp1a, Dctn1, Evi5, Ezr, Gsk3b, Haus7, Katnb1, Mapk1, Marcks, Mastl, Nek7, Nudcd2, Ola1, Pdcd6ip, Psma1, Psmb5, Ptpn23, Rabgap1, Ranbp3, Scyl1, Smad4, Tbcd, Trip4, Tubgcp2, Tubgcp3, Wdr35]
GO:0099568	cytoplasmic region	GO_CellularComponent-EBI-QuickGO-GOA_01.03.2018_00h00	0.000220571	0.000701817	0.000220571	0.000573485	[4, 5, 6, 7]	Group10	4.84262	20	[Actr1a, Arhgef7, Arl6, Atg16l1, Capza1, Cfl1, Dbn1, Dctn1, Exoc6b, Ezr, Flna, Glrx3, Maea, Mapk1, Marcks, Mark2, Pik3r4, Spg7, Uchl1, Wdr35]
GO:0005813	centrosome	GO_CellularComponent-EBI-QuickGO-GOA_01.03.2018_00h00	0.000453833	0.00132368	4.06338e-07	1.7608e-06	[5, 6, 7, 8, 9, 10]	Group07	4.46809	21	[Actr1a, Als2, Apex1, Arl2, Cdc27, Dctn1, Gsk3b, Haus7, Katnb1, Marcks, Mastl, Ola1, Psma1, Psmb5, Ranbp3, Smad4, Tbcd, Trip4, Tubgcp2, Tubgcp3, Wdr35]
GO:0030662	coated vesicle membrane	GO_CellularComponent-EBI-QuickGO-GOA_01.03.2018_00h00	0.000694081	0.00186868	0.00107449	0.00174605	[3, 4, 5, 6, 7, 8, 9, 10]	Group09	9.33333	7	[Ap1g1, Arcn1, Copb2, Scyl1, Sec23b, Sec24a, Sec24c]
GO:0030424	axon	GO_CellularComponent-EBI-QuickGO-GOA_01.03.2018_00h00	0.00105546	0.00246275	0.000505268	0.00109475	[4, 5, 6]	Group11	4.09683	22	[Als2, Car2, Dbn1, Dpysl2, Fkbp1a, Flna, Gdi1, Gsk3b, Hdac6, Katnb1, Kif13b, Mapk1, Mtpn, Napa, Pebp1, Prph, Rab5a, Spg7, Stxbp1, Tubb3, Uchl1, Ywhae]
GO:0044440	endosomal part	GO_CellularComponent-EBI-QuickGO-GOA_01.03.2018_00h00	0.00103936	0.0025984	0.00103936	0.00193024	[4, 5, 6, 7, 8, 9]	Group06	4.79042	16	[Acap2, Chmp1a, Chmp3, Chmp5, Gga3, Lamtor3, Pikfyve, Rab5a, Ubap1, Usp8, Vac14, Vps33a, Vps33b, Vps50, Vps51, Vps53]
GO:0030135	coated vesicle	GO_CellularComponent-EBI-QuickGO-GOA_01.03.2018_00h00	0.00132136	0.00289048	0.00107449	0.00174605	[5, 6, 7, 8]	Group09	6.25	10	[Actr1a, Ap1g1, Arcn1, Copb2, Scyl1, Sec23b, Sec24a, Sec24c, Vps33a, Vps33b]
GO:0005938	cell cortex	GO_CellularComponent-EBI-QuickGO-GOA_01.03.2018_00h00	0.00151591	0.003121	0.000220571	0.000573485	[3, 4, 5, 6, 7, 8]	Group10	5.17928	13	[Actr1a, Arhgef7, Capza1, Cfl1, Dbn1, Dctn1, Exoc6b, Ezr, Flna, Glrx3, Maea, Marcks, Mark2]
GO:0005925	focal adhesion	GO_CellularComponent-EBI-QuickGO-GOA_01.03.2018_00h00	0.00167195	0.00325101	0.00167195	0.00241504	[4, 5]	Group00	4.43864	17	[Arhgef7, Arl2, Cfl1, Csrp2, Ezr, Flna, Git1, Hck, Lamtor3, Mapk1, Marcks, Pdcd6ip, Sdcbp, Srp68, Wasf1, Ywhab, Ywhae]
GO:0044306	neuron projection terminus	GO_CellularComponent-EBI-QuickGO-GOA_01.03.2018_00h00	0.00375099	0.00690972	0.000505268	0.00109475	[3, 4, 5, 6]	Group11	6.29921	8	[Dpysl2, Fkbp1a, Mob2, Napa, Pebp1, Rab5a, Stxbp1, Uchl1]
GO:0005798	Golgi-associated vesicle	GO_CellularComponent-EBI-QuickGO-GOA_01.03.2018_00h00	0.00411269	0.00719721	0.00107449	0.00174605	[5, 6, 7, 8]	Group09	6.86275	7	[Actr1a, Arcn1, Copb2, Scyl1, Sec23b, Sec24a, Sec24c]
GO:0010008	endosome membrane	GO_CellularComponent-EBI-QuickGO-GOA_01.03.2018_00h00	0.00461386	0.00734024	0.00103936	0.00193024	[3, 4, 5, 6, 7, 8, 9, 10]	Group06	4.38871	14	[Acap2, Chmp1a, Chmp3, Chmp5, Gga3, Lamtor3, Pikfyve, Rab5a, Ubap1, Usp8, Vac14, Vps33a, Vps33b, Vps53]
GO:0005819	spindle	GO_CellularComponent-EBI-QuickGO-GOA_01.03.2018_00h00	0.00487157	0.00741327	0.00487157	0.00575732	[4, 5, 6, 7, 8, 9]	Group05	4.36137	14	[Acot13, Brcc3, Cdc27, Dctn1, Evi5, Haus7, Katnb1, Maea, Mapk1, Nek7, Nudcd2, Rps6ka1, Tubgcp2, Tubgcp3]
GO:0032155	cell division site part	GO_CellularComponent-EBI-QuickGO-GOA_01.03.2018_00h00	0.00453744	0.0075624	0.00453744	0.00589867	[2, 3, 4]	Group02	9.09091	5	[Maea, Mastl, Pkn1, Tubgcp2, Tubgcp3]
GO:0033267	axon part	GO_CellularComponent-EBI-QuickGO-GOA_01.03.2018_00h00	0.00622345	0.00871282	0.000505268	0.00109475	[3, 4, 5, 6, 7]	Group11	4.10959	15	[Als2, Dbn1, Dpysl2, Fkbp1a, Flna, Gsk3b, Katnb1, Kif13b, Napa, Pebp1, Rab5a, Spg7, Stxbp1, Uchl1, Ywhae]
GO:0044448	cell cortex part	GO_CellularComponent-EBI-QuickGO-GOA_01.03.2018_00h00	0.00616954	0.00899725	0.000220571	0.000573485	[4, 5, 6, 7, 8, 9]	Group10	5.7971	8	[Actr1a, Capza1, Cfl1, Dctn1, Exoc6b, Flna, Maea, Mark2]
GO:0036464	cytoplasmic ribonucleoprotein granule	GO_CellularComponent-EBI-QuickGO-GOA_01.03.2018_00h00	0.00903887	0.0117171	7.2945e-05	0.000237071	[4, 5, 6, 7, 8]	Group08	5.05618	9	[Cdk9, Ddx4, Dis3l2, Eif4e, Pms2, Psma2, Psma4, Psma6, Upf2]
GO:0150034	distal axon	GO_CellularComponent-EBI-QuickGO-GOA_01.03.2018_00h00	0.00878966	0.0118322	0.000505268	0.00109475	[4, 5, 6, 7, 8]	Group11	4.36364	12	[Als2, Dbn1, Dpysl2, Fkbp1a, Flna, Gsk3b, Katnb1, Napa, Pebp1, Rab5a, Stxbp1, Ywhae]
GO:0005875	microtubule associated complex	GO_CellularComponent-EBI-QuickGO-GOA_01.03.2018_00h00	0.0131504	0.016438	0.0131504	0.0142463	[2, 4, 5, 6, 7, 8, 9]	Group01	5.51181	7	[Actr1a, Dctn1, Haus7, Hdac6, Katnb1, Kif13b, Ywhae]
GO:0042470	melanosome	GO_CellularComponent-EBI-QuickGO-GOA_01.03.2018_00h00	0.0150611	0.0181771	0.0150611	0.0150611	[6, 7, 8, 9]	Group03	5.94059	6	[Pdcd6ip, Rab5a, Sdcbp, Snd1, Ywhab, Ywhae]
GO:0000932	P-body	GO_CellularComponent-EBI-QuickGO-GOA_01.03.2018_00h00	0.0191109	0.0222961	7.2945e-05	0.000237071	[5, 6, 7, 8, 9]	Group08	6.41026	5	[Dis3l2, Eif4e, Psma2, Psma4, Psma6]
GO:0000932	P-body	GO_CellularComponent-EBI-QuickGO-GOA_01.03.2018_00h00	0.0191109	0.0222961	9.80796e-12	6.37517e-11	[5, 6, 7, 8, 9]	Group12	6.41026	5	[Dis3l2, Eif4e, Psma2, Psma4, Psma6]
GO:0043679	axon terminus	GO_CellularComponent-EBI-QuickGO-GOA_01.03.2018_00h00	0.0266735	0.0301152	0.000505268	0.00109475	[3, 4, 5, 6, 7, 8, 9]	Group11	5.21739	6	[Dpysl2, Fkbp1a, Napa, Pebp1, Rab5a, Stxbp1]
GO:0000922	spindle pole	GO_CellularComponent-EBI-QuickGO-GOA_01.03.2018_00h00	0.0335321	0.0366757	0.00487157	0.00575732	[4, 5, 6, 7, 8, 9, 10]	Group05	4.54545	7	[Brcc3, Dctn1, Katnb1, Nek7, Nudcd2, Tubgcp2, Tubgcp3]
GO:0032838	plasma membrane bounded cell projection cytoplasm	GO_CellularComponent-EBI-QuickGO-GOA_01.03.2018_00h00	0.0471056	0.0499605	0.000220571	0.000573485	[4, 5, 6, 7, 8]	Group10	4.21687	7	[Arl6, Atg16l1, Mapk1, Pik3r4, Spg7, Uchl1, Wdr35]

## Sheet: cluster3-GOBP
GOID	GOTerm	Ontology Source	Term PValue	Term PValue Corrected with Benjamini-Hochberg	Group PValue	Group PValue Corrected with Benjamini-Hochberg	GOLevels	GOGroups	% Associated Genes	Nr. Genes	Associated Genes Found
GO:0098781	ncRNA transcription	GO_BiologicalProcess-EBI-QuickGO-GOA_01.03.2018_00h00	6.69556e-05	0.000128061	6.69556e-05	0.000106341	[6, 7, 8, 9, 10]	Group00	16.6667	6	[Cd3eap, Ice1, Npm1, Npm3, Smarcb1, Tcof1]
GO:1903201	regulation of oxidative stress-induced cell death	GO_BiologicalProcess-EBI-QuickGO-GOA_01.03.2018_00h00	0.00655447	0.00737846	0.00655447	0.00737378	[4, 5, 6, 7]	Group01	8.33333	5	[Ctnnb1, Endog, Mcl1, Nup93, Sfpq]
GO:1990830	cellular response to leukemia inhibitory factor	GO_BiologicalProcess-EBI-QuickGO-GOA_01.03.2018_00h00	5.03609e-05	0.000102279	5.03609e-05	9.06497e-05	[6]	Group02	8.52713	11	[Chchd4, Eed, Eps8, Hk2, Kdm5b, Mrpl15, Mtf2, Nol8, Nup35, Srsf7, Twistnb]
GO:0009451	RNA modification	GO_BiologicalProcess-EBI-QuickGO-GOA_01.03.2018_00h00	0.0377411	0.0385233	0.0377411	0.0377411	[5, 6, 7]	Group03	4.8	6	[2210016F16Rik, Emg1, Fbl, Ftsj3, Lrpprc, Wtap]
GO:0032543	mitochondrial translation	GO_BiologicalProcess-EBI-QuickGO-GOA_01.03.2018_00h00	0.00804232	0.00890077	0.00804232	0.00868571	[6, 7, 8]	Group04	7.93651	5	[Ears2, Gfm2, Lrpprc, Mrps2, Mrps6]
GO:0032981	mitochondrial respiratory chain complex I assembly	GO_BiologicalProcess-EBI-QuickGO-GOA_01.03.2018_00h00	0.00121889	0.00167917	0.00121889	0.00156714	[6, 7]	Group05	12.1951	5	[Ndufa10, Ndufa11, Ndufa2, Ndufa3, Ndufb7]
GO:0006304	DNA modification	GO_BiologicalProcess-EBI-QuickGO-GOA_01.03.2018_00h00	0.00155508	0.00205605	0.00155508	0.00182553	[5, 6, 7]	Group06	8.13953	7	[Atf7ip, Ehmt1, Ehmt2, Exosc4, Mis18a, Mta2, Trim28]
GO:0006306	DNA methylation	GO_BiologicalProcess-EBI-QuickGO-GOA_01.03.2018_00h00	0.00221875	0.00278404	0.00155508	0.00182553	[4, 5, 6, 7, 8, 9]	Group06	8.82353	6	[Atf7ip, Ehmt1, Ehmt2, Mis18a, Mta2, Trim28]
GO:0006352	DNA-templated transcription, initiation	GO_BiologicalProcess-EBI-QuickGO-GOA_01.03.2018_00h00	0.00105762	0.00146726	0.00105762	0.00142778	[6, 7, 8, 9, 10]	Group07	7.69231	8	[Atf7ip, Ctnnb1, Hist1h4a, Polr2d, Rsf1, Taf4, Taf5, Thrap3]
GO:0006367	transcription initiation from RNA polymerase II promoter	GO_BiologicalProcess-EBI-QuickGO-GOA_01.03.2018_00h00	0.0131219	0.0141258	0.00105762	0.00142778	[7, 8, 9, 10, 11]	Group07	7.04225	5	[Atf7ip, Polr2d, Taf4, Taf5, Thrap3]
GO:0022900	electron transport chain	GO_BiologicalProcess-EBI-QuickGO-GOA_01.03.2018_00h00	0.00978486	0.0107688	0.00978486	0.0101612	[3, 4]	Group08	5.83333	7	[Fdx1, Ndufa10, Ndufs1, Ndufs2, Ndufv1, Ndufv3, Por]
GO:0042773	ATP synthesis coupled electron transport	GO_BiologicalProcess-EBI-QuickGO-GOA_01.03.2018_00h00	0.0038508	0.00451552	0.00978486	0.0101612	[5, 6, 7, 9, 10, 11, 12]	Group08	9.43396	5	[Ndufa10, Ndufs1, Ndufs2, Ndufv1, Ndufv3]
GO:0016331	morphogenesis of embryonic epithelium	GO_BiologicalProcess-EBI-QuickGO-GOA_01.03.2018_00h00	0.00351363	0.00416979	0.000929047	0.00132022	[4, 5, 6]	Group09	5.46448	10	[Arid1a, Ctnnb1, Kdm2a, Kdm6a, Lama5, Lias, Mthfd1l, Nup50, Setd2, St14]
GO:0021915	neural tube development	GO_BiologicalProcess-EBI-QuickGO-GOA_01.03.2018_00h00	0.00142383	0.0019212	0.000929047	0.00132022	[4, 5, 6, 7]	Group09	5.78947	11	[Arid1a, Fkbp8, Kdm2a, Kdm6a, Lias, Mthfd1l, Nup133, Nup50, Plod3, Setd2, St14]
GO:0001843	neural tube closure	GO_BiologicalProcess-EBI-QuickGO-GOA_01.03.2018_00h00	0.00559459	0.00637071	0.000929047	0.00132022	[5, 6, 7, 8, 9, 10, 11]	Group09	6.48148	7	[Arid1a, Kdm2a, Kdm6a, Lias, Mthfd1l, Setd2, St14]
GO:0043933	protein-containing complex subunit organization	GO_BiologicalProcess-EBI-QuickGO-GOA_01.03.2018_00h00	1.95482e-10	9.87436e-10	1.95482e-10	4.7982e-10	[3]	Group10	4.31566	70	[Arid1a, Atf7ip, Atpaf2, Atrx, Bop1, Cep192, Chaf1a, Ctnnb1, Eps8, Gfm2, Gle1, Grwd1, H1f0, Hax1, Hist1h4a, Hjurp, Hp1bp3, Ice1, Isy1, Khdrbs3, Mis18a, Mrpl20, Ncln, Ndufa10, Ndufa11, Ndufa2, Ndufa3, Ndufb7, Nip7, Npm1, Nsf, Numa1, Nup107, Nup133, Nup35, Nup54, Nup62, Nup93, Nup98, Phf23, Plod3, Polr2d, Prpf19, Pwp2, Rbm5, Rbmxl1, Rpl10l, Rrp7a, Rsf1, Rsl24d1, Setd2, Sfswap, Slu7, Smarcb1, Smarcc…
GO:0071826	ribonucleoprotein complex subunit organization	GO_BiologicalProcess-EBI-QuickGO-GOA_01.03.2018_00h00	3.20012e-07	9.27093e-07	1.95482e-10	4.7982e-10	[4]	Group10	8.29493	18	[Bop1, Gfm2, Isy1, Mrpl20, Nip7, Polr2d, Prpf19, Pwp2, Rbm5, Rpl10l, Rrp7a, Rsl24d1, Sfswap, Slu7, Snu13, Srsf10, Srsf6, Surf6]
GO:0034622	cellular protein-containing complex assembly	GO_BiologicalProcess-EBI-QuickGO-GOA_01.03.2018_00h00	1.03359e-08	3.84182e-08	1.95482e-10	4.7982e-10	[5]	Group10	5.02857	44	[Atf7ip, Atpaf2, Atrx, Bop1, Cep192, Chaf1a, Eps8, Grwd1, H1f0, Hax1, Hist1h4a, Hjurp, Hp1bp3, Isy1, Mis18a, Mrpl20, Ndufa10, Ndufa11, Ndufa2, Ndufa3, Ndufb7, Nip7, Npm1, Numa1, Nup107, Nup93, Nup98, Polr2d, Prpf19, Pwp2, Rbm5, Rpl10l, Rrp7a, Rsf1, Rsl24d1, Sfswap, Slu7, Snu13, Srsf10, Srsf6, Surf6, Taf4, Terf1, Trim27]
GO:0065004	protein-DNA complex assembly	GO_BiologicalProcess-EBI-QuickGO-GOA_01.03.2018_00h00	1.35041e-05	2.9891e-05	1.95482e-10	4.7982e-10	[5, 6]	Group10	8.33333	13	[Atf7ip, Atrx, Chaf1a, Grwd1, H1f0, Hist1h4a, Hjurp, Hp1bp3, Mis18a, Npm1, Rsf1, Taf4, Terf1]
GO:0006259	DNA metabolic process	GO_BiologicalProcess-EBI-QuickGO-GOA_01.03.2018_00h00	8.59018e-09	3.25435e-08	8.59018e-09	1.78411e-08	[4, 5, 6]	Group11	5.13126	43	[Actl6a, Actr8, Atf7ip, Atrx, Aurkb, Cep63, Chaf1a, Chchd4, Chtf18, Ctnnb1, Ehmt1, Ehmt2, Emsy, Endog, Exosc4, Grwd1, Gtf2h2, Hdac1, Hnrnpc, Kdm2a, Lmna, Mis18a, Mta2, Nfrkb, Npm1, Nsd2, Nup98, Papd5, Pole2, Prpf19, Rad21, Rbbp6, Setd2, Sfpq, Smarcb1, Smc3, Smc6, Supt6, Tcf3, Terf1, Thoc1, Trim28, Ylpm1]
GO:0051052	regulation of DNA metabolic process	GO_BiologicalProcess-EBI-QuickGO-GOA_01.03.2018_00h00	5.29937e-05	0.000105452	8.59018e-09	1.78411e-08	[4, 5, 6, 7]	Group11	5.37634	20	[Atrx, Aurkb, Chtf18, Ctnnb1, Ehmt2, Endog, Hnrnpc, Lmna, Mis18a, Npm1, Nsd2, Papd5, Rbbp6, Setd2, Smc3, Supt6, Terf1, Thoc1, Trim28, Ylpm1]
GO:0006281	DNA repair	GO_BiologicalProcess-EBI-QuickGO-GOA_01.03.2018_00h00	0.000413582	0.000631595	8.59018e-09	1.78411e-08	[5, 6, 7]	Group11	4.60829	20	[Actl6a, Actr8, Atrx, Chaf1a, Chchd4, Emsy, Gtf2h2, Kdm2a, Nfrkb, Npm1, Nsd2, Pole2, Prpf19, Rad21, Setd2, Sfpq, Smarcb1, Smc3, Smc6, Trim28]
GO:0006310	DNA recombination	GO_BiologicalProcess-EBI-QuickGO-GOA_01.03.2018_00h00	0.00197665	0.00251226	8.59018e-09	1.78411e-08	[5, 6, 7]	Group11	5.26316	12	[Actl6a, Actr8, Cep63, Chtf18, Nfrkb, Nsd2, Setd2, Sfpq, Smc6, Supt6, Tcf3, Thoc1]
GO:0010467	gene expression	GO_BiologicalProcess-EBI-QuickGO-GOA_01.03.2018_00h00	7.1583e-37	7.05093e-35	6.47719e-37	8.7442e-36	[4]	Group12	4.25667	201	[2210016F16Rik, Aatf, Actl6a, Actr8, Arhgef11, Arid1a, Arid4a, Arid4b, Atf7ip, Atrx, Aurkb, Bcas2, Birc5, Bop1, Brd8, Cd3eap, Cdk5rap2, Cenpf, Cenpk, Chchd4, Cherp, Cnpy2, Cpsf2, Cpsf3, Cstf2, Ctnnb1, Cwc15, Ddx54, Ddx56, Dido1, Dpy30, Ears2, Ecsit, Eed, Eftud2, Ehmt1, Ehmt2, Eif4a3, Elavl1, Emg1, Emsy, Esf1, Exosc4, Fam208a, Fbl, Fbxw11, Fkbp8, Ftsj3, Gatad2b, Gfm2, Gle1, Gtf2h2, H2afv, Hax1, Hd…
GO:0090304	nucleic acid metabolic process	GO_BiologicalProcess-EBI-QuickGO-GOA_01.03.2018_00h00	1.7007e-30	8.37597e-29	6.47719e-37	8.7442e-36	[4, 5]	Group12	4.12762	185	[2210016F16Rik, Aatf, Actl6a, Actr8, Arhgef11, Arid1a, Arid4a, Arid4b, Atf7ip, Atrx, Aurkb, Bcas2, Birc5, Bop1, Brd8, Cd3eap, Cdk5rap2, Cenpf, Cenpk, Cep63, Chaf1a, Chchd4, Cherp, Chtf18, Cpsf2, Cpsf3, Cstf2, Ctnnb1, Cwc15, Ddx54, Ddx56, Dido1, Dpy30, Ears2, Ecsit, Eed, Eftud2, Ehmt1, Ehmt2, Eif4a3, Elavl1, Emg1, Emsy, Endog, Esf1, Exosc4, Fam208a, Fbl, Fbxw11, Fkbp8, Ftsj3, Gatad2b, Grwd1, Gtf2h…
GO:0016070	RNA metabolic process	GO_BiologicalProcess-EBI-QuickGO-GOA_01.03.2018_00h00	7.7548e-30	3.05539e-28	6.47719e-37	8.7442e-36	[5, 6]	Group12	4.29814	173	[2210016F16Rik, Aatf, Actl6a, Actr8, Arhgef11, Arid1a, Arid4a, Arid4b, Atf7ip, Atrx, Aurkb, Bcas2, Birc5, Bop1, Brd8, Cd3eap, Cdk5rap2, Cenpf, Cenpk, Cherp, Cpsf2, Cpsf3, Cstf2, Ctnnb1, Cwc15, Ddx54, Ddx56, Dido1, Dpy30, Ears2, Ecsit, Eed, Eftud2, Ehmt1, Ehmt2, Eif4a3, Elavl1, Emg1, Emsy, Esf1, Exosc4, Fam208a, Fbl, Fbxw11, Fkbp8, Ftsj3, Gatad2b, Gtf2h2, H2afv, Hax1, Hdac1, Hist1h4a, Hnrnpa0, Hnr…
GO:0006396	RNA processing	GO_BiologicalProcess-EBI-QuickGO-GOA_01.03.2018_00h00	8.88306e-40	1.74996e-37	6.47719e-37	8.7442e-36	[5, 6, 7]	Group12	10.8005	85	[2210016F16Rik, Bcas2, Bop1, Cherp, Cpsf2, Cpsf3, Cstf2, Cwc15, Ddx54, Ddx56, Eftud2, Eif4a3, Emg1, Exosc4, Fbl, Ftsj3, Hnrnpa2b1, Hnrnpa3, Hnrnpc, Hnrnpm, Imp4, Ints10, Isy1, Khdrbs3, Larp7, Las1l, Mak16, Mphosph10, Mtpap, Ngdn, Nol8, Npm1, Npm3, Nsa2, Nup98, Papd5, Phrf1, Plrg1, Pnn, Polr2d, Ppie, Prpf19, Prpf4b, Pwp2, Rbbp6, Rbfox2, Rbm10, Rbm25, Rbm5, Rbmxl1, Rrp1b, Rrp7a, Rrp8, Safb, Safb2, …
GO:0044270	cellular nitrogen compound catabolic process	GO_BiologicalProcess-EBI-QuickGO-GOA_01.03.2018_00h00	0.00035025	0.000547613	5.04473e-05	8.51299e-05	[4]	Group13	4.79798	19	[Adpgk, Eif4a3, Elavl1, Endog, Exosc4, Hk2, Hnrnpa0, Hnrnpc, Lrpprc, Mtpap, Ogt, Papd5, Polr2d, Por, Rbm10, Tardbp, Tcf3, Thrap3, Zc3h14]
GO:0006401	RNA catabolic process	GO_BiologicalProcess-EBI-QuickGO-GOA_01.03.2018_00h00	6.21282e-05	0.000119993	5.04473e-05	8.51299e-05	[5, 6, 7]	Group13	6.79612	14	[Eif4a3, Elavl1, Exosc4, Hnrnpa0, Hnrnpc, Lrpprc, Mtpap, Papd5, Polr2d, Rbm10, Tardbp, Tcf3, Thrap3, Zc3h14]
GO:0000956	nuclear-transcribed mRNA catabolic process	GO_BiologicalProcess-EBI-QuickGO-GOA_01.03.2018_00h00	0.00531952	0.00612834	5.04473e-05	8.51299e-05	[6, 7, 8, 9]	Group13	6.54206	7	[Eif4a3, Exosc4, Mtpap, Papd5, Polr2d, Tcf3, Thrap3]
GO:0008334	histone mRNA metabolic process	GO_BiologicalProcess-EBI-QuickGO-GOA_01.03.2018_00h00	1.06444e-05	2.38289e-05	5.04473e-05	8.51299e-05	[7, 8]	Group13	31.25	5	[Cpsf2, Cpsf3, Exosc4, Mtpap, Papd5]
GO:0022411	cellular component disassembly	GO_BiologicalProcess-EBI-QuickGO-GOA_01.03.2018_00h00	0.0122443	0.0133266	2.87311e-08	5.541e-08	[3]	Group14	4.02477	13	[Actl6a, Arid1a, Endog, Eps8, Gfm2, Gle1, Grwd1, Hk2, Nsf, Phf23, Smarcb1, Smarcc1, Smarce1]
GO:0032984	protein-containing complex disassembly	GO_BiologicalProcess-EBI-QuickGO-GOA_01.03.2018_00h00	0.00324868	0.00390238	2.87311e-08	5.541e-08	[4]	Group14	5.52486	10	[Arid1a, Eps8, Gfm2, Gle1, Grwd1, Nsf, Phf23, Smarcb1, Smarcc1, Smarce1]
GO:0006333	chromatin assembly or disassembly	GO_BiologicalProcess-EBI-QuickGO-GOA_01.03.2018_00h00	2.00292e-08	7.1741e-08	2.87311e-08	5.541e-08	[4, 6]	Group14	12.1951	15	[Arid1a, Atrx, Chaf1a, Grwd1, H1f0, Hist1h4a, Hjurp, Hp1bp3, Mis18a, Npm1, Rsf1, Smarcb1, Smarcc1, Smarce1, Tpr]
GO:0034728	nucleosome organization	GO_BiologicalProcess-EBI-QuickGO-GOA_01.03.2018_00h00	3.14934e-10	1.51322e-09	2.87311e-08	5.541e-08	[4, 5, 6]	Group14	14.9533	16	[Arid1a, Atrx, Chaf1a, Grwd1, H1f0, Hist1h4a, Hjurp, Hp1bp3, Mis18a, Npm1, Rsf1, Setd2, Smarcb1, Smarcc1, Smarce1, Supt6]
GO:0043044	ATP-dependent chromatin remodeling	GO_BiologicalProcess-EBI-QuickGO-GOA_01.03.2018_00h00	4.91875e-10	2.20226e-09	2.87311e-08	5.541e-08	[5, 7]	Group14	25.5814	11	[Actl6a, Arid1a, Gatad2b, Hdac1, Hjurp, Hnrnpc, Mis18a, Mta2, Smarcb1, Smarcc1, Smarce1]
GO:0006337	nucleosome disassembly	GO_BiologicalProcess-EBI-QuickGO-GOA_01.03.2018_00h00	5.04005e-06	1.22579e-05	2.87311e-08	5.541e-08	[5, 6, 7, 8]	Group14	35.7143	5	[Arid1a, Grwd1, Smarcb1, Smarcc1, Smarce1]
GO:0043631	RNA polyadenylation	GO_BiologicalProcess-EBI-QuickGO-GOA_01.03.2018_00h00	0.00151614	0.00203183	0.000116737	0.000175105	[6, 7]	Group15	11.6279	5	[Cpsf2, Cstf2, Mtpap, Papd5, Zc3h14]
GO:0090501	RNA phosphodiester bond hydrolysis	GO_BiologicalProcess-EBI-QuickGO-GOA_01.03.2018_00h00	0.0141717	0.0150909	0.000116737	0.000175105	[6, 7]	Group15	5.42636	7	[Bop1, Cpsf2, Cpsf3, Cstf2, Las1l, Npm1, Tcf3]
GO:0031123	RNA 3'-end processing	GO_BiologicalProcess-EBI-QuickGO-GOA_01.03.2018_00h00	0.000163823	0.000268942	0.000116737	0.000175105	[6, 7, 8]	Group15	10.1266	8	[Cpsf2, Cpsf3, Cstf2, Exosc4, Fbl, Mtpap, Polr2d, Zc3h14]
GO:0000956	nuclear-transcribed mRNA catabolic process	GO_BiologicalProcess-EBI-QuickGO-GOA_01.03.2018_00h00	0.00531952	0.00612834	0.000116737	0.000175105	[6, 7, 8, 9]	Group15	6.54206	7	[Eif4a3, Exosc4, Mtpap, Papd5, Polr2d, Tcf3, Thrap3]
GO:0008334	histone mRNA metabolic process	GO_BiologicalProcess-EBI-QuickGO-GOA_01.03.2018_00h00	1.06444e-05	2.38289e-05	0.000116737	0.000175105	[7, 8]	Group15	31.25	5	[Cpsf2, Cpsf3, Exosc4, Mtpap, Papd5]
GO:0031124	mRNA 3'-end processing	GO_BiologicalProcess-EBI-QuickGO-GOA_01.03.2018_00h00	0.000433225	0.000651491	0.000116737	0.000175105	[7, 8, 9]	Group15	12	6	[Cpsf2, Cpsf3, Cstf2, Mtpap, Polr2d, Zc3h14]
GO:0042273	ribosomal large subunit biogenesis	GO_BiologicalProcess-EBI-QuickGO-GOA_01.03.2018_00h00	6.50119e-09	2.51124e-08	6.35661e-16	2.45184e-15	[4, 5]	Group16	17.9104	12	[Bop1, Ftsj3, Las1l, Mak16, Mrpl20, Nip7, Npm1, Nsa2, Rpl10l, Rsl24d1, Snu13, Surf6]
GO:0090305	nucleic acid phosphodiester bond hydrolysis	GO_BiologicalProcess-EBI-QuickGO-GOA_01.03.2018_00h00	0.018177	0.019149	6.35661e-16	2.45184e-15	[5, 6]	Group16	4.2735	10	[Bop1, Cpsf2, Cpsf3, Cstf2, Endog, Las1l, Lrpprc, Npm1, Rexo4, Tcf3]
GO:0090501	RNA phosphodiester bond hydrolysis	GO_BiologicalProcess-EBI-QuickGO-GOA_01.03.2018_00h00	0.0141717	0.0150909	6.35661e-16	2.45184e-15	[6, 7]	Group16	5.42636	7	[Bop1, Cpsf2, Cpsf3, Cstf2, Las1l, Npm1, Tcf3]
GO:0006364	rRNA processing	GO_BiologicalProcess-EBI-QuickGO-GOA_01.03.2018_00h00	1.86444e-14	1.46918e-13	6.35661e-16	2.45184e-15	[5, 7, 8, 9]	Group16	13.8122	25	[Bop1, Ddx56, Eif4a3, Emg1, Exosc4, Fbl, Ftsj3, Imp4, Las1l, Mak16, Mphosph10, Ngdn, Nol8, Npm1, Npm3, Nsa2, Papd5, Pwp2, Rrp1b, Rrp7a, Rrp8, Snu13, Tbl3, Wdr3, Wdr43]
GO:0000470	maturation of LSU-rRNA	GO_BiologicalProcess-EBI-QuickGO-GOA_01.03.2018_00h00	6.94451e-07	1.9001e-06	6.35661e-16	2.45184e-15	[5, 6, 8, 9, 10]	Group16	25.9259	7	[Bop1, Ftsj3, Las1l, Mak16, Npm1, Nsa2, Snu13]
GO:0031124	mRNA 3'-end processing	GO_BiologicalProcess-EBI-QuickGO-GOA_01.03.2018_00h00	0.000433225	0.000651491	6.35661e-16	2.45184e-15	[7, 8, 9]	Group16	12	6	[Cpsf2, Cpsf3, Cstf2, Mtpap, Polr2d, Zc3h14]
GO:0000460	maturation of 5.8S rRNA	GO_BiologicalProcess-EBI-QuickGO-GOA_01.03.2018_00h00	2.41807e-06	6.26788e-06	6.35661e-16	2.45184e-15	[6, 8, 9, 10]	Group16	21.875	7	[Bop1, Exosc4, Ftsj3, Las1l, Mak16, Npm1, Nsa2]
GO:0022613	ribonucleoprotein complex biogenesis	GO_BiologicalProcess-EBI-QuickGO-GOA_01.03.2018_00h00	3.08701e-18	4.34386e-17	9.03451e-33	6.09829e-32	[3]	Group17	10.2757	41	[Aatf, Bop1, Ddx56, Eif4a3, Emg1, Exosc4, Fbl, Ftsj3, Imp4, Isy1, Las1l, Lsg1, Mak16, Mphosph10, Mrpl20, Ngdn, Nip7, Nol8, Npm1, Npm3, Nsa2, Nup88, Papd5, Polr2d, Prpf19, Pwp2, Rbm5, Rpl10l, Rrp1b, Rrp7a, Rrp8, Rsl24d1, Sfswap, Slu7, Snu13, Srsf10, Srsf6, Surf6, Tbl3, Wdr3, Wdr43]
GO:0016070	RNA metabolic process	GO_BiologicalProcess-EBI-QuickGO-GOA_01.03.2018_00h00	7.7548e-30	3.05539e-28	9.03451e-33	6.09829e-32	[5, 6]	Group17	4.29814	173	[2210016F16Rik, Aatf, Actl6a, Actr8, Arhgef11, Arid1a, Arid4a, Arid4b, Atf7ip, Atrx, Aurkb, Bcas2, Birc5, Bop1, Brd8, Cd3eap, Cdk5rap2, Cenpf, Cenpk, Cherp, Cpsf2, Cpsf3, Cstf2, Ctnnb1, Cwc15, Ddx54, Ddx56, Dido1, Dpy30, Ears2, Ecsit, Eed, Eftud2, Ehmt1, Ehmt2, Eif4a3, Elavl1, Emg1, Emsy, Esf1, Exosc4, Fam208a, Fbl, Fbxw11, Fkbp8, Ftsj3, Gatad2b, Gtf2h2, H2afv, Hax1, Hdac1, Hist1h4a, Hnrnpa0, Hnr…
GO:0006396	RNA processing	GO_BiologicalProcess-EBI-QuickGO-GOA_01.03.2018_00h00	8.88306e-40	1.74996e-37	9.03451e-33	6.09829e-32	[5, 6, 7]	Group17	10.8005	85	[2210016F16Rik, Bcas2, Bop1, Cherp, Cpsf2, Cpsf3, Cstf2, Cwc15, Ddx54, Ddx56, Eftud2, Eif4a3, Emg1, Exosc4, Fbl, Ftsj3, Hnrnpa2b1, Hnrnpa3, Hnrnpc, Hnrnpm, Imp4, Ints10, Isy1, Khdrbs3, Larp7, Las1l, Mak16, Mphosph10, Mtpap, Ngdn, Nol8, Npm1, Npm3, Nsa2, Nup98, Papd5, Phrf1, Plrg1, Pnn, Polr2d, Ppie, Prpf19, Prpf4b, Pwp2, Rbbp6, Rbfox2, Rbm10, Rbm25, Rbm5, Rbmxl1, Rrp1b, Rrp7a, Rrp8, Safb, Safb2, …
GO:0016071	mRNA metabolic process	GO_BiologicalProcess-EBI-QuickGO-GOA_01.03.2018_00h00	2.17653e-28	5.3597e-27	9.03451e-33	6.09829e-32	[6, 7]	Group17	10.6897	62	[Bcas2, Cpsf2, Cpsf3, Cstf2, Cwc15, Eftud2, Eif4a3, Elavl1, Exosc4, Hnrnpa0, Hnrnpa2b1, Hnrnpa3, Hnrnpc, Hnrnpdl, Hnrnpm, Isy1, Khdrbs3, Mtpap, Npm1, Nup98, Papd5, Phrf1, Plrg1, Pnn, Polr2d, Ppie, Prpf19, Prpf4b, Rbbp6, Rbfox2, Rbm10, Rbm25, Rbm5, Rbmxl1, Safb, Safb2, Sap18, Sf3a3, Sf3b2, Sf3b5, Sf3b6, Sfpq, Sfswap, Slu7, Snrnp40, Snrnp48, Snu13, Son, Srsf10, Srsf6, Srsf7, Supt6, Tardbp, Tcf3, Th…
GO:0006397	mRNA processing	GO_BiologicalProcess-EBI-QuickGO-GOA_01.03.2018_00h00	1.56032e-32	1.02461e-30	9.03451e-33	6.09829e-32	[6, 7, 8]	Group17	13.8095	58	[Bcas2, Cpsf2, Cpsf3, Cstf2, Cwc15, Eftud2, Eif4a3, Hnrnpa2b1, Hnrnpa3, Hnrnpc, Hnrnpm, Isy1, Khdrbs3, Mtpap, Npm1, Nup98, Papd5, Phrf1, Plrg1, Pnn, Polr2d, Ppie, Prpf19, Prpf4b, Rbbp6, Rbfox2, Rbm10, Rbm25, Rbm5, Rbmxl1, Safb, Safb2, Sap18, Sf3a3, Sf3b2, Sf3b5, Sf3b6, Sfpq, Sfswap, Slu7, Snrnp40, Snrnp48, Snu13, Son, Srsf10, Srsf6, Srsf7, Supt6, Tardbp, Tcf3, Thoc1, Thoc7, Thrap3, Tra2a, Tra2b, …
GO:0008380	RNA splicing	GO_BiologicalProcess-EBI-QuickGO-GOA_01.03.2018_00h00	8.96573e-26	1.9625e-24	9.03451e-33	6.09829e-32	[6, 7, 8]	Group17	13.3903	47	[Bcas2, Cwc15, Eftud2, Eif4a3, Hnrnpa2b1, Hnrnpa3, Hnrnpc, Hnrnpm, Isy1, Khdrbs3, Npm1, Nup98, Plrg1, Pnn, Ppie, Prpf19, Prpf4b, Rbfox2, Rbm10, Rbm25, Rbm5, Rbmxl1, Rrp1b, Sap18, Sf3a3, Sf3b2, Sf3b5, Sf3b6, Sfpq, Sfswap, Slu7, Snrnp40, Snrnp48, Snu13, Son, Srsf10, Srsf6, Srsf7, Supt6, Tardbp, Thoc1, Thoc7, Thrap3, Tra2a, Tra2b, Wtap, Zfp326]
GO:0034470	ncRNA processing	GO_BiologicalProcess-EBI-QuickGO-GOA_01.03.2018_00h00	8.86935e-12	5.13901e-11	9.03451e-33	6.09829e-32	[6, 7, 8]	Group17	9.03427	29	[2210016F16Rik, Bop1, Ddx56, Eif4a3, Emg1, Exosc4, Fbl, Ftsj3, Hnrnpa2b1, Imp4, Ints10, Las1l, Mak16, Mphosph10, Ngdn, Nol8, Npm1, Npm3, Nsa2, Papd5, Pwp2, Rrp1b, Rrp7a, Rrp8, Snu13, Srrt, Tbl3, Wdr3, Wdr43]
GO:0000398	mRNA splicing, via spliceosome	GO_BiologicalProcess-EBI-QuickGO-GOA_01.03.2018_00h00	2.36333e-20	3.8798e-19	9.03451e-33	6.09829e-32	[7, 8, 9, 10, 11]	Group17	14.9123	34	[Bcas2, Cwc15, Eif4a3, Hnrnpa2b1, Hnrnpc, Hnrnpm, Isy1, Khdrbs3, Npm1, Nup98, Plrg1, Prpf19, Rbfox2, Rbm10, Rbm25, Rbm5, Rbmxl1, Sap18, Sf3a3, Sf3b2, Sf3b5, Sf3b6, Sfpq, Sfswap, Slu7, Snu13, Son, Srsf10, Srsf6, Srsf7, Thrap3, Tra2a, Tra2b, Wtap]
GO:0051701	interaction with host	GO_BiologicalProcess-EBI-QuickGO-GOA_01.03.2018_00h00	0.00978486	0.0107688	0.00139835	0.00171616	[3, 4]	Group18	5.83333	7	[Pcx, Smc3, Thoc1, Thoc7, Trim27, Trim28, Trim35]
GO:0048524	positive regulation of viral process	GO_BiologicalProcess-EBI-QuickGO-GOA_01.03.2018_00h00	0.00531815	0.00616279	0.00139835	0.00171616	[3, 4, 5, 6]	Group18	7.40741	6	[Pcx, Ppie, Rrp1b, Rsf1, Smarcb1, Smc3]
GO:0048525	negative regulation of viral process	GO_BiologicalProcess-EBI-QuickGO-GOA_01.03.2018_00h00	0.0163287	0.0172944	0.00139835	0.00171616	[3, 4, 5, 6]	Group18	6.66667	5	[Hdac1, Tardbp, Trim27, Trim28, Trim35]
GO:0050792	regulation of viral process	GO_BiologicalProcess-EBI-QuickGO-GOA_01.03.2018_00h00	0.000219406	0.000357215	0.00139835	0.00171616	[4, 5]	Group18	7.23684	11	[Hdac1, Pcx, Ppie, Rrp1b, Rsf1, Smarcb1, Smc3, Tardbp, Trim27, Trim28, Trim35]
GO:0051851	modification by host of symbiont morphology or physiology	GO_BiologicalProcess-EBI-QuickGO-GOA_01.03.2018_00h00	0.00126274	0.0017275	0.00139835	0.00171616	[4, 5]	Group18	9.83607	6	[Hdac1, Pcx, Rrp1b, Smarcb1, Smc3, Tardbp]
GO:1903900	regulation of viral life cycle	GO_BiologicalProcess-EBI-QuickGO-GOA_01.03.2018_00h00	0.0286086	0.0298196	0.00139835	0.00171616	[5, 6]	Group18	5.12821	6	[Pcx, Ppie, Smc3, Trim27, Trim28, Trim35]
GO:0046782	regulation of viral transcription	GO_BiologicalProcess-EBI-QuickGO-GOA_01.03.2018_00h00	0.000123475	0.000215261	0.00139835	0.00171616	[5, 6, 7]	Group18	15	6	[Hdac1, Rrp1b, Rsf1, Smarcb1, Tardbp, Trim27]
GO:0051053	negative regulation of DNA metabolic process	GO_BiologicalProcess-EBI-QuickGO-GOA_01.03.2018_00h00	0.0365092	0.03746	0.00139835	0.00171616	[4, 5, 6, 7, 8]	Group18	4.83871	6	[Hnrnpc, Papd5, Smc3, Terf1, Thoc1, Trim28]
GO:0071824	protein-DNA complex subunit organization	GO_BiologicalProcess-EBI-QuickGO-GOA_01.03.2018_00h00	4.69538e-09	1.92706e-08	5.33683e-15	1.80118e-14	[4]	Group19	10.2703	19	[Arid1a, Atf7ip, Atrx, Chaf1a, Grwd1, H1f0, Hist1h4a, Hjurp, Hp1bp3, Mis18a, Npm1, Rsf1, Setd2, Smarcb1, Smarcc1, Smarce1, Supt6, Taf4, Terf1]
GO:0006333	chromatin assembly or disassembly	GO_BiologicalProcess-EBI-QuickGO-GOA_01.03.2018_00h00	2.00292e-08	7.1741e-08	5.33683e-15	1.80118e-14	[4, 6]	Group19	12.1951	15	[Arid1a, Atrx, Chaf1a, Grwd1, H1f0, Hist1h4a, Hjurp, Hp1bp3, Mis18a, Npm1, Rsf1, Smarcb1, Smarcc1, Smarce1, Tpr]
GO:0006338	chromatin remodeling	GO_BiologicalProcess-EBI-QuickGO-GOA_01.03.2018_00h00	8.96143e-11	4.6458e-10	5.33683e-15	1.80118e-14	[4, 6]	Group19	13.8462	18	[Actl6a, Actr6, Actr8, Arid1a, Atrx, Ctnnb1, Gatad2b, Hdac1, Hjurp, Hnrnpc, Kdm6a, Mis18a, Mta2, Rsf1, Smarcb1, Smarcc1, Smarce1, Tpr]
GO:0034622	cellular protein-containing complex assembly	GO_BiologicalProcess-EBI-QuickGO-GOA_01.03.2018_00h00	1.03359e-08	3.84182e-08	5.33683e-15	1.80118e-14	[5]	Group19	5.02857	44	[Atf7ip, Atpaf2, Atrx, Bop1, Cep192, Chaf1a, Eps8, Grwd1, H1f0, Hax1, Hist1h4a, Hjurp, Hp1bp3, Isy1, Mis18a, Mrpl20, Ndufa10, Ndufa11, Ndufa2, Ndufa3, Ndufb7, Nip7, Npm1, Numa1, Nup107, Nup93, Nup98, Polr2d, Prpf19, Pwp2, Rbm5, Rpl10l, Rrp7a, Rsf1, Rsl24d1, Sfswap, Slu7, Snu13, Srsf10, Srsf6, Surf6, Taf4, Terf1, Trim27]
GO:0034728	nucleosome organization	GO_BiologicalProcess-EBI-QuickGO-GOA_01.03.2018_00h00	3.14934e-10	1.51322e-09	5.33683e-15	1.80118e-14	[4, 5, 6]	Group19	14.9533	16	[Arid1a, Atrx, Chaf1a, Grwd1, H1f0, Hist1h4a, Hjurp, Hp1bp3, Mis18a, Npm1, Rsf1, Setd2, Smarcb1, Smarcc1, Smarce1, Supt6]
GO:0031497	chromatin assembly	GO_BiologicalProcess-EBI-QuickGO-GOA_01.03.2018_00h00	4.90924e-06	1.2089e-05	5.33683e-15	1.80118e-14	[4, 5, 7]	Group19	10.8911	11	[Atrx, Chaf1a, Grwd1, H1f0, Hist1h4a, Hjurp, Hp1bp3, Mis18a, Npm1, Rsf1, Tpr]
GO:0065004	protein-DNA complex assembly	GO_BiologicalProcess-EBI-QuickGO-GOA_01.03.2018_00h00	1.35041e-05	2.9891e-05	5.33683e-15	1.80118e-14	[5, 6]	Group19	8.33333	13	[Atf7ip, Atrx, Chaf1a, Grwd1, H1f0, Hist1h4a, Hjurp, Hp1bp3, Mis18a, Npm1, Rsf1, Taf4, Terf1]
GO:0006323	DNA packaging	GO_BiologicalProcess-EBI-QuickGO-GOA_01.03.2018_00h00	5.5062e-07	1.57206e-06	5.33683e-15	1.80118e-14	[6]	Group19	10.219	14	[Atrx, Chaf1a, Grwd1, H1f0, Hist1h4a, Hjurp, Hp1bp3, Mis18a, Mta2, Npm1, Phf23, Rsf1, Smarcc1, Tpr]
GO:0043044	ATP-dependent chromatin remodeling	GO_BiologicalProcess-EBI-QuickGO-GOA_01.03.2018_00h00	4.91875e-10	2.20226e-09	5.33683e-15	1.80118e-14	[5, 7]	Group19	25.5814	11	[Actl6a, Arid1a, Gatad2b, Hdac1, Hjurp, Hnrnpc, Mis18a, Mta2, Smarcb1, Smarcc1, Smarce1]
GO:0006337	nucleosome disassembly	GO_BiologicalProcess-EBI-QuickGO-GOA_01.03.2018_00h00	5.04005e-06	1.22579e-05	5.33683e-15	1.80118e-14	[5, 6, 7, 8]	Group19	35.7143	5	[Arid1a, Grwd1, Smarcb1, Smarcc1, Smarce1]
GO:0044270	cellular nitrogen compound catabolic process	GO_BiologicalProcess-EBI-QuickGO-GOA_01.03.2018_00h00	0.00035025	0.000547613	1.12885e-10	3.0479e-10	[4]	Group20	4.79798	19	[Adpgk, Eif4a3, Elavl1, Endog, Exosc4, Hk2, Hnrnpa0, Hnrnpc, Lrpprc, Mtpap, Ogt, Papd5, Polr2d, Por, Rbm10, Tardbp, Tcf3, Thrap3, Zc3h14]
GO:0031330	negative regulation of cellular catabolic process	GO_BiologicalProcess-EBI-QuickGO-GOA_01.03.2018_00h00	0.00076286	0.00107345	1.12885e-10	3.0479e-10	[4, 5, 6]	Group20	5.88235	12	[Ehmt2, Elavl1, Hnrnpa0, Hnrnpc, Lrpprc, Mcl1, Phf23, Poldip2, Rbm10, Smarcc1, Tardbp, Thrap3]
GO:0010608	posttranscriptional regulation of gene expression	GO_BiologicalProcess-EBI-QuickGO-GOA_01.03.2018_00h00	7.37338e-05	0.000139669	1.12885e-10	3.0479e-10	[5, 6]	Group20	5.24934	20	[Eif4a3, Elavl1, Gle1, Hnrnpa0, Hnrnpa2b1, Hnrnpc, Igf2bp2, Lrpprc, Matr3, Ngdn, Nolc1, Npm1, Polr2d, Rbm10, Srrt, Tardbp, Tcof1, Thrap3, Tpr, Zc3h14]
GO:0006401	RNA catabolic process	GO_BiologicalProcess-EBI-QuickGO-GOA_01.03.2018_00h00	6.21282e-05	0.000119993	1.12885e-10	3.0479e-10	[5, 6, 7]	Group20	6.79612	14	[Eif4a3, Elavl1, Exosc4, Hnrnpa0, Hnrnpc, Lrpprc, Mtpap, Papd5, Polr2d, Rbm10, Tardbp, Tcf3, Thrap3, Zc3h14]
GO:0006412	translation	GO_BiologicalProcess-EBI-QuickGO-GOA_01.03.2018_00h00	0.0001288	0.000222576	1.12885e-10	3.0479e-10	[5, 6, 7]	Group20	4.38449	26	[Ears2, Eftud2, Eif4a3, Elavl1, Gfm2, Gle1, Hnrnpa2b1, Igf2bp2, Lrpprc, Mrpl13, Mrpl15, Mrpl20, Mrpl21, Mrpl55, Mrps2, Mrps5, Mrps6, Ngdn, Nolc1, Npm1, Polr2d, Rpl10l, Rsl24d1, Srrt, Tcof1, Tpr]
GO:0006417	regulation of translation	GO_BiologicalProcess-EBI-QuickGO-GOA_01.03.2018_00h00	0.0113975	0.0124739	1.12885e-10	3.0479e-10	[5, 6, 7, 8]	Group20	4.0625	13	[Eif4a3, Elavl1, Gle1, Hnrnpa2b1, Igf2bp2, Lrpprc, Ngdn, Nolc1, Npm1, Polr2d, Srrt, Tcof1, Tpr]
GO:1902369	negative regulation of RNA catabolic process	GO_BiologicalProcess-EBI-QuickGO-GOA_01.03.2018_00h00	5.29196e-05	0.000106379	1.12885e-10	3.0479e-10	[5, 6, 7, 8, 9]	Group20	14	7	[Elavl1, Hnrnpa0, Hnrnpc, Lrpprc, Rbm10, Tardbp, Thrap3]
GO:1903312	negative regulation of mRNA metabolic process	GO_BiologicalProcess-EBI-QuickGO-GOA_01.03.2018_00h00	1.36631e-12	8.97213e-12	1.12885e-10	3.0479e-10	[5, 6, 7, 8, 9]	Group20	21.0526	16	[Elavl1, Hnrnpa0, Hnrnpa2b1, Hnrnpc, Npm1, Rbm10, Rbmxl1, Sap18, Sfswap, Srsf10, Srsf6, Srsf7, Tardbp, Thrap3, Tra2b, Zc3h14]
GO:0043488	regulation of mRNA stability	GO_BiologicalProcess-EBI-QuickGO-GOA_01.03.2018_00h00	0.000415119	0.000629064	1.12885e-10	3.0479e-10	[4, 6, 7, 8, 9, 10]	Group20	10.1449	7	[Elavl1, Hnrnpa0, Hnrnpc, Rbm10, Tardbp, Thrap3, Zc3h14]
GO:0000956	nuclear-transcribed mRNA catabolic process	GO_BiologicalProcess-EBI-QuickGO-GOA_01.03.2018_00h00	0.00531952	0.00612834	1.12885e-10	3.0479e-10	[6, 7, 8, 9]	Group20	6.54206	7	[Eif4a3, Exosc4, Mtpap, Papd5, Polr2d, Tcf3, Thrap3]
GO:0022613	ribonucleoprotein complex biogenesis	GO_BiologicalProcess-EBI-QuickGO-GOA_01.03.2018_00h00	3.08701e-18	4.34386e-17	4.45385e-18	2.00423e-17	[3]	Group21	10.2757	41	[Aatf, Bop1, Ddx56, Eif4a3, Emg1, Exosc4, Fbl, Ftsj3, Imp4, Isy1, Las1l, Lsg1, Mak16, Mphosph10, Mrpl20, Ngdn, Nip7, Nol8, Npm1, Npm3, Nsa2, Nup88, Papd5, Polr2d, Prpf19, Pwp2, Rbm5, Rpl10l, Rrp1b, Rrp7a, Rrp8, Rsl24d1, Sfswap, Slu7, Snu13, Srsf10, Srsf6, Surf6, Tbl3, Wdr3, Wdr43]
GO:0042254	ribosome biogenesis	GO_BiologicalProcess-EBI-QuickGO-GOA_01.03.2018_00h00	1.34988e-17	1.56427e-16	4.45385e-18	2.00423e-17	[4]	Group21	12.6923	33	[Aatf, Bop1, Ddx56, Eif4a3, Emg1, Exosc4, Fbl, Ftsj3, Imp4, Las1l, Lsg1, Mak16, Mphosph10, Mrpl20, Ngdn, Nip7, Nol8, Npm1, Npm3, Nsa2, Nup88, Papd5, Pwp2, Rpl10l, Rrp1b, Rrp7a, Rrp8, Rsl24d1, Snu13, Surf6, Tbl3, Wdr3, Wdr43]
GO:0071826	ribonucleoprotein complex subunit organization	GO_BiologicalProcess-EBI-QuickGO-GOA_01.03.2018_00h00	3.20012e-07	9.27093e-07	4.45385e-18	2.00423e-17	[4]	Group21	8.29493	18	[Bop1, Gfm2, Isy1, Mrpl20, Nip7, Polr2d, Prpf19, Pwp2, Rbm5, Rpl10l, Rrp7a, Rsl24d1, Sfswap, Slu7, Snu13, Srsf10, Srsf6, Surf6]
GO:0042273	ribosomal large subunit biogenesis	GO_BiologicalProcess-EBI-QuickGO-GOA_01.03.2018_00h00	6.50119e-09	2.51124e-08	4.45385e-18	2.00423e-17	[4, 5]	Group21	17.9104	12	[Bop1, Ftsj3, Las1l, Mak16, Mrpl20, Nip7, Npm1, Nsa2, Rpl10l, Rsl24d1, Snu13, Surf6]
GO:0034622	cellular protein-containing complex assembly	GO_BiologicalProcess-EBI-QuickGO-GOA_01.03.2018_00h00	1.03359e-08	3.84182e-08	4.45385e-18	2.00423e-17	[5]	Group21	5.02857	44	[Atf7ip, Atpaf2, Atrx, Bop1, Cep192, Chaf1a, Eps8, Grwd1, H1f0, Hax1, Hist1h4a, Hjurp, Hp1bp3, Isy1, Mis18a, Mrpl20, Ndufa10, Ndufa11, Ndufa2, Ndufa3, Ndufb7, Nip7, Npm1, Numa1, Nup107, Nup93, Nup98, Polr2d, Prpf19, Pwp2, Rbm5, Rpl10l, Rrp7a, Rsf1, Rsl24d1, Sfswap, Slu7, Snu13, Srsf10, Srsf6, Surf6, Taf4, Terf1, Trim27]
GO:0042255	ribosome assembly	GO_BiologicalProcess-EBI-QuickGO-GOA_01.03.2018_00h00	1.72288e-05	3.64955e-05	4.45385e-18	2.00423e-17	[5, 6, 7]	Group21	13.7931	8	[Bop1, Mrpl20, Nip7, Pwp2, Rpl10l, Rrp7a, Rsl24d1, Surf6]
GO:0000470	maturation of LSU-rRNA	GO_BiologicalProcess-EBI-QuickGO-GOA_01.03.2018_00h00	6.94451e-07	1.9001e-06	4.45385e-18	2.00423e-17	[5, 6, 8, 9, 10]	Group21	25.9259	7	[Bop1, Ftsj3, Las1l, Mak16, Npm1, Nsa2, Snu13]
GO:0000460	maturation of 5.8S rRNA	GO_BiologicalProcess-EBI-QuickGO-GOA_01.03.2018_00h00	2.41807e-06	6.26788e-06	4.45385e-18	2.00423e-17	[6, 8, 9, 10]	Group21	21.875	7	[Bop1, Exosc4, Ftsj3, Las1l, Mak16, Npm1, Nsa2]
GO:0000245	spliceosomal complex assembly	GO_BiologicalProcess-EBI-QuickGO-GOA_01.03.2018_00h00	2.24682e-05	4.65919e-05	4.45385e-18	2.00423e-17	[5, 6, 7, 8, 9, 10, 11, 12]	Group21	15.9091	7	[Isy1, Prpf19, Rbm5, Sfswap, Slu7, Srsf10, Srsf6]
GO:0006376	mRNA splice site selection	GO_BiologicalProcess-EBI-QuickGO-GOA_01.03.2018_00h00	9.09618e-05	0.000164399	4.45385e-18	2.00423e-17	[5, 6, 7, 8, 9, 10, 11, 12, 13]	Group21	20.8333	5	[Isy1, Sfswap, Slu7, Srsf10, Srsf6]
GO:0022613	ribonucleoprotein complex biogenesis	GO_BiologicalProcess-EBI-QuickGO-GOA_01.03.2018_00h00	3.08701e-18	4.34386e-17	9.51942e-43	2.57024e-41	[3]	Group22	10.2757	41	[Aatf, Bop1, Ddx56, Eif4a3, Emg1, Exosc4, Fbl, Ftsj3, Imp4, Isy1, Las1l, Lsg1, Mak16, Mphosph10, Mrpl20, Ngdn, Nip7, Nol8, Npm1, Npm3, Nsa2, Nup88, Papd5, Polr2d, Prpf19, Pwp2, Rbm5, Rpl10l, Rrp1b, Rrp7a, Rrp8, Rsl24d1, Sfswap, Slu7, Snu13, Srsf10, Srsf6, Surf6, Tbl3, Wdr3, Wdr43]
GO:0042254	ribosome biogenesis	GO_BiologicalProcess-EBI-QuickGO-GOA_01.03.2018_00h00	1.34988e-17	1.56427e-16	9.51942e-43	2.57024e-41	[4]	Group22	12.6923	33	[Aatf, Bop1, Ddx56, Eif4a3, Emg1, Exosc4, Fbl, Ftsj3, Imp4, Las1l, Lsg1, Mak16, Mphosph10, Mrpl20, Ngdn, Nip7, Nol8, Npm1, Npm3, Nsa2, Nup88, Papd5, Pwp2, Rpl10l, Rrp1b, Rrp7a, Rrp8, Rsl24d1, Snu13, Surf6, Tbl3, Wdr3, Wdr43]
GO:0071826	ribonucleoprotein complex subunit organization	GO_BiologicalProcess-EBI-QuickGO-GOA_01.03.2018_00h00	3.20012e-07	9.27093e-07	9.51942e-43	2.57024e-41	[4]	Group22	8.29493	18	[Bop1, Gfm2, Isy1, Mrpl20, Nip7, Polr2d, Prpf19, Pwp2, Rbm5, Rpl10l, Rrp7a, Rsl24d1, Sfswap, Slu7, Snu13, Srsf10, Srsf6, Surf6]
GO:0042273	ribosomal large subunit biogenesis	GO_BiologicalProcess-EBI-QuickGO-GOA_01.03.2018_00h00	6.50119e-09	2.51124e-08	9.51942e-43	2.57024e-41	[4, 5]	Group22	17.9104	12	[Bop1, Ftsj3, Las1l, Mak16, Mrpl20, Nip7, Npm1, Nsa2, Rpl10l, Rsl24d1, Snu13, Surf6]
GO:0042274	ribosomal small subunit biogenesis	GO_BiologicalProcess-EBI-QuickGO-GOA_01.03.2018_00h00	1.24699e-06	3.3197e-06	9.51942e-43	2.57024e-41	[4, 5]	Group22	14.0845	10	[Emg1, Mphosph10, Ngdn, Npm1, Pwp2, Rrp7a, Snu13, Surf6, Tbl3, Wdr3]
GO:0006396	RNA processing	GO_BiologicalProcess-EBI-QuickGO-GOA_01.03.2018_00h00	8.88306e-40	1.74996e-37	9.51942e-43	2.57024e-41	[5, 6, 7]	Group22	10.8005	85	[2210016F16Rik, Bcas2, Bop1, Cherp, Cpsf2, Cpsf3, Cstf2, Cwc15, Ddx54, Ddx56, Eftud2, Eif4a3, Emg1, Exosc4, Fbl, Ftsj3, Hnrnpa2b1, Hnrnpa3, Hnrnpc, Hnrnpm, Imp4, Ints10, Isy1, Khdrbs3, Larp7, Las1l, Mak16, Mphosph10, Mtpap, Ngdn, Nol8, Npm1, Npm3, Nsa2, Nup98, Papd5, Phrf1, Plrg1, Pnn, Polr2d, Ppie, Prpf19, Prpf4b, Pwp2, Rbbp6, Rbfox2, Rbm10, Rbm25, Rbm5, Rbmxl1, Rrp1b, Rrp7a, Rrp8, Safb, Safb2, …
GO:0034660	ncRNA metabolic process	GO_BiologicalProcess-EBI-QuickGO-GOA_01.03.2018_00h00	5.58699e-12	3.33526e-11	9.51942e-43	2.57024e-41	[6, 7]	Group22	7.90698	34	[2210016F16Rik, Bop1, Cd3eap, Ddx56, Ears2, Eif4a3, Emg1, Exosc4, Fbl, Ftsj3, Hnrnpa2b1, Ice1, Imp4, Ints10, Las1l, Mak16, Mphosph10, Ngdn, Nol8, Npm1, Npm3, Nsa2, Papd5, Pwp2, Rrp1b, Rrp7a, Rrp8, Smarcb1, Snu13, Srrt, Tbl3, Tcof1, Wdr3, Wdr43]
GO:0034470	ncRNA processing	GO_BiologicalProcess-EBI-QuickGO-GOA_01.03.2018_00h00	8.86935e-12	5.13901e-11	9.51942e-43	2.57024e-41	[6, 7, 8]	Group22	9.03427	29	[2210016F16Rik, Bop1, Ddx56, Eif4a3, Emg1, Exosc4, Fbl, Ftsj3, Hnrnpa2b1, Imp4, Ints10, Las1l, Mak16, Mphosph10, Ngdn, Nol8, Npm1, Npm3, Nsa2, Papd5, Pwp2, Rrp1b, Rrp7a, Rrp8, Snu13, Srrt, Tbl3, Wdr3, Wdr43]
GO:0006364	rRNA processing	GO_BiologicalProcess-EBI-QuickGO-GOA_01.03.2018_00h00	1.86444e-14	1.46918e-13	9.51942e-43	2.57024e-41	[5, 7, 8, 9]	Group22	13.8122	25	[Bop1, Ddx56, Eif4a3, Emg1, Exosc4, Fbl, Ftsj3, Imp4, Las1l, Mak16, Mphosph10, Ngdn, Nol8, Npm1, Npm3, Nsa2, Papd5, Pwp2, Rrp1b, Rrp7a, Rrp8, Snu13, Tbl3, Wdr3, Wdr43]
GO:0000470	maturation of LSU-rRNA	GO_BiologicalProcess-EBI-QuickGO-GOA_01.03.2018_00h00	6.94451e-07	1.9001e-06	9.51942e-43	2.57024e-41	[5, 6, 8, 9, 10]	Group22	25.9259	7	[Bop1, Ftsj3, Las1l, Mak16, Npm1, Nsa2, Snu13]
GO:0030490	maturation of SSU-rRNA	GO_BiologicalProcess-EBI-QuickGO-GOA_01.03.2018_00h00	7.76353e-05	0.000145659	9.51942e-43	2.57024e-41	[5, 6, 8, 9, 10]	Group22	13.2075	7	[Emg1, Mphosph10, Ngdn, Pwp2, Snu13, Tbl3, Wdr3]
GO:0016072	rRNA metabolic process	GO_BiologicalProcess-EBI-QuickGO-GOA_01.03.2018_00h00	5.56895e-16	4.98674e-15	9.51942e-43	2.57024e-41	[7, 8]	Group22	13.7255	28	[Bop1, Cd3eap, Ddx56, Eif4a3, Emg1, Exosc4, Fbl, Ftsj3, Imp4, Las1l, Mak16, Mphosph10, Ngdn, Nol8, Npm1, Npm3, Nsa2, Papd5, Pwp2, Rrp1b, Rrp7a, Rrp8, Smarcb1, Snu13, Tbl3, Tcof1, Wdr3, Wdr43]
GO:0000460	maturation of 5.8S rRNA	GO_BiologicalProcess-EBI-QuickGO-GOA_01.03.2018_00h00	2.41807e-06	6.26788e-06	9.51942e-43	2.57024e-41	[6, 8, 9, 10]	Group22	21.875	7	[Bop1, Exosc4, Ftsj3, Las1l, Mak16, Npm1, Nsa2]
GO:0051701	interaction with host	GO_BiologicalProcess-EBI-QuickGO-GOA_01.03.2018_00h00	0.00978486	0.0107688	9.23415e-10	2.07768e-09	[3, 4]	Group23	5.83333	7	[Pcx, Smc3, Thoc1, Thoc7, Trim27, Trim28, Trim35]
GO:0051985	negative regulation of chromosome segregation	GO_BiologicalProcess-EBI-QuickGO-GOA_01.03.2018_00h00	1.63621e-05	3.58148e-05	9.23415e-10	2.07768e-09	[3, 4, 5]	Group23	16.6667	7	[Atrx, Cep192, Chtf18, Mad1l1, Rad21, Terf1, Tpr]
GO:0010948	negative regulation of cell cycle process	GO_BiologicalProcess-EBI-QuickGO-GOA_01.03.2018_00h00	0.00197522	0.00252675	9.23415e-10	2.07768e-09	[3, 4, 5, 6]	Group23	5.55556	11	[Atrx, Aurkb, Cdk5rap2, Cep192, Jade1, Mad1l1, Npm1, Rad21, Smc3, Terf1, Tpr]
GO:0006259	DNA metabolic process	GO_BiologicalProcess-EBI-QuickGO-GOA_01.03.2018_00h00	8.59018e-09	3.25435e-08	9.23415e-10	2.07768e-09	[4, 5, 6]	Group23	5.13126	43	[Actl6a, Actr8, Atf7ip, Atrx, Aurkb, Cep63, Chaf1a, Chchd4, Chtf18, Ctnnb1, Ehmt1, Ehmt2, Emsy, Endog, Exosc4, Grwd1, Gtf2h2, Hdac1, Hnrnpc, Kdm2a, Lmna, Mis18a, Mta2, Nfrkb, Npm1, Nsd2, Nup98, Papd5, Pole2, Prpf19, Rad21, Rbbp6, Setd2, Sfpq, Smarcb1, Smc3, Smc6, Supt6, Tcf3, Terf1, Thoc1, Trim28, Ylpm1]
GO:0045930	negative regulation of mitotic cell cycle	GO_BiologicalProcess-EBI-QuickGO-GOA_01.03.2018_00h00	0.00698069	0.00781361	9.23415e-10	2.07768e-09	[4, 5, 6]	Group23	4.9505	10	[Atrx, Aurkb, Cep192, Ctnnb1, Jade1, Mad1l1, Rad21, Terf1, Tpr, Trim35]
GO:0033044	regulation of chromosome organization	GO_BiologicalProcess-EBI-QuickGO-GOA_01.03.2018_00h00	5.71455e-08	1.94098e-07	9.23415e-10	2.07768e-09	[5, 6]	Group23	7.41935	23	[Atrx, Aurkb, Cep192, Ctnnb1, Eed, Ehmt2, Hnrnpc, Kdm2a, L3mbtl2, Lmna, Mad1l1, Mtf2, Numa1, Ogt, Papd5, Rad21, Sfpq, Smarcb1, Supt6, Terf1, Tpr, Trim28, Ylpm1]
GO:0051052	regulation of DNA metabolic process	GO_BiologicalProcess-EBI-QuickGO-GOA_01.03.2018_00h00	5.29937e-05	0.000105452	9.23415e-10	2.07768e-09	[4, 5, 6, 7]	Group23	5.37634	20	[Atrx, Aurkb, Chtf18, Ctnnb1, Ehmt2, Endog, Hnrnpc, Lmna, Mis18a, Npm1, Nsd2, Papd5, Rbbp6, Setd2, Smc3, Supt6, Terf1, Thoc1, Trim28, Ylpm1]
GO:0000723	telomere maintenance	GO_BiologicalProcess-EBI-QuickGO-GOA_01.03.2018_00h00	0.000707002	0.00100927	9.23415e-10	2.07768e-09	[5, 6, 7]	Group23	7.37705	9	[Atrx, Aurkb, Ctnnb1, Hnrnpc, Lmna, Papd5, Smc6, Terf1, Ylpm1]
GO:0006260	DNA replication	GO_BiologicalProcess-EBI-QuickGO-GOA_01.03.2018_00h00	0.00262836	0.00321606	9.23415e-10	2.07768e-09	[5, 6, 7]	Group23	5.08475	12	[Atrx, Chaf1a, Chtf18, Ehmt2, Grwd1, Npm1, Nup98, Pole2, Rbbp6, Smc3, Terf1, Thoc1]
GO:0051053	negative regulation of DNA metabolic process	GO_BiologicalProcess-EBI-QuickGO-GOA_01.03.2018_00h00	0.0365092	0.03746	9.23415e-10	2.07768e-09	[4, 5, 6, 7, 8]	Group23	4.83871	6	[Hnrnpc, Papd5, Smc3, Terf1, Thoc1, Trim28]
GO:0071897	DNA biosynthetic process	GO_BiologicalProcess-EBI-QuickGO-GOA_01.03.2018_00h00	0.0133161	0.0142569	9.23415e-10	2.07768e-09	[5, 6, 7]	Group23	5.06329	8	[Aurkb, Chtf18, Ctnnb1, Hnrnpc, Npm1, Papd5, Pole2, Terf1]
GO:0006275	regulation of DNA replication	GO_BiologicalProcess-EBI-QuickGO-GOA_01.03.2018_00h00	0.00409354	0.00477176	9.23415e-10	2.07768e-09	[5, 6, 7, 8]	Group23	6.86275	7	[Atrx, Chtf18, Ehmt2, Npm1, Rbbp6, Smc3, Terf1]
GO:0006261	DNA-dependent DNA replication	GO_BiologicalProcess-EBI-QuickGO-GOA_01.03.2018_00h00	0.0341237	0.0351956	9.23415e-10	2.07768e-09	[6, 7, 8]	Group23	4.91803	6	[Atrx, Chtf18, Npm1, Pole2, Smc3, Thoc1]
GO:0032210	regulation of telomere maintenance via telomerase	GO_BiologicalProcess-EBI-QuickGO-GOA_01.03.2018_00h00	0.00298287	0.00360506	9.23415e-10	2.07768e-09	[5, 6, 7, 8, 9, 10]	Group23	10	5	[Aurkb, Ctnnb1, Hnrnpc, Papd5, Terf1]
GO:0000380	alternative mRNA splicing, via spliceosome	GO_BiologicalProcess-EBI-QuickGO-GOA_01.03.2018_00h00	1.52862e-13	1.0384e-12	1.31351e-35	1.18216e-34	[8, 9, 10, 11, 12]	Group24	26.7857	15	[Eif4a3, Hnrnpm, Rbfox2, Rbm10, Rbm25, Rbm5, Rbmxl1, Sap18, Sfpq, Sfswap, Slu7, Srsf6, Thrap3, Tra2b, Wtap]
GO:0000381	regulation of alternative mRNA splicing, via spliceosome	GO_BiologicalProcess-EBI-QuickGO-GOA_01.03.2018_00h00	3.72546e-10	1.74742e-09	1.31351e-35	1.18216e-34	[7, 8, 9, 10, 11, 12, 13]	Group24	26.1905	11	[Eif4a3, Rbfox2, Rbm10, Rbm25, Rbm5, Rbmxl1, Sap18, Srsf6, Thrap3, Tra2b, Wtap]
GO:0010608	posttranscriptional regulation of gene expression	GO_BiologicalProcess-EBI-QuickGO-GOA_01.03.2018_00h00	7.37338e-05	0.000139669	1.31351e-35	1.18216e-34	[5, 6]	Group24	5.24934	20	[Eif4a3, Elavl1, Gle1, Hnrnpa0, Hnrnpa2b1, Hnrnpc, Igf2bp2, Lrpprc, Matr3, Ngdn, Nolc1, Npm1, Polr2d, Rbm10, Srrt, Tardbp, Tcof1, Thrap3, Tpr, Zc3h14]
GO:0006396	RNA processing	GO_BiologicalProcess-EBI-QuickGO-GOA_01.03.2018_00h00	8.88306e-40	1.74996e-37	1.31351e-35	1.18216e-34	[5, 6, 7]	Group24	10.8005	85	[2210016F16Rik, Bcas2, Bop1, Cherp, Cpsf2, Cpsf3, Cstf2, Cwc15, Ddx54, Ddx56, Eftud2, Eif4a3, Emg1, Exosc4, Fbl, Ftsj3, Hnrnpa2b1, Hnrnpa3, Hnrnpc, Hnrnpm, Imp4, Ints10, Isy1, Khdrbs3, Larp7, Las1l, Mak16, Mphosph10, Mtpap, Ngdn, Nol8, Npm1, Npm3, Nsa2, Nup98, Papd5, Phrf1, Plrg1, Pnn, Polr2d, Ppie, Prpf19, Prpf4b, Pwp2, Rbbp6, Rbfox2, Rbm10, Rbm25, Rbm5, Rbmxl1, Rrp1b, Rrp7a, Rrp8, Safb, Safb2, …
GO:0006401	RNA catabolic process	GO_BiologicalProcess-EBI-QuickGO-GOA_01.03.2018_00h00	6.21282e-05	0.000119993	1.31351e-35	1.18216e-34	[5, 6, 7]	Group24	6.79612	14	[Eif4a3, Elavl1, Exosc4, Hnrnpa0, Hnrnpc, Lrpprc, Mtpap, Papd5, Polr2d, Rbm10, Tardbp, Tcf3, Thrap3, Zc3h14]
GO:0016071	mRNA metabolic process	GO_BiologicalProcess-EBI-QuickGO-GOA_01.03.2018_00h00	2.17653e-28	5.3597e-27	1.31351e-35	1.18216e-34	[6, 7]	Group24	10.6897	62	[Bcas2, Cpsf2, Cpsf3, Cstf2, Cwc15, Eftud2, Eif4a3, Elavl1, Exosc4, Hnrnpa0, Hnrnpa2b1, Hnrnpa3, Hnrnpc, Hnrnpdl, Hnrnpm, Isy1, Khdrbs3, Mtpap, Npm1, Nup98, Papd5, Phrf1, Plrg1, Pnn, Polr2d, Ppie, Prpf19, Prpf4b, Rbbp6, Rbfox2, Rbm10, Rbm25, Rbm5, Rbmxl1, Safb, Safb2, Sap18, Sf3a3, Sf3b2, Sf3b5, Sf3b6, Sfpq, Sfswap, Slu7, Snrnp40, Snrnp48, Snu13, Son, Srsf10, Srsf6, Srsf7, Supt6, Tardbp, Tcf3, Th…
GO:1903311	regulation of mRNA metabolic process	GO_BiologicalProcess-EBI-QuickGO-GOA_01.03.2018_00h00	1.78557e-17	1.85135e-16	1.31351e-35	1.18216e-34	[5, 6, 7, 8]	Group24	14.8718	29	[Eif4a3, Elavl1, Hnrnpa0, Hnrnpa2b1, Hnrnpc, Khdrbs3, Npm1, Nup98, Prpf19, Rbfox2, Rbm10, Rbm25, Rbm5, Rbmxl1, Safb, Safb2, Sap18, Sfswap, Son, Srsf10, Srsf6, Srsf7, Supt6, Tardbp, Thrap3, Tra2a, Tra2b, Wtap, Zc3h14]
GO:0006397	mRNA processing	GO_BiologicalProcess-EBI-QuickGO-GOA_01.03.2018_00h00	1.56032e-32	1.02461e-30	1.31351e-35	1.18216e-34	[6, 7, 8]	Group24	13.8095	58	[Bcas2, Cpsf2, Cpsf3, Cstf2, Cwc15, Eftud2, Eif4a3, Hnrnpa2b1, Hnrnpa3, Hnrnpc, Hnrnpm, Isy1, Khdrbs3, Mtpap, Npm1, Nup98, Papd5, Phrf1, Plrg1, Pnn, Polr2d, Ppie, Prpf19, Prpf4b, Rbbp6, Rbfox2, Rbm10, Rbm25, Rbm5, Rbmxl1, Safb, Safb2, Sap18, Sf3a3, Sf3b2, Sf3b5, Sf3b6, Sfpq, Sfswap, Slu7, Snrnp40, Snrnp48, Snu13, Son, Srsf10, Srsf6, Srsf7, Supt6, Tardbp, Tcf3, Thoc1, Thoc7, Thrap3, Tra2a, Tra2b, …
GO:0008380	RNA splicing	GO_BiologicalProcess-EBI-QuickGO-GOA_01.03.2018_00h00	8.96573e-26	1.9625e-24	1.31351e-35	1.18216e-34	[6, 7, 8]	Group24	13.3903	47	[Bcas2, Cwc15, Eftud2, Eif4a3, Hnrnpa2b1, Hnrnpa3, Hnrnpc, Hnrnpm, Isy1, Khdrbs3, Npm1, Nup98, Plrg1, Pnn, Ppie, Prpf19, Prpf4b, Rbfox2, Rbm10, Rbm25, Rbm5, Rbmxl1, Rrp1b, Sap18, Sf3a3, Sf3b2, Sf3b5, Sf3b6, Sfpq, Sfswap, Slu7, Snrnp40, Snrnp48, Snu13, Son, Srsf10, Srsf6, Srsf7, Supt6, Tardbp, Thoc1, Thoc7, Thrap3, Tra2a, Tra2b, Wtap, Zfp326]
GO:0043484	regulation of RNA splicing	GO_BiologicalProcess-EBI-QuickGO-GOA_01.03.2018_00h00	1.35116e-16	1.26751e-15	1.31351e-35	1.18216e-34	[5, 6, 7, 8, 9]	Group24	19.1667	23	[Eif4a3, Hnrnpa2b1, Khdrbs3, Npm1, Nup98, Prpf19, Rbfox2, Rbm10, Rbm25, Rbm5, Rbmxl1, Rrp1b, Sap18, Sfswap, Son, Srsf10, Srsf6, Srsf7, Thrap3, Tra2a, Tra2b, Wtap, Zfp326]
GO:0050684	regulation of mRNA processing	GO_BiologicalProcess-EBI-QuickGO-GOA_01.03.2018_00h00	1.21995e-19	1.84869e-18	1.31351e-35	1.18216e-34	[5, 6, 7, 8, 9]	Group24	22.3214	25	[Eif4a3, Hnrnpa2b1, Khdrbs3, Npm1, Nup98, Prpf19, Rbfox2, Rbm10, Rbm25, Rbm5, Rbmxl1, Safb, Safb2, Sap18, Sfswap, Son, Srsf10, Srsf6, Srsf7, Supt6, Thrap3, Tra2a, Tra2b, Wtap, Zc3h14]
GO:1902369	negative regulation of RNA catabolic process	GO_BiologicalProcess-EBI-QuickGO-GOA_01.03.2018_00h00	5.29196e-05	0.000106379	1.31351e-35	1.18216e-34	[5, 6, 7, 8, 9]	Group24	14	7	[Elavl1, Hnrnpa0, Hnrnpc, Lrpprc, Rbm10, Tardbp, Thrap3]
GO:1903312	negative regulation of mRNA metabolic process	GO_BiologicalProcess-EBI-QuickGO-GOA_01.03.2018_00h00	1.36631e-12	8.97213e-12	1.31351e-35	1.18216e-34	[5, 6, 7, 8, 9]	Group24	21.0526	16	[Elavl1, Hnrnpa0, Hnrnpa2b1, Hnrnpc, Npm1, Rbm10, Rbmxl1, Sap18, Sfswap, Srsf10, Srsf6, Srsf7, Tardbp, Thrap3, Tra2b, Zc3h14]
GO:0043488	regulation of mRNA stability	GO_BiologicalProcess-EBI-QuickGO-GOA_01.03.2018_00h00	0.000415119	0.000629064	1.31351e-35	1.18216e-34	[4, 6, 7, 8, 9, 10]	Group24	10.1449	7	[Elavl1, Hnrnpa0, Hnrnpc, Rbm10, Tardbp, Thrap3, Zc3h14]
GO:0050686	negative regulation of mRNA processing	GO_BiologicalProcess-EBI-QuickGO-GOA_01.03.2018_00h00	2.86661e-11	1.56867e-10	1.31351e-35	1.18216e-34	[5, 6, 7, 8, 9, 10]	Group24	32.3529	11	[Hnrnpa2b1, Npm1, Rbm10, Rbmxl1, Sap18, Sfswap, Srsf10, Srsf6, Srsf7, Tra2b, Zc3h14]
GO:0000398	mRNA splicing, via spliceosome	GO_BiologicalProcess-EBI-QuickGO-GOA_01.03.2018_00h00	2.36333e-20	3.8798e-19	1.31351e-35	1.18216e-34	[7, 8, 9, 10, 11]	Group24	14.9123	34	[Bcas2, Cwc15, Eif4a3, Hnrnpa2b1, Hnrnpc, Hnrnpm, Isy1, Khdrbs3, Npm1, Nup98, Plrg1, Prpf19, Rbfox2, Rbm10, Rbm25, Rbm5, Rbmxl1, Sap18, Sf3a3, Sf3b2, Sf3b5, Sf3b6, Sfpq, Sfswap, Slu7, Snu13, Son, Srsf10, Srsf6, Srsf7, Thrap3, Tra2a, Tra2b, Wtap]
GO:0048024	regulation of mRNA splicing, via spliceosome	GO_BiologicalProcess-EBI-QuickGO-GOA_01.03.2018_00h00	5.12568e-18	6.31099e-17	1.31351e-35	1.18216e-34	[6, 7, 8, 9, 10, 11, 12]	Group24	25.6098	21	[Eif4a3, Hnrnpa2b1, Khdrbs3, Npm1, Nup98, Prpf19, Rbfox2, Rbm10, Rbm25, Rbm5, Rbmxl1, Sap18, Sfswap, Son, Srsf10, Srsf6, Srsf7, Thrap3, Tra2a, Tra2b, Wtap]
GO:0048026	positive regulation of mRNA splicing, via spliceosome	GO_BiologicalProcess-EBI-QuickGO-GOA_01.03.2018_00h00	1.4519e-07	4.54006e-07	1.31351e-35	1.18216e-34	[6, 7, 8, 9, 10, 11, 12, 13]	Group24	31.8182	7	[Eif4a3, Nup98, Prpf19, Rbmxl1, Thrap3, Tra2a, Tra2b]
GO:0006403	RNA localization	GO_BiologicalProcess-EBI-QuickGO-GOA_01.03.2018_00h00	1.54045e-25	3.03469e-24	1.45401e-12	4.36203e-12	[3]	Group25	19.3548	36	[Aaas, Eif4a3, Fbl, Gle1, Hnrnpa2b1, Igf2bp2, Lrpprc, Npm1, Nup107, Nup133, Nup155, Nup160, Nup210, Nup214, Nup35, Nup37, Nup43, Nup50, Nup54, Nup62, Nup88, Nup93, Nup98, Nupl1, Nupl2, Polr2d, Rae1, Ranbp2, Setd2, Srsf10, Srsf7, Supt6, Terf1, Thoc1, Thoc7, Tpr]
GO:0006997	nucleus organization	GO_BiologicalProcess-EBI-QuickGO-GOA_01.03.2018_00h00	2.88336e-07	8.47794e-07	1.45401e-12	4.36203e-12	[4]	Group25	11.7117	13	[Emg1, Lmna, Nolc1, Nup107, Nup133, Nup155, Nup35, Nup54, Nup93, Nup98, Sumo1, Tardbp, Tpr]
GO:0006998	nuclear envelope organization	GO_BiologicalProcess-EBI-QuickGO-GOA_01.03.2018_00h00	0.000241192	0.000383184	1.45401e-12	4.36203e-12	[4, 5]	Group25	13.3333	6	[Lmna, Nup155, Nup54, Nup93, Sumo1, Tardbp]
GO:0006999	nuclear pore organization	GO_BiologicalProcess-EBI-QuickGO-GOA_01.03.2018_00h00	6.17106e-09	2.4314e-08	1.45401e-12	4.36203e-12	[4, 5]	Group25	46.6667	7	[Nup107, Nup133, Nup35, Nup54, Nup93, Nup98, Tpr]
GO:0000972	transcription-dependent tethering of RNA polymerase II gene DNA at nuclear periphery	GO_BiologicalProcess-EBI-QuickGO-GOA_01.03.2018_00h00	5.92588e-08	1.97864e-07	1.45401e-12	4.36203e-12	[5]	Group25	71.4286	5	[Nup107, Nup133, Nup155, Nup98, Rae1]
GO:0033365	protein localization to organelle	GO_BiologicalProcess-EBI-QuickGO-GOA_01.03.2018_00h00	3.73701e-09	1.56636e-08	1.45401e-12	4.36203e-12	[5]	Group25	5.35714	42	[Actl6a, Atrx, Aurkb, Cep63, Champ1, Chchd4, Cherp, Fbxw11, Gls2, Hk2, Kpnb1, Lmna, Mis18a, Nol8, Npm1, Numa1, Nup107, Nup133, Nup155, Nup214, Nup35, Nup50, Nup54, Nup62, Nup88, Nup93, Nup98, Nupl1, Pacsin2, Pcm1, Pex13, Plrg1, Rad21, Rae1, Ranbp2, Rangap1, Setd2, Sumo1, Terf1, Timm13, Tpr, Trim28]
GO:0072594	establishment of protein localization to organelle	GO_BiologicalProcess-EBI-QuickGO-GOA_01.03.2018_00h00	6.37689e-07	1.79464e-06	1.45401e-12	4.36203e-12	[4, 5, 6]	Group25	5.64516	28	[Actl6a, Chchd4, Cherp, Fbxw11, Gls2, Hk2, Kpnb1, Lmna, Mis18a, Nup107, Nup133, Nup155, Nup214, Nup35, Nup50, Nup54, Nup62, Nup88, Nup93, Nup98, Nupl1, Pex13, Rae1, Ranbp2, Terf1, Timm13, Tpr, Trim28]
GO:0006913	nucleocytoplasmic transport	GO_BiologicalProcess-EBI-QuickGO-GOA_01.03.2018_00h00	6.09399e-14	4.44635e-13	1.45401e-12	4.36203e-12	[5, 6]	Group25	8.99743	35	[Aaas, Chchd4, Cherp, Fbxw11, Gle1, Hnrnpa2b1, Kpnb1, Lmna, Lsg1, Npm1, Nup107, Nup133, Nup155, Nup160, Nup214, Nup35, Nup50, Nup54, Nup62, Nup88, Nup93, Nup98, Nupl1, Nupl2, Polr2d, Rae1, Ranbp2, Rangap1, Setd2, Srsf10, Supt6, Thoc1, Thoc7, Tpr, Trim28]
GO:0006886	intracellular protein transport	GO_BiologicalProcess-EBI-QuickGO-GOA_01.03.2018_00h00	1.28467e-07	4.08195e-07	1.45401e-12	4.36203e-12	[4, 5, 6, 7, 8]	Group25	4.72973	42	[Actl6a, Chchd4, Cherp, Fbxw11, Gle1, Gls2, Hnrnpa2b1, Ice1, Kpnb1, Lmna, Mis18a, Npm1, Nsf, Nup107, Nup133, Nup155, Nup160, Nup214, Nup35, Nup50, Nup54, Nup62, Nup88, Nup93, Nup98, Nupl1, Nupl2, Pcm1, Pex13, Polr2d, Rae1, Ranbp2, Rangap1, Setd2, Slu7, Srsf10, Supt6, Thoc1, Thoc7, Timm13, Tpr, Trim28]
GO:0034504	protein localization to nucleus	GO_BiologicalProcess-EBI-QuickGO-GOA_01.03.2018_00h00	3.14832e-08	1.0881e-07	1.45401e-12	4.36203e-12	[6]	Group25	7.14286	25	[Cherp, Fbxw11, Kpnb1, Lmna, Nol8, Npm1, Nup107, Nup133, Nup155, Nup214, Nup35, Nup50, Nup54, Nup62, Nup88, Nup93, Nup98, Nupl1, Plrg1, Rae1, Ranbp2, Rangap1, Sumo1, Tpr, Trim28]
GO:0046822	regulation of nucleocytoplasmic transport	GO_BiologicalProcess-EBI-QuickGO-GOA_01.03.2018_00h00	0.000585999	0.000848837	1.45401e-12	4.36203e-12	[5, 6, 7]	Group25	6.06061	12	[Chchd4, Cherp, Fbxw11, Nup214, Nup54, Nup62, Nup93, Rangap1, Setd2, Supt6, Tpr, Trim28]
GO:1900180	regulation of protein localization to nucleus	GO_BiologicalProcess-EBI-QuickGO-GOA_01.03.2018_00h00	0.0191914	0.0201102	1.45401e-12	4.36203e-12	[5, 6, 7]	Group25	4.45545	9	[Cherp, Fbxw11, Lmna, Npm1, Nup54, Nup62, Nup93, Tpr, Trim28]
GO:0051028	mRNA transport	GO_BiologicalProcess-EBI-QuickGO-GOA_01.03.2018_00h00	1.10046e-28	3.61317e-27	1.45401e-12	4.36203e-12	[5, 6, 8]	Group25	28.8288	32	[Aaas, Eif4a3, Gle1, Hnrnpa2b1, Igf2bp2, Lrpprc, Nup107, Nup133, Nup155, Nup160, Nup210, Nup214, Nup35, Nup37, Nup43, Nup50, Nup54, Nup62, Nup88, Nup93, Nup98, Nupl1, Nupl2, Polr2d, Ranbp2, Setd2, Srsf10, Srsf7, Supt6, Thoc1, Thoc7, Tpr]
GO:0006405	RNA export from nucleus	GO_BiologicalProcess-EBI-QuickGO-GOA_01.03.2018_00h00	1.4972e-17	1.6386e-16	1.45401e-12	4.36203e-12	[5, 6, 7, 8]	Group25	24.4186	21	[Gle1, Hnrnpa2b1, Npm1, Nup107, Nup133, Nup155, Nup160, Nup214, Nup62, Nup88, Nup93, Nup98, Polr2d, Rae1, Ranbp2, Setd2, Srsf10, Supt6, Thoc1, Thoc7, Tpr]
GO:0017038	protein import	GO_BiologicalProcess-EBI-QuickGO-GOA_01.03.2018_00h00	2.7578e-08	9.70154e-08	1.45401e-12	4.36203e-12	[5, 6, 7, 8]	Group25	7.71812	23	[Chchd4, Cherp, Fbxw11, Kpnb1, Lmna, Nup107, Nup133, Nup155, Nup214, Nup35, Nup50, Nup54, Nup62, Nup88, Nup93, Nup98, Nupl1, Pex13, Rae1, Ranbp2, Timm13, Tpr, Trim28]
GO:0051168	nuclear export	GO_BiologicalProcess-EBI-QuickGO-GOA_01.03.2018_00h00	1.03475e-16	1.01923e-15	1.45401e-12	4.36203e-12	[6, 7]	Group25	17.1233	25	[Chchd4, Gle1, Hnrnpa2b1, Lsg1, Npm1, Nup107, Nup133, Nup155, Nup160, Nup214, Nup62, Nup88, Nup93, Nup98, Nupl2, Polr2d, Rae1, Ranbp2, Rangap1, Setd2, Srsf10, Supt6, Thoc1, Thoc7, Tpr]
GO:0071426	ribonucleoprotein complex export from nucleus	GO_BiologicalProcess-EBI-QuickGO-GOA_01.03.2018_00h00	1.1843e-15	9.72117e-15	1.45401e-12	4.36203e-12	[3, 4, 6, 7, 8, 9, 10]	Group25	25.7143	18	[Gle1, Hnrnpa2b1, Npm1, Nup107, Nup133, Nup155, Nup160, Nup214, Nup62, Nup88, Nup93, Polr2d, Setd2, Srsf10, Supt6, Thoc1, Thoc7, Tpr]
GO:0006606	protein import into nucleus	GO_BiologicalProcess-EBI-QuickGO-GOA_01.03.2018_00h00	1.18884e-07	3.83937e-07	1.45401e-12	4.36203e-12	[5, 6, 7, 8, 9]	Group25	8.03213	20	[Cherp, Fbxw11, Kpnb1, Lmna, Nup107, Nup133, Nup155, Nup214, Nup35, Nup50, Nup54, Nup62, Nup88, Nup93, Nup98, Nupl1, Rae1, Ranbp2, Tpr, Trim28]
GO:0006611	protein export from nucleus	GO_BiologicalProcess-EBI-QuickGO-GOA_01.03.2018_00h00	4.65252e-14	3.52518e-13	1.45401e-12	4.36203e-12	[5, 6, 7, 8, 9]	Group25	16.8	21	[Chchd4, Gle1, Hnrnpa2b1, Npm1, Nup107, Nup133, Nup155, Nup160, Nup214, Nup62, Nup88, Nup93, Nupl2, Polr2d, Rangap1, Setd2, Srsf10, Supt6, Thoc1, Thoc7, Tpr]
GO:0033157	regulation of intracellular protein transport	GO_BiologicalProcess-EBI-QuickGO-GOA_01.03.2018_00h00	0.00176868	0.0022923	1.45401e-12	4.36203e-12	[5, 6, 7, 8, 9]	Group25	4.54545	16	[Actl6a, Chchd4, Cherp, Fbxw11, Gls2, Ice1, Mis18a, Nup54, Nup62, Nup93, Pcm1, Rangap1, Setd2, Supt6, Tpr, Trim28]
GO:0042306	regulation of protein import into nucleus	GO_BiologicalProcess-EBI-QuickGO-GOA_01.03.2018_00h00	0.0324085	0.0336025	1.45401e-12	4.36203e-12	[6, 7, 8, 9, 10]	Group25	4.57516	7	[Cherp, Fbxw11, Nup54, Nup62, Nup93, Tpr, Trim28]
GO:0046825	regulation of protein export from nucleus	GO_BiologicalProcess-EBI-QuickGO-GOA_01.03.2018_00h00	0.00136154	0.00184982	1.45401e-12	4.36203e-12	[6, 7, 8, 9, 10]	Group25	11.9048	5	[Chchd4, Rangap1, Setd2, Supt6, Tpr]
GO:0006406	mRNA export from nucleus	GO_BiologicalProcess-EBI-QuickGO-GOA_01.03.2018_00h00	9.87143e-16	8.45509e-15	1.45401e-12	4.36203e-12	[5, 6, 7, 8, 9, 10, 11, 12]	Group25	32	16	[Gle1, Hnrnpa2b1, Nup107, Nup133, Nup155, Nup160, Nup214, Nup88, Nup93, Polr2d, Setd2, Srsf10, Supt6, Thoc1, Thoc7, Tpr]
GO:0000278	mitotic cell cycle	GO_BiologicalProcess-EBI-QuickGO-GOA_01.03.2018_00h00	7.30456e-06	1.69294e-05	2.98946e-20	1.61431e-19	[3]	Group26	4.47958	34	[Aatf, Atrx, Aurkb, Birc5, Cdca8, Cdk5rap2, Cenpf, Cep192, Champ1, Cntrl, Ctnnb1, Eps8, Jade1, Kif20a, Kpnb1, Larp7, Mad1l1, Npat, Numa1, Nup62, Nup88, Phf23, Plrg1, Poldip2, Rad21, Rae1, Ranbp2, Setd2, Smc3, Son, Tcf3, Terf1, Tpr, Trim35]
GO:0006996	organelle organization	GO_BiologicalProcess-EBI-QuickGO-GOA_01.03.2018_00h00	4.23901e-18	5.56723e-17	2.98946e-20	1.61431e-19	[3]	Group26	4.01216	132	[Actl6a, Actr6, Actr8, Arid1a, Arid4a, Arid4b, Atrx, Aurkb, Birc5, Bop1, Brd8, Cdca8, Cdk5rap2, Cep192, Cep63, Chaf1a, Champ1, Chchd4, Chtf18, Ctnnb1, Dpy30, Eed, Ehmt1, Ehmt2, Emg1, Emsy, Eps8, Fbl, Gab1, Gatad2b, Gfm2, Gls2, Golga5, Grwd1, H1f0, H2afv, Hax1, Hdac1, Hist1h4a, Hjurp, Hk2, Hnrnpc, Hp1bp3, Ing3, Jade1, Kansl3, Kdm2a, Kdm5b, Kdm5c, Kdm6a, Kif20a, Kpnb1, L3mbtl2, Lama5, Las1l, Lmna, …
GO:0051640	organelle localization	GO_BiologicalProcess-EBI-QuickGO-GOA_01.03.2018_00h00	0.00232615	0.00290033	2.98946e-20	1.61431e-19	[3]	Group26	4.08602	19	[Birc5, Cdca8, Cdk5rap2, Cenpf, Cep63, Champ1, Ctnnb1, Kpnb1, Mad1l1, Mfn1, Npm1, Numa1, Nup62, Nup88, Nup98, Pcm1, Pex13, Ranbp2, Terf1]
GO:0032886	regulation of microtubule-based process	GO_BiologicalProcess-EBI-QuickGO-GOA_01.03.2018_00h00	0.00036781	0.00057054	2.98946e-20	1.61431e-19	[3, 4]	Group26	6.38298	12	[Cdk5rap2, Cenpf, Cep192, Ctnnb1, Npm1, Numa1, Nup62, Rae1, Ranbp2, Smc3, Terf1, Tpr]
GO:0044770	cell cycle phase transition	GO_BiologicalProcess-EBI-QuickGO-GOA_01.03.2018_00h00	0.00234417	0.00290441	2.98946e-20	1.61431e-19	[3, 4]	Group26	4.41989	16	[Aurkb, Birc5, Cenpf, Cep192, Eps8, Jade1, Larp7, Mad1l1, Npat, Npm1, Plrg1, Rad21, Ranbp2, Tcf3, Terf1, Tpr]
GO:0051656	establishment of organelle localization	GO_BiologicalProcess-EBI-QuickGO-GOA_01.03.2018_00h00	0.0053219	0.00609543	2.98946e-20	1.61431e-19	[3, 4]	Group26	4.17827	15	[Birc5, Cdca8, Cdk5rap2, Cenpf, Cep63, Champ1, Ctnnb1, Kpnb1, Mad1l1, Npm1, Numa1, Nup62, Nup88, Pcm1, Terf1]
GO:0051983	regulation of chromosome segregation	GO_BiologicalProcess-EBI-QuickGO-GOA_01.03.2018_00h00	1.94379e-06	5.10568e-06	2.98946e-20	1.61431e-19	[3, 4]	Group26	11.9565	11	[Atrx, Cep192, Chtf18, Ctnnb1, Mad1l1, Numa1, Rad21, Sfpq, Smc6, Terf1, Tpr]
GO:0098813	nuclear chromosome segregation	GO_BiologicalProcess-EBI-QuickGO-GOA_01.03.2018_00h00	2.38825e-07	7.23823e-07	2.98946e-20	1.61431e-19	[3, 4]	Group26	8.05085	19	[Atrx, Aurkb, Cdca8, Cenpf, Cep192, Cep63, Champ1, Ctnnb1, Ehmt2, Kpnb1, Mad1l1, Numa1, Nup62, Phf23, Rad21, Sfpq, Smc3, Terf1, Tpr]
GO:1903047	mitotic cell cycle process	GO_BiologicalProcess-EBI-QuickGO-GOA_01.03.2018_00h00	1.69091e-05	3.62076e-05	2.98946e-20	1.61431e-19	[3, 4]	Group26	4.75382	28	[Atrx, Aurkb, Birc5, Cdca8, Cdk5rap2, Cenpf, Cep192, Champ1, Eps8, Jade1, Kif20a, Kpnb1, Larp7, Mad1l1, Npat, Numa1, Nup62, Phf23, Plrg1, Rad21, Rae1, Ranbp2, Setd2, Smc3, Son, Tcf3, Terf1, Tpr]
GO:0000226	microtubule cytoskeleton organization	GO_BiologicalProcess-EBI-QuickGO-GOA_01.03.2018_00h00	0.000238101	0.000381349	2.98946e-20	1.61431e-19	[3, 5]	Group26	4.5738	22	[Atrx, Aurkb, Birc5, Cdk5rap2, Cep192, Cep63, Ctnnb1, Kif20a, Kpnb1, Lmna, Npm1, Numa1, Nup62, Pcm1, Rae1, Ranbp2, Setd2, Smc3, Son, Terf1, Tpr, Usp33]
GO:0006325	chromatin organization	GO_BiologicalProcess-EBI-QuickGO-GOA_01.03.2018_00h00	2.36562e-24	4.23661e-23	2.98946e-20	1.61431e-19	[3, 5]	Group26	9.02474	62	[Actl6a, Actr6, Actr8, Arid1a, Arid4a, Arid4b, Atrx, Aurkb, Brd8, Chaf1a, Ctnnb1, Dpy30, Eed, Ehmt1, Ehmt2, Emsy, Fbl, Gatad2b, Grwd1, H1f0, H2afv, Hdac1, Hist1h4a, Hjurp, Hnrnpc, Hp1bp3, Ing3, Jade1, Kansl3, Kdm2a, Kdm5b, Kdm5c, Kdm6a, L3mbtl2, Las1l, Mis18a, Mrgbp, Mta2, Mtf2, Npm1, Nsd2, Nup133, Ogt, Pcgf6, Polr1c, Polr1d, Polr1e, Rrp8, Rsf1, Sap18, Sap30, Setd2, Sfpq, Smarcb1, Smarcc1, Smarce…
GO:0010564	regulation of cell cycle process	GO_BiologicalProcess-EBI-QuickGO-GOA_01.03.2018_00h00	9.0763e-05	0.000165559	2.98946e-20	1.61431e-19	[3, 4, 5]	Group26	4.66926	24	[Atrx, Aurkb, Birc5, Cdk5rap2, Cenpf, Cep192, Ctnnb1, Jade1, Larp7, Mad1l1, Npm1, Numa1, Nup62, Plrg1, Rad21, Rae1, Ranbp2, Rrp8, Setd2, Sfpq, Smc3, Tcf3, Terf1, Tpr]
GO:0043414	macromolecule methylation	GO_BiologicalProcess-EBI-QuickGO-GOA_01.03.2018_00h00	2.98701e-09	1.30765e-08	2.98946e-20	1.61431e-19	[3, 4, 5]	Group26	8.67924	23	[Arid4a, Arid4b, Atf7ip, Atrx, Ctnnb1, Dpy30, Eed, Ehmt1, Ehmt2, Emg1, Fbl, Ftsj3, L3mbtl2, Mis18a, Mta2, Mtf2, Nsd2, Ogt, Setd2, Smarcb1, Supt6, Trim28, Wtap]
GO:0045786	negative regulation of cell cycle	GO_BiologicalProcess-EBI-QuickGO-GOA_01.03.2018_00h00	0.00166302	0.00216964	2.98946e-20	1.61431e-19	[3, 4, 5]	Group26	4.31655	18	[Atrx, Aurkb, Birc5, Cdk5rap2, Cep192, Cep63, Ctnnb1, Jade1, Mad1l1, Npm1, Prpf19, Rad21, Rrp8, Smc3, Terf1, Thoc1, Tpr, Trim35]
GO:0045787	positive regulation of cell cycle	GO_BiologicalProcess-EBI-QuickGO-GOA_01.03.2018_00h00	8.94362e-05	0.000164663	2.98946e-20	1.61431e-19	[3, 4, 5]	Group26	5.52147	18	[Atrx, Aurkb, Birc5, Cenpf, Larp7, Npm1, Numa1, Nup62, Plrg1, Poldip2, Rad21, Ranbp2, Rrp8, Sfpq, Tcf3, Terf1, Thoc1, Tpr]
GO:0050000	chromosome localization	GO_BiologicalProcess-EBI-QuickGO-GOA_01.03.2018_00h00	2.74199e-07	8.18442e-07	2.98946e-20	1.61431e-19	[4]	Group26	14.4737	11	[Birc5, Cdca8, Cenpf, Cep63, Champ1, Kpnb1, Mad1l1, Numa1, Nup62, Nup98, Terf1]
GO:0051276	chromosome organization	GO_BiologicalProcess-EBI-QuickGO-GOA_01.03.2018_00h00	2.097e-28	5.90155e-27	2.98946e-20	1.61431e-19	[4]	Group26	7.88462	82	[Actl6a, Actr6, Actr8, Arid1a, Arid4a, Arid4b, Atrx, Aurkb, Brd8, Cdca8, Cep192, Cep63, Chaf1a, Champ1, Ctnnb1, Dpy30, Eed, Ehmt1, Ehmt2, Emsy, Fbl, Gatad2b, Grwd1, H1f0, H2afv, Hdac1, Hist1h4a, Hjurp, Hnrnpc, Hp1bp3, Ing3, Jade1, Kansl3, Kdm2a, Kdm5b, Kdm5c, Kdm6a, Kpnb1, L3mbtl2, Las1l, Lmna, Mad1l1, Mis18a, Mrgbp, Mta2, Mtf2, Npm1, Nsd2, Numa1, Nup107, Nup133, Nup155, Nup62, Nup98, Ogt, Papd5,…
GO:0051985	negative regulation of chromosome segregation	GO_BiologicalProcess-EBI-QuickGO-GOA_01.03.2018_00h00	1.63621e-05	3.58148e-05	2.98946e-20	1.61431e-19	[3, 4, 5]	Group26	16.6667	7	[Atrx, Cep192, Chtf18, Mad1l1, Rad21, Terf1, Tpr]
GO:0000075	cell cycle checkpoint	GO_BiologicalProcess-EBI-QuickGO-GOA_01.03.2018_00h00	0.00265544	0.00322915	2.98946e-20	1.61431e-19	[2, 4, 5, 6]	Group26	5.68182	10	[Aurkb, Birc5, Cdk5rap2, Cep192, Cep63, Mad1l1, Prpf19, Terf1, Thoc1, Tpr]
GO:0007051	spindle organization	GO_BiologicalProcess-EBI-QuickGO-GOA_01.03.2018_00h00	5.6125e-05	0.000110566	2.98946e-20	1.61431e-19	[3, 4, 6]	Group26	7.79221	12	[Atrx, Aurkb, Birc5, Cep192, Cep63, Kpnb1, Numa1, Nup62, Rae1, Ranbp2, Smc3, Tpr]
GO:0000819	sister chromatid segregation	GO_BiologicalProcess-EBI-QuickGO-GOA_01.03.2018_00h00	1.61878e-07	4.98282e-07	2.98946e-20	1.61431e-19	[4, 5]	Group26	9.7561	16	[Atrx, Aurkb, Cdca8, Cep192, Champ1, Ctnnb1, Kpnb1, Mad1l1, Numa1, Nup62, Phf23, Rad21, Sfpq, Smc3, Terf1, Tpr]
GO:0007062	sister chromatid cohesion	GO_BiologicalProcess-EBI-QuickGO-GOA_01.03.2018_00h00	0.00354371	0.0041803	2.98946e-20	1.61431e-19	[3, 4, 5, 6]	Group26	9.61539	5	[Atrx, Ctnnb1, Rad21, Sfpq, Smc3]
GO:0007346	regulation of mitotic cell cycle	GO_BiologicalProcess-EBI-QuickGO-GOA_01.03.2018_00h00	0.000299192	0.000471527	2.98946e-20	1.61431e-19	[4, 5]	Group26	4.49898	22	[Aatf, Atrx, Aurkb, Birc5, Cenpf, Cep192, Ctnnb1, Jade1, Larp7, Mad1l1, Numa1, Nup62, Plrg1, Poldip2, Rad21, Rae1, Ranbp2, Smc3, Tcf3, Terf1, Tpr, Trim35]
GO:0010948	negative regulation of cell cycle process	GO_BiologicalProcess-EBI-QuickGO-GOA_01.03.2018_00h00	0.00197522	0.00252675	2.98946e-20	1.61431e-19	[3, 4, 5, 6]	Group26	5.55556	11	[Atrx, Aurkb, Cdk5rap2, Cep192, Jade1, Mad1l1, Npm1, Rad21, Smc3, Terf1, Tpr]
GO:0090068	positive regulation of cell cycle process	GO_BiologicalProcess-EBI-QuickGO-GOA_01.03.2018_00h00	0.000113932	0.000202204	2.98946e-20	1.61431e-19	[3, 4, 5, 6]	Group26	6.42202	14	[Atrx, Aurkb, Birc5, Larp7, Npm1, Numa1, Nup62, Plrg1, Rad21, Ranbp2, Rrp8, Sfpq, Terf1, Tpr]
GO:0007098	centrosome cycle	GO_BiologicalProcess-EBI-QuickGO-GOA_01.03.2018_00h00	0.0004038	0.000621473	2.98946e-20	1.61431e-19	[3, 4, 5, 7]	Group26	7.9646	9	[Cdk5rap2, Cep192, Cep63, Ctnnb1, Npm1, Nup62, Pcm1, Ranbp2, Usp33]
GO:0000280	nuclear division	GO_BiologicalProcess-EBI-QuickGO-GOA_01.03.2018_00h00	8.2099e-05	0.00015258	2.98946e-20	1.61431e-19	[5]	Group26	5.20833	20	[Atrx, Aurkb, Birc5, Cdca8, Cep192, Cep63, Champ1, Chtf18, Ehmt2, Eps8, Kpnb1, Mad1l1, Numa1, Nup62, Phf23, Rad21, Ranbp2, Smc3, Terf1, Tpr]
GO:0010629	negative regulation of gene expression	GO_BiologicalProcess-EBI-QuickGO-GOA_01.03.2018_00h00	2.10528e-10	1.03685e-09	2.98946e-20	1.61431e-19	[4, 5, 6]	Group26	4.3758	68	[Arid1a, Arid4a, Atf7ip, Atrx, Aurkb, Birc5, Cenpf, Cnpy2, Ctnnb1, Dpy30, Eed, Ehmt1, Ehmt2, Eif4a3, Elavl1, Exosc4, Fbxw11, H2afv, Hdac1, Hist1h4a, Hnrnpa0, Hnrnpa2b1, Hnrnpc, Irf2bp1, Kdm2a, Kdm5b, Kdm5c, L3mbtl2, Larp7, Mta2, Mtf2, Mtpap, Npm1, Nsd2, Papd5, Pcgf6, Pcx, Polr1c, Polr1d, Polr1e, Polr2d, Ptrh2, Rbfox2, Rbm10, Rbmxl1, Rrp8, Rsf1, Sap130, Sap18, Sap30, Sfpq, Sfswap, Smarce1, Srrt, S…
GO:0010638	positive regulation of organelle organization	GO_BiologicalProcess-EBI-QuickGO-GOA_01.03.2018_00h00	0.000231398	0.000373652	2.98946e-20	1.61431e-19	[4, 5, 6]	Group26	4.30293	25	[Actl6a, Atrx, Aurkb, Birc5, Ctnnb1, Eed, Gls2, Hax1, Hk2, Kdm2a, L3mbtl2, Mis18a, Mtf2, Npm1, Numa1, Nup62, Ogt, Rad21, Ranbp2, Sfpq, Smarcb1, Terf1, Tpr, Trim27, Trim28]
GO:0010639	negative regulation of organelle organization	GO_BiologicalProcess-EBI-QuickGO-GOA_01.03.2018_00h00	0.00014621	0.000242045	2.98946e-20	1.61431e-19	[4, 5, 6]	Group26	5.30973	18	[Atrx, Cdk5rap2, Cep192, Ehmt2, Eps8, Hnrnpc, L3mbtl2, Lmna, Mad1l1, Mtf2, Npm1, Papd5, Phf23, Rad21, Smarcb1, Supt6, Terf1, Tpr]
GO:0016458	gene silencing	GO_BiologicalProcess-EBI-QuickGO-GOA_01.03.2018_00h00	7.2326e-07	1.95181e-06	2.98946e-20	1.61431e-19	[2, 5, 6, 7]	Group26	8.74317	16	[Arid1a, Dpy30, Elavl1, H2afv, Hdac1, Hist1h4a, Hnrnpa2b1, Polr1c, Polr1d, Polr1e, Rrp8, Sap18, Sap30, Srrt, Supt6, Trim28]
GO:0016569	covalent chromatin modification	GO_BiologicalProcess-EBI-QuickGO-GOA_01.03.2018_00h00	1.39499e-13	9.81472e-13	2.98946e-20	1.61431e-19	[4, 5, 6]	Group26	7.55064	41	[Actl6a, Arid1a, Arid4a, Arid4b, Atrx, Aurkb, Brd8, Ctnnb1, Dpy30, Eed, Ehmt1, Ehmt2, Emsy, Fbl, Hdac1, Ing3, Jade1, Kansl3, Kdm2a, Kdm5b, Kdm5c, Kdm6a, L3mbtl2, Mrgbp, Mta2, Mtf2, Nsd2, Ogt, Pcgf6, Rrp8, Sap30, Setd2, Sfpq, Smarcb1, Smarcc1, Smarce1, Supt6, Taf5, Tcf3, Trim28, Yeats4]
GO:0045930	negative regulation of mitotic cell cycle	GO_BiologicalProcess-EBI-QuickGO-GOA_01.03.2018_00h00	0.00698069	0.00781361	2.98946e-20	1.61431e-19	[4, 5, 6]	Group26	4.9505	10	[Atrx, Aurkb, Cep192, Ctnnb1, Jade1, Mad1l1, Rad21, Terf1, Tpr, Trim35]
GO:0045931	positive regulation of mitotic cell cycle	GO_BiologicalProcess-EBI-QuickGO-GOA_01.03.2018_00h00	0.001527	0.00203256	2.98946e-20	1.61431e-19	[4, 5, 6]	Group26	6.61765	9	[Birc5, Larp7, Numa1, Nup62, Plrg1, Poldip2, Ranbp2, Terf1, Tpr]
GO:0045934	negative regulation of nucleobase-containing compound metabolic process	GO_BiologicalProcess-EBI-QuickGO-GOA_01.03.2018_00h00	2.74525e-11	1.54518e-10	2.98946e-20	1.61431e-19	[4, 5, 6]	Group26	4.74777	64	[Arid1a, Arid4a, Atf7ip, Atrx, Aurkb, Birc5, Cenpf, Ctnnb1, Ddx54, Dpy30, Eed, Ehmt1, Ehmt2, Elavl1, Fbxw11, H2afv, Hdac1, Hist1h4a, Hnrnpa0, Hnrnpa2b1, Hnrnpc, Irf2bp1, Kdm5b, Kdm5c, Larp7, Lrpprc, Mta2, Mtf2, Npat, Npm1, Nsd2, Papd5, Pcgf6, Polr1c, Polr1d, Polr1e, Rbfox2, Rbm10, Rbmxl1, Rrp8, Rsf1, Sap130, Sap18, Sap30, Sfpq, Sfswap, Smarce1, Smc3, Srsf10, Srsf6, Srsf7, Sumo1, Supt6, Tardbp, Tc…
GO:0051310	metaphase plate congression	GO_BiologicalProcess-EBI-QuickGO-GOA_01.03.2018_00h00	9.88169e-05	0.000176972	2.98946e-20	1.61431e-19	[4, 5, 6]	Group26	12.7273	7	[Cdca8, Cenpf, Champ1, Kpnb1, Mad1l1, Numa1, Nup62]
GO:0140014	mitotic nuclear division	GO_BiologicalProcess-EBI-QuickGO-GOA_01.03.2018_00h00	5.62088e-06	1.35038e-05	2.98946e-20	1.61431e-19	[4, 5, 6]	Group26	7.11297	17	[Atrx, Aurkb, Birc5, Cdca8, Cep192, Champ1, Eps8, Kpnb1, Mad1l1, Numa1, Nup62, Phf23, Rad21, Ranbp2, Smc3, Terf1, Tpr]
GO:1901987	regulation of cell cycle phase transition	GO_BiologicalProcess-EBI-QuickGO-GOA_01.03.2018_00h00	0.00185478	0.00238818	2.98946e-20	1.61431e-19	[4, 5, 6]	Group26	5.05837	13	[Aurkb, Birc5, Cenpf, Cep192, Jade1, Larp7, Mad1l1, Npm1, Plrg1, Rad21, Tcf3, Terf1, Tpr]
GO:1902850	microtubule cytoskeleton organization involved in mitosis	GO_BiologicalProcess-EBI-QuickGO-GOA_01.03.2018_00h00	0.000133716	0.000229061	2.98946e-20	1.61431e-19	[4, 5, 6]	Group26	8.33333	10	[Aurkb, Birc5, Cdk5rap2, Kpnb1, Numa1, Nup62, Rae1, Setd2, Smc3, Tpr]
GO:1905818	regulation of chromosome separation	GO_BiologicalProcess-EBI-QuickGO-GOA_01.03.2018_00h00	0.000595644	0.000856509	2.98946e-20	1.61431e-19	[4, 5, 6]	Group26	11.3208	6	[Cep192, Mad1l1, Numa1, Rad21, Terf1, Tpr]
GO:0051298	centrosome duplication	GO_BiologicalProcess-EBI-QuickGO-GOA_01.03.2018_00h00	0.00162299	0.00213153	2.98946e-20	1.61431e-19	[3, 4, 5, 6, 8]	Group26	9.375	6	[Cdk5rap2, Cep192, Cep63, Npm1, Nup62, Usp33]
GO:0031577	spindle checkpoint	GO_BiologicalProcess-EBI-QuickGO-GOA_01.03.2018_00h00	8.19011e-06	1.87611e-05	2.98946e-20	1.61431e-19	[3, 5, 6, 7]	Group26	18.4211	7	[Aurkb, Birc5, Cdk5rap2, Cep192, Mad1l1, Terf1, Tpr]
GO:0051225	spindle assembly	GO_BiologicalProcess-EBI-QuickGO-GOA_01.03.2018_00h00	0.000541563	0.000790281	2.98946e-20	1.61431e-19	[4, 5, 7]	Group26	8.51064	8	[Aurkb, Birc5, Cep192, Cep63, Kpnb1, Numa1, Smc3, Tpr]
GO:0000070	mitotic sister chromatid segregation	GO_BiologicalProcess-EBI-QuickGO-GOA_01.03.2018_00h00	2.74913e-06	7.0335e-06	2.98946e-20	1.61431e-19	[4, 5, 6, 7]	Group26	9.62963	13	[Atrx, Aurkb, Cdca8, Cep192, Champ1, Kpnb1, Mad1l1, Numa1, Nup62, Phf23, Rad21, Terf1, Tpr]
GO:0007052	mitotic spindle organization	GO_BiologicalProcess-EBI-QuickGO-GOA_01.03.2018_00h00	0.000765145	0.00106903	2.98946e-20	1.61431e-19	[4, 5, 6, 7]	Group26	8.08081	8	[Aurkb, Birc5, Kpnb1, Numa1, Nup62, Rae1, Smc3, Tpr]
GO:0007088	regulation of mitotic nuclear division	GO_BiologicalProcess-EBI-QuickGO-GOA_01.03.2018_00h00	0.000144878	0.000241873	2.98946e-20	1.61431e-19	[4, 5, 6, 7]	Group26	7.58621	11	[Atrx, Birc5, Cep192, Mad1l1, Numa1, Nup62, Rad21, Ranbp2, Smc3, Terf1, Tpr]
GO:0033044	regulation of chromosome organization	GO_BiologicalProcess-EBI-QuickGO-GOA_01.03.2018_00h00	5.71455e-08	1.94098e-07	2.98946e-20	1.61431e-19	[5, 6]	Group26	7.41935	23	[Atrx, Aurkb, Cep192, Ctnnb1, Eed, Ehmt2, Hnrnpc, Kdm2a, L3mbtl2, Lmna, Mad1l1, Mtf2, Numa1, Ogt, Papd5, Rad21, Sfpq, Smarcb1, Supt6, Terf1, Tpr, Trim28, Ylpm1]
GO:0033045	regulation of sister chromatid segregation	GO_BiologicalProcess-EBI-QuickGO-GOA_01.03.2018_00h00	9.2249e-06	2.08886e-05	2.98946e-20	1.61431e-19	[4, 5, 6, 7]	Group26	12.8571	9	[Atrx, Cep192, Ctnnb1, Mad1l1, Numa1, Rad21, Sfpq, Terf1, Tpr]
GO:0040029	regulation of gene expression, epigenetic	GO_BiologicalProcess-EBI-QuickGO-GOA_01.03.2018_00h00	4.30482e-10	1.97221e-09	2.98946e-20	1.61431e-19	[5, 6]	Group26	10.5528	21	[Arid1a, Arid4a, Arid4b, Ctnnb1, Dpy30, Eed, Elavl1, H2afv, Hdac1, Hist1h4a, Hnrnpa2b1, Polr1c, Polr1d, Polr1e, Rrp8, Sap18, Sap30, Srrt, Supt6, Trim27, Trim28]
GO:0051052	regulation of DNA metabolic process	GO_BiologicalProcess-EBI-QuickGO-GOA_01.03.2018_00h00	5.29937e-05	0.000105452	2.98946e-20	1.61431e-19	[4, 5, 6, 7]	Group26	5.37634	20	[Atrx, Aurkb, Chtf18, Ctnnb1, Ehmt2, Endog, Hnrnpc, Lmna, Mis18a, Npm1, Nsd2, Papd5, Rbbp6, Setd2, Smc3, Supt6, Terf1, Thoc1, Trim28, Ylpm1]
GO:1902275	regulation of chromatin organization	GO_BiologicalProcess-EBI-QuickGO-GOA_01.03.2018_00h00	0.000137015	0.000232689	2.98946e-20	1.61431e-19	[4, 6, 7]	Group26	7.10059	12	[Atrx, Ctnnb1, Eed, Ehmt2, Kdm2a, L3mbtl2, Mtf2, Ogt, Smarcb1, Supt6, Tpr, Trim28]
GO:0000723	telomere maintenance	GO_BiologicalProcess-EBI-QuickGO-GOA_01.03.2018_00h00	0.000707002	0.00100927	2.98946e-20	1.61431e-19	[5, 6, 7]	Group26	7.37705	9	[Atrx, Aurkb, Ctnnb1, Hnrnpc, Lmna, Papd5, Smc6, Terf1, Ylpm1]
GO:0007080	mitotic metaphase plate congression	GO_BiologicalProcess-EBI-QuickGO-GOA_01.03.2018_00h00	0.00136154	0.00184982	2.98946e-20	1.61431e-19	[4, 5, 6, 7, 8]	Group26	11.9048	5	[Cdca8, Champ1, Kpnb1, Mad1l1, Nup62]
GO:0016570	histone modification	GO_BiologicalProcess-EBI-QuickGO-GOA_01.03.2018_00h00	2.90389e-12	1.84537e-11	2.98946e-20	1.61431e-19	[5, 6, 7]	Group26	7.88288	35	[Actl6a, Arid4a, Arid4b, Atrx, Aurkb, Brd8, Ctnnb1, Dpy30, Eed, Ehmt1, Ehmt2, Fbl, Hdac1, Ing3, Jade1, Kansl3, Kdm2a, Kdm5b, Kdm5c, Kdm6a, L3mbtl2, Mrgbp, Mta2, Mtf2, Nsd2, Ogt, Pcgf6, Sap30, Setd2, Sfpq, Smarcb1, Supt6, Taf5, Tcf3, Yeats4]
GO:0034502	protein localization to chromosome	GO_BiologicalProcess-EBI-QuickGO-GOA_01.03.2018_00h00	0.00340361	0.00406371	2.98946e-20	1.61431e-19	[6]	Group26	8.10811	6	[Atrx, Aurkb, Champ1, Rad21, Setd2, Terf1]
GO:0045814	negative regulation of gene expression, epigenetic	GO_BiologicalProcess-EBI-QuickGO-GOA_01.03.2018_00h00	3.25476e-09	1.39389e-08	2.98946e-20	1.61431e-19	[5, 6, 7]	Group26	15.2174	14	[Arid1a, Dpy30, H2afv, Hdac1, Hist1h4a, Polr1c, Polr1d, Polr1e, Rrp8, Sap18, Sap30, Supt6, Trim27, Trim28]
GO:0045840	positive regulation of mitotic nuclear division	GO_BiologicalProcess-EBI-QuickGO-GOA_01.03.2018_00h00	0.0024891	0.0030647	2.98946e-20	1.61431e-19	[4, 5, 6, 7, 8]	Group26	10.4167	5	[Birc5, Numa1, Nup62, Ranbp2, Terf1]
GO:0046605	regulation of centrosome cycle	GO_BiologicalProcess-EBI-QuickGO-GOA_01.03.2018_00h00	0.000482947	0.000715342	2.98946e-20	1.61431e-19	[4, 5, 6, 7, 8]	Group26	11.7647	6	[Cdk5rap2, Cep192, Ctnnb1, Npm1, Nup62, Ranbp2]
GO:0051253	negative regulation of RNA metabolic process	GO_BiologicalProcess-EBI-QuickGO-GOA_01.03.2018_00h00	3.6336e-11	1.93465e-10	2.98946e-20	1.61431e-19	[4, 5, 6, 7, 8]	Group26	4.90196	60	[Arid1a, Arid4a, Atf7ip, Atrx, Aurkb, Birc5, Cenpf, Ctnnb1, Ddx54, Dpy30, Eed, Ehmt1, Ehmt2, Elavl1, Fbxw11, H2afv, Hdac1, Hist1h4a, Hnrnpa0, Hnrnpa2b1, Hnrnpc, Irf2bp1, Kdm5b, Kdm5c, Larp7, Lrpprc, Mta2, Mtf2, Npat, Npm1, Nsd2, Pcgf6, Polr1c, Polr1d, Polr1e, Rbfox2, Rbm10, Rbmxl1, Rrp8, Rsf1, Sap130, Sap18, Sap30, Sfpq, Sfswap, Smarce1, Srsf10, Srsf6, Srsf7, Sumo1, Supt6, Tardbp, Tcf3, Thrap3, T…
GO:1905269	positive regulation of chromatin organization	GO_BiologicalProcess-EBI-QuickGO-GOA_01.03.2018_00h00	0.000117449	0.000206584	2.98946e-20	1.61431e-19	[4, 5, 6, 7, 8]	Group26	9.375	9	[Ctnnb1, Eed, Kdm2a, L3mbtl2, Mtf2, Ogt, Smarcb1, Tpr, Trim28]
GO:2001251	negative regulation of chromosome organization	GO_BiologicalProcess-EBI-QuickGO-GOA_01.03.2018_00h00	6.32408e-06	1.50102e-05	2.98946e-20	1.61431e-19	[5, 6, 7]	Group26	9.67742	12	[Atrx, Cep192, Hnrnpc, L3mbtl2, Mad1l1, Mtf2, Papd5, Rad21, Smarcb1, Supt6, Terf1, Tpr]
GO:2001252	positive regulation of chromosome organization	GO_BiologicalProcess-EBI-QuickGO-GOA_01.03.2018_00h00	6.63288e-07	1.84039e-06	2.98946e-20	1.61431e-19	[5, 6, 7]	Group26	9.375	15	[Atrx, Aurkb, Ctnnb1, Eed, Kdm2a, L3mbtl2, Mtf2, Numa1, Ogt, Rad21, Sfpq, Smarcb1, Terf1, Tpr, Trim28]
GO:0006275	regulation of DNA replication	GO_BiologicalProcess-EBI-QuickGO-GOA_01.03.2018_00h00	0.00409354	0.00477176	2.98946e-20	1.61431e-19	[5, 6, 7, 8]	Group26	6.86275	7	[Atrx, Chtf18, Ehmt2, Npm1, Rbbp6, Smc3, Terf1]
GO:0031056	regulation of histone modification	GO_BiologicalProcess-EBI-QuickGO-GOA_01.03.2018_00h00	0.000522985	0.000768865	2.98946e-20	1.61431e-19	[5, 6, 7, 8]	Group26	7.04225	10	[Atrx, Ctnnb1, Eed, Ehmt2, Kdm2a, L3mbtl2, Mtf2, Ogt, Smarcb1, Supt6]
GO:0033047	regulation of mitotic sister chromatid segregation	GO_BiologicalProcess-EBI-QuickGO-GOA_01.03.2018_00h00	0.000139198	0.000234376	2.98946e-20	1.61431e-19	[5, 6, 7, 8]	Group26	12.069	7	[Atrx, Cep192, Mad1l1, Numa1, Rad21, Terf1, Tpr]
GO:0090307	mitotic spindle assembly	GO_BiologicalProcess-EBI-QuickGO-GOA_01.03.2018_00h00	0.00567711	0.00642753	2.98946e-20	1.61431e-19	[5, 6, 7, 8]	Group26	8.62069	5	[Aurkb, Birc5, Kpnb1, Smc3, Tpr]
GO:1901991	negative regulation of mitotic cell cycle phase transition	GO_BiologicalProcess-EBI-QuickGO-GOA_01.03.2018_00h00	0.0125782	0.0136148	2.98946e-20	1.61431e-19	[5, 6, 7, 8]	Group26	5.55556	7	[Aurkb, Cep192, Jade1, Mad1l1, Rad21, Terf1, Tpr]
GO:0016571	histone methylation	GO_BiologicalProcess-EBI-QuickGO-GOA_01.03.2018_00h00	5.86067e-09	2.35623e-08	2.98946e-20	1.61431e-19	[5, 6, 7, 8, 9]	Group26	12.3077	16	[Arid4a, Arid4b, Atrx, Ctnnb1, Dpy30, Eed, Ehmt1, Ehmt2, Fbl, L3mbtl2, Mtf2, Nsd2, Ogt, Setd2, Smarcb1, Supt6]
GO:0031058	positive regulation of histone modification	GO_BiologicalProcess-EBI-QuickGO-GOA_01.03.2018_00h00	0.00792301	0.00881827	2.98946e-20	1.61431e-19	[5, 6, 7, 8, 9]	Group26	6.81818	6	[Eed, Kdm2a, L3mbtl2, Mtf2, Ogt, Smarcb1]
GO:0060236	regulation of mitotic spindle organization	GO_BiologicalProcess-EBI-QuickGO-GOA_01.03.2018_00h00	0.000756119	0.00107162	2.98946e-20	1.61431e-19	[5, 6, 7, 8, 9]	Group26	13.5135	5	[Numa1, Nup62, Rae1, Smc3, Tpr]
GO:0072698	protein localization to microtubule cytoskeleton	GO_BiologicalProcess-EBI-QuickGO-GOA_01.03.2018_00h00	0.00205752	0.00259827	2.98946e-20	1.61431e-19	[7]	Group26	10.8696	5	[Cep63, Champ1, Numa1, Nup62, Pcm1]
GO:0018205	peptidyl-lysine modification	GO_BiologicalProcess-EBI-QuickGO-GOA_01.03.2018_00h00	3.78643e-12	2.33102e-11	2.98946e-20	1.61431e-19	[7, 8]	Group26	9.03614	30	[Actl6a, Arid4a, Arid4b, Atrx, Brd8, Ctnnb1, Dpy30, Eed, Ehmt1, Ehmt2, Ing3, Jade1, Kansl3, L3mbtl2, Lias, Mrgbp, Mtf2, Nsd2, Ogt, Plod3, Por, Ranbp2, Setd2, Smarcb1, Sumo1, Supt6, Taf5, Tcf3, Trim28, Yeats4]
GO:0018023	peptidyl-lysine trimethylation	GO_BiologicalProcess-EBI-QuickGO-GOA_01.03.2018_00h00	0.000123475	0.000215261	2.98946e-20	1.61431e-19	[6, 7, 8, 9, 10]	Group26	15	6	[Arid4a, Arid4b, Atrx, Ogt, Setd2, Smarcb1]
GO:0034968	histone lysine methylation	GO_BiologicalProcess-EBI-QuickGO-GOA_01.03.2018_00h00	1.88187e-08	6.86535e-08	2.98946e-20	1.61431e-19	[6, 7, 8, 9, 10]	Group26	13.3333	14	[Arid4a, Arid4b, Atrx, Ctnnb1, Dpy30, Eed, Ehmt1, Ehmt2, Mtf2, Nsd2, Ogt, Setd2, Smarcb1, Supt6]
GO:1903507	negative regulation of nucleic acid-templated transcription	GO_BiologicalProcess-EBI-QuickGO-GOA_01.03.2018_00h00	2.96078e-06	7.47786e-06	2.98946e-20	1.61431e-19	[6, 7, 8, 9, 10]	Group26	4.0245	46	[Arid1a, Arid4a, Atf7ip, Atrx, Aurkb, Birc5, Cenpf, Ctnnb1, Ddx54, Dpy30, Eed, Ehmt1, Ehmt2, Fbxw11, H2afv, Hdac1, Hist1h4a, Hnrnpa2b1, Irf2bp1, Kdm5b, Kdm5c, Larp7, Mta2, Mtf2, Npat, Nsd2, Pcgf6, Polr1c, Polr1d, Polr1e, Rbfox2, Rbm10, Rrp8, Rsf1, Sap130, Sap18, Sap30, Sfpq, Smarce1, Sumo1, Supt6, Tcf3, Tpr, Trim27, Trim28, Ylpm1]
GO:0016573	histone acetylation	GO_BiologicalProcess-EBI-QuickGO-GOA_01.03.2018_00h00	4.33748e-05	8.90086e-05	2.98946e-20	1.61431e-19	[6, 7, 8, 10, 11]	Group26	8	12	[Actl6a, Brd8, Ing3, Jade1, Kansl3, L3mbtl2, Mrgbp, Ogt, Smarcb1, Taf5, Tcf3, Yeats4]
GO:0006475	internal protein amino acid acetylation	GO_BiologicalProcess-EBI-QuickGO-GOA_01.03.2018_00h00	1.65719e-05	3.58755e-05	2.98946e-20	1.61431e-19	[8, 9]	Group26	8.1761	13	[Actl6a, Brd8, Ing3, Jade1, Kansl3, L3mbtl2, Mrgbp, Ogt, Por, Smarcb1, Taf5, Tcf3, Yeats4]
GO:0018394	peptidyl-lysine acetylation	GO_BiologicalProcess-EBI-QuickGO-GOA_01.03.2018_00h00	2.02354e-05	4.24081e-05	2.98946e-20	1.61431e-19	[8, 9]	Group26	8.02469	13	[Actl6a, Brd8, Ing3, Jade1, Kansl3, L3mbtl2, Mrgbp, Ogt, Por, Smarcb1, Taf5, Tcf3, Yeats4]
GO:0000183	chromatin silencing at rDNA	GO_BiologicalProcess-EBI-QuickGO-GOA_01.03.2018_00h00	8.50636e-08	2.79292e-07	2.98946e-20	1.61431e-19	[4, 5, 7, 8, 9, 10, 11, 12, 13]	Group26	26.6667	8	[Hdac1, Hist1h4a, Polr1c, Polr1d, Polr1e, Rrp8, Sap18, Sap30]
GO:0045841	negative regulation of mitotic metaphase/anaphase transition	GO_BiologicalProcess-EBI-QuickGO-GOA_01.03.2018_00h00	0.000439116	0.000655347	2.98946e-20	1.61431e-19	[6, 7, 8, 9, 10, 11, 12]	Group26	15.1515	5	[Cep192, Mad1l1, Rad21, Terf1, Tpr]
GO:0051567	histone H3-K9 methylation	GO_BiologicalProcess-EBI-QuickGO-GOA_01.03.2018_00h00	5.67303e-05	0.000110652	2.98946e-20	1.61431e-19	[7, 8, 9, 10, 11]	Group26	17.1429	6	[Arid4a, Arid4b, Atrx, Ehmt1, Ehmt2, Smarcb1]
GO:0051568	histone H3-K4 methylation	GO_BiologicalProcess-EBI-QuickGO-GOA_01.03.2018_00h00	0.0038508	0.00451552	2.98946e-20	1.61431e-19	[7, 8, 9, 10, 11]	Group26	9.43396	5	[Arid4a, Ctnnb1, Dpy30, Ehmt2, Ogt]
GO:0070734	histone H3-K27 methylation	GO_BiologicalProcess-EBI-QuickGO-GOA_01.03.2018_00h00	3.23752e-06	8.07331e-06	2.98946e-20	1.61431e-19	[7, 8, 9, 10, 11]	Group26	27.2727	6	[Eed, Ehmt1, Ehmt2, Mtf2, Ogt, Supt6]
GO:0043967	histone H4 acetylation	GO_BiologicalProcess-EBI-QuickGO-GOA_01.03.2018_00h00	7.23622e-06	1.69707e-05	2.98946e-20	1.61431e-19	[7, 8, 9, 11, 12]	Group26	13.2353	9	[Actl6a, Brd8, Ing3, Jade1, Kansl3, Ogt, Smarcb1, Tcf3, Yeats4]

## Sheet: cluster3-GOCC
GOID	GOTerm	Ontology Source	Term PValue	Term PValue Corrected with Benjamini-Hochberg	Group PValue	Group PValue Corrected with Benjamini-Hochberg	GOLevels	GOGroups	% Associated Genes	Nr. Genes	Associated Genes Found
GO:0000118	histone deacetylase complex	GO_CellularComponent-EBI-QuickGO-GOA_01.03.2018_00h00	0.00723628	0.00770014	0.00723628	0.00795991	[3, 5, 6, 7, 8, 9, 10, 11, 12]	Group00	8.19672	5	[Hdac1, Mta2, Sap130, Sap18, Sap30]
GO:0000791	euchromatin	GO_CellularComponent-EBI-QuickGO-GOA_01.03.2018_00h00	0.000600692	0.000733198	0.000600692	0.000825952	[5, 6, 7, 8, 9, 10]	Group01	14.2857	5	[Ctnnb1, H1f0, Rbmxl1, Rrp1b, Trim28]
GO:0015030	Cajal body	GO_CellularComponent-EBI-QuickGO-GOA_01.03.2018_00h00	0.000402597	0.000506296	0.000402597	0.000590476	[6, 7, 8, 9, 10, 11, 12, 13]	Group02	12.2449	6	[Eftud2, Fbl, Ice1, Lsg1, Nolc1, Npat]
GO:0034708	methyltransferase complex	GO_CellularComponent-EBI-QuickGO-GOA_01.03.2018_00h00	0.00161982	0.0018673	0.00161982	0.00197978	[3, 4, 5]	Group03	8.13953	7	[Dpy30, Eed, Kdm6a, Las1l, Mtf2, Taf4, Wtap]
GO:0044615	nuclear pore nuclear basket	GO_CellularComponent-EBI-QuickGO-GOA_01.03.2018_00h00	1.78377e-08	4.3545e-08	1.78377e-08	3.56754e-08	[2, 3, 4, 5, 6, 7, 8, 9, 10, 11]	Group04	83.3333	5	[Nup214, Nup35, Nup98, Ranbp2, Tpr]
GO:0000781	chromosome, telomeric region	GO_CellularComponent-EBI-QuickGO-GOA_01.03.2018_00h00	0.0197944	0.0202831	0.0197944	0.0197944	[5, 6, 7, 8, 9, 10]	Group05	5.10949	7	[Atrx, Dpy30, Hist1h4a, Smc6, Terf1, Thoc1, Thoc7]
GO:0000792	heterochromatin	GO_CellularComponent-EBI-QuickGO-GOA_01.03.2018_00h00	0.000335945	0.000435679	0.000335945	0.000527914	[5, 6, 7, 8, 9, 10]	Group06	9.1954	8	[Atrx, Eed, Hdac1, Incenp, Rrp1b, Rrp8, Sumo1, Trim28]
GO:0000786	nucleosome	GO_CellularComponent-EBI-QuickGO-GOA_01.03.2018_00h00	0.0106718	0.0112121	0.0106718	0.01118	[3, 4, 5, 6, 7, 8, 9, 10]	Group07	7.46269	5	[H1f0, H2afv, Hist1h4a, Hp1bp3, Tcf3]
GO:0000803	sex chromosome	GO_CellularComponent-EBI-QuickGO-GOA_01.03.2018_00h00	0.000686343	0.000825601	0.000686343	0.000888209	[5, 6, 7, 8]	Group08	13.8889	5	[Eed, Smarcb1, Smarcc1, Smc6, Sumo1]
GO:0034399	nuclear periphery	GO_CellularComponent-EBI-QuickGO-GOA_01.03.2018_00h00	1.50172e-11	4.79395e-11	1.50172e-11	3.67087e-11	[4, 5, 6, 7, 8, 9, 10]	Group09	14.3939	19	[Cenpf, Hnrnpm, Kpnb1, Lmna, Lmnb1, Lmnb2, Matr3, Npm1, Numa1, Nup107, Nup93, Nup98, Rad21, Sfpq, Smc3, Sparc, Thoc1, Tpr, Zfp326]
GO:0016363	nuclear matrix	GO_CellularComponent-EBI-QuickGO-GOA_01.03.2018_00h00	6.15282e-07	1.21591e-06	1.50172e-11	3.67087e-11	[4, 5, 6, 7, 8, 9, 10, 11]	Group09	12.1212	12	[Cenpf, Hnrnpm, Lmnb1, Matr3, Npm1, Numa1, Rad21, Sfpq, Smc3, Sparc, Thoc1, Zfp326]
GO:0005667	transcription factor complex	GO_CellularComponent-EBI-QuickGO-GOA_01.03.2018_00h00	0.00500366	0.00546452	0.00500366	0.00579371	[2, 3, 4, 5]	Group10	4.23729	15	[Atf7ip, Ctnnb1, Ecsit, Gtf2h2, Hax1, Hdac1, Mta2, Nfyc, Sap18, Sfpq, Taf4, Taf5, Tcf3, Tfeb, Trim28]
GO:0090575	RNA polymerase II transcription factor complex	GO_CellularComponent-EBI-QuickGO-GOA_01.03.2018_00h00	0.00428225	0.00473902	0.00500366	0.00579371	[4, 5, 6, 7, 8, 9, 10]	Group10	6.20155	8	[Ctnnb1, Gtf2h2, Nfyc, Sfpq, Taf4, Taf5, Tcf3, Trim28]
GO:0005730	nucleolus	GO_CellularComponent-EBI-QuickGO-GOA_01.03.2018_00h00	6.06214e-18	3.59399e-17	6.06214e-18	2.22279e-17	[4, 5, 6, 7, 8, 9, 10]	Group11	6.82819	62	[Aatf, Bcas2, Bop1, Cd3eap, Cdca8, Ddx54, Ddx56, Eif4a3, Emg1, Esf1, Exosc4, Fbl, Ftsj3, Gle1, Grwd1, Hjurp, Imp4, Kansl3, Knop1, Las1l, Llph, Mak16, Mphosph10, Ngdn, Nifk, Nip7, Nol8, Nolc1, Npm1, Npm3, Nsa2, Papd5, Plrg1, Polr1c, Polr1d, Polr1e, Polr2e, Polr2h, Pwp2, Rae1, Rbbp6, Rexo4, Rps19bp1, Rrp1b, Rrp7a, Rrp8, Rsl24d1, Smarcb1, Snu13, Sumo1, Surf6, Tbl3, Tcof1, Terf1, Timm13, Tra2a, Trim2…
GO:0044452	nucleolar part	GO_CellularComponent-EBI-QuickGO-GOA_01.03.2018_00h00	4.96663e-18	3.171e-17	6.06214e-18	2.22279e-17	[4, 5, 6, 7, 8, 9, 10, 11]	Group11	16.4706	28	[Bop1, Cd3eap, Fbl, Imp4, Mphosph10, Npm1, Plrg1, Polr1c, Polr1d, Polr1e, Polr2e, Polr2h, Pwp2, Rae1, Rrp1b, Rrp7a, Smarcb1, Snu13, Sumo1, Surf6, Tbl3, Tcof1, Terf1, Timm13, Trim27, Twistnb, Wdr3, Wdr43]
GO:0001650	fibrillar center	GO_CellularComponent-EBI-QuickGO-GOA_01.03.2018_00h00	1.41802e-07	3.09724e-07	6.06214e-18	2.22279e-17	[5, 6, 7, 8, 9, 10, 11, 12]	Group11	11.4754	14	[Cd3eap, Fbl, Imp4, Plrg1, Polr1c, Polr1e, Rae1, Smarcb1, Sumo1, Tcof1, Terf1, Timm13, Trim27, Wdr43]
GO:0030532	small nuclear ribonucleoprotein complex	GO_CellularComponent-EBI-QuickGO-GOA_01.03.2018_00h00	5.28669e-05	7.56543e-05	2.22692e-06	3.76864e-06	[3, 4, 5, 6, 7, 8, 9]	Group12	11.9403	8	[Eftud2, Nolc1, Sf3b2, Sf3b5, Sf3b6, Slu7, Snrnp40, Snu13]
GO:0097525	spliceosomal snRNP complex	GO_CellularComponent-EBI-QuickGO-GOA_01.03.2018_00h00	0.00130975	0.00153111	2.22692e-06	3.76864e-06	[4, 5, 6, 7, 8, 9, 10]	Group12	9.83607	6	[Eftud2, Sf3b2, Sf3b5, Sf3b6, Snrnp40, Snu13]
GO:0071011	precatalytic spliceosome	GO_CellularComponent-EBI-QuickGO-GOA_01.03.2018_00h00	1.23768e-06	2.33471e-06	2.22692e-06	3.76864e-06	[5, 6, 7, 8, 9, 10]	Group12	24.1379	7	[Bcas2, Plrg1, Sf3b2, Sf3b5, Sf3b6, Snrnp40, Snu13]
GO:0030529	intracellular ribonucleoprotein complex	GO_CellularComponent-EBI-QuickGO-GOA_01.03.2018_00h00	1.84586e-25	1.91508e-24	1.84586e-25	1.01523e-24	[3, 4, 5]	Group13	8.51852	69	[Bcas2, Bop1, Cpsf3, Cwc15, Eftud2, Eif4a3, Emg1, Fbl, Ftsj3, Hax1, Hnrnpa0, Hnrnpa2b1, Hnrnpa3, Hnrnpc, Hnrnpm, Imp4, Isy1, Larp7, Las1l, Lrpprc, Mak16, Mphosph10, Mrpl13, Mrpl15, Mrpl20, Mrpl21, Mrpl46, Mrpl55, Mrps2, Mrps28, Mrps5, Mrps6, Ngdn, Nip7, Nolc1, Npm1, Nsa2, Nup50, Nup62, Nup98, Plrg1, Pnn, Polr2d, Ppie, Prpf19, Prpf4b, Pwp2, Rbm25, Rbm5, Rbmxl1, Rpl10l, Rrp1b, Rrp7a, Rsl24d1, Sf3a3…
GO:0005681	spliceosomal complex	GO_CellularComponent-EBI-QuickGO-GOA_01.03.2018_00h00	6.21438e-16	3.03408e-15	1.84586e-25	1.01523e-24	[4, 5, 6, 7, 8, 9]	Group13	14.4385	27	[Bcas2, Cwc15, Eftud2, Eif4a3, Hnrnpa2b1, Hnrnpa3, Hnrnpc, Hnrnpm, Isy1, Plrg1, Pnn, Ppie, Prpf19, Prpf4b, Rbm25, Rbm5, Rbmxl1, Sf3a3, Sf3b2, Sf3b5, Sf3b6, Slu7, Snrnp40, Snrnp48, Snu13, Tra2b, Zfp326]
GO:0071013	catalytic step 2 spliceosome	GO_CellularComponent-EBI-QuickGO-GOA_01.03.2018_00h00	3.19204e-14	1.20427e-13	1.84586e-25	1.01523e-24	[3, 5, 6, 7, 8, 9, 10]	Group13	20	19	[Bcas2, Cwc15, Eftud2, Eif4a3, Hnrnpa2b1, Hnrnpc, Hnrnpm, Isy1, Plrg1, Pnn, Ppie, Prpf19, Prpf4b, Rbmxl1, Sf3a3, Sf3b2, Sf3b6, Slu7, Snrnp40]
GO:0030684	preribosome	GO_CellularComponent-EBI-QuickGO-GOA_01.03.2018_00h00	5.06249e-14	1.8269e-13	5.06249e-14	1.39219e-13	[4, 5, 6]	Group14	23.2877	17	[Bop1, Emg1, Fbl, Ftsj3, Imp4, Las1l, Mak16, Mphosph10, Ngdn, Nip7, Nsa2, Pwp2, Rrp1b, Rrp7a, Snu13, Tbl3, Wdr3]
GO:0030686	90S preribosome	GO_CellularComponent-EBI-QuickGO-GOA_01.03.2018_00h00	2.01515e-06	3.71683e-06	5.06249e-14	1.39219e-13	[5, 6, 7]	Group14	22.5806	7	[Bop1, Imp4, Mphosph10, Pwp2, Rrp7a, Tbl3, Wdr3]
GO:0030687	preribosome, large subunit precursor	GO_CellularComponent-EBI-QuickGO-GOA_01.03.2018_00h00	2.15421e-07	4.58461e-07	5.06249e-14	1.39219e-13	[5, 6, 7]	Group14	30.4348	7	[Bop1, Ftsj3, Las1l, Mak16, Nip7, Nsa2, Rrp1b]
GO:0032040	small-subunit processome	GO_CellularComponent-EBI-QuickGO-GOA_01.03.2018_00h00	1.10581e-08	2.86819e-08	5.06249e-14	1.39219e-13	[5, 6, 7]	Group14	27.2727	9	[Emg1, Fbl, Imp4, Mphosph10, Ngdn, Pwp2, Snu13, Tbl3, Wdr3]
GO:0005654	nucleoplasm	GO_CellularComponent-EBI-QuickGO-GOA_01.03.2018_00h00	1.62681e-40	3.37562e-39	1.62681e-40	1.78949e-39	[4, 5, 6, 7, 8, 9, 10]	Group15	5.85982	153	[Aaas, Actl6a, Arid1a, Arid4a, Atf7ip, Atpaf2, Atrx, Aurkb, Bcas2, Bop1, Brd8, Cdca8, Cdk2ap1, Cenpf, Champ1, Chtf18, Cpsf2, Cpsf3, Cstf2, Cwc15, Dido1, Dpy30, Ecsit, Eed, Eftud2, Ehmt1, Ehmt2, Eif4a3, Elavl1, Emsy, Esf1, Fam208a, Fbl, Gatad2b, Gtf2h2, H1f0, Hdac1, Hist1h4a, Hnrnpa0, Hnrnpa2b1, Hnrnpc, Hnrnpdl, Hnrnpm, Hp1bp3, Ice1, Incenp, Ing3, Ints10, Irf2bp1, Jade1, Kansl3, Kdm2a, Kdm5c, Kdm6…
GO:0044451	nucleoplasm part	GO_CellularComponent-EBI-QuickGO-GOA_01.03.2018_00h00	1.57151e-32	2.6087e-31	1.62681e-40	1.78949e-39	[4, 5, 6, 7, 8, 9, 10, 11]	Group15	8.42912	88	[Actl6a, Atf7ip, Atpaf2, Atrx, Bcas2, Brd8, Cdca8, Champ1, Cpsf2, Cpsf3, Cstf2, Cwc15, Dpy30, Eed, Eftud2, Ehmt1, Ehmt2, Eif4a3, Fbl, Gatad2b, Gtf2h2, H1f0, Hdac1, Hnrnpm, Hp1bp3, Ice1, Incenp, Ing3, Ints10, Jade1, Kansl3, Kdm6a, Las1l, Lsg1, Mrgbp, Mta2, Mtf2, Nolc1, Npat, Npm1, Nup98, Ogt, Pacsin2, Plrg1, Pnn, Pole2, Polr1c, Polr1d, Polr2c, Polr2d, Polr2e, Polr2h, Ppie, Prpf19, Prpf4b, Rbm10, R…
GO:0016604	nuclear body	GO_CellularComponent-EBI-QuickGO-GOA_01.03.2018_00h00	1.60897e-21	1.21404e-20	1.62681e-40	1.78949e-39	[5, 6, 7, 8, 9, 10, 11, 12]	Group15	8.44063	59	[Atf7ip, Atpaf2, Atrx, Bcas2, Cdca8, Champ1, Cstf2, Cwc15, Eftud2, Ehmt1, Ehmt2, Eif4a3, Fbl, Gatad2b, Gtf2h2, H1f0, Hnrnpm, Hp1bp3, Ice1, Incenp, Lsg1, Nolc1, Npat, Npm1, Nup98, Pacsin2, Plrg1, Pnn, Pole2, Polr2d, Ppie, Prpf19, Prpf4b, Rbm10, Rbm25, Rexo4, Safb2, Sap130, Sap18, Sfpq, Slu7, Smc6, Snrnp40, Son, Srsf10, Srsf6, Sumo1, Tardbp, Tcf3, Terf1, Thoc1, Thoc7, Thrap3, Trim27, Wtap, Ylpm1, Y…
GO:0016607	nuclear speck	GO_CellularComponent-EBI-QuickGO-GOA_01.03.2018_00h00	4.55799e-18	3.15261e-17	1.62681e-40	1.78949e-39	[6, 7, 8, 9, 10, 11, 12, 13]	Group15	10.8333	39	[Atpaf2, Bcas2, Cwc15, Eftud2, Ehmt2, Eif4a3, Gatad2b, Gtf2h2, Hp1bp3, Npm1, Pacsin2, Plrg1, Pnn, Polr2d, Ppie, Prpf19, Prpf4b, Rbm10, Rbm25, Rexo4, Sap130, Sap18, Sfpq, Slu7, Smc6, Snrnp40, Son, Srsf10, Srsf6, Sumo1, Tardbp, Tcf3, Thoc1, Thoc7, Thrap3, Wtap, Ylpm1, Zc3h14, Zc3h18]
GO:0005819	spindle	GO_CellularComponent-EBI-QuickGO-GOA_01.03.2018_00h00	1.23102e-07	2.83818e-07	1.23102e-07	2.25687e-07	[4, 5, 6, 7, 8, 9]	Group16	7.16511	23	[Aurkb, Birc5, Cdca8, Cdk5rap2, Cenpf, Cep63, Champ1, Cntrl, Ctnnb1, Dido1, Incenp, Kif20a, Mad1l1, Npm1, Numa1, Nup62, Prpf19, Rae1, Rangap1, Rmdn3, Smc3, Terf1, Tpr]
GO:0000922	spindle pole	GO_CellularComponent-EBI-QuickGO-GOA_01.03.2018_00h00	1.26849e-05	1.94971e-05	1.23102e-07	2.25687e-07	[4, 5, 6, 7, 8, 9, 10]	Group16	8.44156	13	[Aurkb, Cdk5rap2, Cenpf, Cep63, Cntrl, Ctnnb1, Mad1l1, Npm1, Numa1, Nup62, Rae1, Rmdn3, Smc3]
GO:0072686	mitotic spindle	GO_CellularComponent-EBI-QuickGO-GOA_01.03.2018_00h00	8.70678e-06	1.38974e-05	1.23102e-07	2.25687e-07	[5, 6, 7, 8, 9, 10]	Group16	11.4943	10	[Aurkb, Cdk5rap2, Cntrl, Mad1l1, Numa1, Nup62, Rae1, Rangap1, Smc3, Tpr]
GO:0097431	mitotic spindle pole	GO_CellularComponent-EBI-QuickGO-GOA_01.03.2018_00h00	1.23082e-05	1.9275e-05	1.23102e-07	2.25687e-07	[5, 6, 7, 8, 9, 10, 11]	Group16	22.2222	6	[Cdk5rap2, Cntrl, Mad1l1, Numa1, Rae1, Smc3]
GO:0070013	intracellular organelle lumen	GO_CellularComponent-EBI-QuickGO-GOA_01.03.2018_00h00	1.35934e-70	1.12825e-68	8.51293e-80	1.87284e-78	[3, 4, 5, 6]	Group17	5.86548	225	[Aaas, Aatf, Actl6a, Actr8, Arid1a, Arid4a, Atf7ip, Atpaf2, Atrx, Aurkb, Bcas2, Birc5, Bop1, Brd8, Cd3eap, Cdca8, Cdk2ap1, Cenpf, Chaf1a, Champ1, Chchd4, Chtf18, Cpsf2, Cpsf3, Cstf2, Ctnnb1, Cwc15, Ddx54, Ddx56, Dido1, Dpy30, Ears2, Ecsit, Edem3, Eed, Eftud2, Ehmt1, Ehmt2, Eif4a3, Elavl1, Emg1, Emsy, Esf1, Exosc4, Fam208a, Fbl, Fdx1, Fkbp9, Ftsj3, Gatad2b, Gle1, Gls2, Grwd1, Gtf2h2, H1f0, H2afv, …
GO:0044428	nuclear part	GO_CellularComponent-EBI-QuickGO-GOA_01.03.2018_00h00	2.84946e-67	1.18252e-65	8.51293e-80	1.87284e-78	[3, 4, 5, 6, 7, 8]	Group17	5.81088	220	[Aaas, Aatf, Actl6a, Actr8, Arid1a, Arid4a, Atf7ip, Atpaf2, Atrx, Aurkb, Bcas2, Birc5, Bop1, Brd8, Cd3eap, Cdca8, Cdk2ap1, Cenpf, Chaf1a, Champ1, Chtf18, Cpsf2, Cpsf3, Cstf2, Ctnnb1, Cwc15, Ddx54, Ddx56, Dido1, Dpy30, Ecsit, Eed, Eftud2, Ehmt1, Ehmt2, Eif4a3, Elavl1, Emg1, Emsy, Esf1, Exosc4, Fam208a, Fbl, Ftsj3, Gatad2b, Gle1, Grwd1, Gtf2h2, H1f0, H2afv, Hax1, Hdac1, Hist1h4a, Hjurp, Hnrnpa0, Hn…
GO:0031981	nuclear lumen	GO_CellularComponent-EBI-QuickGO-GOA_01.03.2018_00h00	2.441e-59	6.75343e-58	8.51293e-80	1.87284e-78	[4, 5, 6, 7, 8, 9]	Group17	5.91191	200	[Aaas, Aatf, Actl6a, Actr8, Arid1a, Arid4a, Atf7ip, Atpaf2, Atrx, Aurkb, Bcas2, Birc5, Bop1, Brd8, Cd3eap, Cdca8, Cdk2ap1, Cenpf, Chaf1a, Champ1, Chtf18, Cpsf2, Cpsf3, Cstf2, Ctnnb1, Cwc15, Ddx54, Ddx56, Dido1, Dpy30, Ecsit, Eed, Eftud2, Ehmt1, Ehmt2, Eif4a3, Elavl1, Emg1, Emsy, Esf1, Exosc4, Fam208a, Fbl, Ftsj3, Gatad2b, Gle1, Grwd1, Gtf2h2, H1f0, H2afv, Hdac1, Hist1h4a, Hjurp, Hnrnpa0, Hnrnpa2b…
GO:0005654	nucleoplasm	GO_CellularComponent-EBI-QuickGO-GOA_01.03.2018_00h00	1.62681e-40	3.37562e-39	8.51293e-80	1.87284e-78	[4, 5, 6, 7, 8, 9, 10]	Group17	5.85982	153	[Aaas, Actl6a, Arid1a, Arid4a, Atf7ip, Atpaf2, Atrx, Aurkb, Bcas2, Bop1, Brd8, Cdca8, Cdk2ap1, Cenpf, Champ1, Chtf18, Cpsf2, Cpsf3, Cstf2, Cwc15, Dido1, Dpy30, Ecsit, Eed, Eftud2, Ehmt1, Ehmt2, Eif4a3, Elavl1, Emsy, Esf1, Fam208a, Fbl, Gatad2b, Gtf2h2, H1f0, Hdac1, Hist1h4a, Hnrnpa0, Hnrnpa2b1, Hnrnpc, Hnrnpdl, Hnrnpm, Hp1bp3, Ice1, Incenp, Ing3, Ints10, Irf2bp1, Jade1, Kansl3, Kdm2a, Kdm5c, Kdm6…
GO:0044451	nucleoplasm part	GO_CellularComponent-EBI-QuickGO-GOA_01.03.2018_00h00	1.57151e-32	2.6087e-31	8.51293e-80	1.87284e-78	[4, 5, 6, 7, 8, 9, 10, 11]	Group17	8.42912	88	[Actl6a, Atf7ip, Atpaf2, Atrx, Bcas2, Brd8, Cdca8, Champ1, Cpsf2, Cpsf3, Cstf2, Cwc15, Dpy30, Eed, Eftud2, Ehmt1, Ehmt2, Eif4a3, Fbl, Gatad2b, Gtf2h2, H1f0, Hdac1, Hnrnpm, Hp1bp3, Ice1, Incenp, Ing3, Ints10, Jade1, Kansl3, Kdm6a, Las1l, Lsg1, Mrgbp, Mta2, Mtf2, Nolc1, Npat, Npm1, Nup98, Ogt, Pacsin2, Plrg1, Pnn, Pole2, Polr1c, Polr1d, Polr2c, Polr2d, Polr2e, Polr2h, Ppie, Prpf19, Prpf4b, Rbm10, R…
GO:0031967	organelle envelope	GO_CellularComponent-EBI-QuickGO-GOA_01.03.2018_00h00	1.26011e-15	5.50471e-15	4.78832e-17	1.5049e-16	[3, 4, 5, 6, 7]	Group18	6.10837	62	[Aaas, Cenpf, Chchd4, Fkbp8, Gle1, Gpd2, Hadha, Hadhb, Hax1, Hk2, Kpnb1, Lmna, Lmnb1, Lmnb2, Lrpprc, Mad1l1, Mcl1, Mfn1, Ndufa10, Ndufa11, Ndufa2, Ndufa3, Ndufb7, Ndufs1, Ndufs2, Ndufv1, Ndufv3, Nup107, Nup133, Nup155, Nup160, Nup210, Nup214, Nup35, Nup37, Nup43, Nup50, Nup54, Nup62, Nup88, Nup93, Nup98, Nupl1, Nupl2, Pcm1, Pcx, Plrg1, Rae1, Ranbp2, Rangap1, Rmdn3, Slc25a15, Sumo1, Timm10b, Timm1…
GO:0019866	organelle inner membrane	GO_CellularComponent-EBI-QuickGO-GOA_01.03.2018_00h00	0.000224624	0.000300706	4.78832e-17	1.5049e-16	[3, 4, 5, 6, 7, 8]	Group18	4.74041	21	[Gpd2, Hadha, Hadhb, Lmnb1, Lmnb2, Lrpprc, Ndufa10, Ndufa11, Ndufa2, Ndufa3, Ndufb7, Ndufs1, Ndufs2, Ndufv1, Ndufv3, Pcx, Slc25a15, Timm10b, Timm13, Tra2b, Yme1l1]
GO:0005635	nuclear envelope	GO_CellularComponent-EBI-QuickGO-GOA_01.03.2018_00h00	7.01082e-16	3.23277e-15	4.78832e-17	1.5049e-16	[3, 4, 5, 6, 7, 8, 9]	Group18	9.35252	39	[Aaas, Cenpf, Gle1, Hax1, Kpnb1, Lmna, Lmnb1, Lmnb2, Lrpprc, Mad1l1, Nup107, Nup133, Nup155, Nup160, Nup210, Nup214, Nup35, Nup37, Nup43, Nup50, Nup54, Nup62, Nup88, Nup93, Nup98, Nupl1, Nupl2, Pcm1, Plrg1, Rae1, Ranbp2, Rangap1, Sumo1, Tpr, Tra2b, Trim27, Wdr3, Wtap, Yeats4]
GO:0005643	nuclear pore	GO_CellularComponent-EBI-QuickGO-GOA_01.03.2018_00h00	1.18393e-24	9.82658e-24	4.78832e-17	1.5049e-16	[2, 4, 5, 6, 7, 8, 9, 10]	Group18	36.9231	24	[Aaas, Gle1, Mad1l1, Nup107, Nup133, Nup155, Nup160, Nup210, Nup214, Nup35, Nup37, Nup43, Nup50, Nup54, Nup62, Nup88, Nup93, Nup98, Nupl1, Nupl2, Rae1, Ranbp2, Rangap1, Tpr]
GO:0031965	nuclear membrane	GO_CellularComponent-EBI-QuickGO-GOA_01.03.2018_00h00	5.96074e-15	2.47371e-14	4.78832e-17	1.5049e-16	[3, 4, 5, 6, 7, 8, 9, 10]	Group18	11.1913	31	[Aaas, Gle1, Hax1, Kpnb1, Lmna, Lmnb1, Lmnb2, Lrpprc, Nup107, Nup133, Nup155, Nup210, Nup35, Nup50, Nup54, Nup62, Nup93, Nup98, Nupl1, Nupl2, Pcm1, Plrg1, Ranbp2, Rangap1, Sumo1, Tpr, Tra2b, Trim27, Wdr3, Wtap, Yeats4]
GO:0031966	mitochondrial membrane	GO_CellularComponent-EBI-QuickGO-GOA_01.03.2018_00h00	0.00113879	0.00135028	4.78832e-17	1.5049e-16	[3, 4, 5, 6, 7, 8, 9, 10]	Group18	4.02098	23	[Fkbp8, Gpd2, Hadha, Hadhb, Hax1, Hk2, Mcl1, Mfn1, Ndufa10, Ndufa11, Ndufa2, Ndufa3, Ndufb7, Ndufs1, Ndufs2, Ndufv1, Ndufv3, Pcx, Rmdn3, Slc25a15, Timm10b, Timm13, Yme1l1]
GO:0000776	kinetochore	GO_CellularComponent-EBI-QuickGO-GOA_01.03.2018_00h00	4.10207e-09	1.0983e-08	4.78832e-17	1.5049e-16	[2, 4, 5, 6, 7, 8, 9, 10, 11]	Group18	12.6984	16	[Aurkb, Birc5, Cenpf, Cenpk, Champ1, Hjurp, Incenp, Mad1l1, Nup107, Nup133, Nup160, Nup37, Nup43, Nup98, Rangap1, Tpr]
GO:0035267	NuA4 histone acetyltransferase complex	GO_CellularComponent-EBI-QuickGO-GOA_01.03.2018_00h00	3.66337e-05	5.33439e-05	6.47546e-10	1.4246e-09	[7, 8, 9, 10, 11, 12, 13, 14, 15]	Group19	25	5	[Actl6a, Brd8, Ing3, Mrgbp, Yeats4]
GO:1990234	transferase complex	GO_CellularComponent-EBI-QuickGO-GOA_01.03.2018_00h00	5.13321e-06	8.87618e-06	6.47546e-10	1.4246e-09	[3]	Group19	4.58839	34	[Actl6a, Brd8, Cd3eap, Dpy30, Eed, Fbxw11, Gtf2h2, Ing3, Ints10, Jade1, Kansl3, Kdm6a, Las1l, Mrgbp, Mtf2, Ogt, Pcgf6, Plrg1, Pole2, Polr1c, Polr1d, Polr1e, Polr2c, Polr2d, Polr2e, Polr2h, Rpn2, Rprd2, Smc6, Taf4, Taf5, Twistnb, Wtap, Yeats4]
GO:0061695	transferase complex, transferring phosphorus-containing groups	GO_CellularComponent-EBI-QuickGO-GOA_01.03.2018_00h00	0.000164805	0.000224243	6.47546e-10	1.4246e-09	[4]	Group19	5.95238	15	[Cd3eap, Gtf2h2, Ints10, Pole2, Polr1c, Polr1d, Polr1e, Polr2c, Polr2d, Polr2e, Polr2h, Rprd2, Taf4, Taf5, Twistnb]
GO:0055029	nuclear DNA-directed RNA polymerase complex	GO_CellularComponent-EBI-QuickGO-GOA_01.03.2018_00h00	2.85462e-07	5.92333e-07	6.47546e-10	1.4246e-09	[4, 5, 6, 7, 8, 9]	Group19	10.8527	14	[Cd3eap, Gtf2h2, Ints10, Polr1c, Polr1d, Polr1e, Polr2c, Polr2d, Polr2e, Polr2h, Rprd2, Taf4, Taf5, Twistnb]
GO:0000123	histone acetyltransferase complex	GO_CellularComponent-EBI-QuickGO-GOA_01.03.2018_00h00	5.67824e-06	9.42588e-06	6.47546e-10	1.4246e-09	[4, 5, 6, 7, 8, 9, 10, 11, 12]	Group19	12.0482	10	[Actl6a, Brd8, Ing3, Jade1, Kansl3, Mrgbp, Ogt, Taf4, Taf5, Yeats4]
GO:0005736	DNA-directed RNA polymerase I complex	GO_CellularComponent-EBI-QuickGO-GOA_01.03.2018_00h00	1.78977e-09	4.95171e-09	6.47546e-10	1.4246e-09	[5, 6, 7, 8, 9, 10, 11, 12]	Group19	53.8462	7	[Cd3eap, Polr1c, Polr1d, Polr1e, Polr2e, Polr2h, Twistnb]
GO:0016591	DNA-directed RNA polymerase II, holoenzyme	GO_CellularComponent-EBI-QuickGO-GOA_01.03.2018_00h00	0.000245898	0.000323961	6.47546e-10	1.4246e-09	[5, 6, 7, 8, 9, 10, 11, 12]	Group19	8.57143	9	[Gtf2h2, Ints10, Polr2c, Polr2d, Polr2e, Polr2h, Rprd2, Taf4, Taf5]
GO:0070603	SWI/SNF superfamily-type complex	GO_CellularComponent-EBI-QuickGO-GOA_01.03.2018_00h00	1.02831e-09	2.94309e-09	6.47546e-10	1.4246e-09	[4, 5, 6, 7, 8, 9, 10, 11, 12, 13]	Group19	18.5714	13	[Actl6a, Actr8, Arid1a, Atrx, Brd8, Hdac1, Ing3, Mta2, Nfrkb, Rsf1, Smarcb1, Smarcc1, Smarce1]
GO:0097346	INO80-type complex	GO_CellularComponent-EBI-QuickGO-GOA_01.03.2018_00h00	6.0222e-05	8.4719e-05	6.47546e-10	1.4246e-09	[5, 6, 7, 8, 9, 10, 11, 12, 13, 14]	Group19	22.7273	5	[Actl6a, Actr8, Brd8, Ing3, Nfrkb]
GO:1990204	oxidoreductase complex	GO_CellularComponent-EBI-QuickGO-GOA_01.03.2018_00h00	1.74041e-05	2.62644e-05	3.40074e-19	1.49633e-18	[2, 3]	Group20	10.6383	10	[Gpd2, Ndufa10, Ndufa11, Ndufa2, Ndufa3, Ndufb7, Ndufs1, Ndufs2, Ndufv1, Ndufv3]
GO:0031967	organelle envelope	GO_CellularComponent-EBI-QuickGO-GOA_01.03.2018_00h00	1.26011e-15	5.50471e-15	3.40074e-19	1.49633e-18	[3, 4, 5, 6, 7]	Group20	6.10837	62	[Aaas, Cenpf, Chchd4, Fkbp8, Gle1, Gpd2, Hadha, Hadhb, Hax1, Hk2, Kpnb1, Lmna, Lmnb1, Lmnb2, Lrpprc, Mad1l1, Mcl1, Mfn1, Ndufa10, Ndufa11, Ndufa2, Ndufa3, Ndufb7, Ndufs1, Ndufs2, Ndufv1, Ndufv3, Nup107, Nup133, Nup155, Nup160, Nup210, Nup214, Nup35, Nup37, Nup43, Nup50, Nup54, Nup62, Nup88, Nup93, Nup98, Nupl1, Nupl2, Pcm1, Pcx, Plrg1, Rae1, Ranbp2, Rangap1, Rmdn3, Slc25a15, Sumo1, Timm10b, Timm1…
GO:0019866	organelle inner membrane	GO_CellularComponent-EBI-QuickGO-GOA_01.03.2018_00h00	0.000224624	0.000300706	3.40074e-19	1.49633e-18	[3, 4, 5, 6, 7, 8]	Group20	4.74041	21	[Gpd2, Hadha, Hadhb, Lmnb1, Lmnb2, Lrpprc, Ndufa10, Ndufa11, Ndufa2, Ndufa3, Ndufb7, Ndufs1, Ndufs2, Ndufv1, Ndufv3, Pcx, Slc25a15, Timm10b, Timm13, Tra2b, Yme1l1]
GO:0044391	ribosomal subunit	GO_CellularComponent-EBI-QuickGO-GOA_01.03.2018_00h00	2.05402e-05	3.04435e-05	3.40074e-19	1.49633e-18	[3, 4, 5, 6, 7, 8]	Group20	7.56757	14	[Mrpl13, Mrpl15, Mrpl20, Mrpl21, Mrpl46, Mrpl55, Mrps2, Mrps28, Mrps5, Mrps6, Npm1, Rpl10l, Rsl24d1, Surf6]
GO:0044429	mitochondrial part	GO_CellularComponent-EBI-QuickGO-GOA_01.03.2018_00h00	8.98605e-07	1.73452e-06	3.40074e-19	1.49633e-18	[3, 4, 5, 6, 7, 8]	Group20	4.60449	39	[Chchd4, Ears2, Fdx1, Fkbp8, Gls2, Gpd2, Hadha, Hadhb, Hax1, Hk2, Lrpprc, Mcl1, Mfn1, Mrpl13, Mrpl15, Mrpl20, Mrpl21, Mrpl46, Mrpl55, Mrps2, Mrps28, Mrps5, Mrps6, Ndufa10, Ndufa11, Ndufa2, Ndufa3, Ndufb7, Ndufs1, Ndufs2, Ndufv1, Ndufv3, Pcx, Poldip2, Rmdn3, Slc25a15, Timm10b, Timm13, Yme1l1]
GO:0098798	mitochondrial protein complex	GO_CellularComponent-EBI-QuickGO-GOA_01.03.2018_00h00	8.48418e-11	2.51495e-10	3.40074e-19	1.49633e-18	[2, 4, 5, 6, 7, 8, 9]	Group20	10	24	[Hadha, Hadhb, Mfn1, Mrpl13, Mrpl15, Mrpl20, Mrpl21, Mrpl46, Mrpl55, Mrps2, Mrps28, Mrps5, Mrps6, Ndufa10, Ndufa11, Ndufa2, Ndufa3, Ndufb7, Ndufs1, Ndufs2, Ndufv1, Ndufv3, Timm10b, Timm13]
GO:0005759	mitochondrial matrix	GO_CellularComponent-EBI-QuickGO-GOA_01.03.2018_00h00	5.32572e-06	9.02112e-06	3.40074e-19	1.49633e-18	[4, 5, 6, 7, 8, 9]	Group20	6.34921	20	[Ears2, Fdx1, Gls2, Hadha, Hadhb, Lrpprc, Mcl1, Mrpl13, Mrpl15, Mrpl20, Mrpl21, Mrpl46, Mrpl55, Mrps2, Mrps28, Mrps5, Mrps6, Ndufa10, Pcx, Poldip2]
GO:0005761	mitochondrial ribosome	GO_CellularComponent-EBI-QuickGO-GOA_01.03.2018_00h00	7.84235e-06	1.2763e-05	3.40074e-19	1.49633e-18	[3, 4, 5, 6, 7, 8, 9, 10]	Group20	11.6279	10	[Mrpl13, Mrpl15, Mrpl20, Mrpl21, Mrpl46, Mrpl55, Mrps2, Mrps28, Mrps5, Mrps6]
GO:0015934	large ribosomal subunit	GO_CellularComponent-EBI-QuickGO-GOA_01.03.2018_00h00	7.95033e-05	0.00010998	3.40074e-19	1.49633e-18	[4, 5, 6, 7, 8, 9]	Group20	8.92857	10	[Mrpl13, Mrpl15, Mrpl20, Mrpl21, Mrpl46, Mrpl55, Npm1, Rpl10l, Rsl24d1, Surf6]
GO:0015935	small ribosomal subunit	GO_CellularComponent-EBI-QuickGO-GOA_01.03.2018_00h00	0.0176875	0.0183508	3.40074e-19	1.49633e-18	[4, 5, 6, 7, 8, 9]	Group20	6.57895	5	[Mrps2, Mrps28, Mrps5, Mrps6, Npm1]
GO:0031966	mitochondrial membrane	GO_CellularComponent-EBI-QuickGO-GOA_01.03.2018_00h00	0.00113879	0.00135028	3.40074e-19	1.49633e-18	[3, 4, 5, 6, 7, 8, 9, 10]	Group20	4.02098	23	[Fkbp8, Gpd2, Hadha, Hadhb, Hax1, Hk2, Mcl1, Mfn1, Ndufa10, Ndufa11, Ndufa2, Ndufa3, Ndufb7, Ndufs1, Ndufs2, Ndufv1, Ndufv3, Pcx, Rmdn3, Slc25a15, Timm10b, Timm13, Yme1l1]
GO:0044455	mitochondrial membrane part	GO_CellularComponent-EBI-QuickGO-GOA_01.03.2018_00h00	0.000392392	0.000501054	3.40074e-19	1.49633e-18	[2, 3, 4, 5, 6, 7, 8, 9, 10, 11]	Group20	6.38298	12	[Mfn1, Ndufa10, Ndufa11, Ndufa2, Ndufa3, Ndufb7, Ndufs1, Ndufs2, Ndufv1, Ndufv3, Timm10b, Timm13]
GO:0005758	mitochondrial intermembrane space	GO_CellularComponent-EBI-QuickGO-GOA_01.03.2018_00h00	0.00352485	0.00395355	3.40074e-19	1.49633e-18	[4, 5, 6, 7, 8, 9, 10]	Group20	8.10811	6	[Chchd4, Hax1, Ndufb7, Ndufs1, Timm10b, Timm13]
GO:0005762	mitochondrial large ribosomal subunit	GO_CellularComponent-EBI-QuickGO-GOA_01.03.2018_00h00	0.000557594	0.00069075	3.40074e-19	1.49633e-18	[3, 4, 5, 6, 7, 8, 9, 10, 11]	Group20	11.5385	6	[Mrpl13, Mrpl15, Mrpl20, Mrpl21, Mrpl46, Mrpl55]
GO:0005743	mitochondrial inner membrane	GO_CellularComponent-EBI-QuickGO-GOA_01.03.2018_00h00	0.00227891	0.00259109	3.40074e-19	1.49633e-18	[4, 5, 6, 7, 8, 9, 10, 11]	Group20	4.33673	17	[Gpd2, Hadha, Hadhb, Ndufa10, Ndufa11, Ndufa2, Ndufa3, Ndufb7, Ndufs1, Ndufs2, Ndufv1, Ndufv3, Pcx, Slc25a15, Timm10b, Timm13, Yme1l1]
GO:0043232	intracellular non-membrane-bounded organelle	GO_CellularComponent-EBI-QuickGO-GOA_01.03.2018_00h00	8.98817e-30	1.06574e-28	3.26843e-35	2.39685e-34	[3, 4, 5, 6]	Group21	4.46047	167	[Aaas, Aatf, Actl6a, Actr6, Actr8, Arid1a, Atrx, Aurkb, Bcas2, Birc5, Bop1, Brd8, Cd3eap, Cdca8, Cdk5rap2, Cenpf, Cenpk, Cep192, Cep63, Chaf1a, Champ1, Chtf18, Cntrl, Ctnnb1, Ddx54, Ddx56, Dido1, Dpy30, Eed, Ehmt1, Ehmt2, Eif4a3, Emg1, Esf1, Exosc4, Fam208a, Fbl, Fbxw11, Ftsj3, Gatad2b, Gle1, Grwd1, H1f0, H2afv, Hadha, Hadhb, Hax1, Hdac1, Hist1h4a, Hjurp, Hnrnpc, Hp1bp3, Ice1, Igf2bp2, Imp4, Ince…
GO:0005694	chromosome	GO_CellularComponent-EBI-QuickGO-GOA_01.03.2018_00h00	1.41656e-31	1.95958e-30	3.26843e-35	2.39685e-34	[4, 5, 6, 7]	Group21	8.70934	83	[Actl6a, Actr8, Arid1a, Atrx, Aurkb, Bcas2, Birc5, Brd8, Cdca8, Cenpf, Cenpk, Chaf1a, Champ1, Chtf18, Ctnnb1, Dpy30, Eed, Ehmt1, Ehmt2, Exosc4, Fam208a, Fbl, Gatad2b, Grwd1, H1f0, H2afv, Hdac1, Hist1h4a, Hjurp, Hnrnpc, Hp1bp3, Ice1, Incenp, Ing3, Kdm2a, Llph, Lrpprc, Mad1l1, Mis18a, Mphosph10, Mta2, Nfrkb, Ngdn, Nifk, Nsd2, Numa1, Nup107, Nup133, Nup160, Nup37, Nup43, Nup98, Plrg1, Pole2, Prpf19,…
GO:0044427	chromosomal part	GO_CellularComponent-EBI-QuickGO-GOA_01.03.2018_00h00	2.30543e-25	2.12611e-24	3.26843e-35	2.39685e-34	[3, 4, 5, 6, 7, 8]	Group21	8.3632	70	[Actl6a, Actr8, Arid1a, Atrx, Aurkb, Bcas2, Birc5, Brd8, Cdca8, Cenpf, Cenpk, Chaf1a, Champ1, Chtf18, Ctnnb1, Dpy30, Eed, Ehmt2, Exosc4, Gatad2b, H1f0, H2afv, Hdac1, Hist1h4a, Hjurp, Hnrnpc, Hp1bp3, Ice1, Incenp, Ing3, Kdm2a, Mad1l1, Mis18a, Mta2, Nfrkb, Ngdn, Nup107, Nup133, Nup160, Nup37, Nup43, Nup98, Plrg1, Pole2, Prpf19, Rad21, Rangap1, Rbmxl1, Rrp1b, Rrp8, Rsf1, Sap130, Sap30, Sfpq, Smarcb1…
GO:0005643	nuclear pore	GO_CellularComponent-EBI-QuickGO-GOA_01.03.2018_00h00	1.18393e-24	9.82658e-24	3.26843e-35	2.39685e-34	[2, 4, 5, 6, 7, 8, 9, 10]	Group21	36.9231	24	[Aaas, Gle1, Mad1l1, Nup107, Nup133, Nup155, Nup160, Nup210, Nup214, Nup35, Nup37, Nup43, Nup50, Nup54, Nup62, Nup88, Nup93, Nup98, Nupl1, Nupl2, Rae1, Ranbp2, Rangap1, Tpr]
GO:0000785	chromatin	GO_CellularComponent-EBI-QuickGO-GOA_01.03.2018_00h00	1.13142e-16	6.26053e-16	3.26843e-35	2.39685e-34	[4, 5, 6, 7, 8, 9]	Group21	8.92116	43	[Actl6a, Actr8, Arid1a, Atrx, Brd8, Chaf1a, Ctnnb1, Eed, Ehmt2, Exosc4, Gatad2b, H1f0, H2afv, Hdac1, Hist1h4a, Hnrnpc, Hp1bp3, Ice1, Incenp, Ing3, Kdm2a, Mis18a, Mta2, Nfrkb, Rad21, Rbmxl1, Rrp1b, Rrp8, Rsf1, Sap130, Sap30, Sfpq, Smarcb1, Smarcc1, Smarce1, Smc3, Sumo1, Supt6, Taf4, Taf5, Tardbp, Tcf3, Trim28]
GO:0000793	condensed chromosome	GO_CellularComponent-EBI-QuickGO-GOA_01.03.2018_00h00	1.26636e-07	2.84076e-07	3.26843e-35	2.39685e-34	[5, 6, 7, 8]	Group21	8.44444	19	[Atrx, Aurkb, Birc5, Cenpf, Cenpk, Champ1, Hjurp, Incenp, Lrpprc, Mad1l1, Nifk, Nup107, Nup133, Nup37, Nup43, Rad21, Rangap1, Smc3, Smc6]
GO:0031080	nuclear pore outer ring	GO_CellularComponent-EBI-QuickGO-GOA_01.03.2018_00h00	1.16217e-08	2.92302e-08	3.26843e-35	2.39685e-34	[2, 3, 4, 5, 6, 7, 8, 9, 10, 11]	Group21	60	6	[Nup107, Nup133, Nup160, Nup37, Nup43, Nup98]
GO:0098687	chromosomal region	GO_CellularComponent-EBI-QuickGO-GOA_01.03.2018_00h00	3.6116e-11	1.11023e-10	3.26843e-35	2.39685e-34	[4, 5, 6, 7, 8, 9]	Group21	8.88889	28	[Atrx, Aurkb, Birc5, Cdca8, Cenpf, Cenpk, Champ1, Dpy30, Hist1h4a, Hjurp, Incenp, Mad1l1, Mis18a, Ngdn, Nup107, Nup133, Nup160, Nup37, Nup43, Nup98, Rad21, Rangap1, Smc3, Smc6, Terf1, Thoc1, Thoc7, Tpr]
GO:0000776	kinetochore	GO_CellularComponent-EBI-QuickGO-GOA_01.03.2018_00h00	4.10207e-09	1.0983e-08	3.26843e-35	2.39685e-34	[2, 4, 5, 6, 7, 8, 9, 10, 11]	Group21	12.6984	16	[Aurkb, Birc5, Cenpf, Cenpk, Champ1, Hjurp, Incenp, Mad1l1, Nup107, Nup133, Nup160, Nup37, Nup43, Nup98, Rangap1, Tpr]
GO:0000228	nuclear chromosome	GO_CellularComponent-EBI-QuickGO-GOA_01.03.2018_00h00	4.11101e-16	2.13259e-15	3.26843e-35	2.39685e-34	[4, 5, 6, 7, 8, 9, 10]	Group21	8.24176	45	[Actl6a, Actr8, Arid1a, Atrx, Aurkb, Bcas2, Birc5, Brd8, Chaf1a, Ctnnb1, Eed, Ehmt2, Gatad2b, H1f0, H2afv, Hdac1, Hist1h4a, Hnrnpc, Incenp, Ing3, Kdm2a, Lrpprc, Mta2, Nfrkb, Nifk, Plrg1, Pole2, Prpf19, Rad21, Rbmxl1, Rsf1, Sap130, Sap30, Smarcb1, Smarcc1, Smarce1, Smc3, Taf4, Taf5, Tardbp, Tcf3, Terf1, Thoc1, Thoc7, Trim28]
GO:0000775	chromosome, centromeric region	GO_CellularComponent-EBI-QuickGO-GOA_01.03.2018_00h00	1.1458e-11	3.80405e-11	3.26843e-35	2.39685e-34	[5, 6, 7, 8, 9, 10]	Group21	12.1547	22	[Atrx, Aurkb, Birc5, Cdca8, Cenpf, Cenpk, Champ1, Hjurp, Incenp, Mad1l1, Mis18a, Ngdn, Nup107, Nup133, Nup160, Nup37, Nup43, Nup98, Rad21, Rangap1, Smc3, Tpr]
GO:0044454	nuclear chromosome part	GO_CellularComponent-EBI-QuickGO-GOA_01.03.2018_00h00	6.28466e-15	2.48394e-14	3.26843e-35	2.39685e-34	[4, 5, 6, 7, 8, 9, 10, 11]	Group21	8.15534	42	[Actl6a, Actr8, Arid1a, Atrx, Aurkb, Bcas2, Brd8, Chaf1a, Ctnnb1, Eed, Ehmt2, Gatad2b, H1f0, H2afv, Hdac1, Hist1h4a, Hnrnpc, Incenp, Ing3, Kdm2a, Mta2, Nfrkb, Plrg1, Pole2, Prpf19, Rad21, Rbmxl1, Rsf1, Sap130, Sap30, Smarcb1, Smarcc1, Smarce1, Smc3, Taf4, Taf5, Tardbp, Tcf3, Terf1, Thoc1, Thoc7, Trim28]
GO:0000777	condensed chromosome kinetochore	GO_CellularComponent-EBI-QuickGO-GOA_01.03.2018_00h00	5.50385e-07	1.1142e-06	3.26843e-35	2.39685e-34	[3, 5, 6, 7, 8, 9, 10, 11, 12]	Group21	12.2449	12	[Birc5, Cenpf, Cenpk, Champ1, Hjurp, Incenp, Mad1l1, Nup107, Nup133, Nup37, Nup43, Rangap1]
GO:0000794	condensed nuclear chromosome	GO_CellularComponent-EBI-QuickGO-GOA_01.03.2018_00h00	0.00552697	0.00595765	3.26843e-35	2.39685e-34	[5, 6, 7, 8, 9, 10, 11]	Group21	6.54206	7	[Atrx, Aurkb, Incenp, Lrpprc, Nifk, Rad21, Smc3]
GO:0000779	condensed chromosome, centromeric region	GO_CellularComponent-EBI-QuickGO-GOA_01.03.2018_00h00	3.775e-08	8.95215e-08	3.26843e-35	2.39685e-34	[6, 7, 8, 9, 10, 11]	Group21	12.7273	14	[Atrx, Aurkb, Birc5, Cenpf, Cenpk, Champ1, Hjurp, Incenp, Mad1l1, Nup107, Nup133, Nup37, Nup43, Rangap1]
GO:0000790	nuclear chromatin	GO_CellularComponent-EBI-QuickGO-GOA_01.03.2018_00h00	2.61869e-13	9.05632e-13	3.26843e-35	2.39685e-34	[5, 6, 7, 8, 9, 10, 11, 12]	Group21	9.74843	31	[Actl6a, Actr8, Arid1a, Atrx, Brd8, Chaf1a, Ctnnb1, Eed, Ehmt2, Gatad2b, H1f0, H2afv, Hdac1, Hist1h4a, Hnrnpc, Ing3, Kdm2a, Mta2, Nfrkb, Rbmxl1, Rsf1, Sap130, Sap30, Smarcb1, Smarcc1, Smarce1, Taf4, Taf5, Tardbp, Tcf3, Trim28]
GO:0070603	SWI/SNF superfamily-type complex	GO_CellularComponent-EBI-QuickGO-GOA_01.03.2018_00h00	1.02831e-09	2.94309e-09	3.26843e-35	2.39685e-34	[4, 5, 6, 7, 8, 9, 10, 11, 12, 13]	Group21	18.5714	13	[Actl6a, Actr8, Arid1a, Atrx, Brd8, Hdac1, Ing3, Mta2, Nfrkb, Rsf1, Smarcb1, Smarcc1, Smarce1]
GO:0071564	npBAF complex	GO_CellularComponent-EBI-QuickGO-GOA_01.03.2018_00h00	2.13348e-06	3.84954e-06	3.26843e-35	2.39685e-34	[3, 4, 5, 6, 7, 8, 9, 10, 11, 12, 13, 14]	Group21	41.6667	5	[Actl6a, Arid1a, Smarcb1, Smarcc1, Smarce1]
GO:0016514	SWI/SNF complex	GO_CellularComponent-EBI-QuickGO-GOA_01.03.2018_00h00	3.41048e-06	6.02275e-06	3.26843e-35	2.39685e-34	[5, 6, 7, 8, 9, 10, 11, 12, 13, 14]	Group21	38.4615	5	[Actl6a, Arid1a, Smarcb1, Smarcc1, Smarce1]
GO:0097346	INO80-type complex	GO_CellularComponent-EBI-QuickGO-GOA_01.03.2018_00h00	6.0222e-05	8.4719e-05	3.26843e-35	2.39685e-34	[5, 6, 7, 8, 9, 10, 11, 12, 13, 14]	Group21	22.7273	5	[Actl6a, Actr8, Brd8, Ing3, Nfrkb]

## Sheet: cluster4-GOBP
GOID	GOTerm	Ontology Source	Term PValue	Term PValue Corrected with Benjamini-Hochberg	Group PValue	Group PValue Corrected with Benjamini-Hochberg	GOLevels	GOGroups	% Associated Genes	Nr. Genes	Associated Genes Found
GO:0032481	positive regulation of type I interferon production	GO_BiologicalProcess-EBI-QuickGO-GOA_01.03.2018_00h00	0.000424768	0.000830227	0.000424768	0.000849535	[4, 5, 6]	Group00	11.3636	5	[Chuk, Polr3d, Stat1, Syk, Tbk1]
GO:0006479	protein methylation	GO_BiologicalProcess-EBI-QuickGO-GOA_01.03.2018_00h00	0.00985083	0.011147	0.00985083	0.0123135	[4, 5, 6, 7, 8]	Group01	4.29448	7	[Armt1, Fam98a, Prmt1, Prmt5, Prmt7, Rtf1, Setd3]
GO:0007173	epidermal growth factor receptor signaling pathway	GO_BiologicalProcess-EBI-QuickGO-GOA_01.03.2018_00h00	0.0105024	0.0112901	0.0105024	0.0116693	[7, 8, 9]	Group02	5.49451	5	[Arf4, Bcar1, Cbl, Plcg1, Ptk2]
GO:0030902	hindbrain development	GO_BiologicalProcess-EBI-QuickGO-GOA_01.03.2018_00h00	0.0108207	0.0110783	0.0108207	0.0108207	[3, 5, 6, 7, 8]	Group03	4.21687	7	[Cul5, Gart, Herc1, Hexim1, Kif14, Rere, Usp9x]
GO:0021549	cerebellum development	GO_BiologicalProcess-EBI-QuickGO-GOA_01.03.2018_00h00	0.00563226	0.00712315	0.0108207	0.0108207	[3, 4, 5, 7, 8, 9, 10]	Group03	5.40541	6	[Gart, Herc1, Hexim1, Kif14, Rere, Usp9x]
GO:0022613	ribonucleoprotein complex biogenesis	GO_BiologicalProcess-EBI-QuickGO-GOA_01.03.2018_00h00	2.23957e-05	0.000160502	0.000377627	0.000944069	[3]	Group04	4.51128	18	[Clns1a, Ddx20, Ddx6, Diexf, Edc3, Frg1, Heatr3, Hexim1, Luc7l, Luc7l2, Mcts2, Mettl16, Nmd3, Prmt5, Prmt7, Prpf39, Rps5, Txnl4a]
GO:0022618	ribonucleoprotein complex assembly	GO_BiologicalProcess-EBI-QuickGO-GOA_01.03.2018_00h00	9.66299e-06	8.31017e-05	0.000377627	0.000944069	[4, 5, 6]	Group04	6.34146	13	[Clns1a, Ddx20, Ddx6, Edc3, Hexim1, Luc7l, Luc7l2, Mcts2, Prmt5, Prmt7, Prpf39, Rps5, Txnl4a]
GO:0000398	mRNA splicing, via spliceosome	GO_BiologicalProcess-EBI-QuickGO-GOA_01.03.2018_00h00	0.00188515	0.00300228	0.000377627	0.000944069	[7, 8, 9, 10, 11]	Group04	4.38596	10	[Clns1a, Dbr1, Ddx20, Luc7l, Luc7l2, Mettl16, Prmt5, Prmt7, Prpf39, Txnl4a]
GO:0016458	gene silencing	GO_BiologicalProcess-EBI-QuickGO-GOA_01.03.2018_00h00	0.00536082	0.00698531	0.000620094	0.00103349	[2, 5, 6, 7]	Group05	4.37158	8	[Ajuba, Dnmt3a, Fkbp10, Hexim1, Ppp3ca, Stat3, Tnrc6b, Ubr2]
GO:0040029	regulation of gene expression, epigenetic	GO_BiologicalProcess-EBI-QuickGO-GOA_01.03.2018_00h00	0.000675309	0.00126253	0.000620094	0.00103349	[5, 6]	Group05	5.02513	10	[Ajuba, Dnmt3a, Elof1, Hexim1, Mta1, Ppp3ca, Prmt7, Stat3, Tnrc6b, Ubr2]
GO:0031047	gene silencing by RNA	GO_BiologicalProcess-EBI-QuickGO-GOA_01.03.2018_00h00	0.00222538	0.00341755	0.000620094	0.00103349	[3, 6, 7, 8]	Group05	6.52174	6	[Ajuba, Fkbp10, Hexim1, Ppp3ca, Stat3, Tnrc6b]
GO:0002253	activation of immune response	GO_BiologicalProcess-EBI-QuickGO-GOA_01.03.2018_00h00	0.00228158	0.00338303	0.00228158	0.0032594	[2, 4, 5, 6]	Group06	4.0146	11	[Ada, Ankrd17, Bcar1, Hexim1, Otulin, Plcg1, Rabgef1, Syk, Tbk1, Ubqln1, Usp9x]
GO:0002757	immune response-activating signal transduction	GO_BiologicalProcess-EBI-QuickGO-GOA_01.03.2018_00h00	0.00525504	0.00706146	0.00228158	0.0032594	[3, 4, 5, 6, 7]	Group06	4.05405	9	[Ada, Ankrd17, Bcar1, Otulin, Plcg1, Rabgef1, Syk, Ubqln1, Usp9x]
GO:0002429	immune response-activating cell surface receptor signaling pathway	GO_BiologicalProcess-EBI-QuickGO-GOA_01.03.2018_00h00	0.00784839	0.00964231	0.00228158	0.0032594	[4, 5, 6, 7, 8]	Group06	5.04202	6	[Ada, Bcar1, Plcg1, Rabgef1, Syk, Usp9x]
GO:0043900	regulation of multi-organism process	GO_BiologicalProcess-EBI-QuickGO-GOA_01.03.2018_00h00	2.25793e-05	0.000138701	4.05108e-06	4.05108e-05	[2, 3]	Group07	4.92308	16	[Ada, Ankrd17, Chd1, Ctdp1, Exoc2, Fkbp10, Gtf2b, Osbp, Pde12, Pkn2, Ppid, Sqstm1, Stat1, Stau1, Tbk1, Vapb]
GO:0043902	positive regulation of multi-organism process	GO_BiologicalProcess-EBI-QuickGO-GOA_01.03.2018_00h00	1.37442e-06	5.91003e-05	4.05108e-06	4.05108e-05	[2, 3, 4]	Group07	8.27586	12	[Ankrd17, Chd1, Ctdp1, Fkbp10, Gtf2b, Osbp, Pde12, Pkn2, Ppid, Stau1, Tbk1, Vapb]
GO:0044403	symbiont process	GO_BiologicalProcess-EBI-QuickGO-GOA_01.03.2018_00h00	1.37871e-06	2.96422e-05	4.05108e-06	4.05108e-05	[3]	Group07	5.52147	18	[Chd1, Chmp1b, Ctdp1, Ddx6, Eea1, Exoc2, Fkbp10, Gtf2b, Mcts2, Osbp, Pde12, Pkn2, Ppid, Rraga, Sqstm1, Stat1, Stau1, Vapb]
GO:0043903	regulation of symbiosis, encompassing mutualism through parasitism	GO_BiologicalProcess-EBI-QuickGO-GOA_01.03.2018_00h00	2.46868e-06	3.53844e-05	4.05108e-06	4.05108e-05	[3, 4]	Group07	7.18232	13	[Chd1, Ctdp1, Exoc2, Fkbp10, Gtf2b, Osbp, Pde12, Pkn2, Ppid, Sqstm1, Stat1, Stau1, Vapb]
GO:0016032	viral process	GO_BiologicalProcess-EBI-QuickGO-GOA_01.03.2018_00h00	6.60974e-06	7.10547e-05	4.05108e-06	4.05108e-05	[4]	Group07	5.74713	15	[Chd1, Chmp1b, Ctdp1, Ddx6, Eea1, Fkbp10, Gtf2b, Mcts2, Pde12, Pkn2, Ppid, Rraga, Stat1, Stau1, Vapb]
GO:0050792	regulation of viral process	GO_BiologicalProcess-EBI-QuickGO-GOA_01.03.2018_00h00	7.66801e-05	0.000299749	4.05108e-06	4.05108e-05	[4, 5]	Group07	6.57895	10	[Chd1, Ctdp1, Fkbp10, Gtf2b, Pde12, Pkn2, Ppid, Stat1, Stau1, Vapb]
GO:0019058	viral life cycle	GO_BiologicalProcess-EBI-QuickGO-GOA_01.03.2018_00h00	0.00144579	0.00248676	4.05108e-06	4.05108e-05	[5]	Group07	4.91803	9	[Chmp1b, Ddx6, Eea1, Fkbp10, Pde12, Pkn2, Ppid, Stau1, Vapb]
GO:0019079	viral genome replication	GO_BiologicalProcess-EBI-QuickGO-GOA_01.03.2018_00h00	0.000292352	0.000698397	4.05108e-06	4.05108e-05	[5, 6]	Group07	7.95455	7	[Eea1, Fkbp10, Pde12, Pkn2, Ppid, Stau1, Vapb]
GO:0034655	nucleobase-containing compound catabolic process	GO_BiologicalProcess-EBI-QuickGO-GOA_01.03.2018_00h00	0.000300459	0.000679987	0.000174461	0.000872307	[4, 5]	Group08	4.10959	15	[Ada, Aldoa, Dctpp1, Edc3, Gtpbp1, Hspa1a, Ldha, Pcid2, Pde12, Pfkl, Pkm, Samhd1, Stat3, Tnrc6b, Upp1]
GO:0046434	organophosphate catabolic process	GO_BiologicalProcess-EBI-QuickGO-GOA_01.03.2018_00h00	4.84962e-05	0.000260667	0.000174461	0.000872307	[4, 5]	Group08	6.32184	11	[Ada, Aldoa, Dctpp1, Gpd1l, Ldha, Pfkl, Pkm, Plcg1, Samhd1, Stat3, Upp1]
GO:0009116	nucleoside metabolic process	GO_BiologicalProcess-EBI-QuickGO-GOA_01.03.2018_00h00	0.000675604	0.00121046	0.000174461	0.000872307	[4, 5, 6]	Group08	6.93069	7	[Ada, Ampd2, Gtpbp1, Nt5c2, Pdcl, Prps2, Upp1]
GO:0034404	nucleobase-containing small molecule biosynthetic process	GO_BiologicalProcess-EBI-QuickGO-GOA_01.03.2018_00h00	0.000130297	0.000430983	0.000174461	0.000872307	[4, 5, 6]	Group08	6.17284	10	[Ada, Aldoa, Dctpp1, Ldha, Pdcl, Pfkl, Pkm, Samhd1, Stat3, Upp1]
GO:0009141	nucleoside triphosphate metabolic process	GO_BiologicalProcess-EBI-QuickGO-GOA_01.03.2018_00h00	0.000377138	0.000772235	0.000174461	0.000872307	[5, 6, 7]	Group08	4.6875	12	[Ada, Aldoa, Ampd2, Dctpp1, Gtpbp1, Ldha, Pde12, Pfkl, Pkm, Ppid, Samhd1, Stat3]
GO:0051262	protein tetramerization	GO_BiologicalProcess-EBI-QuickGO-GOA_01.03.2018_00h00	0.0106329	0.0111516	0.000174461	0.000872307	[6]	Group08	4.72441	6	[Acaca, Aldoa, Dctpp1, Pfkl, Rrm2, Samhd1]
GO:0009161	ribonucleoside monophosphate metabolic process	GO_BiologicalProcess-EBI-QuickGO-GOA_01.03.2018_00h00	8.35465e-05	0.000299375	0.000174461	0.000872307	[6, 7, 8]	Group08	5.15873	13	[Ada, Aldoa, Ampd2, Gart, Ldha, Nt5c2, Pde12, Pfkl, Pkm, Ppid, Prps2, Stat3, Upp1]
GO:0009166	nucleotide catabolic process	GO_BiologicalProcess-EBI-QuickGO-GOA_01.03.2018_00h00	5.60423e-05	0.000240982	0.000174461	0.000872307	[6, 7, 8]	Group08	7.62712	9	[Ada, Aldoa, Dctpp1, Ldha, Pfkl, Pkm, Samhd1, Stat3, Upp1]
GO:0046496	nicotinamide nucleotide metabolic process	GO_BiologicalProcess-EBI-QuickGO-GOA_01.03.2018_00h00	0.00951763	0.011061	0.000174461	0.000872307	[6, 7, 8, 9]	Group08	4.83871	6	[Aldoa, Gpd1l, Ldha, Pfkl, Pkm, Stat3]
GO:0009156	ribonucleoside monophosphate biosynthetic process	GO_BiologicalProcess-EBI-QuickGO-GOA_01.03.2018_00h00	0.000219841	0.000590824	0.000174461	0.000872307	[7, 8, 9]	Group08	6.38298	9	[Ada, Aldoa, Ampd2, Gart, Pfkl, Pkm, Prps2, Stat3, Upp1]
GO:0046031	ADP metabolic process	GO_BiologicalProcess-EBI-QuickGO-GOA_01.03.2018_00h00	0.00525	0.00728226	0.000174461	0.000872307	[7, 8, 9, 10]	Group08	6.49351	5	[Aldoa, Ldha, Pfkl, Pkm, Stat3]
GO:0010948	negative regulation of cell cycle process	GO_BiologicalProcess-EBI-QuickGO-GOA_01.03.2018_00h00	0.00848026	0.0101292	0.000281961	0.000939871	[3, 4, 5, 6]	Group09	4.0404	8	[Chek2, Naa10, Ndc80, Pcid2, Plk1, Trip13, Usp47, Zfp830]
GO:0140014	mitotic nuclear division	GO_BiologicalProcess-EBI-QuickGO-GOA_01.03.2018_00h00	4.86804e-05	0.000232584	0.000281961	0.000939871	[4, 5, 6]	Group09	5.43933	13	[Cdc23, Chek2, Chmp1b, Ctdp1, Hspa1a, Kif11, Kif14, Naa10, Ndc80, Pcid2, Plk1, Smc2, Trip13]
GO:1902850	microtubule cytoskeleton organization involved in mitosis	GO_BiologicalProcess-EBI-QuickGO-GOA_01.03.2018_00h00	0.000366436	0.000787837	0.000281961	0.000939871	[4, 5, 6]	Group09	6.66667	8	[Chek2, Chmp1b, Hspa1a, Kif11, Ndc80, Pafah1b1, Plk1, Spc25]
GO:0000070	mitotic sister chromatid segregation	GO_BiologicalProcess-EBI-QuickGO-GOA_01.03.2018_00h00	0.000158341	0.000486333	0.000281961	0.000939871	[4, 5, 6, 7]	Group09	6.66667	9	[Cdc23, Chmp1b, Kif14, Naa10, Ndc80, Pcid2, Plk1, Smc2, Trip13]
GO:0000086	G2/M transition of mitotic cell cycle	GO_BiologicalProcess-EBI-QuickGO-GOA_01.03.2018_00h00	0.0185502	0.0185502	0.000281961	0.000939871	[5, 6]	Group09	4.7619	5	[Chek2, Kif14, Plk1, Usp47, Zfp830]
GO:0007088	regulation of mitotic nuclear division	GO_BiologicalProcess-EBI-QuickGO-GOA_01.03.2018_00h00	0.000270969	0.000685392	0.000281961	0.000939871	[4, 5, 6, 7]	Group09	6.2069	9	[Cdc23, Chmp1b, Hspa1a, Kif11, Naa10, Ndc80, Pcid2, Plk1, Trip13]
GO:0070507	regulation of microtubule cytoskeleton organization	GO_BiologicalProcess-EBI-QuickGO-GOA_01.03.2018_00h00	0.0022827	0.00327187	0.000281961	0.000939871	[4, 5, 6, 7]	Group09	5.03145	8	[Chmp1b, Fkbp4, Hspa1a, Kif11, Pafah1b1, Plk1, Ska1, Ska3]
GO:2001251	negative regulation of chromosome organization	GO_BiologicalProcess-EBI-QuickGO-GOA_01.03.2018_00h00	0.00951763	0.011061	0.000281961	0.000939871	[5, 6, 7]	Group09	4.83871	6	[Naa10, Ndc80, Pcid2, Plk1, Trip13, Zfp451]
GO:0033047	regulation of mitotic sister chromatid segregation	GO_BiologicalProcess-EBI-QuickGO-GOA_01.03.2018_00h00	0.000190106	0.000544969	0.000281961	0.000939871	[5, 6, 7, 8]	Group09	10.3448	6	[Cdc23, Naa10, Ndc80, Pcid2, Plk1, Trip13]
GO:0090307	mitotic spindle assembly	GO_BiologicalProcess-EBI-QuickGO-GOA_01.03.2018_00h00	0.00152026	0.00251428	0.000281961	0.000939871	[5, 6, 7, 8]	Group09	8.62069	5	[Chek2, Chmp1b, Hspa1a, Kif11, Plk1]
GO:1901991	negative regulation of mitotic cell cycle phase transition	GO_BiologicalProcess-EBI-QuickGO-GOA_01.03.2018_00h00	0.0102513	0.0113028	0.000281961	0.000939871	[5, 6, 7, 8]	Group09	4.7619	6	[Ndc80, Pcid2, Plk1, Trip13, Usp47, Zfp830]
GO:0030071	regulation of mitotic metaphase/anaphase transition	GO_BiologicalProcess-EBI-QuickGO-GOA_01.03.2018_00h00	0.000424768	0.000830227	0.000281961	0.000939871	[6, 7, 8, 9, 10, 11]	Group09	11.3636	5	[Cdc23, Ndc80, Pcid2, Plk1, Trip13]

## Sheet: cluster-GOCC
GOID	GOTerm	Ontology Source	Term PValue	Term PValue Corrected with Benjamini-Hochberg	Group PValue	Group PValue Corrected with Benjamini-Hochberg	GOLevels	GOGroups	% Associated Genes	Nr. Genes	Associated Genes Found
GO:0031252	cell leading edge	GO_CellularComponent-EBI-QuickGO-GOA_01.03.2018_00h00	0.000290604	0.00116242	0.000290604	0.000871813	[2, 3]	Group0	4.08719	15	[Abi2, Ajuba, Anapc2, Arf4, Bcar1, Cdc42bpb, Gbf1, Inppl1, Itsn1, Pafah1b1, Pkn2, Plcg1, Podxl, Ptk2, Twf2]
GO:0030027	lamellipodium	GO_CellularComponent-EBI-QuickGO-GOA_01.03.2018_00h00	1.18646e-05	9.49169e-05	0.000290604	0.000871813	[3, 4, 5]	Group0	6.66667	12	[Abi2, Ajuba, Anapc2, Bcar1, Cdc42bpb, Inppl1, Itsn1, Pkn2, Plcg1, Podxl, Ptk2, Twf2]
GO:0061695	transferase complex, transferring phosphorus-containing groups	GO_CellularComponent-EBI-QuickGO-GOA_01.03.2018_00h00	0.00109837	0.00175739	0.00109837	0.00109837	[4]	Group1	4.36508	11	[Chuk, Ctdp1, Gtf2b, Gtf2e1, Helb, Pfkl, Polr2b, Polr3d, Prim1, Prps2, Rtf1]
GO:0055029	nuclear DNA-directed RNA polymerase complex	GO_CellularComponent-EBI-QuickGO-GOA_01.03.2018_00h00	0.000561931	0.00149848	0.00109837	0.00109837	[4, 5, 6, 7, 8, 9]	Group1	6.20155	8	[Ctdp1, Gtf2b, Gtf2e1, Helb, Polr2b, Polr3d, Prim1, Rtf1]
GO:0016591	DNA-directed RNA polymerase II, holoenzyme	GO_CellularComponent-EBI-QuickGO-GOA_01.03.2018_00h00	0.0179393	0.0179393	0.00109837	0.00109837	[5, 6, 7, 8, 9, 10, 11, 12]	Group1	4.7619	5	[Ctdp1, Gtf2b, Gtf2e1, Polr2b, Rtf1]
GO:0000793	condensed chromosome	GO_CellularComponent-EBI-QuickGO-GOA_01.03.2018_00h00	0.00541972	0.00619396	0.000731371	0.00109706	[5, 6, 7, 8]	Group2	4	9	[Cfdp1, Fkbp10, Ndc80, Plk1, Ska1, Ska3, Smc2, Spc24, Spc25]
GO:0098687	chromosomal region	GO_CellularComponent-EBI-QuickGO-GOA_01.03.2018_00h00	0.000670515	0.00134103	0.000731371	0.00109706	[4, 5, 6, 7, 8, 9]	Group2	4.12698	13	[Cfdp1, Chek2, Dnmt3a, Ndc80, Pafah1b1, Plk1, Polr2b, Ppp1cb, Ppp1r10, Ska1, Ska3, Spc24, Spc25]
GO:0000775	chromosome, centromeric region	GO_CellularComponent-EBI-QuickGO-GOA_01.03.2018_00h00	0.00126199	0.00168265	0.000731371	0.00109706	[5, 6, 7, 8, 9, 10]	Group2	4.97238	9	[Cfdp1, Dnmt3a, Ndc80, Pafah1b1, Plk1, Ska1, Ska3, Spc24, Spc25]

## Sheet: cluster5-GOBP
GOID	GOTerm	Ontology Source	Term PValue	Term PValue Corrected with Benjamini-Hochberg	Group PValue	Group PValue Corrected with Benjamini-Hochberg	GOLevels	GOGroups	% Associated Genes	Nr. Genes	Associated Genes Found
GO:0000288	nuclear-transcribed mRNA catabolic process, deadenylation-dependent decay	GO_BiologicalProcess-EBI-QuickGO-GOA_01.03.2018_00h00	0.00052797	0.000804526	0.00052797	0.000844752	[7, 8, 9, 10]	Group0	9.61539	5	[Ago2, Parn, Patl1, Samd4b, Skiv2l]
GO:1902882	regulation of response to oxidative stress	GO_BiologicalProcess-EBI-QuickGO-GOA_01.03.2018_00h00	0.000400475	0.000674484	0.000400475	0.00080095	[4, 5]	Group1	8	6	[Atg7, Dhfr, H2afy, Pawr, Scly, Txn1]
GO:0009156	ribonucleoside monophosphate biosynthetic process	GO_BiologicalProcess-EBI-QuickGO-GOA_01.03.2018_00h00	0.00973195	0.00973195	0.00973195	0.00973195	[7, 8, 9]	Group2	4.25532	6	[Atp6v0a1, Cad, Coasy, Pfkm, Prkaa1, Rfk]
GO:0000910	cytokinesis	GO_BiologicalProcess-EBI-QuickGO-GOA_01.03.2018_00h00	0.000951214	0.00121755	0.000951214	0.00126829	[3, 4]	Group3	5.78512	7	[Actr2, Actr3, Ank3, Ist1, Myh9, Snx9, Washc1]
GO:0061640	cytoskeleton-dependent cytokinesis	GO_BiologicalProcess-EBI-QuickGO-GOA_01.03.2018_00h00	0.000807681	0.00107691	0.000951214	0.00126829	[4, 5]	Group3	8.77193	5	[Actr2, Actr3, Ank3, Snx9, Washc1]
GO:0016197	endosomal transport	GO_BiologicalProcess-EBI-QuickGO-GOA_01.03.2018_00h00	4.1643e-05	0.000102506	3.60111e-06	1.44044e-05	[4, 5]	Group4	6.25	10	[Arhgap1, Cln5, Ehd1, Snx4, Snx6, Snx9, Tbc1d10b, Vps26a, Vps52, Washc1]
GO:0016482	cytosolic transport	GO_BiologicalProcess-EBI-QuickGO-GOA_01.03.2018_00h00	6.13905e-05	0.000140321	3.60111e-06	1.44044e-05	[4, 5]	Group4	6.66667	9	[Actr2, Cln5, Coro7, Msn, Snx6, Tbc1d10b, Vps26a, Vps52, Washc1]
GO:0042147	retrograde transport, endosome to Golgi	GO_BiologicalProcess-EBI-QuickGO-GOA_01.03.2018_00h00	0.00032078	0.000570275	3.60111e-06	1.44044e-05	[5, 6]	Group4	8.33333	6	[Cln5, Snx6, Tbc1d10b, Vps26a, Vps52, Washc1]
GO:0044282	small molecule catabolic process	GO_BiologicalProcess-EBI-QuickGO-GOA_01.03.2018_00h00	6.15127e-05	0.000131227	1.95646e-05	5.21723e-05	[3]	Group5	4.69314	13	[Abhd10, Acat1, Cbr3, Cdo1, Coasy, Ddah2, Dera, Esd, Galm, Got1, Pfkm, Renbp, Scly]
GO:0006520	cellular amino acid metabolic process	GO_BiologicalProcess-EBI-QuickGO-GOA_01.03.2018_00h00	0.000407678	0.000652285	1.95646e-05	5.21723e-05	[3, 4, 6]	Group5	4.38247	11	[Acat1, Acy1, Cad, Cdo1, Coasy, Ddah2, Dhfr, Enoph1, Got1, Gss, Scly]
GO:1901605	alpha-amino acid metabolic process	GO_BiologicalProcess-EBI-QuickGO-GOA_01.03.2018_00h00	0.000534421	0.000777339	1.95646e-05	5.21723e-05	[4, 5, 7]	Group5	5	9	[Acat1, Cad, Cdo1, Coasy, Ddah2, Dhfr, Enoph1, Got1, Scly]
GO:0046395	carboxylic acid catabolic process	GO_BiologicalProcess-EBI-QuickGO-GOA_01.03.2018_00h00	0.00279802	0.00298455	1.95646e-05	5.21723e-05	[5, 6]	Group5	4.30108	8	[Abhd10, Acat1, Cdo1, Coasy, Ddah2, Got1, Renbp, Scly]
GO:1901606	alpha-amino acid catabolic process	GO_BiologicalProcess-EBI-QuickGO-GOA_01.03.2018_00h00	0.00032078	0.000570275	1.95646e-05	5.21723e-05	[5, 6, 7, 8]	Group5	8.33333	6	[Acat1, Cdo1, Coasy, Ddah2, Got1, Scly]
GO:0045732	positive regulation of protein catabolic process	GO_BiologicalProcess-EBI-QuickGO-GOA_01.03.2018_00h00	0.000787664	0.00109588	0.00106707	0.00121951	[4, 5, 6, 7]	Group6	4.73684	9	[Atg7, Gga1, Hspbp1, Msn, Psmc6, Rnf114, Sirt2, Snx9, Sumo2]
GO:1903362	regulation of cellular protein catabolic process	GO_BiologicalProcess-EBI-QuickGO-GOA_01.03.2018_00h00	0.00224782	0.00248035	0.00106707	0.00121951	[5, 6, 7]	Group6	4.0724	9	[Atg7, Hspbp1, Msn, Psmc6, Psme1, Rnf114, Sirt2, Sumo2, Wac]
GO:1903364	positive regulation of cellular protein catabolic process	GO_BiologicalProcess-EBI-QuickGO-GOA_01.03.2018_00h00	0.00132103	0.00162588	0.00106707	0.00121951	[5, 6, 7, 8]	Group6	5.46875	7	[Atg7, Hspbp1, Msn, Psmc6, Rnf114, Sirt2, Sumo2]
GO:0061136	regulation of proteasomal protein catabolic process	GO_BiologicalProcess-EBI-QuickGO-GOA_01.03.2018_00h00	0.00137256	0.00162673	0.00106707	0.00121951	[6, 7, 8, 9]	Group6	4.81928	8	[Atg7, Hspbp1, Psmc6, Psme1, Rnf114, Sirt2, Sumo2, Wac]
GO:1901800	positive regulation of proteasomal protein catabolic process	GO_BiologicalProcess-EBI-QuickGO-GOA_01.03.2018_00h00	0.00172915	0.00197617	0.00106707	0.00121951	[6, 7, 8, 9, 10]	Group6	6.06061	6	[Atg7, Hspbp1, Psmc6, Rnf114, Sirt2, Sumo2]
GO:0032434	regulation of proteasomal ubiquitin-dependent protein catabolic process	GO_BiologicalProcess-EBI-QuickGO-GOA_01.03.2018_00h00	0.00351438	0.00362775	0.00106707	0.00121951	[7, 8, 9, 10, 11]	Group6	5.26316	6	[Atg7, Hspbp1, Rnf114, Sirt2, Sumo2, Wac]
GO:0044089	positive regulation of cellular component biogenesis	GO_BiologicalProcess-EBI-QuickGO-GOA_01.03.2018_00h00	2.33412e-07	8.29908e-07	2.80522e-07	2.24418e-06	[2, 3, 4]	Group7	4.7836	21	[Actr2, Actr3, Arpc1b, Arpc2, Arpc3, Arpc5, Coro1b, Crocc, Cyfip1, Iqgap1, Mien1, Msn, Nckap1, Pfn1, Psmc6, Pycard, Snx9, Tsg101, Ulk1, Vasp, Washc1]
GO:0032535	regulation of cellular component size	GO_BiologicalProcess-EBI-QuickGO-GOA_01.03.2018_00h00	7.80088e-09	6.24071e-08	2.80522e-07	2.24418e-06	[3, 4]	Group7	6.13497	20	[Actr2, Actr3, Anxa7, Arpc1b, Arpc2, Arpc3, Arpc5, Cfl2, Coro1b, Cyfip1, Ilk, Ist1, Lima1, Msn, Nckap1, Pfn1, Pycard, Ulk1, Vasp, Washc1]
GO:0032970	regulation of actin filament-based process	GO_BiologicalProcess-EBI-QuickGO-GOA_01.03.2018_00h00	1.45861e-07	6.66794e-07	2.80522e-07	2.24418e-06	[3, 4]	Group7	5.67823	18	[Actr2, Actr3, Arpc1b, Arpc2, Arpc3, Arpc5, Cfl2, Coro1b, Cyfip1, Ilk, Lima1, Myh9, Nckap1, Pfn1, Pycard, Triobp, Vasp, Washc1]
GO:0030036	actin cytoskeleton organization	GO_BiologicalProcess-EBI-QuickGO-GOA_01.03.2018_00h00	1.07438e-07	5.73e-07	2.80522e-07	2.24418e-06	[3, 5]	Group7	4.32526	25	[Actr2, Actr3, Arpc1b, Arpc2, Arpc3, Arpc5, Cfl2, Cnn3, Coro1b, Coro7, Csrp1, Cyfip1, Ilk, Lima1, Myh14, Myh9, Nckap1, Pak2, Pfn1, Pls3, Pycard, Tpm4, Triobp, Vasp, Washc1]
GO:0043254	regulation of protein complex assembly	GO_BiologicalProcess-EBI-QuickGO-GOA_01.03.2018_00h00	3.7899e-07	1.21277e-06	2.80522e-07	2.24418e-06	[3, 4, 5]	Group7	5.06667	19	[Actr2, Actr3, Arpc1b, Arpc2, Arpc3, Arpc5, Coro1b, Cyfip1, Eif2ak2, Msn, Nckap1, Pfn1, Psmc6, Pycard, Sirt2, Snx9, Ulk1, Vasp, Washc1]
GO:0031334	positive regulation of protein complex assembly	GO_BiologicalProcess-EBI-QuickGO-GOA_01.03.2018_00h00	1.12326e-08	7.18889e-08	2.80522e-07	2.24418e-06	[3, 4, 5, 6]	Group7	7.69231	16	[Actr2, Actr3, Arpc1b, Arpc2, Arpc3, Arpc5, Coro1b, Cyfip1, Msn, Nckap1, Pfn1, Psmc6, Pycard, Snx9, Vasp, Washc1]
GO:0007015	actin filament organization	GO_BiologicalProcess-EBI-QuickGO-GOA_01.03.2018_00h00	3.93742e-07	1.14543e-06	2.80522e-07	2.24418e-06	[4, 6]	Group7	5.30973	18	[Actr2, Actr3, Arpc1b, Arpc2, Arpc3, Arpc5, Cfl2, Coro1b, Coro7, Cyfip1, Lima1, Nckap1, Pfn1, Pls3, Pycard, Tpm4, Vasp, Washc1]
GO:0031346	positive regulation of cell projection organization	GO_BiologicalProcess-EBI-QuickGO-GOA_01.03.2018_00h00	0.000177813	0.000334707	2.80522e-07	2.24418e-06	[4, 5, 6]	Group7	4.22078	13	[Actr2, Arpc2, Coro1b, Crocc, Cyfip1, Dynlt1b, Ilk, Ist1, Mien1, Nckap1, Pfn1, Sf3a2, Washc1]
GO:0051493	regulation of cytoskeleton organization	GO_BiologicalProcess-EBI-QuickGO-GOA_01.03.2018_00h00	1.53791e-05	4.1011e-05	2.80522e-07	2.24418e-06	[5, 6]	Group7	4.09091	18	[Actr2, Actr3, Arpc1b, Arpc2, Arpc3, Arpc5, Cfl2, Chmp2b, Coro1b, Cyfip1, Ilk, Lima1, Nckap1, Pfn1, Pycard, Triobp, Vasp, Washc1]
GO:0120034	positive regulation of plasma membrane bounded cell projection assembly	GO_BiologicalProcess-EBI-QuickGO-GOA_01.03.2018_00h00	0.000126929	0.000253858	2.80522e-07	2.24418e-06	[3, 4, 5, 6, 7, 8]	Group7	8.04598	7	[Arpc2, Crocc, Cyfip1, Mien1, Nckap1, Pfn1, Washc1]
GO:0008154	actin polymerization or depolymerization	GO_BiologicalProcess-EBI-QuickGO-GOA_01.03.2018_00h00	9.9458e-10	1.59133e-08	2.80522e-07	2.24418e-06	[5, 7]	Group7	9.09091	16	[Actr2, Actr3, Arpc1b, Arpc2, Arpc3, Arpc5, Cfl2, Coro1b, Coro7, Cyfip1, Lima1, Nckap1, Pfn1, Pycard, Vasp, Washc1]
GO:0051495	positive regulation of cytoskeleton organization	GO_BiologicalProcess-EBI-QuickGO-GOA_01.03.2018_00h00	1.52603e-07	6.10411e-07	2.80522e-07	2.24418e-06	[5, 6, 7]	Group7	7.40741	14	[Actr2, Actr3, Arpc1b, Arpc2, Arpc3, Arpc5, Cfl2, Coro1b, Cyfip1, Nckap1, Pfn1, Pycard, Vasp, Washc1]
GO:0030041	actin filament polymerization	GO_BiologicalProcess-EBI-QuickGO-GOA_01.03.2018_00h00	5.245e-09	5.59466e-08	2.80522e-07	2.24418e-06	[6, 7, 8]	Group7	9.65517	14	[Actr2, Actr3, Arpc1b, Arpc2, Arpc3, Arpc5, Coro1b, Coro7, Cyfip1, Nckap1, Pfn1, Pycard, Vasp, Washc1]
GO:0034314	Arp2/3 complex-mediated actin nucleation	GO_BiologicalProcess-EBI-QuickGO-GOA_01.03.2018_00h00	4.90473e-12	1.56951e-10	2.80522e-07	2.24418e-06	[6, 7, 8, 9, 10, 11, 12, 13]	Group7	31.25	10	[Actr2, Actr3, Arpc1b, Arpc2, Arpc3, Arpc5, Coro1b, Cyfip1, Nckap1, Washc1]

## Sheet: cluster5-GOCC
GOID	GOTerm	Ontology Source	Term PValue	Term PValue Corrected with Benjamini-Hochberg	Group PValue	Group PValue Corrected with Benjamini-Hochberg	GOLevels	GOGroups	% Associated Genes	Nr. Genes	Associated Genes Found
GO:0005884	actin filament	GO_CellularComponent-EBI-QuickGO-GOA_01.03.2018_00h00	0.000268776	0.000403164	0.000268776	0.000313572	[5, 6, 7, 8, 9, 10]	Group0	7.14286	7	[Arpc3, Coro1b, Myo6, Nckap1, Pawr, Pls3, Tpm4]
GO:0016469	proton-transporting two-sector ATPase complex	GO_CellularComponent-EBI-QuickGO-GOA_01.03.2018_00h00	2.243e-05	4.80642e-05	2.243e-05	3.92524e-05	[3, 4]	Group1	13.3333	6	[Atp6v0a1, Atp6v1c1, Atp6v1d, Atp6v1e1, Atp6v1g1, Atp6v1h]
GO:0010008	endosome membrane	GO_CellularComponent-EBI-QuickGO-GOA_01.03.2018_00h00	0.000253373	0.000422288	0.000253373	0.000354722	[3, 4, 5, 6, 7, 8, 9, 10]	Group2	4.07523	13	[Arhgap1, Chmp2b, Ehd1, Gga1, Plekhf2, Plin3, Snx4, Snx6, Stx12, Tsg101, Vps26a, Vps52, Washc1]
GO:0031901	early endosome membrane	GO_CellularComponent-EBI-QuickGO-GOA_01.03.2018_00h00	0.000286123	0.000390168	0.000253373	0.000354722	[4, 5, 6, 7, 8, 9, 10, 11]	Group2	7.07071	7	[Ehd1, Plekhf2, Snx4, Snx6, Stx12, Tsg101, Washc1]
GO:0032432	actin filament bundle	GO_CellularComponent-EBI-QuickGO-GOA_01.03.2018_00h00	3.83342e-06	1.43753e-05	3.83342e-06	1.3417e-05	[4, 5, 6, 7, 8, 9]	Group3	11.1111	8	[Coro1b, Dctn4, Ilk, Lima1, Myh14, Myh9, Pls3, Tpm4]
GO:0001725	stress fiber	GO_CellularComponent-EBI-QuickGO-GOA_01.03.2018_00h00	1.74334e-05	5.23003e-05	3.83342e-06	1.3417e-05	[5, 6, 7, 8, 9, 10, 11]	Group3	10.9375	7	[Coro1b, Dctn4, Ilk, Lima1, Myh14, Myh9, Tpm4]
GO:0005925	focal adhesion	GO_CellularComponent-EBI-QuickGO-GOA_01.03.2018_00h00	2.50533e-11	3.75799e-10	4.6078e-11	3.22546e-10	[4, 5]	Group4	6.52742	25	[Actr2, Actr3, Akap12, Arpc1b, Arpc2, Arpc3, Arpc5, Capn1, Cnn3, Coro1b, Csrp1, Cyfip1, Dctn4, Ilk, Iqgap1, Lima1, Msn, Myh9, Nckap1, Pdlim1, Pfn1, Tpm4, Triobp, Vasp, Ywhag]
GO:0015629	actin cytoskeleton	GO_CellularComponent-EBI-QuickGO-GOA_01.03.2018_00h00	6.19323e-11	4.64492e-10	4.6078e-11	3.22546e-10	[5, 6, 7, 8]	Group4	6.00462	26	[Actr1b, Actr2, Actr3, Arpc1b, Arpc2, Arpc3, Arpc5, Cfl2, Cnn3, Coro1b, Crocc, Csrp1, Dctn4, Ilk, Iqgap1, Kntc1, Lima1, Myh14, Myh9, Myl6, Myo6, Nckap1, Pawr, Pls3, Tpm4, Triobp]
GO:0030426	growth cone	GO_CellularComponent-EBI-QuickGO-GOA_01.03.2018_00h00	0.00665373	0.007129	0.000878615	0.000878615	[3, 4, 5, 6, 7, 8, 9]	Group5	4.09357	7	[Arpc3, Arpc5, Cyfip1, Dynlt1b, Iqgap1, Myh14, Sirt2]
GO:0043679	axon terminus	GO_CellularComponent-EBI-QuickGO-GOA_01.03.2018_00h00	0.0164034	0.0164034	0.000878615	0.000878615	[3, 4, 5, 6, 7, 8, 9]	Group5	4.34783	5	[Blvrb, Cad, Cyfip1, Got1, Ilk]
GO:0150034	distal axon	GO_CellularComponent-EBI-QuickGO-GOA_01.03.2018_00h00	0.000878615	0.00109827	0.000878615	0.000878615	[4, 5, 6, 7, 8]	Group5	4	11	[Arpc3, Arpc5, Blvrb, Cad, Cyfip1, Dynlt1b, Got1, Ilk, Iqgap1, Myh14, Sirt2]
GO:0031252	cell leading edge	GO_CellularComponent-EBI-QuickGO-GOA_01.03.2018_00h00	2.18596e-05	5.46489e-05	6.49426e-06	1.51533e-05	[2, 3]	Group6	4.35967	16	[Actr2, Actr3, Arhgap1, Arpc2, Arpc3, Arpc5, Coro1b, Cyfip1, Ilk, Iqgap1, Myh9, Myo6, Nckap1, Plekhg5, Snx9, Vasp]
GO:0001726	ruffle	GO_CellularComponent-EBI-QuickGO-GOA_01.03.2018_00h00	0.00465686	0.00537329	6.49426e-06	1.51533e-05	[3, 4, 5]	Group6	4.375	7	[Arhgap1, Cyfip1, Iqgap1, Myh9, Myo6, Nckap1, Snx9]
GO:0030027	lamellipodium	GO_CellularComponent-EBI-QuickGO-GOA_01.03.2018_00h00	0.000113048	0.000211965	6.49426e-06	1.51533e-05	[3, 4, 5]	Group6	5.55556	10	[Actr2, Actr3, Arpc3, Arpc5, Coro1b, Cyfip1, Ilk, Nckap1, Plekhg5, Vasp]
GO:0005885	Arp2/3 protein complex	GO_CellularComponent-EBI-QuickGO-GOA_01.03.2018_00h00	8.41383e-10	4.20691e-09	6.49426e-06	1.51533e-05	[2, 4, 5, 6, 7, 8, 9]	Group6	60	6	[Actr2, Actr3, Arpc1b, Arpc2, Arpc3, Arpc5]

[truncated: 20 more sheets: cluster6-GOBP, cluster6-GOCC, cluster7-GOBP, cluster7-GOCC, cluster8-GOBP, cluster8-GOCC, cluster9-GOBP, cluster9-GOCC, cluster10-GOBP, cluster10-GOCC, cluster11-GOBP, cluster11-GOCC, cluster12-GOBP, cluster12-GOCC, cluster13-GOBP, cluster13-GOCC, cluster14-GOBP, cluster14-GOCC, cluster15-GOBP, cluster15-GOCC]
