# Supplementary material for: Dissection of two routes to naïve pluripotency using different kinase inhibitors
Source: Nat Commun. 2021 Mar 25;12:1863. doi: 10.1038/s41467-021-22181-5 (PMC7994667; doi:10.1038/s41467-021-22181-5)
Supplement: Supplementary file 6 — Supplementary Data 3 [file 41467_2021_22181_MOESM6_ESM.xlsx]

## Sheet: 3.1-PRO-RNA scaled
prot	gene	PROT_2i_vs_SL_14day	RNASeq_2i	diff	Category 2i	PROT_CDK8i_vs_SL_14day_FC	RNASeq_CDK8i	diff	Category CDK8i
P42209;D3Z3V3;D3YVG1;Q5ND13;Q5ND09;Q9Z2Q6;Q5ND18	Septin1	-0.28028	-0.214942	-0.065338		-0.095551	0.746547	-0.842098
Q922Q1;F6UB20;F7DFG6;E0CZH6;D3YZZ3;Q9CW42	Mtarc2	1.08674	0.453012	0.633728	increased translation	-0.0207666	0.65436	-0.675127
P42208;E9Q3V6;F6WYM0;D3YYB1;D3Z3C0;D3Z1S1;F6UKN5;D3YZU7;D3YV76;G3UYQ0	Septin2	-0.0227407	0.304445	-0.327186		-0.113866	0.119103	-0.232969
Q9Z1S5	Septin3	-0.355512	-0.33628	-0.019232		-0.457825	-0.0585487	-0.399276
Q80UG5;A2A6U3;A2A6U5;A8Y5D3	Septin9	-0.212052	-0.0726721	-0.13938		-0.301197	-0.472213	0.171016
Q8C650	Septin10	0.415521	0.478202	-0.062681		0.100604	-0.11321	0.213814
Q8C1B7	Septin11	-0.0658085	-0.446514	0.380706		-0.043507	-0.139773	0.096266
Q9ERR7;D3Z3Y8	Selenof	0.754251	0.258448	0.495803	increased translation	0.897427	0.171792	0.725635	increased translation
Q8BHG2;A2A8E2;B7ZC72;B7ZC71;A2A8E4;D6REH4;B7ZC73	0610037L13Rik	-0.141662	0.249433	-0.391095		0.127311	0.216551	-0.08924
Q8BL95;D3YZC4;F7C0A6;D6REH7;D3YUI6	1110004E09Rik	-0.315947	0.0161002	-0.332047		-0.0702572	-0.115135	0.0448778
E9PZY8;A2AIV2	1110037F02Rik	0.128169	0.0130171	0.115152		-0.1441	-0.0430653	-0.101035
Q9CQF4;D3Z316	1700021F05Rik	0.200724	0.0211918	0.179532		0.121389	-0.214554	0.335943
F8WIU1;Q9D1K7;H7BXB9;Q6IR22	1700037H04Rik	-0.523798	-0.101585	-0.422213		0.278958	0.408564	-0.129606
G3UW58;Q0VG62	1810022K09Rik	0.0155653	0.177921	-0.162356		0.0679228	0.314576	-0.246653
G3X8U3	2210016F16Rik	0.105525	0.0471251	0.0583999		-0.204615	-0.107933	-0.096682
G3X9J4;Q148V7;E9QM90	2310035C23Rik	0.0399896	-0.110918	0.150908		0.130627	0.143999	-0.013372
Q3UJP5;B1AV75	2610301B20Rik	-0.229952	0.174771	-0.404723		0.146851	0.192257	-0.045406
Q6PGK3	2700097O09Rik	-0.254248	-0.15368	-0.100568		-0.076952	-0.327462	0.25051
Q9D496	4930548H24Rik	-0.366797	-0.407505	0.040708		-0.726372	-0.524942	-0.20143
Q8C5X1	4931406P16Rik	-0.228638	-0.0431652	-0.185473		-0.0880079	-0.00522385	-0.082784
Q9CYI0;J3KMQ6;B1AQG3	5730455P16Rik	-0.126712	0.159335	-0.286047		-0.160669	-0.0547398	-0.105929
P58742	Aaas	0.157968	0.281605	-0.123637		0.0852288	0.267837	-0.182608
Q9D2R0	Aacs	0.121164	0.366102	-0.244938		0.311968	0.426962	-0.114994
Q3UHJ0	Aak1	0.133	0.222894	-0.089894		0.156449	0.466186	-0.309737
Q3TJ22;J3QN89	Aamp	-0.24795	0.0900442	-0.337994		0.327113	0.349243	-0.02213
Q8BGQ7	Aars	0.0248348	0.0445524	-0.0197176		-0.491951	-0.399901	-0.09205
Q14CH7	Aars2	0.0928581	0.0928392	1.89e-05		0.271687	0.311372	-0.039685
Q9CQF6	Aasdhppt	-0.239196	-0.128121	-0.111075		-0.108603	-0.26739	0.158787
Q9JKX4	Aatf	0.0586325	-0.192661	0.251294		-0.0145237	-0.28921	0.274686
Q9DC29;F6SGP4	Abcb6	0.312647	0.680185	-0.367538		0.45053	0.62585	-0.17532
O35379;E9Q1I5;D3Z407;D3YYJ6;D3YZY1	Abcc1	0.18183	0.156806	0.025024		-0.0597324	-0.0196526	-0.0400798
E9Q236;E9Q467	Abcc4	-0.141854	-0.906201	0.764347		-0.0429995	-0.364109	0.321109
P55096	Abcd3	0.421589	0.314431	0.107158		-0.20292	0.0200382	-0.222958
P61222	Abce1	-0.226563	-0.14165	-0.084913		-0.48905	-0.32388	-0.16517
Q6P542	Abcf1	-0.230511	-0.140606	-0.089905		-0.104789	0.0533288	-0.158118
Q99LE6	Abcf2	-0.347394	-0.174446	-0.172948		0.0701029	0.101186	-0.0310831
Q8K268	Abcf3	0.234145	0.291338	-0.057193		0.360644	0.327616	0.033028
S4R2E1;Q7TMS5;D3Z150;D3YZX5;S4R2M4	Abcg2	-0.245363	-0.338595	0.093232		-0.564924	-0.300185	-0.264739
Q6PE15;F6X5P5	Abhd10	0.0758819	-0.0545671	0.130449		0.0608958	-0.337915	0.398811
Q8K4F5;D3YYK0	Abhd11	0.0753214	0.0091173	0.0662041		-0.380363	-0.488471	0.108108
B7ZCU2;B7ZCU5;B7ZCU4;B7ZCU3;B7ZCU0;J3QNK8;Q8CBW3	Abi1	0.169931	0.12016	0.049771		0.0216494	0.0573364	-0.035687
P62484	Abi2	-0.21322	-0.454455	0.241235		0.186515	-0.484408	0.670923
B2RQ57;F8VQH0;Q4JIM5;P00520;G3UWQ2	Abl2	-0.63329	-0.532032	-0.101258		-0.722781	-0.336971	-0.38581
E9PUE7;Q5SSL4;H3BKV6;H3BJY3;H3BKT3;Z4YN68;H3BL84	Abr	-0.169683	0.0199047	-0.189588		0.140475	0.00679234	0.133683
Q9QYL7	Abt1	-0.0349203	-0.30663	0.27171		0.105257	-0.18619	0.291447
Q99LJ2	Abtb1	-0.0112859	0.50017	-0.511456		0.0528497	0.737052	-0.684202
Q921H8;H3BKL5;H3BJZ9;Q8VCH0;H3BKA1;H3BJG8;H3BJC1	Acaa1a	0.596416	0.333218	0.263198	increased translation	0.366709	0.353032	0.013677
Q8BWT1	Acaa2	0.95194	0.901046	0.050894		0.722525	0.672763	0.049762
Q5SWU9;V9GXY1;V9GWS0;V9GWR9;V9GWS1;D3Z0B3	Acaca	-0.369162	-0.308818	-0.060344		-0.0199023	-0.128386	0.108484
Q8K370	Acad10	-0.254673	0.259707	-0.51438		0.110208	0.656127	-0.545919
Q80XL6;D3YTQ5;F6U473	Acad11	0.159029	-0.669533	0.828562		0.377133	0.448064	-0.070931
Q8JZN5;F6TBZ5;F6W0S5	Acad9	0.224665	0.344178	-0.119513		0.475503	0.973684	-0.498181
P51174	Acadl	-0.339634	-0.391629	0.051995		0.353738	-0.0746768	0.428415	increased translation
P45952;D6RFD7;D3Z2A5	Acadm	0.612071	0.100367	0.511704	increased translation	-0.203836	-0.160561	-0.043275
Q07417;F6RAZ3	Acads	0.728909	0.727545	0.001364		0.212759	0.205699	0.00706
Q9DBL1;E9Q5L3	Acadsb	0.216701	0.042593	0.174108		-0.103977	0.344552	-0.448529
B1AR28;P50544	Acadvl	0.474944	0.349059	0.125885		0.552628	0.351568	0.20106
Q6ZQK5;A2ADA6;Q6NXL5	Acap2	-0.201438	0.106439	-0.307877		-0.0301159	0.230728	-0.260844
Q8QZT1	Acat1	0.109768	0.311609	-0.201841		0.0125989	-0.308131	0.32073
Q8CAY6;G3XA25;F2Z459	Acat2	-0.208308	0.00173032	-0.210038		-0.115825	0.103831	-0.219656
Q8BMP6	Acbd3	0.239913	0.232789	0.007124		0.170673	0.196054	-0.025381
E9QNH7;Q5XG73;Z4YM84;Z4YN06	Acbd5	0.0336295	0.0699012	-0.0362717		-0.155434	0.208515	-0.363949
Q9D061	Acbd6	-0.16892	0.0402836	-0.209204		0.189383	-0.361836	0.551219
P28271	Aco1	-0.0333038	0.0102514	-0.0435552		-0.113488	-0.133356	0.019868
Q99KI0	Aco2	0.513967	0.103333	0.410634	increased translation	0.294013	0.207778	0.086235
O55137;Q9QYR7;Q91YQ6;Q6Q2Z6	Acot1	-0.185236	-0.224979	0.039743		0.0284808	-1.14627	1.17475
Q9CQR4	Acot13	-0.373474	-0.358261	-0.015213		0.314025	-0.0853391	0.399364	increased translation
E9PYH2;Q91V12	Acot7	-0.358834	-0.122837	-0.235997		-0.247025	-0.501605	0.25458
Q9R0X4;Q32MW3	Acot9	0.32842	-0.0189829	0.347403	increased translation	-0.450098	-0.481435	0.031337
Q9EPL9;Q8C178;E9Q296;D3Z2N6	Acox3	0.875297	1.48946	-0.614163		0.606388	1.26151	-0.655122
Q8BP40	Acp6	0.22426	0.442799	-0.218539		0.490836	0.524806	-0.03397
Q8VCW8	Acsf2	1.03505	1.07633	-0.04128		0.774864	1.25272	-0.477856
D3Z041;P41216;D3Z457;D3YVF6;F6WNZ2	Acsl1	0.466124	0.0190083	0.447116	increased translation	-0.0951854	-0.541923	0.446738
Q9CZW4;E9PUC2;D3Z4I4	Acsl3	0.151433	0.614135	-0.462702		-0.767574	-0.0824395	-0.685134
Q9QUJ7	Acsl4	-0.299816	-0.719919	0.420103		-0.178511	-0.527137	0.348626
A2AQN5;A2AQN4;Q9QXG4;D6RHA7;F7CU63	Acss2	0.0659958	0.774199	-0.708203		-0.341443	-0.0746189	-0.266824
Q9Z2N8;D3YVN1;Q99MR0;F8WI57	Actl6a	0.20421	-0.0550424	0.259252	increased translation	0.0667287	0.0805026	-0.0137739
P57780;D3Z0L8;D3Z761	Actn4	-0.352166	-0.472443	0.120277		-0.0367451	0.152266	-0.189011
Q9QZB7	Actr10	-0.136395	-0.0921505	-0.0442445		-0.189625	-0.144632	-0.044993
P61164	Actr1a	-0.23856	-0.0435799	-0.19498		0.0998179	0.267818	-0.168
Q8R5C5;E0CZD4;E0CYB4	Actr1b	-0.0961114	0.173108	-0.269219		0.0289658	-0.010503	0.0394688
P61161	Actr2	0.0492736	0.0263128	0.0229608		-0.0910981	0.242758	-0.333856
Q99JY9	Actr3	0.12335	0.0436554	0.0796946		-0.057691	-0.179732	0.122041
Q80US4;V9GXE4	Actr5	0.269779	0.293442	-0.023663		0.190353	0.0980122	0.0923408
Q9D864	Actr6	0.315837	-0.0819396	0.397777	increased translation	-0.016857	-0.102187	0.08533
Q8R2S9	Actr8	0.0557433	-0.00411448	0.0598578		0.0731905	0.0403921	0.0327984
Q99JW2	Acy1	0.0934377	0.161075	-0.0676373		0.0855991	-0.314151	0.39975
E9QJT5;P56376;Q8BMV3	Acyp1	-0.126634	0.64328	-0.769914		0.021615	0.208918	-0.187303
P03958	Ada	-0.541779	-0.451006	-0.090773		-0.476417	-0.447433	-0.028984
Q80SY6;Z4YL50	Adal	-0.0725065	0.302714	-0.37522		0.0747259	0.0821694	-0.0074435
Q9Z0F8;E9PXU2;J3QNB3	Adam17	0.385991	0.158525	0.227466		0.228889	-0.0947676	0.323657	increased translation
E9PY16;Q8R2V5	Adap1	0.00924617	0.0885378	-0.0792916		-0.410745	-0.674353	0.263608
Q99MU3	Adar	0.119607	-0.0427446	0.162352		-0.0660823	-0.0496492	-0.0164331
Q9JHI2;D3Z6J6	Adat1	-0.213494	-0.0552006	-0.158293		0.212048	0.045312	0.166736
Q6P6J0	Adat2	0.475064	0.484669	-0.009605		-0.0705132	0.00429863	-0.0748118
Q9QYB5	Add3	0.484136	0.409094	0.075042		0.0714272	-0.00703598	0.0784632
P28474;Q64437;P00329	Adh5	-0.254441	-0.305786	0.051345		0.0499044	-0.216966	0.26687
Q99JT9;F7ARY2	Adi1	0.269904	0.245975	0.023929		-0.518863	-0.0745333	-0.44433
P55264	Adk	-0.975551	-1.08599	0.110439		-0.486454	-0.817053	0.330599
A2BDX0;Q9Z103	Adnp	0.0663537	0.00890151	0.0574522		-0.211967	-0.29548	0.083513
Q6PDY2	Ado	-0.193445	-0.137577	-0.055868		-0.220689	-0.0528131	-0.167876
Q8VDL4	Adpgk	0.273791	0.338406	-0.064615		-0.0397858	-0.0438771	0.0040913
P54923	Adprh	0.0542458	-0.25293	0.307176		-0.0770625	0.248544	-0.325607
Q8CG72	Adprhl2	-0.114224	0.0693187	-0.183543		-0.231641	-0.109052	-0.122589
Q99MK8;Q7TS64;E9PW16;E9Q419;F6QY34;F6Y9P3;F7AEX1;Q3UYH7	Adrbk1	-0.102937	-0.16461	0.061673		-0.257321	-0.191135	-0.066186
Q9JKV1;D3YUD8	Adrm1	-0.0491039	-0.0316606	-0.0174433		-0.00199865	0.209886	-0.211885
P54822;E9Q242;E9Q3T7;E9Q0A0	Adsl	-0.150744	0.0202608	-0.171005		0.185861	-0.139954	0.325815
P46664	Adss	-0.28878	-0.00896758	-0.279812		-0.0132752	0.0191976	-0.0324728
Q9Z248;F8WGQ1;Z4YJG5;F7C1H2;F6V059;F6V953;E0CYG6	Aebp2	0.279792	0.153088	0.126704		0.804539	0.54517	0.259369	increased translation
Q9CZI9;D3Z516	Aen	-0.0268606	-0.160844	0.133983		0.0466986	0.020312	0.0263866
Q9ESC8;B7ZC42;F6WNE9	Aff4	-0.215413	-0.353695	0.138282		0.215804	0.411592	-0.195788
Q920A7	Afg3l1	0.203076	-0.145012	0.348088	increased translation	0.0453033	-0.220119	0.265422
Q8JZQ2	Afg3l2	0.231238	0.156777	0.074461		0.108841	0.0570161	0.0518249
Q80WT5;H3BJH7;H3BKM5;H3BIZ9	Aftph	-0.0793957	-0.0509458	-0.0284499		-0.13964	0.0622776	-0.201918
Q8K2K6	Agfg1	0.050837	-0.00630405	0.057141		0.202814	0.0252345	0.17758
Q3TBU7;Q3U2K8;Q80WC7	Agfg2	-0.084626	0.00605788	-0.0906839		0.450907	0.194904	0.256003	increased translation
Q9ESW4	Agk	0.425045	0.580164	-0.155119		0.301993	-0.12586	0.427853	increased translation
F8VPN4;F6XXE6;E0CYU6;E0CX86;F7CSZ6	Agl	0.536125	-0.143198	0.679323	increased translation	-0.606437	-0.262436	-0.344001
A2AL50;Q8C0I1;H3BKN2;A2AL49;H3BIY5;H3BJ14	Agps	0.319722	0.179472	0.14025		0.0952528	-0.140515	0.235768
M0QWP1;Z4YK85;A2ASQ1;Z4YJS5	Agrn	0.421949	0.518351	-0.096402		-0.0643607	0.0235616	-0.0879223
Q8CJF7;F6SJR1;F6S6E4	Ahctf1	0.178981	-0.138539	0.31752		0.0450945	-0.325861	0.370955
P50247;A2ALT5	Ahcy	-0.0193449	0.288953	-0.308298		0.200655	-0.247557	0.448212	increased translation
Q80SW1;D3Z2Q0;F7ATQ6	Ahcyl1	-0.0918254	0.0956035	-0.187429		-0.146704	-0.0527237	-0.0939803
F8WGT1;E9PV16;Q68FL4;F8WI65;H3BKT5;D3YYM7;H3BL31;D3YX97;E9PX77	Ahcyl2	0.219438	0.257075	-0.037637		0.472867	0.143895	0.328972	increased translation
Q6PAL7	Ahdc1	-0.0638138	-0.462363	0.398549		-0.097126	-0.041777	-0.055349
E9Q616;G5E8K8	Ahnak	0.260065	0.633746	-0.373681		-0.694001	0.516232	-1.21023
Q8BK64	Ahsa1	-0.247423	0.0423905	-0.289814		-0.132462	-0.210195	0.077733
F6S1R2;Q8N9S3;A2AF82;A2AF81	Ahsa2	-0.00935465	0.0973757	-0.10673		0.462574	0.158547	0.304027	increased translation
B1AU25;Q9Z0X1	Aifm1	0.349666	0.506604	-0.156938		0.342767	0.221084	0.121683
Q3UZG4;P31230	Aimp1	-0.189827	-0.193131	0.003304		-0.0884122	-0.00919756	-0.0792146
Q8R010	Aimp2	-0.329787	-0.230518	-0.099269		-0.162824	-0.0847725	-0.0780515
O08915;D3YW40	Aip	-0.251675	0.0946641	-0.346339		-0.133641	0.160144	-0.293785
Q9R0Y5;Z4YN97	Ak1	0.481642	0.316125	0.165517		-0.10318	-0.0323196	-0.0708604
Q9WTP6	Ak2	0.303424	0.242037	0.061387		0.251133	0.0444637	0.206669
Q9WUR9;F6TEU8;A2ARF6;A2ARF5	Ak4	1.61047	1.19952	0.41095	increased translation	1.29905	0.862169	0.436881	increased translation
O08715	Akap1	0.656559	0.362344	0.294215	increased translation	0.386625	0.144008	0.242617
O88845	Akap10	-0.0253329	0.129109	-0.154442		0.249656	-0.0855817	0.335238	increased translation
Q9WTQ5	Akap12	0.0406756	-0.042667	0.0833426		-0.222634	0.0480491	-0.270683
E9Q474;E9Q394;E9PVD4;F6VCM8;F6RPP1	Akap13	-0.192277	-0.0437078	-0.148569		0.0710696	0.288729	-0.217659
Q9DBR0;D3Z2X2	Akap8	0.122413	0.148699	-0.026286		0.165449	0.196049	-0.0306
Q5RL57;Q9R0L7	Akap8l	-0.0539384	-0.0872773	0.0333389		-0.312462	-0.214436	-0.098026
B1AXD8;Q99LF1	Akirin2	-0.473611	-0.0491363	-0.424475		-0.146852	-0.124899	-0.021953
Q9JII6;B1AXW3	Akr1a1	-0.185323	0.122092	-0.307415		0.359464	0.303425	0.056039
P45377	Akr1b8	-0.663169	-0.84745	0.184281		-0.499558	-0.486883	-0.012675
Q60823;F8WHG5;D3Z3N2;D3YXM7;D3Z490;D3Z5X2;D3Z0M3;D3YZJ5	Akt2	0.4221	0.191312	0.230788		0.190912	0.00754015	0.183372
P10518	Alad	0.21332	0.114562	0.098758		0.14704	-0.392342	0.539382
Q8VC19;D6RGR8;F6RYA6	Alas1	-0.169142	-0.0572974	-0.111845		0.173698	0.0953064	0.0783916
Q9Z110;D3Z0B4;H3BKJ8;H3BLE8;H3BKK0	Aldh18a1	0.0841616	0.538054	-0.453892		-0.365026	-0.029209	-0.335817
Q9CZS1;G3UYH1;G3UWP3;Q9JHW9	Aldh1b1	-0.632679	-0.280993	-0.351686		-0.91574	-1.44077	0.52503
P47738;D3YYF3;P24549;O35945	Aldh2	0.0404964	0.0810202	-0.0405238		0.578056	0.821436	-0.24338
B1AV77;B1ATI0;P47740	Aldh3a2	0.484722	0.348045	0.136677		0.0980179	0.067062	0.0309559
Q8CHT0	Aldh4a1	0.450522	0.294185	0.156337		0.207252	0.17859	0.028662
Q8BWF0	Aldh5a1	0.48451	0.432077	0.052433		0.110538	-0.0732411	0.183779
Q9EQ20	Aldh6a1	0.297976	0.379427	-0.081451		0.0367279	0.626452	-0.589724
Q9DBF1;G3UYR8;G3UY72;E9Q1H3;E9Q1G1	Aldh7a1	-0.15725	-0.501576	0.344326		-0.114378	-0.305963	0.191585
Q9JLJ2;Q3U367	Aldh9a1	-0.175143	-0.594393	0.41925		-0.184483	-0.645011	0.460528
A6ZI44;CON__sp|ALDOA_RABIT_CONT|CONT_CRAP;CON__sw|P00883_CONT|CONT_ALDOA_RABIT;D3YV98;A6ZI47	Aldoa	0.494592	0.022552	0.47204	increased translation	0.29261	-0.179034	0.471644	increased translation
P05064;D3YWI1;D3Z510	Aldoa	-0.237737	0.022552	-0.260289		-0.214101	-0.179034	-0.035067
P05063	Aldoc	0.0907278	-0.0912978	0.182026		-0.072452	-0.378032	0.30558
Q9D8C3;E9PX10	Alg13	0.103177	-0.127838	0.231015		-0.850338	-0.738213	-0.112125
Q9DBE8;F6RBY3	Alg2	0.444641	0.556846	-0.112205		0.334305	0.317443	0.016862
Q3TSG4	Alkbh5	-0.0575072	0.0409705	-0.0984777		-0.363504	-0.315963	-0.047541
Q8K4E0	Alms1	0.0169392	-0.16863	0.185569		0.63558	-0.0232592	0.658839	increased translation
P09242;E9Q7P8;B1AXF5;B1AXF6	Alpl	1.36812	1.46116	-0.09304		-0.301436	-0.0619293	-0.239507
Q920R0	Als2	-0.142641	-0.280502	0.137861		0.0868508	0.050286	0.0365648
O08583;G3X9I4;Q9JJW6	Alyref	0.0660833	-0.161969	0.228052		-0.0401992	-0.163538	0.123339
O09174	Amacr	0.303979	-0.294453	0.598432	increased translation	-0.125539	-0.472347	0.346808
Q8JZV7;F6UP77;F7CUP3	Amdhd2	0.293416	0.117447	0.175969		0.400072	0.111173	0.288899	increased translation
A2AE27;Q9DBT5;A2AE22;F7ATG4;F7D159;A2AE25;F6WIB6	Ampd2	-0.368657	-0.0457547	-0.322902		-0.0530303	-0.101274	0.0482437
Q8CFA2	Amt	0.586291	0.558338	0.027953		-0.101173	0.122319	-0.223492
P53995;A2ATQ5;Q6PG65	Anapc1	-0.0638216	-0.225142	0.16132		-0.0911757	-0.275847	0.184671
Q8R034	Anapc13	-0.172811	-0.38152	0.208709		-0.0444756	0.00839211	-0.0528677
Q8BZQ7;A2AI11	Anapc2	-0.258326	0.0286548	-0.286981		-0.226184	0.0547777	-0.280962
Q91W96;D6RDT6	Anapc4	-0.205828	0	-0.205828		-0.199383	-0.118246	-0.081137
Q8BTZ4	Anapc5	-0.116262	0.193984	-0.310246		0.13178	-0.186424	0.318204
Q9WVM3;D3YU58	Anapc7	0.103896	0.0811587	0.0227373		0.4004	0.242818	0.157582
G5E8K2;G5E8K5;S4R1X7;S4R2C1;S4R187;S4R2F5;S4R2J6;S4R165;S4R236;S4R1S2;G5E8K3;S4R2S8;S4R2K9;G3X971;S4R1U4;S4R278;S4R208;S4R162	Ank3	-0.155078	0.296741	-0.451819		-0.285086	-0.805338	0.520252
Q810B6	Ankfy1	0.0197959	-0.00525376	0.0250497		0.294266	0.192102	0.102164
E9Q1M6;E9PUR0;F7DE17;F6RRY0;F6SI14;F6YYD3;F7DD37	Ankhd1	-0.0733464	0.0514761	-0.124823		0.152674	0.200471	-0.047797
Q6P1H6	Ankle2	-0.305338	-0.353985	0.048647		-0.413636	-0.395348	-0.018288
Q3TPE9	Ankmy2	-0.0909539	0.287034	-0.377988		0.245621	0.149519	0.096102
Q80UP5;F7B209	Ankrd13a	0.0440124	0.244251	-0.200239		-0.104762	0.192798	-0.29756
Q99NH0;E9QKG6;E9Q804	Ankrd17	-0.0497237	-0.031114	-0.0186097		-0.153789	-0.0725567	-0.0812323
Q505D1	Ankrd28	-0.0569756	0.166206	-0.223182		0.10074	-0.273319	0.374059
Q3UHP6;P59672	Anks1	0.0391005	0.398629	-0.359529		0.202585	0.0994567	0.103128
Q8K298	Anln	-0.0218867	0.147814	-0.169701		-0.35285	-0.12217	-0.23068
O35381;D3YYE1;D3Z7M9;F6UFG6;Q64G17	Anp32a	0.468337	0.759759	-0.291422		0.238855	0.282936	-0.044081
Q9EST5	Anp32b	-0.410612	-0.110136	-0.300476		-0.510824	-0.389446	-0.121378
P97822;E9Q5H2;E9PZF5;E9Q0X5;E9Q2G1	Anp32e	-0.221882	-0.231729	0.009847		-0.154504	-0.409675	0.255171
P97449	Anpep	-0.538059	-0.532011	-0.006048		-0.0801747	-0.0996041	0.0194294
P10107	Anxa1	0.337793	-0.789882	1.12767	increased translation	0.925422	0.423128	0.502294	increased translation
P97384;D3Z7U0	Anxa11	-0.513969	-0.657821	0.143852		-0.409011	-0.440494	0.031483
P07356;B0V2N7;B0V2N5;B0V2N8	Anxa2	-0.39934	-0.60903	0.20969		-0.597269	-0.676297	0.079028
O35639	Anxa3	-0.401825	-1.17922	0.777395		-0.134901	-0.410296	0.275395
P97429;F7ANV6;D3Z0S1;S4R1F2	Anxa4	0.134422	0.243708	-0.109286		-0.268157	-0.123178	-0.144979
P48036	Anxa5	-0.511932	-0.236746	-0.275186		-0.30741	0.499014	-0.806424
Q07076	Anxa7	0.0839717	0.348939	-0.264967		-0.314032	-0.295951	-0.018081
Q5SVG5;Q5SVG4;O35643	Ap1b1	0.00400912	-0.0809028	0.0849119		0.022078	0.0333916	-0.0113136
Q8CBB7;P22892	Ap1g1	-0.138204	-0.231193	0.092989		-0.0378919	-0.13679	0.0988981
P35585;D3YZ71;S4R1Q4	Ap1m1	0.102676	0.21733	-0.114654		0.336895	0.0661617	0.270733	increased translation
Q9WVP1	Ap1m2	-0.928174	-0.924611	-0.003563		-0.558405	-0.551263	-0.007142
P17426;F6TPX8;F6VSP9	Ap2a1	0.459949	0.261335	0.198614		-0.16715	0.370243	-0.537393
P17427;E9PWD0	Ap2a2	0.329617	0.00285163	0.326765	increased translation	-0.161961	0.0962792	-0.25824
Q9DBG3;H3BIY9;H3BKM0;H3BJ06;Q5SWR0	Ap2b1	0.472574	-0.161945	0.634519	increased translation	0.0943491	-0.0848175	0.179167
Q3TWV4;P84091	Ap2m1	0.359212	-0.156485	0.515697	increased translation	-0.0695793	-0.00720303	-0.0623763
P62743	Ap2s1	0.523928	0.226598	0.29733	increased translation	-0.099036	0.212039	-0.311075
Q9Z1T1	Ap3b1	0.275665	0.295653	-0.019988		0.294444	-0.167733	0.462177	increased translation
O54774	Ap3d1	0.263482	0.311346	-0.047864		0.229051	0.237477	-0.008426
Q9JKC8;H7BWY2;Q8R2R9;D3YWU3;D3YXV9;D6RI63	Ap3m1	0.109286	0.0352597	0.0740263		0.152996	-0.135407	0.288403
Q9DCR2	Ap3s1	-0.0505976	0.270931	-0.321529		-0.005433	-0.0857069	0.0802739
Q8BSZ2	Ap3s2	0.35182	-0.051719	0.403539	increased translation	0.0716322	0.107656	-0.0360238
Q80V94;H3BKM4;H3BL03;A2ASB3;H3BK54	Ap4e1	0.098775	-0.00526418	0.104039		0.317803	-0.210966	0.528769	increased translation
O88879;G3XA09;Q80VR5	Apaf1	0.0362291	0.110768	-0.0745389		0.218662	-0.265011	0.483673	increased translation
B2RUG9;E9QLQ9;Q61315;E9Q4H1;Q8C493	Apc	0.325514	0.029422	0.296092	increased translation	-0.323006	-0.268174	-0.054832
Q8R146	Apeh	0.277118	0.800043	-0.522925		0.458269	0.446913	0.011356
P28352;F6QA74;D3Z124;D3Z6R9	Apex1	-0.250303	-0.27217	0.021867		0.183561	0.408471	-0.22491
O35841	Api5	-0.123148	-0.281105	0.157957		-0.331237	-0.0911177	-0.240119
Q9WVQ5	Apip	0.264824	0.319634	-0.05481		0.420067	0.316314	0.103753
Q8K4Z3	Apoa1bp	0.576353	0.65037	-0.074017		0.48631	0.314666	0.171644
P08226;G3UZT1;G3UWN5;E9Q327;G3UZM8	Apoe	0.0196744	-0.0600195	0.0796939		-0.565617	0.763696	-1.32931
Q9D186;B1ASQ2;Q9DCZ4	Apoo	0.0648977	-0.427239	0.492137		0.199966	-0.234425	0.434391
Q78IK4;B1AV14	Apool	0.131096	0.155065	-0.023969		0.171124	-0.120039	0.291163
Q8K3H0	Appl1	-0.144362	-0.0597125	-0.0846495		-0.162736	-0.478802	0.316066
P08030	Aprt	-0.583361	-0.296754	-0.286607		0.101389	-0.3598	0.461189
A2AQA7;Q8CFQ3	Aqr	0.108513	-0.411951	0.520464		-0.0371448	0.0137761	-0.0509209
Q4LDD4;E9PUB0;F6XBJ8;D3YYF5;D3YY40;D3Z2X3;D3YWW7	Arap1	-0.389328	0.0871898	-0.476518		-0.192111	0.347109	-0.53922
Q5XJY5	Arcn1	-0.223291	-0.112119	-0.111172		0.0256605	-0.00504288	0.0307034
P61750;E9Q798;F6UFB9	Arf4	-0.275427	-0.00931864	-0.266108		-0.293017	-0.0260737	-0.266943
P84084	Arf5	0.0351541	0.285614	-0.25046		-0.228555	0.187227	-0.415782
P62331	Arf6	0.0890441	-0.027756	0.1168		-0.240858	0.191554	-0.432412
Q9EPJ9;V9GXM1;Q3TGS9;V9GWV1	Arfgap1	-0.0568048	0.394716	-0.451521		0.227637	0.531429	-0.303792
Q99K28	Arfgap2	0.0780107	0.17853	-0.100519		0.353936	0.161535	0.192401
Q9D8S3	Arfgap3	-0.102332	0.271658	-0.37399		-0.0834322	0.14807	-0.231502
A2A5R2;F6YCJ0	Arfgef2	0.112168	-0.212113	0.324281		-0.0194739	-0.186821	0.167347
Q8BXL7;E9PZK7;Q80SX7;V9GX20	Arfrp1	0.304948	0.0930405	0.211907		0.271728	-0.0893163	0.361044	increased translation
Q3UL36;Q8CIS0	Arglu1	-0.103663	-0.313365	0.209702		-0.194682	-0.243672	0.04899
A2AH25;Q5FWK3	Arhgap1	0.137402	0.356891	-0.219489		0.0668574	0.0393519	0.0275055
S4R248;S4R203;S4R221;Q8C0D4;B2RUJ8;S4R1B0;S4R2V0	Arhgap12	-0.287661	-0.0491861	-0.238475		-0.272575	-0.241828	-0.030747
Q3UIA2;E9QAJ9	Arhgap17	0.471888	0.951274	-0.479386		0.512162	0.427354	0.084808
B7ZCJ0;B7ZCJ1;Q6DFV3;G3UWM5;G3UX38;A2BHQ2	Arhgap21	-0.012884	0.230676	-0.24356		0.340307	0.111218	0.229089
Q811P8;S4R2G6;S4R2C0;E9QMX7;Q640N3	Arhgap32	-0.0580924	-0.405313	0.347221		-0.200773	-0.394522	0.193749
E9PYT0;P97393	Arhgap5	-0.207078	-0.0158408	-0.191237		-0.0366669	-0.0804841	0.0438172
Q99PT1	Arhgdia	-0.246409	-0.192823	-0.053586		0.0493618	-0.171829	0.221191
E9PUF7;Q61210;F6ZN61	Arhgef1	-0.40503	-0.657567	0.252537		-0.526551	-0.336134	-0.190417
E9Q0A3;Q68FM7;D6RGQ8	Arhgef11	0.0919173	0.0140008	0.0779165		-0.456985	-0.384792	-0.072193
Q6P9R4;G5E8P2;P97433	Arhgef18	0.301919	0.317794	-0.015875		0.00156954	-0.32474	0.32631
H3BJU7;H3BJX8;H3BJ45;H3BJ40;H3BKH9;Q60875;H3BL15;H3BLF9;H3BJ59;H3BIX8;H3BLJ1;H3BJM4;H3BJ48	Arhgef2	-0.463476	-0.444228	-0.019248		-0.215993	-0.140519	-0.075474
Q9ES28;D3Z0V2;F6WMJ3;Q8K4I3;A2AFJ8;H3BJ53	Arhgef7	-0.265802	-0.366301	0.100499		0.197281	0.135595	0.061686
E9QAQ7;A2BH40	Arid1a	0.135126	-0.610552	0.745678		0.176663	0.0291092	0.147554
E9Q7E2;Q9D982	Arid2	-0.030651	-0.546126	0.515475		-0.124823	-0.629171	0.504348
F8WIN2;Q9Z1N7;F6TCR9;E9PW42;Q3V3M5	Arid3b	0.202291	-0.184279	0.38657	increased translation	0.178621	0.242616	-0.063995
F8VPQ2;Q8BY40;E9Q9V1	Arid4a	0.234123	0.0267826	0.20734		0.0971457	0.178203	-0.0810573
A2CG63;Z4YMH1;Z4YL44;F6R6U0	Arid4b	-0.00427609	-0.0619948	0.0577187		-0.12591	0.0407667	-0.166677
Q9Z1K5;H9KV21;H7BWY7	Arih1	-0.160024	0.0538233	-0.213847		0.231222	-0.0971657	0.328388	increased translation
Q9Z1K6	Arih2	0.534907	0.905419	-0.370512		0.101705	0.546927	-0.445222
P61211;F8WIB1;E9Q006	Arl1	-0.0330807	0.246068	-0.279149		-0.273081	0.086863	-0.359944
Q8BGR6	Arl15	0.487634	0.251051	0.236583		-0.235716	0.338669	-0.574385
Q9D0J4	Arl2	-0.217562	-0.323584	0.106022		0.0569567	-0.394013	0.45097
Q9WUL7	Arl3	-0.0597691	0.368887	-0.428656		0.206877	0.0102924	0.196585
O88848;D3Z067	Arl6	-0.320823	-0.421301	0.100478		0.312302	0.232948	0.079354
Q8R5J9	Arl6ip5	-0.728666	-0.188887	-0.539779		-1.10669	-0.149	-0.95769
Q8VEH3;F6QKK2	Arl8a	0.10147	0.193586	-0.092116		-0.429634	0.169124	-0.598758
Q9CQW2	Arl8b	0.115824	0.00567962	0.110144		-0.216959	0.0112278	-0.228187
Q9D7A8	Armc1	-0.0109554	0.0411629	-0.0521183		0.0501406	0.112259	-0.0621184
Q9D0L7;D3Z5T2	Armc10	0.0774261	-0.00252062	0.0799467		-0.223236	-0.311624	0.088388
Q8BNU0;D3Z3J0	Armc6	-0.467002	-0.674277	0.207275		-0.210626	-0.580804	0.370178
G3X920;Q9DBR3	Armc8	-0.0557344	-0.179837	0.124103		0.00405805	0.0531228	-0.0490647
Q8CEC2;E9QLT6;Q3ULM2;P53762;D3YV20;F7C9F6;Q61324	Arnt	-0.223392	-0.211613	-0.011779		-0.260272	-0.158098	-0.102174
Q9R0Q6;D3YVI5	Arpc1a	-0.428836	0.0744132	-0.503249		-0.47281	0.0286786	-0.501489
Q9WV32;F6VVE6;F6THG2;D3Z6S0	Arpc1b	0.284404	0.489225	-0.204821		-0.0105323	0.148712	-0.159244
Q9CVB6;D3YXG6	Arpc2	0.0355893	0.150404	-0.114815		-0.0694741	0.252103	-0.321577
Q9JM76;H7BWZ3;D3Z2F7;D3Z2F8	Arpc3	0.200842	0.0759811	0.124861		-0.0404879	0.161914	-0.202402
P59999;E9PWA7	Arpc4	-0.0215013	0.308324	-0.329825		-0.269208	-0.0350876	-0.23412
Q9CPW4;Q3UA72;E9Q2K4	Arpc5	0.192691	0.318806	-0.126115		-0.00917862	0.288486	-0.297665
Q9D898;A3KGQ6	Arpc5l	-0.0256497	-0.0323321	0.0066824		-0.137504	-0.0664113	-0.0710927
E9Q827;P56212;E9Q4B9;E9PXD7	Arpp19	0.00351042	-0.0806096	0.08412		-0.296206	-0.0178876	-0.278318
Q91YI4;Q5F2D9;J3QNV6	Arrb2	-0.189517	0.113004	-0.302521		0.367629	-0.216688	0.584317	increased translation
P98203	Arvcf	0.523899	0.562246	-0.038347		0.249223	0.616379	-0.367156
Q91WU5	As3mt	-0.309988	0.105916	-0.415904		-0.365618	-0.101164	-0.264454
Q9WV54;D3Z015;D3Z505	Asah1	0.544507	0.491983	0.052524		0.378584	0.319556	0.059028
D3YX85;Q7SIG6;E9PX52;L7N2D1;J3KMP8	Asap2	0.0700073	0.130922	-0.0609147		0.217178	0.269587	-0.052409
Q9WV72;A8Y5I6;D6RDR7	Asb3	0.249215	0.203629	0.045586		0.29172	0.386821	-0.095101
Q9D8Z1;REV__G3UWX8	Ascc1	-0.192476	-0.168686	-0.02379		-0.131694	-0.0583935	-0.0733005
Q91WR3	Ascc2	-0.157295	0.250424	-0.407719		-0.0495977	-0.237431	0.187833
E9PZJ8	Ascc3	-0.151781	-0.20368	0.051899		-0.264004	-0.128992	-0.135012
Q9CQE6	Asf1a	-0.219086	-0.463364	0.244278		0.0123961	-0.459528	0.471924
E9PU93;Q91X20;D3YYA0;D6RI55;D6RET1	Ash2l	-0.00884582	-0.488106	0.47926		-0.155875	-0.799254	0.643379
Q91YI0;E0CXM2;E0CY49;F7D439;E0CYV3	Asl	-0.122145	0.29251	-0.414655		-0.027653	0.357417	-0.38507
O54984	Asna1	0.0780925	-0.269699	0.347792		0.394899	-0.00905154	0.403951	increased translation
Q61024;D3Z0C2;D3YYR0;D3Z028	Asns	1.40077	1.23877	0.162		-0.12427	-0.139514	0.015244
A2AL85;Q8BSY0;Q8CBM2;A2AL83;A2AL79;Q6P8S1;A2AL78;Q3TU40;A2AL81	Asph	0.226986	-0.162524	0.38951	increased translation	-0.0280203	-0.536775	0.508755
Q8CJ27;B1ARM8	Aspm	0.00952665	-0.227214	0.236741		-0.0522535	-0.0177702	-0.0344833
Q8VBT9;A2ABZ8;A2AC05;A2AC02;A2AC03;A2AC01;E9PVI1;E9PWZ4;E9Q779;F7CRQ2;E9PUH8;A2AC00;F7B7K7;F6S7C9	Aspscr1	-0.00805681	0.397506	-0.405563		0.0221537	0.0875284	-0.0653747
Q8C0M9	Asrgl1	-0.198513	-0.261702	0.063189		0.159439	0.0499538	0.109485
P16460;J3QNG0	Ass1	0.37537	0.20257	0.1728		0.848741	0.464143	0.384598	increased translation
Q9D5T0	Atad1	-0.0579406	0.10273	-0.160671		-0.022505	-0.268522	0.246017
G3X963;Q8CDM1	Atad2	0.552989	-0.0558325	0.608821	increased translation	0.236288	-0.450496	0.686784	increased translation
E9Q166	Atad2b	0.863429	0.646579	0.21685		0.336303	0.202845	0.133458
Q4FCQ7;Q9Z2A5;J3QNU1	Ate1	-0.201163	-0.253519	0.052356		-0.454404	-0.185674	-0.26873
P16951;G3UXC3;A2AQE9;A2AQF0;A2AQF1;F6Z2B2	Atf2	-0.0856938	-0.297667	0.211973		-0.292777	-0.360356	0.067579
Q7TT18	Atf7ip	0.0650916	-0.0728511	0.137943		-0.229228	-0.10262	-0.126608
Q8C0J2;D3YZW7	Atg16l1	-0.112076	0.125979	-0.238055		0.370903	0.314875	0.056028
Q80XK6	Atg2b	-0.0937184	-0.581546	0.487828		0.0566008	-0.239918	0.296519
Q9CPX6	Atg3	0.0428	-0.114709	0.157509		0.181769	-0.234769	0.416538
Q9D906;S4R2T5;S4R2D5;S4R2P7;S4R1T0;S4R1N8;S4R1K1;S4R1U3;S4R1W9	Atg7	-0.00967882	0.363791	-0.37347		-0.0339575	0.233076	-0.267034
Q9CWJ9	Atic	-0.434779	-0.260991	-0.173788		-0.108768	-0.36255	0.253782
Q6PA06;E9QND8	Atl2	-0.160434	-0.240208	0.079774		-0.212524	-0.171306	-0.041218
E9PYT3;Q91YH5	Atl3	0.131056	0.171535	-0.040479		-0.324953	-0.169147	-0.155806
Q62388;F6UXV2;D3Z0Q2	Atm	-0.306015	-0.239857	-0.066158		-0.377261	-0.175126	-0.202135
O08997	Atox1	-0.530648	-0.134172	-0.396476		0.184977	0.562249	-0.377272
Q6DFW5;E9Q0M7;F6TYE6;D6RII8	Atp11b	-0.0305916	-0.163679	0.133087		-0.5801	0.0869829	-0.667083
Q9EPE9	Atp13a1	-0.0871152	0.026511	-0.113626		-0.0448506	-0.261652	0.216801
Q8VDN2;Q91WH7;E9QNX7;Q64436	Atp1a1	0.718468	0.303809	0.414659	increased translation	-0.457805	0.0660516	-0.523857
Q6PIC6;Q8VCE0	Atp1a3	-0.666782	-1.91433	1.24755		-0.457569	-0.223875	-0.233694
Q9WV27	Atp1a4	0.43248	-3.09195	3.52443	increased translation	-0.482629	-0.0613732	-0.421256
P14094	Atp1b1	1.13056	1.13951	-0.00895		-0.0907158	0.811334	-0.90205
P97370	Atp1b3	0.162785	0.527969	-0.365184		-0.497015	-0.092046	-0.404969
O55143;J3KMM5	Atp2a2	0.00228203	-0.31244	0.314722		-0.167553	0.061422	-0.228975
G5E829	Atp2b1	0.548628	0.522667	0.025961		-0.160084	0.264648	-0.424732
Q8BMS7;H3BLI6;H3BL44;H3BIX7;Q3UZR5;Q80XR2;H3BLC2	Atp2c1	0.109861	-0.0234191	0.13328		-0.153565	-0.19412	0.040555
Q03265;D3Z6F5;D6RJ16	Atp5a1	0.597087	0.010434	0.586653	increased translation	0.45232	-0.0132039	0.465524	increased translation
P56480	Atp5b	0.715287	0.0790332	0.636254	increased translation	0.567497	0.00844336	0.559054	increased translation
Q8C2Q8;Q91VR2;A2AKU9;A2AKV1;A2AKV2;A2AKV3;A2AKV0	Atp5c1	0.243536	0.243249	0.000287		0.228557	-0.00335077	0.231908
Q9D3D9	Atp5d	0.433071	0.18383	0.249241		0.294642	0.259449	0.035193
P56382	Atp5e	0.298212	0.040897	0.257315	increased translation	0.0456355	0.170536	-0.1249
Q9CQQ7	Atp5f1	0.430038	0.01866	0.411378	increased translation	0.202996	0.0335468	0.169449
P97450;E9QAD6	Atp5j	0.44609	-0.0344964	0.480586	increased translation	0.588664	0.305567	0.283097	increased translation
F8WHP8;P56135	Atp5j2	0.266656	0.102063	0.164593		0.0999142	0.0765761	0.0233381
Q9CPQ8;J3QNM7	Atp5l	0.511749	-0.33695	0.848699	increased translation	0.248175	0.0328645	0.215311
Q9DB20;F6XVM5	Atp5o	0.384791	0.045695	0.339096	increased translation	0.290548	-0.0285028	0.319051	increased translation
Q9CYN9	Atp6ap2	0.420345	0.183085	0.23726		-0.140201	0.293261	-0.433462
K3W4T3;Q9Z1G4;A2A599	Atp6v0a1	0.388846	0.534974	-0.146128		-0.160899	0.379675	-0.540574
P51863	Atp6v0d1	0.443725	-0.605311	1.04904	increased translation	0.231056	-0.208807	0.439863	increased translation
P50516;D3Z1B9;D3YWH3;D3YZ23	Atp6v1a	0.131843	0.0761256	0.0557174		-0.152422	-0.0200663	-0.132356
P62814	Atp6v1b2	0.0528692	-0.225105	0.277974		-0.0358633	-0.378979	0.343116
Q9Z1G3	Atp6v1c1	-0.0115538	0.0472802	-0.058834		-0.106942	0.000506138	-0.107448
P57746	Atp6v1d	0.044365	-0.179149	0.223514		-0.144759	0.121805	-0.266564
P50518;Q9D593	Atp6v1e1	0.0651039	-0.0875182	0.152622		-0.117254	-0.0468185	-0.0704355
Q9D1K2;F7B2B4	Atp6v1f	0.0353667	0.125054	-0.0896873		-0.0285671	0.146098	-0.174665
Q9CR51	Atp6v1g1	0.136584	0.182235	-0.045651		0.0597798	0.069692	-0.0099122
Q8BVE3	Atp6v1h	0.0203168	-0.354516	0.374833		-0.211286	-0.0622426	-0.149043
A2AG68;Q64430	Atp7a	0.135657	0.41274	-0.277083		-0.146249	-0.103874	-0.042375
H3BLL2;Q811I0;V9GX21;H3BK16;H3BJP9;H3BLD0;H3BKR0	Atpaf1	0.0320017	0.0894054	-0.0574037		0.264425	0.051379	0.213046
Q91YY4;H3BLF0	Atpaf2	-0.103117	-0.138181	0.035064		0.124343	0.0258471	0.0984959
E9PV44;O35143	Atpif1	0.35931	-0.0908493	0.450159	increased translation	0.622841	0.152409	0.470432	increased translation
Q61687;F6RDB7;Q3TA30;A6PWK7;A6PWK9	Atrx	0.47317	-0.0336373	0.506807	increased translation	-0.206112	-0.15097	-0.055142
P28658	Atxn10	-0.523633	-0.564312	0.040679		-0.563686	-0.638902	0.075216
E9QM77;O70305;F7B6X4	Atxn2	-0.312585	-0.234614	-0.077971		-0.122126	-0.147755	0.025629
Q9JLZ3;F6RT60;F6R307;E9Q6L3;E9QMT1	Auh	0.00168171	0.490561	-0.488879		0.255667	0.26543	-0.009763
P97477	Aurka	-0.110565	0.102841	-0.213406		-0.0061315	-0.0249935	0.018862
O70126	Aurkb	0.0539744	0.14447	-0.0904956		0.203934	-0.119483	0.323417	increased translation
F6TCF9;Q60739	Bag1	-0.040712	0.0742626	-0.114975		-0.0122768	0.133668	-0.145945
Q9JLV1	Bag3	0.683361	0.512951	0.17041		-0.484003	-0.63612	0.152117
Q8CI61	Bag4	-0.380598	-0.295528	-0.08507		-0.0576776	-0.351461	0.293783
Q8CI32;E0CX76;E0CYW3	Bag5	0.312353	0.411973	-0.09962		0.770298	0.608255	0.162043
Q9Z1R2;Q3UF95;G3UYQ2;G3UZT6;G3UZB4;G3UXT8;G3UYZ0;G3V013;S4R183;S4R224	Bag6	-0.0345654	0.134276	-0.168841		0.111972	0.11585	-0.003878
Q8BKX1;B1AZ46	Baiap2	0.148848	-0.169551	0.318399		0.143373	0.470615	-0.327242
O54962	Banf1	-0.160709	0.0138268	-0.174536		-0.434384	0.0515998	-0.485984
Q8VBU8;G3UWN8;G3UYF0;G3UWM0;G3UYT4;F6V6B6;G3UZ43	Banp	0.160098	-0.222819	0.382917		-0.163365	-0.288299	0.124934
Q99PU7	Bap1	-0.0612759	-0.175621	0.114345		-0.17954	0.00560614	-0.185146
O70445	Bard1	0.363862	0.170023	0.193839		-0.17343	0.0465859	-0.220016
Q91XV3	Basp1	-1.09662	-1.29941	0.20279		0.494329	0.3153	0.179029
Q07813	Bax	-0.127231	0.0315847	-0.158816		0.0809702	0.233252	-0.152282
G3UWZ0;O88379	Baz1a	-0.244955	-0.935776	0.690821		-0.541467	-0.373533	-0.167934
F8VPM0;E9Q374;Q91YE5	Baz2a	0.131608	0.169148	-0.03754		-0.393967	-0.12896	-0.265007
A2AUY4;F6R4Y5;A2AUY3	Baz2b	0.0490569	1.16041	-1.11135		-0.230362	0.462206	-0.692568
Q9R069;D3YTK7	Bcam	-0.0910139	0.0556325	-0.146646		-0.505777	-0.0241842	-0.481593
Q61335	Bcap31	0.160135	0.871421	-0.711286		-0.178285	0.192671	-0.370956
Q61140;O35177	Bcar1	-0.378424	-0.99126	0.612836		0.12694	-0.48251	0.60945
Q9D287;D6RGA5	Bcas2	0.247751	-0.0174985	0.26525	increased translation	0.181039	0.240277	-0.059238
P24288;E9Q4K3;Q8CBC8;B2KFA8;B2KFA9;B2KFA7;B2KFA6;F6YUH3	Bcat1	1.02351	1.13066	-0.10715		0.394339	0.412066	-0.017727
O35855;O88374;D3Z7C8;D3Z3D7	Bcat2	-0.295434	-0.0764972	-0.218937		0.469366	0.352673	0.116693
Q9CWI3	Bccip	-0.390536	-0.135664	-0.254872		-0.30279	0.10711	-0.4099
Q3U3J1;P50136	Bckdha	0.120121	-0.164677	0.284798		0.500449	1.18925	-0.688801
Q6P3A8	Bckdhb	0.172937	-0.143302	0.316239		0.0755422	0.301	-0.225458
O55028;D3Z7R0	Bckdk	0.353966	0.196954	0.157012		0.448279	0.117004	0.331275	increased translation
Q9QWX2;Q64373;A2AHX9;A2AHX8;A2AHX7	Bcl2l1	0.42872	0.120601	0.308119	increased translation	-0.00345893	0.157431	-0.16089
P59017	Bcl2l13	-0.0184577	0.280122	-0.29858		-0.0914084	-0.188161	0.0967526
O08664	Bcl7c	-0.111151	-0.115512	0.004361		-0.0361394	-0.498622	0.462483
Q9CZP5	Bcs1l	-0.125372	-0.00906092	-0.116311		0.482753	0.0760907	0.406662	increased translation
Q80XN0;D3Z2Y8	Bdh1	0.734019	1.12742	-0.393401		0.0154179	0.527518	-0.5121
Q6PAL0	Bend3	-0.352675	-1.16672	0.814045		-0.119918	-0.896924	0.777006
Q921C5;D3Z390	Bicd2	0.320164	0.0878533	0.232311		0.152819	0.0853482	0.0674708
P70444;D3Z463	Bid	0.107328	0.503702	-0.396374		0.205034	0.0829914	0.122043
O70201	Birc5	0.289455	0.136384	0.153071		0.250818	0.165664	0.085154
S4R1L5;H9KUX8;S4R2P8;O88738;S4R268;J3QP64;S4R2N7;S4R1R8;S4R1S3;REV__Q5NCS9	Birc6	-0.156167	-0.2614	0.105233		-0.505477	-0.220859	-0.284618
E9PZ97;O88700	Blm	-0.0429111	0.00326977	-0.0461809		-0.0805623	-0.199711	0.119149
Q8R016;E9PY26;E9QA53;E9PZH4;E9Q6V3;E9PYU0	Blmh	-0.384024	-0.139971	-0.244053		0.278006	0.00751095	0.270495	increased translation
D3YVM8;O55102;D3Z4L7	Bloc1s1	0.0769912	0.209396	-0.132405		0.0302254	0.196999	-0.166774
Q9CWG9	Bloc1s2	0.600325	0.149901	0.450424	increased translation	0.369468	0.316028	0.05344
Q9CY64;A2ASB1;A2ASB8;A2ASB7	Blvra	0.233083	-0.287716	0.520799	increased translation	0.313434	-0.300087	0.613521	increased translation
Q923D2;E9PZC3;E9PZC4	Blvrb	0.371143	0.246703	0.12444		0.0768883	-0.183168	0.260056
Q6PGF5	Bms1	0.0160577	-0.0733487	0.0894064		-0.301655	-0.26407	-0.037585
E9Q6J5	Bod1l	0.0371805	-0.171475	0.208655		-0.00454423	-0.279373	0.274829
Q9D8S9	Bola1	-0.306361	-0.413872	0.107511		0.0833276	-0.0200686	0.103396
Q8BGS2	Bola2	-0.296505	-0.0429551	-0.25355		0.156081	0.107351	0.04873
P97452	Bop1	0.0920782	-0.129035	0.221113		0.0862985	0.0501708	0.0361277
Q8R164	Bphl	0.178364	-0.190383	0.368747		0.450364	0.400192	0.050172
Q9Z0S1;D3Z0E6;D3Z5X0	Bpnt1	0.16567	0.174117	-0.008447		0.0623317	-0.125181	0.187513
A2A654;E9Q6A7;A2A655;A2A653;A2A652	Bptf	-0.0082987	-0.327824	0.319525		-0.234367	-0.475374	0.241007
P48754	Brca1	0.230152	0.207128	0.023024		0.294621	0.127181	0.16744
P97929	Brca2	0.354348	0.104553	0.249795		0.176965	0.391838	-0.214873
P46737;A3KGA8;E9Q0P6	Brcc3	0.146014	0.468301	-0.322287		0.0273829	-0.103864	0.131247
G5E8P1;E9PZ26;E9Q412	Brd1	0.355382	0.253714	0.101668		0.3718	0.437577	-0.065777
Q7JJ13;U3KLT0;I7HPW1;G3UZR9;S4R1Z1;Q3TH63;REV__U3KLT0;REV__Q7JJ13	Brd2	0.31219	-0.0635238	0.375714	increased translation	-0.1659	-0.0886734	-0.0772266
Q3UH70;Q9ESU6;B0V2V8;B0V2V6;D6RGP2;Q91Y44	Brd4	0.47068	0.286609	0.184071		-0.0647765	0.0126146	-0.0773911
O88665	Brd7	0.021067	-0.075801	0.096868		-0.165946	-0.322857	0.156911
D3YZC8;Q8R3B7;D3YZC7	Brd8	0.309137	0.119348	0.189789		0.250924	0.149085	0.101839
Q3UQU0	Brd9	0.600876	0.61062	-0.009744		0.40147	0.0997068	0.301763	increased translation
D3Z7P0;Q8K3W0;E9Q0U3;E9Q8Q1	Bre	-0.0345136	-0.159423	0.124909		0.0976676	0.274368	-0.1767
Q9DCA5;F6WEP7;E9Q2V8;F6QAG4	Brix1	0.00143958	-0.217414	0.218854		-0.262651	0.219987	-0.482638
Q8K2Q7;J3KMJ4	Brox	-0.0797692	0.0980801	-0.177849		0.393937	0.121402	0.272535	increased translation
E9Q2N1;Q921C3;F6X674;F6WJH7;F7D5W0;F6TDU4;Q8BPZ1	Brwd1	0.422589	0.454845	-0.032256		0.0995255	0.210682	-0.111157
A2AHJ4;G3UXF9;G3UZT0	Brwd3	-0.0096468	0.04317	-0.0528168		-1.07737	0.0183444	-1.09571
Q80Y55;B2KGE3	Bsdc1	-0.117321	0.0889718	-0.206293		0.0296518	0.483356	-0.453704
K3W4Q8;P18572;J3QP71	Bsg	0.689691	0.312727	0.376964	increased translation	0.174513	-0.142743	0.317256
Q8R2Q8	Bst2	-1.46246	-0.965863	-0.496597		-1.54197	-0.627439	-0.914531
E9QAE3	Btaf1	-0.132613	-0.150782	0.018169		-0.295895	-0.26157	-0.034325
Q64152	Btf3	-0.239813	-0.0444184	-0.195395		-0.220226	-0.0120876	-0.208138
Q9CQH7	Btf3l4	-0.168275	-0.000793232	-0.167482		-0.162323	-0.0863591	-0.0759639
O08901;A2APR8	Bub1	-0.0630144	0.0331983	-0.0962127		0.533412	-0.0182697	0.551682	increased translation
Q9Z1S0	Bub1b	-0.202987	-0.215944	0.012957		-0.143552	-0.0329733	-0.110579
Q9WVA3	Bub3	-0.106553	-0.231129	0.124576		0.124457	-0.0151022	0.139559
Q8R149;F6ZBW5	Bud13	0.0672183	0.0584265	0.0087918		0.00199611	0.00298309	-0.00098698
E0CX20;Q6PGH1	Bud31	-0.0934191	0.0314705	-0.12489		-0.297478	0.150603	-0.448081
O54825	Bysl	-0.182606	0.092522	-0.275128		-0.261983	0.298539	-0.560522
Q9CQC6	Bzw1	-0.134175	-0.189022	0.054847		0.291454	-0.0433866	0.334841	increased translation
Q91VK1	Bzw2	-0.462393	-0.283745	-0.178648		-0.230291	-0.152929	-0.077362
O35473	C1d	-0.0119518	0.12033	-0.132282		-0.0759291	-0.115999	0.0400699
Q8R5L1;O35658	C1qbp	0.737061	-0.0619057	0.798967	increased translation	0.93222	-0.15864	1.09086	increased translation
Q06138;D3YV52;D3Z704	Cab39	-0.180778	0.232513	-0.413291		-0.140634	0.174361	-0.314995
Q9CXW3	Cacybp	-0.721212	-0.371118	-0.350094		-0.875722	-0.616316	-0.259406
B2RQC6;E9QAI5;G3UWN2;E9QAT6;F6S3Z3	Cad	0.0377237	0.0781654	-0.0404417		-0.0987967	-0.283932	0.185135
E9PYN1;Q8R5M8;E0CY16	Cadm1	0.868002	0.478569	0.389433	increased translation	0.226618	-0.353947	0.580565	increased translation
Q8CGU1;E9Q7U2;F6Q5V4	Calcoco1	-0.0560396	-0.0164057	-0.0396339		0.337475	0.618012	-0.280537
Q3UKW2;P62204;Q9D6P8;G3UX57;P20801	Calm1	0.269926	-0.132056	0.401982	increased translation	0.0920732	-0.0369619	0.129035
P14211	Calr	0.861608	-0.0252265	0.886835	increased translation	0.82832	0.205127	0.623193	increased translation
O35887;G3V004;G3UWR0;G3UWV3;G3UXA8;G3UY49;G3UXA3	Calu	0.717383	0.740716	-0.023333		0.545134	0.551251	-0.006117
Q6XLQ8;G3UYI3	Calu	0.607334	0.740716	-0.133382		0.519272	0.551251	-0.031979
Q923T9;Q8CCM0;F6WHR9;D3Z7K9;E9QAJ4;D6RDQ8	Camk2g	-0.101941	-0.156454	0.054513		0.417321	-0.00552999	0.422851	increased translation
A2AHC3;A2AHC4;F6Q2D3;F6QF29;F6W3X2;V9GXD7	Camsap1	-0.0515802	-0.267264	0.215684		-0.058604	-0.240524	0.18192
E9Q5B0;Q80VC9	Camsap3	-0.248576	-0.307862	0.059286		-0.159194	-0.397277	0.238083
Q6ZQ38;D3YWC5	Cand1	0.0258862	-0.137623	0.163509		-0.065428	-0.0459875	-0.0194405
Q6ZQ73	Cand2	-0.102358	0.308691	-0.411049		0.175677	0.090027	0.08565
P35564	Canx	0.147101	0.182905	-0.035804		-0.0470812	-0.0806141	0.0335329
P40124;B1ARS0;D3YTR7;Q9CYT6	Cap1	0.150143	0.180024	-0.029881		0.627261	0.0809153	0.546346	increased translation
Q99LB4;P24452;D3YTL5;D3YU77;D3YZN3;D3Z4K5;D3Z014	Capg	-0.494258	-0.612359	0.118101		0.0508818	-0.297096	0.347978
O35350	Capn1	0.360799	-0.375717	0.736516	increased translation	-0.252094	-0.343029	0.090935
O08529	Capn2	-1.25159	-1.74756	0.49597		-0.501364	-0.618353	0.116989
O08688;D3YU84;D3Z432	Capn5	0.657796	0.502082	0.155714		-0.241102	-0.323219	0.082117
D3YW48;O88456;Q9D7J7	Capns1	-0.0908681	0.742367	-0.833235		-0.180576	0.44648	-0.627056
Q60865;F6YLI0;F6YP03;A2BH47	Caprin1	-0.0253274	-0.189615	0.164288		0.103036	-0.165064	0.2681
P47753	Capza1	-0.213511	0.0812975	-0.294809		-0.292517	0.0177545	-0.310272
P47754;D6RCW7	Capza2	-0.0131862	0.164844	-0.17803		-0.0509321	-0.0914231	0.040491
A2AMW0;P47757;F7CAZ6;F6YHZ8	Capzb	0.0264558	-0.000552261	0.0270081		0.000488427	0.19394	-0.193452
J3QPI4;Q9CR86	Carhsp1	0.03532	-0.248742	0.284062		0.869214	0.44237	0.426844	increased translation
J3QMM7;K3W4M4;Q9CZ42;J3QN06;J3QPU6	Carkd	0.103694	0.0762736	0.0274204		0.292244	-0.0776696	0.369914	increased translation
D3YUP1;Q9WVG6;D6RFA7	Carm1	-0.360928	-0.321376	-0.039552		-0.400639	-0.423243	0.022604
Q9ER72	Cars	-0.0709806	0.223098	-0.294079		-0.277569	-0.0534417	-0.224127
Q8K3W3	Casc3	-0.0987583	0.216945	-0.315703		0.150343	0.0449858	0.105357
E9PZJ6;Q6P2L7;A2AR60	Casc4	-0.090336	0.0344203	-0.124756		-0.195951	0.0368909	-0.232842
A3KGI3;Q66JQ7;A3KGI5;A3KGI6	Casc5	-0.0343193	-0.0980997	0.0637804		-0.131638	-0.384844	0.253206
P70677	Casp3	-0.425691	-0.75247	0.326779		-0.774322	-1.38818	0.613858
P97864	Casp7	0.333403	0.231628	0.101775		0.118068	0.121225	-0.003157
P24270;A2AL20	Cat	0.831002	-0.144606	0.975608	increased translation	-0.234028	-0.196686	-0.037342
O70374;F6WYU8;Q3UGB2;A2AKD9;Q3UQX8;E9QM80;B1AXH8;B7ZP57;Q61909;O54972;D3Z3P7	Cbfa2t2	0.380559	-0.119325	0.499884	increased translation	-0.0368127	-0.083817	0.0470043
Q08024	Cbfb	0.218858	0.17821	0.040648		0.223141	-0.34176	0.564901	increased translation
P22682;B9EKI5;Q3TTA7	Cbl	-0.0314023	-0.147118	0.115716		-0.190044	-0.20464	0.014596
E9QM14;Q9JIY2	Cbll1	-0.138991	-0.0276501	-0.111341		0.0834204	0.103437	-0.0200166
P48758	Cbr1	-0.120953	0.0250236	-0.145977		0.268479	0.288468	-0.019989
Q8K354	Cbr3	-0.111496	-0.692966	0.58147		0.47167	0.634715	-0.163045
Q91VT4;D3Z6C4	Cbr4	-0.111719	-0.334648	0.222929		-0.0936973	0.0264803	-0.120178
Q91WT9;D3YUF2;D3YYN0;D3Z4K2	Cbs	0.26705	0.753905	-0.486855		0.760266	0.564306	0.19596
Q8VEH6	Cbwd1	-0.314128	-0.0520797	-0.262048		0.081216	-0.0503128	0.131529
P83917;Q7TPM0;Q9CYJ8	Cbx1	-0.251012	-0.307092	0.05608		-0.0997843	-0.0495163	-0.050268
Q9DCC5;P23198;D3Z313;D3Z1A9	Cbx3	0.334646	0.0256942	0.308952	increased translation	0.20713	-0.212606	0.419736	increased translation
Q61686;D3Z0U2	Cbx5	0.362621	-0.221464	0.584085	increased translation	-0.0470372	-0.161488	0.114451
Q8K1A6;E9PX94	Cc2d1a	-0.101503	0.309434	-0.410937		-0.274129	-0.225833	-0.048296
Q8BRN9;F6XC25;H3BKI0	Cc2d1b	-0.179271	-0.253679	0.074408		0.320693	-0.0292844	0.349977	increased translation
Q8CH18	Ccar1	0.0758847	-0.200998	0.276883		-0.01217	-0.161452	0.149282
Q71RI9;D6RJ70	Ccbl2	-0.11364	0.417096	-0.530736		0.59697	0.901657	-0.304687
Q8VE99	Ccdc115	0.348972	-0.063247	0.412219	increased translation	0.304587	0.226073	0.078514
Q6PB51	Ccdc117	-0.289552	-0.0183692	-0.271183		-0.0106162	0.102548	-0.113164
Q8R344	Ccdc12	0.0108141	0.116853	-0.106039		-0.345701	-0.109637	-0.236064
Q9D8X2	Ccdc124	-0.103219	-0.213455	0.110236		0.128269	-0.178605	0.306874
Q3TC33;E0CYX9;E0CYP1	Ccdc127	0.0207799	0.116296	-0.0955161		0.480295	0.0800004	0.400295	increased translation
Q8CI71;V9GXD1;V9GXE1	Ccdc132	-0.121828	-0.133132	0.011304		0.601359	0.312913	0.288446	increased translation
Q8C7V8	Ccdc134	0.0935622	0.0569916	0.0365706		1.19632	0.187137	1.00918	increased translation
Q9JIG7	Ccdc22	0.0849546	-0.51628	0.601235		0.202141	0.232706	-0.030565
Q78PG9	Ccdc25	-0.469963	-0.225624	-0.244339		0.110119	0.172264	-0.062145
E9Q2S9;Q9CR29	Ccdc43	0.327256	0.723733	-0.396477		0.105069	0.317118	-0.212049
Q9D024;F7C265;B1AR93	Ccdc47	0.201442	0.421914	-0.220472		0.257018	0.0976204	0.159398
Q3URS9	Ccdc51	0.376666	0.239851	0.136815		0.52083	0.233473	0.287357	increased translation
F8WJI3;Q8R3Q6;E9Q4B5	Ccdc58	-0.0493607	-0.438487	0.389126		-0.221719	-0.139767	-0.081952
D3YZP9;F6SXB0;F7B4D5	Ccdc6	0.0577886	-0.0179936	0.0757822		0.352138	0.132087	0.220051
Q9JJ89	Ccdc86	0.177956	-0.0974637	0.27542		-0.159814	-0.164472	0.004658
Q5SNZ0;F6R1B7;Z4YLP6;Z4YLN8	Ccdc88a	0.27337	0.468477	-0.195107		0.0468138	0.0827029	-0.0358891
Q6VGS5	Ccdc88c	0.210649	0.21855	-0.007901		0.000952544	-0.310276	0.311229
G3X927;D3YW42;Q8VC31;G3UXR7;D3Z1Q6;G3UXX6;G3UYE3	Ccdc9	-0.119979	-0.00137818	-0.118601		-0.108982	-0.0112812	-0.0977008
Q8C3X2	Ccdc90b	0.180084	-0.100006	0.28009		0.165877	0.0200298	0.145847
Q9D8L5	Ccdc91	-0.681141	-0.484188	-0.196953		-0.294561	0.133789	-0.42835
Q7TQK5;E9QAD4	Ccdc93	0.171265	0.736036	-0.564771		0.035829	0.234059	-0.19823
Q9D6J3	Ccdc94	-0.0455102	0.00871437	-0.0542246		0.0997076	0.0956372	0.0040704
P51943;D6RIK7;Q61456	Ccna2	-0.0680076	-0.0955569	0.0275493		0.0733758	-0.135812	0.209188
P24860;G3UY65;Q68EM3	Ccnb1	-0.228096	-0.14162	-0.086476		-0.505863	-0.27328	-0.232583
P30276	Ccnb2	-0.00297195	0.254838	-0.25781		0.00972805	0.115059	-0.105331
Q3UUW5;Q61458;E9PWD3;E9QA43;F7D1U6	Ccnh	-0.114897	-0.0742233	-0.0406737		-0.192456	-0.18098	-0.011476
Q3U3M5;O88874	Ccnk	0.227749	0.146175	0.081574		0.0614843	0.227731	-0.166247
Q9QWV9;E9Q7A7	Ccnt1	-0.0220305	0.0230406	-0.0450711		0.682692	0.179863	0.502829	increased translation
Q7TQK0;E9QAF8	Ccnt2	-0.251475	-0.0611876	-0.190287		0.0853218	-0.0713192	0.156641
O35710	Ccrn4l	-0.524889	-0.848243	0.323354		0.442483	0.341501	0.100982
Q9WU84	Ccs	0.0658461	0.161426	-0.0955799		0.376521	0.815905	-0.439384
P80314	Cct2	-0.120114	-0.125233	0.005119		0.0711693	-0.304171	0.37534
P80318;E9Q133;Q3U0I3;F6Q609;F6ZVG8	Cct3	-0.120934	0.022801	-0.143735		-0.160732	-0.140088	-0.020644
P80315;G5E839;G3UYW5;G3UXF3;G3UXG2	Cct4	-0.160235	0.0309134	-0.191148		-0.0747369	-0.114167	0.0394301
P80316;E0CZA1	Cct5	-0.193263	-0.103603	-0.08966		-0.028969	-0.20672	0.177751
P80317;E9QPA6	Cct6a	-0.148651	-0.227639	0.078988		0.0586277	-0.14401	0.202638
Q61390;B1AT05	Cct6b	-0.238177	0.427974	-0.666151		0.310604	-0.353679	0.664283	increased translation
P80313	Cct7	-0.183467	-0.00940962	-0.174057		-0.0724268	0.00412057	-0.0765474
P42932;H3BL49;H3BJB6;H3BKG2;H3BLL1;H3BKR8	Cct8	-0.0925984	-0.0553214	-0.037277		0.0206858	-0.186041	0.206727
Q8C1Y8	Ccz1	-0.146158	-0.223922	0.077764		0.294404	-0.261889	0.556293	increased translation
O35566	Cd151	0.544212	0.259989	0.284223	increased translation	-0.491542	-0.145202	-0.34634
Q9JLQ0	Cd2ap	0.0411185	0.0451271	-0.0040086		-0.30832	-0.263783	-0.044537
Q9CWK3	Cd2bp2	-0.229348	0.148017	-0.377365		0.232598	0.399829	-0.167231
Q76KJ5	Cd3eap	0.1353	0.159892	-0.024592		0.011203	-0.260282	0.271485
P41731	Cd63	0.751791	0.388734	0.363057	increased translation	-0.14915	0.326949	-0.476099
P35762	Cd81	0.6097	0.519198	0.090502		-0.110609	0.393458	-0.504067
P40240	Cd9	1.69218	1.1712	0.52098	increased translation	0.353448	0.736847	-0.383399
Q8CII2	Cdc123	-0.317897	-0.100762	-0.217135		0.303985	0.217671	0.086314
Q8R349	Cdc16	-0.176607	-0.193587	0.01698		-0.10603	-0.291003	0.184973
Q8BGZ4;G3X8W7	Cdc23	-0.16259	0.143232	-0.305822		0.0788327	0.104554	-0.0257213
Q99JP4	Cdc26	-0.358155	-0.13844	-0.219715		-0.214367	0.197502	-0.411869
A2A6Q5;Q8R568	Cdc27	-0.0522012	-0.23889	0.186689		0.255661	-0.0929786	0.34864	increased translation
Q8CFI2	Cdc34	-0.0735751	-0.0468685	-0.0267066		0.367256	0.0348687	0.332387	increased translation
Q61081;REV__O35245	Cdc37	-0.189731	0.0440304	-0.233761		-0.0596926	0.0527597	-0.112452
Q9CZP7	Cdc37l1	-0.387575	-0.16053	-0.227045		0.169832	-0.053819	0.223651
Q9DC48	Cdc40	0.127017	-0.0270079	0.154025		0.290982	0.202509	0.088473
P60766	Cdc42	0.0219573	-0.0221694	0.0441267		-0.293718	0.0389829	-0.332701
Q7TT50;D6RI32;E9Q6J9;P54265	Cdc42bpb	-0.0695014	-0.325064	0.255563		0.0726509	0.0344129	0.038238
Q9JM96;A2A6Q2;A2A6Q3	Cdc42ep4	-0.382911	-0.335578	-0.047333		0.0238806	0.422927	-0.399046
F8WJ72;Q9Z1X9;D3Z0L5	Cdc45	0.0212572	0.293322	-0.272065		0.101511	0.130863	-0.029352
Q6A068	Cdc5l	-0.0254367	0.298871	-0.324308		-0.167684	0.320401	-0.488085
Q8JZM7	Cdc73	-0.192575	-0.35661	0.164035		-0.155365	-0.196229	0.040864
Q99M54;D3YXE3;D3YZ81;D3Z3H6	Cdca3	0.267496	0.631694	-0.364198		-0.109011	0.198038	-0.307049
Q9CPY3	Cdca5	-0.229094	-0.17474	-0.054354		-0.19364	0.107402	-0.301042
Q8BHX3;E9Q2C7	Cdca8	0.175044	-0.00358895	0.178633		-0.0845267	0.13293	-0.217457
P09803	Cdh1	0.468727	0.0542066	0.41452	increased translation	-0.321163	-0.718884	0.397721
P11440;D3Z2T9	Cdk1	-0.0641047	0.14692	-0.211025		0.0951179	-0.0228026	0.117921
P24788;A2A9P6;Q64434	Cdk11b	-0.0421725	-0.148803	0.10663		-0.113609	0.0789338	-0.192543
Q14AX6	Cdk12	0.109923	-0.541487	0.65141		-0.0635159	-0.378083	0.314567
Q69ZA1	Cdk13	0.0911459	-0.067572	0.158718		0.018589	-0.0744672	0.0930562
P97377;Q80YP0	Cdk2	0.131063	0.274176	-0.143113		-0.0898324	-0.114864	0.0250316
F2Z4B3;O35207;Q9CPY4;G3UYI1	Cdk2ap1	0.167258	-0.701545	0.868803		0.262898	-0.261051	0.523949	increased translation
P30285;E9Q9E4;E9PZX7;D3YWB0;D6RHS5	Cdk4	-0.217235	0.0129693	-0.230204		-0.0895281	0.0702718	-0.1598
P49615	Cdk5	0.21213	0.284044	-0.071914		0.331169	0.16161	0.169559
Q8BTW8;Q3UW67	Cdk5rap1	0.0902763	-0.211059	0.301335		-0.486391	0.258294	-0.744685
Q8K389;Q5SP75;F6R2K5;Q8BKQ2;Q7M6X3	Cdk5rap2	0.453392	0.0070467	0.446345	increased translation	0.167759	-0.165728	0.333487
Q99LM2;A2A6D9;B0QZI8;A2A6E1;F2Z486;D6RJ46;A2A6E0	Cdk5rap3	0.283634	0.13265	0.150984		-0.0260185	0.162768	-0.188786
Q64261;J3QPN4	Cdk6	-0.406969	-0.102336	-0.304633		0.141014	-0.413767	0.554781
Q03147	Cdk7	-0.0190629	0.0204353	-0.0394982		-0.0935152	-0.00689141	-0.0866238
Q99J95;B0R021;D6RHP4;D6RGN3;Q9D9B2	Cdk9	0.0097904	0.349818	-0.340028		0.194987	0.199806	-0.004819
Q91WE6;F6S0I8;B7FAT1;D6RJ19	Cdkal1	0.0749882	-0.157769	0.232757		-0.38504	0.0716082	-0.456648
Q8BI72	Cdkn2aip	0.0957887	-0.401845	0.497634		-0.249183	-0.665052	0.415869
Q9D211	Cdkn2aipnl	0.296509	-0.0898006	0.38631	increased translation	0.46308	-0.284963	0.748043	increased translation
P60334	Cdo1	-0.0238803	1.03199	-1.05587		-0.159905	0.234463	-0.394368
Q4VAA2;F8WGL9	Cdv3	-0.0328259	-0.106976	0.0741501		0.180627	-0.177409	0.358036
Q9D5D8	Cdyl2	0.218919	-0.358241	0.57716	increased translation	0.281866	-0.253417	0.535283	increased translation
P53569	Cebpz	0.25577	0.0836501	0.17212		-0.102973	0.159945	-0.262918
E9QA25;E9Q2Z1;F6VR46;F7B218	Cecr2	-0.224973	-0.202464	-0.022509		-0.208969	-0.60316	0.394191
Q91WM2	Cecr5	0.144919	0.574486	-0.429567		0.640205	0.460583	0.179622
P28659	Celf1	0.252086	-0.191308	0.443394	increased translation	-0.242327	-0.258289	0.015962
E9Q3P4;E9PY14;E9Q776;F6V6F0	Cenpf	0.097041	0.0268653	0.0701757		-0.141768	0.0393586	-0.181127
Q9QYM8	Cenph	0.157522	0.41987	-0.262348		0.327596	0.431225	-0.103629
Q9ESN5	Cenpk	0	-0.156408	0.156408		-0.137268	-0.0692818	-0.0679862
Q9CZ92	Cenpp	0.203895	-0.143542	0.347437	increased translation	0.310503	-0.290729	0.601232	increased translation
Q9CXS4;F6SS03	Cenpv	0.189837	0.335929	-0.146092		0.507618	0.65106	-0.143442
E9Q4Y4	Cep192	0.0175004	0.131157	-0.113657		-0.0378173	0.106302	-0.144119
Q8BT07	Cep55	0.110828	0.172073	-0.061245		0.0907123	0.227283	-0.136571
B8JJE7;Q8CEE0;B8JJF0;D6RDR1;D6RH89;F7BGJ9	Cep57	0.383465	0.103606	0.279859	increased translation	-0.180674	-0.0545206	-0.126153
F8VPJ7;Q3UPP8;E0CZ48;E0CYR4	Cep63	0.423586	0.0673392	0.356247	increased translation	0.205835	-0.246452	0.452287	increased translation
Q9D3R3	Cep72	0.168684	0.431888	-0.263204		0.0375639	-0.0268077	0.0643716
Q9R1K9;Z4YJH1;B1AUQ7;E9PVN5;Q8K4K1	Cetn2	0.250283	0.373641	-0.123358		1.04271	0.249473	0.793237	increased translation
O35648	Cetn3	0.0545355	-0.328208	0.382744		-0.0410572	-0.0855061	0.0444489
O88271	Cfdp1	-0.423137	-0.259721	-0.163416		-0.10441	-0.200163	0.095753
P18760;F8WGL3	Cfl1	-0.216985	-0.152535	-0.06445		0.247114	0.0355327	0.211581
P45591	Cfl2	0.292453	0.438422	-0.145969		-0.0183837	-0.434194	0.41581
Q8BHG9	Cggbp1	0.606178	0.688684	-0.082506		0.856721	1.11657	-0.259849
P59242;E9QMC1;D3YUW7	Cgn	-0.674395	-1.61371	0.939315		-0.536135	-0.727012	0.190877
Q9QWF0	Chaf1a	0.119452	0.0344069	0.0850451		-0.00658796	-0.036223	0.029635
Q9D0N7;D3Z616;D3YTP6	Chaf1b	0.0226379	0.174793	-0.152155		-0.024494	-0.162578	0.138084
Q9CRB9;Q9D9P1;D3Z0L4;S4R238;F6QFL0	Chchd3	0.363478	-0.171978	0.535456	increased translation	0.432848	0.00705357	0.425794	increased translation
Q8VEA4	Chchd4	0.234474	-0.0154411	0.249915		0.0259912	0.0044117	0.0215795
Q91VN4;E9Q4M4	Chchd6	-0.0738404	-0.408665	0.334825		0.0854392	0.309393	-0.223954
P40201;Q8C7Q2;G3V014;G3UWS6;G3UXJ4	Chd1	-0.158439	-0.319767	0.161328		0.105884	-0.290789	0.396673
Q9CXF7	Chd1l	-0.250162	0.0301737	-0.280336		-0.0038999	-0.406714	0.402814
E9QAS4;E9QAS5;Q6PDQ2;F6WR45;B0QZH8;B0QZH7	Chd4	0.0735646	-0.32651	0.400075		-0.0606055	-0.164144	0.103539
O35280;G3UYB1;G3UYC5;G3UX84	Chek1	-0.00638491	0.242865	-0.24925		0.129643	0.0620115	0.0676315
Q9Z265	Chek2	-0.186427	0.128064	-0.314491		-0.0469625	-0.143371	0.0964085
G5E8I8;Q8CGZ0	Cherp	0.120287	-0.0504989	0.170786		0.0164256	-0.0910143	0.10744
Q810L3	Chfr	-0.0535024	0.0931598	-0.146662		-0.118486	0.0371981	-0.155684
A2AD03;Q9QXG2;Q3UR39;Q9QZD5	Chm	0.231348	0.707096	-0.475748		0.110141	0.208605	-0.098464
Q921W0	Chmp1a	-0.12951	-0.0853735	-0.0441365		0.251669	-0.11548	0.367149	increased translation
Q9DB34	Chmp2a	-0.315554	-0.0562822	-0.259272		-0.198935	0.189199	-0.388134
Q8BJF9	Chmp2b	0.0300496	0.0616534	-0.0316038		-0.0180136	0.038797	-0.0568106
Q9CQ10	Chmp3	-0.115684	0.319203	-0.434887		0.110051	0.338359	-0.228308
Q9D8B3	Chmp4b	-0.233594	0.0629767	-0.296571		0.119733	0.0934573	0.0262757
Q9D7S9	Chmp5	-0.242835	0.0955171	-0.338352		-0.0596172	0.20478	-0.264397
P0C0A3;B1AZ42;B1AZ41	Chmp6	0.0762801	0.197715	-0.121435		0.0152744	0.196715	-0.181441
Q8R1T1	Chmp7	0.0413479	0.00857014	0.0327778		-0.156642	0.0194453	-0.176087
Q9D1P4	Chordc1	-0.187712	0.214824	-0.402536		0.360719	0.427881	-0.067162
Q8BIW9;E9Q2M3;F6ZBE7;E9PVJ3;F6YVH6	Chtf18	0.0983344	0.341137	-0.242803		0.0213755	0.256953	-0.235577
E9Q605;E9QNL4;Q60680	Chuk	0.0263241	-0.0480416	0.0743657		0.0717783	-0.018707	0.0904853
Q99KN2;G3UYR5;G3UYN9;G3UYS4	Ciao1	-0.162678	-0.124275	-0.038403		-0.14612	0.213253	-0.359373
Q8WTY4;F8WIK0;E0CYY1;F7BWP1	Ciapin1	-0.367848	-0.352029	-0.015819		-0.000824029	-0.390994	0.39017
P60824;K4DI65;D3YU80	Cirbp	0.245414	0.182723	0.062691		0.302847	0.366976	-0.064129
Q8R2N2	Cirh1a	-0.132398	-0.384755	0.252357		-0.331662	-0.272734	-0.058928
Q91WS0	Cisd1	0.282842	-0.181666	0.464508	increased translation	0.152174	0.12112	0.031054
Q9CQB5;D3Z3X4	Cisd2	-0.201387	-0.269345	0.067958		-0.219845	-0.0752947	-0.14455
Z4YKM2;B2RWE3;B1AR13	Cisd3	0.275302	0.383662	-0.10836		0.424044	0.845741	-0.421697
E9QL53;P49025;D3YU89;D3Z1U0;F6SBR5;D3Z477;D3Z1K6;H3BL47;H3BJ74	Cit	0.294756	-0.037501	0.332257	increased translation	0.294365	-0.176501	0.470866	increased translation
Q3V1H1	Ckap2	-0.129722	-0.137899	0.008177		0.0214775	-0.195312	0.21679
Q8BMK4	Ckap4	0.142808	0.316042	-0.173234		0.577988	0.980661	-0.402673
Z4YL78;K3W4R5;A2AGT5	Ckap5	-0.107303	-0.143461	0.036158		-0.249681	-0.467784	0.218103
Q04447	Ckb	1.42335	1.2936	0.12975		0.621145	0.134409	0.486736	increased translation
P30275;A2ARP5;B0R0F0;B0R0E9;B0R0E8;Q6P8J7	Ckmt1	1.26713	1.00737	0.25976	increased translation	1.00816	1.21914	-0.21098
P56390	Cks2	-0.06079	-0.0476685	-0.0131215		0.215518	-0.164947	0.380465	increased translation
E9Q8N5;Q08EB6;Q8BRT1;F7DCH5	Clasp2	-0.187444	0.0327898	-0.220234		-0.210378	-0.135069	-0.075309
Q8CFC7	Clasrp	0.170373	0.414185	-0.243812		-0.251341	0.196532	-0.447873
Q9Z1Q5	Clic1	0.146402	0.593214	-0.446812		0.591965	0.622239	-0.030274
Q9QYB1;E0CY42	Clic4	0.064015	0.293835	-0.22982		0.0197306	0.41486	-0.395129
P22518;B0QZP9	Clk1	-0.273529	-0.0445358	-0.228993		0.968392	0.054392	0.914	increased translation
O35492	Clk3	0.130727	0.293814	-0.163087		-0.128545	0.157571	-0.286116
Q3UMW8	Cln5	0.216711	-0.269574	0.486285	increased translation	0.186905	-0.149811	0.336716
Q923F1;Q61189	Clns1a	-0.491136	-0.335237	-0.155899		-0.201541	-0.244271	0.04273
Q99LI9	Clp1	0.0275592	-0.147527	0.175086		0.172831	0.062069	0.110762
Q60649;E9PY58;D3Z7V2;D3YZF1	Clpb	0.286657	0.182868	0.103789		0.36383	0.328319	0.035511
O88696	Clpp	0.08511	-0.0927627	0.177873		0.522902	0.112937	0.409965	increased translation
Q6P8N8;Q9JHS4;F7BB92;REV__Q8BTF8	Clpx	0.185252	-0.000810887	0.186063		0.174034	0.143876	0.030158
Q6IRU5;F7BHJ0	Cltb	-0.47381	-0.698048	0.224238		-0.5634	-0.427095	-0.136305
Q5SXR6;Q68FD5;F6Z1R4	Cltc	0.326769	-0.064601	0.39137	increased translation	0.079274	0.0255736	0.0537004
Q8R4N0	Clybl	0.284021	0.22516	0.058861		-0.0930711	-0.15173	0.0586589
Q99KK2	Cmas	-0.186261	0.00361364	-0.189875		0.229597	0.171346	0.058251
Q9CPZ8	Cmc1	-0.00968138	-0.312113	0.302432		0.417831	0.157333	0.260498	increased translation
Q9DBP5;F6TY56;D6RIL5	Cmpk1	-0.227725	-0.140602	-0.087123		-0.0653176	-0.0317775	-0.0335401
P53996	Cnbp	-0.539736	0.030057	-0.569793		-0.618411	0.226211	-0.844622
Q9D1A2	Cndp2	0.188784	-0.0457016	0.234486		0.239046	0.656261	-0.417215
Q08093;D3Z7R6	Cnn2	-0.427925	-1.09932	0.671395		-0.19957	-0.60073	0.40116
Q9DAW9	Cnn3	0.669883	0.418793	0.25109	increased translation	0.076474	0.190418	-0.113944
Q3TWN3	Cnnm2	0.407681	-0.000353785	0.408035	increased translation	-0.000969429	0.220302	-0.221271
Q32NY4	Cnnm3	0.311299	0.19218	0.119119		0.331734	-0.0235414	0.355275	increased translation
Q6ZQ08;B7ZWL1	Cnot1	-0.101128	-0.0239337	-0.0771943		-0.325692	-0.330895	0.005203
Q8BH15	Cnot10	-0.0621102	-0.100549	0.0384388		-0.314873	0.0883653	-0.403238
E9Q027;Q8C5L3;E9Q8D5;E9Q7M5;E9Q8R6;H7BWX6	Cnot2	-0.153343	-0.169895	0.016552		0.00302423	-0.122254	0.125278
Q8K0V4;F6YBV1;F6UAW9;F6WUZ2	Cnot3	-0.0940912	0.157995	-0.252086		-0.00202983	0.122751	-0.124781
E9QA19;Q8BT14	Cnot4	-0.127939	-0.110268	-0.017671		0.037363	0.0930585	-0.0556955
Q60809;Q3TLK9	Cnot7	0.262954	0.0114105	0.251544	increased translation	0.204021	-0.0643859	0.268407	increased translation
Q9D8X5;A2AFQ7	Cnot8	-0.0812583	-0.230879	0.149621		-0.133853	-0.271012	0.137159
P16330	Cnp	0.31317	0.372049	-0.058879		0.0140502	0.194129	-0.180079
Q9QXT0	Cnpy2	0.389445	0.0333461	0.356099	increased translation	-0.168775	-0.209678	0.040903
Q9DAU1;B0V2V1	Cnpy3	0.386975	0.426471	-0.039496		0.507327	0.456607	0.05072
Q8BQ47;D3Z0T5	Cnpy4	0.420661	0.515626	-0.094965		0.393759	0.480531	-0.086772
Q8CB62	Cntrob	0.746875	0.177792	0.569083	increased translation	-0.0779195	0.193612	-0.271532
Q9DBL7	Coasy	-0.104752	0.161938	-0.26669		0.0407108	-0.0916603	0.132371
G5E8P4;Q5NBX1;G3UWY3;G3UZ73;F6RR81;G3UWP1;F6ZEZ1	Cobl	0.634664	0.769865	-0.135201		0.611746	1.05702	-0.445274
Q9Z160;Q810S7;A2A6N9;F6QQB5;F6RK91;F6V3F1;F6YD49	Cog1	0.0670753	0.04726	0.0198153		0.0618338	-0.15848	0.220314
Q921L5;H3BJK5;H3BL04;REV__Q6PDS3	Cog2	0.0750438	-0.066527	0.141571		-0.0587315	-0.229144	0.170412
E9QL65;Q8CI04;REV__F6XRK9;REV__D3YZM2;REV__D3Z752	Cog3	0.0934091	0.0713537	0.0220554		0.0305734	0.111917	-0.0813436
Q8R1U1;G3UWH9;Q7TSQ9;G3UWX2;G3UYW8;G3XA67;G3UWY4;G3UZ15;G3UX78	Cog4	0.0084085	-0.0859321	0.0943406		0.10958	-0.104967	0.214547
Q8C0L8	Cog5	0.108321	0.319235	-0.210914		0.0773984	0.282779	-0.205381
Q8R3I3	Cog6	0.0395967	0.122471	-0.0828743		0.200627	0.174556	0.026071
Q3UM29	Cog7	0.129648	0.0402028	0.0894452		0.0713747	0.349304	-0.277929
E9Q284;Q5SU73;A6PWE1	Coil	0.351083	0.455553	-0.10447		0.406212	0.297336	0.108876
E9QPX1;P39061;D3Z5C2	Col18a1	-0.74437	-0.437096	-0.307274		-0.180487	-0.239289	0.058802
Q9EQG9	Col4a3bp	-0.133554	-0.141602	0.008048		0.0241437	-0.177799	0.201943
Q8K4M5;Q8VI86;F7BCN0;F7BZY0;G8JL54	Commd1	-0.0173021	-0.0288606	0.0115585		0.174173	-0.113977	0.28815
Q8JZY2	Commd10	0.296487	0.36342	-0.066933		0.171503	0.194881	-0.023378
Q63829	Commd3	0.210147	0.738435	-0.528288		0.0851539	0.236686	-0.151532
Q9CQ02	Commd4	0.191261	0.161995	0.029266		0.0845052	0.262964	-0.178459
Q8R395	Commd5	0.225473	0.115092	0.110381		0.157782	0.212545	-0.054763
Q9CZG3	Commd8	0.0617968	0.0866265	-0.0248297		-0.0115732	-0.0676291	0.0560559
Q8K2Q0	Commd9	0.0278437	-0.259678	0.287522		-0.00816642	0.226061	-0.234227
O88587;D3Z227	Comt	0.111791	0.510796	-0.399005		-0.1899	0.239735	-0.429635
Q8CIE6;F8WHL2;F6XJN3;D6RH55	Copa	-0.180833	0.150511	-0.331344		-0.0460836	0.123926	-0.17001
Q9JIF7	Copb1	-0.189891	0.0586702	-0.248561		-0.226939	-0.0571217	-0.169817
O55029	Copb2	-0.156255	0.00776696	-0.164022		0.0226265	0.260929	-0.238303
O89079;D3Z315;F6YFR7;E9Q6I5;F6XIG5	Cope	-0.125894	0.0786859	-0.20458		0.186502	0.0375197	0.148982
Q9QXK3;E9Q783;F7ARP0	Copg2	-0.00854296	0.292543	-0.301086		-0.0854153	-0.0173063	-0.068109
P61202;A2AQE4	Cops2	-0.0320657	-0.223239	0.191173		0.181396	-0.035387	0.216783
O88543;F6YCA7;D3Z036	Cops3	0.0914477	-0.167833	0.259281		0.15763	-0.186937	0.344567
O88544;F6QTS1;D3YV99;D3Z1R9;D6RG47	Cops4	-0.0454956	-0.274067	0.228571		0.11517	-0.243014	0.358184
O35864	Cops5	-0.129367	-0.0927481	-0.0366189		0.166809	-0.00496904	0.171778
D3Z0F5;O88545;F6QK86	Cops6	-0.168969	0.050322	-0.219291		-0.0876232	-0.0830039	-0.0046193
Q9CZ04;D3Z440;D3YVI6;D3Z0S0	Cops7a	-0.0673588	0.397619	-0.464978		0.00316112	0.129423	-0.126262
Q8BV13;D6RH36;D6RI85;D3Z6T8	Cops7b	-0.0223937	0.0945801	-0.116974		0.00827466	0.218731	-0.210456
Q8VBV7	Cops8	-0.0723756	0.136818	-0.209194		0.0281152	0.217186	-0.189071
P61924	Copz1	0.0213448	0.0940585	-0.0727137		0.320098	0.416208	-0.09611
Q8R1S0;D3YW66;D6RG57;F6ZE40	Coq6	0.209374	0.371369	-0.161995		0.328298	0.241423	0.086875
Q8K1Z0;F6SFF5	Coq9	0.171271	-0.43008	0.601351		0.371567	0.021013	0.350554	increased translation
Q9WUM3;D3YUG6	Coro1b	0.0474268	0.508266	-0.460839		0.0396125	0.472981	-0.433368
Q9WUM4;E9PX03;E9PZJ0;E9PVJ1;B9EIZ7;Q920M5	Coro1c	-0.104555	-0.295303	0.190748		-0.382027	-0.234588	-0.147439
Q9D2V7;G3X9L5;E9PYU1	Coro7	0.00233818	0.149381	-0.147043		0.174992	0.303676	-0.128684
Q9CQI6	Cotl1	-1.07332	-1.3373	0.26398		-0.139929	-0.297733	0.157804
Q8BJ03	Cox15	0.176842	0.190808	-0.013966		-0.0218851	0.309017	-0.330902
P56394	Cox17	0.347255	0.131212	0.216043		0.377064	0.809509	-0.432445
P19783;M0QWX7;M0QWX2	Cox4i1	0.167256	-0.324166	0.491422		0.468317	-0.327261	0.795578	increased translation
P12787	Cox5a	0.385334	0.327495	0.057839		0.540647	0.215632	0.325015	increased translation
Q9D881;P19536	Cox5b	-0.0622079	0.106671	-0.168879		0.108313	0.213879	-0.105566
Q9DCW5;P43024	Cox6a1	-0.171503	0.312424	-0.483927		0.175389	0.302506	-0.127117
P56391	Cox6b1	-0.149507	0.448249	-0.597756		0.20323	0.200004	0.003226
Q9CPQ1;D3Z6E1	Cox6c	-0.0498747	0.20761	-0.257485		0.407937	0.512165	-0.104228
P56392	Cox7a1	0.258693	0.847168	-0.588475		0.413239	-0.125143	0.538382	increased translation
P48771	Cox7a2	-0.124059	0.129679	-0.253738		-0.0388692	0.191138	-0.230007
E9PZS8;Q61387;F7B257	Cox7a2l	0.0211097	0.267542	-0.246432		0.714816	0.00546173	0.709354	increased translation
P17665;J3QNB4	Cox7c	0.0518939	-0.0244073	0.0763012		0.617562	-0.0418533	0.659415	increased translation
Q8C166;B7ZCP4;B7ZCP6;E9Q806;B7ZCP7;A3KGK7;B7ZCP5;V9GWY2;V9GX86;B7ZCP8;F6R587;V9GXM6	Cpne1	-0.0612571	0.0905843	-0.151841		0.0298023	-0.21659	0.246392
Q8BT60;Q9D6C8;Q3UYN2;Q9Z140;Q8BLR2;Q0VE82	Cpne3	0.101224	0.458465	-0.357241		-0.0439873	-0.433933	0.389946
P36552	Cpox	0.0528356	-0.0349111	0.0877467		-0.0221985	-0.19635	0.174151
Q9EPU4	Cpsf1	0.101644	0.100957	0.000687		0.045573	-0.0241274	0.0697004
O35218	Cpsf2	0.0919707	-0.394851	0.486822		-0.0104501	-0.0173925	0.0069424
Q9QXK7	Cpsf3	0.107045	0.0783683	0.0286767		0.0514626	-0.00693681	0.0583994
Q9CWS4;A8Y5J3;D6RH69	Cpsf3l	-0.0454648	-0.0688619	0.0233971		0.0344791	0.0449649	-0.0104858
B2LVG5;B2LVG6;E0CXT7;Q8BQZ5;F7B6Z5;M0QWM8	Cpsf4	0.00853448	0.212724	-0.20419		-0.26473	0.108127	-0.372857
H3BJW3;H3BJ30;Q6NVF9;H3BKW0;H3BLM9	Cpsf6	0.0198627	-0.062739	0.0826017		-0.0321122	-0.285237	0.253125
Q8BTV2	Cpsf7	0.263016	0.0384632	0.224553		0.238332	0.0328362	0.205496
P97742	Cpt1a	0.834341	0.544062	0.290279	increased translation	0.719092	0.574335	0.144757
P52825;A2A8E8;A2A8E7;A2A8E9	Cpt2	-0.0913722	-0.0565379	-0.0348343		0.224404	0.394845	-0.170441
P62965	Crabp1	-0.553164	-0.633329	0.080165		0.617946	0.222983	0.394963	increased translation
Q8C7D2	Crbn	-0.233419	0.137987	-0.371406		-0.412691	0.255443	-0.668134
Q9CYA0	Creld2	0.396421	0.00841274	0.388008	increased translation	0.31879	0.63117	-0.31238
P63254	Crip1	-0.765072	-0.669302	-0.09577		-0.31274	-0.636243	0.323503
Q9DCT8	Crip2	-0.187579	-0.417022	0.229443		0.481318	0.0731167	0.408201	increased translation
P47941	Crkl	-0.145895	0.00262176	-0.148517		0.0497103	-0.0153782	0.0650885
Q9Z2L7;J3QMV5;J3QPM4;J3QP70	Crlf3	-0.199512	-0.0443124	-0.1552		-0.0591388	-0.416002	0.356863
P63154	Crnkl1	-0.102801	-0.227009	0.124208		-0.0893269	0.0670052	-0.156332
Q8CJ40;B7ZC90	Crocc	0.0839451	0.21977	-0.135825		-0.000534159	0.0308228	-0.031357
Q9DC50	Crot	0.388468	0.423124	-0.034656		-0.270459	-0.112718	-0.157741
Q9CYD3	Crtap	0.640466	0.527851	0.112615		0.582815	0.178292	0.404523	increased translation
P47199;V9GXY8;D3YUG9;D3Z2X0;D3YWU6;D3Z4Q4	Cryz	0.448424	0.291275	0.157149		0.176912	0.0180138	0.158898
Q921W4;D3YZD6;D3Z6I4;F7BGV1	Cryzl1	0.0632166	0.094811	-0.0315944		-0.153352	-0.21584	0.062488
Q9CZU6	Cs	0.537849	0.285923	0.251926	increased translation	0.473164	0.114223	0.358941	increased translation
Q9DBE0	Csad	-0.00810851	-0.0738201	0.0657116		0.228626	1.034	-0.805374
Q91W50	Csde1	0.0257596	0.133861	-0.108101		-0.0511513	0.175088	-0.226239
Q9ERK4;E9Q1T9;F6ZEW4;E9QAX7;F7D1H9	Cse1l	-0.312056	-0.147806	-0.16425		-0.437832	-0.106496	-0.331336
P41241;D3YVQ8;D6RGA0	Csk	0.178345	0.286279	-0.107934		-0.109917	0.0407754	-0.150692
E9Q4G7;E9PWB2;Q8BK63;H7BXB1;E9Q3W1;E9Q2U6;F6YBC9	Csnk1a1	0.0482572	-0.00775403	0.0560112		0.0172052	0.0406611	-0.0234559
Q60737;A2ANR6;Q6NSS6	Csnk2a1	-0.071664	0.010298	-0.081962		-0.0672452	-0.107557	0.0403118
O54833	Csnk2a2	-0.076749	-0.254123	0.177374		0.150705	-0.431014	0.581719
P67871;G3UXG7;G3UZJ5;G3UXU2;G3UZA4;G3UZX4;G3UWU5	Csnk2b	0.237681	0.073083	0.164598		0.414822	0.259337	0.155485
P97315	Csrp1	0.460759	0.733171	-0.272412		-0.342427	-0.236227	-0.1062
P97314	Csrp2	-0.295264	-0.19804	-0.097224		0.186914	0.492318	-0.305404
Q62426	Cstb	0.44611	0.731589	-0.285479		-0.0956735	0.254931	-0.350604
Q99LC2;A2APA3	Cstf1	0.134382	-0.0695872	0.203969		-0.0287719	0.010347	-0.0391189
Q8BIQ5;A2AEK3	Cstf2	0.269683	0.00621601	0.263467	increased translation	0.175048	-0.255786	0.430834
Q8C7E9	Cstf2t	0.0527777	-0.0389561	0.0917338		-0.330073	-0.233526	-0.096547
Q99LI7	Cstf3	0.301129	-0.173412	0.474541	increased translation	-0.00728924	0.155131	-0.16242
H3BKH2;H3BJS0;H3BJI6;E9PY90;H3BK48;E9Q3S2;H3BL19;H3BK44;Q8R311;H3BKL6;H3BJ71;H3BJS5;H3BJ35;H3BJY7;H3BJ84;REV__Q9WUU9;P62881	Ctage5	0.179863	-0.0128169	0.19268		-0.0439199	-0.252053	0.208133
O88712	Ctbp1	-0.0725976	0.0922	-0.164798		0.345652	0.0926318	0.25302	increased translation
Q91YZ2;P56546;E9PWQ9;E9Q0T4	Ctbp2	-0.33065	-0.434466	0.103816		-0.168818	0.0744563	-0.243274
Q61164;A2APF3	Ctcf	0.114025	-0.179109	0.293134		0.203094	-0.142292	0.345386	increased translation
Q7TSG2;E0CZ13	Ctdp1	-0.403667	-0.480736	0.077069		-0.144878	-0.0913581	-0.0535199
Q8BG15	Ctdspl2	0.395103	0.436942	-0.041839		-0.363481	0.0286128	-0.392094
Q8VCN5	Cth	0.284086	0.238172	0.045914		-0.423763	-0.172214	-0.251549
P26231;REV__Q9JMB1	Ctnna1	0.348446	-0.088141	0.436587	increased translation	-0.433193	0.277596	-0.710789
O88327;B1AZA7	Ctnnal1	-0.23848	-0.511008	0.272528		-0.574169	-1.49499	0.920821
Q02248;E9Q6A9;F7BAC9;F7CRC6;D3YUH4;F6QZ47;D3Z5Q1;E9PW26	Ctnnb1	0.741336	-0.266278	1.00761	increased translation	-0.124408	0.0533383	-0.177746
Q9CWL8	Ctnnbl1	0.0880483	-0.576178	0.664226		-0.0277201	0.0355869	-0.063307
P70303;A2AEQ5	Ctps2	-0.248674	-0.0447493	-0.203925		-0.0903063	-0.588726	0.49842
Q62018	Ctr9	0.0136777	-0.0714898	0.0851675		-0.0500282	-0.430889	0.380861
G3X8T3;P16675;A2A5J9;A2A5J8;A2A5J6	Ctsa	0.409788	0.256501	0.153287		-0.164433	0.03433	-0.198763
P10605	Ctsb	0.611816	0.810849	-0.199033		0.31494	0.602913	-0.287973
P18242;F6Y6L6;F8WIR1	Ctsd	0.116654	-0.140597	0.257251		0.399943	0.350685	0.049258
P06797;Q9JI81	Ctsl	0.0151192	0.131953	-0.116834		0.0670882	1.00396	-0.936872
Q9WUU7	Ctsz	-0.466728	-0.265308	-0.20142		-0.31151	0.353691	-0.665201
Q60598;Q921L6;E9Q4E5;P49710	Cttn	0.347661	0.243514	0.104147		0.0770291	0.0326995	0.0443296
Q99LJ0	Cttnbp2nl	-0.208059	-0.402643	0.194584		-0.129738	-0.169678	0.03994
Q3U308;G3UXB4;D3Z2M0;D3Z7U9;F6RF61	Ctu2	-0.120746	-0.0570085	-0.0637375		0.0711129	-0.0348808	0.105994
Q9CXX9	Cuedc2	-0.299459	-0.0338317	-0.265627		0.0782658	-0.0304178	0.108684
Q9WTX6;Q3TPM3;D3Z2H3;D3YUS8	Cul1	-0.252895	-0.142842	-0.110053		-0.434164	-0.222904	-0.21126
Q9D4H8;E0CYT5;H7BX52	Cul2	-0.0427015	0.0642042	-0.106906		-0.0979615	-0.0584903	-0.0394712
Q9JLV5;E9Q4T8;F6ZZK0;F6UY44;F6R0N8	Cul3	-0.23399	-0.180313	-0.053677		-0.384978	-0.235904	-0.149074
Q3TCH7;E9PXT5;F6UV36	Cul4a	-0.170516	-0.167031	-0.003485		-0.270497	-0.0796122	-0.190885
A2A432;E9PXY1;J3QJX0	Cul4b	-0.0421987	0.428597	-0.470796		-0.577638	-0.593071	0.015433
Q9D5V5;G3X914;E9PV12;E9Q6Z0;F8VQI6	Cul5	-0.13825	0.033142	-0.171392		-0.0915976	-0.277159	0.185561
Q8VE73;E9Q6H4;F6Q1R4	Cul7	-0.218969	-0.161696	-0.057273		0.00919895	-0.0762921	0.085491
D5MCW4;Q9CQ89	Cuta	0.0845202	0.146765	-0.0622448		0.590912	0.129968	0.460944	increased translation
Q9JHS9	Cwc15	0.147504	0.0250285	0.122476		-0.214666	0.0337225	-0.248389
B1AYU7;Q8C5N3;B1AYU4;A2AK44;A2AK42;B1AYU8;J3QNR0;J3QM48;B1AYU9;REV__K4DI65	Cwc22	0.0956835	-0.225997	0.321681		-0.146605	-0.161122	0.014517
Q9DBF7;A2A6F5;F7BY36	Cwc25	0.0801828	0.114469	-0.0342862		0.241727	0.238022	0.003705
Q3TKY6;D3Z2U3	Cwc27	-0.00262065	0.00822701	-0.0108477		-0.0461019	0.0431981	-0.0893
Q8CI33	Cwf19l1	-0.0194138	-0.122246	0.102832		-0.152468	-0.132149	-0.020319
Q8BG79	Cwf19l2	0.0590902	0.103922	-0.0448318		-0.19083	-0.210323	0.019493
P97792;REV__P28649	Cxadr	0.403261	0.754621	-0.35136		0.346737	0.785277	-0.43854
Q9CWW7	Cxxc1	-0.126522	-0.24611	0.119588		-0.254848	-0.285929	0.031081
Q91WA4	Cxxc5	-0.298051	-0.141738	-0.156313		0.00221191	0.195905	-0.193693
Q9CQX2	Cyb5b	0.217428	0.0869479	0.13048		0.267765	-0.0600417	0.327807	increased translation
Q9DB73;G3UZG6	Cyb5r1	0.716815	0.388187	0.328628	increased translation	0.625973	0.137196	0.488777	increased translation
Q9DCN2;F2Z456	Cyb5r3	0.231907	0.470924	-0.239017		-0.0352989	0.470783	-0.506082
Q3TDX8;G3UX54;G3UY26	Cyb5r4	0.0623547	0.225475	-0.16312		0.0346419	-0.0677916	0.102433
Q9D0M3	Cyc1	0.703199	0.165123	0.538076	increased translation	0.640941	0.195685	0.445256	increased translation
P62897;G3UWG1;CON__sw|P00004_CONT|CONT_CYC_HORSE	Cycs	0.569739	0.0981252	0.471614	increased translation	-0.0723115	0.229348	-0.301659
Q7TMB8;E9PZS0;G3UZI5	Cyfip1	0.209274	0.134299	0.074975		-0.0161548	-0.0438849	0.0277301
Q5SQX6;F6QD74	Cyfip2	-0.0430917	-0.906874	0.863782		-0.320894	-0.384055	0.063161
Q8BKE6;F2Z3Y7	Cyp20a1	-0.00185495	0.310527	-0.312382		-0.332357	-0.123909	-0.208448
D3YU96;Q99KH2;D3YU95;P63034;D6RCZ5;D3Z5C3	Cyth2	0.281832	0.0226364	0.259196	increased translation	-0.198677	0.074126	-0.272803
Q9D172	D10Jhu81e	0.476955	0.202881	0.274074	increased translation	0.765083	0.553614	0.211469
Q9CX66	D10Wsu102e	-0.119502	-0.344617	0.225115		0.305583	-0.0383133	0.343896	increased translation
Q3UHX9	D2Wsu81e	-0.068938	0.21635	-0.285288		0.153298	0.31635	-0.163052
Q8R1F0	D8Ertd738e	0.138812	-0.208103	0.346915		0.174069	0.0801321	0.0939369
F6RK07;A2AUX5;A2AUX3;Q3UHC7;B7ZD29;F6QQP6	Dab2ip	0.230577	0.410364	-0.179787		0.190531	0.412977	-0.222446
Q62165	Dag1	0.396976	0.105392	0.291584	increased translation	0.134378	0.132417	0.001961
Q8VC30	Dak	0.276119	0.475346	-0.199227		0.28443	0.5918	-0.30737
G3X9M0;Q9ER88;G3UWZ6;G3UWJ4;G3UZC0;G3UWM7;G3UWR5;G3UYM6;G3UYP3	Dap3	0.0979607	0.0907258	0.0072349		0.428316	0.400187	0.028129
Q922B2;Q8BJY7	Dars	-0.123015	0.0410188	-0.164034		0.00163229	-0.366925	0.368557
Q8BIP0	Dars2	-0.457805	-0.277718	-0.180087		0.0931699	0.30581	-0.21264
G3UX50;Q3UKR0;O35613;G3UWI4;G3UWJ9	Daxx	0.152683	-0.122341	0.275024		0.620307	0.0246031	0.595704	increased translation
Q3UGB5;Q9JII5;D3Z4J1	Dazap1	0.0706187	-0.225389	0.296008		-0.383336	-0.413902	0.030566
F6WUQ1;Q4VWZ5;P31786;M0QWU8	Dbi	-0.153097	-0.0235788	-0.129518		0.447823	0.255621	0.192202
Q9QXS6;F7CPL2;REV__D3Z0V4;REV__D3YXW4;REV__E9Q5G1	Dbn1	-0.558568	-1.95971	1.40114		0.253871	-0.041355	0.295226	increased translation
Q62418	Dbnl	-0.182148	0.341286	-0.523434		0.371735	0.235995	0.13574
Q923B1;D3YXA2;F6UCV1;F6ZYX6;F6S2R9;F6SDN8	Dbr1	-0.350434	-0.266638	-0.083796		-0.153098	-0.181172	0.028074
P53395	Dbt	0.208985	0.321804	-0.112819		0.630071	0.328707	0.301364	increased translation
Q6PAC3	Dcaf13	-0.0316253	-0.19925	0.167625		-0.213557	-0.0192499	-0.194307
P61963	Dcaf7	0.237818	0.0968994	0.140919		0.041076	0.220469	-0.179393
Q8N7N5	Dcaf8	0.0118895	-0.0672918	0.0791813		0.0363827	0.239372	-0.202989
Q8BHC4;B0QZX9	Dcakd	0.048984	0.0128277	0.0361563		-0.0154611	-0.0265736	0.0111125
P43346	Dck	0.0988483	-0.0552475	0.154096		0.0805806	-0.145044	0.225625
Q6PGN3;Q9CXL6;Q80VB6;Q6PGI2;O88809	Dclk2	0.381005	0.948696	-0.567691		-0.0473823	0.581299	-0.628681
Q91YD3	Dcp1a	0.0223981	-0.00656843	0.0289665		0.299663	0.0334919	0.266171	increased translation
Q9CYC6	Dcp2	0.242085	0.348661	-0.106576		0.1697	0.368367	-0.198667
Q9DAR7;Q3TBW9;D6RFQ0	Dcps	-0.141553	-0.0748249	-0.0667281		-0.15014	-0.116231	-0.033909
G3X908;Q8K2D6;Q3UUA6;G3UYS1	Dctd	0.120332	0.141499	-0.021167		0.158153	-0.447011	0.605164
E9Q586;E9Q3M3;O08788;D3YX34;D3Z2M9;D3YYG9	Dctn1	-0.0167394	-0.021085	0.0043456		0.142874	0.0115355	0.131338
Q99KJ8	Dctn2	0.0480364	0.244442	-0.196406		0.123268	0.070815	0.052453
Q9Z0Y1;E9Q919	Dctn3	-0.0153774	0.0564837	-0.0718611		0.414804	0.320745	0.094059
Q8CBY8	Dctn4	0.119326	0.0487876	0.0705384		-0.250603	0.107986	-0.358589
Q9QZB9	Dctn5	-0.234842	0.0181856	-0.253028		-0.0669987	0.243356	-0.310355
Q9QY93	Dctpp1	-0.398874	-0.179776	-0.219098		-0.0261676	-0.0987319	0.0725643
Q9QZ73;D3Z0B8;D3Z2L7;Q3UT23;D3Z2N3;D3YUG2	Dcun1d1	-0.136272	-0.118097	-0.018175		-0.158016	-0.3144	0.156384
Q9CXV9	Dcun1d5	-0.395324	-0.175791	-0.219533		-0.205961	-0.17938	-0.026581
Q91X52;A2AC16	Dcxr	0.247036	0.675079	-0.428043		0.271458	0.186807	0.084651
Q9D9Z5;D3YXY5;D3Z6F8	Dda1	-0.100691	-0.182257	0.081566		0.332084	0.012666	0.319418	increased translation
Q9CWS0;D3YU15	Ddah1	0.569349	0.895607	-0.326258		-0.385936	-0.531966	0.14603
Q99LD8;O08972;G3UZR0	Ddah2	0.191492	0.688356	-0.496864		-0.182686	0.019115	-0.201801
Q3U1J4	Ddb1	0.137686	0.109147	0.028539		-0.0942455	-0.00122856	-0.0930169
Q80Y98	Ddhd2	-0.0741764	-0.0774842	0.0033078		-0.0369355	-0.675175	0.638239
A2ADY9;Q9DAF3	Ddi2	-0.180329	0.0167552	-0.197084		0.196984	0.130529	0.066455
O54734	Ddost	0.528066	0.1254	0.402666	increased translation	0.533318	0.165064	0.368254	increased translation
O35215;G3UZN1	Ddt	-0.175532	0.0810491	-0.256581		0.267417	0.530662	-0.263245
Q91VR5	Ddx1	-0.248502	-0.218777	-0.029725		0.0142875	-0.179585	0.193873
Q80Y44	Ddx10	-0.00562171	-0.192251	0.186629		-0.176437	-0.119336	-0.057101
Q6AXC6	Ddx11	0.114107	0.402925	-0.288818		-0.0341822	-0.0199251	-0.0142571
Q8K363;F6ZX28	Ddx18	0.00122239	-0.154176	0.155398		-0.0348607	-0.0725126	0.0376519
Q61655	Ddx19a	0.091455	-0.057999	0.149454		0.239746	0.0326163	0.20713
Q9JJY4	Ddx20	-0.246926	-0.407987	0.161061		-0.0270131	-0.10147	0.0744569
Q9JIK5	Ddx21	-0.272267	-0.316012	0.043745		-0.233938	-0.270759	0.036821
D3Z0M9;E0CXN3	Ddx23	0.0338324	0.0220381	0.0117943		0.0723763	0.140262	-0.0678857
F8WJA0;Q9ESV0	Ddx24	0.0333452	-0.177403	0.210748		-0.130974	0.104258	-0.235232
Q921N6;H3BLJ6	Ddx27	-0.00125993	0.00101254	-0.00227247		-0.229911	-0.0695118	-0.160399
Q9CWT6	Ddx28	0.0109562	-0.206087	0.217043		-0.0354147	-0.230632	0.195217
Q6NZQ2	Ddx31	0.07624	-0.093219	0.169459		-0.0035864	-0.0867773	0.0831909
Q9Z1N5;G3UXI6	Ddx39b	0.14118	-0.00918541	0.150365		-0.279035	-0.0454082	-0.233627
Q62167	Ddx3x	-0.160544	-0.319157	0.158613		-0.16732	-0.100222	-0.067098
Q3V086;Q61496	Ddx4	-0.846544	-1.54448	0.697936		0.29434	-0.474422	0.768762	increased translation
Q91VN6	Ddx41	0.142933	0.0755501	0.0673829		-0.183701	0.0520203	-0.235721
Q810A7	Ddx42	-0.065453	0.0206352	-0.0860882		0.103207	0.101294	0.001913
Q569Z5	Ddx46	-0.209802	-0.300808	0.091006		-0.185725	0.171148	-0.356873
Q9CWX9;F6QKD2;D3YWF9	Ddx47	-0.187265	0.149372	-0.336637		-0.27338	0.116353	-0.389733
Q4FZF3	Ddx49	-0.171211	-0.174379	0.003168		-0.0151251	-0.246552	0.231427
Q8BTS0;Q61656;S4R1I6;B1ARB9;B1ARC0;B1ARB8;S4R1E3	Ddx5	-0.113737	-0.0812143	-0.0325227		-0.278149	-0.0307765	-0.247372
Q99MJ9	Ddx50	0.0677561	0.13234	-0.0645839		-0.316689	-0.0908156	-0.225873
Q6P9R1	Ddx51	0.329281	-0.120074	0.449355	increased translation	0.475088	0.103122	0.371966	increased translation
Q8K301	Ddx52	-0.0550396	-0.213468	0.158428		-0.0339337	0.117645	-0.151579
Q8K4L0	Ddx54	0.24369	0.106506	0.137184		0.0135667	0.0878003	-0.0742336
E9Q9T6;Q6ZPL9	Ddx55	0.00285831	0.0813395	-0.0784812		0.189427	-0.0459855	0.235413
Q9D0R4;Q5SVX2	Ddx56	0.124979	-0.0882597	0.213239		0.000898336	0.0467383	-0.04584
Q9DBN9	Ddx59	-0.163178	-0.138224	-0.024954		0.0131153	-0.156485	0.1696
P54823	Ddx6	-0.0958388	-0.133134	0.0372952		-0.0843847	-0.119013	0.0346283
Q9CQ62	Decr1	-0.29135	-0.503039	0.211689		0.143476	-0.258527	0.402003
Q9WV68	Decr2	1.00795	0.711712	0.296238	increased translation	0.769173	0.524295	0.244878
Q8C2K1	Def6	-0.138323	0.0753069	-0.21363		0.0566096	0.459219	-0.402609
O09005	Degs1	0.000729888	0.414502	-0.413772		-0.296505	0.0344607	-0.330966
Q7TNV0;E9Q8Y1;D3YVJ6	Dek	0.00955183	-0.385881	0.395433		-0.161506	-0.516167	0.354661
A6H8H2;E9Q449	Dennd4c	-0.0754622	0.13865	-0.214112		-0.371941	0.088082	-0.460023
Q9CQJ6;E9Q0G1	Denr	-0.435798	-0.0808565	-0.354942		-0.478094	-0.0456725	-0.432422
Q91WS7	Depdc7	-0.150719	-0.171867	0.021148		-0.0458057	-0.345987	0.300181
Q570Y9;B2ZRS5	Deptor	-0.623685	0.214749	-0.838434		-0.989838	-0.185705	-0.804133
Q91YP3	Dera	0.284318	0.64828	-0.363962		-0.0540168	-0.291577	0.23756
O54786	Dffa	-0.315193	-0.353563	0.03837		-0.0563263	0.0821008	-0.138427
Q3UFM6;O70279	Dgcr14	0.0514024	0.166468	-0.115066		-0.164565	0.1024	-0.266965
Q9EQM6	Dgcr8	-0.154682	-0.0930187	-0.0616633		0.146668	-0.178138	0.324806
Q9QX60;Q504N4	Dguok	0.283906	-0.213373	0.497279	increased translation	0.460702	0.377161	0.083541
Q8VCH6	Dhcr24	-0.0812578	-0.249212	0.167954		-0.266155	0.0612316	-0.327387
Q9DBB8	Dhdh	-0.369421	-0.0898424	-0.279579		0.44561	-0.188914	0.634524	increased translation
P00375	Dhfr	-0.0392898	0.365075	-0.404365		0.0926759	-0.0813875	0.174063
O35435;E9Q1V3;F6TCT7;D3YZY5;F6ZQJ5	Dhodh	-0.00662142	-0.501016	0.494395		0.275033	-0.243546	0.518579	increased translation
Q3TXU5;F6W7I2	Dhps	-0.128263	-0.564281	0.436018		0.0693212	-0.681411	0.750732
Q99L04	Dhrs1	0.223062	0.21612	0.006942		0.078658	0.3772	-0.298542
Q99LB2	Dhrs4	0.19769	0.0302129	0.167477		0.149823	-0.0957589	0.245582
Z4YKT6;Q99J47	Dhrs7b	0.133924	0.266722	-0.132798		0.169953	0.144035	0.025918
A2ATU0	Dhtkd1	0.189971	0.237273	-0.047302		0.402065	0.430579	-0.028514
O35286	Dhx15	0.00489546	-0.114146	0.119041		-0.113672	-0.29611	0.182438
Q6PGC1	Dhx29	-0.137972	0.0684353	-0.206407		-0.0161901	0.211021	-0.227211
D3Z2J3;Q99PU8;D3Z1G8;D3YXL7	Dhx30	0.075378	-0.0937427	0.169121		0.188812	0.0698301	0.118982
Q80VY9;A3QK59;J3QNQ9;K3W4M7	Dhx33	-0.176293	-0.0253112	-0.150982		-0.201906	0.183215	-0.385121
A2ACQ1;Q8K1G9;A2ACP9	Dhx35	0.336003	-0.259052	0.595055	increased translation	-0.220759	-0.129314	-0.091445
Q8VHK9	Dhx36	-0.0592314	0.0506694	-0.109901		-0.00533862	-0.0256467	0.0203081
Q6NZL1	Dhx37	-0.0076731	0.318845	-0.326518		0.184761	0.295158	-0.110397
Q80X98	Dhx38	-0.267304	-0.456143	0.188839		-0.145394	-0.337373	0.191979
A2A4P0;A2A4N9	Dhx8	-0.193212	-0.257392	0.06418		-0.365066	0.145816	-0.510882
E9QNN1	Dhx9	0.269389	-0.263264	0.532653	increased translation	0.0764677	-0.102039	0.178507
Q9JIQ3;D3Z3K5;D3Z2Q3	Diablo	0.282955	-0.0151486	0.298104	increased translation	0.156551	0.271789	-0.115238
E9PV41;E9PXV7;O08808;Q6NS79;D3Z074	Diap1	-0.362665	-0.484986	0.122321		-0.763285	-0.638128	-0.125157
F8VQ54;Q8R418	Dicer1	-0.301343	-0.35111	0.049767		-0.319719	-0.944286	0.624567
Q8C9B9	Dido1	0.227551	-0.337326	0.564877	increased translation	-0.00029413	0.0829651	-0.0832592
Q8BTT6	Diexf	-0.245883	-0.577393	0.33151		-0.194637	-0.354892	0.160255
Q9D0D4	Dimt1	-0.247729	0.148106	-0.395835		-0.291671	-0.111119	-0.180552
Q9CSH3	Dis3	-0.497373	-0.639227	0.141854		-0.316641	-0.123564	-0.193077
Q8C0S1	Dis3l	-0.195157	-0.146627	-0.04853		0.285141	-0.337117	0.622258	increased translation
Q8CI75	Dis3l2	0.0225882	0.398206	-0.375618		0.0926387	0.420014	-0.327375
Q9ESX5;B7ZCL7;F6YUI5;A2AN81;F6S1S5	Dkc1	0.141358	0.364903	-0.223545		-0.0494272	-0.023354	-0.0260732
Q8BMF4	Dlat	0.164213	-0.0681597	0.232373		0.327993	0.12969	0.198303
O08749	Dld	-0.127607	-0.0863587	-0.0412483		0.0904756	0.190362	-0.0998864
H7BWY4;E9Q9H0;Q811D0;D3Z3B8;S4R2T8;F6UDT8;D3YUZ8;E9Q2L2;Q91XM9;G3UZL5;D3YWU0	Dlg1	0.391859	0.00943997	0.382419	increased translation	-0.206464	-0.102232	-0.104232
E9Q9I2;E9Q9R9;F6YZU5;F6Z115;F6VMK9	Dlg5	0.600796	0.312603	0.288193	increased translation	0.107289	-0.198802	0.306091
B7ZNS2;B1AZP2;E9PUF2;I1E4X0;F6YMR0;H3BJW9;H3BJD4;H3BKJ0;H3BL90	Dlgap4	-0.355685	-0.138765	-0.21692		0.0600833	0.123788	-0.0637047
Q8K4R9;J3QPN1	Dlgap5	-0.159504	-0.0469636	-0.11254		-0.109795	0.054051	-0.163846
Q9D2G2	Dlst	0.0189415	-0.0411555	0.060097		0.358218	0.0472805	0.310937	increased translation
Q9JI44	Dmap1	0.0555648	0.0994912	-0.0439264		-0.0339595	0.021382	-0.0553415
P11531;A2A9Z1;A2A9Z2	Dmd	0.219192	0.653693	-0.434501		-0.0340703	-0.526359	0.492289
Q6ZQJ5	Dna2	0.103728	0.300681	-0.196953		-0.275876	-0.0390435	-0.236833
P63037;B1AXY1;B1AXY0;B1AXX9	Dnaja1	-0.100349	-0.172582	0.072233		0.400708	-0.332671	0.733379	increased translation
Q9QYJ0	Dnaja2	-0.0863168	-0.302179	0.215862		0.271563	-0.280242	0.551805	increased translation
Q99M87	Dnaja3	-0.0345584	-0.086337	0.0517786		-0.119452	0.0933525	-0.212805
Q9QYJ3	Dnajb1	0.124767	-0.0311279	0.155895		0.341484	-0.401057	0.742541	increased translation
Q99KV1	Dnajb11	0.491944	0.294295	0.197649		0.750937	0.667675	0.083262
O54946;G3X8S5;F6YRQ2;Q9QYI8;Q9QYI5	Dnajb6	-0.0408236	0.101947	-0.142771		0.0976975	-0.132262	0.229959
Q9DC23	Dnajc10	0.0738535	-0.0452613	0.119115		0.0571923	0.310681	-0.253489
Q5U458;E9Q8B3	Dnajc11	0.0576299	-0.21178	0.26941		-0.0190876	0.0514832	-0.0705708
G3X922	Dnajc13	-0.00830267	-0.122276	0.113973		-0.322553	0.0185351	-0.341088
Q91WT4	Dnajc17	-0.283584	0.170682	-0.454266		-0.0178958	0.280413	-0.298309
D3Z5K6;Q9CQV7;G3X8S1	Dnajc19	0.250181	0.0045123	0.245669		0.152779	0.0767649	0.0760141
P54103;E9Q9H2;E9Q9H3;Q3TRX6	Dnajc2	-0.246952	-0.036466	-0.210486		-0.0650312	-0.182252	0.117221
E9Q8D0;F6QYD2	Dnajc21	-0.488307	-0.418703	-0.069604		0.215756	0.630624	-0.414868
A2A4A1;Q91ZF0;F7CGC9	Dnajc24	-0.267845	-0.0492847	-0.21856		-0.0843765	-0.0943752	0.0099987
Q91YW3	Dnajc3	0.303274	-0.243121	0.546395	increased translation	0.191994	0.329374	-0.13738
A2AUE1;G5E8T0;P60904	Dnajc5	0.398841	-0.131729	0.53057	increased translation	-0.242298	-0.180299	-0.061999
Q80TZ3;B1B0B8;B1B0B7	Dnajc6	0.634118	0.505342	0.128776		0.606753	0.0760688	0.530684	increased translation
Q9QYI3;F7BTP8;A2A5E1	Dnajc7	0.04532	-0.0343442	0.0796642		0.211511	0.0501552	0.161356
Q6NZB0;A2ALF0;A2ALF3;F6TQL3;F7CXJ2;F6QIL6;D3Z4I5;E9PZT4	Dnajc8	-0.314118	0.022782	-0.3369		0.164684	0.193792	-0.029108
Q91WN1	Dnajc9	-0.0809743	0.0633966	-0.144371		0.122751	0.0905517	0.0321993
O88508;G3UZG8;G3UXY2;G3UZK0;G3UZN5;G3UZH2;G3UZF8;G3UX63;G3UX07	Dnmt3a	-1.48271	-1.53719	0.05448		-0.728579	-0.723146	-0.005433
Q9CWR8;D3YUQ4	Dnmt3l	-1.40446	-1.40852	0.00406		-1.21364	-0.523185	-0.690455
Q9Z2W0	Dnpep	0.13942	0.203492	-0.064072		0.347085	0.200549	0.146536
Q8R2M2	Dnttip2	-0.0173443	-0.241459	0.224115		-0.260326	0.0598314	-0.320157
Q8BUR4	Dock1	-0.0895148	0.167411	-0.256926		-0.297217	-0.459017	0.1618
B2RY04	Dock5	0.109462	-0.143106	0.252568		-0.884224	-0.614757	-0.269467
E9QPN7;Q8VDR9;Q8C147	Dock6	-0.0266373	-0.1008	0.0741627		-0.0971857	-0.483819	0.386633
E9PX48;A2A9M5;Q8R1A4;A2A9M4;A2AW79;F6ZJ55	Dock7	0.165618	0.446795	-0.281177		-0.263689	-0.600921	0.337232
Q99LN9;D3Z7J7;D3Z6Y9;F6TY47;D3YZM0	Dohh	-0.459144	-0.391521	-0.067623		-0.0657986	0.00728402	-0.0730826
Q6XZL8;F6SJX8;E9Q6I8	Dot1l	0.280943	-0.00234725	0.28329	increased translation	0.356034	-0.012493	0.368527	increased translation
Q8BPA8	Dpcd	-0.297257	0.302732	-0.599989		0.299211	0.67175	-0.372539
D3Z5N6;Q61103;F8WIP7	Dpf2	0.101127	0.107476	-0.006349		-0.161448	0.201787	-0.363235
Q9CWQ0;V9GXP1;Q8BG20	Dph5	-0.570499	0.034817	-0.605316		-0.278179	0.0975292	-0.375708
O70152;A2BDX2;F8WII3	Dpm1	0.459976	0.476398	-0.016422		0.37413	1.15293	-0.7788
Q99KK7;P97401	Dpp3	-0.293247	-0.0590103	-0.234237		-0.0454609	0.0730492	-0.11851
Q8BVG4	Dpp9	-0.276815	-0.313351	0.036536		-0.0986263	-0.0250593	-0.073567
Q9CWH0	Dppa2	-0.273953	-0.757843	0.48389		-0.359231	-0.506709	0.147478
Q8CCG4;E9PUG8;F7C9E8	Dppa4	-0.363509	-0.606858	0.243349		-0.268177	-0.24917	-0.019007
Q9CQS7;P85965;L7N1X1;D3YWP5	Dppa5a	-0.000952282	0.761995	-0.762947		-0.0992735	0.398172	-0.497446
Q99LT0	Dpy30	-0.130161	-0.178917	0.048756		-0.307895	0.160096	-0.467991
O08553	Dpysl2	-0.28148	-0.774227	0.492747		0.435378	0.0743429	0.361035	increased translation
Q9EQF6;Q3SYJ1	Dpysl5	-0.498785	-0.777039	0.278254		0.326002	0.0145241	0.311478	increased translation
Q91WV0	Dr1	-0.0328916	0.0193759	-0.0522675		-0.081538	-0.180303	0.098765
F6T9K1;D3YY09;Q9D6N5;D3YYC2;G3UXH5	Drap1	0.213359	0.0910514	0.122308		0.260042	-0.161821	0.421863	increased translation
P32233;F7BQ65	Drg1	-0.189284	0.0911223	-0.280406		-0.244644	-0.120801	-0.123843
Q9QXB9	Drg2	-0.133491	-0.0479919	-0.0854991		0.0669242	-0.100539	0.167463
Q5HZJ0;F6QX82	Drosha	0.0188081	-0.00898608	0.0277942		0.185914	-0.123418	0.309332
D3YVY9;Q14AI0	Dscc1	0.0194994	0.107193	-0.0876936		-0.266077	-0.362485	0.096408
O55111;Q811I1;Q8VCE3	Dsg2	0.611835	1.27915	-0.667315		-0.120443	0.681724	-0.802167
Q9CYC5;A2ACV5;B0QZT4;B0QZT5	Dsn1	-0.20582	0.00746263	-0.213283		-0.00218821	-0.0568712	0.054683
E9Q557;E9PZW0	Dsp	0.00322887	0.380406	-0.377177		-0.965864	-0.609136	-0.356728
S4R1P5;E9Q9X1;Q91ZU6;S4R1Y6;S4R288;S4R218;S4R178	Dst	0.450535	0.0679716	0.382563	increased translation	-0.455009	-0.473469	0.01846
Q9R0P5	Dstn	-0.555439	-0.235117	-0.320322		-0.0796352	0.127251	-0.206886
Q9DD18	Dtd1	-0.754732	-1.12523	0.370498		-0.390221	-1.164	0.773779
P97930;D3Z3R3	Dtymk	0.207173	-0.11472	0.321893	increased translation	0.549731	0.253547	0.296184	increased translation
Q91XI1	Dus3l	-0.177191	-0.251535	0.074344		0.0601197	-0.00595013	0.0660698
Q9D0T2;F7BAT9;Q924M1;F6ZTK6;F6QRT3;G3UW79;E9PUU1	Dusp12	0.0722603	-0.0460685	0.118329		0.0905625	-0.190976	0.281539
B1AQF4;Q9D7X3;Q3V2Y9;H3BKL8;H3BKD1	Dusp3	-0.593471	-0.779415	0.185944		-0.526251	-0.620687	0.094436
Q7TNL7;G3UX16;Q91Z46	Dusp9	-0.543175	-0.808987	0.265812		0.376509	0.220515	0.155994
Q9CQ43;Q8VCG1	Dut	-0.319345	-0.0936615	-0.225683		-0.139518	-0.332918	0.1934
Q60838	Dvl2	0.121903	-0.122079	0.243982		0.102434	-0.0619802	0.164414
Q9JHU4;F6ZX84	Dync1h1	-0.0587552	-0.0152729	-0.0434823		-0.310195	-0.0955813	-0.214614
O88487;Q3TPJ8;A2BFF9;A2BFF8;A2BFF5;D3Z258	Dync1i2	-0.0177641	-0.14857	0.130806		0.0176299	-0.172887	0.190517
Q8R1Q8	Dync1li1	-0.107878	0.248869	-0.356747		0.0282995	0.230517	-0.202217
Q6PDL0	Dync1li2	0.0789241	-0.0390939	0.118018		0.21214	-0.105021	0.317161	increased translation
P63168;Q80ZS7	Dynll1	0.046044	0.0151868	0.0308572		-0.323761	-0.154573	-0.169188
Q9D0M5;D6RIN4	Dynll2	0.842869	-0.0769555	0.919824	increased translation	0.719584	0.0384182	0.681166	increased translation
A2AVR9;P62627	Dynlrb1	-0.0364041	0.114757	-0.151161		0.16734	0.281486	-0.114146
A1L341;Q61214;A9C478;Q9Z188;A9C477	Dyrk1a	0.00920976	0.0761149	-0.0669051		0.222946	0.106182	0.116764
E9QNZ2;Q7TPV2	Dzip3	0.0648031	0.0922882	-0.0274851		-0.0514384	0.215587	-0.267025
Q8R0K9	E2f4	-0.209326	-0.228648	0.019322		0.0609963	-0.291192	0.352188
Q5BU09;E0CXF0;E0CYG0	Eapp	0.0423853	0.0562862	-0.0139009		0.079787	0.0140237	0.0657633
Q9CXJ1	Ears2	0.0870191	-0.0589158	0.145935		0.142937	0.196773	-0.053836
Q9D903;A2ACZ1	Ebna1bp2	-0.12255	-0.240429	0.117879		-0.253402	-0.167755	-0.085647
Q9CS74	Ecd	-0.0287652	-0.10545	0.0766848		0.217167	-0.128391	0.345558	increased translation
O35459;F7B227	Ech1	0.860192	0.0682057	0.791986	increased translation	0.418262	0.0231131	0.395149	increased translation
Q3TLP5;F6YTG0;F6Z5N5;E0CXC8	Echdc2	0.568301	0.87529	-0.306989		0.208639	0.297041	-0.088402
Q8BH95;F6T930	Echs1	0.341903	0.298241	0.043662		0.217358	0.268675	-0.051317
P42125	Eci1	0.398161	-0.109879	0.50804	increased translation	0.0986549	-0.304958	0.403613
Q9QZH6;J3KMM6	Ecsit	-0.0839481	-0.408896	0.324948		0.0557338	-0.100952	0.156686
Q07139;H3BL29;H3BK10;H3BIW1;H3BIZ5;V9GXV8	Ect2	-0.379635	-0.152199	-0.227436		-0.110704	-0.0343369	-0.0763671
Q8K2D3;D3YYS4;D6RCX6	Edc3	-0.184312	-0.294559	0.110247		-0.0997868	-0.0427822	-0.0570046
Q2HXL6	Edem3	0.0158359	-0.0654514	0.0812873		0.0430777	0.209309	-0.166231
Q9JMG1	Edf1	-0.267689	0.0791069	-0.346796		-0.115738	0.174158	-0.289896
Q8BL66	Eea1	-0.0542364	-0.117677	0.0634406		-0.217365	0.0709143	-0.288279
Q921E6	Eed	0.3163	-0.270769	0.587069	increased translation	0.0975988	0.0369965	0.0606023
P10126;D3YZ68;D3Z3I8	Eef1a1	-0.110616	0.248329	-0.358945		-0.116855	8.53e-05	-0.11694
Q9D1M4	Eef1e1	-0.16968	0.00548642	-0.175166		-0.201166	-0.220726	0.01956
Q9D8N0	Eef1g	-0.123272	0.0211689	-0.144441		0.0790921	-0.0428078	0.1219
P58252	Eef2	-0.197559	0.205139	-0.402698		0.0703439	-0.114428	0.184772
Q9JHW4	Eefsec	0.0677592	0.241745	-0.173986		0.16726	0.297516	-0.130256
Q8C845;Q9D8Y0	Efhd2	0.315019	0.661274	-0.346255		-0.210923	0.268858	-0.479781
Q8C0D5;D3Z1V3	Eftud1	-0.358202	-0.0805539	-0.277648		-0.251293	-0.0441074	-0.207186
A2AH85;O08810;G3UZ34;G3UXK8;G3UZ25	Eftud2	0.208433	-0.03709	0.245523		0.191904	0.00512987	0.186774
Q69ZW3;Q5SS55	Ehbp1	0.0679087	0.43672	-0.368811		0.412471	0.583962	-0.171491
Q9WVK4	Ehd1	-0.0163417	-0.147507	0.131165		0.0170444	-0.00306452	0.0201089
Q9EQP2	Ehd4	-0.0870042	-0.104103	0.0170988		0.239013	0.181907	0.057106
Z4YJZ7;Q5DW34;E9Q5A3;A2AIS5;F6WWY8;F6XS67	Ehmt1	0.18106	-0.430963	0.612023		0.0179685	-0.257624	0.275593
A2CG76;Q9Z148;A2CG77;G3UYH7;H3BIW5	Ehmt2	0.157741	-0.233247	0.390988		-0.122813	-0.236042	0.113229
P48024;Q9CXU9;J3QN87;J3QPZ8	Eif1	-0.0676541	0.139855	-0.207509		0.387026	0.015492	0.371534	increased translation
Q3THJ3	Eif1ad	-0.303509	-0.205631	-0.097878		-0.122083	-0.0162988	-0.105784
Q8BJW6;D3YZZ6;D6RFN2;D6RGA6	Eif2a	-0.393538	-0.198922	-0.194616		-0.151941	-0.150423	-0.001518
Q03963	Eif2ak2	0.306754	0.200514	0.10624		0.130136	0.337391	-0.207255
Q99LC8;D3Z151;D3YZ05	Eif2b1	-0.16547	-0.028133	-0.137337		-0.0895833	0.0724139	-0.161997
Q99LD9;D3Z487;D3Z7J6	Eif2b2	-0.144608	-0.147271	0.002663		-0.00677981	0.155049	-0.161829
B1AUN2;B1AUN3;Q3UKV0	Eif2b3	-0.145661	-0.00773567	-0.137925		-0.160489	-0.05528	-0.105209
D3Z780;Q61749;F7CPG6	Eif2b4	-0.156144	0.0472207	-0.203365		-0.109521	0.198239	-0.30776
Q8CHW4;F6T9C3	Eif2b5	0.13049	0.821114	-0.690624		-0.057349	0.214038	-0.271387
Q61211;E9PUG7;Q8C8I3;M0QWK9	Eif2d	-0.125948	0.018672	-0.14462		0.411699	0.539146	-0.127447
Q6ZWX6	Eif2s1	-0.20641	-0.161288	-0.045122		-0.112369	-0.0573191	-0.0550499
Q99L45;E0CXJ3	Eif2s2	0.19631	0.59262	-0.39631		0.0879833	0.768069	-0.680086
Q9Z0N1;A2AAW9	Eif2s3x	-0.0786304	-0.0819435	0.0033131		-0.216888	-0.190978	-0.02591
P23116	Eif3a	-0.113309	-0.0600621	-0.0532469		-0.186811	-0.201845	0.015034
Q8JZQ9	Eif3b	-0.135292	-0.330996	0.195704		-0.0429983	-0.186735	0.143737
Q8R1B4	Eif3c	-0.106026	-0.0983049	-0.0077211		-0.0606483	0.0241288	-0.0847771
O70194	Eif3d	-0.206659	-0.064818	-0.141841		-0.253588	-0.121356	-0.132232
P60229	Eif3e	-0.0894848	-0.0412039	-0.0482809		-0.083715	-0.107999	0.024284
Q9DCH4	Eif3f	-0.101091	0.330732	-0.431823		0.110333	0.0147892	0.0955438
Q9Z1D1	Eif3g	-0.182586	0.0501803	-0.232766		-0.0589736	0.0400478	-0.0990214
Q91WK2	Eif3h	-0.146479	-0.0815004	-0.0649786		-0.0180815	-0.0223258	0.0042443
Q9QZD9;A2AE03	Eif3i	-0.0405685	0.349842	-0.39041		0.055125	-0.012032	0.067157
Q9DBZ5	Eif3k	0.00748941	0.195368	-0.187879		-0.175137	0.150481	-0.325618
Q8QZY1	Eif3l	-0.137731	-0.242346	0.104615		-0.168598	0.138901	-0.307499
Q99JX4;A2A702;A2A701	Eif3m	-0.0764468	0.0154012	-0.091848		0.0196894	-0.109803	0.129492
P60843	Eif4a1	-0.00808301	-0.0162094	0.00812639		0.405253	0.101634	0.303619	increased translation
P10630;Q8BTU6;E9Q561;D6RJ60;D6RJ11	Eif4a2	0.232713	0.473282	-0.240569		0.644613	0.730683	-0.08607
Q91VC3;A2AFK7	Eif4a3	0.119544	-0.23372	0.353264		-0.0794363	-0.0670232	-0.0124131
Q8BGD9	Eif4b	-0.203818	-0.0835297	-0.120288		-0.115456	-0.353587	0.238131
P63073	Eif4e	-0.192997	-0.196883	0.003886		0.0452645	-0.14098	0.186244
Q0P688;Q8BMB3;D3Z730;Q3UUT0;G3X9H1;D3Z729;D3YUV9;M0QWD1	Eif4e2	-0.219315	0.268159	-0.487474		0.134019	0.207684	-0.073665
Q60876	Eif4ebp1	-0.0352224	0.192747	-0.227969		-0.0267665	-0.0579873	0.0312208
P70445	Eif4ebp2	-0.285596	-0.00419742	-0.281399		0.322676	-0.0881403	0.410816	increased translation
Q9EST3;A8Y5K6;Q5NBZ7;Q5NBZ4	Eif4enif1	-0.0725008	0.0128941	-0.0853949		0.125346	-0.0732352	0.198581
G3XA17;Q62448;F7CBP1;F6TW20;F7DAB1;F6UU81;F7CHS2	Eif4g2	0.0169975	-0.172768	0.189766		-0.0855476	-0.252001	0.166453
Z4YKC4;A2AMI2;Q80XI3;A2AMI7;A2AMI6;A2AMI4;Q8BQR8	Eif4g3	-0.584366	-1.67416	1.08979		-0.603137	-1.24532	0.642183
Q9WUK2	Eif4h	-0.25943	-0.149427	-0.110003		-0.0602884	-0.280935	0.220647
P59325	Eif5	0.00916328	-0.171502	0.180665		-0.373967	-0.425558	0.051591
P63242;J3QPS8;Q8BGY2	Eif5a	-0.316199	-0.262293	-0.053906		0.0418809	-0.0787029	0.120584
Q05D44;REV__D3YVK9;REV__F6W8R9;REV__Q6DFZ2	Eif5b	-0.301949	-0.0280463	-0.273903		0.0621621	-0.0836859	0.145848
O55135;A6PWZ2;D6RG53;D6RJJ3;B1AZQ4	Eif6	-0.148266	-0.2536	0.105334		-0.24022	-0.0908092	-0.149411
Q80Y81;B1ATP7;B1ATP9	Elac2	-0.362653	-0.35783	-0.004823		-0.174519	0.00991507	-0.184434
P70372	Elavl1	0.332998	-0.220899	0.553897	increased translation	-0.198932	-0.382921	0.183989
B1AXZ5;Q60899;B1AXZ0;Q80UJ0;Q3UR02;Q80Y51;B1AXZ6;B1AXZ4;A2A9S3;A2A9S2;A2A9R8;A2A9R6;Q8BVA9;A2A9S0;Q61701;H3BLG7;A2A9R4;A2A9S1;A2A9R5	Elavl2	0.226314	0.172031	0.054283		0.0162959	-0.789429	0.805725
O08856	Ell	-0.171501	-0.221747	0.050246		0.165453	-0.0868259	0.252279
Q8BPU7	Elmo1	-0.856847	-2.23195	1.3751		-0.754191	-1.90716	1.15297
Q8BHL5;F6YXR3;Q5GMG0;A2A5A7;D6RHT3	Elmo2	0.18511	0.112936	0.072174		0.372688	0.0561191	0.316569	increased translation
P60003	Elof1	-0.265058	0.0272218	-0.29228		-0.28918	0.130815	-0.419995
Q91WG4	Elp2	-0.229247	0.0546132	-0.28386		-0.462766	-0.119705	-0.343061
Q9CZX0	Elp3	-0.145441	-0.0817821	-0.0636589		-0.400815	0.100328	-0.501143
P21995	Emb	-1.45062	-2.25215	0.80153		-1.17331	-1.00985	-0.16346
O08579;Q3THM8;I7HJS1;B7FAU5	Emd	0.119146	0.56427	-0.445124		0.196172	-0.0475128	0.243685
O35130	Emg1	0.0235349	0.153903	-0.130368		-0.0696405	0.0164022	-0.0860427
F8WJ93;Q3UMY5;D6RII3;D3Z4J9;Q05BC3	Eml4	-0.0640581	-0.162951	0.0988929		-0.101325	-0.0436446	-0.0576804
O08600	Endog	-0.141435	0.0618417	-0.203277		-0.0857266	-0.00894913	-0.0767775
E9Q5I7;Q3UAM9;Q63961;F7BZW0	Eng	0.550935	0.861896	-0.310961		0.273975	0.412325	-0.13835
P17182;Q6PHC1;B0QZL1;B1ARR7;B1ARR6	Eno1	-0.536608	-0.246172	-0.290436		-0.470182	-0.57458	0.104398
P21550;Q5SX59;J3QPZ9;Q5SX60;Q5SX61	Eno3	-1.1479	-1.60064	0.45274		-0.97822	-0.405758	-0.572462
Q8BGB7	Enoph1	0.0156804	0.219586	-0.203906		-0.00725041	-0.301408	0.294158
Q8BHR2	Enox1	-1.36393	-4.81092	3.44699		-0.338642	-0.536836	0.198194
Q6DYE8;G3UXY9;Q9R1E6	Enpp3	-1.92011	-3.57417	1.65406		-1.49591	-1.63167	0.13576
P60840	Ensa	-0.119202	-0.0818399	-0.0373621		0.105642	0.341868	-0.236226
Q3U0P5	Entpd6	-0.0213707	-0.224826	0.203455		0.481266	0.138	0.343266	increased translation
Q9JIX0	Eny2	0.275493	0.169682	0.105811		0.198442	0.247992	-0.04955
B2RWS6	Ep300	-0.451629	-0.225782	-0.225847		-0.159686	-0.253768	0.094082
Q8CHI8;Q641K9;D3Z6R8	Ep400	0.146241	0.0224395	0.123802		0.26821	-0.114553	0.382763	increased translation
A2A841;P48193;A2A839;A2A838;A2A842;A2AD32;F7BUB8;F6S4K9;F7CR30	Epb4.1	0.196336	-0.223723	0.420059		-0.152879	-0.0383967	-0.114482
Q99JW5	Epcam	-0.798028	-0.493626	-0.304402		-1.02091	-0.663191	-0.357719
Q03145;E9PUK8;A2BDW0;P35991	Epha2	-0.178869	0.0105786	-0.189448		0.561007	0.618444	-0.057437
Q03137	Epha4	1.00045	1.74816	-0.74771		1.00008	1.75411	-0.75403
P54754;Q8CBF3	Ephb3	0.258863	0.101536	0.157327		-0.308382	0.484524	-0.792906
E9PWK1;Q9D379;F6YTS6;D3Z4M3	Ephx1	0.320384	0.964715	-0.644331		-0.272823	0.401492	-0.674315
P34914	Ephx2	0.202263	0.352511	-0.150248		-0.858987	-1.20085	0.341863
Q8VEH5	Epm2aip1	0.0202309	0.0349015	-0.0146706		-0.29667	-0.362128	0.065458
Q80VP1;D3Z4V3;D3Z550	Epn1	0.285718	-0.159931	0.445649	increased translation	0.144196	0.0794545	0.0647415
Q8CHU3;Q5NCM6;Q5NCM5;J3QNT7;F7CUV7;F7CD65;A8Y5D4	Epn2	0.468779	0.270262	0.198517		0.0550863	-0.00659537	0.0616817
Q8R0W0	Eppk1	-0.739381	-0.597013	-0.142368		-1.18137	0.147247	-1.32862
Q8CGC7	Eprs	-0.162553	-0.0618842	-0.100669		-0.190109	-0.0482595	-0.14185
H3BK65;P42567;Q5JC28;F6W2Q5;H3BJB8;H3BLE4	Eps15	-0.0278564	-0.14834	0.120484		0.189825	-0.0311967	0.221022
Q60902	Eps15l1	0.132557	0.0401709	0.0923861		0.344245	0.130967	0.213278
Q08509;Q3UGL1;D3Z5I5;D3Z7F4	Eps8	0.183722	0.449402	-0.26568		-0.365839	0.421693	-0.787532
Q9CZU4	Eral1	0.111566	0.16066	-0.049094		0.361616	0.12179	0.239826
Q7TN89	Eras	-0.595892	-2.14236	1.54647		-0.186614	0.141424	-0.328038
P07903;E9PUM0;H3BJK4;H3BLF5	Ercc1	-0.0742202	-0.0230371	-0.0511831		0.334276	-0.185759	0.520035	increased translation
O08811;E9Q6K1;F6YA33;D3Z700	Ercc2	0.510767	0.146907	0.36386	increased translation	0.0245901	0.222987	-0.198397
P49135	Ercc3	0.00971719	-0.136115	0.145832		0.0118043	0.0731762	-0.0613719
Q8BHK9	Ercc6l	-0.0613242	0.00248807	-0.0638123		-0.107708	-0.190197	0.082489
P70459;D3YXK6	Erf	0.25848	-0.510174	0.768654	increased translation	0.0163284	0.41041	-0.394082
Q9DC16;F6SLP4;F6Z6A5	Ergic1	0.000453759	0.0628861	-0.0624323		-0.249709	-0.0991767	-0.150532
Q7TMF2	Eri1	-0.274491	-0.0961084	-0.178383		-0.143771	-0.167581	0.02381
E9PY43	Erich1	-0.0798048	0.168365	-0.24817		-0.0796569	0.00221765	-0.0818746
Q8VEH8;F6Z458;F7AQQ2	Erlec1	0.636505	0.72557	-0.089065		0.946469	0.413934	0.532535	increased translation
Q91X78	Erlin1	0.245732	0.25901	-0.013278		0.22626	-0.0381405	0.2644	increased translation
Q8BFZ9;E9PUH5	Erlin2	0.500813	0.204114	0.296699	increased translation	0.683976	0.0233114	0.660665	increased translation
Q3UVK0;F6TQS9;G8JL46	Ermp1	-0.0243724	-0.012838	-0.0115344		-0.204377	-0.106104	-0.098273
Q8R180	Ero1l	0.438531	-0.185528	0.624059	increased translation	-0.0524148	-0.49041	0.437995
P57759;F8WJI4;F8WIM7;D6RG87	Erp29	0.514767	0.287962	0.226805		0.489627	0.247856	0.241771
Q9D1Q6	Erp44	0.450485	0.438813	0.011672		0.443098	0.406677	0.036421
Q8CIB9	Esco2	-0.0482985	-0.228641	0.180343		0.0504538	0.0561783	-0.0057245
H3BKH6;Q9R0P3;H3BLJ9;H3BJL6;H3BJP2;H3BK43;H3BJC6;H3BL99	Esd	0.137238	0.236537	-0.099299		0.254327	-0.0222605	0.276588	increased translation
Q3V1V3	Esf1	0.0342446	0.103784	-0.0695394		-0.163907	0.0396795	-0.203587
P60330	Espl1	-0.0804734	-0.0469188	-0.0335546		-0.234116	0.242169	-0.476285
E9QKA2;G5E8P8;Q61539;D3YW03;P62509;G3UZQ2;O08580	Esrrb	0.589511	0.324287	0.265224	increased translation	-0.0156517	0.37244	-0.388092
Q3U7R1	Esyt1	0.3167	0.397078	-0.080378		0.0157376	0.0784259	-0.0626883
Q3TZZ7	Esyt2	0.171347	0.0228396	0.148507		-0.122323	-0.17649	0.054167
Q8BWY3	Etf1	-0.516937	-0.268233	-0.248704		-0.329773	-0.128487	-0.201286
Q99LC5	Etfa	0.454879	0.0708015	0.384077	increased translation	0.134211	0.222115	-0.087904
Q9DCW4	Etfb	0.387285	-0.00889195	0.396177	increased translation	-0.0235225	-0.071798	0.0482755
Q921G7;Q6PF96	Etfdh	0.397617	0.0527286	0.344888	increased translation	0.00338717	0.26806	-0.264673
Q9DCM0	Ethe1	0.115228	-0.33938	0.454608		-0.265144	-0.411069	0.145925
E9QAU4;A2AQ25;D3Z781;Q8BHR1;B1AY50;B1AY49	Etl4	0.296071	0.0734781	0.222593		0.191723	0.337803	-0.14608
Q9D4V0	Etnk1	-0.180803	-0.0209843	-0.159819		0.22911	0.312179	-0.083069
F8VPT6;P97366;E9PWR7;E9Q9B1;Q3TMK4;E9Q7X9	Evi5	-0.0353904	-0.0790659	0.0436755		0.0451068	-0.184303	0.22941
Q5SUT0;Q5SUS9;Q61545;Q5SUS8	Ewsr1	-0.0117452	0.289602	-0.301347		-0.0484813	-0.0844118	0.0359305
F8WID1;Q8VEG4	Exd2	0.444325	0.465219	-0.020894		-0.130845	-0.0485203	-0.0823247
Q5PPR2;Q6P1Y9;Q8R3S6;G3UVW9	Exoc1	0.0393683	0.0696444	-0.0302761		-0.244123	0.244026	-0.488149
Q9D4H1	Exoc2	-0.157515	-0.141507	-0.016008		-0.11613	-0.19801	0.08188
Q6KAR6	Exoc3	-0.120398	0.0366905	-0.157089		0.0405447	0.0577528	-0.0172081
O35382;Q8C391;Q9CXE1	Exoc4	0.192516	0.105895	0.086621		-0.138514	0.132678	-0.271192
Q3TPX4;E9PZ92;E0CYX2	Exoc5	0.149679	-0.24497	0.394649		-0.162036	-0.337886	0.17585
A6H5Z3;E0CXR2;E0CY34	Exoc6b	-0.0470322	0.226693	-0.273725		0.338242	0.0578081	0.280434	increased translation
A2AAN0;O35250;A2AAN3;A2AAN4	Exoc7	0.122952	0.485742	-0.36279		-0.107043	0.294318	-0.401361
Q6PGF7	Exoc8	0.113603	-0.177837	0.29144		0.015229	0.0513054	-0.0360764
Q9DAA6	Exosc1	0.0464656	-0.0811425	0.127608		0.0493421	0.196808	-0.147466
P56960;Q8K366;F6VYQ6	Exosc10	-0.16845	-0.0767705	-0.0916795		-0.164757	-0.131306	-0.033451
Q8VBV3;A2AV19	Exosc2	-0.158684	-0.190492	0.031808		-0.0166575	-0.090126	0.0734685
Q7TQK4;F6TGV1	Exosc3	-0.0353961	-0.36652	0.331124		0.0385913	-0.143876	0.182467
Q921I9	Exosc4	0.120786	-0.245901	0.366687		-0.060932	-0.10093	0.039998
Q9CRA8	Exosc5	0.0346898	0.287597	-0.252907		0.180802	0.718352	-0.53755
Q8BTW3	Exosc6	0.0114271	-0.242089	0.253516		0.343578	-0.206327	0.549905	increased translation
Q9D0M0	Exosc7	0.125498	-0.218115	0.343613		0.191699	-0.183367	0.375066
Q9D753;D3YYN3;F6SGT4	Exosc8	-0.0683997	0.305566	-0.373966		-0.0296984	-0.0244611	-0.0052373
Q9JHI7;D6RGB5;D3YTN9	Exosc9	0.0220144	0.058148	-0.0361336		0.062058	0.244914	-0.182856
Q6P4T3;P97480;A2A953	Eya3	-0.0788996	-0.0802002	0.0013006		-0.122518	-0.0643896	-0.0581284
P70351	Ezh1	0.367702	0.235246	0.132456		0.107198	-0.155901	0.263099
Q61188;D3Z774;F7AQX0;F6T3Z0	Ezh2	0.613664	-0.242527	0.856191	increased translation	-0.217294	-0.228954	0.01166
P26040	Ezr	-0.27945	-0.14012	-0.13933		-0.0499613	-0.285722	0.235761
O88792	F11r	0.0418932	-0.102674	0.144567		-0.466051	-0.242842	-0.223209
P11404	Fabp3	0.132899	0.568629	-0.43573		0.647036	0.601873	0.045163
Q05816;REV__Q9D2U9;REV__Q8CGP2;REV__Q8CGP1;REV__Q8CGP0;REV__Q6ZWY9;REV__Q64525;REV__Q64524;REV__Q64478;REV__Q64475;REV__P10854;REV__P10853;REV__P70696;REV__Q8CBB6	Fabp5	-0.0188658	0.557248	-0.576114		0.300648	0.00887495	0.291773	increased translation
Q61160	Fadd	0.170296	0.2559	-0.085604		0.361482	0.163991	0.197491
P54731	Faf1	-0.261262	-0.360681	0.099419		-0.0714176	-0.250062	0.178644
Q3TDN2;D3Z2H4;D3YUP4;D3Z4G9	Faf2	0.12366	-0.0587058	0.182366		0.0155058	-0.0896616	0.105167
Q9WUD8;D3Z3C1;J3QPY3	Faim	-0.142875	-0.0306755	-0.1122		0.0623427	0.127813	-0.0654703
Q8VE88	Fam114a2	-0.219211	0.132957	-0.352168		0.0443869	0.0410818	0.0033051
Q91YN1	Fam118a	0.0822284	0.275718	-0.19349		0.304297	-0.440203	0.7445	increased translation
Q8C569;D3Z1L4;F6Q255	Fam118b	-0.0399895	0.00923543	-0.0492249		0.428072	0.308086	0.119986
Q6A0A9	FAM120A	0.0631186	-0.0146776	0.0777962		0.107332	0.104316	0.003016
Q3UW53;E9PYV4;D3Z233;D3YYZ9	Fam129a	0.364712	0.329544	0.035168		-0.232048	-0.420597	0.188549
Q8R1F1;A2ARS6	Fam129b	-0.192091	0.10703	-0.299121		-0.188926	0.0901827	-0.279109
Q9CR98	Fam136a	0.199759	-0.0319046	0.231664		0.257429	0.125992	0.131437
Q8CDM8	Fam160b1	-0.0453806	0.131471	-0.176852		-0.195296	-0.0440344	-0.151262
Q9D6U8	Fam162a	-0.212209	-0.630403	0.418194		0.00137271	-0.413455	0.414828
Q5XG69	Fam169a	-1.14538	-1.12665	-0.01873		-0.19195	-0.860604	0.668654
E9QMA2;Q3TNH5	Fam172a	0.0613844	0.292322	-0.230938		0.0190833	0.0913814	-0.0722981
Q8BPZ8;D6RFD4	Fam175a	0.353215	0.151693	0.201522		0.217475	-0.203347	0.420822	increased translation
Z4YJY0;Q3TCJ1;D3Z4D8;D6RJ39	Fam175b	-0.0571935	0.0781459	-0.135339		-0.0181724	0.0634373	-0.0816097
Q9CV28;D6REU0;D6RGU8;D6RG90;D6RGT9;F6S1I0;D6RCI2;F7BWU4;D3Z0Z1;F6Z9V3	Fam188a	-0.304388	0.0781722	-0.38256		0.147526	0.139949	0.007577
Q91WE2	Fam192a	-0.379243	-0.305785	-0.073458		-0.00893169	-0.149543	0.140611
M0QWZ1;Q8CGI1;M0QWS6	Fam193a	-0.294774	0.0439387	-0.338713		0.239798	-0.00518653	0.244985
Q3U2K0	Fam193b	-0.293368	0.0721202	-0.365488		0.377654	-0.00911826	0.386772	increased translation
Q3UGS4	Fam195b	-0.379763	-0.466469	0.086706		-0.223976	-0.368206	0.14423
Q8CF02	Fam25c	1.0688	1.75189	-0.68309		1.08129	1.55058	-0.46929
G3X9I1;G5E911;Q91VU0;E9Q0W5;E9Q6F0;E9Q8C5	Fam3c	0.334933	-0.116027	0.45096	increased translation	-0.218698	-0.503279	0.284581
Q9D8N2;Q3TH34;D3YUG1;D6RIQ6	Fam45a	-0.0285338	0.386617	-0.415151		0.0293146	0.0702676	-0.040953
Q921M7	Fam49b	0.0456796	0.413588	-0.367908		-0.265244	-0.475979	0.210735
Q9WV03	Fam50a	-0.0206731	0.346235	-0.366908		0.177352	-0.0824887	0.259841
Q8C8M1;D3Z1Z9;D3Z0C1;D3YVY1	Fam60a	-0.386221	-0.490715	0.104494		-0.279767	-0.377131	0.097364
Q76LS9	Fam63a	0.287071	-0.00646043	0.293531	increased translation	0.0476707	-0.0174557	0.0651264
Q922G2;A2ADS1	Fam76a	0.121621	0.3601	-0.238479		0.117576	0.312014	-0.194438
Q80XP8;D6RG49	Fam76b	0.0680186	0.165646	-0.0976274		-0.108928	-0.0713646	-0.0375634
Q9DCL2	Fam96a	-0.130851	0.0579158	-0.188767		0.114808	0.0908163	0.0239917
Q9D187;F8WHV1	Fam96b	-0.260992	0.11966	-0.380652		-0.0982373	-0.11665	0.0184127
Q3TJZ6	Fam98a	-0.506406	-0.056479	-0.449927		-0.175029	0.0997769	-0.274806
Q80VD1	Fam98b	-0.421226	-0.239461	-0.181765		-0.419028	-0.313399	-0.105629
Q80V62;F7CAP1	Fancd2	-0.0147835	-0.139341	0.124557		0.228129	0.1243	0.103829
Q8K368;D3YX57;F7ALG5;F2Z414;D3YVC7	Fanci	0.105304	0.492484	-0.38718		0.0291858	0.426696	-0.39751
Q922J9;D3Z4N9;D3Z5W6;D3Z072	Far1	-0.0614242	0.111284	-0.172708		-0.383214	0.0807849	-0.463999
Q99M01;G3X9Q4	Fars2	0.225594	0.0571562	0.168438		0.402374	0.357332	0.045042
Q8C0C7;E9PWY9;D6RIJ2	Farsa	-0.251369	-0.399773	0.148404		-0.246257	-0.271422	0.025165
Q9WUA2	Farsb	-0.293243	-0.0745256	-0.218717		-0.153307	-0.205479	0.052172
P19096	Fasn	-0.0134344	0.139227	-0.152661		0.355013	0.0151242	0.339889	increased translation
Q922E6	Fastkd2	0.139429	-0.28991	0.429339		-0.234331	0.153129	-0.38746
Q7TMV3;F2Z402	Fastkd5	-0.139698	-0.346662	0.206964		-0.27088	-0.195777	-0.075103
F2Z4A3	Fat1	0.0612751	-0.484993	0.546268		-0.4388	-0.618766	0.179966
P35550	Fbl	0.207615	-0.0642767	0.271892	increased translation	-0.259797	0.0884639	-0.348261
Q71FD7;A2ADE5;A2ADE6;A2ADE7;A2ADF2;A2ADF1;A2ADE8;A2ADE9;A2ADF3	Fblim1	-0.402878	-0.49683	0.093952		-0.503884	-0.523169	0.019285
F8VQK6;E9PYR1	Fbxl18	-0.681282	-0.445096	-0.236186		0.147111	-0.0144809	0.161592
Q6PB97	Fbxl19	-0.385277	-0.272448	-0.112829		0.445611	-0.193945	0.639556	increased translation
Q3TJW2;Q9QZN0	Fbxo15	0.148545	0.00260267	0.145942		-0.884187	-1.51016	0.625973
Q80UW2	Fbxo2	-0.717505	-1.01367	0.296165		0.0865308	0.626635	-0.540104
Q78JE5;Q3V492;D6REV6;D3Z2G9	Fbxo22	-0.285638	-0.302317	0.016679		-0.128681	0.0177654	-0.146446
Q8BIG4	Fbxo28	-0.00183822	-0.0492317	0.0473935		-0.255709	-0.0671523	-0.188557
Q8BJL1	Fbxo30	0.125105	0.329833	-0.204728		0.0634536	0.118634	-0.0551804
Q5SRY7	Fbxw11	0.124611	0.0510163	0.0735947		-0.198299	-0.0267651	-0.171534
Q8BIA4	Fbxw8	-0.204994	0.0895182	-0.294512		0.1772	0.144913	0.032287
E9Q186;Q9CTH6	Fcf1	-0.0197216	-0.145967	0.126245		-0.205604	0.166983	-0.372587
Q3UQN2;F6RG68;J3QPQ1	Fcho2	0.105653	0.376987	-0.271334		-0.13856	-0.127566	-0.010994
P53798	Fdft1	0.747134	-0.0552292	0.802363	increased translation	0.509545	0.266541	0.243004
Q920E5	Fdps	-0.101591	-0.182467	0.080876		0.246969	0.14128	0.105689
P46656	Fdx1	0.495557	-0.180641	0.676198	increased translation	-0.211307	0.0334512	-0.244758
Q9CPW2	Fdx1l	-0.121032	-0.415735	0.294703		0.329299	-0.156289	0.485588	increased translation
Q61578	Fdxr	0.1877	0.239167	-0.051467		0.310106	0.534258	-0.224152
Q544X6;P22315	Fech	0.460499	0.159339	0.30116	increased translation	-0.2869	-0.334589	0.047689
Q91Z50;P39749	Fen1	-0.359348	-0.159439	-0.199909		0.224154	0.0941293	0.130025
Q8CIB5;A6X940;A6X941	Fermt2	0.137693	0.113276	0.024417		0.248002	0.771167	-0.523165
P52734;A2ALP5	Fgd1	-0.0251551	-0.278309	0.253154		-0.157532	-0.617754	0.460222
Q66JX5;F6UTB8;P0CAX8	Fgfr1op	-0.298589	-0.0780829	-0.220506		-0.587299	-0.825121	0.237822
Q8K2D8;Q9JI19	Fibp	0.0809023	0.255021	-0.174119		0.0991039	-0.00472824	0.103832
Q8BPY9;Q5SWU3	Fignl1	-0.00667733	0.1335	-0.140177		0.0296977	0.102972	-0.0732743
G3X9U9;Q9CQ92;D3YZ32	Fis1	-0.152582	0.0147294	-0.167311		-0.134932	0.0478946	-0.182827
Q61576;A2A4H9;F6W360	Fkbp10	-0.972018	-1.88317	0.911152		0.115962	0.0551296	0.0608324
Q6P9Q6;Q80YW9;Q80YW6;Q80YW7	Fkbp15	0.162982	0.324034	-0.161052		0.119986	0.246368	-0.126382
P26883;F6X9I3	Fkbp1a	-0.509832	-0.264152	-0.24568		-0.0994069	-0.0946319	-0.004775
P45878	Fkbp2	0.278969	0.620136	-0.341167		0.276126	0.342998	-0.066872
Q62446	Fkbp3	0.395581	0.7417	-0.346119		0.0403395	-0.102413	0.142753
P30416;F6S2D5;D6RDE2;F7CAT1	Fkbp4	-0.251693	0.120675	-0.372368		-0.232885	-0.182062	-0.050823
Q64378;B8JJC2	Fkbp5	-0.0895889	-0.374421	0.284832		0.16648	-0.169591	0.336071
O35465;F6WP10	Fkbp8	0.358143	-0.116937	0.47508	increased translation	0.227015	-0.217124	0.444139	increased translation
Q9Z247	Fkbp9	0.391459	0.143764	0.247695		-0.24445	-0.186292	-0.058158
Q8R123;F8WGX4;E0CZ66	Flad1	-0.121558	0.332991	-0.454549		-0.151416	0.10281	-0.254226
Q9JJ28	Flii	-0.0673222	0.495784	-0.563106		-0.0188981	0.117481	-0.136379
B7FAU9;Q8BTM8;B7FAV1;F6XC15;J3JS91;F6Z2C0;F7AVL7	Flna	-0.00654095	-0.0574869	0.050946		0.274409	0.0578247	0.216584
Q80X90	Flnb	0.490697	0.527756	-0.037059		0.237084	0.540025	-0.302941
Q8VHX6;D3YW87;D3Z576	Flnc	-0.526878	-1.73212	1.20524		0.0448967	0.295338	-0.250441
O08917;G3UYU4;G3UZZ5;G3UWW8	Flot1	0.215765	-0.0486277	0.264393	increased translation	-0.424258	-0.126888	-0.29737
Q60634;Q5SS83	Flot2	0.176099	0.141727	0.034372		-0.458569	-0.0161428	-0.442426
P11276	Fn1	0.853707	0.704512	0.149195		0.0595503	-0.194763	0.254313
Q8K274	Fn3krp	-0.0306503	0.0978014	-0.128452		0.283494	0.156893	0.126601
A2AQ42;A2AQ45;A2AQ41;Q80TY0;A2AQ43;A2AQ44;F6VVN1;A2AQ39;A2AQ47	Fnbp1	-0.021508	0.0568543	-0.0783623		-0.0336792	-0.295197	0.261518
E9PUK3;E9PUI5;Q8K012	Fnbp1l	-0.090776	-0.057181	-0.033595		0.143552	0.105525	0.038027
Q6ZQ03	Fnbp4	0.115362	0.258953	-0.143591		-0.00211036	-0.0491863	0.0470759
Q61239	Fnta	-0.00214304	-0.0107926	0.00864956		-0.132343	-0.663142	0.530799
P35846;E9Q543;E9PXL5;E9PYD9;E9PXB5;Q9R223;E9Q3D3	Folr1	0.591319	0.688309	-0.09699		-0.790483	0.042721	-0.833204
D3Z726;Q9DBY0	Foxp4	-0.307533	0.192513	-0.500046		0.231901	0.504666	-0.272765
Q3TQB2;D6RG85;D3Z5V7;D6RJ42;F6UAF9	Foxred1	0.173563	0.152239	0.021324		-0.118005	0.2473	-0.365305
P48760;A2AK70	Fpgs	-0.0338768	0.164564	-0.198441		-0.314578	-0.406608	0.09203
P97376	Frg1	-0.135521	-0.112058	-0.023463		-0.149177	-0.0532397	-0.0959373
Q3UFK8;D3Z5B2	Frmd8	0.325728	0.0422263	0.283502	increased translation	0.0901975	0.431339	-0.341141
F8VQ05;F6Q1V8;H3BLH9	Fryl	0.174727	0.366239	-0.191512		-0.15362	0.207335	-0.360955
Q61553;F7BDR1;D3Z1X1;D3YWW3;D3YZR7	Fscn1	0.0157862	0.146503	-0.130717		-0.0295602	-0.21432	0.18476
Q7TPM6	Fsd1	-0.449852	-0.459424	0.009572		0.00489361	-0.183438	0.188332
Q8BGW1;E9Q1E4;D3Z127	Fto	-0.0411987	0.0859415	-0.12714		0.310868	0.110353	0.200515
Q8JZY1;Q8CBC7;F6Q475;A2ALH2	Ftsj1	-0.310922	-0.324155	0.013233		-0.114283	0.716822	-0.831105
Q9DBE9	Ftsj3	0.0963895	0.039217	0.0571725		0.117653	0.08479	0.032863
A2AJ72;Q3TIX6;F7AM43;F6S444;F6W2V3	Fubp3	0.263061	-0.0440945	0.307155	increased translation	0.609536	0.22668	0.382856	increased translation
Q99LJ1	Fuca1	0.257629	0.319989	-0.06236		-0.00359065	0.10565	-0.109241
Q7TMC8	Fuk	0.156098	0.384125	-0.228027		0.172154	0.0146803	0.157474
Q9D6K8	Fundc2	-0.33383	-0.432463	0.098633		0.312828	-0.181541	0.494369	increased translation
Q8CFQ9;P56959;G3UXT7;G3UZD2;Q91VQ2	Fus	0.132527	-0.126675	0.259202		-0.213871	-0.0459992	-0.167872
O35943	Fxn	0.000182037	-0.415169	0.415351		0.264947	-0.205197	0.470144	increased translation
Q61584	Fxr1	0.0165156	-0.00833778	0.0248534		-0.229638	-0.195401	-0.034237
Q6P5B5	Fxr2	0.0634447	-0.0583758	0.12182		0.183969	0.277769	-0.0938
Q8VDC1;Z4YNC0	Fyco1	-0.037246	0.339176	-0.376422		0.0272766	0.142891	-0.115614
Q91Z49;D3Z591	Fyttd1	-0.124748	0.164974	-0.289722		-0.568724	-0.0811344	-0.48759
P97855	G3bp1	-0.11082	0.0341998	-0.14502		0.0722529	-0.0339893	0.106242
P97379	G3bp2	-0.088432	-0.266719	0.178287		0.800067	0.896997	-0.09693
Q00612;A3KG36;G3UWD6;P97324	G6pdx	-0.229428	0.277261	-0.506689		0.178777	-0.0450444	0.223821
P70699;A2AFL5;A2AFL3;F6VEG4;F6R5R5	Gaa	0.15614	-0.178541	0.334681		0.204634	-0.104621	0.309255	increased translation
Q9QYY0;Q3ZB57;Q9Z1S8	Gab1	0.192899	-0.480416	0.673315		-0.251629	-0.491755	0.240126
P60521	Gabarapl2	2.04406	0.932009	1.11205	increased translation	2.25999	1.39609	0.8639	increased translation
Q00422	Gabpa	-0.0282708	0.109405	-0.137676		-0.0832368	0.357144	-0.440381
P81069;Q8C2T8;REV__P49290	Gabpb2	-0.148859	0.173475	-0.322334		-0.0756617	-0.299573	0.223911
Q9CR59	Gadd45gip1	-0.100455	-0.0815485	-0.0189065		0.106646	-0.422153	0.528799
Q99KY4;F6SLK1;D6RHK5;F7BG02	Gak	0.114978	0.399572	-0.284594		0.477861	0.316129	0.161732
Q8R059;B1AV53;B1AV54	Gale	-0.119523	0.110606	-0.230129		0.152461	0.29472	-0.142259
Q9R0N0	Galk1	-0.293933	-0.284904	-0.009029		-0.250383	-0.308254	0.057871
Q8BUU7;Q68FH4;B7ZCT3;B7ZCT5;B7ZCT4	Galk2	-0.136863	-0.0642819	-0.0725811		0.112422	0.215493	-0.103071
Q8K157;F6XWR4	Galm	-0.0934373	-0.336337	0.2429		0.107991	0.0268965	0.0810945
O08912;E9Q0U0;Q8CF93	Galnt1	0.407306	0.392946	0.01436		-0.028108	-0.172021	0.143913
Q6PB93;O08832	Galnt2	0.737355	0.513726	0.223629		0.76046	0.65767	0.10279
Q8BHN3	Ganab	0.56451	0.274455	0.290055	increased translation	0.50562	0.332755	0.172865
Q6PAR5;F7ADQ2;F6X819;F7ADS7;F7ADT6;E9Q0D1;F6UFP6;F6YRL2	Gapvd1	-0.052594	-0.0810822	0.0284882		-0.130348	-0.085519	-0.044829
D3YZ09;Q9CY66;F6SL78	Gar1	0.00731605	-0.117495	0.124811		-0.361715	-0.189335	-0.17238
Q9CZD3	Gars	-0.303687	0.0224964	-0.326183		-0.29207	-0.310017	0.017947
Q64737;D6RCG1	Gart	-0.521827	-0.496241	-0.025586		-0.156903	-0.241934	0.085031
Q8CHY6;E9QMN5	Gatad2a	-0.0905328	-0.102173	0.0116402		-0.00704669	-0.120889	0.113842
Q8VHR5	Gatad2b	0.155547	0.0456501	0.109897		-0.0438096	-0.00885977	-0.0349498
P17439	Gba	0.234621	0.264381	-0.02976		-0.04108	0.472129	-0.513209
Q7TMG8;O55126	Gbas	0.0375028	-0.182691	0.220194		-0.0515452	0.142746	-0.194291
Q6A099;Q6DFZ1;H3BLN1;H3BIX5;H3BLM8	Gbf1	-0.101045	-0.194904	0.093859		-0.0649345	0.00480969	-0.0697442
Q8VC88	Gca	0.241384	-0.506009	0.747393	increased translation	1.02139	0.636463	0.384927	increased translation
O88986;E9PWY6	Gcat	0.296401	0.363592	-0.067191		-0.420162	-0.110656	-0.309506
Q9D4H2;F6VDD7	Gcc1	0.131491	0.101557	0.029934		0.250779	0.132937	0.117842
Q60759	Gcdh	0.581592	0.494698	0.086894		0.545439	0.629146	-0.083707
P97494	Gclc	-0.200301	-0.416712	0.216411		0.0760271	-0.233472	0.309499
O09172;H3BJA3;F6VNW5	Gclm	-0.332407	-0.931131	0.598724		-0.208066	-0.344287	0.136221
E9PVA8;Q8BIX2	Gcn1l1	-0.144003	0.160601	-0.304604		-0.483513	-0.165946	-0.317567
Q91WK5	Gcsh	0.132221	0.269233	-0.137012		0.0524341	-0.029628	0.0820621
P50396;B7FAU8;D6RI86	Gdi1	0.0206847	0.634444	-0.613759		-0.158326	-0.380861	0.222535
Q61598	Gdi2	-0.116123	-0.0897486	-0.0263744		-0.0271248	-0.19743	0.170305
Q6P6L6	Gemin4	-0.277842	-0.245058	-0.032784		-0.100348	-0.306086	0.205738
Q9D1H7;D3Z4J5;D3Z7S0	Get4	-0.0401806	-0.00300585	-0.0371747		-0.0310703	-0.135225	0.104155
P56213	Gfer	0.0222775	-0.0235762	0.0458537		0.107567	-0.215541	0.323108
Q8K0D5;E0CXN8	Gfm1	0.0574303	-0.190346	0.247776		-0.0344336	0.0852779	-0.119711
E9Q7N5;Q8R2Q4;Q8C1C2;E0CY79;E0CXH2	Gfm2	0.0123611	-0.355614	0.367975		0.0392761	0.00141625	0.0378599
P47856;D3YYD9;D3YYE0	Gfpt1	0.111968	0.252131	-0.140163		0.486039	0.356633	0.129406
Q9Z2Z9	Gfpt2	-0.910999	-0.906006	-0.004993		-0.0961459	-0.153801	0.0576551
Q8R0H9	Gga1	-0.0801085	0.295574	-0.375683		-0.0265281	-0.000133472	-0.0263946
Q6P5E6	Gga2	-0.140282	-0.17987	0.039588		-0.234182	-0.310857	0.076675
Q8BMI3;A2A9W7;S4R2D2;A2A9W5	Gga3	-0.226618	0.134993	-0.361611		0.186964	0.0119631	0.175001
Q9D7X8	Ggct	-0.444069	-0.34989	-0.094179		-0.228482	-0.485184	0.256702
H7BX83;Q5SV77;E9Q389;F6Y247	Ggnbp2	0.175619	0.248722	-0.073103		0.0256321	-0.0114072	0.0370393
Q91VC9	Ghitm	0.198809	0.0797105	0.119099		0.236065	0.0925679	0.143497
Q99MR1	Gigyf1	-0.170946	-0.132157	-0.038789		0.263566	0.0191969	0.244369
G3UYG6;Q6Y7W8;G3UWR2;G3UYR9;G3UZX7;E9Q2M5;G3UZW5;G3UZS9;G3UXF2;G3UWT6;G3UYH4;E9Q295;REV__E9Q340;REV__E9Q307;REV__E9PWW4;REV__F6RYD0;REV__F6RUK9;REV__E9PWB1;REV__Q6PDH0;REV__D3Z4N0;REV__D3Z0X5	Gigyf2	-0.0128637	0.0844393	-0.097303		-0.0351382	0.0810311	-0.116169
Q9CZ15	Gins1	0.0681109	0.200469	-0.132358		0.27368	0.247536	0.026144
Q9D600	Gins2	0.089098	0.467497	-0.378399		0.272575	0.473776	-0.201201
Q9CY94	Gins3	-0.0976611	-0.0217284	-0.0759327		0.188316	-0.0914716	0.279788
Q99LZ3	Gins4	-0.0295993	-0.18691	0.157311		0.313973	0.0478112	0.266162	increased translation
Q9Z0G0;Q8R5M0	Gipc1	0.377688	0.500311	-0.122623		0.512971	0.182271	0.3307	increased translation
Q5F258;Q68FF6	Git1	-0.0998081	0.0396948	-0.139503		0.330706	-0.0704468	0.401153	increased translation
Q8BX05	Gk5	0.259378	0.113559	0.145819		-0.02954	-0.0182163	-0.0113237
Q8BGZ6;P51569;A2BDV6	Gla	0.371122	0.219381	0.151741		0.12636	0.367488	-0.241128
P23780	Glb1	0.469826	0.686611	-0.216785		0.440376	0.797373	-0.356997
Q91W43	Gldc	-0.739271	-1.63043	0.891159		-0.800153	-0.860465	0.060312
Q8R322	Gle1	0.331244	-0.272793	0.604037	increased translation	0.118731	0.0253141	0.0934169
F8WHM5;Q61543;F6RSH1;E9PWD8	Glg1	0.248929	0.00755958	0.241369		-0.0502512	-0.316138	0.265887
Q9CYL5;B1AWD6	Glipr2	-0.368118	-0.176325	-0.191793		-0.588369	-0.0658499	-0.522519
Q8BZM1;Q3T9A5;D6RGR3;D3Z0L3	Glmn	-0.197655	0.0279483	-0.225603		0.357942	-0.0468498	0.404792	increased translation
Q9CPU0	Glo1	-0.117287	-0.143152	0.025865		0.269153	-0.0500463	0.319199	increased translation
Q9CPV4;E9Q197;F6ZTG3;F7BB55;E9Q055	Glod4	-0.165231	-0.17941	0.014179		0.32137	0.158524	0.162846
Q9QUH0	Glrx	0.469016	1.696	-1.22698		0.02769	0.202661	-0.174971
Q9CQM9	Glrx3	-0.291899	-0.19791	-0.093989		-0.0895074	-0.316543	0.227036
Q80Y14	Glrx5	0.102403	-0.071755	0.174158		0.123723	0.137251	-0.013528
D3Z7P3;D3Z7P4;F7B327	Gls	0.237207	-0.444789	0.681996	increased translation	0.193431	-0.159996	0.353427
Q571F8;F6WPK7;F6SJZ7;D6RI88;E0CYF7;E0CXA4	Gls2	0.129038	-0.10772	0.236758		0.0510701	0.11053	-0.0594599
Q9JL62;D3Z1H9;D3Z1H8	Gltp	0.101452	0.251344	-0.149892		-0.264913	-0.203297	-0.061616
Q8BK35	Gltscr2	0.452931	0.185332	0.267599	increased translation	0.083814	-0.000513553	0.0843276
P26443;CON__sw|P00366_CONT|CONT_DHE3_BOVIN;F7CFA5	Glud1	0.656172	0.0342383	0.621934	increased translation	0.930498	0.200751	0.729747	increased translation
P15105;D3YVK1;D3Z121	Glul	-1.09119	-1.476	0.38481		0.340729	0.452931	-0.112202
D3YYT1;Q922P9	Glyr1	0.181271	-0.176429	0.3577		-0.118223	-0.164698	0.046475
Q3TQP0;Q9CQY2;D3YZS0	Gm10767	-0.331161	-0.280323	-0.050838		-0.124778	0.339479	-0.464257
E9Q368	Gm17296	-0.33464	0.0058014	-0.340441		-0.207282	-0.736991	0.529709
Q60648	Gm2a	0.509217	0.560217	-0.051		0.174391	-0.230129	0.40452
Q8K0C9	Gmds	-0.621234	-0.380454	-0.24078		-0.525868	-0.53817	0.012302
Q9JL60	Gmeb1	0.209959	-0.00772556	0.217685		-0.0302888	-0.0812761	0.0509873
Q9CQI3;D3YY93	Gmfb	-0.275918	-0.202465	-0.073453		0.219975	-0.166528	0.386503	increased translation
H3BJJ1;H3BLK4;O88513;H3BJH3	Gmnn	-0.200725	0.135322	-0.336047		0.070009	0.0132553	0.0567537
Q922H4;D3Z0T7;D3YVK2;D3Z5Z5;D3Z3L0;D3Z3M0;D3Z2L8;D3Z2T0	Gmppa	-0.0570073	0.272865	-0.329872		-0.021393	0.495145	-0.516538
Q8BTZ7	Gmppb	0.0120858	0.292921	-0.280835		0.258934	0.555192	-0.296258
Q99L27	Gmpr2	-0.312956	-0.291099	-0.021857		0.158541	0.0779451	0.0805959
Q3THK7	Gmps	-0.383731	-0.324372	-0.059359		-0.212654	-0.426293	0.213639
P21278	Gna11	0.412356	0.442274	-0.029918		-0.0411247	0.26461	-0.305735
P27601;Q9D034	Gna13	0.724112	0.390489	0.333623	increased translation	0.0841291	0.376379	-0.29225
P08752	Gnai2	0.617012	0.484805	0.132207		-0.524082	-0.169058	-0.355024
Q9DC51	Gnai3	-0.213122	-0.228679	0.015557		-0.621204	-0.165923	-0.455281
P21279	Gnaq	0.662147	-0.0621681	0.724315	increased translation	-0.0706922	-0.224025	0.153333
P62874;H3BKR2;H3BLF7;Q61011	Gnb1	0.392159	0.00879497	0.383364	increased translation	-0.518757	-0.290885	-0.227872
P62880;E9QKR0;D3YZX3;D3Z1M1;D3Z1T4;E9PWM7	Gnb2	0.56182	0.27052	0.2913	increased translation	0.155783	0.295448	-0.139665
P68040	Gnb2l1	-0.0594382	0.209205	-0.268643		0.0100638	0.016418	-0.0063542
Q3UW64;Q91WG8;G3UX23;G3UYD5;G3UZ98;F6SHH4;G3UWV5;F6WD11;F7BWW0;G3UX49	Gne	-0.747719	-0.708891	-0.038828		-0.622559	-1.00108	0.378521
P63213	Gng2	0.0666125	0.665378	-0.598766		-1.14973	-0.614062	-0.535668
Q80SZ7;J3QPM9;D3Z7Q3	Gng5	0.830288	0.00825836	0.82203	increased translation	-0.182799	-0.101134	-0.081665
P36916	Gnl1	-0.231508	0.08258	-0.314088		-0.0401553	-0.0732926	0.0331373
Q99LH1;B1ASC2	Gnl2	0.0322544	-0.154967	0.187221		0.115246	0.0263017	0.0889443
Q8CI11;Q5SPX1	Gnl3	0.0219451	-0.322644	0.344589		-0.38764	-0.273877	-0.113763
Q6PGG6;S4R2Q1;A2ALP3	Gnl3l	-0.139836	-0.0895726	-0.0502634		-0.128689	-0.0870032	-0.0416858
P98192;Q05DV2;REV__F6WSV0;REV__F6YJ89;REV__E9QMC2;REV__Q3UVX5	Gnpat	-0.0055121	-0.295608	0.290096		-0.387445	-0.218823	-0.168622
O88958;D3Z0R5	Gnpda1	-0.394937	0.0480285	-0.442966		0.287918	0.343284	-0.055366
Q9CRC9;D3YWR1;G3UXF5;D6RCJ1	Gnpda2	-0.270968	0.243671	-0.514639		0.027168	-0.322942	0.35011
Q9JK38	Gnpnat1	-0.212828	0.0106039	-0.223432		-0.13241	-0.0368086	-0.0956014
Q8BFR4	Gns	-0.157005	-0.394364	0.237359		-0.036865	-0.0719093	0.0350443
Z4YJU8;E9PUQ5;Q921M4;A2AN46;A2AN48;A2AN45;A2AN44;A2AN42	Golga2	0.402678	0.38481	0.017868		0.356125	0.342169	0.013956
Q91VW5	Golga4	0.22897	0.191589	0.037381		0.122672	-0.0166004	0.139272
Q9QYE6	Golga5	0.180979	0.0705653	0.110414		0.0297603	0.174887	-0.145127
Q91W53	Golga7	0.0369539	0.0558468	-0.0188929		-0.471703	-0.0736013	-0.398102
E9PVZ8;E9QAH1;E9Q028;Q9CTU9	Golgb1	0.216296	0.113488	0.102808		-0.024063	0.379252	-0.403315
Q91XA2	Golm1	0.379393	0.205685	0.173708		-0.10522	0.124775	-0.229995
Q9CRA5	Golph3	-0.114915	-0.0930066	-0.0219084		-0.208649	-0.159616	-0.049033
E9Q507;K4DI71;Q9DB00	Gon4l	0.0987297	-0.0774789	0.176209		0.254202	0.062883	0.191319
K3W4Q9;Q8BH60	Gopc	0.0701479	0.0850511	-0.0149032		0.578135	0.255642	0.322493	increased translation
P05201;F7ALS6	Got1	-0.187082	-0.0257709	-0.161311		-0.165799	-0.0147507	-0.151048
P05202	Got2	0.26949	-0.13394	0.40343	increased translation	0.275661	-0.282698	0.558359	increased translation
D6RET6;Q9DBM1;D6RJ67	Gpatch1	0.200451	0.0675616	0.132889		-0.0441907	0.218159	-0.26235
Q3TFK5	Gpatch4	0.0675999	-0.153049	0.220649		-0.154832	-0.0335078	-0.121324
A2A6A1;F6QGP8	Gpatch8	-0.0828037	-0.0566199	-0.0261838		-0.119101	-0.191074	0.071973
P51655;Q8R3X6;Q9R087	Gpc4	1.11971	1.23597	-0.11626		0.838583	1.30779	-0.469207
Q3ULJ0;D3Z0L6;E0CXN5;P13707	Gpd1l	-0.332654	-0.162233	-0.170421		-0.330507	-0.173648	-0.156859
Q64521;A2AQR0	Gpd2	0.158775	-0.312614	0.471389		-0.30124	-0.625594	0.324354
A0JNY3;Q8BUV3	Gphn	-0.338134	0.00137742	-0.339511		-0.127712	0.303967	-0.431679
Q56A08;F6XU64	Gpkow	0.206357	-0.065677	0.272034	increased translation	0.152118	0.39637	-0.244252
Q8VCE2;D3Z3X7;D6RCY0	Gpn1	-0.347132	-0.190158	-0.156974		0.207627	0.166259	0.041368
Q9D3W4;F7CWA0;F6WZX5	Gpn3	-0.0513526	0.0800777	-0.13143		0.0626002	0.12079	-0.0581898
Q8BUV8	Gpr107	0.323387	0.745934	-0.422547		-0.118267	0.407199	-0.525466
Q5U4C1	Gprasp1	-0.192642	-0.140861	-0.051781		-0.136077	-0.0646151	-0.0714619
G3UXW9;Q3MIA8;Q99LD4;B1ATU4	Gps1	-0.034806	0.0360403	-0.0708463		0.12641	-0.240121	0.366531
Q8BGT5;D6RFQ8	Gpt2	0.387214	0.196163	0.191051		-0.653093	-0.165765	-0.487328
P11352	Gpx1	0.800853	0.312989	0.487864	increased translation	1.23372	0.814784	0.418936	increased translation
Q76LV0;O70325;S4R1E5;Q91XR9	Gpx4	0.148579	-0.199341	0.34792		0.805124	-0.417261	1.22239	increased translation
Q99LJ6	Gpx7	0.336767	-0.0315744	0.368341	increased translation	0.414283	0.078903	0.33538	increased translation
Q60760;Q5SUW3;Q5SUW0;B1ATS8;B1ATS7	Grb10	-0.410244	-1.25211	0.841866		0.405471	0.420959	-0.015488
Q60631;B1AT92;B1AT95	Grb2	0.0179553	0.0763276	-0.0583723		0.0418397	-0.00350652	0.0453462
Q03160;A2A555	Grb7	-0.917414	-1.35861	0.441196		-0.485543	-0.859752	0.374209
Q91Z53;D6REG4;B1AXQ0	Grhpr	-0.00564843	0.195728	-0.201376		-0.211345	-0.104629	-0.106716
Q99LP6	Grpel1	0.328217	-0.168542	0.496759	increased translation	0.533878	0.239066	0.294812	increased translation
O88396	Grpel2	-0.136019	-0.108923	-0.027096		-0.200129	-0.135723	-0.064406
Q8C5Q4;E9Q179;D3YUN1;D3YV30	Grsf1	0.881536	1.11797	-0.236434		0.4631	0.0345567	0.428543	increased translation
Q9D3N8	Grtp1	0.136607	-0.293689	0.430296		-0.288436	-0.0663601	-0.222076
Q810D6;D6REU5;F7CPC6	Grwd1	0.00145292	-0.310287	0.31174		0.0184147	-0.0490587	0.0674734
Q3U3C9	Gse1	-0.204394	-0.881571	0.677177		0.194828	-0.363788	0.558616
E9QAQ5;Q9WV60	Gsk3b	0.0493803	0.158659	-0.109279		-0.0262347	0.0377748	-0.0640095
P13020	Gsn	-0.593952	-1.23079	0.636838		-0.498584	0.692284	-1.19087
Q8R050;REV__S4R1J5;REV__S4R2R4;REV__Q05921	Gspt1	-0.551602	-0.445418	-0.106184		-0.361482	-0.320724	-0.040758
Q149F3;F7CE88	Gspt2	-0.122144	0.146073	-0.268217		-0.313144	-0.157723	-0.155421
P47791	Gsr	0.264796	-0.107972	0.372768	increased translation	-0.0408157	-0.702745	0.661929
P51855;Q3UEE2;H3BKH4;A2AQN7;A2AQN9;REV__P70451	Gss	0.607129	1.12579	-0.518661		-0.0304208	0.082403	-0.112824
P24472;F6SC55;P13745	Gsta4	-0.0331269	-0.129348	0.0962211		-0.325269	-0.506644	0.181375
P10649;A2AE89;F6WHQ7	Gstm1	-0.101425	0.182402	-0.283827		-0.632956	-1.43364	0.800684
P48774;E9PVM7;E9PV63;E9Q024;E9Q5L9;J3QQ61	Gstm5	-0.758984	-0.73256	-0.026424		-0.623798	-0.691233	0.067435
O09131;D3Z1Q9;Q8K2Q2	Gsto1	0.65213	-0.376675	1.0288	increased translation	0.960603	0.434656	0.525947	increased translation
P19157;F6RWR5	Gstp1	-0.186814	0.290387	-0.477201		-0.16517	0.70899	-0.87416
Q61133	Gstt2	-1.24688	-1.47374	0.22686		-0.853447	-0.36125	-0.492197
Q9WVL0	Gstz1	-0.0461054	0.23321	-0.279315		0.474424	0.687413	-0.212989
P62915	Gtf2b	-0.037953	0.170619	-0.208572		-0.069721	-0.0408509	-0.0288701
Q9D0D5	Gtf2e1	-0.259809	-0.288931	0.029122		0.0242299	-0.026529	0.0507589
Q9D902	Gtf2e2	-0.309828	-0.193526	-0.116302		0.133388	-0.265417	0.398805
Q3THK3	Gtf2f1	-0.0971678	-0.0188866	-0.0782812		0.376239	0.257968	0.118271
Q8R0A0	Gtf2f2	-0.254427	-0.0943101	-0.160117		0.21634	0.223392	-0.007052
G3X8R4;E9QKD9;Q9DBA9;E9PWY2;D6RJL7	Gtf2h1	0.185184	-0.417421	0.602605		-0.0267178	-0.00386937	-0.0228484
Q91YN8;Q9JIB4;Q8C5I2;S4R2R0	Gtf2h2	0.201275	-0.0361816	0.237457		0.0116928	-0.151128	0.162821
Q8VD76	Gtf2h3	0.22532	-0.318876	0.544196	increased translation	-0.212632	0.176595	-0.389227
O70422;E0CXV5;E0CY64;E0CYM3;E0CYK8	Gtf2h4	0.0800127	-0.187721	0.267734		-0.26428	-0.117676	-0.146604
Q8K2X8	Gtf2h5	0.158969	-0.20202	0.360989		0.0484136	0.19574	-0.147326
Q3UHU8;Q9ESZ8;G3UYD0;G3UYJ6;G3UWV2;G3UYD7;G3UZU4;G3UX27;G3UY14	Gtf2i	-0.748225	-0.779273	0.031048		-0.534595	-0.727665	0.19307
Q8K284	Gtf3c1	0.246589	0.0521727	0.194416		0.0869071	0.146084	-0.0591769
Q3TMP1	Gtf3c3	0.283941	-0.0592736	0.343215	increased translation	0.0774667	-0.219304	0.296771
Q8BMQ2;E9Q2B0	Gtf3c4	0.267208	-0.0374977	0.304706	increased translation	0.248032	0.0942416	0.15379
Q8R2T8;H3BJX5	Gtf3c5	0.0587944	0.0240916	0.0347028		0.190722	0.139842	0.05088
O08582	Gtpbp1	-0.293341	-0.326747	0.033406		-0.196798	-0.160716	-0.036082
Q8K013;F8WHJ2;D3Z4U2;D6RCG6;F6WSS0;F6TIN5	Gtpbp10	-0.218504	-0.386816	0.168312		0.237075	0.053841	0.183234
E9PWV7;Q923K4;D6RDC6	Gtpbp3	0.127957	-0.0778677	0.205825		-0.00820779	-0.136314	0.128106
Q99ME9	Gtpbp4	0.0340859	-0.214068	0.248154		-0.0209654	-0.190538	0.169573
F6SMJ7;Q9CY28;F6XXP5	Gtpbp8	-0.0942999	0.303591	-0.397891		0.352773	0.272195	0.080578
Q8R080	Gtse1	-0.462256	-0.46737	0.005114		0.00342998	-0.128672	0.132102
Q8C3X4;G3UWY0;F6ZM03	Guf1	-0.14455	0.216982	-0.361532		-0.136053	-0.0463899	-0.0896631
Q564G0;E9Q7K1;Q64520	Guk1	-0.390799	-0.352965	-0.037834		0.0952053	-0.119165	0.21437
P12265;Q99KJ6;D3YY48	Gusb	0.186737	0.172417	0.01432		-0.4918	-0.530625	0.038825
D3Z0Q6;Q9Z1E4	Gys1	1.25385	0.0465823	1.20727	increased translation	1.13668	0.842738	0.293942	increased translation
P10922	H1f0	0.325889	-0.0140949	0.339984	increased translation	-0.2179	-0.103298	-0.114602
Q80ZM5	H1fx	-0.00730889	0.063853	-0.0711619		-0.173821	0.169108	-0.342929
Q3THW5;P0C0S6;Q3UA95;G3UWL7;Q8R029	H2afv	0.377216	0.149421	0.227795		-0.165808	0.400448	-0.566256
P27661	H2afx	0.658815	-0.00939957	0.668215	increased translation	0.0347295	-0.327701	0.362431
Q9QZQ8	H2afy	0.400176	0.456965	-0.056789		-0.406751	-0.245882	-0.160869
Q8CCK0	H2afy2	-0.157341	-0.120575	-0.036766		-0.636687	-0.799772	0.163085
A2A7A7;Q8CFX1;A2A7A8	H6pd	0.631085	0.0174867	0.613598	increased translation	-0.214034	-0.216703	0.002669
Q61425	Hadh	0.70801	0.369752	0.338258	increased translation	0.494947	-0.0720896	0.567037	increased translation
Q8BMS1	Hadha	0.162682	0.164729	-0.002047		0.0737482	0.31473	-0.240982
Q99JY0;D3YXU1	Hadhb	0.0755472	0.019961	0.0555862		0.122609	0.27175	-0.149141
G5E8T9;Q99KB8;E9PYA3;E9Q2H8;D3YWI0;D3YUX8;D3YV58	Hagh	0.00258625	0.165526	-0.16294		0.286135	0.255767	0.030368
Q61035	Hars	-0.35113	-0.20637	-0.14476		-0.280535	-0.152548	-0.127987
Q99KK9;G5E823	Hars2	0.0597284	0.160454	-0.100726		0.457413	0.322062	0.135351
Q8BY71;A2ATU9	Hat1	-0.39979	-0.0458199	-0.35397		-0.444424	-0.125251	-0.319173
Q8BHX1	Haus1	-0.0239588	0.181735	-0.205694		0.157394	-0.100812	0.258206
Q9CQS9;H7BWZ0	Haus2	0.110057	0.207423	-0.097366		0.16674	0.0820477	0.0846923
Q8QZX2	Haus3	0.0732871	0.0494491	0.023838		0.0931786	-0.0897242	0.182903
Q8BFT2	Haus4	-0.159155	-0.0710042	-0.0881508		0.0189896	-0.00654205	0.0255316
Q9D786	Haus5	0.0419491	0.273791	-0.231842		0.0279749	0.166355	-0.13838
Q6NV99;B1AXR2	Haus6	-0.00238481	0.118229	-0.120614		0.075452	0.175057	-0.099605
Q8BKT8	Haus7	-0.0098654	0.481177	-0.491042		-0.0718251	0.220992	-0.292817
Q99L00;D6RCV2	Haus8	0.177845	0.298575	-0.12073		0.110512	-0.168895	0.279407
O35387	Hax1	0.531637	0.203442	0.328195	increased translation	0.015589	-0.188203	0.203792
Q69ZS7	Hbs1l	-0.28987	-0.21824	-0.07163		-0.319082	-0.0801017	-0.23898
P53702;G3UXK7	Hccs	0.33836	0.0248628	0.313497	increased translation	0.268352	-0.318884	0.587236	increased translation
Q61191;B1AUX2;F6SJS2	Hcfc1	0.0540556	-0.183495	0.237551		-0.114123	-0.193466	0.079343
F6UND7;P08103	Hck	-0.458283	-2.07125	1.61297		0.0741829	0.535427	-0.461244
O09106;D3YYI8	Hdac1	0.224997	0.0817949	0.143202		0.0965393	-0.1742	0.270739
P70288;Q8BQ10	Hdac2	0.335588	0.204404	0.131184		0.302017	0.442296	-0.140279
Q3UM33;O88895	Hdac3	0.058504	-0.055682	0.114186		-0.210143	-0.147632	-0.062511
Q9Z2V5;F6Q3W9;B1AUA8	Hdac6	-0.0179451	-0.138142	0.120197		0.128788	0.134853	-0.006065
Q3SXD3;E0CYK6	Hddc2	-0.0726916	0.133703	-0.206395		-0.24852	-0.589904	0.341384
P51859;E0CXA0;E0CYW7	Hdgf	-0.287191	-0.244044	-0.043147		-0.225222	-0.405162	0.17994
Q3UMU9	Hdgfrp2	0.513419	0.0746764	0.438743	increased translation	0.194151	0.205728	-0.011577
D6RI20;Q9CR20;J3QMQ2	Hdhd2	0.236053	-0.0659167	0.30197	increased translation	0.184653	0.10205	0.082603
Q3UGR5;D3YZI3;D3YUN7	Hdhd2	-0.172175	-0.0659167	-0.106258		0.0797711	0.10205	-0.0222789
Q8VDJ3	Hdlbp	-0.161165	-0.184196	0.023031		-0.20202	0.0977484	-0.299768
G3X9B1	Heatr1	-0.0886565	-0.366984	0.278327		-0.621986	-0.0570887	-0.564897
Q8BQM4;E9PWH6	Heatr3	-0.189997	-0.289304	0.099307		0.00388046	-0.207109	0.210989
Q5PRF0	Heatr5a	0.0171846	-0.0821816	0.0993662		-0.567106	-0.0722603	-0.494846
Q8C547	Heatr5b	-0.352922	0.143242	-0.496164		-0.389011	0.360669	-0.74968
Q9R257	Hebp1	0.549005	0.662111	-0.113106		0.658591	0.931476	-0.272885
F8WIE5;Q69ZR2	Hectd1	0.0392182	-0.426974	0.466192		-0.0809351	-0.0560807	-0.0248544
Q6NVF4;D6RGT6	Helb	-0.0514453	-0.135285	0.0838397		-0.101231	-0.00860152	-0.0926295
Q60848;D3Z414	Hells	-0.125367	-0.132981	0.007614		-0.247249	-0.34767	0.100421
Q6DFV5;A2AAU3;A2AAU5	Helz	0.0267683	-0.359328	0.386096		-0.279909	-0.237712	-0.042197
E9PZP8;F6RXM1	Herc1	-0.161807	-0.700571	0.538764		-0.139684	-0.371772	0.232088
Q6PAV2	Herc4	-0.371231	0.283605	-0.654836		-0.267313	0.2755	-0.542813
P29416	Hexa	0.622011	0.396821	0.22519		-0.0707714	0.0511137	-0.121885
P20060	Hexb	0.398462	0.867307	-0.468845		-0.116547	-0.0648127	-0.0517343
Q8R409	Hexim1	-0.0785677	-0.326522	0.247954		-0.168375	-0.160374	-0.008001
B1ATZ0;B1ATZ1;Q3UMA3;Q99LI8;B1ATY9;F6VV02	Hgs	0.0996318	0.215087	-0.115455		0.242852	0.240711	0.002141
Q99L13	Hibadh	0.105409	-0.0106666	0.116076		0.0852389	0.327604	-0.242365
Q8QZS1;E0CX19	Hibch	0.0604243	-0.019361	0.0797853		0.266094	0.343718	-0.077624
P70349;B0R1E3	Hint1	-0.169834	-0.0422314	-0.127603		0.522137	-0.0624442	0.584581	increased translation
Q9D0S9	Hint2	0.292721	0.125619	0.167102		0.295069	0.168124	0.126945
Q9CPS6;F8WH96;E9Q7F8	Hint3	0.0230883	0.212442	-0.189354		-0.512051	0.0569096	-0.568961
Q8VD75	Hip1	0.78051	0.102596	0.677914	increased translation	-0.251222	-0.323562	0.07234
Q9JKY5;F7DCR9	Hip1r	-0.916135	-0.671335	-0.2448		-0.191886	-0.685941	0.494055
Q61666	Hira	0.0489615	-0.147854	0.196816		-0.0367987	-0.261123	0.224324
Q8BLH7;D3YWU7	Hirip3	-0.472837	-0.224395	-0.248442		-0.387929	-0.114396	-0.273533
P43275	Hist1h1a	0.506312	-0.301532	0.807844	increased translation	0.160795	-0.682713	0.843508
P43276	Hist1h1b	0.39895	-1.1178	1.51675	increased translation	0.833273	-0.168197	1.00147	increased translation
P15864	Hist1h1c	0.626765	-0.427557	1.05432	increased translation	0.202487	0.65207	-0.449583
P43277	Hist1h1d	0.297403	-0.139475	0.436878	increased translation	0.870948	0.181509	0.689439	increased translation
P43274	Hist1h1e	0.462343	-0.730036	1.19238	increased translation	1.22189	0.467747	0.754143	increased translation
P84228	Hist1h3b	-0.273095	-0.28941	0.016315		-0.870728	-0.244102	-0.626626
P62806	Hist1h4a	0.160232	-0.902299	1.06253		0.0142971	-0.337612	0.351909
E9QKG8;Q6PG16;E9Q4T0;D6RI36;F6XR06	Hjurp	0.0256216	0.175403	-0.149781		-0.148461	0.194802	-0.343263
G3UVV4;P17710;D3YYR4;D3Z365;B4YB29;D3Z105	Hk1	0.691054	0.684246	0.006808		-0.0296533	0.112839	-0.142492
O08528;E9Q3Z4;E9Q8S8;Q3TRM8	Hk2	0.268991	0.105892	0.163099		0.343642	0.168615	0.175027
Q6PCN7;E9PVX5;G3UVU1	Hltf	-0.652566	-0.548635	-0.103931		-0.338074	-0.938097	0.600023
P22907	Hmbs	-0.196644	0.0541314	-0.250775		0.0411471	0.169638	-0.128491
Q9DC33	Hmg20a	-0.0214135	0.172642	-0.194055		0.0185177	0.0663212	-0.0478035
P17095	Hmga1	-0.378609	-0.217284	-0.161325		-0.0578288	-0.349673	0.291844
P63158;D3YZ18;D3YVC6	Hmgb1	-0.265224	-0.18051	-0.084714		-0.00298211	-0.184962	0.18198
P30681	Hmgb2	-0.160453	-0.165164	0.004711		0.0600551	-0.364575	0.42463
A2AP78;G5E920;O54879	Hmgb3	-0.0816287	0.249886	-0.331515		-0.170966	-0.850287	0.679321
P38060;V9GXD2;V9GWZ9	Hmgcl	0.454001	0.185725	0.268276	increased translation	0.0544302	0.289643	-0.235213
Q8JZK9;P54869	Hmgcs1	0.0792378	-0.440789	0.520027		0.229126	0.224361	0.004765
D3Z607;P18608	Hmgn1	0.088082	-0.19534	0.283422		-0.0816844	0.0395096	-0.121194
Q5XK38;A3KGL9;F6W687;P09602;B7ZCQ3;E9Q2Z4;J3QM43	Hmgn2	0.211058	-0.153007	0.364065	increased translation	-0.0648219	-0.123272	0.0584501
Q9JL35	Hmgn5	-0.264338	-0.747637	0.483299		-0.649997	-1.18027	0.530273
Q00547	Hmmr	-0.353081	-0.201896	-0.151185		-0.527676	-0.141641	-0.386035
P14901;H3BKP1	Hmox1	-0.312431	-1.00524	0.692809		-0.165917	-0.992379	0.826462
O70252;D3YX62;D3YXN4;D3Z4A2	Hmox2	-0.00741228	-0.152231	0.144819		0.122633	-0.0395637	0.162197
P97825	Hn1	-0.190581	-0.110929	-0.079652		-0.035684	-0.195174	0.15949
Q6PGH2;Q6UY53	Hn1l	0.0297837	0.0722612	-0.0424775		0.376867	-0.179871	0.556738	increased translation
Q9CX86	Hnrnpa0	0.67337	-0.0530456	0.726416	increased translation	-0.162761	-0.105996	-0.056765
Q5EBP8;P49312	Hnrnpa1	0.707234	-0.0595599	0.766794	increased translation	0.420177	-0.453335	0.873512	increased translation
O88569	Hnrnpa2b1	0.406462	-0.314498	0.72096	increased translation	0.0211033	-0.228554	0.249657
A2AL12;Q8BG05;J3QNY1;E9Q7H5;B2RXM2;A2AL13	Hnrnpa3	0.697746	0.0862405	0.611506	increased translation	-0.213797	-0.096503	-0.117294
Q99020;Q20BD0;Q80XR6	Hnrnpab	0.0505924	-0.288001	0.338593		-0.0517694	-0.15543	0.103661
Q9Z204	Hnrnpc	0.448202	-0.212274	0.660476	increased translation	0.25591	-0.0469633	0.302873	increased translation
Q60668	Hnrnpd	0.455716	-0.142833	0.598549	increased translation	-0.16511	-0.226992	0.061882
Q9Z2X1;J3QMQ5;J3QM80;J3QMT0;J3QP45;J3QNH2;J3QMV8	Hnrnpf	0.18186	0.313147	-0.131287		-0.0216245	0.0348806	-0.0565051
Q8C2Q7;O35737;D3Z6Y3	Hnrnph1	0.347957	-0.693223	1.04118	increased translation	-0.295168	-0.507729	0.212561
P70333;J3QPH6	Hnrnph2	0.0704524	-0.113511	0.183963		-0.112131	0.030606	-0.142737
D3Z3N4;D3YWT1	Hnrnph3	0.11514	-0.39414	0.50928		0.0391631	-0.142737	0.1819
B2M1R6;P61979;H3BKD0;D3Z5X4;H3BLL4;D3YWG1;H3BK96;H3BKI8;H3BLP7;Q8BT23;H3BJ43;H3BJS9	Hnrnpk	0.143312	-0.191843	0.335155		-0.250365	-0.220967	-0.029398
Q9D0E1	Hnrnpm	0.323944	-0.00581047	0.329754	increased translation	-0.0891617	-0.0813361	-0.0078256
Q8VHM5;F7B5B5;A2AW41;V9GWW3;S4R1E9;A2AW40	Hnrnpr	0.110583	-0.0795044	0.190087		-0.255992	-0.176407	-0.079585
Q8VEK3;G3XA10	Hnrnpu	0.225451	-0.207552	0.433003	increased translation	-0.397205	-0.107634	-0.289571
Q8VDM6	Hnrnpul1	0.0794173	0.0533188	0.0260985		-0.133719	0.116417	-0.250136
Q00PI9	Hnrnpul2	0.393184	0.128273	0.264911	increased translation	-0.035222	0.194029	-0.229251
Q9Z2Y3;E9Q0I8;E9Q0I7;D3Z6A7;D3Z6A8;Q3UVL6;D3Z6A9	Homer1	0.0821195	-0.0568923	0.139012		-0.15945	-0.448355	0.288905
Q8BIL5;Q8BJ23	Hook1	-0.514437	-1.18131	0.666873		-0.150358	-0.820309	0.669951
Q7TMK6	Hook2	-0.104532	-0.312444	0.207912		0.00817195	-0.438208	0.44638
Q8BUK6;F6W1A2	Hook3	0.0315574	0.356444	-0.324887		-0.230193	-0.481949	0.251756
Z4YKA3;Z4YKB8;Q3TEA8;A2AM65;A2AM62;A2AM63;A2AM70	Hp1bp3	0.644869	0.0189761	0.625893	increased translation	0.0482071	0.0613086	-0.0131015
Q8K248	Hpdl	-0.139455	-0.543972	0.404517		0.272815	0.235164	0.037651
P52760	Hrsp12	-0.380539	-0.376832	-0.003707		0.0753362	0.0267449	0.0485913
Q3TC93	Hs1bp3	0.0822804	0.153512	-0.0712316		0.152903	0.0272649	0.125638
Q8R3H7	Hs2st1	0.347321	-0.0227273	0.370048	increased translation	0.143891	0.0849561	0.0589349
Q9CQZ1	Hsbp1	-0.162931	-0.0399114	-0.12302		0.0257191	-0.0316189	0.057338
Q8K3A0;F6UL52;F6WN43	Hscb	0.687676	0.395022	0.292654	increased translation	0.797736	0.42971	0.368026	increased translation
Q99N15;A2AFQ2;O08756	Hsd17b10	0.474624	0.335327	0.139297		0.160662	-0.0752615	0.235924
Q9EQ06	Hsd17b11	0.127616	-0.00343753	0.131054		0.0466957	0.762767	-0.716071
O70503	Hsd17b12	-0.0136034	0.208762	-0.222365		-0.0154609	0.200357	-0.215818
E9Q3D4;D3YTP9	Hsd17b14	-1.57534	-1.04508	-0.53026		-0.176724	-0.0592709	-0.117453
P51660	Hsd17b4	0.217783	-0.0440271	0.26181	increased translation	-0.0698599	-0.138002	0.0681421
Q2TPA8;B1AX78;B1AX77	Hsdl2	0.342461	0.195584	0.146877		-0.370015	0.0233094	-0.393324
P38532	Hsf1	-0.168197	0.299565	-0.467762		0.0844982	0.22342	-0.138922
Q9D4G2;F6UJ67	Hsf2bp	0.285146	0.101722	0.183424		0.189823	0.015521	0.174302
P07901;B7ZC50;B7ZC49;A2A6A2	Hsp90aa1	-0.107883	-0.237053	0.12917		-0.300749	0.023664	-0.324413
P11499;E9Q3D6;E9PX27;D3Z1R1	Hsp90ab1	0.020458	-0.0399853	0.0604433		0.421359	0.0596548	0.361704	increased translation
P08113;F7C312	Hsp90b1	0.376252	-0.127852	0.504104	increased translation	-0.069036	0.0362169	-0.105253
Q8BM72;D3Z0Y0	Hspa13	0.232782	0.127251	0.105531		0.506514	0.04807	0.458444	increased translation
Q99M31;F6QKP8;D6RJ26	Hspa14	-0.228986	-0.0395916	-0.189394		-0.00544502	-0.111776	0.106331
Q61696;P17879	Hspa1a	-0.255289	-0.485119	0.22983		0.0399796	0.139019	-0.0990394
P17156;REV__S4R2C6;REV__S4R2A8;REV__F6RL59;REV__Q9CYG3;REV__S4R1Y6;REV__F6RCJ3;REV__F6YKN8	Hspa2	0.126775	0.440635	-0.31386		-0.444832	-0.644078	0.199246
Q3U2G2;Q61316	Hspa4	-0.232915	-0.162477	-0.070438		0.324667	0.236103	0.088564
P20029	Hspa5	0.426959	-0.317502	0.744461	increased translation	0.360977	0.172251	0.188726
P63017;Q504P4;D3Z5E2;D3YW43	Hspa8	-0.143453	-0.311696	0.168243		0.440737	0.0775682	0.363169	increased translation
P38647	Hspa9	0.564955	-0.0308393	0.595794	increased translation	0.174568	0.0206791	0.153889
P14602;D3YZ06	Hspb1	-0.00639182	-0.0808871	0.0744953		0.00617233	0.125031	-0.118859
Q8BK58	Hspbap1	-0.331871	-0.232923	-0.098948		-0.343916	-0.404269	0.060353
Q99P31	Hspbp1	-0.0788067	0.0661009	-0.144908		-0.181979	0.112086	-0.294065
P63038;D3Z2F2;D3Z7J9	Hspd1	0.276061	-0.196405	0.472466	increased translation	0.417558	0.0660317	0.351526	increased translation
Q64433	Hspe1	0.322633	-0.0188134	0.341446	increased translation	0.514195	0.0812563	0.432939	increased translation
B1B0C7;E9PZ16;Q05793	Hspg2	0.0693065	0.0752392	-0.0059327		0.0827636	0.280845	-0.198081
Q61699;E9Q0U7;D3Z027;D3Z3I9	Hsph1	-0.340064	0.155205	-0.495269		0.05497	0.995115	-0.940145
Q8BGC0	Htatsf1	0.033036	0.527607	-0.494571		0.175597	-0.0769224	0.252519
Q9JIY5;D3YX27;D3YX28;F6TCV0;F6XUR8;S4R1B3;S4R1A8;A2RT60	Htra2	0.523735	0.961222	-0.437487		0.595557	0.594618	0.000939
G3X9H5;P42859	Htt	0.0750074	0.134699	-0.0596916		-0.374763	-0.0402335	-0.33453
Q8BQY8	Hus1	-0.30853	0.0282297	-0.33676		0.145582	0.000902819	0.144679
A2AFQ0;Q7TMY8;F6XP90;F6UYC1	Huwe1	-0.242546	-0.308089	0.065543		-0.637148	-0.301141	-0.336007
Q9JKR6;F6TRP3;E0CYZ2	Hyou1	0.475533	0.177699	0.297834	increased translation	0.691902	0.418911	0.272991	increased translation
Q9DB29	Iah1	0.312332	0.183053	0.129279		0.188852	-0.0530749	0.241927
Q8BU30;F6Q6R1;E9Q866	Iars	-0.223978	0.202925	-0.426903		-0.662908	-0.263077	-0.399831
Q8BIJ6;E9PWN2;E9PWN3	Iars2	0.175398	0.145541	0.029857		0.120623	0.0191903	0.101433
Q6ZPR6	Ibtk	-0.415482	-0.162407	-0.253075		-0.17238	-0.205447	0.033067
P13597	Icam1	0.423705	-0.455354	0.879059	increased translation	-0.799786	-0.283176	-0.51661
Q8R035;A2A6T4;D6RHR8	Ict1	-0.0446707	0.151818	-0.196489		0.224805	-0.0154053	0.24021
F6RPJ9;Q9JHR7	Ide	-0.316376	-0.387803	0.071427		-0.352217	-0.599687	0.24747
O88844;D3YVY3	Idh1	0.6877	0.646287	0.041413		-0.144301	0.0483721	-0.192673
P54071;D6RIL6	Idh2	1.05379	1.01753	0.03626		0.450186	0.684213	-0.234027
Q9D6R2	Idh3a	0.183269	-0.00996885	0.193238		-0.0683165	-0.102642	0.0343255
Q91VA7;V9GXV0	Idh3b	0.100266	0.138348	-0.038082		0.0682389	0.460356	-0.392117
P70404	Idh3g	0.102075	0.611302	-0.509227		-0.108933	0.19273	-0.301663
Q9ESY9	Ifi30	-0.249746	-0.161268	-0.088478		-0.537972	-0.247036	-0.290936
Q99J93;E9Q0C7	Ifitm2	0.414243	0.129109	0.285134	increased translation	-0.548704	-0.0721209	-0.476583
Q9CQW9	Ifitm3	0.319353	-0.218165	0.537518	increased translation	-0.319378	-0.539468	0.22009
Q61025;Z4YJL9	Ift20	0.327524	-0.0629257	0.39045	increased translation	0.529042	0.405376	0.123666
Q9D0P8	Ift27	-0.384672	-0.104625	-0.280047		0.617667	0.324453	0.293214	increased translation
Q8K057;D3YWI8;D3Z157	Ift80	0.0904507	0.401473	-0.311022		0.391689	0.582467	-0.190778
Q61249;Q9QZ29	Igbp1	-0.0982791	0.176733	-0.275012		0.178981	0.0381746	0.140806
O88477	Igf2bp1	-0.0867967	0.0237323	-0.110529		-0.307914	-0.342999	0.035085
Q5SF07;A6X8Z3	Igf2bp2	0.451252	0.376762	0.07449		-0.164392	-0.267564	0.103172
Q9CPN8	Igf2bp3	0.576242	1.26665	-0.690408		-0.0379754	0.960989	-0.998964
Q07113;F6SFP4	Igf2r	0.07984	-0.00338041	0.0832204		-0.505745	0.0693511	-0.575096
P47877;D3YU40	Igfbp2	-0.195906	0.914412	-1.11032		-0.546234	0.495937	-1.04217
Q9Z1M8	Ik	0.0145786	-0.0243995	0.0389781		-0.159672	0.0485737	-0.208246
Q7TT37	Ikbkap	-0.126498	-0.0719672	-0.0545308		0.0200189	0.0360798	-0.0160609
Q9CXY6	Ilf2	0.27343	-0.0108065	0.284237	increased translation	-0.0552245	-0.00269085	-0.0525337
Q9Z1X4;Q45VK5	Ilf3	-0.0202281	-0.150072	0.129844		-0.197734	-0.186327	-0.011407
O55222;F6Q5Z1;D3YZA5	Ilk	0.167892	0.0923562	0.0755358		0.0223997	0.19978	-0.17738
Q8R0F6	Ilkap	-0.222439	-0.0791242	-0.143315		-0.0413331	-0.138919	0.0975859
E9PVS5	Immt	0.205555	0.163618	0.041937		0.557377	0.427785	0.129592
Q8CAQ8	Immt	0.105226	0.163618	-0.058392		0.133034	0.427785	-0.294751
Q921Y2	Imp3	-0.188113	0.0254611	-0.213574		-0.263172	-0.127555	-0.135617
Q8VHZ7;F6VY64;D6RCI8	Imp4	-0.0490405	-0.207412	0.158371		-0.238932	0.295552	-0.534484
Q924B0;O55023;Q80ZJ2;D3Z703	Impa1	0.198283	0.298576	-0.100293		0.0788436	-0.0332709	0.112115
Q91UZ5	Impa2	0.335056	0.680502	-0.345446		-0.175991	-0.162945	-0.013046
O55091	Impact	-0.289364	-0.622075	0.332711		-0.48938	-1.39544	0.90606
Q80V26	Impad1	0.527003	0.535815	-0.008812		0.446425	0.202346	0.244079
E0CYE2;F7DEU6;P50096;E0CXK0;F6XXH9	Impdh1	-0.172118	0.121985	-0.294103		-0.0944691	-0.341692	0.247223
P24547	Impdh2	0.0322118	0.0592593	-0.0270475		0.0735994	-0.109607	0.183206
P46660	Ina	-1.28551	-3.83105	2.54554		-0.736241	-1.31023	0.573989
Q9WU62	Incenp	0.0644227	-0.173196	0.237619		0.0184014	-0.0072735	0.0256749
Q9QXV3	Ing1	-0.0867866	-0.0780563	-0.0087303		0.150772	0.69021	-0.539438
D3YUP8;Q8VEK6;D3YX13;S4R1J3	Ing3	0.167526	-0.223833	0.391359		-0.107085	-0.0682418	-0.0388432
Q8C0D7	Ing4	0.139518	0.498184	-0.358666		0.368205	0.42469	-0.056485
Q9D8Y8	Ing5	0.4614	0.0407462	0.420654	increased translation	0.198423	0.047982	0.150441
Q8K337	Inpp5b	-0.235166	0.122666	-0.357832		0.119849	0.111064	0.008785
Q9ES52	Inpp5d	-0.132898	0.464107	-0.597005		-0.344019	0.48579	-0.829809
Q6P549	Inppl1	-0.365547	-0.113377	-0.25217		0.0470739	-0.0348844	0.0819583
K3W4P2;Q6P4S8	Ints1	0.105198	0.182299	-0.077101		-0.475283	0.0584631	-0.533746
Q8K2A7;E9Q360;E9Q361;F6WSW2	Ints10	0.112549	-0.116175	0.228724		0.0148869	-0.287132	0.302019
Q9D168	Ints12	0.0519301	0.0701099	-0.0181798		0.0319889	0.00374485	0.028244
Q80UK8;X1WI16;Q5SXZ7;H3BK92	Ints2	0.173909	-0.106422	0.280331		-0.221286	-0.0775644	-0.143722
Q7TPD0	Ints3	0.137198	0.0604655	0.0767325		-0.102821	-0.0238503	-0.0789707
Q8CIM8	Ints4	0.0901335	0.142096	-0.0519625		-0.138559	0.27094	-0.409499
Q8CHT3	Ints5	-0.0622119	0.0975551	-0.159767		-0.32051	-0.0585588	-0.261951
Q6PCM2	Ints6	0.00307705	-0.341911	0.344988		-0.173675	-0.452447	0.278772
Q7TQK1	Ints7	0.116754	0.191635	-0.074881		-0.219318	0.267183	-0.486501
Q80V86;A2API3	Ints8	0.228065	0.0458491	0.182216		-0.168516	-0.228205	0.059689
Q8K114	Ints9	-0.0176781	-0.165385	0.147707		0.160887	0.138697	0.02219
Q8K2V6	Ipo11	-0.0759795	-0.0124673	-0.0635122		0.208898	0.184322	0.024576
Q8VI75	Ipo4	-0.221474	-0.191752	-0.029722		-0.116128	-0.0284174	-0.0877106
Q8BKC5;Q8BIV3	Ipo5	-0.493344	-0.718257	0.224913		-0.0394376	-0.198844	0.159406
Q9EPL8	Ipo7	-0.228551	-0.118019	-0.110532		-0.204531	-0.277618	0.073087
Q7TMY7;B2KGD7	Ipo8	-0.327148	0.0964956	-0.423644		-0.237597	-0.276569	0.038972
E9QKZ2;Q91YE6;E0CXB2;F6TLX3;F6UT58;E0CY46	Ipo9	-0.192246	-0.0129237	-0.179322		0.0838927	0.0415791	0.0423136
Q9JKF1	Iqgap1	0.294831	0.432649	-0.137818		-0.349412	-0.13153	-0.217882
Q3UQ44	Iqgap2	-0.0859856	-0.632049	0.546063		-0.192156	-0.100338	-0.091818
F8VQ29	Iqgap3	0.3527	0.407714	-0.055014		0.206625	0.191563	0.015062
Q811J3	Ireb2	-0.609642	-0.0688206	-0.540821		0.170983	-0.164442	0.335425
Q8R3Y8	Irf2bp1	0.0532736	-0.278703	0.331977		-0.248996	-0.104283	-0.144713
P70671	Irf3	0.0307342	0.346511	-0.315777		0.320791	-0.0116348	0.332426	increased translation
Q9DCB8	Isca2	0.00889531	0.28488	-0.275985		-0.642786	0.269501	-0.912287
Q9D7P6;D3Z7W0;D3Z0K9	Iscu	0.280511	0.198687	0.081824		0.171433	0.554584	-0.383151
Q3U1G5	Isg20l2	0.146552	0.175458	-0.028906		-0.12114	0.101121	-0.222261
Q91V64	Isoc1	-0.234	0.0270875	-0.261088		-0.301265	-0.530263	0.228998
P85094	Isoc2a	0.652986	0.533242	0.119744		-0.0551738	0.662222	-0.717396
Q69ZQ2	Isy1	0.149663	-0.012998	0.162661		0.011043	0.0913242	-0.0802812
Q9JHU9	Isyna1	-0.39735	-0.321701	-0.075649		0.477618	0.383284	0.094334
Q8C863	Itch	-0.211378	0.107361	-0.318739		0.3756	0.0495819	0.326018	increased translation
P11688	Itga5	0.189353	-0.471409	0.660762		-0.185293	0.613062	-0.798355
Q61739;F6VSK8	Itga6	0.193492	0.0346949	0.158797		-0.269919	0.801058	-1.07098
A2AKI5;P43406;F6W6Q6;B7ZCI9	Itgav	0.716199	0.523713	0.192486		-0.399294	-0.792131	0.392837
P09055	Itgb1	0.113084	-0.149219	0.262303		-0.279782	-0.482187	0.202405
Q9D892	Itpa	-0.106853	-0.140445	0.033592		0.450188	0.306812	0.143376
Q8BYN3;J3QPF8	Itpk1	-0.290887	-0.128003	-0.162884		0.449798	0.7803	-0.330502
Q9Z0R4;E9Q3I4;E9Q0N0;E9Q3I5;E9Q3I8;E9Q3I9;Q6NZJ5;CON__sw|ENSBTAP001528_CONT|CONT_(Bos;D3Z6P4;Q6J1S9;F6R6C8;F6ZLP6;F6U8U1	Itsn1	-0.03991	-0.459371	0.419461		-0.155786	-0.182247	0.026461
E9QNG1;Q9Z0R6	Itsn2	-0.0405478	-0.26225	0.221702		-0.23313	-0.0131473	-0.219983
Q9JHI5	Ivd	0.392242	0.57378	-0.181538		0.438437	0.699549	-0.261112
Q920Q8	Ivns1abp	-0.0916315	-0.488752	0.39712		-0.329854	0.424171	-0.754025
Q8C1D8	Iws1	0.189792	0.228481	-0.038689		0.0995694	0.0607521	0.0388173
Q9JI59;Q9CWD9	Jam2	1.10834	1.25536	-0.14702		0.811012	1.05373	-0.242718
Q62315;G3UZT8;G3UZW3;G3UXE0;G3UZQ8;G3UYY7	Jarid2	-0.183579	-1.03797	0.854391		0.19987	0.326511	-0.126641
G3UZM1;Q69ZK6;G3UYW3;G3UZX8	Jmjd1c	-0.257566	-0.541834	0.284268		0.124748	0.260712	-0.135964
G3UVU9;Q9ERI5;F6VRF7;F6VMC4;F7BDP4	Jmjd6	-0.341086	-0.160429	-0.180657		0.529646	-0.294737	0.824383	increased translation
Q02257	Jup	0.370996	0.214006	0.15699		-0.226201	0.0439788	-0.27018
Q8BX02	Kank2	0.207227	-0.0847502	0.291977	increased translation	-0.256213	-0.153853	-0.10236
Q8R2P8;Q99MN1	Kars	-0.202577	-0.251094	0.048517		0.115502	-0.249168	0.36467
Q8CHK4	Kat5	0.0471985	-0.096438	0.143637		0.109094	-0.0910326	0.200127
Q8BG40	Katnb1	0.00596554	0.312601	-0.306635		0.305214	0.347324	-0.04211
Q3UQV5	Kbtbd8	-0.136327	-0.0515961	-0.0847309		0.205232	0.272799	-0.067567
Q8BFX3	Kctd3	-0.221301	-0.672414	0.451113		-0.471905	-0.633133	0.161228
Q8VC57;Q4VBE7;F6SH71;A2A9V9;Q8CEZ0	Kctd5	0.0505046	-0.0326915	0.0831961		-0.303554	-0.0743662	-0.229188
Q9JHP7;D6RE32;F6WKI4;F6RKL6	Kdelc1	0.26429	0.345962	-0.081672		0.235766	0.166368	0.069398
A3KG93;Q6ZQ88;G8JL40;F6Z4I3;F6ZC60	Kdm1a	0.118604	-0.24253	0.361134		0.142578	-0.187178	0.329756
F6YRW4;P59997;H3BL82;H3BLD4;H3BKJ9	Kdm2a	0.174708	-0.276558	0.451266		-0.0325715	-0.0891151	0.0565436
Q6PCM1	Kdm3a	-0.00805095	0.0126349	-0.0206858		-0.0573112	0.0108365	-0.0681477
B9EKS2;Q6ZPY7	Kdm3b	0.564594	0.698124	-0.13353		0.160673	0.0274962	0.133177
Q8VCD7;I7HLQ5	Kdm4c	-0.342919	-0.676187	0.333268		-0.456858	-0.528076	0.071218
Q80Y84;E9Q7L9	Kdm5b	0.16102	-0.0989367	0.259957		0.039855	0.392788	-0.352933
P41230;Q62240;F7BXT3;F6WXI0	Kdm5c	-0.0862148	0.00227041	-0.0884852		-0.180596	-0.191831	0.011235
O70546	Kdm6a	0.472014	0.241046	0.230968		0.0497072	-0.337449	0.387156
Q6GV12	Kdsr	-0.0299919	0.254054	-0.284046		-0.0459086	0.186277	-0.232186
Q60749;Q9WU01	Khdrbs1	0.246018	-0.361795	0.607813	increased translation	0.274319	-0.177495	0.451814	increased translation
Q9R226	Khdrbs3	-0.0107157	-0.111065	0.100349		0.0131275	-0.375939	0.389067
Q3U0V1	Khsrp	0.201875	0.0527314	0.149144		0.325644	0.039404	0.28624	increased translation
Q6P9P6	Kif11	-0.352421	-0.262453	-0.089968		-0.196143	-0.290915	0.094772
E9Q4K7	Kif13b	-0.0106556	0.267751	-0.278407		0.123559	0.175692	-0.052133
E9Q3T3	Kif14	-0.152201	-0.0448337	-0.107367		0.0572212	-0.215627	0.272848
Q6P9L6	Kif15	-0.0202723	0.315407	-0.335679		0.234566	0.168253	0.066313
Q6PFD6	Kif18b	0.118232	0.0833792	0.0348528		0.136726	0.200045	-0.063319
P97329	Kif20a	0.234686	0.191709	0.042977		0.0539125	-0.0760911	0.130004
Q80WE4	Kif20b	0.131292	-0.0718767	0.203169		-0.477415	-0.239349	-0.238066
Q3V300	Kif22	-0.201472	-0.234616	0.033144		-0.222635	0.0951775	-0.317812
E9Q5G3	Kif23	0.016556	-0.0564455	0.0730015		-0.0796361	-0.40702	0.327384
E0CZ72;P28740;F8VQ42;Q9D481;F6SUU5;F6RLL5	Kif2a	-0.176695	-0.161252	-0.015443		0.125459	-0.273473	0.398932
Q922S8;Q3TTL2;A2AE72	Kif2c	-0.23977	-0.0202268	-0.219543		-0.0612271	-0.0451385	-0.0160886
Q3TET1;Q3UI47;B1AQZ2;P28741;B1AQZ5;F6V6Z9	Kif3a	-0.0442998	0.45795	-0.50225		0.221599	-0.156692	0.378291	increased translation
Q61771;O35066;A2AM72	Kif3b	-0.0121499	0.175218	-0.187368		-0.0921422	0.510955	-0.603097
P33174	Kif4	-0.232828	0.055029	-0.287857		-0.414595	-0.0605134	-0.354082
Q61768;E9QAK5;A2ARD4	Kif5b	-0.068412	0.218261	-0.286673		-0.191136	0.040183	-0.231319
Q9QWT9;G3UXN2;G3UX22	Kifc1	-0.145842	0.0373307	-0.183173		0.0404074	0.00582214	0.0345853
E9PUA5;REV__E9PUA5	Kifc5b	-0.0546777	0.165108	-0.219786		-0.411385	-0.124998	-0.286387
Q8K339	Kin	-0.354649	-0.0154294	-0.33922		0.0944568	0.0773223	0.0171345
F7DD14;P05532;P09581	Kit	1.2104	1.71782	-0.50742		-0.0953384	0.488799	-0.584137
D3YXZ3;Q91YS4;O88448;D3Z5Y7	Klc2	-0.0725883	-0.0709673	-0.001621		-0.189752	-0.307734	0.117982
Q9DBS5	Klc4	-0.231735	-0.134024	-0.097711		-0.00234231	0.177091	-0.179433
Q60793;B7ZCH2;E9QNP6;Q99JB0;P46099;B7ZCH1;O35738	Klf4	0.696077	1.60042	-0.904343		0.763556	1.5751	-0.811544
Q8BZM0	Klhl12	0.294386	-0.11928	0.413666	increased translation	-0.0195975	0.34977	-0.369368
Q8C3Y4	Kntc1	0.0339101	0.381581	-0.347671		0.049615	0.237561	-0.187946
Q60960;G3UXF0;G3UXT6;G3UZK5;G3UWJ8;G3UXW7	Kpna1	0.0486293	-0.180301	0.22893		0.00357727	0.0461022	-0.0425249
P52293;A2A600;A2A601;A6PW68;F2Z431;A2A602	Kpna2	-0.219136	-0.245683	0.026547		-0.137311	-0.302098	0.164787
O35344	Kpna3	-0.0402205	-0.273084	0.232864		0.099953	-0.293435	0.393388
O35343;D3YTN1	Kpna4	0.0293051	-0.457317	0.486622		0.210466	-0.282199	0.492665	increased translation
Q4FJZ2;O35345;A2ADZ6	Kpna6	-0.0719208	-0.135567	0.0636462		-0.248847	-0.15006	-0.098787
P70168	Kpnb1	0.140466	-0.0981068	0.238573		-0.0336821	-0.190792	0.15711
F6WIU1;Q8VDQ9;V9GXJ9	Kri1	0.022681	0.183433	-0.160752		-0.205292	0.148463	-0.353755
Q8BGA5;G3UZA0	Krr1	-0.0624143	-0.294006	0.231592		-0.216661	-0.0359364	-0.180725
CON__sw|P05784_CONT|CONT_P05784;P05784;CON__sw|HIT000015463_CONT|CONT_Tax_Id=9606	Krt18	-0.733813	-1.46692	0.733107		-0.36527	-0.203989	-0.161281
CON__sw|P19001_CONT|CONT_P19001;P19001	Krt19	-0.786925	-1.93353	1.14661		-0.518441	-0.375001	-0.14344
P11679;CON__sw|Q9H552_CONT|CONT_Q9H552	Krt8	-0.785973	-0.607432	-0.178541		-0.298975	0.730038	-1.02901
Q9D1R2	Kti12	-0.345793	-0.301431	-0.044362		-0.0335623	0.123889	-0.157451
F8VQC7;A2ANB6	Ktn1	-0.0763121	0.317411	-0.393723		-0.539333	-0.307827	-0.231506
G3UYN0;Q587J6;E9PZU6;E9PXD6	L1td1	-0.285066	-0.662101	0.377035		-0.830241	0.00118545	-0.831426
Q91YP0	L2hgdh	-0.115786	0.148803	-0.264589		-0.152863	-0.508026	0.355163
Q80XB1;G3UY70;P59178;G3UX47	L3mbtl2	0.164821	-0.129576	0.294397		-0.273748	0.065726	-0.339474
Q3V384;F6VT60;E9Q4K2;F6RBS7	Lace1	0.599606	-0.677135	1.27674	increased translation	-0.262073	-0.18464	-0.077433
Q9EP89	Lactb	-0.075758	-0.514223	0.438465		-0.144197	0.305875	-0.450072
Q99KR3	Lactb2	0.734288	0.76064	-0.026352		0.460435	0.757011	-0.296576
P19137;F8VQ40	Lama1	-0.75792	0.53386	-1.29178		-0.145506	1.49744	-1.64295
Q61001	Lama5	0.150694	0.248827	-0.098133		0.0317663	0.188672	-0.156906
E9QN70;P02469;E9PYT5;E9Q339	Lamb1	-1.29262	-1.38406	0.09144		-0.081966	1.06872	-1.15069
Q61292	Lamb2	0.623603	0.495475	0.128128		0.0750189	-0.479961	0.55498
P11438	Lamp1	0.381942	-0.0884835	0.470425	increased translation	0.274679	0.167375	0.107304
P17047	Lamp2	0.422917	1.22756	-0.804643		-0.0373493	-0.00487479	-0.0324745
Q9JHS3;D3YTS4	Lamtor2	-0.264492	0.233328	-0.49782		-0.0965586	0.655317	-0.751876
O88653	Lamtor3	-0.388427	-0.549567	0.16114		0.0708709	0.0837915	-0.0129206
O89112;B2KGR2	Lancl1	0.089201	0.00439143	0.0848096		0.145011	0.037875	0.107136
F6RJV6;Q9JJK2	Lancl2	-0.473601	-0.341409	-0.132192		-0.139091	-0.337615	0.198524
Q9CPY7	Lap3	0.515844	0.296496	0.219348		-0.00973656	0.0345496	-0.0442862
Z4YJT3;Q6ZQ58;Q9D423;E9PYM4	Larp1	-0.158849	-0.350879	0.19203		-0.133752	-0.596861	0.463109
G3X9Q6;Q8BWW4;E9Q066	Larp4	-0.0802201	-0.254831	0.174611		0.0311474	-0.177568	0.208715
Q6A0A2	Larp4b	-0.242626	-0.102813	-0.139813		-0.0232476	-0.109212	0.0859644
Q05CL8;A2AMD0;REV__Q9QZ47	Larp7	0.533382	0.270916	0.262466	increased translation	-0.0744152	-0.0484218	-0.0259934
Q8BMJ2	Lars	-0.52626	-0.0136739	-0.512586		-0.673488	-0.236347	-0.437141
Q8VDC0	Lars2	-0.139748	0.0933817	-0.23313		0.507285	0.525142	-0.017857
A2BE28	Las1l	0.137918	-0.0431721	0.18109		0.00304042	-0.0327167	0.0357571
Q61792;A2A6H0;A2A6G9;A2A6G7;A2A6G8;A2A6G6;A2A6G5;E9Q0N6;A2A6H1;A2A6G4;A2A6G0;Q9DC07	Lasp1	-0.337809	-0.0910469	-0.246762		0.0757504	0.00876755	0.0669828
Q3U9G9	Lbr	-0.400569	-0.0662519	-0.334317		-0.665029	-0.176932	-0.488097
A2RTH5	Lcmt1	-0.114079	0.179803	-0.293882		0.539197	0.35409	0.185107
D3Z1C5;P70662;O55203	Ldb1	-0.319175	-0.00532926	-0.313846		0.0079833	-0.365748	0.373731
G5E8N5;P06151;D3Z736;D3YZQ9	Ldha	-0.799188	-0.318221	-0.480967		-0.684416	-0.687484	0.003068
P16125;D3Z7F0	Ldhb	0.226909	0.192028	0.034881		0.855262	0.514492	0.34077	increased translation
D3YWS8;D3YXV8;Q8CBY3;D3Z042;D3YY84;D3YTL3	Leng8	-0.000450111	0.358722	-0.359172		-0.126124	0.218444	-0.344568
Q5XJE5	Leo1	0.0287155	-0.18863	0.217345		0.0970976	-0.0897484	0.186846
Q9Z2I0	Letm1	0.0222101	-0.075142	0.0973521		0.222247	0.37959	-0.157343
P16045	Lgals1	-0.587221	-0.652259	0.065038		-0.806283	-1.138	0.331717
Q8C253;P16110	Lgals3	-0.329441	-2.09184	1.7624		0.207563	0.883267	-0.675704
O89017	Lgmn	-0.0695701	0.0899778	-0.159548		-0.0185517	1.13984	-1.15839
Q9D7I5	Lhpp	0.637416	2.16599	-1.52857		0.173218	0.0769468	0.0962712
Q99M04;D3Z6I3	Lias	0.179793	0.116041	0.063752		-0.0900203	0.167419	-0.257439
P37913	Lig1	-0.1354	0.336473	-0.471873		0.357204	0.252875	0.104329
Q9ERG0	Lima1	0.464317	0.612599	-0.148282		-0.802661	-0.953749	0.151088
O54785;Q5NC03	Limk2	-0.322662	0.0167103	-0.339372		-0.212479	-0.294888	0.082409
Q8K3Y3;H3BLC6;H3BL11;H3BK51	Lin28a	-1.41244	-1.84057	0.42813		-1.23039	-0.84693	-0.38346
O88952;Q8JZS0;Q3TUM0;O88951	Lin7c	0.477449	-0.00779078	0.48524	increased translation	-0.110016	-0.103696	-0.00632
Q80Y17	Llgl1	0.275299	0.241598	0.033701		0.103876	0.0765917	0.0272843
Q3TJ91;J3QJU5;B1ATA7;B1ATA8;G3UXR0;B1ATA9;G3UXS2;F6X6X1;Q5DQR4	Llgl2	0.785075	0.823623	-0.038548		0.44997	0.298916	0.151054
D3YXW1;Q9D945	Llph	0.232521	0.18738	0.045141		-0.118919	0.336149	-0.455068
Q9D0F3;D3Z5B9	Lman1	0.25684	0.382537	-0.125697		0.168804	0.208702	-0.039898
Q9DBH5	Lman2	0.293052	0.259089	0.033963		0.0919963	0.321521	-0.229525
P48678;D3YUF7	Lmna	-0.0347476	-0.433259	0.398511		0.0290738	0.457903	-0.428829
P14733	Lmnb1	0.611006	-0.143025	0.754031	increased translation	0.083935	-0.312428	0.396363
P21619	Lmnb2	0.281586	-0.177059	0.458645	increased translation	-0.112146	-0.151684	0.039538
Q3TYD6	Lmtk2	-0.0132676	-0.5264	0.513132		-0.257011	-0.466623	0.209612
Q7TQ95;A2ASL8;A2ASM0;A2ASM1;A2ASM2	Lnp	-0.0283363	0.152036	-0.180372		-0.333252	-0.303865	-0.029387
Q8C129	Lnpep	0.632805	-0.140444	0.773249	increased translation	0.148322	0.323631	-0.175309
Q8CGK3;A4UUI3	Lonp1	0.217176	0.0743755	0.1428		0.249314	0.384065	-0.134751
Q9DBN5;Q8BK80;REV__A8C756	Lonp2	0.084829	-0.156454	0.241283		0.0994732	-0.000543702	0.100017
E9QKQ5;Q91ZP3	Lpin1	0.273283	0.276562	-0.003279		0.122033	0.00772317	0.11431
Q8BFW7	Lpp	-0.313529	-0.212961	-0.100568		-0.298231	-0.0204747	-0.277756
P62046	Lrch1	0.215815	0.309166	-0.093351		0.126566	0.224999	-0.098433
F6VQ19;Q3UMG5;A2AMP0;F7AAC3	Lrch2	-0.192354	-0.238965	0.046611		0.0754462	-0.431308	0.506754
Q91ZX7;Q3U5J2	Lrp1	0.437715	-0.0595352	0.49725	increased translation	0.285	0.874872	-0.589872
A2ARV4;A2ARV5;Q3V346	Lrp2	-1.16206	-2.55919	1.39713		-0.378932	1.14408	-1.52301
P55302;F6WMD1	Lrpap1	0.951344	0.428071	0.523273	increased translation	0.116579	0.755606	-0.639027
Q6PB66;F6V2A3	Lrpprc	0.149633	-0.169786	0.319419		0.12457	-0.0444357	0.169006
Q9DAM1	Lrrc34	0.685773	0.338755	0.347018	increased translation	1.13758	0.86014	0.27744	increased translation
Q9CRC8;F6RDA7;D6RHB1;F6RGS7;D6RFC5	Lrrc40	-0.111393	-0.117647	0.006254		-0.0667241	0.0463939	-0.113118
Q8R2U7;F6UPZ3;D3Z416	Lrrc42	-0.333749	0.00960827	-0.343357		-0.628977	-0.294806	-0.334171
E9PV22;Q505F5;F6Z4L9;F6YT33	Lrrc47	-0.265743	-0.364738	0.098995		-0.0415357	0.0217642	-0.0632999
Q8JZX5;Q9D1G5;A2AKH7;B0R031	Lrrc57	0.0987105	0.116794	-0.0180835		0.0970782	0.393846	-0.296768
Q922Q8	Lrrc59	0.0609983	0.127271	-0.0662727		0.0511385	0.400936	-0.349797
E9QN52;Q91WK0	Lrrfip2	0.0569476	0.0855482	-0.0286006		0.0624118	0.00908851	0.0533233
Q8BUI3;H9KV12;F6RP62	LRWD1	0.205375	0.00442339	0.200952		0.139457	0.00176912	0.137688
Q3UM18;F7AMG0	Lsg1	0.0722894	0.0352198	0.0370696		0.0653228	0.00292357	0.0623992
Q8VC85	Lsm1	-0.140436	-0.238856	0.09842		0.353605	-0.201791	0.555396	increased translation
Q9D0R8	Lsm12	-0.0614677	0.0934326	-0.1549		0.280857	-0.206463	0.48732	increased translation
Q8K2F8;F6X2V9;A2BH69	Lsm14a	-0.191461	-0.0487293	-0.142732		-0.0375116	-0.240743	0.203231
O35900;O35901;G3UZ96	Lsm2	0.00459768	0.293879	-0.289281		0.294258	0.254758	0.0395
P62311	Lsm3	-0.0711995	-0.0261037	-0.0450958		-0.0478347	0.137898	-0.185733
Q9CY46;Q9QXA5;D3YTP8	Lsm4	-0.229386	-0.0404307	-0.188955		-0.142926	-0.103312	-0.039614
P62313	Lsm6	-0.0103835	-0.0697203	0.0593368		0.0551129	-0.0394889	0.0946018
Q9CQQ8	Lsm7	-0.210551	0.081359	-0.29191		0.081361	0.212565	-0.131204
Q8BLN5;F7BJL0	Lss	0.209364	-0.525396	0.73476	increased translation	-0.0441619	-0.0598106	0.0156487
P24527	Lta4h	-0.387552	-0.339737	-0.047815		0.245175	0.0516616	0.193513
Q6A009	Ltn1	-0.319344	-0.268421	-0.050923		-0.660184	-0.135476	-0.524708
Q6NSQ7	Ltv1	-0.253712	0.0732844	-0.326996		-0.178485	-0.165989	-0.012496
Q9CYI4;D3Z765;D3YZ82;F6QU81;D6REI1;D6RGP6	Luc7l	-0.273848	-0.0949937	-0.178854		-0.301707	-0.152798	-0.148909
Q7TNC4;Q05CX5;E9Q715;E9PX54	Luc7l2	-0.151026	-0.101241	-0.049785		-0.292342	-0.110349	-0.181993
Q5SUF2;F8WGA8;F7A7G1;F7CR21	Luc7l3	0.0170777	0.0101801	0.0068976		-0.0955119	0.0479225	-0.143434
Q8R4U7;E9Q9L3;F6XG76	Luzp1	0.0347449	-0.0663724	0.101117		0.0710945	0.238249	-0.167154
P70202	Lxn	0.61276	0.280922	0.331838	increased translation	0.219963	0.411582	-0.191619
Q60767;A2AW86	Ly75	1.14337	1.04003	0.10334		-0.0179614	0.613196	-0.631157
Q08288;D3Z7N3;D3Z345;D3Z5X8;D3YU83;D3Z009;D6RDT2	Lyar	-0.356316	-0.372414	0.016098		-0.113754	-0.213545	0.099791
P97823;J3QK48;J3QP56;D3Z111;D3YUG4;D3Z269;J3QQ63	Lypla1	-0.0687562	0.0288217	-0.0975779		0.437155	0.0758354	0.36132	increased translation
Q9WTL7	Lypla2	-0.377729	0.010403	-0.388132		0.0901602	0.0914528	-0.0012926
Q3UFF7;E9QLB2	Lyplal1	-0.261979	0.0520021	-0.313981		0.399113	0.655771	-0.256658
Q8K3C3;B1AS04;B1AS03	Lzic	-0.0538421	0.0354258	-0.0892679		-0.0610345	-0.0166154	-0.0444191
Q9JHQ5;F6VG18;F6VTH5;E9Q9P1	Lztfl1	-0.136017	0.225072	-0.361089		0.0901947	0.522935	-0.43274
P24668	M6pr	0.187493	0.769292	-0.581799		-0.00165251	0.514982	-0.516635
F6XCT0	Macf1	0.373447	-0.0167614	0.390208	increased translation	-0.872389	-0.188075	-0.684314
Q9WTX8	Mad1l1	0.312864	0.092576	0.220288		0.00294213	0.151298	-0.148356
Q9Z1B5	Mad2l1	-0.00930729	0.0591096	-0.0684169		0.0806238	0.252244	-0.17162
Q4VC33	Maea	-0.23129	-0.336683	0.105393		0.20863	0.168406	0.040224
Q9QYH6	Maged1	0.0472594	0.253813	-0.206554		-0.301773	-0.205981	-0.095792
A0A023T778;Q9CQL1;P61327;G3UYI5;G3UZW7	Magohb	0.0812998	0.132065	-0.0507652		-0.141732	-0.318371	0.176639
Q8BGS0	Mak16	0.32816	-0.425275	0.753435	increased translation	-0.39196	-0.377752	-0.014208
A2AJ15;A2AJ14	Man1b1	0.344105	0.225638	0.118467		0.0577158	0.366457	-0.308741
P27046;F6QMB7	Man2a1	0.6587	0.72594	-0.06724		0.0828771	0.280947	-0.19807
O09159	Man2b1	0.370672	0.192181	0.178491		0.390325	0.170546	0.219779
E9PZ88;Q91W89;F8WIE1;E9PYM7;F6TFL1;E0CYW2;E0CZB0;E0CXM6;E0CYR8;E0CXI0;F6U7S0	Man2c1	0.097103	0.302116	-0.205013		0.209178	-0.128911	0.338089	increased translation
Q80ZP8;Q3TMX5;Q9CXI5;F6USD5;F6T4L3;E0CXA8;F7C1S6	Manf	0.137484	-0.47099	0.608474		0.363275	0.392727	-0.029452
Q64133	Maoa	-0.0489121	-0.0438936	-0.0050185		0.154204	-0.39101	0.545214
Q8BW75;E9PVL9;E9Q3X6	Maob	0.0181874	-0.796858	0.815045		0.0828686	-0.352152	0.435021
Q9CQV6;J3QN16;M0QWC2	Map1lc3b	-0.0488448	-0.0681579	0.0193131		-0.186326	-0.0604449	-0.125881
P31938	Map2k1	-0.00286349	0.264097	-0.26696		0.178854	-0.0244784	0.203332
Q91YS7;Q63932;M0QWN2;D3Z446	Map2k2	0.0266124	0.217527	-0.190915		0.398989	0.174623	0.224366
O09110	Map2k3	0.105396	0.208361	-0.102965		0.147429	0.336104	-0.188675
P47809;B1ATL6;M0QW52;M0QWR0;M0QWG5	Map2k4	-0.194925	0.0803989	-0.275324		-0.117981	-0.239351	0.12137
O08648	Map3k4	-0.179623	-0.214015	0.034392		-0.294959	-0.2441	-0.050859
Q923A8;Q62073;A2AP92;A2AP93	Map3k7	0.00807714	-0.0649337	0.0730108		-0.227076	-0.0466515	-0.180424
F8VPL5;E9PVG7;P97820;E0CYV5	Map4k4	-0.367344	-0.487425	0.120081		-0.759622	-0.975582	0.21596
E9PX30;Q8BPM2;E9Q1T3	Map4k5	0.160227	0.0340582	0.126169		0.143648	-0.383247	0.526895
P63085;F6VEI7	Mapk1	-0.236681	-0.0910121	-0.145669		0.0910109	-0.1006	0.191611
P47811;B2KF35;B2KF34	Mapk14	-0.285813	-0.130097	-0.155716		-0.0507714	-0.283715	0.232944
Q63844;D3Z3G6;D3Z6D8	Mapk3	-0.268692	-0.392711	0.124019		-0.223897	-0.326138	0.102241
Q9WVS8;Z4YKS8;Q5NCN8;Z4YLV8;F6V2R5;P08923;P97793	Mapk7	-0.20601	-0.26302	0.05701		-0.0244065	0.0313107	-0.0557172
A6P3E4;G3X8U9;Q7TSJ7;Q91Y86;D3Z1Z4	Mapk8	-0.41808	-0.0998293	-0.318251		-0.325596	-0.355558	0.029962
Q9WTU6	Mapk9	0.0179	0.025083	-0.007183		0.0480663	-0.136732	0.184798
O54992;D3Z2B0;F7DD22	Mapkapk5	-0.440307	0.0183423	-0.458649		-0.323634	-0.151438	-0.172196
Q61166	Mapre1	0.0920995	-0.0386504	0.13075		0.204281	-0.113677	0.317958	increased translation
D3YYK8;E9Q6X0;Q8R001;Q3TG90	Mapre2	-0.342807	-0.43204	0.089233		-0.0457494	-0.526836	0.481087
P26645	Marcks	-0.546629	-1.06856	0.521931		0.0262458	-0.252807	0.279053
P28667	Marcksl1	0.769989	0.480316	0.289673	increased translation	-0.0804182	-0.0101213	-0.0702969
Q3T9A3;F6ZS70;E9QMP6;Q05512;E9Q9N6;E9PYX3;E9Q2J6;F7CVZ7;F7A3Q3;E9Q8H5;E9PZ55;F6Z4Q6;E9Q2G8	Mark2	-0.128698	-0.0894082	-0.0392898		0.130548	0.275756	-0.145208
Q68FL6;E9QB02;F6W0G8	Mars	-0.151445	0.165301	-0.316746		-0.11564	0.029673	-0.145313
Q8C0P0	Mastl	-0.199291	0.0304048	-0.229696		0.17595	0.0961878	0.0797622
Q3THS6;Q91X83	Mat2a	-0.364043	-0.18085	-0.183193		-0.0733173	-0.0817886	0.0084713
Q99LB6;E0CYU5	Mat2b	-0.416492	0.0146063	-0.431098		0.131437	-0.116244	0.247681
Q8K310	Matr3	0.343108	-0.0221096	0.365218	increased translation	-0.285724	-0.327242	0.041518
Q8VCF0	Mavs	0.663261	0.547599	0.115662		0.55101	0.829949	-0.278939
B2RS19;Q8C4Y1;P28574	Max	-0.0612968	-0.167141	0.105844		0.0484902	0.207234	-0.158744
Q6P5G3;Q5NC75;A2ABG6;Q5NC76	Mbtd1	0.0779602	-0.391041	0.469001		-0.0682231	-0.186483	0.11826
Q8R2Y2;F7ATH5	Mcam	0.109336	-0.855274	0.96461		-0.0823745	-0.0585232	-0.0238513
Q8R3F5	Mcat	0.0164837	0.160269	-0.143785		-0.00663288	0.0989651	-0.105598
Q99MR8;D6RI29;F6Z2J7	Mccc1	0.0141988	0.284213	-0.270014		0.127456	0.576318	-0.448862
Q3ULD5	Mccc2	-0.0673747	-0.175304	0.107929		0.169458	0.0346595	0.134798
Q9D1I5	Mcee	0.162506	0.233657	-0.071151		0.0446576	0.385941	-0.341283
Q8K5B2;D3Z1G3;D3Z6A4	Mcfd2	0.554122	0.583786	-0.029664		0.28772	0.352742	-0.065022
P97287	Mcl1	-0.043597	-0.403839	0.360242		-0.0779586	-0.330271	0.252312
P97310	Mcm2	0.217321	0.00689504	0.210426		0.0957071	0.00477858	0.0909285
P25206	Mcm3	0.258516	-0.0603626	0.318879	increased translation	0.233702	-0.0107122	0.244414
Q9WUU9;REV__Q920E3	Mcm3ap	0.0610686	-0.122603	0.183672		-0.16188	0.178952	-0.340832
P49717	Mcm4	0.159477	0.159796	-0.000319		0.173755	0.167169	0.006586
Q52KC3;P49718	Mcm5	-0.00758838	-0.0633043	0.0557159		0.159489	-0.196621	0.35611
P97311;REV__E9Q6P9;REV__O88427	Mcm6	0.198445	0.205702	-0.007257		0.0798965	-0.104199	0.184095
Q61881;D3Z6N3;D3Z0J6;D3Z2K9;D3Z335	Mcm7	0.195406	0.0680944	0.127312		0.143893	0.186778	-0.042885
Q8R3C0;H9KV04	Mcmbp	-0.0228195	-0.103254	0.0804345		-0.128645	-0.312446	0.183801
E9PX19;Q7TT79;G3UWE9;F6Q8J5	Mcph1	0.316782	0.0187242	0.298058	increased translation	0.328788	-0.364497	0.693285	increased translation
Q3TJY1;Q99L90	Mcrs1	-0.0411474	0.184724	-0.225871		-0.195258	-0.0751822	-0.120076
Q9DB27	Mcts1	-0.347896	0.613125	-0.961021		0.322074	-0.121495	0.443569	increased translation
Q9CQ21	Mcts2	-0.243768	-0.506658	0.26289		-0.307421	-0.216257	-0.091164
E9QK89;Q5PSV9;G3UX64	Mdc1	-0.0462349	0.0182893	-0.0645242		-0.228324	-0.0860501	-0.142274
P14152;B1ATQ3	Mdh1	-0.16355	0.203311	-0.366861		0.54067	0.429085	0.111585
P08249	Mdh2	0.569192	-0.0770358	0.646228	increased translation	0.564704	0.11861	0.446094	increased translation
Q9D967	Mdp1	0.191129	0.413977	-0.222848		0.142306	-0.0762176	0.218524
P06801	Me1	0.95584	1.08686	-0.13102		0.862737	0.5577	0.305037	increased translation
Q99KE1	Me2	0.0452596	-0.432085	0.477345		0.169959	-0.415251	0.58521
Q2VPQ9;V9GX42;B1ASC8;V9GXH6	Meaf6	0.321624	0.231517	0.090107		0.183725	0.286441	-0.102716
Q9DCS3;A2A845	Mecr	-0.201356	-0.5612	0.359844		0.319868	0.337706	-0.017838
Q925J9;B1AQH6	Med1	0.0373058	0.156775	-0.119469		0.175803	0.214688	-0.038885
Q9CXU0	Med10	-0.0798858	-0.0123011	-0.0675847		0.067996	0.221453	-0.153457
A2ABV5;A2BDP0;A2BDN7	Med14	0.0775116	-0.646155	0.723667		-0.340186	-0.557001	0.216815
E9Q7C1;G3X8S4;Q924H2	Med15	0.00498314	0.20979	-0.204807		-0.075894	0.156518	-0.232412
G3UW74;E9QP84;Q6PGF3;E9PWX0;E9QAH8;E9PZW4	Med16	-0.104054	-0.0369647	-0.0670893		-0.271669	-0.146521	-0.125148
Q8VCD5	Med17	0.0410514	-0.0491857	0.0902371		-0.0477144	-0.0282238	-0.0194906
Q9CZ82;A8Y5Q6	Med18	-0.0516502	0.045377	-0.0970272		0.0778013	0.0565574	0.0212439
Q9R0X0;G3UVU6	Med20	0.194587	0.178981	0.015606		-0.0484149	0.153669	-0.202084
A2ALA4;Q62276	Med22	0.0228169	-0.0185751	0.041392		0.164984	0.086929	0.078055
F8WJB0;E9QNV2;Q80YQ2;H3BK33;H3BJ42;H3BJ66;H3BLE0	Med23	-0.0670911	-0.224416	0.157325		-0.0275841	-0.0386592	0.0110751
Q99K74;A6PW47;F6XX22;A6PW46	Med24	0.00298969	0.0528193	-0.0498296		-0.447895	0.11516	-0.563055
Q8VCB2;Q91VU8	Med25	0.0254004	0.111226	-0.0858256		0.16944	0.248608	-0.079168
Q920D3;D3YWT4	Med28	-0.110821	-0.129838	0.019017		0.105201	0.37008	-0.264879
Q9CQI9	Med30	0.362575	-0.127115	0.48969	increased translation	-0.00235692	-0.16078	0.158423
Q9CQA5	Med4	-0.00698089	-0.106092	0.0991111		0.359689	0.029851	0.329838	increased translation
Q921D4;E0CYA6;E0CXQ3	Med6	-0.15894	-0.207783	0.048843		-0.145331	0.188995	-0.334326
Q9CZB6;F2Z466;F2Z473;F2Z449;F2Z3X8;F2Z3Z0	Med7	-0.0292464	-0.044798	0.0155516		0.163228	-0.0650742	0.228302
Q8VCS6	Med9	-0.0211231	0.0029867	-0.0241098		0.210737	0.139253	0.071484
Q61846;A2ALR0;A2ALQ9	Melk	-0.41785	-0.205379	-0.212471		-0.375717	-0.411262	0.035545
F8WHD9;O88559;D3YZC2;F7CJP6;E9PV51;F6ZTV9	Men1	0.40238	0.0773173	0.325063	increased translation	0.136587	0.438829	-0.302242
Q8K3A9;F6XIE4	Mepce	-0.0375113	-0.141173	0.103662		-0.334038	-0.125947	-0.208091
Q9ERE7;D3YVR4;F6SWV4	Mesdc2	0.736434	0.56186	0.174574		0.693746	0.566519	0.127227
Q8BP48	Metap1	-0.120431	-0.231449	0.111018		-0.0588741	-0.303282	0.244408
Q3UI33;O08663;Q3TMN1;M0QW69;M0QWM9;M0QWX0	Metap2	0.100316	-0.233296	0.333612		0.244437	-0.268074	0.512511	increased translation
Q9Z120;D3Z7D2;F6WMV8;D3YXU6	Mettl1	-0.137016	0.339891	-0.476907		0.360132	0.433378	-0.073246
Q91YR5;H3BLQ8;E9PYK1;H3BLK3	Mettl13	-0.432846	-0.325807	-0.107039		-0.160129	-0.146624	-0.013505
G3UYS3;Q3UIK4;E9QPC5;G3UXL6	Mettl14	-0.0374946	-0.154341	0.116846		-0.115729	-0.175331	0.059602
Q5SW15;Q9CQG2;F8WHZ7;Q5SW13	Mettl16	-0.640733	-0.544681	-0.096052		-0.631438	-0.307341	-0.324097
Q8C3P7;G3UYB5;G3UZP3;G3UXN3;G3UY98;G3UX68;D6RHT1	Mettl3	-0.0468508	0.00896412	-0.0558149		-0.0387465	-0.0667546	0.0280081
Q8K1A0;D6RCI3	Mettl5	-0.130208	-0.087599	-0.042609		-0.466472	-0.34835	-0.118122
Q8BVH9	Mettl6	-0.360205	0.0121142	-0.372319		0.236704	0.365676	-0.128972
E0CYB9;Q6PCP5;E0CYI3;F7CTF8;F7BC60	Mff	0.240864	0.0217024	0.219162		0.213286	0.0885473	0.124739
P21956	Mfge8	1.05491	1.26605	-0.21114		0.599325	0.246689	0.352636	increased translation
Q811U4;F6XRI9;D3Z4L5;D3Z5P8	Mfn1	0.512659	0.549692	-0.037033		-0.0217854	0.139669	-0.161454
H7BX50;E9QLG3;A2AWL7	Mga	0.063142	-0.138932	0.202074		-0.0106165	-0.138213	0.127597
Q9EQQ9	Mgea5	-0.23861	0.0664648	-0.305075		-0.437164	-0.597624	0.16046
Q8VDP3;E9PUI4	Mical1	-0.213004	-0.245689	0.032685		0.0580919	0.476339	-0.418247
Q5UAK0	Mier1	0.0738165	0.301949	-0.228133		0.257246	-0.0902267	0.347473	increased translation
Q3U3N0	Mier2	0.224836	0.345078	-0.120242		0.0631536	0.233305	-0.170151
P34884	Mif	-0.967144	-0.299977	-0.667167		-0.544045	-0.308771	-0.235274
A2A9W3;Q3UBZ5;A2A9W1	Mif4gd	-0.142211	0.155449	-0.29766		0.252544	0.145608	0.106936
Q8CD15;D3YTU3;Q8CCK9;D3Z287	Mina	-0.175748	-0.617121	0.441373		-0.243417	-0.54205	0.298633
Q8VE19	Mios	0.317505	-0.427502	0.745007	increased translation	-0.34348	-0.637296	0.293816
A6H611	Mipep	0.0801587	-0.00526586	0.0854246		-0.141519	0.069572	-0.211091
Q9CY25	Mis12	0.0627796	0.0333099	0.0294697		0.235776	0.242013	-0.006237
E9PVX6	Mki67	0.0075599	-0.151676	0.159236		-0.313616	-0.417006	0.10339
O89050;F6UW85	Mkln1	-1.26e-05	0.215451	-0.215464		-0.252808	-0.279586	0.026778
Q9QXP6;Q8C5V4;Q99LD7;F6S742;E9QAG7;F6QJX8;Q60764	Mkrn1	-0.368199	-0.793267	0.425068		-0.117969	0.314774	-0.432743
Q9ERV1	Mkrn2	0.137591	0.48481	-0.347219		-0.00774466	0.0263935	-0.0341382
Q6ZQI3;D3Z1M3	Mlec	0.540569	0.797363	-0.256794		0.191911	0.514065	-0.322154
Q99KX1	Mlf2	0.0690591	0.401578	-0.332519		0.0253328	0.389355	-0.364022
Q9JK91;F6R1G0	Mlh1	-0.235004	-0.145037	-0.089967		0.107799	-0.00560516	0.113404
Q9ERL0	Mllt1	-0.204438	0.0728731	-0.277311		0.142425	0.0634511	0.0789739
Q61391	Mme	0.841708	1.23203	-0.390322		0.112132	1.01693	-0.904798
Q9D071;F7C9N6;E9PW47;F7A0X7;F6RGK4;E9Q5T0;F6TJQ8	Mms19	-0.231124	0.0521377	-0.283262		0.0296347	0.123173	-0.0935383
P51949	Mnat1	-0.12572	0.00831696	-0.134037		0.0262248	-0.478018	0.504243
Q8K396	Mnd1	-0.19041	-0.68686	0.49645		0.277515	-0.136622	0.414137	increased translation
Q921Y0;Q3UDM0;Q8BPB0	Mob1a	0.215752	0.421528	-0.205776		0.211249	0.409748	-0.198499
Q8VI63	Mob2	-0.0769422	0.00455423	-0.0814964		0.000549017	0.255747	-0.255198
E0CXA9;Q6PEB6;E0CYJ0;G8JL35;E0CX17	Mob4	0.182513	-0.223089	0.405602		0.071432	0.119298	-0.047866
Q5RKZ7;G3UWH1;G3UYX9	Mocs1	0.025962	0.578746	-0.552784		-0.0174716	0.591189	-0.608661
A2BDX3	Mocs3	0.340505	0.280083	0.060422		0.494719	0.87301	-0.378291
[truncated: 2,094 more rows]

## Sheet: 3.2-2i-incr translation GOBP
#term ID	term description	observed gene count	background gene count	false discovery rate	matching proteins in your network (IDs)	matching proteins in your network (labels)
GO:0009987	cellular process	334	12459	1.56e-34	ENSMUSP00000000312,ENSMUSP00000000317,ENSMUSP00000000985,ENSMUSP00000001042,ENSMUSP00000001520,ENSMUSP00000001569,ENSMUSP00000002064,ENSMUSP00000002603,ENSMUSP00000003029,ENSMUSP00000003310,ENSMUSP00000003912,ENSMUSP00000003947,ENSMUSP00000003964,ENSMUSP00000004565,ENSMUSP00000004729,ENSMUSP00000005606,ENSMUSP00000005826,ENSMUSP00000005830,ENSMUSP00000006625,ENSMUSP00000007007,ENSMUSP00000007012,…	Acaa1a,Acadm,Aco2,Acot9,Acsl1,Actl6a,Actr6,Afg3l1,Ak4,Aldoa,Amacr,Anxa1,Ap2b1,Ap2m1,Ap3s2,Apc,Arid3b,Asph,Atad2,Atp1a1,Atp1a4,Atp5a1,Atp5b,Atp5e,Atp5f1,Atp5j,Atp5o,Atp6v0d1,Atpif1,Atrx,Bcas2,Bcl2l1,Bloc1s2,Blvra,Brd2,C1qbp,Cadm1,Calm1,Calr,Capn1,Cat,Cbfa2t2,Cbx3,Ccdc115,Cd151,Cd63,Cd9,Cdh1,Cdk5rap2,Cdkn2aipnl,Celf1,Cenpp,Cep57,Cep63,Chchd3,Cit,Ckmt1,Cln5,Cltc,Cnn3,Cnot7,Cnpy2,Cntrob,Cpt1a,Cs,Cstf…
GO:0071840	cellular component organization or biogenesis	177	4730	3.56e-23	ENSMUSP00000000312,ENSMUSP00000000985,ENSMUSP00000001520,ENSMUSP00000001569,ENSMUSP00000002603,ENSMUSP00000003029,ENSMUSP00000003310,ENSMUSP00000003912,ENSMUSP00000006625,ENSMUSP00000007012,ENSMUSP00000007130,ENSMUSP00000007216,ENSMUSP00000007803,ENSMUSP00000009003,ENSMUSP00000013304,ENSMUSP00000018449,ENSMUSP00000018875,ENSMUSP00000020109,ENSMUSP00000020238,ENSMUSP00000020382,ENSMUSP00000020523,…	Acadm,Actl6a,Actr6,Afg3l1,Aldoa,Anxa1,Ap2b1,Ap2m1,Apc,Atad2,Atp6v0d1,Atpif1,Atrx,Bcl2l1,Bloc1s2,Brd2,C1qbp,Cadm1,Calr,Cat,Cbx3,Ccdc115,Cd9,Cdh1,Cdk5rap2,Celf1,Cenpp,Cep57,Cep63,Chchd3,Cit,Cln5,Cltc,Cnn3,Cnot7,Cntrob,Cpt1a,Ctnna1,Ctnnb1,Dag1,Ddx51,Dhx9,Dlg1,Dlg5,Dst,Dynll2,Eed,Elavl1,Ercc2,Ero1l,Esrrb,Ezh2,Fbl,Fech,Flot1,Gabarapl2,Gls,Gltscr2,Gnaq,Gnb1,Grpel1,Gtf3c4,H1f0,H2afx,Hax1,Hccs,Hip1,Hist1…
GO:0016043	cellular component organization	171	4560	2.79e-22	ENSMUSP00000000312,ENSMUSP00000000985,ENSMUSP00000001520,ENSMUSP00000001569,ENSMUSP00000002603,ENSMUSP00000003029,ENSMUSP00000003310,ENSMUSP00000003912,ENSMUSP00000006625,ENSMUSP00000007012,ENSMUSP00000007130,ENSMUSP00000007216,ENSMUSP00000007803,ENSMUSP00000009003,ENSMUSP00000013304,ENSMUSP00000018449,ENSMUSP00000018875,ENSMUSP00000020109,ENSMUSP00000020238,ENSMUSP00000020382,ENSMUSP00000020523,…	Acadm,Actl6a,Actr6,Afg3l1,Aldoa,Anxa1,Ap2b1,Ap2m1,Apc,Atad2,Atp6v0d1,Atpif1,Atrx,Bcl2l1,Bloc1s2,Brd2,C1qbp,Cadm1,Calr,Cat,Cbx3,Ccdc115,Cd9,Cdh1,Cdk5rap2,Celf1,Cenpp,Cep57,Cep63,Chchd3,Cit,Cln5,Cltc,Cnn3,Cnot7,Cntrob,Cpt1a,Ctnna1,Ctnnb1,Dag1,Dhx9,Dlg1,Dlg5,Dst,Dynll2,Eed,Elavl1,Ercc2,Ero1l,Esrrb,Ezh2,Fbl,Fech,Flot1,Gabarapl2,Gls,Gltscr2,Gnaq,Gnb1,Grpel1,Gtf3c4,H1f0,H2afx,Hax1,Hccs,Hip1,Hist1h1a,Hi…
GO:0008152	metabolic process	242	8164	9.98e-22	ENSMUSP00000000312,ENSMUSP00000000317,ENSMUSP00000000985,ENSMUSP00000001042,ENSMUSP00000001520,ENSMUSP00000002064,ENSMUSP00000002603,ENSMUSP00000003310,ENSMUSP00000003947,ENSMUSP00000003964,ENSMUSP00000004729,ENSMUSP00000005606,ENSMUSP00000005826,ENSMUSP00000005830,ENSMUSP00000006625,ENSMUSP00000007007,ENSMUSP00000007012,ENSMUSP00000007130,ENSMUSP00000007216,ENSMUSP00000010007,ENSMUSP00000014698,…	Acaa1a,Acadm,Aco2,Acot9,Acsl1,Actl6a,Afg3l1,Ak4,Aldoa,Amacr,Anxa1,Ap2b1,Ap2m1,Arid3b,Asph,Atad2,Atp1a1,Atp5a1,Atp5b,Atp5e,Atp5f1,Atp5j,Atp5o,Atpif1,Atrx,Bcas2,Bloc1s2,Blvra,Brd2,C1qbp,Capn1,Cat,Cbfa2t2,Cbx3,Ccdc115,Cd9,Cdh1,Cdyl2,Celf1,Cep63,Chchd3,Cit,Ckmt1,Cln5,Cltc,Cnot7,Cpt1a,Cs,Cstf2,Cstf3,Ctnnb1,Cyb5r1,Cyc1,Cycs,Dag1,Ddost,Ddx51,Decr2,Dguok,Dhx9,Dido1,Dlg1,Dnajc3,Dtymk,Ech1,Eci1,Eed,Ercc2,E…
GO:0071704	organic substance metabolic process	229	7733	1.46e-19	ENSMUSP00000000312,ENSMUSP00000001042,ENSMUSP00000001520,ENSMUSP00000002064,ENSMUSP00000002603,ENSMUSP00000003310,ENSMUSP00000003964,ENSMUSP00000004729,ENSMUSP00000005606,ENSMUSP00000005826,ENSMUSP00000005830,ENSMUSP00000006625,ENSMUSP00000007007,ENSMUSP00000007012,ENSMUSP00000007130,ENSMUSP00000007216,ENSMUSP00000010007,ENSMUSP00000014698,ENSMUSP00000015256,ENSMUSP00000016396,ENSMUSP00000018449,…	Acaa1a,Acadm,Aco2,Acot9,Acsl1,Actl6a,Afg3l1,Ak4,Aldoa,Amacr,Anxa1,Ap2b1,Ap2m1,Arid3b,Asph,Atad2,Atp5a1,Atp5b,Atp5e,Atp5f1,Atp5j,Atp5o,Atpif1,Atrx,Bcas2,Blvra,Brd2,C1qbp,Capn1,Cat,Cbfa2t2,Cbx3,Ccdc115,Cd9,Cdh1,Celf1,Cep63,Chchd3,Cit,Cln5,Cltc,Cnot7,Cpt1a,Cs,Cstf2,Cstf3,Ctnnb1,Cyb5r1,Cyc1,Cycs,Dag1,Ddost,Ddx51,Decr2,Dguok,Dhx9,Dido1,Dlg1,Dnajc3,Dtymk,Ech1,Eci1,Eed,Ercc2,Erf,Erlin2,Ero1l,Esrrb,Etfa,…
GO:0043933	protein-containing complex subunit organization	84	1453	4.87e-19	ENSMUSP00000000312,ENSMUSP00000000985,ENSMUSP00000001569,ENSMUSP00000003912,ENSMUSP00000007012,ENSMUSP00000007130,ENSMUSP00000007216,ENSMUSP00000018449,ENSMUSP00000018875,ENSMUSP00000021761,ENSMUSP00000021818,ENSMUSP00000022639,ENSMUSP00000025421,ENSMUSP00000025484,ENSMUSP00000025541,ENSMUSP00000025835,ENSMUSP00000028610,ENSMUSP00000030432,ENSMUSP00000030797,ENSMUSP00000030940,ENSMUSP00000033717,…	Acadm,Aldoa,Ap2b1,Ap2m1,Apc,Atpif1,Atrx,Brd2,C1qbp,Calr,Cat,Cdh1,Celf1,Cenpp,Cep57,Cltc,Cnot7,Cpt1a,Ctnna1,Ctnnb1,Dhx9,Dlg5,Elavl1,Fech,Flot1,Gls,Gltscr2,Gnaq,Gnb1,H1f0,Hccs,Hip1,Hist1h1a,Hist1h1b,Hist1h1c,Hist1h1d,Hist1h1e,Hmgcl,Hp1bp3,Hscb,Khdrbs1,Klhl12,Ndufb10,Nefl,Nhp2l1,Nip7,Npm1,Nsf,Nup107,Nup133,Nup54,Nup62,Nup93,Nup98,Nupl1,Oxa1l,Pdss2,Picalm,Polr1e,Pom121,Prkar2a,Prpf19,Prpf8,Rbbp4,Rbmx…
GO:0044085	cellular component biogenesis	106	2213	4.87e-19	ENSMUSP00000000312,ENSMUSP00000000985,ENSMUSP00000001569,ENSMUSP00000003912,ENSMUSP00000006625,ENSMUSP00000007012,ENSMUSP00000007130,ENSMUSP00000007216,ENSMUSP00000013304,ENSMUSP00000018449,ENSMUSP00000018875,ENSMUSP00000020238,ENSMUSP00000020775,ENSMUSP00000021085,ENSMUSP00000021761,ENSMUSP00000021818,ENSMUSP00000021824,ENSMUSP00000022639,ENSMUSP00000025217,ENSMUSP00000025484,ENSMUSP00000025541,…	Acadm,Aldoa,Ap2b1,Ap2m1,Apc,Atp6v0d1,Atpif1,Atrx,Brd2,C1qbp,Cadm1,Calr,Cat,Cd9,Cdh1,Cdk5rap2,Celf1,Cenpp,Cep57,Cep63,Cltc,Cnot7,Cntrob,Cpt1a,Ctnna1,Ctnnb1,Ddx51,Dhx9,Dlg1,Dlg5,Dynll2,Elavl1,Ercc2,Fbl,Fech,Flot1,Gabarapl2,Gls,Gltscr2,Gnaq,Gnb1,H1f0,Hccs,Hip1,Hist1h1a,Hist1h1b,Hist1h1c,Hist1h1d,Hist1h1e,Hmgcl,Hp1bp3,Hscb,Hsp90b1,Hspa9,Ift20,Khdrbs1,Klhl12,Mak16,Mpp7,Ndufb10,Nefl,Nfu1,Nhp2l1,Nip7,No…
GO:0006397	mRNA processing	44	384	5.64e-19	ENSMUSP00000005606,ENSMUSP00000005830,ENSMUSP00000007007,ENSMUSP00000018449,ENSMUSP00000022577,ENSMUSP00000028599,ENSMUSP00000030734,ENSMUSP00000031513,ENSMUSP00000033609,ENSMUSP00000033673,ENSMUSP00000038135,ENSMUSP00000039133,ENSMUSP00000042658,ENSMUSP00000047571,ENSMUSP00000048153,ENSMUSP00000049528,ENSMUSP00000051492,ENSMUSP00000065819,ENSMUSP00000066516,ENSMUSP00000070438,ENSMUSP00000075655,…	Bcas2,C1qbp,Celf1,Cstf2,Cstf3,Dhx9,Gpkow,Hnrnpa1,Hnrnpa2b1,Hnrnpa3,Hnrnpc,Hnrnph1,Hnrnpm,Hnrnpu,Khdrbs1,Nhp2l1,Nono,Phrf1,Prkaca,Prpf19,Prpf40a,Prpf4b,Prpf8,Ptbp1,Rbbp6,Rbmxl1,Sap18,Scaf1,Setx,Sf3a3,Sf3b4,Snrnp40,Son,Srsf1,Srsf10,Srsf6,Srsf9,Tardbp,Thoc7,Thrap3,Tra2b,Wtap,Ythdc1,Zc3h13
GO:0022607	cellular component assembly	99	2015	2.36e-18	ENSMUSP00000000312,ENSMUSP00000000985,ENSMUSP00000001569,ENSMUSP00000003912,ENSMUSP00000006625,ENSMUSP00000007012,ENSMUSP00000007130,ENSMUSP00000007216,ENSMUSP00000013304,ENSMUSP00000018449,ENSMUSP00000018875,ENSMUSP00000020238,ENSMUSP00000020775,ENSMUSP00000021085,ENSMUSP00000021761,ENSMUSP00000021818,ENSMUSP00000022639,ENSMUSP00000025217,ENSMUSP00000025484,ENSMUSP00000025541,ENSMUSP00000025835,…	Acadm,Aldoa,Ap2b1,Ap2m1,Apc,Atp6v0d1,Atpif1,Atrx,Brd2,C1qbp,Cadm1,Calr,Cat,Cd9,Cdh1,Cdk5rap2,Celf1,Cenpp,Cep57,Cep63,Cltc,Cnot7,Cntrob,Cpt1a,Ctnna1,Ctnnb1,Dhx9,Dlg1,Dlg5,Dynll2,Elavl1,Ercc2,Fech,Flot1,Gabarapl2,Gls,Gltscr2,Gnaq,Gnb1,H1f0,Hccs,Hip1,Hist1h1a,Hist1h1b,Hist1h1c,Hist1h1d,Hist1h1e,Hmgcl,Hp1bp3,Hscb,Hsp90b1,Hspa9,Ift20,Khdrbs1,Klhl12,Mpp7,Ndufb10,Nefl,Nfu1,Nhp2l1,Nip7,Npm1,Nptn,Numa1,Nu…
GO:0006403	RNA localization	31	170	3.98e-18	ENSMUSP00000001569,ENSMUSP00000003310,ENSMUSP00000019859,ENSMUSP00000021085,ENSMUSP00000025421,ENSMUSP00000030138,ENSMUSP00000037613,ENSMUSP00000038135,ENSMUSP00000038716,ENSMUSP00000039133,ENSMUSP00000042658,ENSMUSP00000043981,ENSMUSP00000046540,ENSMUSP00000047571,ENSMUSP00000048084,ENSMUSP00000048101,ENSMUSP00000056785,ENSMUSP00000059289,ENSMUSP00000063590,ENSMUSP00000065819,ENSMUSP00000066492,…	Dhx9,Fbl,Flot1,Gle1,Gltscr2,Hnrnpa1,Hnrnpa2b1,Hnrnpa3,Hnrnpu,Nol6,Npm1,Nup107,Nup133,Nup155,Nup160,Nup214,Nup54,Nup62,Nup85,Nup88,Nup93,Nup98,Nupl1,Pom121,Ranbp2,Seh1l,Srsf1,Thoc7,Tomm20,Tpr,Ythdc1
GO:0065003	protein-containing complex assembly	77	1292	3.98e-18	ENSMUSP00000000312,ENSMUSP00000000985,ENSMUSP00000001569,ENSMUSP00000003912,ENSMUSP00000007012,ENSMUSP00000007130,ENSMUSP00000007216,ENSMUSP00000018449,ENSMUSP00000018875,ENSMUSP00000021761,ENSMUSP00000021818,ENSMUSP00000022639,ENSMUSP00000025484,ENSMUSP00000025541,ENSMUSP00000025835,ENSMUSP00000028610,ENSMUSP00000030432,ENSMUSP00000030797,ENSMUSP00000030940,ENSMUSP00000033717,ENSMUSP00000034392,…	Acadm,Aldoa,Ap2b1,Ap2m1,Apc,Atpif1,Atrx,Brd2,C1qbp,Calr,Cat,Cdh1,Celf1,Cenpp,Cep57,Cltc,Cnot7,Cpt1a,Ctnna1,Ctnnb1,Dhx9,Dlg5,Elavl1,Fech,Flot1,Gls,Gltscr2,Gnaq,Gnb1,H1f0,Hccs,Hip1,Hist1h1a,Hist1h1b,Hist1h1c,Hist1h1d,Hist1h1e,Hmgcl,Hp1bp3,Hscb,Khdrbs1,Klhl12,Ndufb10,Nefl,Nhp2l1,Nip7,Npm1,Nup107,Nup54,Nup62,Nup93,Nup98,Nupl1,Oxa1l,Pdss2,Picalm,Polr1e,Prkar2a,Prpf19,Prpf8,Rbbp4,Rbmxl1,Rpl10l,Rtn4,Set…
GO:0050658	RNA transport	29	148	1.15e-17	ENSMUSP00000001569,ENSMUSP00000003310,ENSMUSP00000019859,ENSMUSP00000021085,ENSMUSP00000025421,ENSMUSP00000030138,ENSMUSP00000038135,ENSMUSP00000038716,ENSMUSP00000039133,ENSMUSP00000042658,ENSMUSP00000043981,ENSMUSP00000046540,ENSMUSP00000048084,ENSMUSP00000048101,ENSMUSP00000056785,ENSMUSP00000059289,ENSMUSP00000063590,ENSMUSP00000065819,ENSMUSP00000066492,ENSMUSP00000068530,ENSMUSP00000075067,…	Dhx9,Flot1,Gle1,Gltscr2,Hnrnpa1,Hnrnpa2b1,Hnrnpa3,Nol6,Npm1,Nup107,Nup133,Nup155,Nup160,Nup214,Nup54,Nup62,Nup85,Nup88,Nup93,Nup98,Nupl1,Pom121,Ranbp2,Seh1l,Srsf1,Thoc7,Tomm20,Tpr,Ythdc1
GO:0051641	cellular localization	91	1792	1.15e-17	ENSMUSP00000000312,ENSMUSP00000001569,ENSMUSP00000002603,ENSMUSP00000003029,ENSMUSP00000003038,ENSMUSP00000003310,ENSMUSP00000003912,ENSMUSP00000007130,ENSMUSP00000007216,ENSMUSP00000007803,ENSMUSP00000009003,ENSMUSP00000015891,ENSMUSP00000018875,ENSMUSP00000019859,ENSMUSP00000020238,ENSMUSP00000020523,ENSMUSP00000020775,ENSMUSP00000021085,ENSMUSP00000021761,ENSMUSP00000021824,ENSMUSP00000022378,…	Ap2a2,Ap2b1,Ap2m1,Ap2s1,Ap3s2,Atp5o,Atrx,Bcl2l1,Bloc1s2,Bsg,Calr,Cd63,Cdh1,Cdk5rap2,Cep57,Cep63,Cln5,Cltc,Ctnna1,Ctnnb1,Cyc1,Dag1,Dhx9,Dlg1,Dst,Dynll2,Ero1l,Ezh2,Flot1,Gle1,Gltscr2,Grpel1,Hnrnpa1,Hnrnpa2b1,Hnrnpu,Hsp90b1,Hspa5,Hspa9,Hspd1,Hyou1,Ift20,Klhl12,Lamp1,Lin7c,Macf1,Mcph1,Mios,Nefl,Nol6,Nol8,Npm1,Nsf,Numa1,Nup107,Nup133,Nup155,Nup160,Nup214,Nup54,Nup62,Nup85,Nup88,Nup93,Nup98,Nupl1,Pcm1,…
GO:0051649	establishment of localization in cell	75	1260	1.15e-17	ENSMUSP00000002603,ENSMUSP00000003029,ENSMUSP00000003038,ENSMUSP00000003310,ENSMUSP00000003912,ENSMUSP00000007130,ENSMUSP00000007216,ENSMUSP00000007803,ENSMUSP00000018875,ENSMUSP00000019859,ENSMUSP00000020238,ENSMUSP00000020523,ENSMUSP00000020775,ENSMUSP00000021085,ENSMUSP00000021761,ENSMUSP00000022378,ENSMUSP00000022639,ENSMUSP00000022721,ENSMUSP00000023062,ENSMUSP00000023210,ENSMUSP00000023677,…	Ap2a2,Ap2b1,Ap2m1,Ap2s1,Ap3s2,Atp5o,Bcl2l1,Bloc1s2,Calr,Cd63,Cdk5rap2,Cep57,Cep63,Cln5,Cltc,Ctnnb1,Cyc1,Dlg1,Dst,Dynll2,Ero1l,Gle1,Gltscr2,Grpel1,Hnrnpa1,Hnrnpa2b1,Hsp90b1,Hspa9,Hspd1,Hyou1,Ift20,Klhl12,Lamp1,Lin7c,Macf1,Mcph1,Nefl,Nol6,Npm1,Nsf,Numa1,Nup107,Nup133,Nup155,Nup160,Nup214,Nup54,Nup62,Nup85,Nup88,Nup93,Nup98,Nupl1,Pcm1,Pex13,Picalm,Pmpcb,Pom121,Rab35,Ranbp2,Scrib,Seh1l,Srsf10,Stx18,T…
GO:0046907	intracellular transport	67	1032	1.8e-17	ENSMUSP00000002603,ENSMUSP00000003029,ENSMUSP00000003038,ENSMUSP00000003310,ENSMUSP00000003912,ENSMUSP00000007130,ENSMUSP00000007216,ENSMUSP00000007803,ENSMUSP00000018875,ENSMUSP00000019859,ENSMUSP00000020238,ENSMUSP00000020523,ENSMUSP00000020775,ENSMUSP00000021085,ENSMUSP00000021761,ENSMUSP00000022639,ENSMUSP00000022721,ENSMUSP00000023062,ENSMUSP00000023210,ENSMUSP00000023677,ENSMUSP00000025217,…	Ap2a2,Ap2b1,Ap2m1,Ap2s1,Ap3s2,Atp5o,Bcl2l1,Bloc1s2,Calr,Cd63,Cep57,Cln5,Cltc,Ctnnb1,Cyc1,Dst,Dynll2,Gle1,Gltscr2,Grpel1,Hnrnpa1,Hnrnpa2b1,Hsp90b1,Hspa9,Hspd1,Hyou1,Ift20,Klhl12,Lamp1,Macf1,Nefl,Nol6,Npm1,Nsf,Nup107,Nup133,Nup155,Nup160,Nup214,Nup54,Nup62,Nup85,Nup88,Nup93,Nup98,Nupl1,Pcm1,Pex13,Picalm,Pmpcb,Pom121,Rab35,Ranbp2,Scrib,Srsf10,Stx18,Tacc1,Thoc7,Timm44,Tmed2,Tomm20,Tomm22,Tomm40,Tpr,T…
GO:0008380	RNA splicing	38	310	2.16e-17	ENSMUSP00000005830,ENSMUSP00000007007,ENSMUSP00000018449,ENSMUSP00000022577,ENSMUSP00000030734,ENSMUSP00000031513,ENSMUSP00000033673,ENSMUSP00000038135,ENSMUSP00000039133,ENSMUSP00000042658,ENSMUSP00000047571,ENSMUSP00000048153,ENSMUSP00000051492,ENSMUSP00000065819,ENSMUSP00000070438,ENSMUSP00000075655,ENSMUSP00000075709,ENSMUSP00000076178,ENSMUSP00000076989,ENSMUSP00000077019,ENSMUSP00000077612,…	Bcas2,C1qbp,Celf1,Dhx9,Gpkow,Hnrnpa1,Hnrnpa2b1,Hnrnpa3,Hnrnpc,Hnrnph1,Hnrnpm,Hnrnpu,Nhp2l1,Nono,Prpf19,Prpf40a,Prpf4b,Prpf8,Ptbp1,Rbmxl1,Sap18,Scaf1,Setx,Sf3a3,Sf3b4,Snrnp40,Son,Srsf1,Srsf10,Srsf6,Srsf9,Tardbp,Thoc7,Thrap3,Tra2b,Wtap,Ythdc1,Zc3h13
GO:0015931	nucleobase-containing compound transport	31	186	2.26e-17	ENSMUSP00000001569,ENSMUSP00000003310,ENSMUSP00000019859,ENSMUSP00000021085,ENSMUSP00000025421,ENSMUSP00000030138,ENSMUSP00000034049,ENSMUSP00000038135,ENSMUSP00000038716,ENSMUSP00000039133,ENSMUSP00000042658,ENSMUSP00000043981,ENSMUSP00000046540,ENSMUSP00000048084,ENSMUSP00000048101,ENSMUSP00000056785,ENSMUSP00000059289,ENSMUSP00000063590,ENSMUSP00000065819,ENSMUSP00000066492,ENSMUSP00000068530,…	Dhx9,Flot1,Gle1,Gltscr2,Hnrnpa1,Hnrnpa2b1,Hnrnpa3,Nol6,Npm1,Nup107,Nup133,Nup155,Nup160,Nup214,Nup54,Nup62,Nup85,Nup88,Nup93,Nup98,Nupl1,Pom121,Ranbp2,Seh1l,Slc25a4,Slc29a1,Srsf1,Thoc7,Tomm20,Tpr,Ythdc1
GO:0034613	cellular protein localization	71	1162	2.37e-17	ENSMUSP00000000312,ENSMUSP00000001569,ENSMUSP00000002603,ENSMUSP00000003029,ENSMUSP00000003038,ENSMUSP00000003310,ENSMUSP00000003912,ENSMUSP00000007130,ENSMUSP00000007216,ENSMUSP00000018875,ENSMUSP00000019859,ENSMUSP00000020238,ENSMUSP00000020523,ENSMUSP00000021085,ENSMUSP00000021824,ENSMUSP00000022927,ENSMUSP00000023062,ENSMUSP00000025217,ENSMUSP00000025421,ENSMUSP00000027123,ENSMUSP00000028583,…	Ap2a2,Ap2b1,Ap2m1,Ap2s1,Ap3s2,Atrx,Bsg,Calr,Cd63,Cdh1,Cep57,Cep63,Cltc,Ctnna1,Ctnnb1,Dag1,Dhx9,Dlg1,Ezh2,Flot1,Gle1,Gltscr2,Grpel1,Hnrnpa2b1,Hnrnpu,Hsp90b1,Hspa5,Hspa9,Hspd1,Ift20,Lamp1,Lin7c,Macf1,Mcph1,Mios,Nol6,Nol8,Npm1,Nsf,Nup107,Nup133,Nup155,Nup160,Nup214,Nup54,Nup62,Nup85,Nup88,Nup93,Nup98,Nupl1,Pcm1,Pex13,Pmpcb,Pom121,Prpf19,Rab35,Rad21,Ranbp2,Scrib,Seh1l,Stx18,Thoc7,Timm44,Tmed2,Tomm20,…
GO:0044237	cellular metabolic process	215	7348	2.37e-17	ENSMUSP00000000317,ENSMUSP00000000985,ENSMUSP00000001042,ENSMUSP00000001520,ENSMUSP00000002064,ENSMUSP00000002603,ENSMUSP00000003310,ENSMUSP00000003947,ENSMUSP00000003964,ENSMUSP00000004729,ENSMUSP00000005606,ENSMUSP00000005826,ENSMUSP00000005830,ENSMUSP00000006625,ENSMUSP00000007007,ENSMUSP00000007012,ENSMUSP00000007130,ENSMUSP00000007216,ENSMUSP00000010007,ENSMUSP00000014698,ENSMUSP00000015256,…	Acaa1a,Acadm,Aco2,Acot9,Acsl1,Actl6a,Afg3l1,Ak4,Aldoa,Amacr,Anxa1,Ap2b1,Ap2m1,Arid3b,Asph,Atad2,Atp1a1,Atp5a1,Atp5b,Atp5e,Atp5f1,Atp5j,Atp5o,Atpif1,Atrx,Bcas2,Blvra,Brd2,C1qbp,Capn1,Cat,Cbfa2t2,Cbx3,Ccdc115,Cd9,Celf1,Cep63,Chchd3,Cit,Ckmt1,Cln5,Cltc,Cnot7,Cpt1a,Cs,Cstf2,Cstf3,Ctnnb1,Cyc1,Cycs,Ddost,Ddx51,Decr2,Dguok,Dhx9,Dido1,Dlg1,Dnajc3,Dtymk,Ech1,Eci1,Eed,Ercc2,Erf,Erlin2,Ero1l,Esrrb,Etfa,Etfb…
GO:1901360	organic cyclic compound metabolic process	147	4057	2.37e-17	ENSMUSP00000001042,ENSMUSP00000002064,ENSMUSP00000002603,ENSMUSP00000005606,ENSMUSP00000005826,ENSMUSP00000005830,ENSMUSP00000006625,ENSMUSP00000007007,ENSMUSP00000007130,ENSMUSP00000014698,ENSMUSP00000015256,ENSMUSP00000016396,ENSMUSP00000018449,ENSMUSP00000019323,ENSMUSP00000020382,ENSMUSP00000020877,ENSMUSP00000021761,ENSMUSP00000021824,ENSMUSP00000022268,ENSMUSP00000022577,ENSMUSP00000022927,…	Acaa1a,Acot9,Acsl1,Actl6a,Ak4,Aldoa,Amacr,Arid3b,Atad2,Atp5a1,Atp5b,Atp5e,Atp5f1,Atp5j,Atp5o,Atpif1,Atrx,Bcas2,Blvra,Brd2,C1qbp,Cat,Cbfa2t2,Cbx3,Celf1,Cep63,Chchd3,Cnot7,Cs,Cstf2,Cstf3,Ctnnb1,Cyb5r1,Cyc1,Cycs,Ddx51,Dguok,Dhx9,Dido1,Dlg1,Dtymk,Eed,Ercc2,Erf,Erlin2,Esrrb,Ezh2,Fbl,Fdft1,Fdx1,Fech,Gltscr2,Got2,Gpkow,Gtf2h3,Gtf3c4,H2afx,H6pd,Hip1,Hmgcl,Hnrnpa1,Hnrnpa2b1,Hnrnpa3,Hnrnpc,Hnrnpd,Hnrnph1,H…
GO:0006996	organelle organization	117	2805	2.62e-17	ENSMUSP00000000985,ENSMUSP00000001520,ENSMUSP00000003029,ENSMUSP00000003310,ENSMUSP00000003912,ENSMUSP00000006625,ENSMUSP00000007012,ENSMUSP00000007130,ENSMUSP00000007216,ENSMUSP00000007803,ENSMUSP00000009003,ENSMUSP00000013304,ENSMUSP00000020109,ENSMUSP00000020238,ENSMUSP00000020382,ENSMUSP00000020523,ENSMUSP00000020775,ENSMUSP00000021761,ENSMUSP00000021818,ENSMUSP00000022469,ENSMUSP00000022639,…	Actl6a,Actr6,Afg3l1,Anxa1,Ap2m1,Apc,Atad2,Atp6v0d1,Atpif1,Atrx,Bcl2l1,Bloc1s2,Brd2,C1qbp,Calr,Cbx3,Ccdc115,Cdk5rap2,Cenpp,Cep57,Cep63,Chchd3,Cit,Cln5,Cltc,Cnn3,Cnot7,Cntrob,Ctnna1,Ctnnb1,Dag1,Dhx9,Dlg1,Dst,Dynll2,Eed,Ercc2,Ezh2,Fbl,Gabarapl2,Gltscr2,Grpel1,Gtf3c4,H1f0,H2afx,Hist1h1a,Hist1h1b,Hist1h1c,Hist1h1d,Hist1h1e,Hmgcl,Hnrnpa2b1,Hnrnpu,Hp1bp3,Hsp90b1,Hspd1,Ift20,Ing5,Klhl12,Lace1,Mcph1,Men1,…
GO:0016071	mRNA metabolic process	46	496	4.99e-17	ENSMUSP00000005606,ENSMUSP00000005830,ENSMUSP00000007007,ENSMUSP00000018449,ENSMUSP00000022577,ENSMUSP00000028599,ENSMUSP00000030734,ENSMUSP00000031513,ENSMUSP00000033609,ENSMUSP00000033673,ENSMUSP00000038135,ENSMUSP00000039133,ENSMUSP00000042658,ENSMUSP00000047571,ENSMUSP00000048153,ENSMUSP00000049528,ENSMUSP00000051492,ENSMUSP00000065819,ENSMUSP00000066516,ENSMUSP00000070438,ENSMUSP00000075655,…	Bcas2,C1qbp,Celf1,Cnot7,Cstf2,Cstf3,Dhx9,Gpkow,Hnrnpa1,Hnrnpa2b1,Hnrnpa3,Hnrnpc,Hnrnpd,Hnrnph1,Hnrnpm,Hnrnpu,Khdrbs1,Nhp2l1,Nono,Phrf1,Prkaca,Prpf19,Prpf40a,Prpf4b,Prpf8,Ptbp1,Rbbp6,Rbmxl1,Sap18,Scaf1,Setx,Sf3a3,Sf3b4,Snrnp40,Son,Srsf1,Srsf10,Srsf6,Srsf9,Tardbp,Thoc7,Thrap3,Tra2b,Wtap,Ythdc1,Zc3h13
GO:0034641	cellular nitrogen compound metabolic process	149	4247	1.88e-16	ENSMUSP00000001042,ENSMUSP00000002064,ENSMUSP00000002603,ENSMUSP00000005606,ENSMUSP00000005826,ENSMUSP00000005830,ENSMUSP00000006625,ENSMUSP00000007007,ENSMUSP00000007012,ENSMUSP00000007130,ENSMUSP00000014698,ENSMUSP00000015256,ENSMUSP00000016396,ENSMUSP00000018449,ENSMUSP00000019323,ENSMUSP00000020382,ENSMUSP00000020877,ENSMUSP00000021761,ENSMUSP00000021824,ENSMUSP00000022268,ENSMUSP00000022577,…	Acadm,Acot9,Acsl1,Actl6a,Ak4,Aldoa,Arid3b,Atad2,Atp5a1,Atp5b,Atp5e,Atp5f1,Atp5j,Atp5o,Atpif1,Atrx,Bcas2,Blvra,Brd2,C1qbp,Cbfa2t2,Cbx3,Celf1,Cep63,Chchd3,Cln5,Cnot7,Cpt1a,Cs,Cstf2,Cstf3,Ctnnb1,Cyc1,Cycs,Ddx51,Dguok,Dhx9,Dido1,Dlg1,Dtymk,Eed,Ercc2,Erf,Esrrb,Ezh2,Fbl,Fdx1,Fech,Gltscr2,Gpkow,Gpx1,Gsr,Gsto1,Gtf2h3,Gtf3c4,H2afx,H6pd,Hip1,Hmgcl,Hnrnpa1,Hnrnpa2b1,Hnrnpa3,Hnrnpc,Hnrnpd,Hnrnph1,Hnrnpm,Hnrn…
GO:0046483	heterocycle metabolic process	138	3830	8.38e-16	ENSMUSP00000001042,ENSMUSP00000002064,ENSMUSP00000002603,ENSMUSP00000005606,ENSMUSP00000005826,ENSMUSP00000005830,ENSMUSP00000006625,ENSMUSP00000007007,ENSMUSP00000007130,ENSMUSP00000014698,ENSMUSP00000015256,ENSMUSP00000016396,ENSMUSP00000018449,ENSMUSP00000019323,ENSMUSP00000020382,ENSMUSP00000020877,ENSMUSP00000021761,ENSMUSP00000021824,ENSMUSP00000022268,ENSMUSP00000022577,ENSMUSP00000022927,…	Acot9,Acsl1,Actl6a,Ak4,Aldoa,Arid3b,Atad2,Atp5a1,Atp5b,Atp5e,Atp5f1,Atp5j,Atp5o,Atpif1,Atrx,Bcas2,Blvra,Brd2,C1qbp,Cbfa2t2,Cbx3,Celf1,Cep63,Chchd3,Cnot7,Cs,Cstf2,Cstf3,Ctnnb1,Cyc1,Cycs,Ddx51,Dguok,Dhx9,Dido1,Dlg1,Dtymk,Eed,Ercc2,Erf,Esrrb,Ezh2,Fbl,Fdx1,Fech,Gltscr2,Gpkow,Gtf2h3,Gtf3c4,H2afx,H6pd,Hip1,Hmgcl,Hnrnpa1,Hnrnpa2b1,Hnrnpa3,Hnrnpc,Hnrnpd,Hnrnph1,Hnrnpm,Hnrnpu,Hsd17b4,Hspd1,Ilf2,Ing5,Kank2…
GO:0006139	nucleobase-containing compound metabolic process	135	3702	8.57e-16	ENSMUSP00000001042,ENSMUSP00000002603,ENSMUSP00000005606,ENSMUSP00000005826,ENSMUSP00000005830,ENSMUSP00000006625,ENSMUSP00000007007,ENSMUSP00000007130,ENSMUSP00000014698,ENSMUSP00000015256,ENSMUSP00000016396,ENSMUSP00000018449,ENSMUSP00000019323,ENSMUSP00000020382,ENSMUSP00000020877,ENSMUSP00000021761,ENSMUSP00000021824,ENSMUSP00000022268,ENSMUSP00000022577,ENSMUSP00000022927,ENSMUSP00000023210,…	Acot9,Acsl1,Actl6a,Ak4,Aldoa,Arid3b,Atad2,Atp5a1,Atp5b,Atp5e,Atp5f1,Atp5j,Atp5o,Atrx,Bcas2,Brd2,C1qbp,Cbfa2t2,Cbx3,Celf1,Cep63,Chchd3,Cnot7,Cs,Cstf2,Cstf3,Ctnnb1,Cyc1,Cycs,Ddx51,Dguok,Dhx9,Dido1,Dlg1,Dtymk,Eed,Ercc2,Erf,Esrrb,Ezh2,Fbl,Fdx1,Gltscr2,Gpkow,Gtf2h3,Gtf3c4,H2afx,H6pd,Hip1,Hmgcl,Hnrnpa1,Hnrnpa2b1,Hnrnpa3,Hnrnpc,Hnrnpd,Hnrnph1,Hnrnpm,Hnrnpu,Hsd17b4,Hspd1,Ilf2,Ing5,Kank2,Khdrbs1,Lace1,Lar…
GO:0006725	cellular aromatic compound metabolic process	139	3879	8.75e-16	ENSMUSP00000001042,ENSMUSP00000002064,ENSMUSP00000002603,ENSMUSP00000005606,ENSMUSP00000005826,ENSMUSP00000005830,ENSMUSP00000006625,ENSMUSP00000007007,ENSMUSP00000007130,ENSMUSP00000014698,ENSMUSP00000015256,ENSMUSP00000016396,ENSMUSP00000018449,ENSMUSP00000019323,ENSMUSP00000020382,ENSMUSP00000020877,ENSMUSP00000021761,ENSMUSP00000021824,ENSMUSP00000022268,ENSMUSP00000022577,ENSMUSP00000022927,…	Acot9,Acsl1,Actl6a,Ak4,Aldoa,Arid3b,Atad2,Atp5a1,Atp5b,Atp5e,Atp5f1,Atp5j,Atp5o,Atpif1,Atrx,Bcas2,Blvra,Brd2,C1qbp,Cbfa2t2,Cbx3,Celf1,Cep63,Chchd3,Cnot7,Cs,Cstf2,Cstf3,Ctnnb1,Cyc1,Cycs,Ddx51,Dguok,Dhx9,Dido1,Dlg1,Dtymk,Eed,Ercc2,Erf,Esrrb,Ezh2,Fbl,Fdx1,Fech,Gltscr2,Got2,Gpkow,Gtf2h3,Gtf3c4,H2afx,H6pd,Hip1,Hmgcl,Hnrnpa1,Hnrnpa2b1,Hnrnpa3,Hnrnpc,Hnrnpd,Hnrnph1,Hnrnpm,Hnrnpu,Hsd17b4,Hspd1,Ilf2,Ing5,…
GO:0051028	mRNA transport	24	111	1.25e-15	ENSMUSP00000003310,ENSMUSP00000019859,ENSMUSP00000021085,ENSMUSP00000025421,ENSMUSP00000038135,ENSMUSP00000038716,ENSMUSP00000039133,ENSMUSP00000042658,ENSMUSP00000046540,ENSMUSP00000048084,ENSMUSP00000048101,ENSMUSP00000056785,ENSMUSP00000059289,ENSMUSP00000063590,ENSMUSP00000065819,ENSMUSP00000066492,ENSMUSP00000068530,ENSMUSP00000105174,ENSMUSP00000106801,ENSMUSP00000107595,ENSMUSP00000110103,…	Dhx9,Gle1,Hnrnpa1,Hnrnpa2b1,Hnrnpa3,Nup107,Nup133,Nup155,Nup160,Nup214,Nup54,Nup62,Nup85,Nup88,Nup93,Nup98,Nupl1,Pom121,Ranbp2,Seh1l,Srsf1,Thoc7,Tpr,Ythdc1
GO:0065007	biological regulation	260	10168	2e-15	ENSMUSP00000000312,ENSMUSP00000000317,ENSMUSP00000000985,ENSMUSP00000001042,ENSMUSP00000001569,ENSMUSP00000002603,ENSMUSP00000002911,ENSMUSP00000003038,ENSMUSP00000003310,ENSMUSP00000003912,ENSMUSP00000003947,ENSMUSP00000004565,ENSMUSP00000005606,ENSMUSP00000006625,ENSMUSP00000007007,ENSMUSP00000007012,ENSMUSP00000007130,ENSMUSP00000007216,ENSMUSP00000007803,ENSMUSP00000007980,ENSMUSP00000009003,…	Acadm,Acsl1,Actl6a,Akap1,Aldoa,Anxa1,Ap2a2,Ap2b1,Ap2m1,Apc,Arid3b,Asph,Atad2,Atp1a1,Atp1a4,Atp5a1,Atp5b,Atp6v0d1,Atpif1,Atrx,Bcl2l1,Bloc1s2,Brd2,C1qbp,Cadm1,Calm1,Calr,Capn1,Cat,Cbfa2t2,Cbx3,Cbx5,Ccdc115,Cd151,Cd63,Cd9,Cdh1,Cdk5rap2,Cdkn2aipnl,Celf1,Cep57,Cep63,Chchd3,Cisd1,Cit,Ckmt1,Cln5,Cltc,Cnn3,Cnnm2,Cnot7,Cnpy2,Cntrob,Cpt1a,Ctnna1,Ctnnb1,Cycs,Cyth2,Dag1,Dguok,Dhx9,Diablo,Dido1,Dlg1,Dlg5,Dnaj…
GO:0006396	RNA processing	52	715	2.68e-15	ENSMUSP00000005606,ENSMUSP00000005830,ENSMUSP00000007007,ENSMUSP00000018449,ENSMUSP00000021824,ENSMUSP00000022577,ENSMUSP00000028599,ENSMUSP00000029588,ENSMUSP00000030138,ENSMUSP00000030734,ENSMUSP00000031478,ENSMUSP00000031513,ENSMUSP00000033609,ENSMUSP00000033673,ENSMUSP00000033983,ENSMUSP00000037613,ENSMUSP00000038135,ENSMUSP00000039133,ENSMUSP00000042658,ENSMUSP00000047571,ENSMUSP00000048153,…	Bcas2,C1qbp,Celf1,Cstf2,Cstf3,Ddx51,Dhx9,Fbl,Gpkow,Hnrnpa1,Hnrnpa2b1,Hnrnpa3,Hnrnpc,Hnrnph1,Hnrnpm,Hnrnpu,Khdrbs1,Larp7,Mak16,Nhp2l1,Nol6,Nol8,Nono,Npm1,Phrf1,Prkaca,Prpf19,Prpf40a,Prpf4b,Prpf8,Ptbp1,Rbbp6,Rbmxl1,Sap18,Scaf1,Setx,Sf3a3,Sf3b4,Snrnp40,Son,Srsf1,Srsf10,Srsf6,Srsf9,Tardbp,Thoc7,Thrap3,Tra2b,Wdr43,Wtap,Ythdc1,Zc3h13
GO:0044238	primary metabolic process	210	7426	4.94e-15	ENSMUSP00000000312,ENSMUSP00000001042,ENSMUSP00000001520,ENSMUSP00000002603,ENSMUSP00000003310,ENSMUSP00000003964,ENSMUSP00000004729,ENSMUSP00000005606,ENSMUSP00000005826,ENSMUSP00000005830,ENSMUSP00000006625,ENSMUSP00000007007,ENSMUSP00000007130,ENSMUSP00000010007,ENSMUSP00000014698,ENSMUSP00000015256,ENSMUSP00000016396,ENSMUSP00000018449,ENSMUSP00000019268,ENSMUSP00000019323,ENSMUSP00000020238,…	Acaa1a,Acadm,Aco2,Acot9,Acsl1,Actl6a,Afg3l1,Ak4,Aldoa,Amacr,Anxa1,Arid3b,Asph,Atad2,Atp5a1,Atp5b,Atp5e,Atp5f1,Atp5j,Atp5o,Atrx,Bcas2,Brd2,C1qbp,Capn1,Cat,Cbfa2t2,Cbx3,Ccdc115,Cdh1,Celf1,Cep63,Chchd3,Cit,Cln5,Cnot7,Cpt1a,Cs,Cstf2,Cstf3,Ctnnb1,Cyb5r1,Cyc1,Cycs,Dag1,Ddost,Ddx51,Decr2,Dguok,Dhx9,Dido1,Dlg1,Dnajc3,Dtymk,Ech1,Eci1,Eed,Ercc2,Erf,Erlin2,Ero1l,Esrrb,Etfa,Etfb,Etfdh,Ezh2,Fam63a,Fbl,Fdft1,F…
GO:0051168	nuclear export	23	106	5.05e-15	ENSMUSP00000003310,ENSMUSP00000003912,ENSMUSP00000019859,ENSMUSP00000021085,ENSMUSP00000025217,ENSMUSP00000030138,ENSMUSP00000039133,ENSMUSP00000042658,ENSMUSP00000043981,ENSMUSP00000048084,ENSMUSP00000048101,ENSMUSP00000056785,ENSMUSP00000059289,ENSMUSP00000063590,ENSMUSP00000065819,ENSMUSP00000066492,ENSMUSP00000068530,ENSMUSP00000075067,ENSMUSP00000105174,ENSMUSP00000106801,ENSMUSP00000110103,…	Calr,Gle1,Gltscr2,Hnrnpa1,Hnrnpa2b1,Hspa9,Nol6,Npm1,Nup107,Nup133,Nup155,Nup160,Nup214,Nup62,Nup85,Nup88,Nup93,Nup98,Pom121,Ranbp2,Thoc7,Tpr,Ythdc1
GO:0051179	localization	146	4315	9.75e-15	ENSMUSP00000000312,ENSMUSP00000000985,ENSMUSP00000001569,ENSMUSP00000002603,ENSMUSP00000003029,ENSMUSP00000003038,ENSMUSP00000003310,ENSMUSP00000003622,ENSMUSP00000003912,ENSMUSP00000007130,ENSMUSP00000007216,ENSMUSP00000007803,ENSMUSP00000009003,ENSMUSP00000013304,ENSMUSP00000015256,ENSMUSP00000015891,ENSMUSP00000016396,ENSMUSP00000018875,ENSMUSP00000019268,ENSMUSP00000019859,ENSMUSP00000020238,…	Acsl1,Anxa1,Ap2a2,Ap2b1,Ap2m1,Ap2s1,Ap3s2,Apc,Asph,Atp1a1,Atp1a4,Atp5a1,Atp5b,Atp5e,Atp5f1,Atp5j,Atp5o,Atp6v0d1,Atpif1,Atrx,Bcl2l1,Bloc1s2,Bsg,Calr,Cd151,Cd63,Cd9,Cdh1,Cdk5rap2,Cep57,Cep63,Cln5,Cltc,Cnnm2,Ctnna1,Ctnnb1,Cyc1,Dag1,Dhx9,Dlg1,Dlg5,Dst,Dynll2,Epn1,Ero1l,Ezh2,Fbl,Flot1,Gabarapl2,Gle1,Gltscr2,Got2,Gpx1,Grpel1,Hip1,Hnrnpa1,Hnrnpa2b1,Hnrnpa3,Hnrnpu,Hsp90b1,Hspa5,Hspa9,Hspd1,Hyou1,Icam1,If…
GO:0010467	gene expression	116	3013	9.85e-15	ENSMUSP00000001042,ENSMUSP00000001520,ENSMUSP00000005606,ENSMUSP00000005830,ENSMUSP00000006625,ENSMUSP00000007007,ENSMUSP00000007130,ENSMUSP00000018449,ENSMUSP00000019859,ENSMUSP00000020382,ENSMUSP00000020877,ENSMUSP00000021085,ENSMUSP00000021761,ENSMUSP00000021824,ENSMUSP00000022378,ENSMUSP00000022577,ENSMUSP00000022721,ENSMUSP00000022927,ENSMUSP00000025891,ENSMUSP00000026743,ENSMUSP00000027505,…	Actl6a,Afg3l1,Arid3b,Asph,Atad2,Atrx,Bcas2,Brd2,C1qbp,Capn1,Cbfa2t2,Cbx3,Celf1,Chchd3,Cln5,Cnot7,Cstf2,Cstf3,Ctnnb1,Ddx51,Dhx9,Dido1,Eed,Ercc2,Erf,Ero1l,Esrrb,Ezh2,Fbl,Gle1,Gpkow,Gtf2h3,Gtf3c4,Hip1,Hnrnpa1,Hnrnpa2b1,Hnrnpa3,Hnrnpc,Hnrnpd,Hnrnph1,Hnrnpm,Hnrnpu,Hscb,Ilf2,Ing5,Kank2,Khdrbs1,Larp7,Mak16,Med30,Men1,Nhp2l1,Nol6,Nol8,Nono,Npm1,Nup107,Nup133,Nup155,Nup160,Nup214,Nup62,Nup85,Nup88,Nup93,P…
GO:0051234	establishment of localization	123	3317	1.23e-14	ENSMUSP00000000985,ENSMUSP00000001569,ENSMUSP00000002603,ENSMUSP00000003029,ENSMUSP00000003038,ENSMUSP00000003310,ENSMUSP00000003622,ENSMUSP00000003912,ENSMUSP00000007130,ENSMUSP00000007216,ENSMUSP00000007803,ENSMUSP00000009003,ENSMUSP00000013304,ENSMUSP00000015256,ENSMUSP00000015891,ENSMUSP00000016396,ENSMUSP00000018875,ENSMUSP00000019268,ENSMUSP00000019859,ENSMUSP00000020238,ENSMUSP00000020523,…	Acsl1,Anxa1,Ap2a2,Ap2b1,Ap2m1,Ap2s1,Ap3s2,Asph,Atp1a1,Atp1a4,Atp5a1,Atp5b,Atp5e,Atp5f1,Atp5j,Atp5o,Atp6v0d1,Atpif1,Bcl2l1,Bloc1s2,Calr,Cd63,Cd9,Cdk5rap2,Cep57,Cep63,Cln5,Cltc,Cnnm2,Ctnnb1,Cyc1,Dhx9,Dlg1,Dst,Dynll2,Epn1,Ero1l,Flot1,Gabarapl2,Gle1,Gltscr2,Got2,Grpel1,Hip1,Hnrnpa1,Hnrnpa2b1,Hnrnpa3,Hsp90b1,Hspa5,Hspa9,Hspd1,Hyou1,Ifitm3,Ift20,Klhl12,Lamp1,Lin7c,Lrp1,Lrpap1,Macf1,Mcph1,Nefl,Nisch,Nol…
GO:0006886	intracellular protein transport	47	616	1.65e-14	ENSMUSP00000002603,ENSMUSP00000003029,ENSMUSP00000003038,ENSMUSP00000003310,ENSMUSP00000003912,ENSMUSP00000007216,ENSMUSP00000018875,ENSMUSP00000019859,ENSMUSP00000020238,ENSMUSP00000020523,ENSMUSP00000021085,ENSMUSP00000023062,ENSMUSP00000025217,ENSMUSP00000027123,ENSMUSP00000030138,ENSMUSP00000030882,ENSMUSP00000031099,ENSMUSP00000032555,ENSMUSP00000034398,ENSMUSP00000038716,ENSMUSP00000039133,…	Ap2a2,Ap2b1,Ap2m1,Ap2s1,Ap3s2,Calr,Cep57,Cltc,Gle1,Gltscr2,Grpel1,Hnrnpa2b1,Hsp90b1,Hspa9,Hspd1,Ift20,Macf1,Nol6,Npm1,Nsf,Nup107,Nup133,Nup155,Nup160,Nup214,Nup54,Nup62,Nup85,Nup88,Nup93,Nup98,Nupl1,Pcm1,Pex13,Pmpcb,Pom121,Ranbp2,Scrib,Stx18,Thoc7,Timm44,Tmed2,Tomm20,Tomm22,Tomm40,Tpr,Ythdc1
GO:0006405	RNA export from nucleus	20	75	1.72e-14	ENSMUSP00000003310,ENSMUSP00000019859,ENSMUSP00000021085,ENSMUSP00000030138,ENSMUSP00000039133,ENSMUSP00000043981,ENSMUSP00000048084,ENSMUSP00000048101,ENSMUSP00000056785,ENSMUSP00000059289,ENSMUSP00000063590,ENSMUSP00000065819,ENSMUSP00000066492,ENSMUSP00000068530,ENSMUSP00000075067,ENSMUSP00000105174,ENSMUSP00000106801,ENSMUSP00000110103,ENSMUSP00000117616,ENSMUSP00000128819	Gle1,Gltscr2,Hnrnpa2b1,Nol6,Npm1,Nup107,Nup133,Nup155,Nup160,Nup214,Nup62,Nup85,Nup88,Nup93,Nup98,Pom121,Ranbp2,Thoc7,Tpr,Ythdc1
GO:0043484	regulation of RNA splicing	23	120	4.58e-14	ENSMUSP00000007007,ENSMUSP00000031513,ENSMUSP00000039133,ENSMUSP00000047571,ENSMUSP00000048153,ENSMUSP00000051492,ENSMUSP00000066516,ENSMUSP00000068530,ENSMUSP00000070438,ENSMUSP00000075067,ENSMUSP00000075709,ENSMUSP00000076989,ENSMUSP00000077612,ENSMUSP00000079722,ENSMUSP00000101479,ENSMUSP00000109671,ENSMUSP00000110103,ENSMUSP00000119065,ENSMUSP00000120071,ENSMUSP00000120595,ENSMUSP00000124846,…	C1qbp,Celf1,Hnrnpa2b1,Hnrnph1,Hnrnpu,Khdrbs1,Npm1,Nup98,Prpf19,Ptbp1,Rbmxl1,Sap18,Setx,Sf3b4,Son,Srsf1,Srsf10,Srsf6,Srsf9,Thrap3,Tra2b,Wtap,Ythdc1
GO:0006810	transport	118	3187	7.11e-14	ENSMUSP00000000985,ENSMUSP00000001569,ENSMUSP00000002603,ENSMUSP00000003029,ENSMUSP00000003038,ENSMUSP00000003310,ENSMUSP00000003622,ENSMUSP00000003912,ENSMUSP00000007130,ENSMUSP00000007216,ENSMUSP00000007803,ENSMUSP00000009003,ENSMUSP00000013304,ENSMUSP00000015256,ENSMUSP00000015891,ENSMUSP00000016396,ENSMUSP00000018875,ENSMUSP00000019268,ENSMUSP00000019859,ENSMUSP00000020238,ENSMUSP00000020523,…	Acsl1,Anxa1,Ap2a2,Ap2b1,Ap2m1,Ap2s1,Ap3s2,Asph,Atp1a1,Atp1a4,Atp5a1,Atp5b,Atp5e,Atp5f1,Atp5j,Atp5o,Atp6v0d1,Atpif1,Bcl2l1,Bloc1s2,Calr,Cd63,Cd9,Cep57,Cln5,Cltc,Cnnm2,Ctnnb1,Cyc1,Dhx9,Dst,Dynll2,Epn1,Ero1l,Flot1,Gabarapl2,Gle1,Gltscr2,Got2,Grpel1,Hip1,Hnrnpa1,Hnrnpa2b1,Hnrnpa3,Hsp90b1,Hspa5,Hspa9,Hspd1,Hyou1,Ifitm3,Ift20,Klhl12,Lamp1,Lin7c,Lrp1,Lrpap1,Macf1,Nefl,Nisch,Nol6,Npm1,Nsf,Nup107,Nup133,N…
GO:1903311	regulation of mRNA metabolic process	28	208	9.03e-14	ENSMUSP00000007007,ENSMUSP00000007980,ENSMUSP00000031513,ENSMUSP00000038135,ENSMUSP00000039133,ENSMUSP00000047571,ENSMUSP00000048153,ENSMUSP00000066516,ENSMUSP00000068530,ENSMUSP00000075067,ENSMUSP00000075709,ENSMUSP00000077612,ENSMUSP00000079722,ENSMUSP00000081142,ENSMUSP00000092849,ENSMUSP00000096549,ENSMUSP00000101479,ENSMUSP00000107237,ENSMUSP00000109671,ENSMUSP00000110103,ENSMUSP00000117304,…	C1qbp,Cnot7,Dhx9,Elavl1,Hnrnpa0,Hnrnpa2b1,Hnrnpc,Hnrnpd,Hnrnpu,Khdrbs1,Npm1,Nup98,Prpf19,Ptbp1,Rbmxl1,Safb,Sap18,Sf3b4,Son,Srsf10,Srsf6,Srsf9,Tardbp,Thrap3,Tra2b,Wtap,Ythdc1,Ythdf2
GO:0050789	regulation of biological process	244	9594	2.86e-13	ENSMUSP00000000312,ENSMUSP00000000317,ENSMUSP00000000985,ENSMUSP00000001042,ENSMUSP00000001569,ENSMUSP00000002603,ENSMUSP00000002911,ENSMUSP00000003038,ENSMUSP00000003310,ENSMUSP00000003912,ENSMUSP00000003947,ENSMUSP00000004565,ENSMUSP00000005606,ENSMUSP00000006625,ENSMUSP00000007007,ENSMUSP00000007012,ENSMUSP00000007130,ENSMUSP00000007216,ENSMUSP00000007803,ENSMUSP00000007980,ENSMUSP00000009003,…	Acadm,Acsl1,Actl6a,Akap1,Aldoa,Anxa1,Ap2a2,Ap2b1,Ap2m1,Apc,Arid3b,Asph,Atad2,Atp1a1,Atp5a1,Atp5b,Atpif1,Atrx,Bcl2l1,Bloc1s2,Brd2,C1qbp,Cadm1,Calm1,Calr,Cat,Cbfa2t2,Cbx3,Cbx5,Cd151,Cd63,Cd9,Cdh1,Cdk5rap2,Cdkn2aipnl,Celf1,Cep57,Cep63,Chchd3,Cisd1,Cit,Ckmt1,Cltc,Cnot7,Cnpy2,Cntrob,Cpt1a,Ctnna1,Ctnnb1,Cycs,Cyth2,Dag1,Dguok,Dhx9,Diablo,Dido1,Dlg1,Dlg5,Dnajc3,Dnajc5,Dst,Eed,Elavl1,Epn1,Ercc2,Erf,Erlin2…
GO:0008104	protein localization	79	1733	6.47e-13	ENSMUSP00000000312,ENSMUSP00000000985,ENSMUSP00000001569,ENSMUSP00000002603,ENSMUSP00000003029,ENSMUSP00000003038,ENSMUSP00000003310,ENSMUSP00000003912,ENSMUSP00000007130,ENSMUSP00000007216,ENSMUSP00000015891,ENSMUSP00000018875,ENSMUSP00000019859,ENSMUSP00000020238,ENSMUSP00000020523,ENSMUSP00000021085,ENSMUSP00000021761,ENSMUSP00000021824,ENSMUSP00000022927,ENSMUSP00000023062,ENSMUSP00000025217,…	Anxa1,Ap2a2,Ap2b1,Ap2m1,Ap2s1,Ap3s2,Atrx,Bsg,Calr,Cd63,Cdh1,Cep57,Cep63,Cltc,Ctnna1,Ctnnb1,Dag1,Dhx9,Dlg1,Dlg5,Ezh2,Flot1,Gabarapl2,Gle1,Gltscr2,Grpel1,Hnrnpa2b1,Hnrnpu,Hsp90b1,Hspa5,Hspa9,Hspd1,Ift20,Lamp1,Lin7c,Macf1,Mcph1,Mios,Mpp7,Nol6,Nol8,Npm1,Nsf,Nup107,Nup133,Nup155,Nup160,Nup214,Nup54,Nup62,Nup85,Nup88,Nup93,Nup98,Nupl1,Oxa1l,Pcm1,Pex13,Pmpcb,Pom121,Prpf19,Rab35,Rad21,Ranbp2,Scrib,Seh1l,…
GO:0048024	regulation of mRNA splicing, via spliceosome	19	82	7.84e-13	ENSMUSP00000007007,ENSMUSP00000031513,ENSMUSP00000039133,ENSMUSP00000047571,ENSMUSP00000048153,ENSMUSP00000066516,ENSMUSP00000068530,ENSMUSP00000075067,ENSMUSP00000075709,ENSMUSP00000077612,ENSMUSP00000079722,ENSMUSP00000101479,ENSMUSP00000109671,ENSMUSP00000110103,ENSMUSP00000119065,ENSMUSP00000120071,ENSMUSP00000124846,ENSMUSP00000126192,ENSMUSP00000136858	C1qbp,Hnrnpa2b1,Hnrnpu,Khdrbs1,Npm1,Nup98,Prpf19,Ptbp1,Rbmxl1,Sap18,Sf3b4,Son,Srsf10,Srsf6,Srsf9,Thrap3,Tra2b,Wtap,Ythdc1
GO:0071705	nitrogen compound transport	70	1420	7.9e-13	ENSMUSP00000000985,ENSMUSP00000001569,ENSMUSP00000002603,ENSMUSP00000003029,ENSMUSP00000003038,ENSMUSP00000003310,ENSMUSP00000003912,ENSMUSP00000007216,ENSMUSP00000015256,ENSMUSP00000015891,ENSMUSP00000018875,ENSMUSP00000019859,ENSMUSP00000020238,ENSMUSP00000020523,ENSMUSP00000021085,ENSMUSP00000021761,ENSMUSP00000022469,ENSMUSP00000023062,ENSMUSP00000025217,ENSMUSP00000025421,ENSMUSP00000025561,…	Anxa1,Ap2a2,Ap2b1,Ap2m1,Ap2s1,Ap3s2,Calr,Cd63,Cep57,Cltc,Dhx9,Flot1,Gabarapl2,Gle1,Gltscr2,Grpel1,Hnrnpa1,Hnrnpa2b1,Hnrnpa3,Hsp90b1,Hspa9,Hspd1,Ift20,Lin7c,Macf1,Nisch,Nol6,Npm1,Nsf,Nup107,Nup133,Nup155,Nup160,Nup214,Nup54,Nup62,Nup85,Nup88,Nup93,Nup98,Nupl1,Oxa1l,Pcm1,Pex13,Pmpcb,Pom121,Rab35,Ranbp2,Scrib,Seh1l,Slc25a13,Slc25a20,Slc25a4,Slc29a1,Slc3a2,Slc7a5,Srsf1,Stx18,Thoc7,Timm44,Timm8b,Tmed2…
GO:0031503	protein-containing complex localization	24	162	1.47e-12	ENSMUSP00000002603,ENSMUSP00000018875,ENSMUSP00000019859,ENSMUSP00000021085,ENSMUSP00000025421,ENSMUSP00000030138,ENSMUSP00000039133,ENSMUSP00000039301,ENSMUSP00000039709,ENSMUSP00000043981,ENSMUSP00000048084,ENSMUSP00000048101,ENSMUSP00000056785,ENSMUSP00000059289,ENSMUSP00000063590,ENSMUSP00000064280,ENSMUSP00000065819,ENSMUSP00000066492,ENSMUSP00000075067,ENSMUSP00000105174,ENSMUSP00000110103,…	Ap2b1,Dlg1,Gle1,Gltscr2,Hnrnpa2b1,Ift20,Mios,Nol6,Npm1,Nup107,Nup133,Nup155,Nup160,Nup214,Nup62,Nup85,Nup88,Nup93,Pcm1,Scrib,Seh1l,Thoc7,Tpr,Ythdc1
GO:0033365	protein localization to organelle	40	515	1.65e-12	ENSMUSP00000002603,ENSMUSP00000003029,ENSMUSP00000003310,ENSMUSP00000003912,ENSMUSP00000018875,ENSMUSP00000020523,ENSMUSP00000021085,ENSMUSP00000021824,ENSMUSP00000022927,ENSMUSP00000023062,ENSMUSP00000027123,ENSMUSP00000030882,ENSMUSP00000031099,ENSMUSP00000031492,ENSMUSP00000032555,ENSMUSP00000033824,ENSMUSP00000034398,ENSMUSP00000037000,ENSMUSP00000038135,ENSMUSP00000038716,ENSMUSP00000039709,…	Ap2b1,Atrx,Calr,Cep57,Cep63,Dhx9,Ezh2,Gltscr2,Grpel1,Hnrnpu,Hspa5,Hspd1,Ift20,Lamp1,Macf1,Mcph1,Nol8,Nup107,Nup133,Nup155,Nup214,Nup54,Nup62,Nup85,Nup88,Nup98,Nupl1,Pcm1,Pex13,Pmpcb,Pom121,Rab35,Rad21,Ranbp2,Scrib,Timm44,Tomm20,Tomm22,Tomm40,Tpr
GO:0071426	ribonucleoprotein complex export from nucleus	17	63	2.27e-12	ENSMUSP00000019859,ENSMUSP00000021085,ENSMUSP00000030138,ENSMUSP00000039133,ENSMUSP00000043981,ENSMUSP00000048084,ENSMUSP00000048101,ENSMUSP00000056785,ENSMUSP00000059289,ENSMUSP00000063590,ENSMUSP00000065819,ENSMUSP00000066492,ENSMUSP00000075067,ENSMUSP00000105174,ENSMUSP00000110103,ENSMUSP00000117616,ENSMUSP00000128819	Gle1,Gltscr2,Hnrnpa2b1,Nol6,Npm1,Nup107,Nup133,Nup155,Nup160,Nup214,Nup62,Nup85,Nup88,Nup93,Thoc7,Tpr,Ythdc1
GO:0006611	protein export from nucleus	19	89	2.47e-12	ENSMUSP00000003912,ENSMUSP00000019859,ENSMUSP00000021085,ENSMUSP00000025217,ENSMUSP00000030138,ENSMUSP00000039133,ENSMUSP00000043981,ENSMUSP00000048084,ENSMUSP00000048101,ENSMUSP00000056785,ENSMUSP00000059289,ENSMUSP00000063590,ENSMUSP00000065819,ENSMUSP00000066492,ENSMUSP00000075067,ENSMUSP00000105174,ENSMUSP00000110103,ENSMUSP00000117616,ENSMUSP00000128819	Calr,Gle1,Gltscr2,Hnrnpa2b1,Hspa9,Nol6,Npm1,Nup107,Nup133,Nup155,Nup160,Nup214,Nup62,Nup85,Nup88,Nup93,Thoc7,Tpr,Ythdc1
GO:0033036	macromolecule localization	85	2009	2.47e-12	ENSMUSP00000000312,ENSMUSP00000000985,ENSMUSP00000001569,ENSMUSP00000002603,ENSMUSP00000003029,ENSMUSP00000003038,ENSMUSP00000003310,ENSMUSP00000003912,ENSMUSP00000007130,ENSMUSP00000007216,ENSMUSP00000015891,ENSMUSP00000018875,ENSMUSP00000019859,ENSMUSP00000020238,ENSMUSP00000020523,ENSMUSP00000021085,ENSMUSP00000021761,ENSMUSP00000021824,ENSMUSP00000022927,ENSMUSP00000023062,ENSMUSP00000025217,…	Acsl1,Anxa1,Ap2a2,Ap2b1,Ap2m1,Ap2s1,Ap3s2,Atrx,Bsg,Calr,Cd63,Cdh1,Cep57,Cep63,Cltc,Ctnna1,Ctnnb1,Dag1,Dhx9,Dlg1,Dlg5,Ezh2,Fbl,Flot1,Gabarapl2,Gle1,Gltscr2,Got2,Grpel1,Hnrnpa1,Hnrnpa2b1,Hnrnpa3,Hnrnpu,Hsp90b1,Hspa5,Hspa9,Hspd1,Ift20,Lamp1,Lin7c,Macf1,Mcph1,Mios,Mpp7,Nol6,Nol8,Npm1,Nsf,Nup107,Nup133,Nup155,Nup160,Nup214,Nup54,Nup62,Nup85,Nup88,Nup93,Nup98,Nupl1,Oxa1l,Pcm1,Pex13,Pmpcb,Pom121,Prpf19,…
GO:0034622	cellular protein-containing complex assembly	46	687	2.47e-12	ENSMUSP00000000985,ENSMUSP00000003912,ENSMUSP00000018449,ENSMUSP00000018875,ENSMUSP00000021818,ENSMUSP00000022639,ENSMUSP00000030797,ENSMUSP00000033717,ENSMUSP00000034392,ENSMUSP00000038135,ENSMUSP00000039133,ENSMUSP00000043543,ENSMUSP00000043981,ENSMUSP00000044395,ENSMUSP00000045816,ENSMUSP00000048153,ENSMUSP00000051092,ENSMUSP00000051492,ENSMUSP00000057308,ENSMUSP00000059033,ENSMUSP00000062030,…	Ap2b1,Atrx,Brd2,C1qbp,Calr,Celf1,Cenpp,Cltc,Cnot7,Dhx9,Gltscr2,H1f0,Hccs,Hip1,Hist1h1a,Hist1h1b,Hist1h1c,Hist1h1d,Hist1h1e,Hp1bp3,Ndufb10,Nefl,Nhp2l1,Nip7,Npm1,Nup107,Nup93,Nup98,Oxa1l,Picalm,Polr1e,Prpf19,Prpf8,Rbbp4,Rbmxl1,Rpl10l,Rtn4,Setx,Slain2,Srsf1,Srsf10,Srsf6,Tbp,Tomm20,Vamp3,Ythdc1
GO:0006913	nucleocytoplasmic transport	26	204	2.53e-12	ENSMUSP00000003310,ENSMUSP00000003912,ENSMUSP00000019859,ENSMUSP00000021085,ENSMUSP00000025217,ENSMUSP00000030138,ENSMUSP00000034398,ENSMUSP00000038716,ENSMUSP00000039133,ENSMUSP00000042658,ENSMUSP00000043981,ENSMUSP00000046540,ENSMUSP00000048084,ENSMUSP00000048101,ENSMUSP00000056785,ENSMUSP00000059289,ENSMUSP00000063590,ENSMUSP00000065819,ENSMUSP00000066492,ENSMUSP00000068530,ENSMUSP00000075067,…	Calr,Cep57,Gle1,Gltscr2,Hnrnpa1,Hnrnpa2b1,Hspa9,Nol6,Npm1,Nup107,Nup133,Nup155,Nup160,Nup214,Nup54,Nup62,Nup85,Nup88,Nup93,Nup98,Nupl1,Pom121,Ranbp2,Thoc7,Tpr,Ythdc1
GO:0050684	regulation of mRNA processing	21	119	2.71e-12	ENSMUSP00000007007,ENSMUSP00000031513,ENSMUSP00000038135,ENSMUSP00000039133,ENSMUSP00000047571,ENSMUSP00000048153,ENSMUSP00000066516,ENSMUSP00000068530,ENSMUSP00000075067,ENSMUSP00000075709,ENSMUSP00000077612,ENSMUSP00000079722,ENSMUSP00000092849,ENSMUSP00000101479,ENSMUSP00000109671,ENSMUSP00000110103,ENSMUSP00000119065,ENSMUSP00000120071,ENSMUSP00000124846,ENSMUSP00000126192,ENSMUSP00000136858	C1qbp,Dhx9,Hnrnpa2b1,Hnrnpu,Khdrbs1,Npm1,Nup98,Prpf19,Ptbp1,Rbmxl1,Safb,Sap18,Sf3b4,Son,Srsf10,Srsf6,Srsf9,Thrap3,Tra2b,Wtap,Ythdc1
GO:1903312	negative regulation of mRNA metabolic process	18	77	2.8e-12	ENSMUSP00000007980,ENSMUSP00000031513,ENSMUSP00000038135,ENSMUSP00000047571,ENSMUSP00000048153,ENSMUSP00000075067,ENSMUSP00000077612,ENSMUSP00000079722,ENSMUSP00000081142,ENSMUSP00000096549,ENSMUSP00000101479,ENSMUSP00000107237,ENSMUSP00000110103,ENSMUSP00000119065,ENSMUSP00000120071,ENSMUSP00000124846,ENSMUSP00000126192,ENSMUSP00000132735	C1qbp,Dhx9,Elavl1,Hnrnpa0,Hnrnpa2b1,Hnrnpc,Hnrnpd,Hnrnpu,Npm1,Ptbp1,Rbmxl1,Sap18,Srsf10,Srsf6,Srsf9,Tardbp,Thrap3,Tra2b
GO:0050794	regulation of cellular process	231	9045	3.11e-12	ENSMUSP00000000312,ENSMUSP00000000317,ENSMUSP00000001042,ENSMUSP00000001569,ENSMUSP00000002603,ENSMUSP00000002911,ENSMUSP00000003038,ENSMUSP00000003310,ENSMUSP00000003912,ENSMUSP00000003947,ENSMUSP00000004565,ENSMUSP00000005606,ENSMUSP00000006625,ENSMUSP00000007007,ENSMUSP00000007012,ENSMUSP00000007130,ENSMUSP00000007216,ENSMUSP00000007803,ENSMUSP00000007980,ENSMUSP00000009003,ENSMUSP00000014698,…	Acadm,Acsl1,Actl6a,Akap1,Aldoa,Anxa1,Ap2a2,Ap2b1,Ap2m1,Apc,Arid3b,Asph,Atad2,Atp1a1,Atp5a1,Atp5b,Atpif1,Atrx,Bcl2l1,Bloc1s2,Brd2,C1qbp,Cadm1,Calm1,Calr,Cat,Cbfa2t2,Cbx3,Cbx5,Cd151,Cd63,Cd9,Cdh1,Cdk5rap2,Cdkn2aipnl,Celf1,Cep57,Cep63,Chchd3,Cisd1,Cit,Ckmt1,Cltc,Cnot7,Cnpy2,Cntrob,Cpt1a,Ctnna1,Ctnnb1,Cycs,Cyth2,Dag1,Dguok,Dhx9,Diablo,Dido1,Dlg1,Dlg5,Dnajc3,Dnajc5,Dst,Eed,Elavl1,Epn1,Ercc2,Erf,Erlin2…
GO:0006807	nitrogen compound metabolic process	191	6983	1.45e-11	ENSMUSP00000000312,ENSMUSP00000001042,ENSMUSP00000001520,ENSMUSP00000002064,ENSMUSP00000002603,ENSMUSP00000003310,ENSMUSP00000005606,ENSMUSP00000005826,ENSMUSP00000005830,ENSMUSP00000006625,ENSMUSP00000007007,ENSMUSP00000007012,ENSMUSP00000007130,ENSMUSP00000014698,ENSMUSP00000015256,ENSMUSP00000016396,ENSMUSP00000018449,ENSMUSP00000019268,ENSMUSP00000019323,ENSMUSP00000020238,ENSMUSP00000020382,…	Acadm,Acot9,Acsl1,Actl6a,Afg3l1,Ak4,Aldoa,Anxa1,Arid3b,Asph,Atad2,Atp5a1,Atp5b,Atp5e,Atp5f1,Atp5j,Atp5o,Atpif1,Atrx,Bcas2,Blvra,Brd2,C1qbp,Capn1,Cat,Cbfa2t2,Cbx3,Ccdc115,Cdh1,Celf1,Cep63,Chchd3,Cit,Cln5,Cnot7,Cpt1a,Cs,Cstf2,Cstf3,Ctnnb1,Cyc1,Cycs,Dag1,Ddost,Ddx51,Dguok,Dhx9,Dido1,Dlg1,Dnajc3,Dtymk,Eed,Ercc2,Erf,Erlin2,Ero1l,Esrrb,Ezh2,Fam63a,Fbl,Fdx1,Fech,Fkbp8,Ganab,Gca,Gls,Gltscr2,Glud1,Got2,Gp…
GO:0006091	generation of precursor metabolites and energy	29	295	3.04e-11	ENSMUSP00000000985,ENSMUSP00000003964,ENSMUSP00000004729,ENSMUSP00000005826,ENSMUSP00000007012,ENSMUSP00000010007,ENSMUSP00000015256,ENSMUSP00000019323,ENSMUSP00000022268,ENSMUSP00000023116,ENSMUSP00000023210,ENSMUSP00000023677,ENSMUSP00000026743,ENSMUSP00000028162,ENSMUSP00000028610,ENSMUSP00000029386,ENSMUSP00000030432,ENSMUSP00000030882,ENSMUSP00000033662,ENSMUSP00000033992,ENSMUSP00000034552,…	Acadm,Aco2,Aldoa,Atp5o,Cat,Cs,Cyc1,Cycs,Etfa,Etfb,Etfdh,Fdx1,Gsr,Gys1,Hmgcl,Lace1,Mdh2,Oxa1l,Pdha1,Pdhb,Pgm2,Pmpcb,Ptges2,Sdhb,Slc25a13,Sod2,Uqcrc1,Uqcrfs1,Uqcrh
GO:0015031	protein transport	58	1129	3.43e-11	ENSMUSP00000000985,ENSMUSP00000002603,ENSMUSP00000003029,ENSMUSP00000003038,ENSMUSP00000003310,ENSMUSP00000003912,ENSMUSP00000007216,ENSMUSP00000015891,ENSMUSP00000018875,ENSMUSP00000019859,ENSMUSP00000020238,ENSMUSP00000020523,ENSMUSP00000021085,ENSMUSP00000021761,ENSMUSP00000023062,ENSMUSP00000025217,ENSMUSP00000025421,ENSMUSP00000025561,ENSMUSP00000027123,ENSMUSP00000028583,ENSMUSP00000030138,…	Anxa1,Ap2a2,Ap2b1,Ap2m1,Ap2s1,Ap3s2,Calr,Cd63,Cep57,Cltc,Gabarapl2,Gle1,Gltscr2,Grpel1,Hnrnpa2b1,Hsp90b1,Hspa9,Hspd1,Ift20,Lin7c,Macf1,Nol6,Npm1,Nsf,Nup107,Nup133,Nup155,Nup160,Nup214,Nup54,Nup62,Nup85,Nup88,Nup93,Nup98,Nupl1,Oxa1l,Pcm1,Pex13,Pmpcb,Pom121,Rab35,Ranbp2,Scrib,Seh1l,Stx18,Thoc7,Timm44,Timm8b,Tmed2,Tomm20,Tomm22,Tomm40,Tpr,Trim27,Vamp3,Vps45,Ythdc1
GO:0071702	organic substance transport	74	1716	5.73e-11	ENSMUSP00000000985,ENSMUSP00000001569,ENSMUSP00000002603,ENSMUSP00000003029,ENSMUSP00000003038,ENSMUSP00000003310,ENSMUSP00000003622,ENSMUSP00000003912,ENSMUSP00000007216,ENSMUSP00000015256,ENSMUSP00000015891,ENSMUSP00000018875,ENSMUSP00000019859,ENSMUSP00000020238,ENSMUSP00000020523,ENSMUSP00000021085,ENSMUSP00000021761,ENSMUSP00000022469,ENSMUSP00000023062,ENSMUSP00000025217,ENSMUSP00000025421,…	Acsl1,Anxa1,Ap2a2,Ap2b1,Ap2m1,Ap2s1,Ap3s2,Calr,Cd63,Cep57,Cltc,Dhx9,Flot1,Gabarapl2,Gle1,Gltscr2,Got2,Grpel1,Hnrnpa1,Hnrnpa2b1,Hnrnpa3,Hsp90b1,Hspa9,Hspd1,Ift20,Lin7c,Macf1,Nisch,Nol6,Npm1,Nsf,Nup107,Nup133,Nup155,Nup160,Nup214,Nup54,Nup62,Nup85,Nup88,Nup93,Nup98,Nupl1,Oxa1l,Pcm1,Pex13,Pmpcb,Pom121,Rab35,Ranbp2,Scrib,Seh1l,Slc16a1,Slc25a1,Slc25a13,Slc25a20,Slc25a4,Slc29a1,Slc3a2,Slc7a5,Srsf1,Stx1…
GO:0055114	oxidation-reduction process	50	898	1.02e-10	ENSMUSP00000000985,ENSMUSP00000002064,ENSMUSP00000003947,ENSMUSP00000003964,ENSMUSP00000004729,ENSMUSP00000005826,ENSMUSP00000007012,ENSMUSP00000010007,ENSMUSP00000015256,ENSMUSP00000019323,ENSMUSP00000020523,ENSMUSP00000022268,ENSMUSP00000022322,ENSMUSP00000022378,ENSMUSP00000022522,ENSMUSP00000023116,ENSMUSP00000023210,ENSMUSP00000024946,ENSMUSP00000025385,ENSMUSP00000025835,ENSMUSP00000026050,…	Acaa1a,Acadm,Aco2,Asph,Bloc1s2,Blvra,Cat,Cpt1a,Cs,Cyb5r1,Cyc1,Cycs,Decr2,Ech1,Eci1,Ero1l,Etfa,Etfb,Etfdh,Fdx1,Glud1,Gpx1,Gpx7,Gsr,Gsto1,Gys1,H6pd,Hadh,Hsd17b4,Lace1,Mdh2,Ndufb10,Nqo1,Oxa1l,P4hb,Pdha1,Pdhb,Pdia3,Pdia4,Pex13,Pgm2,Pmpcb,Ptges2,Sdhb,Slc25a13,Sod2,Tdh,Uqcrc1,Uqcrfs1,Uqcrh
GO:0017038	protein import	21	148	1.03e-10	ENSMUSP00000003029,ENSMUSP00000003310,ENSMUSP00000020523,ENSMUSP00000021085,ENSMUSP00000023062,ENSMUSP00000027123,ENSMUSP00000031099,ENSMUSP00000032555,ENSMUSP00000034398,ENSMUSP00000038716,ENSMUSP00000046540,ENSMUSP00000048084,ENSMUSP00000048101,ENSMUSP00000056785,ENSMUSP00000063590,ENSMUSP00000066492,ENSMUSP00000068530,ENSMUSP00000106801,ENSMUSP00000117616,ENSMUSP00000128819,ENSMUSP00000136493	Cep57,Grpel1,Hspd1,Nup107,Nup133,Nup155,Nup214,Nup54,Nup62,Nup85,Nup88,Nup98,Nupl1,Pex13,Pom121,Ranbp2,Timm44,Tomm20,Tomm22,Tomm40,Tpr
GO:0045184	establishment of protein localization	59	1206	1.36e-10	ENSMUSP00000000985,ENSMUSP00000002603,ENSMUSP00000003029,ENSMUSP00000003038,ENSMUSP00000003310,ENSMUSP00000003912,ENSMUSP00000007216,ENSMUSP00000015891,ENSMUSP00000018875,ENSMUSP00000019859,ENSMUSP00000020238,ENSMUSP00000020523,ENSMUSP00000021085,ENSMUSP00000021761,ENSMUSP00000023062,ENSMUSP00000025217,ENSMUSP00000025421,ENSMUSP00000025561,ENSMUSP00000027123,ENSMUSP00000028583,ENSMUSP00000030138,…	Anxa1,Ap2a2,Ap2b1,Ap2m1,Ap2s1,Ap3s2,Calr,Cd63,Cep57,Cltc,Gabarapl2,Gle1,Gltscr2,Grpel1,Hnrnpa2b1,Hsp90b1,Hspa9,Hspd1,Ift20,Lamp1,Lin7c,Macf1,Nol6,Npm1,Nsf,Nup107,Nup133,Nup155,Nup160,Nup214,Nup54,Nup62,Nup85,Nup88,Nup93,Nup98,Nupl1,Oxa1l,Pcm1,Pex13,Pmpcb,Pom121,Rab35,Ranbp2,Scrib,Seh1l,Stx18,Thoc7,Timm44,Timm8b,Tmed2,Tomm20,Tomm22,Tomm40,Tpr,Trim27,Vamp3,Vps45,Ythdc1
GO:0043170	macromolecule metabolic process	173	6225	1.49e-10	ENSMUSP00000000312,ENSMUSP00000001042,ENSMUSP00000001520,ENSMUSP00000003310,ENSMUSP00000003964,ENSMUSP00000005606,ENSMUSP00000005830,ENSMUSP00000006625,ENSMUSP00000007007,ENSMUSP00000007130,ENSMUSP00000007216,ENSMUSP00000014698,ENSMUSP00000018449,ENSMUSP00000018875,ENSMUSP00000019268,ENSMUSP00000019323,ENSMUSP00000019859,ENSMUSP00000020238,ENSMUSP00000020382,ENSMUSP00000020877,ENSMUSP00000021085,…	Acadm,Actl6a,Afg3l1,Anxa1,Ap2b1,Ap2m1,Arid3b,Asph,Atad2,Atrx,Bcas2,Brd2,C1qbp,Capn1,Cat,Cbfa2t2,Cbx3,Ccdc115,Cd9,Cdh1,Celf1,Cep63,Chchd3,Cit,Cln5,Cltc,Cnot7,Cstf2,Cstf3,Ctnnb1,Dag1,Ddost,Ddx51,Dguok,Dhx9,Dido1,Dlg1,Dnajc3,Eed,Ercc2,Erf,Erlin2,Ero1l,Esrrb,Ezh2,Fam63a,Fbl,Fkbp8,Ganab,Gca,Gle1,Gltscr2,Gpkow,Gpx1,Gtf2h3,Gtf3c4,Gys1,H2afx,Hccs,Hip1,Hist1h1c,Hist1h1d,Hist1h1e,Hnrnpa1,Hnrnpa2b1,Hnrnpa3,…
GO:0031323	regulation of cellular metabolic process	154	5293	1.91e-10	ENSMUSP00000000312,ENSMUSP00000001042,ENSMUSP00000001569,ENSMUSP00000002603,ENSMUSP00000003310,ENSMUSP00000003912,ENSMUSP00000004565,ENSMUSP00000005606,ENSMUSP00000006625,ENSMUSP00000007007,ENSMUSP00000007012,ENSMUSP00000007130,ENSMUSP00000007216,ENSMUSP00000007803,ENSMUSP00000007980,ENSMUSP00000018572,ENSMUSP00000019859,ENSMUSP00000020238,ENSMUSP00000020382,ENSMUSP00000021085,ENSMUSP00000021761,…	Acadm,Acsl1,Actl6a,Akap1,Anxa1,Ap2m1,Apc,Arid3b,Asph,Atad2,Atp1a1,Atpif1,Atrx,Bcl2l1,Bloc1s2,Brd2,C1qbp,Calr,Cat,Cbfa2t2,Cbx3,Cbx5,Cd63,Cdh1,Cdk5rap2,Celf1,Chchd3,Cisd1,Cltc,Cnot7,Cnpy2,Cpt1a,Ctnnb1,Cycs,Dag1,Dhx9,Diablo,Dlg1,Dnajc3,Eed,Elavl1,Ercc2,Erf,Erlin2,Esrrb,Ezh2,Fech,Fkbp8,Flot1,Gabarapl2,Gle1,Gltscr2,Gnaq,Gpx1,Gtf2h3,H2afx,Hax1,Hip1,Hist1h1c,Hist1h1d,Hist1h1e,Hmgn2,Hnrnpa0,Hnrnpa2b1,Hnr…
GO:0072594	establishment of protein localization to organelle	26	255	2.09e-10	ENSMUSP00000002603,ENSMUSP00000003029,ENSMUSP00000003310,ENSMUSP00000018875,ENSMUSP00000020523,ENSMUSP00000021085,ENSMUSP00000023062,ENSMUSP00000027123,ENSMUSP00000030882,ENSMUSP00000031099,ENSMUSP00000032555,ENSMUSP00000033824,ENSMUSP00000034398,ENSMUSP00000038716,ENSMUSP00000046540,ENSMUSP00000048084,ENSMUSP00000048101,ENSMUSP00000056785,ENSMUSP00000063590,ENSMUSP00000066492,ENSMUSP00000068530,…	Ap2b1,Cep57,Grpel1,Hspd1,Lamp1,Macf1,Nup107,Nup133,Nup155,Nup214,Nup54,Nup62,Nup85,Nup88,Nup98,Nupl1,Pex13,Pmpcb,Pom121,Ranbp2,Scrib,Timm44,Tomm20,Tomm22,Tomm40,Tpr
GO:0051276	chromosome organization	48	883	6.02e-10	ENSMUSP00000006625,ENSMUSP00000007130,ENSMUSP00000020109,ENSMUSP00000020382,ENSMUSP00000021818,ENSMUSP00000022927,ENSMUSP00000025421,ENSMUSP00000025561,ENSMUSP00000027505,ENSMUSP00000029214,ENSMUSP00000031862,ENSMUSP00000034398,ENSMUSP00000037613,ENSMUSP00000038135,ENSMUSP00000042265,ENSMUSP00000043691,ENSMUSP00000044395,ENSMUSP00000045816,ENSMUSP00000047571,ENSMUSP00000048084,ENSMUSP00000051432,…	Actl6a,Actr6,Anxa1,Apc,Atad2,Atrx,Brd2,Cbx3,Cenpp,Cep57,Cep63,Cit,Ctnnb1,Dhx9,Eed,Ercc2,Ezh2,Fbl,Gtf3c4,H1f0,H2afx,Hist1h1a,Hist1h1b,Hist1h1c,Hist1h1d,Hist1h1e,Hnrnpa2b1,Hnrnpu,Hp1bp3,Ing5,Men1,Npm1,Nup107,Nup133,Nup155,Nup62,Nup98,Pbrm1,Phb,Rad21,Rbbp4,Rbm14,Seh1l,Setd2,Smarce1,Ttf1,Yeats2,Yeats4
GO:0000398	mRNA splicing, via spliceosome	21	166	6.68e-10	ENSMUSP00000005830,ENSMUSP00000018449,ENSMUSP00000030734,ENSMUSP00000033673,ENSMUSP00000038135,ENSMUSP00000039133,ENSMUSP00000042658,ENSMUSP00000048153,ENSMUSP00000051492,ENSMUSP00000070438,ENSMUSP00000075655,ENSMUSP00000076178,ENSMUSP00000091840,ENSMUSP00000101479,ENSMUSP00000107237,ENSMUSP00000110103,ENSMUSP00000119065,ENSMUSP00000120115,ENSMUSP00000120595,ENSMUSP00000124846,ENSMUSP00000136858	Bcas2,Celf1,Dhx9,Gpkow,Hnrnpa1,Hnrnpa2b1,Hnrnpc,Hnrnpm,Nhp2l1,Nono,Prpf19,Prpf40a,Prpf8,Rbmxl1,Setx,Sf3a3,Srsf1,Srsf10,Srsf6,Tra2b,Ythdc1
GO:0006406	mRNA export from nucleus	13	44	6.68e-10	ENSMUSP00000019859,ENSMUSP00000021085,ENSMUSP00000039133,ENSMUSP00000048084,ENSMUSP00000048101,ENSMUSP00000059289,ENSMUSP00000063590,ENSMUSP00000065819,ENSMUSP00000066492,ENSMUSP00000105174,ENSMUSP00000110103,ENSMUSP00000117616,ENSMUSP00000128819	Gle1,Hnrnpa2b1,Nup107,Nup133,Nup155,Nup160,Nup214,Nup85,Nup88,Nup93,Thoc7,Tpr,Ythdc1
GO:0048518	positive regulation of biological process	153	5340	7.26e-10	ENSMUSP00000000312,ENSMUSP00000001042,ENSMUSP00000001569,ENSMUSP00000002603,ENSMUSP00000002911,ENSMUSP00000003310,ENSMUSP00000003912,ENSMUSP00000003947,ENSMUSP00000004565,ENSMUSP00000005606,ENSMUSP00000006625,ENSMUSP00000007012,ENSMUSP00000007130,ENSMUSP00000007216,ENSMUSP00000007803,ENSMUSP00000007980,ENSMUSP00000009003,ENSMUSP00000018875,ENSMUSP00000021085,ENSMUSP00000021761,ENSMUSP00000022322,…	Acsl1,Aldoa,Anxa1,Ap2b1,Ap2m1,Apc,Arid3b,Asph,Atad2,Atp1a1,Atp5a1,Atp5b,Atpif1,Atrx,Bcl2l1,Bloc1s2,C1qbp,Cadm1,Calm1,Calr,Cat,Cbfa2t2,Cd151,Cd63,Cdh1,Cdk5rap2,Celf1,Cit,Cnot7,Cnpy2,Cpt1a,Ctnna1,Ctnnb1,Cycs,Dag1,Dhx9,Diablo,Dlg1,Dlg5,Dnajc3,Eed,Elavl1,Epn1,Ercc2,Erlin2,Esrrb,Ezh2,Fdx1,Fkbp8,Flot1,Gltscr2,Glud1,Gnaq,Gng5,Gpx1,Gsto1,Hax1,Hdgfrp2,Hip1,Hist1h1a,Hnrnpa0,Hnrnpa2b1,Hnrnpc,Hnrnpd,Hnrnpm,H…
GO:0019222	regulation of metabolic process	158	5616	1.08e-09	ENSMUSP00000000312,ENSMUSP00000000985,ENSMUSP00000001042,ENSMUSP00000001569,ENSMUSP00000002603,ENSMUSP00000003310,ENSMUSP00000003912,ENSMUSP00000004565,ENSMUSP00000005606,ENSMUSP00000006625,ENSMUSP00000007007,ENSMUSP00000007012,ENSMUSP00000007130,ENSMUSP00000007216,ENSMUSP00000007803,ENSMUSP00000007980,ENSMUSP00000018572,ENSMUSP00000019859,ENSMUSP00000020238,ENSMUSP00000020382,ENSMUSP00000021085,…	Acadm,Acsl1,Actl6a,Akap1,Anxa1,Ap2m1,Apc,Arid3b,Asph,Atad2,Atp1a1,Atpif1,Atrx,Bcl2l1,Bloc1s2,Brd2,C1qbp,Calr,Cat,Cbfa2t2,Cbx3,Cbx5,Cd63,Cdh1,Cdk5rap2,Celf1,Chchd3,Cisd1,Cltc,Cnot7,Cnpy2,Cpt1a,Ctnnb1,Cycs,Dag1,Dhx9,Diablo,Dlg1,Dnajc3,Eed,Elavl1,Ercc2,Erf,Erlin2,Esrrb,Ezh2,Fdx1,Fech,Fkbp8,Flot1,Gabarapl2,Gle1,Gltscr2,Gnaq,Gpx1,Gtf2h3,H2afx,Hax1,Hip1,Hist1h1c,Hist1h1d,Hist1h1e,Hmgn2,Hnrnpa0,Hnrnpa2b…
GO:0048523	negative regulation of cellular process	131	4336	1.7e-09	ENSMUSP00000000312,ENSMUSP00000000317,ENSMUSP00000002603,ENSMUSP00000003912,ENSMUSP00000003947,ENSMUSP00000005606,ENSMUSP00000006625,ENSMUSP00000007012,ENSMUSP00000007130,ENSMUSP00000007803,ENSMUSP00000007980,ENSMUSP00000014698,ENSMUSP00000018572,ENSMUSP00000018875,ENSMUSP00000020238,ENSMUSP00000021761,ENSMUSP00000022378,ENSMUSP00000022469,ENSMUSP00000022623,ENSMUSP00000022639,ENSMUSP00000022734,…	Akap1,Anxa1,Ap2b1,Apc,Asph,Atad2,Atp1a1,Atp5a1,Atp5b,Atpif1,Atrx,Bcl2l1,C1qbp,Calm1,Calr,Cat,Cbfa2t2,Cbx3,Cbx5,Cd63,Cd9,Cdh1,Cdk5rap2,Cep63,Chchd3,Cit,Ckmt1,Cltc,Cnot7,Ctnna1,Ctnnb1,Cyth2,Dag1,Dguok,Dhx9,Dlg1,Dlg5,Dnajc3,Dnajc5,Eed,Elavl1,Erf,Erlin2,Ero1l,Esrrb,Ezh2,Fkbp8,Gabarapl2,Gltscr2,Gnaq,Gpx1,Gsto1,H2afx,Hadh,Hax1,Hist1h1c,Hist1h1d,Hist1h1e,Hmgn2,Hnrnpa0,Hnrnpa2b1,Hnrnpc,Hnrnpd,Hnrnpu,Hsp9…
GO:0016070	RNA metabolic process	95	2725	1.99e-09	ENSMUSP00000001042,ENSMUSP00000005606,ENSMUSP00000005830,ENSMUSP00000006625,ENSMUSP00000007007,ENSMUSP00000007130,ENSMUSP00000018449,ENSMUSP00000020382,ENSMUSP00000020877,ENSMUSP00000021761,ENSMUSP00000021824,ENSMUSP00000022577,ENSMUSP00000022927,ENSMUSP00000027505,ENSMUSP00000028599,ENSMUSP00000029214,ENSMUSP00000029588,ENSMUSP00000030138,ENSMUSP00000030734,ENSMUSP00000031333,ENSMUSP00000031478,…	Actl6a,Arid3b,Atad2,Atrx,Bcas2,Brd2,C1qbp,Cbfa2t2,Cbx3,Celf1,Chchd3,Cnot7,Cstf2,Cstf3,Ctnnb1,Ddx51,Dhx9,Dido1,Eed,Ercc2,Erf,Esrrb,Ezh2,Fbl,Gpkow,Gtf2h3,Gtf3c4,Hip1,Hnrnpa1,Hnrnpa2b1,Hnrnpa3,Hnrnpc,Hnrnpd,Hnrnph1,Hnrnpm,Hnrnpu,Ilf2,Ing5,Kank2,Khdrbs1,Larp7,Mak16,Med30,Men1,Nhp2l1,Nol6,Nol8,Nono,Npm1,Nup62,Pbrm1,Pdpk1,Phrf1,Polr1e,Polr2f,Prkaca,Prpf19,Prpf40a,Prpf4b,Prpf8,Ptbp1,Rad21,Rbbp4,Rbbp6,Rb…
GO:0048519	negative regulation of biological process	139	4771	3.75e-09	ENSMUSP00000000312,ENSMUSP00000000317,ENSMUSP00000000985,ENSMUSP00000002603,ENSMUSP00000003912,ENSMUSP00000003947,ENSMUSP00000005606,ENSMUSP00000006625,ENSMUSP00000007012,ENSMUSP00000007130,ENSMUSP00000007216,ENSMUSP00000007803,ENSMUSP00000007980,ENSMUSP00000014698,ENSMUSP00000018572,ENSMUSP00000018875,ENSMUSP00000020238,ENSMUSP00000021761,ENSMUSP00000022378,ENSMUSP00000022469,ENSMUSP00000022623,…	Akap1,Anxa1,Ap2b1,Ap2m1,Apc,Asph,Atad2,Atp1a1,Atp5a1,Atp5b,Atpif1,Atrx,Bcl2l1,C1qbp,Calm1,Calr,Cat,Cbfa2t2,Cbx3,Cbx5,Cd63,Cd9,Cdh1,Cdk5rap2,Cep63,Chchd3,Cit,Ckmt1,Cltc,Cnot7,Cnpy2,Ctnna1,Ctnnb1,Cyth2,Dag1,Dguok,Dhx9,Dlg1,Dlg5,Dnajc3,Dnajc5,Eed,Elavl1,Epn1,Erf,Erlin2,Ero1l,Esrrb,Ezh2,Fkbp8,Gabarapl2,Gltscr2,Gnaq,Gpx1,Gsto1,H2afx,Hadh,Hax1,Hist1h1c,Hist1h1d,Hist1h1e,Hmgn2,Hnrnpa0,Hnrnpa2b1,Hnrnpc,H…
GO:0090304	nucleic acid metabolic process	104	3169	5.2e-09	ENSMUSP00000001042,ENSMUSP00000005606,ENSMUSP00000005830,ENSMUSP00000006625,ENSMUSP00000007007,ENSMUSP00000007130,ENSMUSP00000018449,ENSMUSP00000020382,ENSMUSP00000020877,ENSMUSP00000021761,ENSMUSP00000021824,ENSMUSP00000022577,ENSMUSP00000022927,ENSMUSP00000027123,ENSMUSP00000027198,ENSMUSP00000027505,ENSMUSP00000028599,ENSMUSP00000029214,ENSMUSP00000029588,ENSMUSP00000030138,ENSMUSP00000030734,…	Actl6a,Arid3b,Atad2,Atrx,Bcas2,Brd2,C1qbp,Cbfa2t2,Cbx3,Celf1,Cep63,Chchd3,Cnot7,Cstf2,Cstf3,Ctnnb1,Ddx51,Dhx9,Dido1,Eed,Ercc2,Erf,Esrrb,Ezh2,Fbl,Gltscr2,Gpkow,Gtf2h3,Gtf3c4,H2afx,Hip1,Hnrnpa1,Hnrnpa2b1,Hnrnpa3,Hnrnpc,Hnrnpd,Hnrnph1,Hnrnpm,Hnrnpu,Hspd1,Ilf2,Ing5,Kank2,Khdrbs1,Larp7,Mak16,Mcm3,Med30,Men1,Nhp2l1,Nol6,Nol8,Nono,Npm1,Nup62,Nup98,Orc2,Orc5,Pbrm1,Pdpk1,Phb,Phrf1,Polr1e,Polr2f,Prkaca,Prp…
GO:0044281	small molecule metabolic process	63	1489	6.34e-09	ENSMUSP00000002603,ENSMUSP00000004729,ENSMUSP00000005826,ENSMUSP00000010007,ENSMUSP00000014698,ENSMUSP00000015256,ENSMUSP00000016396,ENSMUSP00000019323,ENSMUSP00000020523,ENSMUSP00000022268,ENSMUSP00000022322,ENSMUSP00000022378,ENSMUSP00000022469,ENSMUSP00000022522,ENSMUSP00000023116,ENSMUSP00000023210,ENSMUSP00000023608,ENSMUSP00000023677,ENSMUSP00000024946,ENSMUSP00000025385,ENSMUSP00000025484,…	Acaa1a,Acadm,Aco2,Acot9,Acsl1,Ak4,Aldoa,Amacr,Atp5a1,Atp5b,Atp5e,Atp5f1,Atp5j,Atp5o,Cat,Cpt1a,Cs,Cyc1,Cycs,Decr2,Dguok,Dlg1,Dtymk,Ech1,Eci1,Erlin2,Ero1l,Etfa,Etfb,Etfdh,Fdft1,Fdx1,Fech,Gls,Glud1,Got2,Gsto1,H6pd,Hadh,Hmgcl,Hs2st1,Hsd17b4,Lace1,Lrp1,Lss,Mdh2,Nisch,P4hb,Papss1,Pdha1,Pdhb,Pdss2,Pex13,Pgm2,Pmpcb,Ptges2,Scrib,Sdhb,Slc25a13,Tdh,Uggt1,Uqcrc1,Uqcrh
GO:0006999	nuclear pore organization	9	15	6.5e-09	ENSMUSP00000025421,ENSMUSP00000046540,ENSMUSP00000048084,ENSMUSP00000063590,ENSMUSP00000068530,ENSMUSP00000099907,ENSMUSP00000105174,ENSMUSP00000106801,ENSMUSP00000117616	Nup107,Nup133,Nup54,Nup93,Nup98,Pom121,Rtn4,Seh1l,Tpr
GO:0048522	positive regulation of cellular process	139	4827	8.16e-09	ENSMUSP00000000312,ENSMUSP00000001042,ENSMUSP00000001569,ENSMUSP00000002603,ENSMUSP00000002911,ENSMUSP00000003310,ENSMUSP00000003912,ENSMUSP00000003947,ENSMUSP00000004565,ENSMUSP00000005606,ENSMUSP00000006625,ENSMUSP00000007012,ENSMUSP00000007130,ENSMUSP00000007216,ENSMUSP00000007803,ENSMUSP00000009003,ENSMUSP00000018875,ENSMUSP00000021085,ENSMUSP00000021761,ENSMUSP00000022322,ENSMUSP00000022623,…	Acsl1,Aldoa,Anxa1,Ap2b1,Ap2m1,Apc,Arid3b,Asph,Atad2,Atp5a1,Atp5b,Atpif1,Atrx,Bcl2l1,Bloc1s2,C1qbp,Cadm1,Calm1,Calr,Cat,Cbfa2t2,Cd151,Cd63,Cdh1,Cdk5rap2,Cit,Cnot7,Cnpy2,Cpt1a,Ctnna1,Ctnnb1,Cycs,Dag1,Dhx9,Diablo,Dlg1,Dlg5,Dnajc3,Eed,Elavl1,Epn1,Ercc2,Erlin2,Esrrb,Ezh2,Fkbp8,Flot1,Gltscr2,Glud1,Gnaq,Gng5,Gpx1,Gsto1,Hax1,Hdgfrp2,Hip1,Hist1h1a,Hnrnpa2b1,Hnrnpd,Hnrnpu,Hspa5,Hspd1,Icam1,Ilf2,Ing5,Khdrbs…
GO:0051128	regulation of cellular component organization	84	2337	8.52e-09	ENSMUSP00000001569,ENSMUSP00000002911,ENSMUSP00000003310,ENSMUSP00000003912,ENSMUSP00000004565,ENSMUSP00000005606,ENSMUSP00000006625,ENSMUSP00000007130,ENSMUSP00000007216,ENSMUSP00000007803,ENSMUSP00000009003,ENSMUSP00000014698,ENSMUSP00000018875,ENSMUSP00000019859,ENSMUSP00000020930,ENSMUSP00000021761,ENSMUSP00000022639,ENSMUSP00000022927,ENSMUSP00000023629,ENSMUSP00000025561,ENSMUSP00000030986,…	Aldoa,Anxa1,Ap2b1,Ap2m1,Apc,Asph,Atad2,Atpif1,Atrx,Bcl2l1,C1qbp,Calr,Cbfa2t2,Cd151,Cd63,Cdk5rap2,Cit,Cltc,Cntrob,Ctnnb1,Cyth2,Dag1,Dguok,Dlg1,Dlg5,Dst,Eed,Epn1,Ezh2,Flot1,Gle1,Gltscr2,Gna13,Gpx1,Hax1,Hdgfrp2,Hip1,Hist1h1a,Hnrnpa2b1,Hnrnpc,Hnrnpd,Hnrnpu,Hspa5,Icam1,Ift20,Kank2,Lrp1,Lrpap1,Macf1,Mcph1,Men1,Mpp7,Nefl,Npm1,Nptn,Nsf,Numa1,Nup62,Pacsin3,Parl,Pecam1,Phb,Picalm,Prkaca,Pros1,Prpf40a,Ptbp1…
GO:0048025	negative regulation of mRNA splicing, via spliceosome	10	25	1.26e-08	ENSMUSP00000031513,ENSMUSP00000048153,ENSMUSP00000075067,ENSMUSP00000077612,ENSMUSP00000101479,ENSMUSP00000110103,ENSMUSP00000119065,ENSMUSP00000120071,ENSMUSP00000124846,ENSMUSP00000126192	C1qbp,Hnrnpa2b1,Npm1,Ptbp1,Rbmxl1,Sap18,Srsf10,Srsf6,Srsf9,Tra2b
GO:0060255	regulation of macromolecule metabolic process	146	5246	2.29e-08	ENSMUSP00000000312,ENSMUSP00000001042,ENSMUSP00000001569,ENSMUSP00000002603,ENSMUSP00000003912,ENSMUSP00000004565,ENSMUSP00000005606,ENSMUSP00000006625,ENSMUSP00000007007,ENSMUSP00000007012,ENSMUSP00000007130,ENSMUSP00000007216,ENSMUSP00000007803,ENSMUSP00000007980,ENSMUSP00000018572,ENSMUSP00000019859,ENSMUSP00000020238,ENSMUSP00000020382,ENSMUSP00000021085,ENSMUSP00000021761,ENSMUSP00000022734,…	Acsl1,Actl6a,Akap1,Ap2m1,Apc,Arid3b,Asph,Atad2,Atpif1,Atrx,Bcl2l1,Bloc1s2,Brd2,C1qbp,Calr,Cat,Cbfa2t2,Cbx3,Cbx5,Cd63,Cdh1,Cdk5rap2,Celf1,Chchd3,Cltc,Cnot7,Cnpy2,Ctnnb1,Cycs,Dag1,Dhx9,Diablo,Dlg1,Dnajc3,Eed,Elavl1,Ercc2,Erf,Erlin2,Esrrb,Ezh2,Fech,Fkbp8,Flot1,Gabarapl2,Gle1,Gltscr2,Gnaq,Gpx1,Gtf2h3,H2afx,Hax1,Hip1,Hist1h1c,Hist1h1d,Hist1h1e,Hmgn2,Hnrnpa0,Hnrnpa2b1,Hnrnpc,Hnrnpd,Hnrnph1,Hnrnpu,Hp1bp…
GO:0051252	regulation of RNA metabolic process	101	3152	3.67e-08	ENSMUSP00000000312,ENSMUSP00000001042,ENSMUSP00000003912,ENSMUSP00000006625,ENSMUSP00000007007,ENSMUSP00000007012,ENSMUSP00000007130,ENSMUSP00000007980,ENSMUSP00000020382,ENSMUSP00000021085,ENSMUSP00000021761,ENSMUSP00000022927,ENSMUSP00000027505,ENSMUSP00000028162,ENSMUSP00000028610,ENSMUSP00000029214,ENSMUSP00000029588,ENSMUSP00000031333,ENSMUSP00000031513,ENSMUSP00000031862,ENSMUSP00000033673,…	Actl6a,Arid3b,Asph,Atad2,Atrx,Bloc1s2,Brd2,C1qbp,Calr,Cat,Cbfa2t2,Cbx3,Cbx5,Cdh1,Cdk5rap2,Celf1,Chchd3,Cnot7,Ctnnb1,Dhx9,Dlg1,Eed,Elavl1,Ercc2,Erf,Erlin2,Esrrb,Ezh2,Fkbp8,Gltscr2,Gtf2h3,H2afx,Hax1,Hip1,Hist1h1c,Hist1h1d,Hist1h1e,Hmgn2,Hnrnpa0,Hnrnpa2b1,Hnrnpc,Hnrnpd,Hnrnph1,Hnrnpu,Hp1bp3,Icam1,Ilf2,Ing5,Kank2,Khdrbs1,Larp7,Mcph1,Med30,Men1,Nono,Npm1,Numa1,Nup107,Nup133,Nup62,Nup85,Nup98,Pbrm1,Pdp…
GO:0080090	regulation of primary metabolic process	144	5184	3.72e-08	ENSMUSP00000000312,ENSMUSP00000001042,ENSMUSP00000001569,ENSMUSP00000003310,ENSMUSP00000003912,ENSMUSP00000004565,ENSMUSP00000005606,ENSMUSP00000006625,ENSMUSP00000007007,ENSMUSP00000007012,ENSMUSP00000007130,ENSMUSP00000007803,ENSMUSP00000007980,ENSMUSP00000018572,ENSMUSP00000019859,ENSMUSP00000020238,ENSMUSP00000020382,ENSMUSP00000021085,ENSMUSP00000021761,ENSMUSP00000022734,ENSMUSP00000022927,…	Acadm,Acsl1,Actl6a,Akap1,Anxa1,Apc,Arid3b,Asph,Atad2,Atp1a1,Atpif1,Atrx,Bcl2l1,Bloc1s2,Brd2,C1qbp,Calr,Cat,Cbfa2t2,Cbx3,Cbx5,Cdh1,Cdk5rap2,Celf1,Chchd3,Cltc,Cnot7,Cnpy2,Cpt1a,Ctnnb1,Cycs,Dag1,Dhx9,Diablo,Dlg1,Dnajc3,Eed,Elavl1,Ercc2,Erf,Erlin2,Esrrb,Ezh2,Fech,Fkbp8,Flot1,Gabarapl2,Gle1,Gltscr2,Gnaq,Gpx1,Gtf2h3,H2afx,Hax1,Hip1,Hist1h1c,Hist1h1d,Hist1h1e,Hmgn2,Hnrnpa0,Hnrnpa2b1,Hnrnpc,Hnrnpd,Hnrnph…
GO:0015980	energy derivation by oxidation of organic compounds	20	197	5.77e-08	ENSMUSP00000000985,ENSMUSP00000003964,ENSMUSP00000005826,ENSMUSP00000007012,ENSMUSP00000010007,ENSMUSP00000015256,ENSMUSP00000019323,ENSMUSP00000022268,ENSMUSP00000023116,ENSMUSP00000023210,ENSMUSP00000026743,ENSMUSP00000028610,ENSMUSP00000029386,ENSMUSP00000030882,ENSMUSP00000033662,ENSMUSP00000036149,ENSMUSP00000061227,ENSMUSP00000072483,ENSMUSP00000077744,ENSMUSP00000124523	Acadm,Aco2,Cat,Cs,Cyc1,Cycs,Etfdh,Gys1,Lace1,Mdh2,Oxa1l,Pdha1,Pdhb,Pgm2,Pmpcb,Sdhb,Slc25a13,Sod2,Uqcrc1,Uqcrh
GO:0022900	electron transport chain	16	120	7.77e-08	ENSMUSP00000004729,ENSMUSP00000007012,ENSMUSP00000010007,ENSMUSP00000015256,ENSMUSP00000023210,ENSMUSP00000026743,ENSMUSP00000028162,ENSMUSP00000029386,ENSMUSP00000030882,ENSMUSP00000033992,ENSMUSP00000034552,ENSMUSP00000034866,ENSMUSP00000036149,ENSMUSP00000045284,ENSMUSP00000077744,ENSMUSP00000124523	Cyc1,Cycs,Etfa,Etfb,Etfdh,Fdx1,Gsr,Lace1,Pmpcb,Ptges2,Sdhb,Slc25a13,Sod2,Uqcrc1,Uqcrfs1,Uqcrh
GO:0051170	import into nucleus	15	103	8.46e-08	ENSMUSP00000003310,ENSMUSP00000021085,ENSMUSP00000034398,ENSMUSP00000038716,ENSMUSP00000042658,ENSMUSP00000046540,ENSMUSP00000048084,ENSMUSP00000048101,ENSMUSP00000056785,ENSMUSP00000063590,ENSMUSP00000066492,ENSMUSP00000068530,ENSMUSP00000106801,ENSMUSP00000117616,ENSMUSP00000128819	Cep57,Hnrnpa1,Nup107,Nup133,Nup155,Nup214,Nup54,Nup62,Nup85,Nup88,Nup98,Nupl1,Pom121,Ranbp2,Tpr
GO:0045333	cellular respiration	17	140	8.54e-08	ENSMUSP00000000985,ENSMUSP00000005826,ENSMUSP00000007012,ENSMUSP00000010007,ENSMUSP00000015256,ENSMUSP00000019323,ENSMUSP00000022268,ENSMUSP00000023116,ENSMUSP00000023210,ENSMUSP00000026743,ENSMUSP00000028610,ENSMUSP00000029386,ENSMUSP00000030882,ENSMUSP00000033662,ENSMUSP00000036149,ENSMUSP00000077744,ENSMUSP00000124523	Aco2,Cat,Cs,Cyc1,Cycs,Etfdh,Lace1,Mdh2,Oxa1l,Pdha1,Pdhb,Pmpcb,Sdhb,Slc25a13,Sod2,Uqcrc1,Uqcrh
GO:0009060	aerobic respiration	13	71	8.7e-08	ENSMUSP00000000985,ENSMUSP00000005826,ENSMUSP00000010007,ENSMUSP00000019323,ENSMUSP00000022268,ENSMUSP00000023116,ENSMUSP00000026743,ENSMUSP00000028610,ENSMUSP00000030882,ENSMUSP00000033662,ENSMUSP00000036149,ENSMUSP00000077744,ENSMUSP00000124523	Aco2,Cat,Cs,Cycs,Lace1,Mdh2,Oxa1l,Pdha1,Pdhb,Pmpcb,Sdhb,Uqcrc1,Uqcrh
GO:0010468	regulation of gene expression	112	3720	9.78e-08	ENSMUSP00000000312,ENSMUSP00000001042,ENSMUSP00000003912,ENSMUSP00000005606,ENSMUSP00000006625,ENSMUSP00000007007,ENSMUSP00000007012,ENSMUSP00000007130,ENSMUSP00000007980,ENSMUSP00000019859,ENSMUSP00000020382,ENSMUSP00000021085,ENSMUSP00000021761,ENSMUSP00000022734,ENSMUSP00000022927,ENSMUSP00000025484,ENSMUSP00000026446,ENSMUSP00000027505,ENSMUSP00000028162,ENSMUSP00000028610,ENSMUSP00000029214,…	Actl6a,Arid3b,Asph,Atad2,Atrx,Bloc1s2,Brd2,C1qbp,Calr,Cat,Cbfa2t2,Cbx3,Cbx5,Cdh1,Cdk5rap2,Celf1,Chchd3,Cnot7,Cnpy2,Ctnnb1,Dhx9,Dlg1,Dnajc3,Eed,Elavl1,Ercc2,Erf,Erlin2,Esrrb,Ezh2,Fech,Fkbp8,Gle1,Gltscr2,Gpx1,Gtf2h3,H2afx,Hax1,Hip1,Hist1h1c,Hist1h1d,Hist1h1e,Hmgn2,Hnrnpa0,Hnrnpa2b1,Hnrnpc,Hnrnpd,Hnrnph1,Hnrnpu,Hp1bp3,Icam1,Ilf2,Ing5,Kank2,Khdrbs1,Larp7,Matr3,Mcph1,Med30,Men1,Nono,Npm1,Nras,Numa1,Nu…
GO:0034504	protein localization to nucleus	18	166	1.41e-07	ENSMUSP00000003310,ENSMUSP00000003912,ENSMUSP00000021085,ENSMUSP00000021824,ENSMUSP00000034398,ENSMUSP00000038716,ENSMUSP00000043981,ENSMUSP00000046540,ENSMUSP00000047571,ENSMUSP00000048084,ENSMUSP00000048101,ENSMUSP00000056785,ENSMUSP00000063590,ENSMUSP00000066492,ENSMUSP00000068530,ENSMUSP00000106801,ENSMUSP00000117616,ENSMUSP00000128819	Calr,Cep57,Gltscr2,Hnrnpu,Nol8,Nup107,Nup133,Nup155,Nup214,Nup54,Nup62,Nup85,Nup88,Nup98,Nupl1,Pom121,Ranbp2,Tpr
GO:0051171	regulation of nitrogen compound metabolic process	139	5052	1.56e-07	ENSMUSP00000000312,ENSMUSP00000001042,ENSMUSP00000001569,ENSMUSP00000003912,ENSMUSP00000004565,ENSMUSP00000005606,ENSMUSP00000006625,ENSMUSP00000007007,ENSMUSP00000007012,ENSMUSP00000007130,ENSMUSP00000007803,ENSMUSP00000007980,ENSMUSP00000018572,ENSMUSP00000019859,ENSMUSP00000020238,ENSMUSP00000020382,ENSMUSP00000021085,ENSMUSP00000021761,ENSMUSP00000022734,ENSMUSP00000022927,ENSMUSP00000025484,…	Acsl1,Actl6a,Akap1,Apc,Arid3b,Asph,Atad2,Atpif1,Atrx,Bcl2l1,Bloc1s2,Brd2,C1qbp,Calr,Cat,Cbfa2t2,Cbx3,Cbx5,Cdh1,Cdk5rap2,Celf1,Chchd3,Cltc,Cnot7,Cnpy2,Ctnnb1,Cycs,Dag1,Dhx9,Diablo,Dlg1,Dnajc3,Eed,Elavl1,Ercc2,Erf,Erlin2,Esrrb,Ezh2,Fech,Fkbp8,Flot1,Gabarapl2,Gle1,Gltscr2,Gnaq,Gpx1,Gtf2h3,H2afx,Hax1,Hip1,Hist1h1c,Hist1h1d,Hist1h1e,Hmgn2,Hnrnpa0,Hnrnpa2b1,Hnrnpc,Hnrnpd,Hnrnph1,Hnrnpu,Hp1bp3,Hsp90b1,H…
GO:0006325	chromatin organization	34	593	1.58e-07	ENSMUSP00000006625,ENSMUSP00000007130,ENSMUSP00000020109,ENSMUSP00000020382,ENSMUSP00000021818,ENSMUSP00000027505,ENSMUSP00000029214,ENSMUSP00000031862,ENSMUSP00000037613,ENSMUSP00000042265,ENSMUSP00000043691,ENSMUSP00000044395,ENSMUSP00000045816,ENSMUSP00000047571,ENSMUSP00000048084,ENSMUSP00000051432,ENSMUSP00000057308,ENSMUSP00000058149,ENSMUSP00000062030,ENSMUSP00000075067,ENSMUSP00000079356,…	Actl6a,Actr6,Atad2,Atrx,Brd2,Cbx3,Cenpp,Ctnnb1,Eed,Ezh2,Fbl,Gtf3c4,H1f0,H2afx,Hist1h1a,Hist1h1b,Hist1h1c,Hist1h1d,Hist1h1e,Hnrnpu,Hp1bp3,Ing5,Men1,Npm1,Nup133,Pbrm1,Phb,Rbbp4,Rbm14,Setd2,Smarce1,Ttf1,Yeats2,Yeats4
GO:0010033	response to organic substance	85	2553	2.02e-07	ENSMUSP00000000312,ENSMUSP00000001569,ENSMUSP00000003310,ENSMUSP00000003912,ENSMUSP00000003947,ENSMUSP00000004565,ENSMUSP00000005606,ENSMUSP00000007012,ENSMUSP00000007130,ENSMUSP00000007803,ENSMUSP00000007980,ENSMUSP00000018449,ENSMUSP00000020238,ENSMUSP00000020877,ENSMUSP00000021085,ENSMUSP00000021824,ENSMUSP00000022378,ENSMUSP00000022639,ENSMUSP00000022734,ENSMUSP00000023210,ENSMUSP00000023453,…	Acsl1,Anxa1,Apc,Asph,Atp1a1,Atrx,Bcl2l1,Bsg,Calr,Cat,Cd9,Cdh1,Cep57,Cpt1a,Cstf2,Ctnna1,Ctnnb1,Cyc1,Dag1,Ddost,Dhx9,Dnajc3,Dtymk,Eed,Erlin2,Ero1l,Esrrb,Ezh2,Fdx1,Flot1,Got2,Gpx1,Hadh,Hax1,Hmgcl,Hnrnpa0,Hnrnpa2b1,Hnrnpd,Hnrnpu,Hsp90b1,Hspa5,Hspd1,Hspe1,Icam1,Ifitm2,Ifitm3,Med30,Men1,Nefl,Nol8,Npm1,Nqo1,Nup85,Pdia3,Pdpk1,Phb,Prkaca,Prpf8,Rab35,Ralb,Ranbp2,Rbmxl1,Safb,Sdf2l1,Sdf4,Setd2,Setx,Slc16a1,S…
GO:0006163	purine nucleotide metabolic process	26	367	2.16e-07	ENSMUSP00000002603,ENSMUSP00000005826,ENSMUSP00000014698,ENSMUSP00000015256,ENSMUSP00000016396,ENSMUSP00000022268,ENSMUSP00000023210,ENSMUSP00000023608,ENSMUSP00000023677,ENSMUSP00000025385,ENSMUSP00000026324,ENSMUSP00000026459,ENSMUSP00000026495,ENSMUSP00000026743,ENSMUSP00000029666,ENSMUSP00000030432,ENSMUSP00000030882,ENSMUSP00000033662,ENSMUSP00000034046,ENSMUSP00000036149,ENSMUSP00000064280,…	Acot9,Acsl1,Ak4,Aldoa,Atp5a1,Atp5b,Atp5e,Atp5f1,Atp5j,Atp5o,Cs,Cyc1,Cycs,Dguok,Dlg1,Hmgcl,Hsd17b4,Lace1,Papss1,Pdha1,Pdhb,Pmpcb,Scrib,Slc25a13,Uqcrc1,Uqcrh
GO:0019219	regulation of nucleobase-containing compound metabolic process	104	3407	2.18e-07	ENSMUSP00000000312,ENSMUSP00000001042,ENSMUSP00000003912,ENSMUSP00000006625,ENSMUSP00000007007,ENSMUSP00000007012,ENSMUSP00000007130,ENSMUSP00000007803,ENSMUSP00000007980,ENSMUSP00000020382,ENSMUSP00000021085,ENSMUSP00000021761,ENSMUSP00000022927,ENSMUSP00000027505,ENSMUSP00000028162,ENSMUSP00000028610,ENSMUSP00000029214,ENSMUSP00000029588,ENSMUSP00000031333,ENSMUSP00000031513,ENSMUSP00000031862,…	Actl6a,Arid3b,Asph,Atad2,Atpif1,Atrx,Bcl2l1,Bloc1s2,Brd2,C1qbp,Calr,Cat,Cbfa2t2,Cbx3,Cbx5,Cdh1,Cdk5rap2,Celf1,Chchd3,Cnot7,Ctnnb1,Dhx9,Dlg1,Eed,Elavl1,Ercc2,Erf,Erlin2,Esrrb,Ezh2,Fkbp8,Gltscr2,Gtf2h3,H2afx,Hax1,Hip1,Hist1h1c,Hist1h1d,Hist1h1e,Hmgn2,Hnrnpa0,Hnrnpa2b1,Hnrnpc,Hnrnpd,Hnrnph1,Hnrnpu,Hp1bp3,Icam1,Ilf2,Ing5,Kank2,Khdrbs1,Larp7,Mcph1,Med30,Men1,Nono,Npm1,Numa1,Nup107,Nup133,Nup62,Nup85,N…
GO:1901362	organic cyclic compound biosynthetic process	84	2522	2.44e-07	ENSMUSP00000001042,ENSMUSP00000002603,ENSMUSP00000006625,ENSMUSP00000007130,ENSMUSP00000014698,ENSMUSP00000015256,ENSMUSP00000016396,ENSMUSP00000020382,ENSMUSP00000020877,ENSMUSP00000021761,ENSMUSP00000022268,ENSMUSP00000022927,ENSMUSP00000023210,ENSMUSP00000023608,ENSMUSP00000023677,ENSMUSP00000025484,ENSMUSP00000026459,ENSMUSP00000026495,ENSMUSP00000027503,ENSMUSP00000027505,ENSMUSP00000027726,…	Acsl1,Actl6a,Ak4,Aldoa,Amacr,Arid3b,Atad2,Atp5a1,Atp5b,Atp5e,Atp5f1,Atp5j,Atp5o,Atpif1,Atrx,Brd2,C1qbp,Cbfa2t2,Cbx3,Chchd3,Cnot7,Ctnnb1,Cyb5r1,Cyc1,Dguok,Dhx9,Dido1,Dlg1,Dtymk,Eed,Ercc2,Erf,Esrrb,Ezh2,Fdft1,Fdx1,Fech,Gtf2h3,Gtf3c4,Hip1,Hnrnpd,Hnrnpu,Ilf2,Ing5,Kank2,Khdrbs1,Lss,Med30,Men1,Nono,Npm1,Nup62,Papss1,Pbrm1,Pdha1,Pdhb,Pdpk1,Phb,Phrf1,Polr1e,Polr2f,Rad21,Rbbp4,Rbm14,Rbmxl1,Safb,Sap18,Scaf…
GO:0009117	nucleotide metabolic process	30	488	2.98e-07	ENSMUSP00000002603,ENSMUSP00000005826,ENSMUSP00000014698,ENSMUSP00000015256,ENSMUSP00000016396,ENSMUSP00000019323,ENSMUSP00000022268,ENSMUSP00000023210,ENSMUSP00000023608,ENSMUSP00000023677,ENSMUSP00000025385,ENSMUSP00000026324,ENSMUSP00000026459,ENSMUSP00000026495,ENSMUSP00000026743,ENSMUSP00000027503,ENSMUSP00000029666,ENSMUSP00000030432,ENSMUSP00000030830,ENSMUSP00000030882,ENSMUSP00000033662,…	Acot9,Acsl1,Ak4,Aldoa,Atp5a1,Atp5b,Atp5e,Atp5f1,Atp5j,Atp5o,Cs,Cyc1,Cycs,Dguok,Dlg1,Dtymk,Fdx1,H6pd,Hmgcl,Hsd17b4,Lace1,Mdh2,Papss1,Pdha1,Pdhb,Pmpcb,Scrib,Slc25a13,Uqcrc1,Uqcrh
GO:0051130	positive regulation of cellular component organization	51	1197	2.98e-07	ENSMUSP00000001569,ENSMUSP00000003310,ENSMUSP00000003912,ENSMUSP00000004565,ENSMUSP00000007130,ENSMUSP00000007216,ENSMUSP00000007803,ENSMUSP00000009003,ENSMUSP00000018875,ENSMUSP00000021761,ENSMUSP00000022639,ENSMUSP00000022927,ENSMUSP00000023629,ENSMUSP00000025561,ENSMUSP00000043087,ENSMUSP00000044004,ENSMUSP00000047571,ENSMUSP00000051092,ENSMUSP00000051492,ENSMUSP00000056785,ENSMUSP00000058149,…	Anxa1,Ap2b1,Ap2m1,Apc,Atpif1,Atrx,Bcl2l1,C1qbp,Calr,Cbfa2t2,Cd151,Cd63,Cdk5rap2,Ctnnb1,Dag1,Dlg1,Dlg5,Eed,Epn1,Ezh2,Flot1,Hax1,Hip1,Hist1h1a,Hnrnpa2b1,Hnrnpd,Hnrnpu,Hspa5,Icam1,Lrp1,Men1,Mpp7,Nefl,Npm1,Nptn,Numa1,Nup62,Picalm,Pros1,Ptbp1,Rad21,Rala,Ralb,Ranbp2,Rtn4,Setx,Slain2,Smcr8,Stx18,Tpr,Trim27
GO:0006606	protein import into nucleus	14	98	3.22e-07	ENSMUSP00000003310,ENSMUSP00000021085,ENSMUSP00000034398,ENSMUSP00000038716,ENSMUSP00000046540,ENSMUSP00000048084,ENSMUSP00000048101,ENSMUSP00000056785,ENSMUSP00000063590,ENSMUSP00000066492,ENSMUSP00000068530,ENSMUSP00000106801,ENSMUSP00000117616,ENSMUSP00000128819	Cep57,Nup107,Nup133,Nup155,Nup214,Nup54,Nup62,Nup85,Nup88,Nup98,Nupl1,Pom121,Ranbp2,Tpr
GO:0042221	response to chemical	106	3532	3.42e-07	ENSMUSP00000000312,ENSMUSP00000001569,ENSMUSP00000002603,ENSMUSP00000003310,ENSMUSP00000003622,ENSMUSP00000003912,ENSMUSP00000003947,ENSMUSP00000004565,ENSMUSP00000005606,ENSMUSP00000007012,ENSMUSP00000007130,ENSMUSP00000007803,ENSMUSP00000007980,ENSMUSP00000013304,ENSMUSP00000015256,ENSMUSP00000018449,ENSMUSP00000020238,ENSMUSP00000020877,ENSMUSP00000021085,ENSMUSP00000021824,ENSMUSP00000022322,…	Acsl1,Ak4,Anxa1,Apc,Asph,Atp1a1,Atp6v0d1,Atrx,Bcl2l1,Bsg,Calr,Cat,Ccdc115,Cd9,Cdh1,Cep57,Cpt1a,Cstf2,Ctnna1,Ctnnb1,Cyc1,Dag1,Ddost,Dhx9,Diablo,Dnajc3,Dtymk,Eed,Erlin2,Ero1l,Esrrb,Ezh2,Fdx1,Flot1,Gltscr2,Glud1,Gnb1,Got2,Gpx1,Gpx7,Gsr,Gsto1,Hadh,Hax1,Hmgcl,Hnrnpa0,Hnrnpa1,Hnrnpa2b1,Hnrnpd,Hnrnpu,Hp1bp3,Hsp90b1,Hspa5,Hspd1,Hspe1,Hyou1,Icam1,Ifitm2,Ifitm3,Lmnb1,Med30,Men1,Nefl,Nol8,Npm1,Nqo1,Nup85,P4…
GO:0019693	ribose phosphate metabolic process	26	381	4.13e-07	ENSMUSP00000002603,ENSMUSP00000005826,ENSMUSP00000015256,ENSMUSP00000016396,ENSMUSP00000022268,ENSMUSP00000023210,ENSMUSP00000023608,ENSMUSP00000023677,ENSMUSP00000025385,ENSMUSP00000026324,ENSMUSP00000026459,ENSMUSP00000026495,ENSMUSP00000026743,ENSMUSP00000029666,ENSMUSP00000030432,ENSMUSP00000030830,ENSMUSP00000030882,ENSMUSP00000033662,ENSMUSP00000034046,ENSMUSP00000036149,ENSMUSP00000064280,…	Acot9,Acsl1,Ak4,Aldoa,Atp5a1,Atp5b,Atp5e,Atp5f1,Atp5j,Atp5o,Cs,Cyc1,Cycs,Dlg1,H6pd,Hmgcl,Hsd17b4,Lace1,Papss1,Pdha1,Pdhb,Pmpcb,Scrib,Slc25a13,Uqcrc1,Uqcrh
GO:0010941	regulation of cell death	62	1640	4.53e-07	ENSMUSP00000000312,ENSMUSP00000000317,ENSMUSP00000002603,ENSMUSP00000003947,ENSMUSP00000007012,ENSMUSP00000007130,ENSMUSP00000007803,ENSMUSP00000018875,ENSMUSP00000020238,ENSMUSP00000022623,ENSMUSP00000022639,ENSMUSP00000022734,ENSMUSP00000023062,ENSMUSP00000023453,ENSMUSP00000025217,ENSMUSP00000025541,ENSMUSP00000025561,ENSMUSP00000026122,ENSMUSP00000027123,ENSMUSP00000027131,ENSMUSP00000027505,…	Anxa1,Ap2b1,Apc,Atpif1,Bcl2l1,C1qbp,Cat,Cdh1,Cep63,Ckmt1,Ctnna1,Ctnnb1,Cycs,Diablo,Dlg5,Dnajc3,Dnajc5,Fkbp8,Gltscr2,Gnaq,Gpx1,Hax1,Hip1,Hsp90b1,Hspa5,Hspa9,Hspd1,Hyou1,Icam1,Ing5,Kank2,Lrp1,Lrpap1,Men1,Nefl,Nono,Npm1,Nqo1,Nup62,Nup93,P4hb,Parl,Pdia3,Pdpk1,Phb,Picalm,Rras2,Sap18,Scrib,Sdf2l1,Setx,Slc25a4,Slc39a10,Sod2,Son,Srsf6,Tardbp,Tomm22,Tomm40,Trim35,Uaca,Zc3hc1
GO:0009150	purine ribonucleotide metabolic process	25	356	4.62e-07	ENSMUSP00000002603,ENSMUSP00000005826,ENSMUSP00000015256,ENSMUSP00000016396,ENSMUSP00000022268,ENSMUSP00000023210,ENSMUSP00000023608,ENSMUSP00000023677,ENSMUSP00000025385,ENSMUSP00000026324,ENSMUSP00000026459,ENSMUSP00000026495,ENSMUSP00000026743,ENSMUSP00000029666,ENSMUSP00000030432,ENSMUSP00000030882,ENSMUSP00000033662,ENSMUSP00000034046,ENSMUSP00000036149,ENSMUSP00000064280,ENSMUSP00000077744,…	Acot9,Acsl1,Ak4,Aldoa,Atp5a1,Atp5b,Atp5e,Atp5f1,Atp5j,Atp5o,Cs,Cyc1,Cycs,Dlg1,Hmgcl,Hsd17b4,Lace1,Papss1,Pdha1,Pdhb,Pmpcb,Scrib,Slc25a13,Uqcrc1,Uqcrh
GO:0033554	cellular response to stress	55	1370	4.88e-07	ENSMUSP00000001569,ENSMUSP00000003912,ENSMUSP00000003947,ENSMUSP00000004565,ENSMUSP00000005606,ENSMUSP00000007012,ENSMUSP00000007803,ENSMUSP00000020238,ENSMUSP00000022378,ENSMUSP00000022639,ENSMUSP00000022734,ENSMUSP00000022927,ENSMUSP00000023453,ENSMUSP00000025421,ENSMUSP00000025561,ENSMUSP00000026122,ENSMUSP00000027123,ENSMUSP00000028683,ENSMUSP00000029214,ENSMUSP00000030940,ENSMUSP00000031333,…	Actl6a,Anxa1,Apc,Atpif1,Atrx,Bcl2l1,Calr,Cep63,Ctnna1,Dag1,Dhx9,Diablo,Dnajc3,Ercc2,Erlin2,Ero1l,Ezh2,Flot1,Gabarapl2,Gltscr2,Gnb1,Gpx1,Gtf2h3,H2afx,Hnrnpd,Hp1bp3,Hsp90b1,Hspa5,Hspd1,Hyou1,Men1,Mios,Nefl,Nono,Npm1,Nqo1,P4hb,Pdia3,Pdia4,Prkaca,Prpf19,Rad21,Ralb,Rbbp6,Sdf2l1,Seh1l,Setd2,Setx,Slc29a1,Sod2,Tbl2,Tpr,Uaca,Uggt1,Usp33
GO:1901576	organic substance biosynthetic process	107	3651	9.31e-07	ENSMUSP00000001042,ENSMUSP00000002603,ENSMUSP00000003964,ENSMUSP00000006625,ENSMUSP00000007130,ENSMUSP00000014698,ENSMUSP00000015256,ENSMUSP00000016396,ENSMUSP00000020382,ENSMUSP00000020877,ENSMUSP00000021761,ENSMUSP00000022268,ENSMUSP00000022322,ENSMUSP00000022927,ENSMUSP00000023210,ENSMUSP00000023453,ENSMUSP00000023608,ENSMUSP00000023677,ENSMUSP00000025484,ENSMUSP00000026050,ENSMUSP00000026459,…	Acadm,Acsl1,Actl6a,Ak4,Aldoa,Amacr,Arid3b,Atad2,Atp5a1,Atp5b,Atp5e,Atp5f1,Atp5j,Atp5o,Atpif1,Atrx,Brd2,C1qbp,Cbfa2t2,Cbx3,Chchd3,Cnot7,Ctnnb1,Cyb5r1,Cyc1,Ddost,Decr2,Dguok,Dhx9,Dido1,Dlg1,Dtymk,Eed,Ercc2,Erf,Esrrb,Ezh2,Fdft1,Fdx1,Fech,Gls,Glud1,Got2,Gsto1,Gtf2h3,Gtf3c4,Gys1,Hip1,Hmgcl,Hnrnpd,Hnrnpu,Hs2st1,Ilf2,Ing5,Kank2,Khdrbs1,Lss,Mcm3,Med30,Men1,Nono,Npm1,Nup62,Nup98,Orc2,Orc5,Papss1,Pbrm1,Pdh…
GO:0034728	nucleosome organization	14	109	1.01e-06	ENSMUSP00000021818,ENSMUSP00000044395,ENSMUSP00000045816,ENSMUSP00000057308,ENSMUSP00000062030,ENSMUSP00000075067,ENSMUSP00000079356,ENSMUSP00000099422,ENSMUSP00000099658,ENSMUSP00000101453,ENSMUSP00000109203,ENSMUSP00000109880,ENSMUSP00000116313,ENSMUSP00000137309	Atrx,Brd2,Cenpp,H1f0,Hist1h1a,Hist1h1b,Hist1h1c,Hist1h1d,Hist1h1e,Hp1bp3,Npm1,Rbbp4,Setd2,Smarce1
GO:0009058	biosynthetic process	108	3707	1.04e-06	ENSMUSP00000001042,ENSMUSP00000002603,ENSMUSP00000003964,ENSMUSP00000006625,ENSMUSP00000007012,ENSMUSP00000007130,ENSMUSP00000014698,ENSMUSP00000015256,ENSMUSP00000016396,ENSMUSP00000020382,ENSMUSP00000020877,ENSMUSP00000021761,ENSMUSP00000022268,ENSMUSP00000022322,ENSMUSP00000022927,ENSMUSP00000023210,ENSMUSP00000023453,ENSMUSP00000023608,ENSMUSP00000023677,ENSMUSP00000025484,ENSMUSP00000026050,…	Acadm,Acsl1,Actl6a,Ak4,Aldoa,Amacr,Arid3b,Atad2,Atp5a1,Atp5b,Atp5e,Atp5f1,Atp5j,Atp5o,Atpif1,Atrx,Brd2,C1qbp,Cbfa2t2,Cbx3,Chchd3,Cnot7,Ctnnb1,Cyb5r1,Cyc1,Ddost,Decr2,Dguok,Dhx9,Dido1,Dlg1,Dtymk,Eed,Ercc2,Erf,Esrrb,Ezh2,Fdft1,Fdx1,Fech,Gls,Glud1,Got2,Gsto1,Gtf2h3,Gtf3c4,Gys1,Hip1,Hmgcl,Hnrnpd,Hnrnpu,Hs2st1,Ilf2,Ing5,Kank2,Khdrbs1,Lss,Mcm3,Med30,Men1,Nono,Npm1,Nup62,Nup98,Orc2,Orc5,Papss1,Pbrm1,Pdh…
GO:0018130	heterocycle biosynthetic process	79	2404	1.23e-06	ENSMUSP00000001042,ENSMUSP00000002603,ENSMUSP00000006625,ENSMUSP00000007130,ENSMUSP00000014698,ENSMUSP00000015256,ENSMUSP00000016396,ENSMUSP00000020382,ENSMUSP00000020877,ENSMUSP00000021761,ENSMUSP00000022268,ENSMUSP00000022927,ENSMUSP00000023210,ENSMUSP00000023608,ENSMUSP00000023677,ENSMUSP00000025484,ENSMUSP00000026459,ENSMUSP00000026495,ENSMUSP00000027503,ENSMUSP00000027505,ENSMUSP00000029214,…	Acsl1,Actl6a,Ak4,Aldoa,Arid3b,Atad2,Atp5a1,Atp5b,Atp5e,Atp5f1,Atp5j,Atp5o,Atpif1,Atrx,Brd2,C1qbp,Cbfa2t2,Cbx3,Chchd3,Cnot7,Ctnnb1,Cyc1,Dguok,Dhx9,Dido1,Dlg1,Dtymk,Eed,Ercc2,Erf,Esrrb,Ezh2,Fech,Gtf2h3,Gtf3c4,Hip1,Hnrnpd,Hnrnpu,Ilf2,Ing5,Kank2,Khdrbs1,Med30,Men1,Nono,Npm1,Nup62,Papss1,Pbrm1,Pdha1,Pdhb,Pdpk1,Phb,Phrf1,Polr1e,Polr2f,Rad21,Rbbp4,Rbm14,Rbmxl1,Safb,Sap18,Scaf1,Scrib,Setd2,Setx,Slc25a13,…
GO:0050896	response to stimulus	166	6616	1.23e-06	ENSMUSP00000000312,ENSMUSP00000001042,ENSMUSP00000001569,ENSMUSP00000002603,ENSMUSP00000003310,ENSMUSP00000003622,ENSMUSP00000003912,ENSMUSP00000003947,ENSMUSP00000004565,ENSMUSP00000005606,ENSMUSP00000006625,ENSMUSP00000007012,ENSMUSP00000007130,ENSMUSP00000007803,ENSMUSP00000007980,ENSMUSP00000009003,ENSMUSP00000013304,ENSMUSP00000015256,ENSMUSP00000018449,ENSMUSP00000020238,ENSMUSP00000020877,…	Acadm,Aco2,Acsl1,Actl6a,Ak4,Anxa1,Apc,Asph,Atp1a1,Atp6v0d1,Atpif1,Atrx,Bcl2l1,Bloc1s2,Bsg,C1qbp,Cadm1,Calr,Cat,Ccdc115,Cd151,Cd63,Cd9,Cdh1,Cdkn2aipnl,Cep57,Cep63,Cit,Cnot7,Cnpy2,Cpt1a,Cstf2,Ctnna1,Ctnnb1,Cyc1,Dag1,Ddost,Dhx9,Diablo,Dido1,Dlg1,Dnajc3,Dtymk,Eed,Epn1,Ercc2,Erlin2,Ero1l,Esrrb,Etfdh,Ezh2,Fdx1,Fech,Fkbp8,Flot1,Gabarapl2,Gltscr2,Glud1,Gna13,Gnaq,Gnb1,Gnb2,Gng5,Got2,Gpx1,Gpx7,Gsr,Gsto1,G…
GO:0019438	aromatic compound biosynthetic process	79	2414	1.44e-06	ENSMUSP00000001042,ENSMUSP00000002603,ENSMUSP00000006625,ENSMUSP00000007130,ENSMUSP00000014698,ENSMUSP00000015256,ENSMUSP00000016396,ENSMUSP00000020382,ENSMUSP00000020877,ENSMUSP00000021761,ENSMUSP00000022268,ENSMUSP00000022927,ENSMUSP00000023210,ENSMUSP00000023608,ENSMUSP00000023677,ENSMUSP00000025484,ENSMUSP00000026459,ENSMUSP00000026495,ENSMUSP00000027503,ENSMUSP00000027505,ENSMUSP00000029214,…	Acsl1,Actl6a,Ak4,Aldoa,Arid3b,Atad2,Atp5a1,Atp5b,Atp5e,Atp5f1,Atp5j,Atp5o,Atpif1,Atrx,Brd2,C1qbp,Cbfa2t2,Cbx3,Chchd3,Cnot7,Ctnnb1,Cyc1,Dguok,Dhx9,Dido1,Dlg1,Dtymk,Eed,Ercc2,Erf,Esrrb,Ezh2,Fech,Gtf2h3,Gtf3c4,Hip1,Hnrnpd,Hnrnpu,Ilf2,Ing5,Kank2,Khdrbs1,Med30,Men1,Nono,Npm1,Nup62,Papss1,Pbrm1,Pdha1,Pdhb,Pdpk1,Phb,Phrf1,Polr1e,Polr2f,Rad21,Rbbp4,Rbm14,Rbmxl1,Safb,Sap18,Scaf1,Scrib,Setd2,Setx,Slc25a13,…
GO:0070887	cellular response to chemical stimulus	76	2287	1.5e-06	ENSMUSP00000000312,ENSMUSP00000001569,ENSMUSP00000003912,ENSMUSP00000003947,ENSMUSP00000004565,ENSMUSP00000005606,ENSMUSP00000007012,ENSMUSP00000007130,ENSMUSP00000007803,ENSMUSP00000013304,ENSMUSP00000018449,ENSMUSP00000020238,ENSMUSP00000020877,ENSMUSP00000021085,ENSMUSP00000021824,ENSMUSP00000022378,ENSMUSP00000022734,ENSMUSP00000023453,ENSMUSP00000025486,ENSMUSP00000025561,ENSMUSP00000025835,…	Acsl1,Anxa1,Apc,Asph,Atp1a1,Atp6v0d1,Atrx,Bcl2l1,Calr,Cat,Ccdc115,Cdh1,Cep57,Cpt1a,Cstf2,Ctnna1,Ctnnb1,Dag1,Dhx9,Diablo,Dnajc3,Dtymk,Eed,Ero1l,Esrrb,Ezh2,Fdx1,Flot1,Gltscr2,Gnb1,Gpx1,Gpx7,Gsr,Gsto1,Hax1,Hnrnpa1,Hnrnpa2b1,Hnrnpd,Hnrnpu,Hp1bp3,Hsp90b1,Hspa5,Hyou1,Icam1,Ifitm3,Lmnb1,Med30,Nol8,Npm1,Nqo1,Nup85,P4hb,Pdia3,Pdpk1,Phb,Prkaca,Prpf8,Rab35,Ralb,Rbmxl1,Safb,Sdf2l1,Setx,Slc16a1,Slc29a1,Sod2,S…
GO:0009123	nucleoside monophosphate metabolic process	19	224	1.63e-06	ENSMUSP00000002603,ENSMUSP00000014698,ENSMUSP00000015256,ENSMUSP00000016396,ENSMUSP00000023210,ENSMUSP00000023608,ENSMUSP00000023677,ENSMUSP00000026459,ENSMUSP00000026495,ENSMUSP00000026743,ENSMUSP00000027503,ENSMUSP00000030882,ENSMUSP00000036149,ENSMUSP00000064280,ENSMUSP00000077744,ENSMUSP00000084846,ENSMUSP00000102559,ENSMUSP00000113022,ENSMUSP00000124523	Ak4,Aldoa,Atp5a1,Atp5b,Atp5e,Atp5f1,Atp5j,Atp5o,Cyc1,Cycs,Dguok,Dlg1,Dtymk,Lace1,Pmpcb,Scrib,Slc25a13,Uqcrc1,Uqcrh
GO:0034654	nucleobase-containing compound biosynthetic process	77	2339	1.71e-06	ENSMUSP00000001042,ENSMUSP00000002603,ENSMUSP00000006625,ENSMUSP00000007130,ENSMUSP00000014698,ENSMUSP00000015256,ENSMUSP00000016396,ENSMUSP00000020382,ENSMUSP00000020877,ENSMUSP00000021761,ENSMUSP00000022268,ENSMUSP00000022927,ENSMUSP00000023210,ENSMUSP00000023608,ENSMUSP00000023677,ENSMUSP00000026459,ENSMUSP00000026495,ENSMUSP00000027503,ENSMUSP00000027505,ENSMUSP00000029214,ENSMUSP00000029666,…	Acsl1,Actl6a,Ak4,Aldoa,Arid3b,Atad2,Atp5a1,Atp5b,Atp5e,Atp5f1,Atp5j,Atp5o,Atrx,Brd2,C1qbp,Cbfa2t2,Cbx3,Chchd3,Cnot7,Ctnnb1,Cyc1,Dguok,Dhx9,Dido1,Dlg1,Dtymk,Eed,Ercc2,Erf,Esrrb,Ezh2,Gtf2h3,Gtf3c4,Hip1,Hnrnpd,Hnrnpu,Ilf2,Ing5,Kank2,Khdrbs1,Med30,Men1,Nono,Npm1,Nup62,Papss1,Pbrm1,Pdha1,Pdhb,Pdpk1,Phb,Phrf1,Polr1e,Polr2f,Rad21,Rbbp4,Rbm14,Rbmxl1,Safb,Sap18,Scaf1,Scrib,Setd2,Setx,Slc25a13,Smcr8,Son,Ta…
GO:0055086	nucleobase-containing small molecule metabolic process	31	566	1.72e-06	ENSMUSP00000002603,ENSMUSP00000005826,ENSMUSP00000014698,ENSMUSP00000015256,ENSMUSP00000016396,ENSMUSP00000019323,ENSMUSP00000022268,ENSMUSP00000023210,ENSMUSP00000023608,ENSMUSP00000023677,ENSMUSP00000025385,ENSMUSP00000026324,ENSMUSP00000026459,ENSMUSP00000026495,ENSMUSP00000026743,ENSMUSP00000027503,ENSMUSP00000029666,ENSMUSP00000030432,ENSMUSP00000030830,ENSMUSP00000030882,ENSMUSP00000033662,…	Acot9,Acsl1,Ak4,Aldoa,Atp5a1,Atp5b,Atp5e,Atp5f1,Atp5j,Atp5o,Cs,Cyc1,Cycs,Dguok,Dlg1,Dtymk,Fdx1,H6pd,Hmgcl,Hsd17b4,Lace1,Mdh2,Papss1,Pdha1,Pdhb,Pmpcb,Scrib,Slc25a13,Uggt1,Uqcrc1,Uqcrh
GO:0006334	nucleosome assembly	12	80	2.01e-06	ENSMUSP00000021818,ENSMUSP00000044395,ENSMUSP00000045816,ENSMUSP00000057308,ENSMUSP00000062030,ENSMUSP00000075067,ENSMUSP00000079356,ENSMUSP00000099658,ENSMUSP00000101453,ENSMUSP00000109203,ENSMUSP00000109880,ENSMUSP00000137309	Atrx,Brd2,Cenpp,H1f0,Hist1h1a,Hist1h1b,Hist1h1c,Hist1h1d,Hist1h1e,Hp1bp3,Npm1,Rbbp4
GO:0044249	cellular biosynthetic process	104	3571	2.01e-06	ENSMUSP00000001042,ENSMUSP00000002603,ENSMUSP00000003964,ENSMUSP00000006625,ENSMUSP00000007012,ENSMUSP00000007130,ENSMUSP00000014698,ENSMUSP00000015256,ENSMUSP00000016396,ENSMUSP00000020382,ENSMUSP00000020877,ENSMUSP00000021761,ENSMUSP00000022268,ENSMUSP00000022322,ENSMUSP00000022927,ENSMUSP00000023210,ENSMUSP00000023453,ENSMUSP00000023608,ENSMUSP00000023677,ENSMUSP00000025484,ENSMUSP00000026050,…	Acadm,Acsl1,Actl6a,Ak4,Aldoa,Amacr,Arid3b,Atad2,Atp5a1,Atp5b,Atp5e,Atp5f1,Atp5j,Atp5o,Atpif1,Atrx,Brd2,C1qbp,Cbfa2t2,Cbx3,Chchd3,Cnot7,Ctnnb1,Cyc1,Ddost,Decr2,Dguok,Dhx9,Dido1,Dlg1,Dtymk,Eed,Ercc2,Erf,Esrrb,Ezh2,Fdft1,Fech,Gls,Glud1,Got2,Gsto1,Gtf2h3,Gtf3c4,Gys1,Hip1,Hmgcl,Hnrnpd,Hnrnpu,Hs2st1,Ilf2,Ing5,Kank2,Khdrbs1,Mcm3,Med30,Men1,Nono,Npm1,Nup62,Nup98,Orc2,Orc5,Papss1,Pbrm1,Pdha1,Pdhb,Pdpk1,Pd…
GO:0051259	protein complex oligomerization	30	542	2.25e-06	ENSMUSP00000000312,ENSMUSP00000000985,ENSMUSP00000001569,ENSMUSP00000007012,ENSMUSP00000007130,ENSMUSP00000021761,ENSMUSP00000025541,ENSMUSP00000025835,ENSMUSP00000028610,ENSMUSP00000030432,ENSMUSP00000030940,ENSMUSP00000034398,ENSMUSP00000035220,ENSMUSP00000038716,ENSMUSP00000046540,ENSMUSP00000048153,ENSMUSP00000049007,ENSMUSP00000056785,ENSMUSP00000062811,ENSMUSP00000064282,ENSMUSP00000066516,…	Acadm,Aldoa,Apc,Atpif1,Cat,Cdh1,Cep57,Cpt1a,Ctnna1,Ctnnb1,Elavl1,Flot1,Gls,Gnaq,Gnb1,Hmgcl,Hscb,Khdrbs1,Npm1,Nup54,Nup62,Nupl1,Oxa1l,Pdss2,Prkar2a,Rbmxl1,Sod2,Tra2b,Trim27,Uqcrh
GO:0006950	response to stress	89	2899	2.61e-06	ENSMUSP00000001569,ENSMUSP00000002603,ENSMUSP00000003912,ENSMUSP00000003947,ENSMUSP00000004565,ENSMUSP00000005606,ENSMUSP00000006625,ENSMUSP00000007012,ENSMUSP00000007803,ENSMUSP00000007980,ENSMUSP00000020238,ENSMUSP00000020930,ENSMUSP00000021761,ENSMUSP00000022378,ENSMUSP00000022623,ENSMUSP00000022639,ENSMUSP00000022734,ENSMUSP00000022927,ENSMUSP00000023116,ENSMUSP00000023453,ENSMUSP00000023629,…	Acadm,Aco2,Actl6a,Anxa1,Apc,Atpif1,Atrx,Bcl2l1,C1qbp,Calr,Cat,Cd151,Cd9,Cep63,Cnot7,Ctnna1,Dag1,Dhx9,Diablo,Dnajc3,Ercc2,Erlin2,Ero1l,Etfdh,Ezh2,Flot1,Gabarapl2,Gltscr2,Gna13,Gnb1,Gpx1,Gpx7,Gtf2h3,H2afx,Hmgcl,Hnrnpa0,Hnrnpa1,Hnrnpd,Hp1bp3,Hsp90b1,Hspa5,Hspd1,Hspe1,Hyou1,Icam1,Ifitm2,Ifitm3,Lxn,Macf1,Matr3,Men1,Mios,Nefl,Nono,Npm1,Nqo1,Nras,P4hb,Pdia3,Pdia4,Pdpk1,Pecam1,Phb,Prkaca,Pros1,Prpf19,Rad…
GO:1903827	regulation of cellular protein localization	28	484	2.61e-06	ENSMUSP00000000312,ENSMUSP00000004565,ENSMUSP00000005606,ENSMUSP00000007130,ENSMUSP00000007216,ENSMUSP00000007803,ENSMUSP00000018572,ENSMUSP00000018875,ENSMUSP00000038716,ENSMUSP00000039709,ENSMUSP00000044004,ENSMUSP00000045361,ENSMUSP00000046540,ENSMUSP00000051092,ENSMUSP00000056785,ENSMUSP00000062047,ENSMUSP00000064280,ENSMUSP00000064282,ENSMUSP00000075067,ENSMUSP00000077273,ENSMUSP00000078337,…	Akap1,Ap2b1,Ap2m1,Apc,Asph,Atpif1,Bcl2l1,Cdh1,Cltc,Ctnnb1,Dlg1,Hnrnpm,Lrp1,Npm1,Numa1,Nup54,Nup62,Nupl1,Parl,Pcm1,Pdpk1,Picalm,Prkaca,Ralb,Rtn4,Setd2,Tpr,Uaca
GO:0006635	fatty acid beta-oxidation	10	51	2.75e-06	ENSMUSP00000004729,ENSMUSP00000024946,ENSMUSP00000025385,ENSMUSP00000025835,ENSMUSP00000029386,ENSMUSP00000029610,ENSMUSP00000034866,ENSMUSP00000042351,ENSMUSP00000066092,ENSMUSP00000072483	Acaa1a,Acadm,Cpt1a,Ech1,Eci1,Etfa,Etfb,Etfdh,Hadh,Hsd17b4
GO:0043067	regulation of programmed cell death	56	1495	2.95e-06	ENSMUSP00000000312,ENSMUSP00000000317,ENSMUSP00000002603,ENSMUSP00000003947,ENSMUSP00000007012,ENSMUSP00000007130,ENSMUSP00000007803,ENSMUSP00000020238,ENSMUSP00000022623,ENSMUSP00000022639,ENSMUSP00000022734,ENSMUSP00000023062,ENSMUSP00000023453,ENSMUSP00000025541,ENSMUSP00000025561,ENSMUSP00000026122,ENSMUSP00000027123,ENSMUSP00000027131,ENSMUSP00000027505,ENSMUSP00000028610,ENSMUSP00000028683,…	Anxa1,Apc,Atpif1,Bcl2l1,C1qbp,Cat,Cdh1,Cep63,Ckmt1,Ctnna1,Ctnnb1,Cycs,Diablo,Dlg5,Dnajc3,Dnajc5,Fkbp8,Gltscr2,Gnaq,Gpx1,Hax1,Hip1,Hsp90b1,Hspa5,Hspd1,Hyou1,Icam1,Ing5,Kank2,Lrp1,Men1,Nefl,Nono,Npm1,Nqo1,Nup62,P4hb,Parl,Pdia3,Pdpk1,Phb,Sap18,Scrib,Sdf2l1,Setx,Slc25a4,Slc39a10,Sod2,Son,Srsf6,Tardbp,Tomm22,Tomm40,Trim35,Uaca,Zc3hc1
GO:0000226	microtubule cytoskeleton organization	25	401	3.4e-06	ENSMUSP00000003310,ENSMUSP00000006625,ENSMUSP00000007130,ENSMUSP00000022639,ENSMUSP00000034398,ENSMUSP00000037000,ENSMUSP00000039709,ENSMUSP00000045216,ENSMUSP00000056785,ENSMUSP00000064280,ENSMUSP00000075067,ENSMUSP00000078337,ENSMUSP00000081043,ENSMUSP00000081912,ENSMUSP00000090651,ENSMUSP00000091306,ENSMUSP00000095392,ENSMUSP00000099475,ENSMUSP00000109203,ENSMUSP00000109671,ENSMUSP00000113265,…	Apc,Atrx,Cdk5rap2,Cep57,Cep63,Cltc,Cntrob,Ctnnb1,Dag1,Dlg1,Dst,Mcph1,Nefl,Npm1,Numa1,Nup62,Pcm1,Ranbp2,Rbm14,Setd2,Slain2,Slc16a1,Son,Tacc1,Usp33
GO:0009889	regulation of biosynthetic process	104	3613	3.4e-06	ENSMUSP00000000312,ENSMUSP00000001042,ENSMUSP00000003310,ENSMUSP00000003912,ENSMUSP00000006625,ENSMUSP00000007012,ENSMUSP00000007130,ENSMUSP00000007803,ENSMUSP00000019859,ENSMUSP00000020382,ENSMUSP00000021085,ENSMUSP00000021761,ENSMUSP00000022734,ENSMUSP00000022927,ENSMUSP00000025484,ENSMUSP00000025561,ENSMUSP00000026446,ENSMUSP00000027123,ENSMUSP00000027505,ENSMUSP00000028162,ENSMUSP00000028610,…	Acadm,Actl6a,Anxa1,Arid3b,Asph,Atad2,Atp1a1,Atrx,Bcl2l1,Bloc1s2,Brd2,C1qbp,Calr,Cat,Cbfa2t2,Cbx3,Cbx5,Cdh1,Cdk5rap2,Chchd3,Cltc,Cnot7,Cnpy2,Ctnnb1,Dhx9,Dlg1,Dnajc3,Eed,Elavl1,Ercc2,Erf,Erlin2,Esrrb,Ezh2,Fech,Fkbp8,Gle1,Gltscr2,Gtf2h3,H2afx,Hax1,Hip1,Hist1h1c,Hist1h1d,Hist1h1e,Hmgn2,Hnrnpa2b1,Hnrnpc,Hnrnpd,Hnrnpu,Hp1bp3,Hspd1,Icam1,Ilf2,Ing5,Kank2,Khdrbs1,Larp7,Mcph1,Med30,Men1,Nono,Npm1,Numa1,Nup…
GO:0010564	regulation of cell cycle process	30	554	3.4e-06	ENSMUSP00000003310,ENSMUSP00000003912,ENSMUSP00000005606,ENSMUSP00000006625,ENSMUSP00000007130,ENSMUSP00000007803,ENSMUSP00000022927,ENSMUSP00000025486,ENSMUSP00000025561,ENSMUSP00000029588,ENSMUSP00000034717,ENSMUSP00000037000,ENSMUSP00000043981,ENSMUSP00000047571,ENSMUSP00000054380,ENSMUSP00000056785,ENSMUSP00000058149,ENSMUSP00000062049,ENSMUSP00000075067,ENSMUSP00000075655,ENSMUSP00000078337,…	Anxa1,Apc,Atrx,Bcl2l1,Calr,Cdk5rap2,Cit,Cltc,Ctnnb1,Ercc2,Ezh2,Gltscr2,Hnrnpu,Kank2,Larp7,Lmnb1,Mcph1,Men1,Npm1,Numa1,Nup62,Pkp4,Prkaca,Prpf40a,Rad21,Ranbp2,Rbm14,Setd2,Tpr,Ythdf2
GO:0048255	mRNA stabilization	9	39	3.56e-06	ENSMUSP00000007980,ENSMUSP00000038135,ENSMUSP00000047571,ENSMUSP00000079722,ENSMUSP00000081142,ENSMUSP00000096549,ENSMUSP00000107237,ENSMUSP00000126192,ENSMUSP00000132735	Dhx9,Elavl1,Hnrnpa0,Hnrnpc,Hnrnpd,Hnrnpu,Ptbp1,Tardbp,Thrap3
GO:0051186	cofactor metabolic process	25	403	3.65e-06	ENSMUSP00000002064,ENSMUSP00000005826,ENSMUSP00000007012,ENSMUSP00000019323,ENSMUSP00000022268,ENSMUSP00000025217,ENSMUSP00000025385,ENSMUSP00000025484,ENSMUSP00000026050,ENSMUSP00000026324,ENSMUSP00000028610,ENSMUSP00000030432,ENSMUSP00000030830,ENSMUSP00000032060,ENSMUSP00000033662,ENSMUSP00000033992,ENSMUSP00000034046,ENSMUSP00000034097,ENSMUSP00000034552,ENSMUSP00000062811,ENSMUSP00000064282,…	Acot9,Acsl1,Aldoa,Atpif1,Blvra,Cat,Cs,Cycs,Fdx1,Fech,Got2,Gpx1,Gsr,Gsto1,H6pd,Hmgcl,Hscb,Hsd17b4,Hspa9,Mdh2,Nfu1,Pdha1,Pdhb,Pdss2,Sod2
GO:0019395	fatty acid oxidation	11	70	4.35e-06	ENSMUSP00000004729,ENSMUSP00000020523,ENSMUSP00000024946,ENSMUSP00000025385,ENSMUSP00000025835,ENSMUSP00000029386,ENSMUSP00000029610,ENSMUSP00000034866,ENSMUSP00000042351,ENSMUSP00000066092,ENSMUSP00000072483	Acaa1a,Acadm,Cpt1a,Ech1,Eci1,Etfa,Etfb,Etfdh,Hadh,Hsd17b4,Pex13
GO:0042981	regulation of apoptotic process	55	1476	4.38e-06	ENSMUSP00000000312,ENSMUSP00000000317,ENSMUSP00000002603,ENSMUSP00000003947,ENSMUSP00000007012,ENSMUSP00000007130,ENSMUSP00000007803,ENSMUSP00000020238,ENSMUSP00000022623,ENSMUSP00000022639,ENSMUSP00000022734,ENSMUSP00000023062,ENSMUSP00000023453,ENSMUSP00000025541,ENSMUSP00000025561,ENSMUSP00000026122,ENSMUSP00000027123,ENSMUSP00000027131,ENSMUSP00000027505,ENSMUSP00000028610,ENSMUSP00000028683,…	Anxa1,Apc,Atpif1,Bcl2l1,C1qbp,Cat,Cdh1,Cep63,Ckmt1,Ctnna1,Ctnnb1,Cycs,Diablo,Dlg5,Dnajc3,Dnajc5,Fkbp8,Gltscr2,Gnaq,Gpx1,Hax1,Hip1,Hsp90b1,Hspa5,Hspd1,Hyou1,Icam1,Ing5,Lrp1,Men1,Nefl,Nono,Npm1,Nqo1,Nup62,P4hb,Parl,Pdia3,Pdpk1,Phb,Sap18,Scrib,Sdf2l1,Setx,Slc25a4,Slc39a10,Sod2,Son,Srsf6,Tardbp,Tomm22,Tomm40,Trim35,Uaca,Zc3hc1
GO:0007017	microtubule-based process	31	595	4.43e-06	ENSMUSP00000003310,ENSMUSP00000006625,ENSMUSP00000007130,ENSMUSP00000020523,ENSMUSP00000020775,ENSMUSP00000022639,ENSMUSP00000034398,ENSMUSP00000037000,ENSMUSP00000039709,ENSMUSP00000045216,ENSMUSP00000056785,ENSMUSP00000064280,ENSMUSP00000075067,ENSMUSP00000075082,ENSMUSP00000078042,ENSMUSP00000078337,ENSMUSP00000081043,ENSMUSP00000081912,ENSMUSP00000085580,ENSMUSP00000090651,ENSMUSP00000091306,…	Ap3s2,Apc,Atrx,Bloc1s2,Cdk5rap2,Cep57,Cep63,Cltc,Cntrob,Ctnnb1,Dag1,Dlg1,Dst,Dynll2,Ift20,Mcph1,Nefl,Npm1,Numa1,Nup62,Pcm1,Pex13,Ranbp2,Rbm14,Setd2,Slain2,Slc16a1,Son,Tacc1,Tuba3a,Usp33
GO:0051253	negative regulation of RNA metabolic process	48	1204	4.54e-06	ENSMUSP00000003912,ENSMUSP00000007130,ENSMUSP00000007980,ENSMUSP00000021761,ENSMUSP00000029588,ENSMUSP00000031513,ENSMUSP00000031862,ENSMUSP00000033673,ENSMUSP00000034717,ENSMUSP00000037000,ENSMUSP00000038135,ENSMUSP00000041912,ENSMUSP00000043087,ENSMUSP00000043981,ENSMUSP00000044395,ENSMUSP00000045816,ENSMUSP00000047571,ENSMUSP00000048153,ENSMUSP00000051432,ENSMUSP00000057308,ENSMUSP00000058149,…	Atrx,C1qbp,Calr,Cbfa2t2,Cbx3,Cbx5,Chchd3,Cnot7,Ctnnb1,Dhx9,Dlg1,Eed,Elavl1,Erf,Esrrb,Ezh2,Gltscr2,H2afx,Hist1h1c,Hist1h1d,Hist1h1e,Hmgn2,Hnrnpa0,Hnrnpa2b1,Hnrnpc,Hnrnpd,Hnrnpu,Kank2,Khdrbs1,Larp7,Mcph1,Men1,Nono,Npm1,Phb,Ptbp1,Rbmxl1,Sap18,Smarce1,Srsf10,Srsf6,Srsf9,Tardbp,Thrap3,Tpr,Tra2b,Trim27,Yeats2
GO:0022613	ribonucleoprotein complex biogenesis	24	380	4.66e-06	ENSMUSP00000018449,ENSMUSP00000021824,ENSMUSP00000030138,ENSMUSP00000031478,ENSMUSP00000033983,ENSMUSP00000034392,ENSMUSP00000037613,ENSMUSP00000038135,ENSMUSP00000039133,ENSMUSP00000043981,ENSMUSP00000048101,ENSMUSP00000048153,ENSMUSP00000048337,ENSMUSP00000051492,ENSMUSP00000070438,ENSMUSP00000075067,ENSMUSP00000077612,ENSMUSP00000091840,ENSMUSP00000100795,ENSMUSP00000101479,ENSMUSP00000117304,…	C1qbp,Celf1,Cnot7,Ddx51,Dhx9,Fbl,Gltscr2,Mak16,Nhp2l1,Nip7,Nol6,Nol8,Npm1,Nup88,Prpf19,Prpf8,Rbmxl1,Rpl10l,Setx,Srsf1,Srsf10,Srsf6,Wdr43,Ythdc1
GO:0009167	purine ribonucleoside monophosphate metabolic process	17	196	5.35e-06	ENSMUSP00000002603,ENSMUSP00000015256,ENSMUSP00000016396,ENSMUSP00000023210,ENSMUSP00000023608,ENSMUSP00000023677,ENSMUSP00000026459,ENSMUSP00000026495,ENSMUSP00000026743,ENSMUSP00000030882,ENSMUSP00000036149,ENSMUSP00000064280,ENSMUSP00000077744,ENSMUSP00000084846,ENSMUSP00000102559,ENSMUSP00000113022,ENSMUSP00000124523	Ak4,Aldoa,Atp5a1,Atp5b,Atp5e,Atp5f1,Atp5j,Atp5o,Cyc1,Cycs,Dlg1,Lace1,Pmpcb,Scrib,Slc25a13,Uqcrc1,Uqcrh
GO:0071824	protein-DNA complex subunit organization	16	173	5.5e-06	ENSMUSP00000021818,ENSMUSP00000044395,ENSMUSP00000045816,ENSMUSP00000057308,ENSMUSP00000062030,ENSMUSP00000075067,ENSMUSP00000079356,ENSMUSP00000099422,ENSMUSP00000099658,ENSMUSP00000101453,ENSMUSP00000109203,ENSMUSP00000109880,ENSMUSP00000116313,ENSMUSP00000121007,ENSMUSP00000124317,ENSMUSP00000137309	Atrx,Brd2,Cenpp,H1f0,Hist1h1a,Hist1h1b,Hist1h1c,Hist1h1d,Hist1h1e,Hp1bp3,Npm1,Polr1e,Rbbp4,Setd2,Smarce1,Tbp
GO:0009062	fatty acid catabolic process	11	73	5.97e-06	ENSMUSP00000004729,ENSMUSP00000020523,ENSMUSP00000024946,ENSMUSP00000025385,ENSMUSP00000025835,ENSMUSP00000029386,ENSMUSP00000029610,ENSMUSP00000034866,ENSMUSP00000042351,ENSMUSP00000066092,ENSMUSP00000072483	Acaa1a,Acadm,Cpt1a,Ech1,Eci1,Etfa,Etfb,Etfdh,Hadh,Hsd17b4,Pex13
GO:0060341	regulation of cellular localization	37	811	6.1e-06	ENSMUSP00000000312,ENSMUSP00000004565,ENSMUSP00000005606,ENSMUSP00000007130,ENSMUSP00000007216,ENSMUSP00000007803,ENSMUSP00000018572,ENSMUSP00000018875,ENSMUSP00000026050,ENSMUSP00000033824,ENSMUSP00000038135,ENSMUSP00000038716,ENSMUSP00000039709,ENSMUSP00000044004,ENSMUSP00000045361,ENSMUSP00000046540,ENSMUSP00000047571,ENSMUSP00000051092,ENSMUSP00000056785,ENSMUSP00000062047,ENSMUSP00000064280,…	Akap1,Ap2b1,Ap2m1,Apc,Asph,Atpif1,Bcl2l1,Calm1,Cdh1,Cltc,Ctnnb1,Dhx9,Dlg1,Gsto1,Hnrnpm,Hnrnpu,Khdrbs1,Lamp1,Lrp1,Npm1,Nptn,Numa1,Nup214,Nup54,Nup62,Nupl1,Parl,Pcm1,Pdpk1,Picalm,Prkaca,Ralb,Rtn4,Setd2,Stx18,Tpr,Uaca
GO:0010608	posttranscriptional regulation of gene expression	24	392	7.54e-06	ENSMUSP00000003912,ENSMUSP00000007980,ENSMUSP00000019859,ENSMUSP00000022734,ENSMUSP00000025484,ENSMUSP00000038135,ENSMUSP00000039133,ENSMUSP00000043355,ENSMUSP00000047571,ENSMUSP00000066516,ENSMUSP00000075067,ENSMUSP00000077612,ENSMUSP00000079722,ENSMUSP00000081142,ENSMUSP00000096549,ENSMUSP00000107237,ENSMUSP00000110103,ENSMUSP00000117304,ENSMUSP00000117616,ENSMUSP00000120414,ENSMUSP00000125761,…	C1qbp,Calr,Cnot7,Dhx9,Dnajc3,Elavl1,Fech,Gle1,Hnrnpa0,Hnrnpa2b1,Hnrnpc,Hnrnpd,Hnrnpu,Khdrbs1,Matr3,Npm1,Ptbp1,Rmnd1,Tardbp,Tcof1,Thrap3,Tpr,Ythdc1,Ythdf2
GO:0031324	negative regulation of cellular metabolic process	75	2357	8.23e-06	ENSMUSP00000000312,ENSMUSP00000003912,ENSMUSP00000007130,ENSMUSP00000007803,ENSMUSP00000007980,ENSMUSP00000018572,ENSMUSP00000021761,ENSMUSP00000022734,ENSMUSP00000025541,ENSMUSP00000027123,ENSMUSP00000028783,ENSMUSP00000029588,ENSMUSP00000030986,ENSMUSP00000031513,ENSMUSP00000031862,ENSMUSP00000033673,ENSMUSP00000033873,ENSMUSP00000034428,ENSMUSP00000034717,ENSMUSP00000035220,ENSMUSP00000037000,…	Akap1,Apc,Atp1a1,Atrx,Bcl2l1,C1qbp,Calr,Cbfa2t2,Cbx3,Cbx5,Cdh1,Chchd3,Cltc,Cnot7,Ctnnb1,Dag1,Dhx9,Dlg1,Dnajc3,Eed,Elavl1,Erf,Erlin2,Esrrb,Ezh2,Fkbp8,Gabarapl2,Gltscr2,Gnaq,Gpx1,H2afx,Hist1h1c,Hist1h1d,Hist1h1e,Hmgn2,Hnrnpa0,Hnrnpa2b1,Hnrnpc,Hnrnpd,Hnrnpu,Hspd1,Kank2,Khdrbs1,Larp7,Lrpap1,Lxn,Mcph1,Men1,Nono,Npm1,Nup62,Pdpk1,Pecam1,Phb,Picalm,Prkar2a,Ptbp1,Rbmxl1,Sap18,Smarce1,Smcr8,Spint1,Srsf10,S…
GO:0032879	regulation of localization	80	2579	8.23e-06	ENSMUSP00000000312,ENSMUSP00000001569,ENSMUSP00000003912,ENSMUSP00000004565,ENSMUSP00000005606,ENSMUSP00000007012,ENSMUSP00000007130,ENSMUSP00000007216,ENSMUSP00000007803,ENSMUSP00000009003,ENSMUSP00000018572,ENSMUSP00000018875,ENSMUSP00000020930,ENSMUSP00000021761,ENSMUSP00000022322,ENSMUSP00000022378,ENSMUSP00000022469,ENSMUSP00000023629,ENSMUSP00000025541,ENSMUSP00000025561,ENSMUSP00000025835,…	Akap1,Aldoa,Anxa1,Ap2b1,Ap2m1,Apc,Asph,Atp1a1,Atp5a1,Atp5b,Atpif1,Bcl2l1,C1qbp,Cadm1,Calm1,Calr,Cd151,Cd63,Cd9,Cdh1,Cltc,Cpt1a,Ctnna1,Ctnnb1,Dag1,Dhx9,Dlg1,Dlg5,Ero1l,Flot1,Glud1,Gna13,Gnaq,Gsto1,Hadh,Hip1,Hist1h1a,Hnrnpm,Hnrnpu,Hspa5,Hspd1,Icam1,Khdrbs1,Lamp1,Lrp1,Lrpap1,Macf1,Nisch,Npm1,Nptn,Nsf,Numa1,Nup214,Nup54,Nup62,Nupl1,Pacsin3,Parl,Pcm1,Pdpk1,Pecam1,Picalm,Prkaca,Pros1,Ptbp1,Rala,Ralb,Rr…
GO:0006839	mitochondrial transport	16	181	9.17e-06	ENSMUSP00000003029,ENSMUSP00000003622,ENSMUSP00000007803,ENSMUSP00000015256,ENSMUSP00000023062,ENSMUSP00000023210,ENSMUSP00000023677,ENSMUSP00000027123,ENSMUSP00000030882,ENSMUSP00000031099,ENSMUSP00000032555,ENSMUSP00000034049,ENSMUSP00000035222,ENSMUSP00000064282,ENSMUSP00000078042,ENSMUSP00000136493	Atp5o,Atpif1,Bcl2l1,Bloc1s2,Cyc1,Grpel1,Hspd1,Pmpcb,Slc25a1,Slc25a13,Slc25a20,Slc25a4,Timm44,Tomm20,Tomm22,Tomm40
GO:0010556	regulation of macromolecule biosynthetic process	98	3417	9.49e-06	ENSMUSP00000000312,ENSMUSP00000001042,ENSMUSP00000003912,ENSMUSP00000006625,ENSMUSP00000007012,ENSMUSP00000007130,ENSMUSP00000019859,ENSMUSP00000020382,ENSMUSP00000021085,ENSMUSP00000021761,ENSMUSP00000022734,ENSMUSP00000022927,ENSMUSP00000025484,ENSMUSP00000026446,ENSMUSP00000027505,ENSMUSP00000028162,ENSMUSP00000028610,ENSMUSP00000029214,ENSMUSP00000029588,ENSMUSP00000031333,ENSMUSP00000031862,…	Actl6a,Arid3b,Asph,Atad2,Atrx,Bloc1s2,Brd2,C1qbp,Calr,Cat,Cbfa2t2,Cbx3,Cbx5,Cdh1,Cdk5rap2,Chchd3,Cltc,Cnot7,Cnpy2,Ctnnb1,Dhx9,Dlg1,Dnajc3,Eed,Elavl1,Ercc2,Erf,Erlin2,Esrrb,Ezh2,Fech,Fkbp8,Gle1,Gltscr2,Gtf2h3,H2afx,Hax1,Hip1,Hist1h1c,Hist1h1d,Hist1h1e,Hmgn2,Hnrnpa2b1,Hnrnpc,Hnrnpd,Hnrnpu,Hp1bp3,Icam1,Ilf2,Ing5,Kank2,Khdrbs1,Larp7,Mcph1,Med30,Men1,Nono,Npm1,Numa1,Nup107,Nup133,Nup62,Nup85,Nup98,Pbr…
GO:0065008	regulation of biological quality	98	3420	9.76e-06	ENSMUSP00000000312,ENSMUSP00000001569,ENSMUSP00000002603,ENSMUSP00000003912,ENSMUSP00000005606,ENSMUSP00000007012,ENSMUSP00000007130,ENSMUSP00000007216,ENSMUSP00000007803,ENSMUSP00000007980,ENSMUSP00000013304,ENSMUSP00000020930,ENSMUSP00000021761,ENSMUSP00000022322,ENSMUSP00000022378,ENSMUSP00000022469,ENSMUSP00000022522,ENSMUSP00000022639,ENSMUSP00000022721,ENSMUSP00000023629,ENSMUSP00000025217,…	Aldoa,Anxa1,Ap2m1,Apc,Asph,Atp1a1,Atp1a4,Atp5b,Atp6v0d1,Atpif1,Atrx,Bcl2l1,Bloc1s2,Calm1,Calr,Ccdc115,Cd9,Cdh1,Cit,Cln5,Cnnm2,Cpt1a,Ctnnb1,Dag1,Dhx9,Dlg1,Dlg5,Elavl1,Ercc2,Ero1l,Esrrb,Ezh2,Fdx1,Fech,Flot1,Gltscr2,Glud1,Gna13,Gnaq,Gnb1,Got2,Gpx1,Gsr,Gsto1,Hadh,Hax1,Hip1,Hnrnpa0,Hnrnpa2b1,Hnrnpc,Hnrnpd,Hnrnpu,Hp1bp3,Hsd17b4,Hspa5,Hspa9,Hspd1,Icam1,Lamp1,Lin7c,Lnpep,Lss,Men1,Nefl,Nisch,Npm1,Nptn,Nup…
GO:0006333	chromatin assembly or disassembly	13	116	9.89e-06	ENSMUSP00000021818,ENSMUSP00000044395,ENSMUSP00000045816,ENSMUSP00000057308,ENSMUSP00000062030,ENSMUSP00000075067,ENSMUSP00000079356,ENSMUSP00000099422,ENSMUSP00000099658,ENSMUSP00000101453,ENSMUSP00000109203,ENSMUSP00000109880,ENSMUSP00000137309	Atrx,Brd2,Cenpp,H1f0,Hist1h1a,Hist1h1b,Hist1h1c,Hist1h1d,Hist1h1e,Hp1bp3,Npm1,Rbbp4,Smarce1
GO:1990542	mitochondrial transmembrane transport	10	62	1.14e-05	ENSMUSP00000003029,ENSMUSP00000003622,ENSMUSP00000015256,ENSMUSP00000023062,ENSMUSP00000023210,ENSMUSP00000023677,ENSMUSP00000027123,ENSMUSP00000031099,ENSMUSP00000032555,ENSMUSP00000136493	Atp5o,Cyc1,Grpel1,Hspd1,Slc25a1,Slc25a13,Timm44,Tomm20,Tomm22,Tomm40
GO:0032880	regulation of protein localization	40	947	1.19e-05	ENSMUSP00000000312,ENSMUSP00000004565,ENSMUSP00000005606,ENSMUSP00000007130,ENSMUSP00000007216,ENSMUSP00000007803,ENSMUSP00000018572,ENSMUSP00000018875,ENSMUSP00000021761,ENSMUSP00000022322,ENSMUSP00000025561,ENSMUSP00000025835,ENSMUSP00000027123,ENSMUSP00000029610,ENSMUSP00000038135,ENSMUSP00000038716,ENSMUSP00000039709,ENSMUSP00000044004,ENSMUSP00000045216,ENSMUSP00000045361,ENSMUSP00000046540,…	Akap1,Anxa1,Ap2b1,Ap2m1,Apc,Asph,Atpif1,Bcl2l1,Cadm1,Cdh1,Cltc,Cpt1a,Ctnnb1,Dhx9,Dlg1,Glud1,Hadh,Hnrnpm,Hspd1,Lrp1,Npm1,Nptn,Numa1,Nup54,Nup62,Nupl1,Parl,Pcm1,Pdpk1,Picalm,Prkaca,Ptbp1,Ralb,Rtn4,Setd2,Slc16a1,Tomm70a,Tpr,Trim27,Uaca
GO:0046034	ATP metabolic process	15	162	1.19e-05	ENSMUSP00000015256,ENSMUSP00000016396,ENSMUSP00000023210,ENSMUSP00000023608,ENSMUSP00000023677,ENSMUSP00000026459,ENSMUSP00000026495,ENSMUSP00000026743,ENSMUSP00000030882,ENSMUSP00000036149,ENSMUSP00000077744,ENSMUSP00000084846,ENSMUSP00000102559,ENSMUSP00000113022,ENSMUSP00000124523	Ak4,Aldoa,Atp5a1,Atp5b,Atp5e,Atp5f1,Atp5j,Atp5o,Cyc1,Cycs,Lace1,Pmpcb,Slc25a13,Uqcrc1,Uqcrh
GO:0043488	regulation of mRNA stability	11	80	1.24e-05	ENSMUSP00000007980,ENSMUSP00000038135,ENSMUSP00000047571,ENSMUSP00000075067,ENSMUSP00000079722,ENSMUSP00000081142,ENSMUSP00000096549,ENSMUSP00000107237,ENSMUSP00000120414,ENSMUSP00000126192,ENSMUSP00000132735	Dhx9,Elavl1,Hnrnpa0,Hnrnpc,Hnrnpd,Hnrnpu,Npm1,Ptbp1,Tardbp,Thrap3,Ythdf2
GO:0009141	nucleoside triphosphate metabolic process	17	211	1.25e-05	ENSMUSP00000014698,ENSMUSP00000015256,ENSMUSP00000016396,ENSMUSP00000023210,ENSMUSP00000023608,ENSMUSP00000023677,ENSMUSP00000026459,ENSMUSP00000026495,ENSMUSP00000026743,ENSMUSP00000027503,ENSMUSP00000030882,ENSMUSP00000036149,ENSMUSP00000077744,ENSMUSP00000084846,ENSMUSP00000102559,ENSMUSP00000113022,ENSMUSP00000124523	Ak4,Aldoa,Atp5a1,Atp5b,Atp5e,Atp5f1,Atp5j,Atp5o,Cyc1,Cycs,Dguok,Dtymk,Lace1,Pmpcb,Slc25a13,Uqcrc1,Uqcrh
GO:0009165	nucleotide biosynthetic process	18	238	1.34e-05	ENSMUSP00000002603,ENSMUSP00000014698,ENSMUSP00000015256,ENSMUSP00000016396,ENSMUSP00000022268,ENSMUSP00000023210,ENSMUSP00000023608,ENSMUSP00000023677,ENSMUSP00000026459,ENSMUSP00000026495,ENSMUSP00000027503,ENSMUSP00000029666,ENSMUSP00000033662,ENSMUSP00000034046,ENSMUSP00000064280,ENSMUSP00000084846,ENSMUSP00000102559,ENSMUSP00000113022	Acsl1,Ak4,Aldoa,Atp5a1,Atp5b,Atp5e,Atp5f1,Atp5j,Atp5o,Cyc1,Dguok,Dlg1,Dtymk,Papss1,Pdha1,Pdhb,Scrib,Slc25a13
GO:0051726	regulation of cell cycle	40	954	1.39e-05	ENSMUSP00000002603,ENSMUSP00000003310,ENSMUSP00000003912,ENSMUSP00000005606,ENSMUSP00000006625,ENSMUSP00000007130,ENSMUSP00000007803,ENSMUSP00000022623,ENSMUSP00000022927,ENSMUSP00000025486,ENSMUSP00000025561,ENSMUSP00000029445,ENSMUSP00000029588,ENSMUSP00000034717,ENSMUSP00000037000,ENSMUSP00000043981,ENSMUSP00000047571,ENSMUSP00000054380,ENSMUSP00000056785,ENSMUSP00000058149,ENSMUSP00000062049,…	Anxa1,Apc,Atrx,Bcl2l1,Calr,Cdk5rap2,Cep63,Cit,Cltc,Ctnnb1,Dlg1,Ercc2,Ezh2,Gltscr2,Hnrnpu,Kank2,Larp7,Lmnb1,Mcph1,Men1,Npm1,Nras,Numa1,Nup214,Nup62,Pkp4,Prkaca,Prpf19,Prpf40a,Rad21,Ranbp2,Rbm14,Scrib,Setd2,Son,Tardbp,Tpr,Trim35,Wdr6,Ythdf2
GO:0031326	regulation of cellular biosynthetic process	100	3549	1.44e-05	ENSMUSP00000000312,ENSMUSP00000001042,ENSMUSP00000003912,ENSMUSP00000006625,ENSMUSP00000007012,ENSMUSP00000007130,ENSMUSP00000007803,ENSMUSP00000019859,ENSMUSP00000020382,ENSMUSP00000021085,ENSMUSP00000021761,ENSMUSP00000022734,ENSMUSP00000022927,ENSMUSP00000025484,ENSMUSP00000025561,ENSMUSP00000027505,ENSMUSP00000028162,ENSMUSP00000028610,ENSMUSP00000029214,ENSMUSP00000029588,ENSMUSP00000031333,…	Actl6a,Anxa1,Arid3b,Asph,Atad2,Atp1a1,Atrx,Bcl2l1,Bloc1s2,Brd2,C1qbp,Calr,Cat,Cbfa2t2,Cbx3,Cbx5,Cdh1,Cdk5rap2,Chchd3,Cltc,Cnot7,Ctnnb1,Dhx9,Dlg1,Dnajc3,Eed,Elavl1,Ercc2,Erf,Erlin2,Esrrb,Ezh2,Fech,Fkbp8,Gle1,Gltscr2,Gtf2h3,H2afx,Hax1,Hip1,Hist1h1c,Hist1h1d,Hist1h1e,Hmgn2,Hnrnpa2b1,Hnrnpc,Hnrnpd,Hnrnpu,Hp1bp3,Icam1,Ilf2,Ing5,Kank2,Khdrbs1,Larp7,Mcph1,Med30,Men1,Nono,Npm1,Numa1,Nup107,Nup133,Nup62,N…
GO:0061013	regulation of mRNA catabolic process	12	101	1.49e-05	ENSMUSP00000007980,ENSMUSP00000038135,ENSMUSP00000047571,ENSMUSP00000075067,ENSMUSP00000079722,ENSMUSP00000081142,ENSMUSP00000096549,ENSMUSP00000107237,ENSMUSP00000117304,ENSMUSP00000120414,ENSMUSP00000126192,ENSMUSP00000132735	Cnot7,Dhx9,Elavl1,Hnrnpa0,Hnrnpc,Hnrnpd,Hnrnpu,Npm1,Ptbp1,Tardbp,Thrap3,Ythdf2
GO:0065004	protein-DNA complex assembly	14	143	1.49e-05	ENSMUSP00000021818,ENSMUSP00000044395,ENSMUSP00000045816,ENSMUSP00000057308,ENSMUSP00000062030,ENSMUSP00000075067,ENSMUSP00000079356,ENSMUSP00000099658,ENSMUSP00000101453,ENSMUSP00000109203,ENSMUSP00000109880,ENSMUSP00000121007,ENSMUSP00000124317,ENSMUSP00000137309	Atrx,Brd2,Cenpp,H1f0,Hist1h1a,Hist1h1b,Hist1h1c,Hist1h1d,Hist1h1e,Hp1bp3,Npm1,Polr1e,Rbbp4,Tbp
GO:0015986	ATP synthesis coupled proton transport	7	23	1.57e-05	ENSMUSP00000016396,ENSMUSP00000023210,ENSMUSP00000023608,ENSMUSP00000023677,ENSMUSP00000026459,ENSMUSP00000026495,ENSMUSP00000113022	Atp5a1,Atp5b,Atp5e,Atp5f1,Atp5j,Atp5o,Cyc1
GO:2000112	regulation of cellular macromolecule biosynthetic process	95	3324	1.62e-05	ENSMUSP00000000312,ENSMUSP00000001042,ENSMUSP00000003912,ENSMUSP00000006625,ENSMUSP00000007012,ENSMUSP00000007130,ENSMUSP00000019859,ENSMUSP00000020382,ENSMUSP00000021085,ENSMUSP00000021761,ENSMUSP00000022734,ENSMUSP00000022927,ENSMUSP00000025484,ENSMUSP00000027505,ENSMUSP00000028162,ENSMUSP00000028610,ENSMUSP00000029214,ENSMUSP00000029588,ENSMUSP00000031333,ENSMUSP00000031862,ENSMUSP00000033673,…	Actl6a,Arid3b,Asph,Atad2,Atrx,Bloc1s2,Brd2,C1qbp,Calr,Cat,Cbfa2t2,Cbx3,Cbx5,Cdh1,Cdk5rap2,Chchd3,Cnot7,Ctnnb1,Dhx9,Dlg1,Dnajc3,Eed,Elavl1,Ercc2,Erf,Erlin2,Esrrb,Ezh2,Fech,Fkbp8,Gle1,Gltscr2,Gtf2h3,H2afx,Hax1,Hip1,Hist1h1c,Hist1h1d,Hist1h1e,Hmgn2,Hnrnpa2b1,Hnrnpc,Hnrnpd,Hnrnpu,Hp1bp3,Icam1,Ilf2,Ing5,Kank2,Khdrbs1,Larp7,Mcph1,Med30,Men1,Nono,Npm1,Numa1,Nup107,Nup133,Nup62,Nup85,Pbrm1,Pdpk1,Phb,Pica…
GO:0022618	ribonucleoprotein complex assembly	16	192	1.68e-05	ENSMUSP00000018449,ENSMUSP00000034392,ENSMUSP00000038135,ENSMUSP00000039133,ENSMUSP00000043981,ENSMUSP00000048153,ENSMUSP00000051492,ENSMUSP00000070438,ENSMUSP00000077612,ENSMUSP00000091840,ENSMUSP00000100795,ENSMUSP00000101479,ENSMUSP00000117304,ENSMUSP00000119065,ENSMUSP00000120595,ENSMUSP00000136858	C1qbp,Celf1,Cnot7,Dhx9,Gltscr2,Nhp2l1,Nip7,Prpf19,Prpf8,Rbmxl1,Rpl10l,Setx,Srsf1,Srsf10,Srsf6,Ythdc1
GO:0032886	regulation of microtubule-based process	17	217	1.68e-05	ENSMUSP00000003310,ENSMUSP00000006625,ENSMUSP00000007130,ENSMUSP00000033824,ENSMUSP00000037000,ENSMUSP00000047571,ENSMUSP00000056785,ENSMUSP00000075067,ENSMUSP00000078337,ENSMUSP00000081043,ENSMUSP00000081912,ENSMUSP00000095392,ENSMUSP00000099475,ENSMUSP00000115871,ENSMUSP00000117616,ENSMUSP00000119600,ENSMUSP00000119891	Apc,Cdk5rap2,Cltc,Ctnnb1,Dst,Hnrnpu,Lamp1,Macf1,Mcph1,Npm1,Numa1,Nup62,Ranbp2,Rbm14,Slain2,Tacc1,Tpr
GO:0007049	cell cycle	43	1085	2.01e-05	ENSMUSP00000003310,ENSMUSP00000004565,ENSMUSP00000007007,ENSMUSP00000007130,ENSMUSP00000007803,ENSMUSP00000009003,ENSMUSP00000022927,ENSMUSP00000025421,ENSMUSP00000031492,ENSMUSP00000034398,ENSMUSP00000037000,ENSMUSP00000039709,ENSMUSP00000043981,ENSMUSP00000045216,ENSMUSP00000047571,ENSMUSP00000048101,ENSMUSP00000051432,ENSMUSP00000056785,ENSMUSP00000058149,ENSMUSP00000059192,ENSMUSP00000062049,…	Apc,Atrx,Bcl2l1,Calm1,Cdk5rap2,Cep57,Cep63,Cit,Cltc,Cntrob,Ctnnb1,Dlg1,Esrrb,Ezh2,Gltscr2,H2afx,Hnrnpu,Khdrbs1,Mcm3,Mcph1,Men1,Npm1,Numa1,Nup214,Nup62,Nup88,Pcm1,Rab35,Rad21,Rala,Ralb,Ranbp2,Rbbp4,Seh1l,Setd2,Slc16a1,Son,Tacc1,Tpr,Usp33,Wdr6,Wtap,Zc3hc1
GO:0009144	purine nucleoside triphosphate metabolic process	16	195	2.01e-05	ENSMUSP00000014698,ENSMUSP00000015256,ENSMUSP00000016396,ENSMUSP00000023210,ENSMUSP00000023608,ENSMUSP00000023677,ENSMUSP00000026459,ENSMUSP00000026495,ENSMUSP00000026743,ENSMUSP00000030882,ENSMUSP00000036149,ENSMUSP00000077744,ENSMUSP00000084846,ENSMUSP00000102559,ENSMUSP00000113022,ENSMUSP00000124523	Ak4,Aldoa,Atp5a1,Atp5b,Atp5e,Atp5f1,Atp5j,Atp5o,Cyc1,Cycs,Dguok,Lace1,Pmpcb,Slc25a13,Uqcrc1,Uqcrh
GO:1903506	regulation of nucleic acid-templated transcription	87	2970	2.02e-05	ENSMUSP00000000312,ENSMUSP00000001042,ENSMUSP00000003912,ENSMUSP00000006625,ENSMUSP00000007012,ENSMUSP00000007130,ENSMUSP00000020382,ENSMUSP00000021085,ENSMUSP00000021761,ENSMUSP00000022927,ENSMUSP00000027505,ENSMUSP00000028162,ENSMUSP00000028610,ENSMUSP00000029214,ENSMUSP00000029588,ENSMUSP00000031333,ENSMUSP00000031862,ENSMUSP00000033673,ENSMUSP00000033873,ENSMUSP00000034415,ENSMUSP00000034717,…	Actl6a,Arid3b,Asph,Atad2,Atrx,Bloc1s2,Brd2,C1qbp,Calr,Cat,Cbfa2t2,Cbx3,Cbx5,Cdh1,Cdk5rap2,Chchd3,Cnot7,Ctnnb1,Dhx9,Dlg1,Eed,Ercc2,Erf,Erlin2,Esrrb,Ezh2,Fkbp8,Gltscr2,Gtf2h3,H2afx,Hax1,Hip1,Hist1h1c,Hist1h1d,Hist1h1e,Hmgn2,Hnrnpa2b1,Hnrnpd,Hnrnpu,Hp1bp3,Icam1,Ilf2,Ing5,Kank2,Khdrbs1,Larp7,Mcph1,Med30,Men1,Nono,Npm1,Numa1,Nup107,Nup133,Nup62,Nup85,Nup98,Pbrm1,Pdpk1,Phb,Picalm,Ptbp1,Ptges2,Rad21,Rbb…
GO:0032502	developmental process	133	5213	2.14e-05	ENSMUSP00000000312,ENSMUSP00000001569,ENSMUSP00000002603,ENSMUSP00000003912,ENSMUSP00000003947,ENSMUSP00000003964,ENSMUSP00000005606,ENSMUSP00000007007,ENSMUSP00000007012,ENSMUSP00000007130,ENSMUSP00000007803,ENSMUSP00000009003,ENSMUSP00000013304,ENSMUSP00000014698,ENSMUSP00000018875,ENSMUSP00000020523,ENSMUSP00000020930,ENSMUSP00000022322,ENSMUSP00000022378,ENSMUSP00000022577,ENSMUSP00000022639,…	Acadm,Aco2,Actl6a,Ak4,Anxa1,Ap2b1,Apc,Arid3b,Asph,Atp5b,Atp6v0d1,Atpif1,Atrx,Bcl2l1,Bloc1s2,Bsg,Cadm1,Calr,Capn1,Cat,Cbfa2t2,Cd151,Cd63,Cd9,Cdh1,Cdk5rap2,Celf1,Cep57,Cep63,Cit,Cln5,Cnn3,Cnpy2,Cpt1a,Ctnna1,Ctnnb1,Cyth2,Dag1,Dguok,Dlg1,Dlg5,Dst,Dtymk,Eed,Epn1,Ercc2,Erf,Ero1l,Esrrb,Ezh2,Fam3c,Fech,Fkbp8,Flot1,Glud1,Gna13,Gnaq,Gnb1,Got2,Gpx1,Gys1,H2afx,Hip1,Hist1h1b,Hmgcl,Hnrnpd,Hnrnpu,Hs2st1,Hsd17b4…
GO:0033043	regulation of organelle organization	44	1127	2.14e-05	ENSMUSP00000003310,ENSMUSP00000003912,ENSMUSP00000004565,ENSMUSP00000006625,ENSMUSP00000007130,ENSMUSP00000007803,ENSMUSP00000021761,ENSMUSP00000022927,ENSMUSP00000025561,ENSMUSP00000034717,ENSMUSP00000037000,ENSMUSP00000043691,ENSMUSP00000044004,ENSMUSP00000045361,ENSMUSP00000047571,ENSMUSP00000056785,ENSMUSP00000058149,ENSMUSP00000062049,ENSMUSP00000064280,ENSMUSP00000064282,ENSMUSP00000075067,…	Anxa1,Apc,Atad2,Atpif1,Atrx,Bcl2l1,Calr,Cdk5rap2,Cit,Cltc,Cntrob,Ctnnb1,Dlg1,Dst,Eed,Gpx1,Hax1,Hnrnpa2b1,Hnrnpc,Hnrnpd,Hnrnpu,Icam1,Ift20,Kank2,Lrp1,Mcph1,Men1,Npm1,Numa1,Nup62,Parl,Pecam1,Ptbp1,Rad21,Ralb,Ranbp2,Rbm14,Slain2,Smcr8,Stx18,Tpr,Trim27,Vdac1,Vdac3
GO:0033120	positive regulation of RNA splicing	8	37	2.14e-05	ENSMUSP00000048153,ENSMUSP00000051492,ENSMUSP00000068530,ENSMUSP00000075709,ENSMUSP00000079722,ENSMUSP00000120595,ENSMUSP00000124846,ENSMUSP00000136858	Nup98,Prpf19,Rbmxl1,Setx,Sf3b4,Srsf1,Thrap3,Tra2b
GO:0045934	negative regulation of nucleobase-containing compound metabolic process	49	1326	2.2e-05	ENSMUSP00000003912,ENSMUSP00000007130,ENSMUSP00000007980,ENSMUSP00000021761,ENSMUSP00000029588,ENSMUSP00000031513,ENSMUSP00000031862,ENSMUSP00000033673,ENSMUSP00000034717,ENSMUSP00000037000,ENSMUSP00000038135,ENSMUSP00000041912,ENSMUSP00000043087,ENSMUSP00000043981,ENSMUSP00000044395,ENSMUSP00000045816,ENSMUSP00000047571,ENSMUSP00000048153,ENSMUSP00000051432,ENSMUSP00000057308,ENSMUSP00000058149,…	Atrx,C1qbp,Calr,Cbfa2t2,Cbx3,Cbx5,Chchd3,Cnot7,Ctnnb1,Dhx9,Dlg1,Eed,Elavl1,Erf,Esrrb,Ezh2,Gltscr2,H2afx,Hist1h1c,Hist1h1d,Hist1h1e,Hmgn2,Hnrnpa0,Hnrnpa2b1,Hnrnpc,Hnrnpd,Hnrnpu,Kank2,Khdrbs1,Larp7,Mcph1,Men1,Nono,Npm1,Phb,Ptbp1,Rbmxl1,Sap18,Smarce1,Srsf10,Srsf6,Srsf9,Tardbp,Thrap3,Tpr,Tra2b,Trim27,Ttf1,Yeats2
GO:0071103	DNA conformation change	16	198	2.31e-05	ENSMUSP00000021818,ENSMUSP00000025561,ENSMUSP00000038135,ENSMUSP00000044395,ENSMUSP00000045816,ENSMUSP00000054380,ENSMUSP00000057308,ENSMUSP00000062030,ENSMUSP00000075067,ENSMUSP00000079356,ENSMUSP00000099658,ENSMUSP00000101453,ENSMUSP00000109203,ENSMUSP00000109880,ENSMUSP00000110103,ENSMUSP00000137309	Anxa1,Atrx,Brd2,Cenpp,Dhx9,Ercc2,H1f0,Hist1h1a,Hist1h1b,Hist1h1c,Hist1h1d,Hist1h1e,Hnrnpa2b1,Hp1bp3,Npm1,Rbbp4
GO:0006376	mRNA splice site selection	7	25	2.32e-05	ENSMUSP00000039133,ENSMUSP00000048153,ENSMUSP00000051492,ENSMUSP00000070438,ENSMUSP00000101479,ENSMUSP00000119065,ENSMUSP00000120595	Celf1,Rbmxl1,Setx,Srsf1,Srsf10,Srsf6,Ythdc1
GO:0032386	regulation of intracellular transport	22	364	2.37e-05	ENSMUSP00000000312,ENSMUSP00000005606,ENSMUSP00000007803,ENSMUSP00000018572,ENSMUSP00000033824,ENSMUSP00000038135,ENSMUSP00000038716,ENSMUSP00000039709,ENSMUSP00000045361,ENSMUSP00000046540,ENSMUSP00000051092,ENSMUSP00000056785,ENSMUSP00000062047,ENSMUSP00000064282,ENSMUSP00000066492,ENSMUSP00000066516,ENSMUSP00000077273,ENSMUSP00000081912,ENSMUSP00000099991,ENSMUSP00000109761,ENSMUSP00000116313,…	Akap1,Asph,Atpif1,Bcl2l1,Cdh1,Dhx9,Khdrbs1,Lamp1,Numa1,Nup214,Nup54,Nup62,Nupl1,Parl,Pcm1,Pdpk1,Picalm,Prkaca,Setd2,Stx18,Tpr,Uaca
GO:0006355	regulation of transcription, DNA-templated	86	2952	2.81e-05	ENSMUSP00000000312,ENSMUSP00000001042,ENSMUSP00000003912,ENSMUSP00000006625,ENSMUSP00000007012,ENSMUSP00000007130,ENSMUSP00000020382,ENSMUSP00000021085,ENSMUSP00000021761,ENSMUSP00000022927,ENSMUSP00000027505,ENSMUSP00000028162,ENSMUSP00000028610,ENSMUSP00000029214,ENSMUSP00000029588,ENSMUSP00000031333,ENSMUSP00000031862,ENSMUSP00000033673,ENSMUSP00000033873,ENSMUSP00000034415,ENSMUSP00000034717,…	Actl6a,Arid3b,Asph,Atad2,Atrx,Bloc1s2,Brd2,C1qbp,Calr,Cat,Cbfa2t2,Cbx3,Cbx5,Cdh1,Cdk5rap2,Chchd3,Cnot7,Ctnnb1,Dhx9,Dlg1,Eed,Ercc2,Erf,Erlin2,Esrrb,Ezh2,Fkbp8,Gltscr2,Gtf2h3,H2afx,Hax1,Hip1,Hist1h1c,Hist1h1d,Hist1h1e,Hmgn2,Hnrnpa2b1,Hnrnpd,Hnrnpu,Hp1bp3,Icam1,Ilf2,Ing5,Kank2,Khdrbs1,Larp7,Mcph1,Med30,Men1,Nono,Npm1,Numa1,Nup107,Nup133,Nup62,Nup85,Pbrm1,Pdpk1,Phb,Picalm,Ptbp1,Ptges2,Rad21,Rbbp4,Rbm…
GO:0006457	protein folding	14	153	2.81e-05	ENSMUSP00000003310,ENSMUSP00000003912,ENSMUSP00000020238,ENSMUSP00000022378,ENSMUSP00000025217,ENSMUSP00000026122,ENSMUSP00000027123,ENSMUSP00000028683,ENSMUSP00000031099,ENSMUSP00000034947,ENSMUSP00000037930,ENSMUSP00000074724,ENSMUSP00000076521,ENSMUSP00000114069	Calr,Ero1l,Fkbp8,Grpel1,Hsp90b1,Hspa9,Hspd1,Hspe1,P4hb,Pdia3,Pdia4,Ppib,Ranbp2,Uggt1
GO:0051640	organelle localization	24	430	2.84e-05	ENSMUSP00000002603,ENSMUSP00000007130,ENSMUSP00000007216,ENSMUSP00000007803,ENSMUSP00000015891,ENSMUSP00000020523,ENSMUSP00000022639,ENSMUSP00000025421,ENSMUSP00000037000,ENSMUSP00000039709,ENSMUSP00000043981,ENSMUSP00000048101,ENSMUSP00000056785,ENSMUSP00000064280,ENSMUSP00000068530,ENSMUSP00000075067,ENSMUSP00000075082,ENSMUSP00000078042,ENSMUSP00000081043,ENSMUSP00000081912,ENSMUSP00000091306,…	Ap2m1,Ap3s2,Bcl2l1,Bloc1s2,Cdk5rap2,Cep63,Ctnnb1,Dlg1,Gltscr2,Ift20,Klhl12,Mcph1,Nefl,Npm1,Numa1,Nup62,Nup88,Nup98,Pcm1,Pex13,Scrib,Seh1l,Tacc1,Vps45
GO:0017144	drug metabolic process	26	494	2.86e-05	ENSMUSP00000005826,ENSMUSP00000007012,ENSMUSP00000010007,ENSMUSP00000015256,ENSMUSP00000016396,ENSMUSP00000019323,ENSMUSP00000022268,ENSMUSP00000022522,ENSMUSP00000023116,ENSMUSP00000023210,ENSMUSP00000023608,ENSMUSP00000023677,ENSMUSP00000026459,ENSMUSP00000026495,ENSMUSP00000026743,ENSMUSP00000028610,ENSMUSP00000030432,ENSMUSP00000030882,ENSMUSP00000033662,ENSMUSP00000036149,ENSMUSP00000077744,…	Aco2,Ak4,Aldoa,Atp5a1,Atp5b,Atp5e,Atp5f1,Atp5j,Atp5o,Cat,Cs,Cyc1,Cycs,Gpx1,Hmgcl,Lace1,Mdh2,Pdha1,Pdhb,Pmpcb,Sdhb,Slc25a13,Sod2,Tdh,Uqcrc1,Uqcrh
GO:0014070	response to organic cyclic compound	37	883	3.3e-05	ENSMUSP00000000312,ENSMUSP00000001569,ENSMUSP00000003912,ENSMUSP00000003947,ENSMUSP00000004565,ENSMUSP00000007130,ENSMUSP00000007803,ENSMUSP00000020238,ENSMUSP00000022639,ENSMUSP00000025561,ENSMUSP00000025835,ENSMUSP00000027123,ENSMUSP00000028610,ENSMUSP00000028683,ENSMUSP00000034046,ENSMUSP00000034097,ENSMUSP00000034552,ENSMUSP00000038135,ENSMUSP00000039657,ENSMUSP00000042204,ENSMUSP00000045216,…	Acsl1,Anxa1,Asph,Atp1a1,Bcl2l1,Bsg,Calr,Cat,Cdh1,Cpt1a,Ctnna1,Ctnnb1,Dag1,Dhx9,Esrrb,Ezh2,Fdx1,Flot1,Got2,Hnrnpa2b1,Hnrnpd,Hnrnpu,Hsp90b1,Hspa5,Hspd1,Med30,Nefl,Npm1,Nqo1,Pdia3,Phb,Ralb,Safb,Slc16a1,Slc3a2,Thrap3,Tomm20
GO:0044271	cellular nitrogen compound biosynthetic process	82	2781	3.3e-05	ENSMUSP00000001042,ENSMUSP00000002603,ENSMUSP00000006625,ENSMUSP00000007130,ENSMUSP00000014698,ENSMUSP00000015256,ENSMUSP00000016396,ENSMUSP00000020382,ENSMUSP00000020877,ENSMUSP00000021761,ENSMUSP00000022268,ENSMUSP00000022927,ENSMUSP00000023210,ENSMUSP00000023608,ENSMUSP00000023677,ENSMUSP00000025484,ENSMUSP00000026459,ENSMUSP00000026495,ENSMUSP00000027503,ENSMUSP00000027505,ENSMUSP00000029214,…	Acadm,Acsl1,Actl6a,Ak4,Aldoa,Arid3b,Atad2,Atp5a1,Atp5b,Atp5e,Atp5f1,Atp5j,Atp5o,Atpif1,Atrx,Brd2,C1qbp,Cbfa2t2,Cbx3,Chchd3,Cnot7,Ctnnb1,Cyc1,Dguok,Dhx9,Dido1,Dlg1,Dtymk,Eed,Ercc2,Erf,Esrrb,Ezh2,Fech,Gtf2h3,Gtf3c4,Hip1,Hnrnpd,Hnrnpu,Ilf2,Ing5,Kank2,Khdrbs1,Med30,Men1,Nono,Npm1,Nup62,Papss1,Pbrm1,Pdha1,Pdhb,Pdpk1,Phb,Phrf1,Polr1e,Polr2f,Rad21,Rbbp4,Rbm14,Rbmxl1,Rmnd1,Rpl10l,Safb,Sap18,Scaf1,Scrib,S…
GO:0051172	negative regulation of nitrogen compound metabolic process	69	2206	3.84e-05	ENSMUSP00000000312,ENSMUSP00000003912,ENSMUSP00000007130,ENSMUSP00000007803,ENSMUSP00000007980,ENSMUSP00000018572,ENSMUSP00000021761,ENSMUSP00000022734,ENSMUSP00000025541,ENSMUSP00000028783,ENSMUSP00000029588,ENSMUSP00000031513,ENSMUSP00000031862,ENSMUSP00000033673,ENSMUSP00000034428,ENSMUSP00000034717,ENSMUSP00000035220,ENSMUSP00000037000,ENSMUSP00000038135,ENSMUSP00000041912,ENSMUSP00000043087,…	Akap1,Apc,Atrx,Bcl2l1,C1qbp,Calr,Cbfa2t2,Cbx3,Cbx5,Cdh1,Chchd3,Cltc,Cnot7,Ctnnb1,Dag1,Dhx9,Dlg1,Dnajc3,Eed,Elavl1,Erf,Esrrb,Ezh2,Fkbp8,Gabarapl2,Gltscr2,Gnaq,Gpx1,H2afx,Hist1h1c,Hist1h1d,Hist1h1e,Hmgn2,Hnrnpa0,Hnrnpa2b1,Hnrnpc,Hnrnpd,Hnrnpu,Kank2,Khdrbs1,Larp7,Lxn,Mcph1,Men1,Nono,Npm1,Nup62,Pdpk1,Pecam1,Phb,Picalm,Prkar2a,Ptbp1,Rbmxl1,Sap18,Smarce1,Smcr8,Spint1,Srsf10,Srsf6,Srsf9,Tardbp,Thrap3,Tp…
GO:0009893	positive regulation of metabolic process	91	3215	4e-05	ENSMUSP00000000312,ENSMUSP00000001042,ENSMUSP00000001569,ENSMUSP00000002603,ENSMUSP00000003310,ENSMUSP00000003912,ENSMUSP00000004565,ENSMUSP00000006625,ENSMUSP00000007012,ENSMUSP00000007130,ENSMUSP00000007216,ENSMUSP00000007803,ENSMUSP00000007980,ENSMUSP00000021085,ENSMUSP00000022734,ENSMUSP00000022927,ENSMUSP00000025486,ENSMUSP00000025561,ENSMUSP00000025835,ENSMUSP00000026446,ENSMUSP00000027123,…	Acsl1,Anxa1,Ap2m1,Apc,Arid3b,Asph,Atad2,Atpif1,Atrx,Bcl2l1,Bloc1s2,C1qbp,Calr,Cd63,Cdh1,Cdk5rap2,Cnot7,Cnpy2,Cpt1a,Ctnnb1,Cycs,Dag1,Dhx9,Diablo,Dlg1,Dnajc3,Eed,Elavl1,Ercc2,Erlin2,Esrrb,Ezh2,Fdx1,Flot1,Gltscr2,Hax1,Hip1,Hnrnpa0,Hnrnpa2b1,Hnrnpc,Hnrnpd,Hnrnpu,Hspa5,Hspd1,Icam1,Ilf2,Ing5,Khdrbs1,Lmnb1,Lrp1,Med30,Men1,Npm1,Nptn,Nsf,Nup62,Nup85,Nup98,Pacsin3,Pbrm1,Pdpk1,Pecam1,Phb,Picalm,Prpf19,Ptbp1…
GO:0046395	carboxylic acid catabolic process	15	184	4.25e-05	ENSMUSP00000004729,ENSMUSP00000020523,ENSMUSP00000022322,ENSMUSP00000022522,ENSMUSP00000024946,ENSMUSP00000025385,ENSMUSP00000025835,ENSMUSP00000029386,ENSMUSP00000029610,ENSMUSP00000034097,ENSMUSP00000034866,ENSMUSP00000042351,ENSMUSP00000066092,ENSMUSP00000072483,ENSMUSP00000110158	Acaa1a,Acadm,Cpt1a,Ech1,Eci1,Etfa,Etfb,Etfdh,Gls,Glud1,Got2,Hadh,Hsd17b4,Pex13,Tdh
GO:1901698	response to nitrogen compound	39	971	4.4e-05	ENSMUSP00000000312,ENSMUSP00000001569,ENSMUSP00000003310,ENSMUSP00000003947,ENSMUSP00000004565,ENSMUSP00000007130,ENSMUSP00000007803,ENSMUSP00000020238,ENSMUSP00000022639,ENSMUSP00000023210,ENSMUSP00000023453,ENSMUSP00000025561,ENSMUSP00000026743,ENSMUSP00000027123,ENSMUSP00000028610,ENSMUSP00000029610,ENSMUSP00000031513,ENSMUSP00000032492,ENSMUSP00000033873,ENSMUSP00000034097,ENSMUSP00000034552,…	Anxa1,Apc,Asph,Atrx,Bcl2l1,Bsg,Cat,Cd9,Cdh1,Ctnna1,Ctnnb1,Cyc1,Dag1,Dhx9,Erlin2,Ezh2,Fdx1,Flot1,Got2,Hadh,Hnrnpa2b1,Hnrnpd,Hsp90b1,Hspa5,Hspd1,Nefl,Npm1,Nqo1,Pdpk1,Phb,Ralb,Ranbp2,Sdf2l1,Slc3a2,Srsf6,Srsf9,Tomm20,Uggt1,Uqcrc1
GO:0051049	regulation of transport	59	1782	4.45e-05	ENSMUSP00000000312,ENSMUSP00000001569,ENSMUSP00000003912,ENSMUSP00000004565,ENSMUSP00000005606,ENSMUSP00000007130,ENSMUSP00000007216,ENSMUSP00000007803,ENSMUSP00000009003,ENSMUSP00000018572,ENSMUSP00000018875,ENSMUSP00000021761,ENSMUSP00000022322,ENSMUSP00000023629,ENSMUSP00000025541,ENSMUSP00000025561,ENSMUSP00000025835,ENSMUSP00000026050,ENSMUSP00000027123,ENSMUSP00000029610,ENSMUSP00000030797,…	Akap1,Anxa1,Ap2b1,Ap2m1,Asph,Atp1a1,Atpif1,Bcl2l1,Cadm1,Calm1,Calr,Cd151,Cd63,Cdh1,Cpt1a,Ctnnb1,Dhx9,Dlg1,Flot1,Glud1,Gnaq,Gsto1,Hadh,Hip1,Hist1h1a,Hnrnpm,Hspd1,Icam1,Khdrbs1,Lamp1,Lrp1,Lrpap1,Nsf,Numa1,Nup214,Nup54,Nup62,Nupl1,Pacsin3,Parl,Pcm1,Pdpk1,Picalm,Prkaca,Pros1,Ptbp1,Rala,Ralb,Rtn4,Setd2,Slc16a1,Slc25a4,Stx18,Tomm70a,Tpr,Trim27,Uaca,Vamp3,Yes1
GO:0009892	negative regulation of metabolic process	77	2584	4.95e-05	ENSMUSP00000000312,ENSMUSP00000000985,ENSMUSP00000003912,ENSMUSP00000007130,ENSMUSP00000007803,ENSMUSP00000007980,ENSMUSP00000018572,ENSMUSP00000021761,ENSMUSP00000022734,ENSMUSP00000025541,ENSMUSP00000026446,ENSMUSP00000027123,ENSMUSP00000028783,ENSMUSP00000029588,ENSMUSP00000030986,ENSMUSP00000031513,ENSMUSP00000031862,ENSMUSP00000033673,ENSMUSP00000033873,ENSMUSP00000034428,ENSMUSP00000034717,…	Akap1,Apc,Atp1a1,Atrx,Bcl2l1,C1qbp,Calr,Cbfa2t2,Cbx3,Cbx5,Cdh1,Chchd3,Cltc,Cnot7,Cnpy2,Ctnnb1,Dag1,Dhx9,Dlg1,Dnajc3,Eed,Elavl1,Erf,Erlin2,Esrrb,Ezh2,Fkbp8,Gabarapl2,Gltscr2,Gnaq,Gpx1,H2afx,Hist1h1c,Hist1h1d,Hist1h1e,Hmgn2,Hnrnpa0,Hnrnpa2b1,Hnrnpc,Hnrnpd,Hnrnpu,Hspd1,Kank2,Khdrbs1,Larp7,Lrpap1,Lxn,Mcph1,Men1,Nono,Npm1,Nup62,Oxa1l,Pdpk1,Pecam1,Phb,Picalm,Prkar2a,Ptbp1,Rbmxl1,Sap18,Smarce1,Smcr8,Spi…
GO:0051656	establishment of organelle localization	20	324	5e-05	ENSMUSP00000002603,ENSMUSP00000007130,ENSMUSP00000007216,ENSMUSP00000007803,ENSMUSP00000022639,ENSMUSP00000025421,ENSMUSP00000037000,ENSMUSP00000039709,ENSMUSP00000043981,ENSMUSP00000048101,ENSMUSP00000056785,ENSMUSP00000064280,ENSMUSP00000075067,ENSMUSP00000075082,ENSMUSP00000078042,ENSMUSP00000081043,ENSMUSP00000081912,ENSMUSP00000091306,ENSMUSP00000107851,ENSMUSP00000119891	Ap2m1,Ap3s2,Bcl2l1,Bloc1s2,Cdk5rap2,Cep63,Ctnnb1,Dlg1,Gltscr2,Klhl12,Mcph1,Nefl,Npm1,Numa1,Nup62,Nup88,Pcm1,Scrib,Seh1l,Tacc1
GO:0009142	nucleoside triphosphate biosynthetic process	11	96	5.02e-05	ENSMUSP00000015256,ENSMUSP00000016396,ENSMUSP00000023210,ENSMUSP00000023608,ENSMUSP00000023677,ENSMUSP00000026459,ENSMUSP00000026495,ENSMUSP00000027503,ENSMUSP00000084846,ENSMUSP00000102559,ENSMUSP00000113022	Ak4,Aldoa,Atp5a1,Atp5b,Atp5e,Atp5f1,Atp5j,Atp5o,Cyc1,Dtymk,Slc25a13
GO:0000381	regulation of alternative mRNA splicing, via spliceosome	8	43	5.04e-05	ENSMUSP00000007007,ENSMUSP00000047571,ENSMUSP00000048153,ENSMUSP00000079722,ENSMUSP00000119065,ENSMUSP00000120071,ENSMUSP00000124846,ENSMUSP00000126192	Hnrnpu,Ptbp1,Rbmxl1,Sap18,Srsf6,Thrap3,Tra2b,Wtap
GO:0016192	vesicle-mediated transport	40	1020	5.47e-05	ENSMUSP00000001569,ENSMUSP00000002603,ENSMUSP00000003038,ENSMUSP00000007130,ENSMUSP00000007216,ENSMUSP00000007803,ENSMUSP00000009003,ENSMUSP00000015891,ENSMUSP00000018875,ENSMUSP00000019268,ENSMUSP00000021761,ENSMUSP00000022721,ENSMUSP00000025561,ENSMUSP00000026459,ENSMUSP00000026565,ENSMUSP00000028583,ENSMUSP00000030797,ENSMUSP00000030986,ENSMUSP00000031492,ENSMUSP00000032492,ENSMUSP00000033824,…	Anxa1,Ap2a2,Ap2b1,Ap2m1,Ap2s1,Ap3s2,Atp5b,Bcl2l1,Bloc1s2,Cd9,Cln5,Cltc,Ctnnb1,Epn1,Flot1,Gabarapl2,Hip1,Hyou1,Ifitm3,Klhl12,Lamp1,Lin7c,Lrp1,Lrpap1,Macf1,Nsf,Pacsin3,Pecam1,Picalm,Rab35,Rala,Scrib,Scrn1,Sdf4,Stx18,Tmed2,Trim27,Usp33,Vamp3,Vps45
GO:0045786	negative regulation of cell cycle	22	388	5.71e-05	ENSMUSP00000002603,ENSMUSP00000003912,ENSMUSP00000005606,ENSMUSP00000006625,ENSMUSP00000007130,ENSMUSP00000007803,ENSMUSP00000022623,ENSMUSP00000022927,ENSMUSP00000034717,ENSMUSP00000037000,ENSMUSP00000043981,ENSMUSP00000058149,ENSMUSP00000064280,ENSMUSP00000070927,ENSMUSP00000075067,ENSMUSP00000078337,ENSMUSP00000080419,ENSMUSP00000091306,ENSMUSP00000109203,ENSMUSP00000117616,ENSMUSP00000119891,…	Apc,Atrx,Bcl2l1,Calr,Cdk5rap2,Cep63,Ctnnb1,Dlg1,Ezh2,Gltscr2,Kank2,Mcph1,Men1,Npm1,Prkaca,Prpf19,Rad21,Rbm14,Scrib,Tpr,Trim35,Wdr6
GO:0022904	respiratory electron transport chain	10	78	5.72e-05	ENSMUSP00000007012,ENSMUSP00000010007,ENSMUSP00000015256,ENSMUSP00000023210,ENSMUSP00000026743,ENSMUSP00000029386,ENSMUSP00000030882,ENSMUSP00000036149,ENSMUSP00000077744,ENSMUSP00000124523	Cyc1,Cycs,Etfdh,Lace1,Pmpcb,Sdhb,Slc25a13,Sod2,Uqcrc1,Uqcrh
GO:0000245	spliceosomal complex assembly	8	45	6.69e-05	ENSMUSP00000039133,ENSMUSP00000048153,ENSMUSP00000051492,ENSMUSP00000070438,ENSMUSP00000101479,ENSMUSP00000119065,ENSMUSP00000120595,ENSMUSP00000136858	Celf1,Prpf19,Rbmxl1,Setx,Srsf1,Srsf10,Srsf6,Ythdc1
GO:0007010	cytoskeleton organization	37	916	6.87e-05	ENSMUSP00000003310,ENSMUSP00000003912,ENSMUSP00000006625,ENSMUSP00000007130,ENSMUSP00000009003,ENSMUSP00000020238,ENSMUSP00000021761,ENSMUSP00000022469,ENSMUSP00000022639,ENSMUSP00000025561,ENSMUSP00000029773,ENSMUSP00000034398,ENSMUSP00000037000,ENSMUSP00000039709,ENSMUSP00000045216,ENSMUSP00000049007,ENSMUSP00000056785,ENSMUSP00000061014,ENSMUSP00000064280,ENSMUSP00000075067,ENSMUSP00000075655,…	Anxa1,Apc,Atrx,Calr,Cdk5rap2,Cep57,Cep63,Cltc,Cnn3,Cntrob,Ctnna1,Ctnnb1,Dag1,Dlg1,Dst,Hsp90b1,Mcph1,Nefl,Nisch,Npm1,Numa1,Nup62,Pcm1,Prpf40a,Rala,Ranbp2,Rbm14,Setd2,Sipa1l1,Sipa1l3,Slain2,Slc16a1,Son,Tacc1,Trim27,Tuba3a,Usp33
GO:0022402	cell cycle process	31	703	8.42e-05	ENSMUSP00000003310,ENSMUSP00000007130,ENSMUSP00000007803,ENSMUSP00000022927,ENSMUSP00000025421,ENSMUSP00000031492,ENSMUSP00000034398,ENSMUSP00000037000,ENSMUSP00000039709,ENSMUSP00000043981,ENSMUSP00000045216,ENSMUSP00000056785,ENSMUSP00000058149,ENSMUSP00000062049,ENSMUSP00000064280,ENSMUSP00000070927,ENSMUSP00000075067,ENSMUSP00000078337,ENSMUSP00000080419,ENSMUSP00000081912,ENSMUSP00000090651,…	Apc,Atrx,Bcl2l1,Calm1,Cdk5rap2,Cep57,Cep63,Cit,Cltc,Cntrob,Ctnnb1,Dlg1,Esrrb,Ezh2,Gltscr2,Mcph1,Men1,Npm1,Numa1,Nup62,Pcm1,Rab35,Rad21,Ranbp2,Seh1l,Setd2,Slc16a1,Son,Tpr,Usp33,Wdr6
GO:0060548	negative regulation of cell death	39	1004	8.86e-05	ENSMUSP00000000317,ENSMUSP00000003947,ENSMUSP00000007012,ENSMUSP00000007130,ENSMUSP00000007803,ENSMUSP00000018875,ENSMUSP00000020238,ENSMUSP00000022639,ENSMUSP00000022734,ENSMUSP00000025217,ENSMUSP00000025541,ENSMUSP00000027123,ENSMUSP00000027131,ENSMUSP00000028610,ENSMUSP00000030986,ENSMUSP00000033673,ENSMUSP00000034049,ENSMUSP00000034717,ENSMUSP00000044004,ENSMUSP00000045361,ENSMUSP00000049007,…	Ap2b1,Apc,Bcl2l1,Cat,Cep63,Ckmt1,Ctnna1,Ctnnb1,Dnajc3,Dnajc5,Fkbp8,Gnaq,Gpx1,Hax1,Hsp90b1,Hspa5,Hspa9,Hspd1,Hyou1,Icam1,Kank2,Lrp1,Lrpap1,Nefl,Nono,Npm1,Nqo1,Nup62,Nup93,Parl,Pdpk1,Phb,Setx,Slc25a4,Slc39a10,Sod2,Son,Srsf6,Zc3hc1
GO:0031325	positive regulation of cellular metabolic process	85	3004	9.14e-05	ENSMUSP00000000312,ENSMUSP00000001042,ENSMUSP00000001569,ENSMUSP00000002603,ENSMUSP00000003310,ENSMUSP00000004565,ENSMUSP00000006625,ENSMUSP00000007012,ENSMUSP00000007130,ENSMUSP00000007216,ENSMUSP00000007803,ENSMUSP00000021085,ENSMUSP00000022734,ENSMUSP00000022927,ENSMUSP00000025486,ENSMUSP00000025561,ENSMUSP00000025835,ENSMUSP00000026446,ENSMUSP00000027123,ENSMUSP00000027131,ENSMUSP00000027505,…	Acsl1,Anxa1,Ap2m1,Arid3b,Asph,Atad2,Atpif1,Atrx,Bcl2l1,Bloc1s2,C1qbp,Cd63,Cdh1,Cdk5rap2,Cnot7,Cnpy2,Cpt1a,Ctnnb1,Cycs,Dag1,Dhx9,Diablo,Dlg1,Dnajc3,Eed,Elavl1,Ercc2,Erlin2,Esrrb,Ezh2,Flot1,Gltscr2,Hax1,Hip1,Hnrnpa2b1,Hnrnpd,Hnrnpu,Hspa5,Hspd1,Icam1,Ilf2,Ing5,Khdrbs1,Lmnb1,Lrp1,Med30,Men1,Npm1,Nptn,Nsf,Nup62,Nup85,Nup98,Pacsin3,Pbrm1,Pdpk1,Pecam1,Phb,Picalm,Prpf19,Ptbp1,Ptges2,Rad21,Ralb,Ranbp2,Rbm…
GO:0031023	microtubule organizing center organization	10	83	9.18e-05	ENSMUSP00000006625,ENSMUSP00000007130,ENSMUSP00000039709,ENSMUSP00000045216,ENSMUSP00000056785,ENSMUSP00000075067,ENSMUSP00000090651,ENSMUSP00000091306,ENSMUSP00000113265,ENSMUSP00000119891	Cdk5rap2,Cep63,Cntrob,Ctnnb1,Npm1,Nup62,Pcm1,Rbm14,Slc16a1,Usp33
GO:0048856	anatomical structure development	124	4912	9.18e-05	ENSMUSP00000000312,ENSMUSP00000001569,ENSMUSP00000002603,ENSMUSP00000003912,ENSMUSP00000003964,ENSMUSP00000005606,ENSMUSP00000007007,ENSMUSP00000007012,ENSMUSP00000007130,ENSMUSP00000007803,ENSMUSP00000009003,ENSMUSP00000013304,ENSMUSP00000014698,ENSMUSP00000018875,ENSMUSP00000020523,ENSMUSP00000020930,ENSMUSP00000022322,ENSMUSP00000022378,ENSMUSP00000022577,ENSMUSP00000022639,ENSMUSP00000022721,…	Acadm,Aco2,Actl6a,Ak4,Anxa1,Ap2b1,Apc,Arid3b,Asph,Atp5b,Atp6v0d1,Atpif1,Atrx,Bcl2l1,Bloc1s2,Bsg,Cadm1,Calr,Capn1,Cat,Cbfa2t2,Cd151,Cd63,Cd9,Cdh1,Cdk5rap2,Celf1,Cep57,Cep63,Cit,Cln5,Cnn3,Cnpy2,Cpt1a,Ctnna1,Ctnnb1,Cyth2,Dag1,Dguok,Dlg1,Dlg5,Dst,Dtymk,Eed,Epn1,Ercc2,Erf,Ero1l,Esrrb,Ezh2,Fam3c,Fech,Fkbp8,Flot1,Glud1,Gna13,Gnaq,Gnb1,Got2,Gpx1,Gys1,H2afx,Hist1h1b,Hmgcl,Hnrnpd,Hnrnpu,Hs2st1,Hsd17b4,Hspa…
GO:0010605	negative regulation of macromolecule metabolic process	71	2373	0.00011	ENSMUSP00000000312,ENSMUSP00000003912,ENSMUSP00000007130,ENSMUSP00000007803,ENSMUSP00000007980,ENSMUSP00000018572,ENSMUSP00000021761,ENSMUSP00000022734,ENSMUSP00000025541,ENSMUSP00000026446,ENSMUSP00000028783,ENSMUSP00000029588,ENSMUSP00000030986,ENSMUSP00000031513,ENSMUSP00000031862,ENSMUSP00000033673,ENSMUSP00000034428,ENSMUSP00000034717,ENSMUSP00000035220,ENSMUSP00000037000,ENSMUSP00000038135,…	Akap1,Apc,Atrx,Bcl2l1,C1qbp,Calr,Cbfa2t2,Cbx3,Cbx5,Cdh1,Chchd3,Cltc,Cnot7,Cnpy2,Ctnnb1,Dag1,Dhx9,Dlg1,Dnajc3,Eed,Elavl1,Erf,Esrrb,Ezh2,Fkbp8,Gabarapl2,Gltscr2,Gnaq,Gpx1,H2afx,Hist1h1c,Hist1h1d,Hist1h1e,Hmgn2,Hnrnpa0,Hnrnpa2b1,Hnrnpc,Hnrnpd,Hnrnpu,Kank2,Khdrbs1,Larp7,Lrpap1,Lxn,Mcph1,Men1,Nono,Npm1,Nup62,Pdpk1,Pecam1,Phb,Picalm,Prkar2a,Ptbp1,Rbmxl1,Sap18,Smarce1,Smcr8,Spint1,Srsf10,Srsf6,Srsf9,Tar…
GO:0046822	regulation of nucleocytoplasmic transport	12	128	0.00011	ENSMUSP00000000312,ENSMUSP00000005606,ENSMUSP00000018572,ENSMUSP00000038135,ENSMUSP00000038716,ENSMUSP00000046540,ENSMUSP00000056785,ENSMUSP00000062047,ENSMUSP00000066492,ENSMUSP00000066516,ENSMUSP00000116313,ENSMUSP00000117616	Akap1,Cdh1,Dhx9,Khdrbs1,Nup214,Nup54,Nup62,Nupl1,Prkaca,Setd2,Tpr,Uaca
GO:0048026	positive regulation of mRNA splicing, via spliceosome	6	21	0.00011	ENSMUSP00000048153,ENSMUSP00000068530,ENSMUSP00000075709,ENSMUSP00000079722,ENSMUSP00000124846,ENSMUSP00000136858	Nup98,Prpf19,Rbmxl1,Sf3b4,Thrap3,Tra2b
GO:0051716	cellular response to stimulus	128	5142	0.00012	ENSMUSP00000000312,ENSMUSP00000001569,ENSMUSP00000003912,ENSMUSP00000003947,ENSMUSP00000004565,ENSMUSP00000005606,ENSMUSP00000006625,ENSMUSP00000007012,ENSMUSP00000007130,ENSMUSP00000007803,ENSMUSP00000009003,ENSMUSP00000013304,ENSMUSP00000018449,ENSMUSP00000020238,ENSMUSP00000020877,ENSMUSP00000020930,ENSMUSP00000021085,ENSMUSP00000021824,ENSMUSP00000022378,ENSMUSP00000022469,ENSMUSP00000022639,…	Acsl1,Actl6a,Anxa1,Apc,Asph,Atp1a1,Atp6v0d1,Atpif1,Atrx,Bcl2l1,Bloc1s2,C1qbp,Calr,Cat,Ccdc115,Cd151,Cd63,Cd9,Cdh1,Cdkn2aipnl,Cep57,Cep63,Cit,Cnpy2,Cpt1a,Cstf2,Ctnna1,Ctnnb1,Dag1,Dhx9,Diablo,Dido1,Dnajc3,Dtymk,Eed,Epn1,Ercc2,Erlin2,Ero1l,Esrrb,Ezh2,Fdx1,Fkbp8,Flot1,Gabarapl2,Gltscr2,Gna13,Gnaq,Gnb1,Gnb2,Gng5,Gpx1,Gpx7,Gsr,Gsto1,Gtf2h3,H2afx,Hax1,Hip1,Hnrnpa1,Hnrnpa2b1,Hnrnpd,Hnrnpu,Hp1bp3,Hsp90b1,…
GO:0071407	cellular response to organic cyclic compound	24	475	0.00012	ENSMUSP00000000312,ENSMUSP00000001569,ENSMUSP00000004565,ENSMUSP00000007130,ENSMUSP00000020238,ENSMUSP00000025561,ENSMUSP00000028683,ENSMUSP00000034552,ENSMUSP00000038135,ENSMUSP00000039657,ENSMUSP00000042204,ENSMUSP00000045216,ENSMUSP00000047571,ENSMUSP00000049007,ENSMUSP00000075067,ENSMUSP00000079722,ENSMUSP00000080419,ENSMUSP00000092849,ENSMUSP00000097747,ENSMUSP00000105833,ENSMUSP00000110103,…	Anxa1,Atp1a1,Cdh1,Ctnna1,Ctnnb1,Dag1,Dhx9,Esrrb,Ezh2,Fdx1,Flot1,Hnrnpa2b1,Hnrnpd,Hnrnpu,Hsp90b1,Hspa5,Med30,Npm1,Pdia3,Phb,Ralb,Safb,Slc16a1,Thrap3
GO:0009152	purine ribonucleotide biosynthetic process	13	154	0.00013	ENSMUSP00000015256,ENSMUSP00000016396,ENSMUSP00000022268,ENSMUSP00000023210,ENSMUSP00000023608,ENSMUSP00000023677,ENSMUSP00000026459,ENSMUSP00000026495,ENSMUSP00000029666,ENSMUSP00000033662,ENSMUSP00000034046,ENSMUSP00000084846,ENSMUSP00000113022	Acsl1,Aldoa,Atp5a1,Atp5b,Atp5e,Atp5f1,Atp5j,Atp5o,Cyc1,Papss1,Pdha1,Pdhb,Slc25a13
GO:0072350	tricarboxylic acid metabolic process	7	35	0.00013	ENSMUSP00000005826,ENSMUSP00000010007,ENSMUSP00000019323,ENSMUSP00000022268,ENSMUSP00000022322,ENSMUSP00000023116,ENSMUSP00000033662	Aco2,Cs,Glud1,Mdh2,Pdha1,Pdhb,Sdhb
GO:0071310	cellular response to organic substance	59	1858	0.00014	ENSMUSP00000000312,ENSMUSP00000001569,ENSMUSP00000003912,ENSMUSP00000004565,ENSMUSP00000005606,ENSMUSP00000007012,ENSMUSP00000007130,ENSMUSP00000007803,ENSMUSP00000018449,ENSMUSP00000020238,ENSMUSP00000020877,ENSMUSP00000021085,ENSMUSP00000021824,ENSMUSP00000022378,ENSMUSP00000022734,ENSMUSP00000023453,ENSMUSP00000025561,ENSMUSP00000025835,ENSMUSP00000026565,ENSMUSP00000027503,ENSMUSP00000028610,…	Acsl1,Anxa1,Apc,Atp1a1,Bcl2l1,Calr,Cat,Cdh1,Cep57,Cpt1a,Cstf2,Ctnna1,Ctnnb1,Dag1,Dhx9,Dnajc3,Dtymk,Eed,Ero1l,Esrrb,Ezh2,Fdx1,Flot1,Gpx1,Hax1,Hnrnpa2b1,Hnrnpd,Hnrnpu,Hsp90b1,Hspa5,Icam1,Ifitm3,Med30,Nol8,Npm1,Nup85,Pdia3,Pdpk1,Phb,Prkaca,Prpf8,Rab35,Ralb,Rbmxl1,Safb,Sdf2l1,Setx,Slc16a1,Slc29a1,Sod2,Spint1,Tbl2,Thrap3,Tpr,Tra2b,Twistnb,Uggt1,Vamp3,Yes1
GO:0006122	mitochondrial electron transport, ubiquinol to cytochrome c	5	12	0.00015	ENSMUSP00000023210,ENSMUSP00000026743,ENSMUSP00000030882,ENSMUSP00000077744,ENSMUSP00000124523	Cyc1,Cycs,Pmpcb,Uqcrc1,Uqcrh
GO:0006754	ATP biosynthetic process	9	70	0.00016	ENSMUSP00000015256,ENSMUSP00000016396,ENSMUSP00000023210,ENSMUSP00000023608,ENSMUSP00000023677,ENSMUSP00000026459,ENSMUSP00000026495,ENSMUSP00000084846,ENSMUSP00000113022	Aldoa,Atp5a1,Atp5b,Atp5e,Atp5f1,Atp5j,Atp5o,Cyc1,Slc25a13
GO:0010604	positive regulation of macromolecule metabolic process	84	3004	0.00016	ENSMUSP00000000312,ENSMUSP00000001042,ENSMUSP00000001569,ENSMUSP00000002603,ENSMUSP00000003912,ENSMUSP00000004565,ENSMUSP00000006625,ENSMUSP00000007130,ENSMUSP00000007216,ENSMUSP00000007980,ENSMUSP00000021085,ENSMUSP00000022734,ENSMUSP00000022927,ENSMUSP00000025486,ENSMUSP00000026446,ENSMUSP00000027123,ENSMUSP00000027131,ENSMUSP00000027505,ENSMUSP00000028162,ENSMUSP00000030797,ENSMUSP00000033873,…	Acsl1,Ap2m1,Apc,Arid3b,Asph,Atad2,Atpif1,Atrx,Bloc1s2,C1qbp,Calr,Cd63,Cdh1,Cdk5rap2,Cnot7,Cnpy2,Ctnnb1,Cycs,Dag1,Dhx9,Diablo,Dlg1,Dnajc3,Eed,Elavl1,Ercc2,Erlin2,Esrrb,Ezh2,Flot1,Gltscr2,Hax1,Hip1,Hnrnpa0,Hnrnpa2b1,Hnrnpc,Hnrnpd,Hnrnpu,Hspa5,Hspd1,Icam1,Ilf2,Ing5,Khdrbs1,Lmnb1,Lrp1,Med30,Men1,Npm1,Nptn,Nsf,Nup62,Nup85,Nup98,Pacsin3,Pbrm1,Pdpk1,Pecam1,Phb,Picalm,Prpf19,Ptbp1,Ptges2,Rad21,Ralb,Rbm14…
GO:0010638	positive regulation of organelle organization	26	554	0.00017	ENSMUSP00000003310,ENSMUSP00000004565,ENSMUSP00000007130,ENSMUSP00000021761,ENSMUSP00000022927,ENSMUSP00000025561,ENSMUSP00000047571,ENSMUSP00000056785,ENSMUSP00000058149,ENSMUSP00000064280,ENSMUSP00000064282,ENSMUSP00000075067,ENSMUSP00000078337,ENSMUSP00000078661,ENSMUSP00000081912,ENSMUSP00000083587,ENSMUSP00000099728,ENSMUSP00000102853,ENSMUSP00000109203,ENSMUSP00000109761,ENSMUSP00000110103,…	Anxa1,Apc,Atpif1,Atrx,Cdk5rap2,Ctnnb1,Dlg1,Eed,Hax1,Hnrnpa2b1,Hnrnpd,Hnrnpu,Icam1,Men1,Npm1,Numa1,Nup62,Ptbp1,Rad21,Ralb,Ranbp2,Slain2,Smcr8,Stx18,Tpr,Trim27
GO:0070507	regulation of microtubule cytoskeleton organization	14	186	0.00019	ENSMUSP00000003310,ENSMUSP00000006625,ENSMUSP00000007130,ENSMUSP00000037000,ENSMUSP00000047571,ENSMUSP00000056785,ENSMUSP00000075067,ENSMUSP00000078337,ENSMUSP00000081912,ENSMUSP00000095392,ENSMUSP00000099475,ENSMUSP00000115871,ENSMUSP00000117616,ENSMUSP00000119891	Apc,Cdk5rap2,Cltc,Ctnnb1,Dst,Hnrnpu,Mcph1,Npm1,Numa1,Nup62,Ranbp2,Rbm14,Slain2,Tpr
GO:0006997	nucleus organization	11	114	0.0002	ENSMUSP00000025421,ENSMUSP00000046540,ENSMUSP00000048084,ENSMUSP00000063590,ENSMUSP00000068530,ENSMUSP00000081142,ENSMUSP00000099907,ENSMUSP00000105174,ENSMUSP00000106801,ENSMUSP00000117616,ENSMUSP00000128819	Nup107,Nup133,Nup155,Nup54,Nup93,Nup98,Pom121,Rtn4,Seh1l,Tardbp,Tpr
GO:0044743	protein transmembrane import into intracellular organelle	7	38	0.0002	ENSMUSP00000003029,ENSMUSP00000020523,ENSMUSP00000023062,ENSMUSP00000027123,ENSMUSP00000031099,ENSMUSP00000032555,ENSMUSP00000136493	Grpel1,Hspd1,Pex13,Timm44,Tomm20,Tomm22,Tomm40
GO:0070734	histone H3-K27 methylation	5	13	0.0002	ENSMUSP00000044395,ENSMUSP00000045816,ENSMUSP00000057308,ENSMUSP00000080419,ENSMUSP00000102853	Eed,Ezh2,Hist1h1c,Hist1h1d,Hist1h1e
GO:1903313	positive regulation of mRNA metabolic process	9	72	0.0002	ENSMUSP00000048153,ENSMUSP00000068530,ENSMUSP00000075709,ENSMUSP00000079722,ENSMUSP00000117304,ENSMUSP00000120414,ENSMUSP00000124846,ENSMUSP00000132735,ENSMUSP00000136858	Cnot7,Hnrnpd,Nup98,Prpf19,Rbmxl1,Sf3b4,Thrap3,Tra2b,Ythdf2
GO:0007098	centrosome cycle	9	73	0.00021	ENSMUSP00000007130,ENSMUSP00000039709,ENSMUSP00000045216,ENSMUSP00000056785,ENSMUSP00000075067,ENSMUSP00000090651,ENSMUSP00000091306,ENSMUSP00000113265,ENSMUSP00000119891	Cdk5rap2,Cep63,Cntrob,Ctnnb1,Npm1,Nup62,Pcm1,Slc16a1,Usp33
GO:0009894	regulation of catabolic process	31	745	0.00023	ENSMUSP00000004565,ENSMUSP00000005606,ENSMUSP00000007980,ENSMUSP00000025835,ENSMUSP00000034428,ENSMUSP00000038135,ENSMUSP00000043981,ENSMUSP00000044004,ENSMUSP00000045361,ENSMUSP00000047571,ENSMUSP00000064282,ENSMUSP00000070927,ENSMUSP00000075067,ENSMUSP00000078337,ENSMUSP00000079722,ENSMUSP00000081010,ENSMUSP00000081142,ENSMUSP00000096549,ENSMUSP00000099364,ENSMUSP00000099728,ENSMUSP00000099819,…	Apc,Atpif1,Cnot7,Cpt1a,Dhx9,Elavl1,Esrrb,Gabarapl2,Gltscr2,Gpx1,Hnrnpa0,Hnrnpc,Hnrnpd,Hnrnpu,Ift20,Lrp1,Npm1,Nsf,Pacsin3,Parl,Phb,Prkaca,Ptbp1,Ralb,Smcr8,Tardbp,Thrap3,Usp33,Vdac1,Wdr6,Ythdf2
GO:0033045	regulation of sister chromatid segregation	9	74	0.00023	ENSMUSP00000007130,ENSMUSP00000022927,ENSMUSP00000047571,ENSMUSP00000062049,ENSMUSP00000078337,ENSMUSP00000081912,ENSMUSP00000109203,ENSMUSP00000117616,ENSMUSP00000119891	Apc,Atrx,Cdk5rap2,Cit,Ctnnb1,Hnrnpu,Numa1,Rad21,Tpr
GO:0043069	negative regulation of programmed cell death	35	901	0.00025	ENSMUSP00000000317,ENSMUSP00000003947,ENSMUSP00000007012,ENSMUSP00000007130,ENSMUSP00000007803,ENSMUSP00000020238,ENSMUSP00000022639,ENSMUSP00000022734,ENSMUSP00000025541,ENSMUSP00000027123,ENSMUSP00000027131,ENSMUSP00000028610,ENSMUSP00000033673,ENSMUSP00000034049,ENSMUSP00000034717,ENSMUSP00000044004,ENSMUSP00000045361,ENSMUSP00000049007,ENSMUSP00000051492,ENSMUSP00000056785,ENSMUSP00000068594,…	Apc,Bcl2l1,Cat,Cep63,Ckmt1,Ctnna1,Ctnnb1,Dnajc3,Dnajc5,Fkbp8,Gnaq,Gpx1,Hax1,Hsp90b1,Hspa5,Hspd1,Hyou1,Icam1,Kank2,Lrp1,Nefl,Nono,Npm1,Nqo1,Nup62,Parl,Pdpk1,Phb,Setx,Slc25a4,Slc39a10,Sod2,Son,Srsf6,Zc3hc1
GO:0010629	negative regulation of gene expression	50	1515	0.00026	ENSMUSP00000000312,ENSMUSP00000003912,ENSMUSP00000007130,ENSMUSP00000021761,ENSMUSP00000026446,ENSMUSP00000029588,ENSMUSP00000031513,ENSMUSP00000031862,ENSMUSP00000033673,ENSMUSP00000034717,ENSMUSP00000037000,ENSMUSP00000038135,ENSMUSP00000041912,ENSMUSP00000043087,ENSMUSP00000043981,ENSMUSP00000044395,ENSMUSP00000045816,ENSMUSP00000047571,ENSMUSP00000048153,ENSMUSP00000051092,ENSMUSP00000051432,…	Atrx,C1qbp,Calr,Cbfa2t2,Cbx3,Cbx5,Cdh1,Chchd3,Cnot7,Cnpy2,Ctnnb1,Dhx9,Dlg1,Eed,Erf,Esrrb,Ezh2,Gltscr2,H2afx,Hist1h1c,Hist1h1d,Hist1h1e,Hmgn2,Hnrnpa2b1,Hnrnpd,Hnrnpu,Kank2,Khdrbs1,Larp7,Mcph1,Men1,Nono,Npm1,Phb,Picalm,Ptbp1,Rbmxl1,Sap18,Smarce1,Smcr8,Srsf10,Srsf6,Srsf9,Tardbp,Thrap3,Tpr,Tra2b,Trim27,Yeats2,Ythdf2
GO:0031329	regulation of cellular catabolic process	28	641	0.00026	ENSMUSP00000004565,ENSMUSP00000005606,ENSMUSP00000007980,ENSMUSP00000025835,ENSMUSP00000034428,ENSMUSP00000038135,ENSMUSP00000043981,ENSMUSP00000044004,ENSMUSP00000045361,ENSMUSP00000047571,ENSMUSP00000064282,ENSMUSP00000070927,ENSMUSP00000075067,ENSMUSP00000079722,ENSMUSP00000081010,ENSMUSP00000081142,ENSMUSP00000096549,ENSMUSP00000099728,ENSMUSP00000099819,ENSMUSP00000105833,ENSMUSP00000106981,…	Atpif1,Cnot7,Cpt1a,Dhx9,Elavl1,Esrrb,Gabarapl2,Gltscr2,Gpx1,Hnrnpa0,Hnrnpc,Hnrnpd,Hnrnpu,Ift20,Lrp1,Npm1,Pacsin3,Parl,Prkaca,Ptbp1,Ralb,Smcr8,Tardbp,Thrap3,Usp33,Vdac1,Wdr6,Ythdf2
GO:0048731	system development	105	4072	0.00026	ENSMUSP00000000312,ENSMUSP00000001569,ENSMUSP00000002603,ENSMUSP00000003912,ENSMUSP00000003964,ENSMUSP00000005606,ENSMUSP00000007012,ENSMUSP00000007130,ENSMUSP00000007803,ENSMUSP00000009003,ENSMUSP00000013304,ENSMUSP00000014698,ENSMUSP00000018875,ENSMUSP00000020523,ENSMUSP00000020930,ENSMUSP00000022322,ENSMUSP00000022378,ENSMUSP00000022639,ENSMUSP00000022721,ENSMUSP00000023116,ENSMUSP00000025217,…	Acadm,Aco2,Actl6a,Ak4,Anxa1,Ap2b1,Apc,Atp5b,Atp6v0d1,Atpif1,Atrx,Bcl2l1,Bloc1s2,Bsg,Cadm1,Calr,Capn1,Cat,Cbfa2t2,Cd9,Cdh1,Cdk5rap2,Cit,Cln5,Ctnna1,Ctnnb1,Cyth2,Dag1,Dguok,Dlg1,Dlg5,Dst,Eed,Epn1,Ercc2,Erf,Ero1l,Esrrb,Ezh2,Fech,Fkbp8,Flot1,Glud1,Gna13,Gnaq,Gnb1,Got2,Gpx1,Gys1,H2afx,Hist1h1b,Hmgcl,Hnrnpd,Hnrnpu,Hs2st1,Hsd17b4,Hspa5,Hspa9,Hspd1,Icam1,Ifitm2,Ift20,Klhl12,Lrp1,Matr3,Mcph1,Men1,Nefl,Npm…
GO:0060429	epithelium development	38	1020	0.00026	ENSMUSP00000000312,ENSMUSP00000002603,ENSMUSP00000005606,ENSMUSP00000007130,ENSMUSP00000009003,ENSMUSP00000020930,ENSMUSP00000025385,ENSMUSP00000025561,ENSMUSP00000025835,ENSMUSP00000028583,ENSMUSP00000028610,ENSMUSP00000028783,ENSMUSP00000029773,ENSMUSP00000043066,ENSMUSP00000043087,ENSMUSP00000048084,ENSMUSP00000049528,ENSMUSP00000054380,ENSMUSP00000054834,ENSMUSP00000058149,ENSMUSP00000064280,…	Anxa1,Apc,Atrx,Cat,Cbfa2t2,Cd151,Cd63,Cdh1,Cep63,Cnn3,Cpt1a,Ctnnb1,Dag1,Dlg1,Dlg5,Ercc2,Fkbp8,Gna13,Gpx1,Hs2st1,Hsd17b4,Icam1,Ift20,Lin7c,Men1,Nup133,Nup93,Pbrm1,Pdpk1,Pecam1,Prkaca,Rala,Rbbp6,Scrib,Setd2,Sipa1l3,Spint1,Tmed2
GO:0070935	3'-UTR-mediated mRNA stabilization	5	14	0.00026	ENSMUSP00000007980,ENSMUSP00000081142,ENSMUSP00000096549,ENSMUSP00000107237,ENSMUSP00000126192	Elavl1,Hnrnpa0,Hnrnpc,Ptbp1,Tardbp
GO:0009628	response to abiotic stimulus	39	1063	0.00027	ENSMUSP00000003947,ENSMUSP00000005606,ENSMUSP00000007012,ENSMUSP00000007130,ENSMUSP00000007803,ENSMUSP00000013304,ENSMUSP00000020238,ENSMUSP00000022378,ENSMUSP00000022734,ENSMUSP00000025484,ENSMUSP00000025561,ENSMUSP00000026122,ENSMUSP00000027123,ENSMUSP00000028610,ENSMUSP00000030940,ENSMUSP00000032492,ENSMUSP00000038135,ENSMUSP00000039657,ENSMUSP00000042918,ENSMUSP00000043981,ENSMUSP00000051432,…	Acadm,Anxa1,Atp1a1,Atp6v0d1,Bcl2l1,Cat,Ccdc115,Cd9,Ctnnb1,Dag1,Dhx9,Dnajc3,Ercc2,Ero1l,Fech,Gltscr2,Gnb1,Gpx1,H2afx,Hnrnpd,Hp1bp3,Hsp90b1,Hspa5,Hspd1,Hyou1,Ift20,Lxn,Men1,Npm1,Nqo1,P4hb,Pdpk1,Prkaca,Sdf4,Slc29a1,Sod2,Tbl2,Tpr,Uaca
GO:0048513	animal organ development	83	3012	0.00028	ENSMUSP00000000312,ENSMUSP00000002603,ENSMUSP00000003912,ENSMUSP00000003964,ENSMUSP00000007012,ENSMUSP00000007130,ENSMUSP00000007803,ENSMUSP00000013304,ENSMUSP00000018875,ENSMUSP00000020523,ENSMUSP00000022322,ENSMUSP00000022378,ENSMUSP00000022639,ENSMUSP00000022721,ENSMUSP00000023116,ENSMUSP00000025217,ENSMUSP00000025385,ENSMUSP00000025484,ENSMUSP00000025541,ENSMUSP00000025561,ENSMUSP00000025891,…	Acadm,Aco2,Actl6a,Ak4,Anxa1,Ap2b1,Apc,Atp6v0d1,Atpif1,Atrx,Bcl2l1,Bsg,Cadm1,Calr,Capn1,Cat,Cd9,Cdh1,Cdk5rap2,Cln5,Ctnna1,Ctnnb1,Dag1,Dlg1,Dlg5,Eed,Epn1,Ercc2,Erf,Ero1l,Esrrb,Ezh2,Fech,Fkbp8,Glud1,Gnaq,Gnb1,Got2,Gpx1,Gys1,H2afx,Hist1h1b,Hmgcl,Hnrnpd,Hnrnpu,Hs2st1,Hsd17b4,Hspa5,Hspa9,Icam1,Ifitm2,Ift20,Klhl12,Lrp1,Matr3,Mcph1,Men1,Nefl,Npm1,Nup107,Nup133,Nup93,Pbrm1,Pcm1,Pdpk1,Pex13,Phb,Picalm,Ppib…
GO:0007346	regulation of mitotic cell cycle	24	507	0.00031	ENSMUSP00000002603,ENSMUSP00000003310,ENSMUSP00000007130,ENSMUSP00000007803,ENSMUSP00000022623,ENSMUSP00000022927,ENSMUSP00000025486,ENSMUSP00000025561,ENSMUSP00000029588,ENSMUSP00000034717,ENSMUSP00000037000,ENSMUSP00000043981,ENSMUSP00000047571,ENSMUSP00000054380,ENSMUSP00000056785,ENSMUSP00000062049,ENSMUSP00000064280,ENSMUSP00000078337,ENSMUSP00000080419,ENSMUSP00000081912,ENSMUSP00000099475,…	Anxa1,Apc,Atrx,Bcl2l1,Cdk5rap2,Cit,Cltc,Ctnnb1,Dlg1,Ercc2,Ezh2,Gltscr2,Hnrnpu,Kank2,Larp7,Lmnb1,Mcph1,Numa1,Nup62,Rad21,Ranbp2,Scrib,Tpr,Trim35
GO:0006099	tricarboxylic acid cycle	6	27	0.00033	ENSMUSP00000005826,ENSMUSP00000010007,ENSMUSP00000019323,ENSMUSP00000022268,ENSMUSP00000023116,ENSMUSP00000033662	Aco2,Cs,Mdh2,Pdha1,Pdhb,Sdhb
GO:1902115	regulation of organelle assembly	13	172	0.00034	ENSMUSP00000004565,ENSMUSP00000006625,ENSMUSP00000047571,ENSMUSP00000056785,ENSMUSP00000075067,ENSMUSP00000081912,ENSMUSP00000090651,ENSMUSP00000099728,ENSMUSP00000109761,ENSMUSP00000117616,ENSMUSP00000118015,ENSMUSP00000119891,ENSMUSP00000136273	Cdk5rap2,Cntrob,Hnrnpu,Ift20,Npm1,Numa1,Nup62,Ralb,Rbm14,Smcr8,Stx18,Tpr,Vdac3
GO:0043066	negative regulation of apoptotic process	34	884	0.00038	ENSMUSP00000000317,ENSMUSP00000003947,ENSMUSP00000007012,ENSMUSP00000007130,ENSMUSP00000007803,ENSMUSP00000020238,ENSMUSP00000022639,ENSMUSP00000022734,ENSMUSP00000025541,ENSMUSP00000027123,ENSMUSP00000027131,ENSMUSP00000028610,ENSMUSP00000033673,ENSMUSP00000034049,ENSMUSP00000044004,ENSMUSP00000045361,ENSMUSP00000049007,ENSMUSP00000051492,ENSMUSP00000056785,ENSMUSP00000068594,ENSMUSP00000072175,…	Apc,Bcl2l1,Cat,Cep63,Ckmt1,Ctnna1,Ctnnb1,Dnajc3,Dnajc5,Fkbp8,Gnaq,Gpx1,Hax1,Hsp90b1,Hspa5,Hspd1,Hyou1,Icam1,Lrp1,Nefl,Nono,Npm1,Nqo1,Nup62,Parl,Pdpk1,Phb,Setx,Slc25a4,Slc39a10,Sod2,Son,Srsf6,Zc3hc1
GO:0044242	cellular lipid catabolic process	12	148	0.00038	ENSMUSP00000004729,ENSMUSP00000020523,ENSMUSP00000024946,ENSMUSP00000025385,ENSMUSP00000025835,ENSMUSP00000029386,ENSMUSP00000029610,ENSMUSP00000034866,ENSMUSP00000042351,ENSMUSP00000066092,ENSMUSP00000066915,ENSMUSP00000072483	Acaa1a,Acadm,Amacr,Cpt1a,Ech1,Eci1,Etfa,Etfb,Etfdh,Hadh,Hsd17b4,Pex13
GO:0046677	response to antibiotic	18	317	0.00038	ENSMUSP00000003947,ENSMUSP00000007012,ENSMUSP00000007803,ENSMUSP00000022639,ENSMUSP00000025561,ENSMUSP00000027123,ENSMUSP00000028610,ENSMUSP00000034097,ENSMUSP00000034552,ENSMUSP00000042658,ENSMUSP00000045284,ENSMUSP00000051492,ENSMUSP00000053175,ENSMUSP00000080419,ENSMUSP00000081010,ENSMUSP00000097747,ENSMUSP00000119603,ENSMUSP00000132735	Anxa1,Bcl2l1,Cat,Ezh2,Fdx1,Got2,Gpx1,Hnrnpa1,Hnrnpd,Hspa5,Hspd1,Nefl,Nqo1,Phb,Sdf4,Setx,Sod2,Uqcrfs1
GO:0009719	response to endogenous stimulus	44	1289	0.0004	ENSMUSP00000000312,ENSMUSP00000003912,ENSMUSP00000003947,ENSMUSP00000005606,ENSMUSP00000007130,ENSMUSP00000007803,ENSMUSP00000020238,ENSMUSP00000022639,ENSMUSP00000023210,ENSMUSP00000025561,ENSMUSP00000027123,ENSMUSP00000028610,ENSMUSP00000028783,ENSMUSP00000029610,ENSMUSP00000031492,ENSMUSP00000032492,ENSMUSP00000033609,ENSMUSP00000034046,ENSMUSP00000034097,ENSMUSP00000034398,ENSMUSP00000034552,…	Acsl1,Anxa1,Apc,Atp1a1,Bcl2l1,Bsg,Calr,Cat,Cd9,Cdh1,Cep57,Cstf2,Ctnna1,Ctnnb1,Cyc1,Dag1,Esrrb,Ezh2,Fdx1,Got2,Hadh,Hnrnpd,Hnrnpu,Hsp90b1,Hspa5,Hspd1,Med30,Men1,Nefl,Npm1,Nqo1,Pdpk1,Phb,Prkaca,Rab35,Safb,Setx,Spint1,Srsf6,Thrap3,Tomm20,Tpr,Uqcrfs1,Yes1
GO:0033047	regulation of mitotic sister chromatid segregation	8	61	0.0004	ENSMUSP00000022927,ENSMUSP00000047571,ENSMUSP00000062049,ENSMUSP00000078337,ENSMUSP00000081912,ENSMUSP00000109203,ENSMUSP00000117616,ENSMUSP00000119891	Apc,Atrx,Cdk5rap2,Cit,Hnrnpu,Numa1,Rad21,Tpr
GO:0042493	response to drug	35	926	0.0004	ENSMUSP00000000312,ENSMUSP00000003310,ENSMUSP00000003622,ENSMUSP00000003912,ENSMUSP00000003947,ENSMUSP00000007012,ENSMUSP00000007130,ENSMUSP00000007803,ENSMUSP00000015256,ENSMUSP00000020238,ENSMUSP00000022639,ENSMUSP00000025561,ENSMUSP00000025835,ENSMUSP00000027123,ENSMUSP00000028610,ENSMUSP00000029610,ENSMUSP00000034046,ENSMUSP00000034049,ENSMUSP00000034097,ENSMUSP00000034552,ENSMUSP00000039657,…	Acsl1,Ak4,Anxa1,Asph,Atp1a1,Atrx,Bcl2l1,Calr,Cat,Cdh1,Cpt1a,Ctnna1,Ctnnb1,Ezh2,Fdx1,Got2,Gpx1,Hadh,Hnrnpa1,Hnrnpd,Hnrnpu,Hsp90b1,Hspa5,Hspd1,Nefl,Nqo1,Phb,Ranbp2,Sdf4,Setx,Slc25a1,Slc25a13,Slc25a4,Sod2,Uqcrfs1
GO:0019637	organophosphate metabolic process	31	775	0.00043	ENSMUSP00000002603,ENSMUSP00000005826,ENSMUSP00000014698,ENSMUSP00000015256,ENSMUSP00000016396,ENSMUSP00000019323,ENSMUSP00000022268,ENSMUSP00000023210,ENSMUSP00000023608,ENSMUSP00000023677,ENSMUSP00000025385,ENSMUSP00000026324,ENSMUSP00000026459,ENSMUSP00000026495,ENSMUSP00000026743,ENSMUSP00000027503,ENSMUSP00000029666,ENSMUSP00000030432,ENSMUSP00000030830,ENSMUSP00000030882,ENSMUSP00000033662,…	Acot9,Acsl1,Ak4,Aldoa,Atp5a1,Atp5b,Atp5e,Atp5f1,Atp5j,Atp5o,Cs,Cyc1,Cycs,Dguok,Dlg1,Dtymk,Fdft1,Fdx1,H6pd,Hmgcl,Hsd17b4,Lace1,Mdh2,Papss1,Pdha1,Pdhb,Pmpcb,Scrib,Slc25a13,Uqcrc1,Uqcrh
GO:0000972	transcription-dependent tethering of RNA polymerase II gene DNA at nuclear periphery	4	7	0.00044	ENSMUSP00000048084,ENSMUSP00000063590,ENSMUSP00000068530,ENSMUSP00000128819	Nup107,Nup133,Nup155,Nup98
GO:0099132	ATP hydrolysis coupled cation transmembrane transport	8	62	0.00044	ENSMUSP00000013304,ENSMUSP00000016396,ENSMUSP00000023677,ENSMUSP00000026459,ENSMUSP00000026495,ENSMUSP00000039657,ENSMUSP00000106874,ENSMUSP00000113022	Atp1a1,Atp1a4,Atp5a1,Atp5b,Atp5e,Atp5f1,Atp5o,Atp6v0d1
GO:0006790	sulfur compound metabolic process	16	262	0.00045	ENSMUSP00000005826,ENSMUSP00000007012,ENSMUSP00000022268,ENSMUSP00000025217,ENSMUSP00000025385,ENSMUSP00000026050,ENSMUSP00000026324,ENSMUSP00000029666,ENSMUSP00000030432,ENSMUSP00000032060,ENSMUSP00000033662,ENSMUSP00000033992,ENSMUSP00000034046,ENSMUSP00000043066,ENSMUSP00000062811,ENSMUSP00000081010	Acot9,Acsl1,Cs,Gpx1,Gsr,Gsto1,Hmgcl,Hs2st1,Hscb,Hsd17b4,Hspa9,Nfu1,Papss1,Pdha1,Pdhb,Sod2
GO:0034250	positive regulation of cellular amide metabolic process	11	127	0.00045	ENSMUSP00000022734,ENSMUSP00000038135,ENSMUSP00000043355,ENSMUSP00000051092,ENSMUSP00000066516,ENSMUSP00000075067,ENSMUSP00000077612,ENSMUSP00000096549,ENSMUSP00000120414,ENSMUSP00000126192,ENSMUSP00000132735	C1qbp,Dhx9,Dnajc3,Elavl1,Hnrnpd,Khdrbs1,Npm1,Picalm,Ptbp1,Rmnd1,Ythdf2
GO:0022414	reproductive process	46	1383	0.00046	ENSMUSP00000000312,ENSMUSP00000003912,ENSMUSP00000005606,ENSMUSP00000007130,ENSMUSP00000007803,ENSMUSP00000025385,ENSMUSP00000025541,ENSMUSP00000025561,ENSMUSP00000028783,ENSMUSP00000029588,ENSMUSP00000032492,ENSMUSP00000033824,ENSMUSP00000033992,ENSMUSP00000034097,ENSMUSP00000034398,ENSMUSP00000041912,ENSMUSP00000049007,ENSMUSP00000051432,ENSMUSP00000051492,ENSMUSP00000054834,ENSMUSP00000056785,…	Aldoa,Anxa1,Atp1a4,Atrx,Bcl2l1,Bsg,Cadm1,Calr,Cd9,Cdh1,Celf1,Cep57,Cep63,Cit,Ctnna1,Ctnnb1,Dlg1,Epn1,Erf,Esrrb,Gnaq,Got2,Gsr,H2afx,Hist1h1a,Hsd17b4,Icam1,Khdrbs1,Lamp1,Larp7,Men1,Nhp2l1,Numa1,Nup107,Nup62,Pbrm1,Phb,Prkaca,Rai14,Rpl10l,Setd2,Setx,Spint1,Tbp,Tmed2,Ythdf2
GO:0007005	mitochondrion organization	20	388	0.00047	ENSMUSP00000000985,ENSMUSP00000001520,ENSMUSP00000003029,ENSMUSP00000007012,ENSMUSP00000007803,ENSMUSP00000023062,ENSMUSP00000027123,ENSMUSP00000030432,ENSMUSP00000030882,ENSMUSP00000031099,ENSMUSP00000032555,ENSMUSP00000034049,ENSMUSP00000034428,ENSMUSP00000036149,ENSMUSP00000043543,ENSMUSP00000064282,ENSMUSP00000070149,ENSMUSP00000078042,ENSMUSP00000119603,ENSMUSP00000136493	Afg3l1,Atpif1,Bcl2l1,Bloc1s2,Chchd3,Gabarapl2,Grpel1,Hmgcl,Hspd1,Lace1,Ndufb10,Oxa1l,Phb,Pmpcb,Slc25a4,Sod2,Timm44,Tomm20,Tomm22,Tomm40
GO:0043436	oxoacid metabolic process	31	781	0.00048	ENSMUSP00000004729,ENSMUSP00000005826,ENSMUSP00000010007,ENSMUSP00000019323,ENSMUSP00000020523,ENSMUSP00000022268,ENSMUSP00000022322,ENSMUSP00000022378,ENSMUSP00000022522,ENSMUSP00000023116,ENSMUSP00000024946,ENSMUSP00000025385,ENSMUSP00000025835,ENSMUSP00000026050,ENSMUSP00000026122,ENSMUSP00000028162,ENSMUSP00000029386,ENSMUSP00000029610,ENSMUSP00000029666,ENSMUSP00000033662,ENSMUSP00000034046,…	Acaa1a,Acadm,Aco2,Acsl1,Aldoa,Amacr,Cpt1a,Cs,Decr2,Ech1,Eci1,Ero1l,Etfa,Etfb,Etfdh,Gls,Glud1,Got2,Gsto1,Hadh,Hs2st1,Hsd17b4,Mdh2,P4hb,Papss1,Pdha1,Pdhb,Pex13,Ptges2,Sdhb,Tdh
GO:0030150	protein import into mitochondrial matrix	5	17	0.0005	ENSMUSP00000003029,ENSMUSP00000023062,ENSMUSP00000031099,ENSMUSP00000032555,ENSMUSP00000136493	Grpel1,Timm44,Tomm20,Tomm22,Tomm40
GO:0044087	regulation of cellular component biogenesis	33	863	0.00054	ENSMUSP00000001569,ENSMUSP00000004565,ENSMUSP00000005606,ENSMUSP00000006625,ENSMUSP00000007130,ENSMUSP00000009003,ENSMUSP00000021761,ENSMUSP00000034717,ENSMUSP00000043981,ENSMUSP00000047571,ENSMUSP00000048337,ENSMUSP00000051492,ENSMUSP00000056785,ENSMUSP00000064280,ENSMUSP00000075067,ENSMUSP00000078337,ENSMUSP00000078661,ENSMUSP00000079664,ENSMUSP00000081912,ENSMUSP00000083587,ENSMUSP00000087879,…	Apc,Cdk5rap2,Cntrob,Ctnnb1,Dag1,Dlg1,Dlg5,Epn1,Flot1,Gltscr2,Hax1,Hnrnpu,Icam1,Ift20,Kank2,Macf1,Mpp7,Npm1,Numa1,Nup62,Pecam1,Prkaca,Rala,Ralb,Rbm14,Setx,Slain2,Smcr8,Stx18,Tpr,Trim27,Vdac3,Wdr43
GO:0016999	antibiotic metabolic process	10	107	0.00056	ENSMUSP00000005826,ENSMUSP00000007012,ENSMUSP00000010007,ENSMUSP00000019323,ENSMUSP00000022268,ENSMUSP00000023116,ENSMUSP00000028610,ENSMUSP00000033662,ENSMUSP00000081010,ENSMUSP00000124523	Aco2,Cat,Cs,Cycs,Gpx1,Mdh2,Pdha1,Pdhb,Sdhb,Sod2
GO:0000380	alternative mRNA splicing, via spliceosome	5	18	0.0006	ENSMUSP00000038135,ENSMUSP00000042658,ENSMUSP00000119065,ENSMUSP00000120115,ENSMUSP00000120595	Dhx9,Hnrnpa1,Hnrnpm,Srsf1,Srsf6
GO:0006101	citrate metabolic process	6	31	0.0006	ENSMUSP00000005826,ENSMUSP00000010007,ENSMUSP00000019323,ENSMUSP00000022268,ENSMUSP00000023116,ENSMUSP00000033662	Aco2,Cs,Mdh2,Pdha1,Pdhb,Sdhb
GO:0045727	positive regulation of translation	10	108	0.0006	ENSMUSP00000022734,ENSMUSP00000038135,ENSMUSP00000043355,ENSMUSP00000066516,ENSMUSP00000075067,ENSMUSP00000077612,ENSMUSP00000096549,ENSMUSP00000120414,ENSMUSP00000126192,ENSMUSP00000132735	C1qbp,Dhx9,Dnajc3,Elavl1,Hnrnpd,Khdrbs1,Npm1,Ptbp1,Rmnd1,Ythdf2
GO:0045807	positive regulation of endocytosis	12	157	0.0006	ENSMUSP00000001569,ENSMUSP00000003912,ENSMUSP00000007216,ENSMUSP00000007803,ENSMUSP00000018875,ENSMUSP00000023629,ENSMUSP00000044004,ENSMUSP00000051092,ENSMUSP00000059033,ENSMUSP00000062030,ENSMUSP00000100862,ENSMUSP00000101622	Ap2b1,Ap2m1,Bcl2l1,Calr,Cd151,Cd63,Flot1,Hip1,Hist1h1a,Lrp1,Picalm,Pros1
GO:0050821	protein stabilization	12	157	0.0006	ENSMUSP00000001569,ENSMUSP00000003912,ENSMUSP00000025541,ENSMUSP00000027123,ENSMUSP00000033824,ENSMUSP00000034947,ENSMUSP00000043981,ENSMUSP00000059033,ENSMUSP00000075067,ENSMUSP00000099907,ENSMUSP00000113265,ENSMUSP00000119603	Calr,Flot1,Gltscr2,Gnaq,Hip1,Hspd1,Lamp1,Npm1,Phb,Ppib,Rtn4,Usp33
GO:0051050	positive regulation of transport	36	987	0.0006	ENSMUSP00000000312,ENSMUSP00000001569,ENSMUSP00000003912,ENSMUSP00000005606,ENSMUSP00000007216,ENSMUSP00000007803,ENSMUSP00000018875,ENSMUSP00000022322,ENSMUSP00000023629,ENSMUSP00000025561,ENSMUSP00000026050,ENSMUSP00000027123,ENSMUSP00000033824,ENSMUSP00000034049,ENSMUSP00000038135,ENSMUSP00000039709,ENSMUSP00000044004,ENSMUSP00000051092,ENSMUSP00000059033,ENSMUSP00000062030,ENSMUSP00000062047,…	Anxa1,Ap2b1,Ap2m1,Asph,Atpif1,Bcl2l1,Cadm1,Calr,Cd151,Cd63,Cdh1,Dhx9,Dlg1,Flot1,Glud1,Gsto1,Hip1,Hist1h1a,Hnrnpm,Hspd1,Khdrbs1,Lamp1,Lrp1,Numa1,Pcm1,Pdpk1,Picalm,Prkaca,Pros1,Ptbp1,Rtn4,Slc25a4,Stx18,Tomm70a,Tpr,Uaca
GO:0065002	intracellular protein transmembrane transport	7	47	0.0006	ENSMUSP00000003029,ENSMUSP00000020523,ENSMUSP00000023062,ENSMUSP00000027123,ENSMUSP00000031099,ENSMUSP00000032555,ENSMUSP00000136493	Grpel1,Hspd1,Pex13,Timm44,Tomm20,Tomm22,Tomm40
GO:1904589	regulation of protein import	9	86	0.0006	ENSMUSP00000000312,ENSMUSP00000018572,ENSMUSP00000038716,ENSMUSP00000046540,ENSMUSP00000056785,ENSMUSP00000062047,ENSMUSP00000117616,ENSMUSP00000120115,ENSMUSP00000129186	Akap1,Cdh1,Hnrnpm,Nup54,Nup62,Nupl1,Tomm70a,Tpr,Uaca
GO:0051292	nuclear pore complex assembly	4	8	0.00061	ENSMUSP00000063590,ENSMUSP00000068530,ENSMUSP00000099907,ENSMUSP00000105174	Nup107,Nup93,Nup98,Rtn4
GO:0098532	histone H3-K27 trimethylation	4	8	0.00061	ENSMUSP00000044395,ENSMUSP00000045816,ENSMUSP00000057308,ENSMUSP00000080419	Ezh2,Hist1h1c,Hist1h1d,Hist1h1e
GO:0009124	nucleoside monophosphate biosynthetic process	10	109	0.00062	ENSMUSP00000014698,ENSMUSP00000015256,ENSMUSP00000016396,ENSMUSP00000023210,ENSMUSP00000023608,ENSMUSP00000023677,ENSMUSP00000026459,ENSMUSP00000026495,ENSMUSP00000084846,ENSMUSP00000113022	Aldoa,Atp5a1,Atp5b,Atp5e,Atp5f1,Atp5j,Atp5o,Cyc1,Dguok,Slc25a13
GO:1901564	organonitrogen compound metabolic process	111	4480	0.00065	ENSMUSP00000000312,ENSMUSP00000001520,ENSMUSP00000002064,ENSMUSP00000002603,ENSMUSP00000003310,ENSMUSP00000005606,ENSMUSP00000005826,ENSMUSP00000006625,ENSMUSP00000007012,ENSMUSP00000014698,ENSMUSP00000015256,ENSMUSP00000016396,ENSMUSP00000019268,ENSMUSP00000019323,ENSMUSP00000020238,ENSMUSP00000020382,ENSMUSP00000021761,ENSMUSP00000022268,ENSMUSP00000022322,ENSMUSP00000022378,ENSMUSP00000022522,…	Acadm,Acot9,Acsl1,Actl6a,Afg3l1,Ak4,Aldoa,Anxa1,Asph,Atp5a1,Atp5b,Atp5e,Atp5f1,Atp5j,Atp5o,Atpif1,Blvra,C1qbp,Capn1,Cat,Ccdc115,Cdh1,Cit,Cln5,Cpt1a,Cs,Cyc1,Cycs,Dag1,Ddost,Dguok,Dlg1,Dnajc3,Dtymk,Eed,Ercc2,Erlin2,Ero1l,Ezh2,Fam63a,Fbl,Fdx1,Fech,Fkbp8,Ganab,Gca,Gls,Glud1,Got2,Gpx1,Gsr,Gsto1,Gtf2h3,Gtf3c4,H6pd,Hccs,Hist1h1c,Hist1h1d,Hist1h1e,Hmgcl,Hs2st1,Hscb,Hsd17b4,Hsp90b1,Hspa5,Hspa9,Ing5,Klhl12…
GO:0051173	positive regulation of nitrogen compound metabolic process	78	2866	0.00071	ENSMUSP00000000312,ENSMUSP00000001042,ENSMUSP00000001569,ENSMUSP00000004565,ENSMUSP00000006625,ENSMUSP00000007012,ENSMUSP00000007130,ENSMUSP00000007803,ENSMUSP00000021085,ENSMUSP00000022734,ENSMUSP00000022927,ENSMUSP00000025486,ENSMUSP00000026446,ENSMUSP00000027123,ENSMUSP00000027131,ENSMUSP00000027505,ENSMUSP00000028162,ENSMUSP00000033873,ENSMUSP00000034046,ENSMUSP00000038135,ENSMUSP00000042204,…	Acsl1,Apc,Arid3b,Asph,Atad2,Atpif1,Atrx,Bcl2l1,Bloc1s2,C1qbp,Cdh1,Cdk5rap2,Cnot7,Cnpy2,Ctnnb1,Cycs,Dag1,Dhx9,Diablo,Dlg1,Dnajc3,Eed,Elavl1,Ercc2,Erlin2,Esrrb,Ezh2,Flot1,Gltscr2,Hax1,Hip1,Hnrnpa2b1,Hnrnpd,Hnrnpu,Hspa5,Hspd1,Icam1,Ilf2,Ing5,Khdrbs1,Lmnb1,Lrp1,Med30,Men1,Npm1,Nptn,Nsf,Nup62,Nup85,Nup98,Pacsin3,Pbrm1,Pdpk1,Pecam1,Phb,Picalm,Prpf19,Ptbp1,Ptges2,Rad21,Ralb,Rbm14,Rbmxl1,Rmnd1,Safb,Setx,…
GO:0032501	multicellular organismal process	138	5888	0.00072	ENSMUSP00000000312,ENSMUSP00000001569,ENSMUSP00000002603,ENSMUSP00000003912,ENSMUSP00000003964,ENSMUSP00000005606,ENSMUSP00000007007,ENSMUSP00000007012,ENSMUSP00000007130,ENSMUSP00000007803,ENSMUSP00000009003,ENSMUSP00000013304,ENSMUSP00000014698,ENSMUSP00000018875,ENSMUSP00000020523,ENSMUSP00000020930,ENSMUSP00000021761,ENSMUSP00000022322,ENSMUSP00000022378,ENSMUSP00000022469,ENSMUSP00000022577,…	Acadm,Aco2,Actl6a,Ak4,Aldoa,Anxa1,Ap2b1,Apc,Arid3b,Asph,Atp1a1,Atp1a4,Atp5b,Atp6v0d1,Atpif1,Atrx,Bcl2l1,Bloc1s2,Bsg,Cadm1,Calr,Capn1,Cat,Cbfa2t2,Cd9,Cdh1,Cdk5rap2,Celf1,Cep57,Cit,Cln5,Ctnna1,Ctnnb1,Cyth2,Dag1,Dguok,Dlg1,Dlg5,Dst,Eed,Epn1,Ercc2,Erf,Ero1l,Esrrb,Ezh2,Fam3c,Fech,Fkbp8,Flot1,Gls,Glud1,Gna13,Gnaq,Gnb1,Got2,Gpx1,Gsr,Gys1,H2afx,Hist1h1a,Hist1h1b,Hmgcl,Hnrnpd,Hnrnpu,Hs2st1,Hsd17b4,Hspa5,H…
GO:1901135	carbohydrate derivative metabolic process	33	882	0.00075	ENSMUSP00000002603,ENSMUSP00000005826,ENSMUSP00000014698,ENSMUSP00000015256,ENSMUSP00000016396,ENSMUSP00000022268,ENSMUSP00000023210,ENSMUSP00000023453,ENSMUSP00000023608,ENSMUSP00000023677,ENSMUSP00000025385,ENSMUSP00000026324,ENSMUSP00000026459,ENSMUSP00000026495,ENSMUSP00000026743,ENSMUSP00000027503,ENSMUSP00000029666,ENSMUSP00000030432,ENSMUSP00000030538,ENSMUSP00000030830,ENSMUSP00000030882,…	Acot9,Acsl1,Ak4,Aldoa,Atp5a1,Atp5b,Atp5e,Atp5f1,Atp5j,Atp5o,Cs,Cyc1,Cycs,Ddost,Dguok,Dlg1,Dtymk,Ganab,H6pd,Hmgcl,Hs2st1,Hsd17b4,Lace1,Papss1,Pdha1,Pdhb,Pmpcb,Scrib,Sdf2l1,Slc25a13,Uggt1,Uqcrc1,Uqcrh
GO:0007275	multicellular organism development	113	4603	0.00078	ENSMUSP00000000312,ENSMUSP00000001569,ENSMUSP00000002603,ENSMUSP00000003912,ENSMUSP00000003964,ENSMUSP00000005606,ENSMUSP00000007007,ENSMUSP00000007012,ENSMUSP00000007130,ENSMUSP00000007803,ENSMUSP00000009003,ENSMUSP00000013304,ENSMUSP00000014698,ENSMUSP00000018875,ENSMUSP00000020523,ENSMUSP00000020930,ENSMUSP00000022322,ENSMUSP00000022378,ENSMUSP00000022577,ENSMUSP00000022639,ENSMUSP00000022721,…	Acadm,Aco2,Actl6a,Ak4,Anxa1,Ap2b1,Apc,Arid3b,Asph,Atp5b,Atp6v0d1,Atpif1,Atrx,Bcl2l1,Bloc1s2,Bsg,Cadm1,Calr,Capn1,Cat,Cbfa2t2,Cd9,Cdh1,Cdk5rap2,Cit,Cln5,Ctnna1,Ctnnb1,Cyth2,Dag1,Dguok,Dlg1,Dlg5,Dst,Eed,Epn1,Ercc2,Erf,Ero1l,Esrrb,Ezh2,Fam3c,Fech,Fkbp8,Flot1,Glud1,Gna13,Gnaq,Gnb1,Got2,Gpx1,Gys1,H2afx,Hist1h1b,Hmgcl,Hnrnpd,Hnrnpu,Hs2st1,Hsd17b4,Hspa5,Hspa9,Hspd1,Icam1,Ifitm2,Ift20,Klhl12,Lrp1,Macf1,M…
GO:0030100	regulation of endocytosis	15	248	0.00081	ENSMUSP00000001569,ENSMUSP00000003912,ENSMUSP00000007216,ENSMUSP00000007803,ENSMUSP00000018875,ENSMUSP00000023629,ENSMUSP00000030986,ENSMUSP00000044004,ENSMUSP00000051092,ENSMUSP00000059033,ENSMUSP00000062030,ENSMUSP00000099364,ENSMUSP00000100862,ENSMUSP00000101622,ENSMUSP00000106981	Ap2b1,Ap2m1,Bcl2l1,Calr,Cd151,Cd63,Flot1,Hip1,Hist1h1a,Lrp1,Lrpap1,Nsf,Pacsin3,Picalm,Pros1
GO:0044282	small molecule catabolic process	16	279	0.00083	ENSMUSP00000004729,ENSMUSP00000020523,ENSMUSP00000022322,ENSMUSP00000022522,ENSMUSP00000024946,ENSMUSP00000025385,ENSMUSP00000025835,ENSMUSP00000029386,ENSMUSP00000029610,ENSMUSP00000034097,ENSMUSP00000034866,ENSMUSP00000042351,ENSMUSP00000061227,ENSMUSP00000066092,ENSMUSP00000072483,ENSMUSP00000110158	Acaa1a,Acadm,Cpt1a,Ech1,Eci1,Etfa,Etfb,Etfdh,Gls,Glud1,Got2,Hadh,Hsd17b4,Pex13,Pgm2,Tdh
GO:0006338	chromatin remodeling	10	114	0.00085	ENSMUSP00000007130,ENSMUSP00000020109,ENSMUSP00000021818,ENSMUSP00000029214,ENSMUSP00000058149,ENSMUSP00000097809,ENSMUSP00000099422,ENSMUSP00000099658,ENSMUSP00000107727,ENSMUSP00000109203	Actl6a,Actr6,Atrx,Cenpp,Ctnnb1,Men1,Pbrm1,Rbbp4,Smarce1,Ttf1
GO:0009168	purine ribonucleoside monophosphate biosynthetic process	9	91	0.00085	ENSMUSP00000015256,ENSMUSP00000016396,ENSMUSP00000023210,ENSMUSP00000023608,ENSMUSP00000023677,ENSMUSP00000026459,ENSMUSP00000026495,ENSMUSP00000084846,ENSMUSP00000113022	Aldoa,Atp5a1,Atp5b,Atp5e,Atp5f1,Atp5j,Atp5o,Cyc1,Slc25a13
GO:0061024	membrane organization	24	548	0.00085	ENSMUSP00000001520,ENSMUSP00000001569,ENSMUSP00000002603,ENSMUSP00000007216,ENSMUSP00000007803,ENSMUSP00000018875,ENSMUSP00000023062,ENSMUSP00000030797,ENSMUSP00000032492,ENSMUSP00000032555,ENSMUSP00000034049,ENSMUSP00000051092,ENSMUSP00000064280,ENSMUSP00000064282,ENSMUSP00000070149,ENSMUSP00000078042,ENSMUSP00000081142,ENSMUSP00000099907,ENSMUSP00000105174,ENSMUSP00000106981,ENSMUSP00000107851,…	Afg3l1,Ap2b1,Ap2m1,Atpif1,Bcl2l1,Bloc1s2,Cd9,Chchd3,Dlg1,Flot1,Klhl12,Nup155,Nup93,Pacsin3,Picalm,Rtn4,Scrib,Slc25a4,Stx18,Tardbp,Tomm20,Tomm22,Tomm40,Vamp3
GO:0044260	cellular macromolecule metabolic process	125	5233	0.00087	ENSMUSP00000001042,ENSMUSP00000001520,ENSMUSP00000003310,ENSMUSP00000003964,ENSMUSP00000005606,ENSMUSP00000006625,ENSMUSP00000007007,ENSMUSP00000007130,ENSMUSP00000007216,ENSMUSP00000014698,ENSMUSP00000018875,ENSMUSP00000019323,ENSMUSP00000020238,ENSMUSP00000020382,ENSMUSP00000020877,ENSMUSP00000021761,ENSMUSP00000022378,ENSMUSP00000022577,ENSMUSP00000022721,ENSMUSP00000022734,ENSMUSP00000022927,…	Acadm,Actl6a,Afg3l1,Anxa1,Ap2b1,Ap2m1,Arid3b,Asph,Atad2,Atrx,Brd2,C1qbp,Capn1,Cat,Cbfa2t2,Cbx3,Ccdc115,Cd9,Cep63,Chchd3,Cit,Cln5,Cltc,Cnot7,Ctnnb1,Ddost,Dguok,Dhx9,Dido1,Dnajc3,Eed,Ercc2,Erf,Erlin2,Ero1l,Esrrb,Ezh2,Fam63a,Fbl,Fkbp8,Ganab,Gltscr2,Gpx1,Gtf2h3,Gtf3c4,Gys1,H2afx,Hccs,Hip1,Hist1h1c,Hist1h1d,Hist1h1e,Hnrnpa2b1,Hnrnpd,Hnrnpu,Hs2st1,Hsp90b1,Hspa5,Hspa9,Hspd1,Ilf2,Ing5,Kank2,Khdrbs1,Klhl1…
GO:0070208	protein heterotrimerization	5	20	0.00087	ENSMUSP00000025541,ENSMUSP00000030940,ENSMUSP00000038716,ENSMUSP00000046540,ENSMUSP00000056785	Gnaq,Gnb1,Nup54,Nup62,Nupl1
GO:1902074	response to salt	5	20	0.00087	ENSMUSP00000022639,ENSMUSP00000025486,ENSMUSP00000042658,ENSMUSP00000097747,ENSMUSP00000132735	Hnrnpa1,Hnrnpd,Hspa5,Lmnb1,Nefl
GO:0006351	transcription, DNA-templated	58	1960	0.0009	ENSMUSP00000001042,ENSMUSP00000006625,ENSMUSP00000007130,ENSMUSP00000020382,ENSMUSP00000020877,ENSMUSP00000021761,ENSMUSP00000022927,ENSMUSP00000027505,ENSMUSP00000029214,ENSMUSP00000031333,ENSMUSP00000031862,ENSMUSP00000033673,ENSMUSP00000034415,ENSMUSP00000034717,ENSMUSP00000038135,ENSMUSP00000041912,ENSMUSP00000042204,ENSMUSP00000042265,ENSMUSP00000043087,ENSMUSP00000043566,ENSMUSP00000043691,…	Actl6a,Arid3b,Atad2,Atrx,Brd2,C1qbp,Cbfa2t2,Cbx3,Chchd3,Cnot7,Ctnnb1,Dhx9,Dido1,Eed,Ercc2,Erf,Esrrb,Ezh2,Gtf2h3,Gtf3c4,Hip1,Hnrnpd,Hnrnpu,Ilf2,Ing5,Kank2,Khdrbs1,Med30,Men1,Nono,Npm1,Nup62,Pbrm1,Pdpk1,Phrf1,Polr1e,Polr2f,Rad21,Rbbp4,Rbm14,Rbmxl1,Safb,Sap18,Scaf1,Setd2,Setx,Smcr8,Son,Taf1d,Tardbp,Tbp,Tcof1,Thrap3,Trim27,Ttf1,Twistnb,Wdr43,Yeats4
GO:0007006	mitochondrial membrane organization	9	92	0.0009	ENSMUSP00000001520,ENSMUSP00000007803,ENSMUSP00000023062,ENSMUSP00000032555,ENSMUSP00000034049,ENSMUSP00000064282,ENSMUSP00000070149,ENSMUSP00000078042,ENSMUSP00000136493	Afg3l1,Atpif1,Bcl2l1,Bloc1s2,Chchd3,Slc25a4,Tomm20,Tomm22,Tomm40
GO:0051223	regulation of protein transport	27	661	0.0009	ENSMUSP00000000312,ENSMUSP00000005606,ENSMUSP00000018572,ENSMUSP00000021761,ENSMUSP00000022322,ENSMUSP00000025561,ENSMUSP00000025835,ENSMUSP00000027123,ENSMUSP00000029610,ENSMUSP00000038135,ENSMUSP00000038716,ENSMUSP00000039709,ENSMUSP00000044004,ENSMUSP00000045216,ENSMUSP00000045361,ENSMUSP00000046540,ENSMUSP00000051092,ENSMUSP00000056785,ENSMUSP00000062047,ENSMUSP00000064282,ENSMUSP00000077273,…	Akap1,Anxa1,Asph,Atpif1,Cadm1,Cdh1,Cpt1a,Dhx9,Glud1,Hadh,Hnrnpm,Hspd1,Lrp1,Nup54,Nup62,Nupl1,Parl,Pcm1,Picalm,Prkaca,Ptbp1,Setd2,Slc16a1,Tomm70a,Tpr,Trim27,Uaca
GO:0071453	cellular response to oxygen levels	11	140	0.0009	ENSMUSP00000013304,ENSMUSP00000022378,ENSMUSP00000026122,ENSMUSP00000030940,ENSMUSP00000042918,ENSMUSP00000043981,ENSMUSP00000068594,ENSMUSP00000075067,ENSMUSP00000101453,ENSMUSP00000115011,ENSMUSP00000131976	Atp6v0d1,Ccdc115,Ero1l,Gltscr2,Gnb1,Hp1bp3,Hyou1,Npm1,P4hb,Slc29a1,Tbl2
GO:0019752	carboxylic acid metabolic process	29	738	0.00091	ENSMUSP00000004729,ENSMUSP00000005826,ENSMUSP00000010007,ENSMUSP00000019323,ENSMUSP00000020523,ENSMUSP00000022268,ENSMUSP00000022322,ENSMUSP00000022378,ENSMUSP00000022522,ENSMUSP00000023116,ENSMUSP00000024946,ENSMUSP00000025385,ENSMUSP00000025835,ENSMUSP00000026050,ENSMUSP00000026122,ENSMUSP00000028162,ENSMUSP00000029386,ENSMUSP00000029610,ENSMUSP00000033662,ENSMUSP00000034046,ENSMUSP00000034097,…	Acaa1a,Acadm,Aco2,Acsl1,Aldoa,Amacr,Cpt1a,Cs,Decr2,Ech1,Eci1,Ero1l,Etfa,Etfb,Etfdh,Gls,Glud1,Got2,Gsto1,Hadh,Hsd17b4,Mdh2,P4hb,Pdha1,Pdhb,Pex13,Ptges2,Sdhb,Tdh
GO:0043462	regulation of ATPase activity	8	71	0.00091	ENSMUSP00000000985,ENSMUSP00000020775,ENSMUSP00000029773,ENSMUSP00000031099,ENSMUSP00000038135,ENSMUSP00000047571,ENSMUSP00000062811,ENSMUSP00000064282	Atpif1,Cnn3,Dhx9,Dynll2,Grpel1,Hnrnpu,Hscb,Oxa1l
GO:0051493	regulation of cytoskeleton organization	22	484	0.00099	ENSMUSP00000003310,ENSMUSP00000006625,ENSMUSP00000007130,ENSMUSP00000021761,ENSMUSP00000034717,ENSMUSP00000037000,ENSMUSP00000044004,ENSMUSP00000047571,ENSMUSP00000056785,ENSMUSP00000062049,ENSMUSP00000064280,ENSMUSP00000075067,ENSMUSP00000078337,ENSMUSP00000078661,ENSMUSP00000079664,ENSMUSP00000081912,ENSMUSP00000083587,ENSMUSP00000095392,ENSMUSP00000099475,ENSMUSP00000115871,ENSMUSP00000117616,…	Apc,Cdk5rap2,Cit,Cltc,Ctnnb1,Dlg1,Dst,Hax1,Hnrnpu,Icam1,Kank2,Lrp1,Mcph1,Npm1,Numa1,Nup62,Pecam1,Ranbp2,Rbm14,Slain2,Tpr,Trim27
GO:0034976	response to endoplasmic reticulum stress	13	196	0.001	ENSMUSP00000001569,ENSMUSP00000020238,ENSMUSP00000022378,ENSMUSP00000022734,ENSMUSP00000023453,ENSMUSP00000026122,ENSMUSP00000028683,ENSMUSP00000033873,ENSMUSP00000037930,ENSMUSP00000068594,ENSMUSP00000076521,ENSMUSP00000097747,ENSMUSP00000115011	Dnajc3,Erlin2,Ero1l,Flot1,Hsp90b1,Hspa5,Hyou1,P4hb,Pdia3,Pdia4,Sdf2l1,Tbl2,Uggt1
GO:0098534	centriole assembly	5	21	0.001	ENSMUSP00000006625,ENSMUSP00000056785,ENSMUSP00000090651,ENSMUSP00000091306,ENSMUSP00000119891	Cdk5rap2,Cep63,Cntrob,Nup62,Rbm14
GO:0001889	liver development	11	144	0.0011	ENSMUSP00000007012,ENSMUSP00000023116,ENSMUSP00000025561,ENSMUSP00000030432,ENSMUSP00000072483,ENSMUSP00000075067,ENSMUSP00000080419,ENSMUSP00000083073,ENSMUSP00000102559,ENSMUSP00000120595,ENSMUSP00000132735	Acadm,Aco2,Ak4,Anxa1,Cadm1,Ezh2,Hmgcl,Hnrnpd,Npm1,Sod2,Srsf1
GO:0009650	UV protection	4	10	0.0011	ENSMUSP00000028610,ENSMUSP00000053175,ENSMUSP00000054380,ENSMUSP00000081010	Cat,Ercc2,Gpx1,Sdf4
GO:0097305	response to alcohol	14	228	0.0011	ENSMUSP00000000312,ENSMUSP00000003947,ENSMUSP00000007012,ENSMUSP00000007130,ENSMUSP00000007803,ENSMUSP00000022639,ENSMUSP00000028610,ENSMUSP00000034097,ENSMUSP00000034552,ENSMUSP00000049007,ENSMUSP00000053175,ENSMUSP00000119603,ENSMUSP00000130626,ENSMUSP00000132735	Bcl2l1,Cat,Cdh1,Ctnna1,Ctnnb1,Dag1,Fdx1,Got2,Hnrnpd,Nefl,Nqo1,Phb,Sdf4,Sod2
GO:0000278	mitotic cell cycle	21	457	0.0012	ENSMUSP00000003310,ENSMUSP00000007803,ENSMUSP00000025421,ENSMUSP00000031492,ENSMUSP00000034398,ENSMUSP00000037000,ENSMUSP00000043981,ENSMUSP00000048101,ENSMUSP00000056785,ENSMUSP00000062049,ENSMUSP00000066492,ENSMUSP00000078337,ENSMUSP00000081912,ENSMUSP00000090651,ENSMUSP00000099475,ENSMUSP00000105709,ENSMUSP00000105833,ENSMUSP00000109671,ENSMUSP00000116313,ENSMUSP00000117616,ENSMUSP00000119891	Apc,Bcl2l1,Calm1,Cdk5rap2,Cep57,Cit,Cltc,Cntrob,Esrrb,Gltscr2,Mcph1,Numa1,Nup214,Nup62,Nup88,Rab35,Ranbp2,Seh1l,Setd2,Son,Tpr
GO:0046605	regulation of centrosome cycle	7	54	0.0012	ENSMUSP00000003310,ENSMUSP00000006625,ENSMUSP00000007130,ENSMUSP00000037000,ENSMUSP00000056785,ENSMUSP00000075067,ENSMUSP00000119891	Cdk5rap2,Ctnnb1,Mcph1,Npm1,Nup62,Ranbp2,Rbm14
GO:0006626	protein targeting to mitochondrion	7	55	0.0013	ENSMUSP00000003029,ENSMUSP00000023062,ENSMUSP00000027123,ENSMUSP00000030882,ENSMUSP00000031099,ENSMUSP00000032555,ENSMUSP00000136493	Grpel1,Hspd1,Pmpcb,Timm44,Tomm20,Tomm22,Tomm40
GO:0090068	positive regulation of cell cycle process	14	231	0.0013	ENSMUSP00000003310,ENSMUSP00000005606,ENSMUSP00000022927,ENSMUSP00000025486,ENSMUSP00000025561,ENSMUSP00000029588,ENSMUSP00000047571,ENSMUSP00000056785,ENSMUSP00000062049,ENSMUSP00000075067,ENSMUSP00000081912,ENSMUSP00000099815,ENSMUSP00000109203,ENSMUSP00000117616	Anxa1,Atrx,Cit,Hnrnpu,Larp7,Lmnb1,Npm1,Numa1,Nup62,Pkp4,Prkaca,Rad21,Ranbp2,Tpr
GO:0006446	regulation of translational initiation	7	56	0.0014	ENSMUSP00000019859,ENSMUSP00000022734,ENSMUSP00000025484,ENSMUSP00000066516,ENSMUSP00000075067,ENSMUSP00000117616,ENSMUSP00000120414	Dnajc3,Fech,Gle1,Khdrbs1,Npm1,Tpr,Ythdf2
GO:0045930	negative regulation of mitotic cell cycle	13	204	0.0014	ENSMUSP00000002603,ENSMUSP00000007130,ENSMUSP00000007803,ENSMUSP00000022623,ENSMUSP00000022927,ENSMUSP00000034717,ENSMUSP00000037000,ENSMUSP00000043981,ENSMUSP00000064280,ENSMUSP00000078337,ENSMUSP00000080419,ENSMUSP00000109203,ENSMUSP00000117616	Apc,Atrx,Bcl2l1,Ctnnb1,Dlg1,Ezh2,Gltscr2,Kank2,Mcph1,Rad21,Scrib,Tpr,Trim35
GO:0051262	protein tetramerization	11	148	0.0014	ENSMUSP00000000985,ENSMUSP00000007012,ENSMUSP00000028610,ENSMUSP00000030432,ENSMUSP00000038716,ENSMUSP00000046540,ENSMUSP00000064282,ENSMUSP00000072483,ENSMUSP00000084846,ENSMUSP00000093393,ENSMUSP00000110158	Acadm,Aldoa,Atpif1,Cat,Gls,Hmgcl,Nup54,Nupl1,Oxa1l,Pdss2,Sod2
GO:0009888	tissue development	49	1599	0.0015	ENSMUSP00000000312,ENSMUSP00000002603,ENSMUSP00000003912,ENSMUSP00000005606,ENSMUSP00000007130,ENSMUSP00000009003,ENSMUSP00000020930,ENSMUSP00000025385,ENSMUSP00000025561,ENSMUSP00000025835,ENSMUSP00000026446,ENSMUSP00000028583,ENSMUSP00000028610,ENSMUSP00000028783,ENSMUSP00000029773,ENSMUSP00000041912,ENSMUSP00000043066,ENSMUSP00000043087,ENSMUSP00000047571,ENSMUSP00000048084,ENSMUSP00000049528,…	Acadm,Anxa1,Apc,Atrx,Bsg,Calr,Cat,Cbfa2t2,Cd151,Cd63,Cdh1,Cep63,Cnn3,Cnpy2,Cpt1a,Ctnnb1,Dag1,Dlg1,Dlg5,Ercc2,Erf,Ezh2,Fkbp8,Gna13,Gpx1,Hnrnpu,Hs2st1,Hsd17b4,Icam1,Ift20,Klhl12,Lin7c,Macf1,Men1,Nup133,Nup93,Pbrm1,Pdpk1,Pecam1,Prkaca,Rala,Rbbp6,Rtn4,Scrib,Setd2,Sipa1l3,Spint1,Tcof1,Tmed2
GO:0034329	cell junction assembly	9	100	0.0015	ENSMUSP00000000312,ENSMUSP00000007130,ENSMUSP00000032492,ENSMUSP00000049007,ENSMUSP00000064280,ENSMUSP00000087879,ENSMUSP00000099815,ENSMUSP00000099991,ENSMUSP00000111535	Cd9,Cdh1,Ctnna1,Ctnnb1,Dlg1,Dlg5,Mpp7,Pdpk1,Pkp4
GO:0051336	regulation of hydrolase activity	38	1128	0.0015	ENSMUSP00000000312,ENSMUSP00000000985,ENSMUSP00000002603,ENSMUSP00000003310,ENSMUSP00000007803,ENSMUSP00000020238,ENSMUSP00000020775,ENSMUSP00000020930,ENSMUSP00000025541,ENSMUSP00000025561,ENSMUSP00000027123,ENSMUSP00000027131,ENSMUSP00000028783,ENSMUSP00000029773,ENSMUSP00000031099,ENSMUSP00000038135,ENSMUSP00000044004,ENSMUSP00000047571,ENSMUSP00000051092,ENSMUSP00000054834,ENSMUSP00000058149,…	Anxa1,Asph,Atpif1,Bcl2l1,Cdh1,Cnn3,Cycs,Dhx9,Diablo,Dynll2,Ezh2,Gna13,Gnaq,Gpx1,Grpel1,Hip1,Hnrnpu,Hscb,Hsp90b1,Hspd1,Icam1,Lrp1,Lxn,Men1,Npm1,Oxa1l,Pdpk1,Pecam1,Picalm,Pkp4,Ranbp2,Scrib,Sipa1l1,Sipa1l3,Slc39a10,Spint1,Tmed2,Uaca
GO:1903829	positive regulation of cellular protein localization	16	297	0.0015	ENSMUSP00000000312,ENSMUSP00000005606,ENSMUSP00000018875,ENSMUSP00000039709,ENSMUSP00000044004,ENSMUSP00000056785,ENSMUSP00000062047,ENSMUSP00000064280,ENSMUSP00000075067,ENSMUSP00000077273,ENSMUSP00000078337,ENSMUSP00000081912,ENSMUSP00000099907,ENSMUSP00000099991,ENSMUSP00000117616,ENSMUSP00000120115	Ap2b1,Apc,Asph,Cdh1,Dlg1,Hnrnpm,Lrp1,Npm1,Numa1,Nup62,Pcm1,Pdpk1,Prkaca,Rtn4,Tpr,Uaca
GO:0007043	cell-cell junction assembly	7	58	0.0017	ENSMUSP00000000312,ENSMUSP00000032492,ENSMUSP00000049007,ENSMUSP00000064280,ENSMUSP00000087879,ENSMUSP00000099815,ENSMUSP00000111535	Cd9,Cdh1,Ctnna1,Dlg1,Dlg5,Mpp7,Pkp4
GO:0016571	histone methylation	8	79	0.0017	ENSMUSP00000037613,ENSMUSP00000044395,ENSMUSP00000045816,ENSMUSP00000057308,ENSMUSP00000058149,ENSMUSP00000080419,ENSMUSP00000102853,ENSMUSP00000116313	Eed,Ezh2,Fbl,Hist1h1c,Hist1h1d,Hist1h1e,Men1,Setd2
GO:0040029	regulation of gene expression, epigenetic	11	153	0.0017	ENSMUSP00000007130,ENSMUSP00000021761,ENSMUSP00000038135,ENSMUSP00000039133,ENSMUSP00000043691,ENSMUSP00000047571,ENSMUSP00000051432,ENSMUSP00000080419,ENSMUSP00000081010,ENSMUSP00000102853,ENSMUSP00000110103	Atad2,Ctnnb1,Dhx9,Eed,Ezh2,Gpx1,H2afx,Hnrnpa2b1,Hnrnpu,Trim27,Ythdc1
GO:0048869	cellular developmental process	90	3545	0.0017	ENSMUSP00000000312,ENSMUSP00000001569,ENSMUSP00000002603,ENSMUSP00000003912,ENSMUSP00000005606,ENSMUSP00000007012,ENSMUSP00000007130,ENSMUSP00000007803,ENSMUSP00000014698,ENSMUSP00000020523,ENSMUSP00000020930,ENSMUSP00000022378,ENSMUSP00000022639,ENSMUSP00000022721,ENSMUSP00000025217,ENSMUSP00000025385,ENSMUSP00000025484,ENSMUSP00000025541,ENSMUSP00000025561,ENSMUSP00000025835,ENSMUSP00000025963,…	Acadm,Anxa1,Apc,Atpif1,Atrx,Bcl2l1,Bloc1s2,Cadm1,Calr,Cbfa2t2,Cd63,Cd9,Cdh1,Cdk5rap2,Celf1,Cep57,Cep63,Cit,Cln5,Cnn3,Cpt1a,Ctnna1,Ctnnb1,Cyth2,Dag1,Dguok,Dlg5,Dst,Dtymk,Ercc2,Erf,Ero1l,Esrrb,Ezh2,Fech,Fkbp8,Flot1,Gna13,Gnaq,Gpx1,H2afx,Hip1,Hnrnpd,Hnrnpu,Hsd17b4,Hspa5,Hspa9,Icam1,Ift20,Klhl12,Lrp1,Lrrc34,Men1,Nefl,Noc3l,Npm1,Nptn,Nup133,Nup62,Nup93,Pbrm1,Pcm1,Pdpk1,Pecam1,Pex13,Picalm,Prkaca,Prpf1…
GO:1903047	mitotic cell cycle process	19	404	0.0019	ENSMUSP00000003310,ENSMUSP00000007803,ENSMUSP00000025421,ENSMUSP00000031492,ENSMUSP00000034398,ENSMUSP00000037000,ENSMUSP00000043981,ENSMUSP00000056785,ENSMUSP00000062049,ENSMUSP00000078337,ENSMUSP00000081912,ENSMUSP00000090651,ENSMUSP00000099475,ENSMUSP00000105709,ENSMUSP00000105833,ENSMUSP00000109671,ENSMUSP00000116313,ENSMUSP00000117616,ENSMUSP00000119891	Apc,Bcl2l1,Calm1,Cdk5rap2,Cep57,Cit,Cltc,Cntrob,Esrrb,Gltscr2,Mcph1,Numa1,Nup62,Rab35,Ranbp2,Seh1l,Setd2,Son,Tpr
GO:0061077	chaperone-mediated protein folding	7	60	0.002	ENSMUSP00000003912,ENSMUSP00000022378,ENSMUSP00000027123,ENSMUSP00000034947,ENSMUSP00000074724,ENSMUSP00000076521,ENSMUSP00000114069	Calr,Ero1l,Fkbp8,Hspd1,Hspe1,Pdia4,Ppib
GO:0099131	ATP hydrolysis coupled ion transmembrane transport	7	60	0.002	ENSMUSP00000013304,ENSMUSP00000016396,ENSMUSP00000023677,ENSMUSP00000026459,ENSMUSP00000026495,ENSMUSP00000039657,ENSMUSP00000106874	Atp1a1,Atp1a4,Atp5a1,Atp5b,Atp5e,Atp5o,Atp6v0d1
GO:0006417	regulation of translation	16	307	0.0021	ENSMUSP00000003912,ENSMUSP00000019859,ENSMUSP00000022734,ENSMUSP00000025484,ENSMUSP00000038135,ENSMUSP00000043355,ENSMUSP00000066516,ENSMUSP00000075067,ENSMUSP00000077612,ENSMUSP00000096549,ENSMUSP00000117304,ENSMUSP00000117616,ENSMUSP00000120414,ENSMUSP00000126192,ENSMUSP00000132735,ENSMUSP00000135476	C1qbp,Calr,Cnot7,Dhx9,Dnajc3,Elavl1,Fech,Gle1,Hnrnpd,Khdrbs1,Npm1,Ptbp1,Rmnd1,Tcof1,Tpr,Ythdf2
GO:0031647	regulation of protein stability	14	245	0.0021	ENSMUSP00000001569,ENSMUSP00000003912,ENSMUSP00000025541,ENSMUSP00000027123,ENSMUSP00000033824,ENSMUSP00000034947,ENSMUSP00000043981,ENSMUSP00000046856,ENSMUSP00000059033,ENSMUSP00000075067,ENSMUSP00000077273,ENSMUSP00000099907,ENSMUSP00000113265,ENSMUSP00000119603	Asph,Calr,Flot1,Gltscr2,Gnaq,Hip1,Hspd1,Lamp1,Lss,Npm1,Phb,Ppib,Rtn4,Usp33
GO:0044248	cellular catabolic process	42	1321	0.0021	ENSMUSP00000002064,ENSMUSP00000003310,ENSMUSP00000004729,ENSMUSP00000020238,ENSMUSP00000020523,ENSMUSP00000022322,ENSMUSP00000022522,ENSMUSP00000022734,ENSMUSP00000023453,ENSMUSP00000024946,ENSMUSP00000025385,ENSMUSP00000025835,ENSMUSP00000025891,ENSMUSP00000026050,ENSMUSP00000028610,ENSMUSP00000029386,ENSMUSP00000029610,ENSMUSP00000033873,ENSMUSP00000034046,ENSMUSP00000034097,ENSMUSP00000034428,…	Acaa1a,Acadm,Acsl1,Aldoa,Amacr,Blvra,Capn1,Cat,Ccdc115,Cltc,Cnot7,Cpt1a,Dnajc3,Ech1,Eci1,Erlin2,Etfa,Etfb,Etfdh,Gabarapl2,Gls,Glud1,Got2,Gpx1,Gsto1,Hadh,Hsd17b4,Hsp90b1,Hspa5,Lace1,Lnpep,Pex13,Prpf19,Ptbp1,Ranbp2,Rbbp6,Sdf2l1,Smcr8,Tdh,Thrap3,Uggt1,Usp33
GO:0070482	response to oxygen levels	16	307	0.0021	ENSMUSP00000007012,ENSMUSP00000013304,ENSMUSP00000020238,ENSMUSP00000022378,ENSMUSP00000026122,ENSMUSP00000027123,ENSMUSP00000028610,ENSMUSP00000030940,ENSMUSP00000042918,ENSMUSP00000043981,ENSMUSP00000054380,ENSMUSP00000068594,ENSMUSP00000075067,ENSMUSP00000101453,ENSMUSP00000115011,ENSMUSP00000131976	Atp6v0d1,Cat,Ccdc115,Ercc2,Ero1l,Gltscr2,Gnb1,Hp1bp3,Hsp90b1,Hspd1,Hyou1,Npm1,P4hb,Slc29a1,Sod2,Tbl2
GO:0098657	import into cell	22	516	0.0021	ENSMUSP00000001569,ENSMUSP00000002603,ENSMUSP00000003038,ENSMUSP00000007216,ENSMUSP00000018875,ENSMUSP00000025561,ENSMUSP00000026459,ENSMUSP00000026565,ENSMUSP00000027131,ENSMUSP00000032492,ENSMUSP00000034046,ENSMUSP00000039657,ENSMUSP00000044004,ENSMUSP00000051092,ENSMUSP00000059033,ENSMUSP00000079664,ENSMUSP00000083281,ENSMUSP00000096445,ENSMUSP00000099475,ENSMUSP00000106981,ENSMUSP00000113265,…	Acsl1,Anxa1,Ap2a2,Ap2b1,Ap2m1,Ap2s1,Atp1a1,Atp5b,Cd9,Cltc,Epn1,Flot1,Hip1,Ifitm3,Lrp1,Pacsin3,Pecam1,Picalm,Scrib,Slc39a10,Slc3a2,Usp33
GO:0010628	positive regulation of gene expression	53	1811	0.0022	ENSMUSP00000000312,ENSMUSP00000001042,ENSMUSP00000003912,ENSMUSP00000006625,ENSMUSP00000007130,ENSMUSP00000007980,ENSMUSP00000021085,ENSMUSP00000022734,ENSMUSP00000022927,ENSMUSP00000027505,ENSMUSP00000028162,ENSMUSP00000033873,ENSMUSP00000038135,ENSMUSP00000042204,ENSMUSP00000043355,ENSMUSP00000043691,ENSMUSP00000047571,ENSMUSP00000048153,ENSMUSP00000048337,ENSMUSP00000051092,ENSMUSP00000051492,…	Arid3b,Asph,Atad2,Atrx,Bloc1s2,C1qbp,Calr,Cdh1,Cdk5rap2,Cnot7,Ctnnb1,Dhx9,Dnajc3,Elavl1,Ercc2,Erlin2,Esrrb,Hax1,Hnrnpa0,Hnrnpc,Hnrnpd,Hnrnpu,Ilf2,Ing5,Khdrbs1,Med30,Men1,Npm1,Nup62,Nup85,Nup98,Pbrm1,Phb,Picalm,Prpf19,Ptbp1,Ptges2,Rad21,Rbm14,Rbmxl1,Rmnd1,Safb,Setx,Sf3b4,Srsf1,Tardbp,Tbp,Thrap3,Tmed2,Tra2b,Wdr43,Yes1,Ythdf2
GO:0046831	regulation of RNA export from nucleus	4	13	0.0022	ENSMUSP00000038135,ENSMUSP00000066516,ENSMUSP00000116313,ENSMUSP00000117616	Dhx9,Khdrbs1,Setd2,Tpr
GO:0071896	protein localization to adherens junction	3	4	0.0022	ENSMUSP00000002603,ENSMUSP00000087879,ENSMUSP00000111535	Dlg5,Mpp7,Scrib
GO:0007399	nervous system development	61	2181	0.0023	ENSMUSP00000000312,ENSMUSP00000001569,ENSMUSP00000002603,ENSMUSP00000003912,ENSMUSP00000005606,ENSMUSP00000007012,ENSMUSP00000007130,ENSMUSP00000009003,ENSMUSP00000013304,ENSMUSP00000014698,ENSMUSP00000020523,ENSMUSP00000022322,ENSMUSP00000022639,ENSMUSP00000022721,ENSMUSP00000025541,ENSMUSP00000025561,ENSMUSP00000028783,ENSMUSP00000029214,ENSMUSP00000031492,ENSMUSP00000032492,ENSMUSP00000037000,…	Actl6a,Ak4,Anxa1,Apc,Atp6v0d1,Atrx,Bloc1s2,Cadm1,Calr,Cbfa2t2,Cd9,Cdh1,Cdk5rap2,Cit,Cln5,Ctnna1,Ctnnb1,Cyth2,Dag1,Dguok,Dlg5,Dst,Eed,Ercc2,Ezh2,Fkbp8,Flot1,Glud1,Gnaq,H2afx,Hnrnpd,Hspa5,Ift20,Lrp1,Mcph1,Nefl,Nptn,Nup133,Pcm1,Pex13,Picalm,Prkaca,Prpf19,Ptbp1,Rab35,Rala,Rtn4,Scrib,Sdf4,Setd2,Setx,Sipa1l1,Slc7a5,Smarce1,Sod2,Spint1,Srsf1,Tacc1,Tmed2,Tra2b,Usp33
GO:0010243	response to organonitrogen compound	31	867	0.0023	ENSMUSP00000000312,ENSMUSP00000003310,ENSMUSP00000007130,ENSMUSP00000007803,ENSMUSP00000020238,ENSMUSP00000022639,ENSMUSP00000023210,ENSMUSP00000023453,ENSMUSP00000025561,ENSMUSP00000026743,ENSMUSP00000027123,ENSMUSP00000028610,ENSMUSP00000029610,ENSMUSP00000031513,ENSMUSP00000032492,ENSMUSP00000033873,ENSMUSP00000034097,ENSMUSP00000034552,ENSMUSP00000037930,ENSMUSP00000049007,ENSMUSP00000070751,…	Anxa1,Apc,Asph,Bcl2l1,Bsg,Cat,Cd9,Cdh1,Ctnna1,Ctnnb1,Cyc1,Dag1,Erlin2,Ezh2,Fdx1,Got2,Hadh,Hnrnpd,Hsp90b1,Hspa5,Hspd1,Nefl,Pdpk1,Phb,Ranbp2,Sdf2l1,Srsf6,Srsf9,Tomm20,Uggt1,Uqcrc1
GO:0034968	histone lysine methylation	7	62	0.0023	ENSMUSP00000044395,ENSMUSP00000045816,ENSMUSP00000057308,ENSMUSP00000058149,ENSMUSP00000080419,ENSMUSP00000102853,ENSMUSP00000116313	Eed,Ezh2,Hist1h1c,Hist1h1d,Hist1h1e,Men1,Setd2
GO:0051129	negative regulation of cellular component organization	26	669	0.0023	ENSMUSP00000006625,ENSMUSP00000007803,ENSMUSP00000014698,ENSMUSP00000022927,ENSMUSP00000030986,ENSMUSP00000034717,ENSMUSP00000043087,ENSMUSP00000043691,ENSMUSP00000043981,ENSMUSP00000044004,ENSMUSP00000045361,ENSMUSP00000047571,ENSMUSP00000051092,ENSMUSP00000062049,ENSMUSP00000075067,ENSMUSP00000078337,ENSMUSP00000079664,ENSMUSP00000081010,ENSMUSP00000099728,ENSMUSP00000099907,ENSMUSP00000103357,…	Apc,Atad2,Atrx,Bcl2l1,Cbfa2t2,Cdk5rap2,Cit,Cyth2,Dguok,Gltscr2,Gpx1,Hnrnpc,Hnrnpu,Kank2,Lrp1,Lrpap1,Npm1,Pacsin3,Parl,Pecam1,Picalm,Rad21,Rbm14,Rtn4,Smcr8,Tpr
GO:0006119	oxidative phosphorylation	7	63	0.0025	ENSMUSP00000023210,ENSMUSP00000023677,ENSMUSP00000026743,ENSMUSP00000030882,ENSMUSP00000036149,ENSMUSP00000077744,ENSMUSP00000124523	Atp5o,Cyc1,Cycs,Lace1,Pmpcb,Uqcrc1,Uqcrh
GO:0045454	cell redox homeostasis	7	63	0.0025	ENSMUSP00000022378,ENSMUSP00000026122,ENSMUSP00000028162,ENSMUSP00000028683,ENSMUSP00000033992,ENSMUSP00000076521,ENSMUSP00000081010	Ero1l,Gpx1,Gsr,P4hb,Pdia3,Pdia4,Ptges2
GO:0033044	regulation of chromosome organization	16	316	0.0027	ENSMUSP00000007130,ENSMUSP00000022927,ENSMUSP00000037000,ENSMUSP00000043691,ENSMUSP00000047571,ENSMUSP00000058149,ENSMUSP00000062049,ENSMUSP00000078337,ENSMUSP00000081912,ENSMUSP00000102853,ENSMUSP00000107237,ENSMUSP00000109203,ENSMUSP00000110103,ENSMUSP00000117616,ENSMUSP00000119891,ENSMUSP00000132735	Apc,Atad2,Atrx,Cdk5rap2,Cit,Ctnnb1,Eed,Hnrnpa2b1,Hnrnpc,Hnrnpd,Hnrnpu,Mcph1,Men1,Numa1,Rad21,Tpr
GO:0034248	regulation of cellular amide metabolic process	17	350	0.0027	ENSMUSP00000003912,ENSMUSP00000019859,ENSMUSP00000022734,ENSMUSP00000025484,ENSMUSP00000038135,ENSMUSP00000043355,ENSMUSP00000051092,ENSMUSP00000066516,ENSMUSP00000075067,ENSMUSP00000077612,ENSMUSP00000096549,ENSMUSP00000117304,ENSMUSP00000117616,ENSMUSP00000120414,ENSMUSP00000126192,ENSMUSP00000132735,ENSMUSP00000135476	C1qbp,Calr,Cnot7,Dhx9,Dnajc3,Elavl1,Fech,Gle1,Hnrnpd,Khdrbs1,Npm1,Picalm,Ptbp1,Rmnd1,Tcof1,Tpr,Ythdf2
GO:0050790	regulation of catalytic activity	58	2057	0.0027	ENSMUSP00000000312,ENSMUSP00000000985,ENSMUSP00000002603,ENSMUSP00000003310,ENSMUSP00000003947,ENSMUSP00000004565,ENSMUSP00000007012,ENSMUSP00000007130,ENSMUSP00000007803,ENSMUSP00000020238,ENSMUSP00000020775,ENSMUSP00000020930,ENSMUSP00000021761,ENSMUSP00000022734,ENSMUSP00000025541,ENSMUSP00000025561,ENSMUSP00000025891,ENSMUSP00000027123,ENSMUSP00000027131,ENSMUSP00000028783,ENSMUSP00000029773,…	Acsl1,Anxa1,Apc,Asph,Atpif1,Bcl2l1,Calm1,Capn1,Cdh1,Cnn3,Ctnnb1,Cycs,Dag1,Dhx9,Diablo,Dlg1,Dnajc3,Dynll2,Ezh2,Fdx1,Gna13,Gnaq,Gpx1,Grpel1,Hip1,Hnrnpa2b1,Hnrnpc,Hnrnpd,Hnrnpu,Hscb,Hsp90b1,Hspd1,Icam1,Lrp1,Lxn,Mcph1,Men1,Npm1,Nqo1,Nup62,Oxa1l,Pdpk1,Pecam1,Picalm,Pkp4,Prkar2a,Ralb,Ranbp2,Scrib,Sipa1l1,Sipa1l3,Slc39a10,Smcr8,Sod2,Spint1,Tmed2,Trim27,Uaca
GO:0006631	fatty acid metabolic process	15	285	0.0028	ENSMUSP00000004729,ENSMUSP00000020523,ENSMUSP00000024946,ENSMUSP00000025385,ENSMUSP00000025835,ENSMUSP00000028162,ENSMUSP00000029386,ENSMUSP00000029610,ENSMUSP00000034046,ENSMUSP00000034866,ENSMUSP00000042351,ENSMUSP00000045621,ENSMUSP00000066092,ENSMUSP00000066915,ENSMUSP00000072483	Acaa1a,Acadm,Acsl1,Amacr,Cpt1a,Decr2,Ech1,Eci1,Etfa,Etfb,Etfdh,Hadh,Hsd17b4,Pex13,Ptges2
GO:0060627	regulation of vesicle-mediated transport	21	492	0.0028	ENSMUSP00000001569,ENSMUSP00000003912,ENSMUSP00000004565,ENSMUSP00000007216,ENSMUSP00000007803,ENSMUSP00000009003,ENSMUSP00000018875,ENSMUSP00000023629,ENSMUSP00000025561,ENSMUSP00000030986,ENSMUSP00000033824,ENSMUSP00000044004,ENSMUSP00000051092,ENSMUSP00000059033,ENSMUSP00000062030,ENSMUSP00000099364,ENSMUSP00000099991,ENSMUSP00000100862,ENSMUSP00000101622,ENSMUSP00000106981,ENSMUSP00000109761	Anxa1,Ap2b1,Ap2m1,Bcl2l1,Calr,Cd151,Cd63,Flot1,Hip1,Hist1h1a,Lamp1,Lrp1,Lrpap1,Nsf,Pacsin3,Pdpk1,Picalm,Pros1,Rala,Ralb,Stx18
GO:1901700	response to oxygen-containing compound	44	1429	0.0028	ENSMUSP00000000312,ENSMUSP00000003912,ENSMUSP00000003947,ENSMUSP00000005606,ENSMUSP00000007012,ENSMUSP00000007130,ENSMUSP00000007803,ENSMUSP00000007980,ENSMUSP00000018449,ENSMUSP00000020238,ENSMUSP00000022639,ENSMUSP00000023210,ENSMUSP00000025561,ENSMUSP00000025835,ENSMUSP00000027123,ENSMUSP00000028610,ENSMUSP00000028683,ENSMUSP00000029610,ENSMUSP00000030432,ENSMUSP00000032492,ENSMUSP00000034046,…	Acsl1,Anxa1,Apc,Asph,Bcl2l1,Bsg,Calr,Cat,Cd9,Cdh1,Cpt1a,Ctnna1,Ctnnb1,Cyc1,Dag1,Ezh2,Fdx1,Got2,Gpx1,Hadh,Hmgcl,Hnrnpa0,Hnrnpd,Hnrnpu,Hsp90b1,Hspa5,Hspd1,Icam1,Nefl,Npm1,Nqo1,Pdia3,Pdpk1,Phb,Prkaca,Prpf8,Sdf4,Setx,Slc29a1,Sod2,Srsf6,Tomm20,Tra2b,Yes1
GO:0006360	transcription by RNA polymerase I	5	28	0.0029	ENSMUSP00000020877,ENSMUSP00000043566,ENSMUSP00000097809,ENSMUSP00000121007,ENSMUSP00000135476	Polr1e,Polr2f,Tcof1,Ttf1,Twistnb
GO:0006259	DNA metabolic process	25	644	0.003	ENSMUSP00000022927,ENSMUSP00000027123,ENSMUSP00000027198,ENSMUSP00000027505,ENSMUSP00000029214,ENSMUSP00000030872,ENSMUSP00000031333,ENSMUSP00000033673,ENSMUSP00000043981,ENSMUSP00000049528,ENSMUSP00000051432,ENSMUSP00000051492,ENSMUSP00000054380,ENSMUSP00000059192,ENSMUSP00000068530,ENSMUSP00000075067,ENSMUSP00000080419,ENSMUSP00000091306,ENSMUSP00000099658,ENSMUSP00000109203,ENSMUSP00000110103,…	Actl6a,Atrx,Cep63,Ercc2,Ezh2,Gltscr2,Gtf2h3,H2afx,Hnrnpa2b1,Hspd1,Ing5,Mcm3,Nono,Npm1,Nup98,Orc2,Orc5,Phb,Prpf19,Ptbp1,Rad21,Rbbp4,Rbbp6,Setd2,Setx
GO:0033157	regulation of intracellular protein transport	13	224	0.003	ENSMUSP00000000312,ENSMUSP00000005606,ENSMUSP00000018572,ENSMUSP00000038716,ENSMUSP00000039709,ENSMUSP00000045361,ENSMUSP00000046540,ENSMUSP00000056785,ENSMUSP00000062047,ENSMUSP00000064282,ENSMUSP00000077273,ENSMUSP00000116313,ENSMUSP00000117616	Akap1,Asph,Atpif1,Cdh1,Nup54,Nup62,Nupl1,Parl,Pcm1,Prkaca,Setd2,Tpr,Uaca
GO:0034645	cellular macromolecule biosynthetic process	73	2778	0.003	ENSMUSP00000001042,ENSMUSP00000003964,ENSMUSP00000006625,ENSMUSP00000007130,ENSMUSP00000020382,ENSMUSP00000020877,ENSMUSP00000021761,ENSMUSP00000022927,ENSMUSP00000023453,ENSMUSP00000027198,ENSMUSP00000027505,ENSMUSP00000029214,ENSMUSP00000030538,ENSMUSP00000030872,ENSMUSP00000031333,ENSMUSP00000031862,ENSMUSP00000033673,ENSMUSP00000034415,ENSMUSP00000034717,ENSMUSP00000037930,ENSMUSP00000038135,…	Acadm,Actl6a,Arid3b,Atad2,Atrx,Brd2,C1qbp,Cbfa2t2,Cbx3,Chchd3,Cnot7,Ctnnb1,Ddost,Dhx9,Dido1,Eed,Ercc2,Erf,Esrrb,Ezh2,Gtf2h3,Gtf3c4,Gys1,Hip1,Hnrnpd,Hnrnpu,Hs2st1,Ilf2,Ing5,Kank2,Khdrbs1,Mcm3,Med30,Men1,Nono,Npm1,Nup62,Nup98,Orc2,Orc5,Pbrm1,Pdpk1,Pgm2,Phb,Phrf1,Polr1e,Polr2f,Rad21,Rbbp4,Rbbp6,Rbm14,Rbmxl1,Rmnd1,Rpl10l,Safb,Sap18,Scaf1,Sdf2l1,Setd2,Setx,Smcr8,Son,Taf1d,Tardbp,Tbp,Tcof1,Thrap3,Trim2…
GO:0032504	multicellular organism reproduction	29	803	0.0031	ENSMUSP00000000312,ENSMUSP00000003912,ENSMUSP00000005606,ENSMUSP00000007130,ENSMUSP00000007803,ENSMUSP00000025541,ENSMUSP00000025561,ENSMUSP00000029588,ENSMUSP00000032492,ENSMUSP00000033824,ENSMUSP00000033992,ENSMUSP00000034398,ENSMUSP00000051432,ENSMUSP00000051492,ENSMUSP00000054834,ENSMUSP00000056785,ENSMUSP00000058149,ENSMUSP00000062030,ENSMUSP00000062049,ENSMUSP00000066516,ENSMUSP00000070438,…	Anxa1,Atp1a4,Atrx,Bcl2l1,Bsg,Cadm1,Calr,Cd9,Cdh1,Celf1,Cep57,Cit,Ctnnb1,Gnaq,Gsr,H2afx,Hist1h1a,Khdrbs1,Lamp1,Larp7,Men1,Nup62,Prkaca,Rai14,Rpl10l,Setx,Tbp,Tmed2,Ythdf2
GO:0031330	negative regulation of cellular catabolic process	13	226	0.0032	ENSMUSP00000007980,ENSMUSP00000034428,ENSMUSP00000038135,ENSMUSP00000043981,ENSMUSP00000047571,ENSMUSP00000070927,ENSMUSP00000079722,ENSMUSP00000081142,ENSMUSP00000096549,ENSMUSP00000099728,ENSMUSP00000107237,ENSMUSP00000126192,ENSMUSP00000132735	Dhx9,Elavl1,Gabarapl2,Gltscr2,Hnrnpa0,Hnrnpc,Hnrnpd,Hnrnpu,Ptbp1,Smcr8,Tardbp,Thrap3,Wdr6
GO:0033539	fatty acid beta-oxidation using acyl-CoA dehydrogenase	4	15	0.0033	ENSMUSP00000004729,ENSMUSP00000029386,ENSMUSP00000034866,ENSMUSP00000072483	Acadm,Etfa,Etfb,Etfdh
GO:0071681	cellular response to indole-3-methanol	3	5	0.0033	ENSMUSP00000000312,ENSMUSP00000007130,ENSMUSP00000049007	Cdh1,Ctnna1,Ctnnb1
GO:0048259	regulation of receptor-mediated endocytosis	8	90	0.0034	ENSMUSP00000001569,ENSMUSP00000007216,ENSMUSP00000030986,ENSMUSP00000051092,ENSMUSP00000059033,ENSMUSP00000062030,ENSMUSP00000099364,ENSMUSP00000100862	Ap2m1,Cd63,Flot1,Hip1,Hist1h1a,Lrpap1,Nsf,Picalm
GO:0007163	establishment or maintenance of cell polarity	11	170	0.0036	ENSMUSP00000002603,ENSMUSP00000028583,ENSMUSP00000037000,ENSMUSP00000049007,ENSMUSP00000064280,ENSMUSP00000078337,ENSMUSP00000081912,ENSMUSP00000082965,ENSMUSP00000087879,ENSMUSP00000119600,ENSMUSP00000119891	Apc,Cdk5rap2,Ctnna1,Dlg1,Dlg5,Lin7c,Macf1,Mcph1,Numa1,Scrib,Sipa1l3
GO:0010035	response to inorganic substance	21	505	0.0038	ENSMUSP00000000312,ENSMUSP00000003912,ENSMUSP00000003947,ENSMUSP00000007012,ENSMUSP00000015256,ENSMUSP00000022322,ENSMUSP00000022639,ENSMUSP00000025561,ENSMUSP00000027123,ENSMUSP00000027503,ENSMUSP00000028610,ENSMUSP00000032492,ENSMUSP00000042658,ENSMUSP00000051492,ENSMUSP00000070751,ENSMUSP00000077273,ENSMUSP00000080419,ENSMUSP00000081010,ENSMUSP00000097747,ENSMUSP00000109203,ENSMUSP00000132735	Anxa1,Asph,Atrx,Bsg,Calr,Cat,Cd9,Cdh1,Dtymk,Ezh2,Glud1,Gpx1,Hnrnpa1,Hnrnpd,Hspa5,Hspd1,Nefl,Nqo1,Setx,Slc25a13,Sod2
GO:0014823	response to activity	7	69	0.0039	ENSMUSP00000007012,ENSMUSP00000026743,ENSMUSP00000027123,ENSMUSP00000028610,ENSMUSP00000029610,ENSMUSP00000034097,ENSMUSP00000136493	Cat,Got2,Hadh,Hspd1,Sod2,Tomm20,Uqcrc1
GO:0019725	cellular homeostasis	28	777	0.0039	ENSMUSP00000005606,ENSMUSP00000013304,ENSMUSP00000020930,ENSMUSP00000022378,ENSMUSP00000022721,ENSMUSP00000026050,ENSMUSP00000026122,ENSMUSP00000026459,ENSMUSP00000027131,ENSMUSP00000028162,ENSMUSP00000028683,ENSMUSP00000030940,ENSMUSP00000033992,ENSMUSP00000039657,ENSMUSP00000042918,ENSMUSP00000051092,ENSMUSP00000075067,ENSMUSP00000076521,ENSMUSP00000077273,ENSMUSP00000078337,ENSMUSP00000081010,…	Aldoa,Apc,Asph,Atp1a1,Atp1a4,Atp5b,Atp6v0d1,Ccdc115,Cln5,Ero1l,Gna13,Gnb1,Gpx1,Gsr,Gsto1,Icam1,Npm1,Nptn,P4hb,Pdia3,Pdia4,Pdpk1,Picalm,Prkaca,Ptges2,Slc29a1,Slc39a10,Tra2b
GO:0033875	ribonucleoside bisphosphate metabolic process	8	92	0.0039	ENSMUSP00000005826,ENSMUSP00000022268,ENSMUSP00000025385,ENSMUSP00000026324,ENSMUSP00000029666,ENSMUSP00000030432,ENSMUSP00000033662,ENSMUSP00000034046	Acot9,Acsl1,Cs,Hmgcl,Hsd17b4,Papss1,Pdha1,Pdhb
GO:0034032	purine nucleoside bisphosphate metabolic process	8	92	0.0039	ENSMUSP00000005826,ENSMUSP00000022268,ENSMUSP00000025385,ENSMUSP00000026324,ENSMUSP00000029666,ENSMUSP00000030432,ENSMUSP00000033662,ENSMUSP00000034046	Acot9,Acsl1,Cs,Hmgcl,Hsd17b4,Papss1,Pdha1,Pdhb
GO:0046599	regulation of centriole replication	4	16	0.0039	ENSMUSP00000006625,ENSMUSP00000056785,ENSMUSP00000075067,ENSMUSP00000119891	Cdk5rap2,Npm1,Nup62,Rbm14
GO:0051291	protein heterooligomerization	10	144	0.0039	ENSMUSP00000007130,ENSMUSP00000025541,ENSMUSP00000030940,ENSMUSP00000035220,ENSMUSP00000038716,ENSMUSP00000046540,ENSMUSP00000049007,ENSMUSP00000056785,ENSMUSP00000077744,ENSMUSP00000093393	Ctnna1,Ctnnb1,Gnaq,Gnb1,Nup54,Nup62,Nupl1,Pdss2,Prkar2a,Uqcrh
GO:0071456	cellular response to hypoxia	9	117	0.0039	ENSMUSP00000022378,ENSMUSP00000026122,ENSMUSP00000030940,ENSMUSP00000043981,ENSMUSP00000068594,ENSMUSP00000075067,ENSMUSP00000101453,ENSMUSP00000115011,ENSMUSP00000131976	Ero1l,Gltscr2,Gnb1,Hp1bp3,Hyou1,Npm1,P4hb,Slc29a1,Tbl2
GO:0006898	receptor-mediated endocytosis	11	173	0.004	ENSMUSP00000003038,ENSMUSP00000007216,ENSMUSP00000018875,ENSMUSP00000026459,ENSMUSP00000026565,ENSMUSP00000032492,ENSMUSP00000044004,ENSMUSP00000051092,ENSMUSP00000059033,ENSMUSP00000096445,ENSMUSP00000099475	Ap2a2,Ap2b1,Ap2m1,Atp5b,Cd9,Cltc,Epn1,Hip1,Ifitm3,Lrp1,Picalm
GO:0010942	positive regulation of cell death	25	664	0.0043	ENSMUSP00000002603,ENSMUSP00000003947,ENSMUSP00000007012,ENSMUSP00000007130,ENSMUSP00000007803,ENSMUSP00000022623,ENSMUSP00000023062,ENSMUSP00000025561,ENSMUSP00000027123,ENSMUSP00000027505,ENSMUSP00000028683,ENSMUSP00000032555,ENSMUSP00000044004,ENSMUSP00000049007,ENSMUSP00000051092,ENSMUSP00000058149,ENSMUSP00000059033,ENSMUSP00000062047,ENSMUSP00000064282,ENSMUSP00000077612,ENSMUSP00000078337,…	Anxa1,Apc,Atpif1,Bcl2l1,C1qbp,Ctnna1,Ctnnb1,Cycs,Diablo,Hip1,Hspd1,Ing5,Lrp1,Men1,Nqo1,Pdia3,Phb,Picalm,Sap18,Scrib,Sod2,Tomm22,Tomm40,Trim35,Uaca
GO:0010948	negative regulation of cell cycle process	12	204	0.0043	ENSMUSP00000003912,ENSMUSP00000006625,ENSMUSP00000022927,ENSMUSP00000034717,ENSMUSP00000043981,ENSMUSP00000058149,ENSMUSP00000075067,ENSMUSP00000078337,ENSMUSP00000080419,ENSMUSP00000109203,ENSMUSP00000117616,ENSMUSP00000119891	Apc,Atrx,Calr,Cdk5rap2,Ezh2,Gltscr2,Kank2,Men1,Npm1,Rad21,Rbm14,Tpr
GO:0030154	cell differentiation	86	3462	0.0044	ENSMUSP00000000312,ENSMUSP00000001569,ENSMUSP00000002603,ENSMUSP00000003912,ENSMUSP00000005606,ENSMUSP00000007012,ENSMUSP00000007130,ENSMUSP00000007803,ENSMUSP00000014698,ENSMUSP00000020523,ENSMUSP00000020930,ENSMUSP00000022378,ENSMUSP00000022639,ENSMUSP00000022721,ENSMUSP00000025217,ENSMUSP00000025385,ENSMUSP00000025484,ENSMUSP00000025541,ENSMUSP00000025561,ENSMUSP00000025835,ENSMUSP00000025963,…	Acadm,Anxa1,Apc,Atpif1,Atrx,Bcl2l1,Bloc1s2,Cadm1,Calr,Cbfa2t2,Cd63,Cd9,Cdh1,Cdk5rap2,Celf1,Cep57,Cep63,Cit,Cln5,Cnn3,Cpt1a,Ctnna1,Ctnnb1,Cyth2,Dag1,Dguok,Dlg5,Dst,Dtymk,Ercc2,Erf,Ero1l,Esrrb,Ezh2,Fech,Fkbp8,Flot1,Gna13,Gnaq,Gpx1,Hip1,Hnrnpu,Hsd17b4,Hspa5,Hspa9,Icam1,Ift20,Klhl12,Lrp1,Lrrc34,Men1,Nefl,Noc3l,Nptn,Nup133,Nup93,Pbrm1,Pcm1,Pdpk1,Pecam1,Pex13,Picalm,Prkaca,Prpf19,Ptbp1,Rab35,Rai14,Rtn4…
GO:0009895	negative regulation of catabolic process	14	269	0.0046	ENSMUSP00000007980,ENSMUSP00000034428,ENSMUSP00000038135,ENSMUSP00000043981,ENSMUSP00000047571,ENSMUSP00000070927,ENSMUSP00000079722,ENSMUSP00000081142,ENSMUSP00000096549,ENSMUSP00000099728,ENSMUSP00000107237,ENSMUSP00000119603,ENSMUSP00000126192,ENSMUSP00000132735	Dhx9,Elavl1,Gabarapl2,Gltscr2,Hnrnpa0,Hnrnpc,Hnrnpd,Hnrnpu,Phb,Ptbp1,Smcr8,Tardbp,Thrap3,Wdr6
GO:0097327	response to antineoplastic agent	8	95	0.0046	ENSMUSP00000000312,ENSMUSP00000007130,ENSMUSP00000022639,ENSMUSP00000042658,ENSMUSP00000047571,ENSMUSP00000049007,ENSMUSP00000109203,ENSMUSP00000132735	Atrx,Cdh1,Ctnna1,Ctnnb1,Hnrnpa1,Hnrnpd,Hnrnpu,Nefl
GO:0009725	response to hormone	29	829	0.0047	ENSMUSP00000003912,ENSMUSP00000003947,ENSMUSP00000005606,ENSMUSP00000007130,ENSMUSP00000022639,ENSMUSP00000023210,ENSMUSP00000025561,ENSMUSP00000027123,ENSMUSP00000028610,ENSMUSP00000029610,ENSMUSP00000034046,ENSMUSP00000034097,ENSMUSP00000039657,ENSMUSP00000042204,ENSMUSP00000045284,ENSMUSP00000047571,ENSMUSP00000070751,ENSMUSP00000075067,ENSMUSP00000078337,ENSMUSP00000079722,ENSMUSP00000080419,…	Acsl1,Anxa1,Apc,Atp1a1,Bsg,Calr,Cat,Ctnnb1,Cyc1,Dag1,Esrrb,Ezh2,Got2,Hadh,Hnrnpd,Hnrnpu,Hspd1,Med30,Nefl,Npm1,Nqo1,Pdpk1,Phb,Prkaca,Safb,Srsf6,Thrap3,Tomm20,Uqcrfs1
GO:0030855	epithelial cell differentiation	21	516	0.0047	ENSMUSP00000000312,ENSMUSP00000002603,ENSMUSP00000007130,ENSMUSP00000025385,ENSMUSP00000025561,ENSMUSP00000025835,ENSMUSP00000029773,ENSMUSP00000043087,ENSMUSP00000054380,ENSMUSP00000058149,ENSMUSP00000079664,ENSMUSP00000081010,ENSMUSP00000082965,ENSMUSP00000083587,ENSMUSP00000087879,ENSMUSP00000091306,ENSMUSP00000099991,ENSMUSP00000100862,ENSMUSP00000105174,ENSMUSP00000107727,ENSMUSP00000109203	Anxa1,Atrx,Cbfa2t2,Cd63,Cdh1,Cep63,Cnn3,Cpt1a,Ctnnb1,Dlg5,Ercc2,Gpx1,Hsd17b4,Icam1,Men1,Nup93,Pbrm1,Pdpk1,Pecam1,Scrib,Sipa1l3
GO:0032268	regulation of cellular protein metabolic process	65	2443	0.0047	ENSMUSP00000000312,ENSMUSP00000001569,ENSMUSP00000003912,ENSMUSP00000004565,ENSMUSP00000005606,ENSMUSP00000007130,ENSMUSP00000007803,ENSMUSP00000018572,ENSMUSP00000019859,ENSMUSP00000020238,ENSMUSP00000021761,ENSMUSP00000022734,ENSMUSP00000025484,ENSMUSP00000025486,ENSMUSP00000025541,ENSMUSP00000027123,ENSMUSP00000027131,ENSMUSP00000028783,ENSMUSP00000029445,ENSMUSP00000034046,ENSMUSP00000034428,…	Acsl1,Akap1,Apc,Asph,Atpif1,Atrx,Bcl2l1,C1qbp,Calr,Cdh1,Cnot7,Ctnnb1,Cycs,Dag1,Dhx9,Diablo,Dlg1,Dnajc3,Eed,Elavl1,Ezh2,Fech,Fkbp8,Flot1,Gabarapl2,Gle1,Gltscr2,Gnaq,Gpx1,Hax1,Hip1,Hnrnpd,Hsp90b1,Hspa5,Hspd1,Icam1,Khdrbs1,Lmnb1,Lrp1,Lxn,Men1,Npm1,Nptn,Nras,Nup62,Pacsin3,Pdpk1,Pecam1,Phb,Picalm,Prkaca,Prkar2a,Ptbp1,Ralb,Rmnd1,Slc39a10,Smcr8,Spint1,Tardbp,Tcof1,Tpr,Trim27,Uaca,Yes1,Ythdf2
GO:0048268	clathrin coat assembly	4	17	0.0047	ENSMUSP00000018875,ENSMUSP00000051092,ENSMUSP00000059033,ENSMUSP00000099475	Ap2b1,Cltc,Hip1,Picalm
GO:0031122	cytoplasmic microtubule organization	6	51	0.0048	ENSMUSP00000039709,ENSMUSP00000064280,ENSMUSP00000078337,ENSMUSP00000081912,ENSMUSP00000095392,ENSMUSP00000115871	Apc,Dlg1,Dst,Numa1,Pcm1,Slain2
GO:0042775	mitochondrial ATP synthesis coupled electron transport	6	51	0.0048	ENSMUSP00000023210,ENSMUSP00000026743,ENSMUSP00000030882,ENSMUSP00000036149,ENSMUSP00000077744,ENSMUSP00000124523	Cyc1,Cycs,Lace1,Pmpcb,Uqcrc1,Uqcrh
GO:0048609	multicellular organismal reproductive process	28	792	0.005	ENSMUSP00000000312,ENSMUSP00000003912,ENSMUSP00000005606,ENSMUSP00000007130,ENSMUSP00000007803,ENSMUSP00000025541,ENSMUSP00000025561,ENSMUSP00000029588,ENSMUSP00000033824,ENSMUSP00000033992,ENSMUSP00000034398,ENSMUSP00000051432,ENSMUSP00000051492,ENSMUSP00000054834,ENSMUSP00000056785,ENSMUSP00000058149,ENSMUSP00000062030,ENSMUSP00000062049,ENSMUSP00000066516,ENSMUSP00000070438,ENSMUSP00000070751,…	Anxa1,Atp1a4,Atrx,Bcl2l1,Bsg,Cadm1,Calr,Cdh1,Celf1,Cep57,Cit,Ctnnb1,Gnaq,Gsr,H2afx,Hist1h1a,Khdrbs1,Lamp1,Larp7,Men1,Nup62,Prkaca,Rai14,Rpl10l,Setx,Tbp,Tmed2,Ythdf2
GO:0051260	protein homooligomerization	16	339	0.005	ENSMUSP00000000312,ENSMUSP00000001569,ENSMUSP00000007012,ENSMUSP00000025835,ENSMUSP00000028610,ENSMUSP00000034398,ENSMUSP00000038716,ENSMUSP00000046540,ENSMUSP00000048153,ENSMUSP00000064282,ENSMUSP00000072483,ENSMUSP00000075067,ENSMUSP00000078337,ENSMUSP00000084846,ENSMUSP00000096549,ENSMUSP00000110158	Acadm,Aldoa,Apc,Atpif1,Cat,Cdh1,Cep57,Cpt1a,Elavl1,Flot1,Gls,Npm1,Nup54,Nupl1,Rbmxl1,Sod2
GO:0051704	multi-organism process	52	1840	0.005	ENSMUSP00000000312,ENSMUSP00000003912,ENSMUSP00000005606,ENSMUSP00000007012,ENSMUSP00000007130,ENSMUSP00000007803,ENSMUSP00000007980,ENSMUSP00000018449,ENSMUSP00000020523,ENSMUSP00000025421,ENSMUSP00000026565,ENSMUSP00000027123,ENSMUSP00000029445,ENSMUSP00000029588,ENSMUSP00000032492,ENSMUSP00000033824,ENSMUSP00000033992,ENSMUSP00000034097,ENSMUSP00000034398,ENSMUSP00000034947,ENSMUSP00000038135,…	Aldoa,Atp1a4,Atrx,Bcl2l1,Bsg,Cadm1,Calr,Cd9,Cdh1,Celf1,Cep57,Cit,Cnot7,Ctnnb1,Dag1,Dhx9,Epn1,Gls,Got2,Gpx1,Gsr,H2afx,Hist1h1a,Hnrnpa0,Hspd1,Icam1,Ifitm2,Ifitm3,Khdrbs1,Lamp1,Larp7,Men1,Nhp2l1,Nras,Nup62,Pcm1,Pex13,Ppib,Prkaca,Prpf8,Ptbp1,Rai14,Rpl10l,Seh1l,Setd2,Setx,Sod2,Tardbp,Tbp,Thoc7,Tmed2,Ythdf2
GO:0018205	peptidyl-lysine modification	13	240	0.0051	ENSMUSP00000003310,ENSMUSP00000020382,ENSMUSP00000027505,ENSMUSP00000029214,ENSMUSP00000042265,ENSMUSP00000044395,ENSMUSP00000045816,ENSMUSP00000057308,ENSMUSP00000058149,ENSMUSP00000080419,ENSMUSP00000102853,ENSMUSP00000111222,ENSMUSP00000116313	Actl6a,Eed,Ezh2,Gtf3c4,Hist1h1c,Hist1h1d,Hist1h1e,Ing5,Men1,Ranbp2,Setd2,Yeats2,Yeats4
GO:0043297	apical junction assembly	5	33	0.0051	ENSMUSP00000000312,ENSMUSP00000049007,ENSMUSP00000064280,ENSMUSP00000087879,ENSMUSP00000111535	Cdh1,Ctnna1,Dlg1,Dlg5,Mpp7
GO:0044703	multi-organism reproductive process	31	919	0.0053	ENSMUSP00000000312,ENSMUSP00000003912,ENSMUSP00000005606,ENSMUSP00000007130,ENSMUSP00000007803,ENSMUSP00000029588,ENSMUSP00000032492,ENSMUSP00000033824,ENSMUSP00000033992,ENSMUSP00000034097,ENSMUSP00000034398,ENSMUSP00000051432,ENSMUSP00000051492,ENSMUSP00000054834,ENSMUSP00000056785,ENSMUSP00000058149,ENSMUSP00000062030,ENSMUSP00000062049,ENSMUSP00000066516,ENSMUSP00000070438,ENSMUSP00000070751,…	Aldoa,Atp1a4,Atrx,Bcl2l1,Bsg,Cadm1,Calr,Cd9,Cdh1,Celf1,Cep57,Cit,Ctnnb1,Epn1,Got2,Gsr,H2afx,Hist1h1a,Khdrbs1,Lamp1,Larp7,Men1,Nhp2l1,Nup62,Prkaca,Rai14,Rpl10l,Setx,Tbp,Tmed2,Ythdf2
GO:0010639	negative regulation of organelle organization	16	342	0.0054	ENSMUSP00000006625,ENSMUSP00000007803,ENSMUSP00000022927,ENSMUSP00000034717,ENSMUSP00000043691,ENSMUSP00000045361,ENSMUSP00000047571,ENSMUSP00000075067,ENSMUSP00000078337,ENSMUSP00000079664,ENSMUSP00000081010,ENSMUSP00000099728,ENSMUSP00000107237,ENSMUSP00000109203,ENSMUSP00000117616,ENSMUSP00000119891	Apc,Atad2,Atrx,Bcl2l1,Cdk5rap2,Gpx1,Hnrnpc,Hnrnpu,Kank2,Npm1,Parl,Pecam1,Rad21,Rbm14,Smcr8,Tpr
GO:0008219	cell death	30	883	0.0058	ENSMUSP00000002603,ENSMUSP00000004565,ENSMUSP00000007012,ENSMUSP00000007803,ENSMUSP00000022378,ENSMUSP00000022469,ENSMUSP00000022623,ENSMUSP00000022927,ENSMUSP00000027123,ENSMUSP00000030940,ENSMUSP00000033824,ENSMUSP00000034049,ENSMUSP00000034717,ENSMUSP00000038135,ENSMUSP00000054380,ENSMUSP00000056785,ENSMUSP00000059033,ENSMUSP00000062047,ENSMUSP00000062049,ENSMUSP00000077612,ENSMUSP00000078042,…	Bcl2l1,Bloc1s2,C1qbp,Cadm1,Cit,Cycs,Dhx9,Diablo,Dido1,Ercc2,Ero1l,Fkbp8,Gnb1,Gpx1,Hip1,Hspa5,Hspd1,Kank2,Lamp1,Nisch,Nup62,Pdpk1,Rad21,Ralb,Scrib,Slc25a4,Sod2,Trim35,Uaca,Vdac1
GO:0051246	regulation of protein metabolic process	68	2612	0.0059	ENSMUSP00000000312,ENSMUSP00000001569,ENSMUSP00000003912,ENSMUSP00000004565,ENSMUSP00000005606,ENSMUSP00000007130,ENSMUSP00000007803,ENSMUSP00000018572,ENSMUSP00000019859,ENSMUSP00000020238,ENSMUSP00000021761,ENSMUSP00000022734,ENSMUSP00000025484,ENSMUSP00000025486,ENSMUSP00000025541,ENSMUSP00000026446,ENSMUSP00000027123,ENSMUSP00000027131,ENSMUSP00000028783,ENSMUSP00000029445,ENSMUSP00000034046,…	Acsl1,Akap1,Apc,Asph,Atpif1,Atrx,Bcl2l1,C1qbp,Calr,Cdh1,Cnot7,Cnpy2,Ctnnb1,Cycs,Dag1,Dhx9,Diablo,Dlg1,Dnajc3,Eed,Elavl1,Ezh2,Fech,Fkbp8,Flot1,Gabarapl2,Gle1,Gltscr2,Gnaq,Gpx1,Hax1,Hip1,Hnrnpd,Hsp90b1,Hspa5,Hspd1,Icam1,Khdrbs1,Lmnb1,Lrp1,Lxn,Men1,Npm1,Nptn,Nras,Nsf,Nup62,Pacsin3,Parl,Pdpk1,Pecam1,Phb,Picalm,Prkaca,Prkar2a,Ptbp1,Ralb,Rmnd1,Slc39a10,Smcr8,Spint1,Tardbp,Tcof1,Tpr,Trim27,Uaca,Yes1,Yth…
GO:0001666	response to hypoxia	14	278	0.006	ENSMUSP00000007012,ENSMUSP00000020238,ENSMUSP00000022378,ENSMUSP00000026122,ENSMUSP00000027123,ENSMUSP00000028610,ENSMUSP00000030940,ENSMUSP00000043981,ENSMUSP00000054380,ENSMUSP00000068594,ENSMUSP00000075067,ENSMUSP00000101453,ENSMUSP00000115011,ENSMUSP00000131976	Cat,Ercc2,Ero1l,Gltscr2,Gnb1,Hp1bp3,Hsp90b1,Hspd1,Hyou1,Npm1,P4hb,Slc29a1,Sod2,Tbl2
GO:0006357	regulation of transcription by RNA polymerase II	52	1856	0.006	ENSMUSP00000003912,ENSMUSP00000006625,ENSMUSP00000007012,ENSMUSP00000007130,ENSMUSP00000021761,ENSMUSP00000022927,ENSMUSP00000029588,ENSMUSP00000031333,ENSMUSP00000033873,ENSMUSP00000034717,ENSMUSP00000037000,ENSMUSP00000038135,ENSMUSP00000041912,ENSMUSP00000043087,ENSMUSP00000043691,ENSMUSP00000043981,ENSMUSP00000044395,ENSMUSP00000045816,ENSMUSP00000047571,ENSMUSP00000048153,ENSMUSP00000051492,…	Arid3b,Atad2,Atrx,Bloc1s2,Brd2,C1qbp,Calr,Cbfa2t2,Cbx5,Chchd3,Cnot7,Ctnnb1,Dhx9,Dlg1,Eed,Ercc2,Erf,Erlin2,Esrrb,Ezh2,Fkbp8,Gltscr2,Gtf2h3,Hax1,Hist1h1c,Hist1h1d,Hist1h1e,Hmgn2,Hnrnpa2b1,Hnrnpu,Kank2,Larp7,Mcph1,Men1,Npm1,Numa1,Phb,Ptbp1,Rad21,Rbm14,Rbmxl1,Safb,Setx,Sod2,Tardbp,Tbp,Thrap3,Tpr,Trim27,Ttf1,Yeats2,Yes1
GO:0007088	regulation of mitotic nuclear division	10	154	0.006	ENSMUSP00000003310,ENSMUSP00000022927,ENSMUSP00000047571,ENSMUSP00000056785,ENSMUSP00000062049,ENSMUSP00000078337,ENSMUSP00000081912,ENSMUSP00000109203,ENSMUSP00000117616,ENSMUSP00000119891	Apc,Atrx,Cdk5rap2,Cit,Hnrnpu,Numa1,Nup62,Rad21,Ranbp2,Tpr
GO:0006637	acyl-CoA metabolic process	7	76	0.0061	ENSMUSP00000005826,ENSMUSP00000022268,ENSMUSP00000025385,ENSMUSP00000026324,ENSMUSP00000030432,ENSMUSP00000033662,ENSMUSP00000034046	Acot9,Acsl1,Cs,Hmgcl,Hsd17b4,Pdha1,Pdhb
GO:0012501	programmed cell death	29	845	0.0061	ENSMUSP00000002603,ENSMUSP00000004565,ENSMUSP00000007012,ENSMUSP00000007803,ENSMUSP00000022378,ENSMUSP00000022469,ENSMUSP00000022623,ENSMUSP00000022927,ENSMUSP00000027123,ENSMUSP00000030940,ENSMUSP00000033824,ENSMUSP00000034049,ENSMUSP00000034717,ENSMUSP00000038135,ENSMUSP00000054380,ENSMUSP00000059033,ENSMUSP00000062047,ENSMUSP00000062049,ENSMUSP00000077612,ENSMUSP00000078042,ENSMUSP00000081010,…	Bcl2l1,Bloc1s2,C1qbp,Cadm1,Cit,Cycs,Dhx9,Diablo,Dido1,Ercc2,Ero1l,Fkbp8,Gnb1,Gpx1,Hip1,Hspa5,Hspd1,Kank2,Lamp1,Nisch,Pdpk1,Rad21,Ralb,Scrib,Slc25a4,Sod2,Trim35,Uaca,Vdac1
GO:0051783	regulation of nuclear division	11	184	0.0062	ENSMUSP00000003310,ENSMUSP00000003912,ENSMUSP00000022927,ENSMUSP00000047571,ENSMUSP00000056785,ENSMUSP00000062049,ENSMUSP00000078337,ENSMUSP00000081912,ENSMUSP00000109203,ENSMUSP00000117616,ENSMUSP00000119891	Apc,Atrx,Calr,Cdk5rap2,Cit,Hnrnpu,Numa1,Nup62,Rad21,Ranbp2,Tpr
GO:0008631	intrinsic apoptotic signaling pathway in response to oxidative stress	4	19	0.0063	ENSMUSP00000007012,ENSMUSP00000062047,ENSMUSP00000081010,ENSMUSP00000107214	Diablo,Gpx1,Sod2,Uaca
GO:0060236	regulation of mitotic spindle organization	5	35	0.0063	ENSMUSP00000047571,ENSMUSP00000056785,ENSMUSP00000081912,ENSMUSP00000099475,ENSMUSP00000117616	Cltc,Hnrnpu,Numa1,Nup62,Tpr
GO:0072583	clathrin-dependent endocytosis	4	19	0.0063	ENSMUSP00000003038,ENSMUSP00000051092,ENSMUSP00000059033,ENSMUSP00000099475	Ap2a2,Cltc,Hip1,Picalm
GO:1901214	regulation of neuron death	16	348	0.0063	ENSMUSP00000003947,ENSMUSP00000007012,ENSMUSP00000007130,ENSMUSP00000007803,ENSMUSP00000018875,ENSMUSP00000022639,ENSMUSP00000027123,ENSMUSP00000033673,ENSMUSP00000044004,ENSMUSP00000051092,ENSMUSP00000068594,ENSMUSP00000069752,ENSMUSP00000072175,ENSMUSP00000075067,ENSMUSP00000081010,ENSMUSP00000099991	Ap2b1,Bcl2l1,Ctnnb1,Dnajc5,Gpx1,Hspd1,Hyou1,Lrp1,Nefl,Nono,Npm1,Nqo1,Pdpk1,Picalm,Rras2,Sod2
GO:0006915	apoptotic process	28	809	0.0065	ENSMUSP00000002603,ENSMUSP00000004565,ENSMUSP00000007012,ENSMUSP00000007803,ENSMUSP00000022378,ENSMUSP00000022469,ENSMUSP00000022623,ENSMUSP00000022927,ENSMUSP00000027123,ENSMUSP00000030940,ENSMUSP00000033824,ENSMUSP00000034049,ENSMUSP00000034717,ENSMUSP00000054380,ENSMUSP00000059033,ENSMUSP00000062047,ENSMUSP00000062049,ENSMUSP00000077612,ENSMUSP00000078042,ENSMUSP00000081010,ENSMUSP00000083073,…	Bcl2l1,Bloc1s2,C1qbp,Cadm1,Cit,Cycs,Diablo,Dido1,Ercc2,Ero1l,Fkbp8,Gnb1,Gpx1,Hip1,Hspa5,Hspd1,Kank2,Lamp1,Nisch,Pdpk1,Rad21,Ralb,Scrib,Slc25a4,Sod2,Trim35,Uaca,Vdac1
GO:0051345	positive regulation of hydrolase activity	24	652	0.007	ENSMUSP00000002603,ENSMUSP00000003310,ENSMUSP00000020775,ENSMUSP00000020930,ENSMUSP00000025541,ENSMUSP00000027123,ENSMUSP00000027131,ENSMUSP00000031099,ENSMUSP00000038135,ENSMUSP00000047571,ENSMUSP00000051092,ENSMUSP00000058149,ENSMUSP00000059033,ENSMUSP00000061014,ENSMUSP00000062047,ENSMUSP00000062811,ENSMUSP00000077273,ENSMUSP00000080419,ENSMUSP00000082965,ENSMUSP00000083587,ENSMUSP00000099815,…	Asph,Cycs,Dhx9,Diablo,Dynll2,Ezh2,Gna13,Gnaq,Grpel1,Hip1,Hnrnpu,Hscb,Hspd1,Icam1,Men1,Pdpk1,Picalm,Pkp4,Ranbp2,Scrib,Sipa1l1,Sipa1l3,Slc39a10,Uaca
GO:0006897	endocytosis	18	424	0.0071	ENSMUSP00000001569,ENSMUSP00000002603,ENSMUSP00000003038,ENSMUSP00000007216,ENSMUSP00000018875,ENSMUSP00000025561,ENSMUSP00000026459,ENSMUSP00000026565,ENSMUSP00000032492,ENSMUSP00000044004,ENSMUSP00000051092,ENSMUSP00000059033,ENSMUSP00000079664,ENSMUSP00000083281,ENSMUSP00000096445,ENSMUSP00000099475,ENSMUSP00000106981,ENSMUSP00000113265	Anxa1,Ap2a2,Ap2b1,Ap2m1,Ap2s1,Atp5b,Cd9,Cltc,Epn1,Flot1,Hip1,Ifitm3,Lrp1,Pacsin3,Pecam1,Picalm,Scrib,Usp33
GO:0043523	regulation of neuron apoptotic process	13	251	0.0071	ENSMUSP00000003947,ENSMUSP00000007012,ENSMUSP00000007130,ENSMUSP00000007803,ENSMUSP00000022639,ENSMUSP00000027123,ENSMUSP00000033673,ENSMUSP00000044004,ENSMUSP00000068594,ENSMUSP00000072175,ENSMUSP00000075067,ENSMUSP00000081010,ENSMUSP00000099991	Bcl2l1,Ctnnb1,Dnajc5,Gpx1,Hspd1,Hyou1,Lrp1,Nefl,Nono,Npm1,Nqo1,Pdpk1,Sod2
GO:0048732	gland development	19	461	0.0071	ENSMUSP00000000312,ENSMUSP00000002603,ENSMUSP00000007012,ENSMUSP00000007130,ENSMUSP00000023116,ENSMUSP00000025561,ENSMUSP00000025891,ENSMUSP00000030432,ENSMUSP00000034097,ENSMUSP00000072483,ENSMUSP00000075067,ENSMUSP00000078337,ENSMUSP00000080419,ENSMUSP00000083073,ENSMUSP00000102559,ENSMUSP00000120595,ENSMUSP00000130626,ENSMUSP00000131976,ENSMUSP00000132735	Acadm,Aco2,Ak4,Anxa1,Apc,Cadm1,Capn1,Cdh1,Ctnnb1,Dag1,Ezh2,Got2,Hmgcl,Hnrnpd,Npm1,Scrib,Slc29a1,Sod2,Srsf1
GO:0042254	ribosome biogenesis	13	252	0.0073	ENSMUSP00000021824,ENSMUSP00000030138,ENSMUSP00000031478,ENSMUSP00000033983,ENSMUSP00000034392,ENSMUSP00000037613,ENSMUSP00000043981,ENSMUSP00000048101,ENSMUSP00000048337,ENSMUSP00000075067,ENSMUSP00000077612,ENSMUSP00000091840,ENSMUSP00000100795	C1qbp,Ddx51,Fbl,Gltscr2,Mak16,Nhp2l1,Nip7,Nol6,Nol8,Npm1,Nup88,Rpl10l,Wdr43
GO:0046940	nucleoside monophosphate phosphorylation	4	20	0.0073	ENSMUSP00000002603,ENSMUSP00000027503,ENSMUSP00000064280,ENSMUSP00000102559	Ak4,Dlg1,Dtymk,Scrib
GO:0098869	cellular oxidant detoxification	7	79	0.0073	ENSMUSP00000003947,ENSMUSP00000007012,ENSMUSP00000026050,ENSMUSP00000028610,ENSMUSP00000030332,ENSMUSP00000033992,ENSMUSP00000081010	Cat,Gpx1,Gpx7,Gsr,Gsto1,Nqo1,Sod2
GO:0000122	negative regulation of transcription by RNA polymerase II	28	817	0.0074	ENSMUSP00000003912,ENSMUSP00000007130,ENSMUSP00000021761,ENSMUSP00000029588,ENSMUSP00000034717,ENSMUSP00000037000,ENSMUSP00000041912,ENSMUSP00000043087,ENSMUSP00000043981,ENSMUSP00000044395,ENSMUSP00000045816,ENSMUSP00000047571,ENSMUSP00000057308,ENSMUSP00000058149,ENSMUSP00000064280,ENSMUSP00000070149,ENSMUSP00000077612,ENSMUSP00000080419,ENSMUSP00000099613,ENSMUSP00000102853,ENSMUSP00000105833,…	Atrx,C1qbp,Calr,Cbfa2t2,Cbx5,Chchd3,Cnot7,Ctnnb1,Dlg1,Eed,Erf,Esrrb,Ezh2,Gltscr2,Hist1h1c,Hist1h1d,Hist1h1e,Hmgn2,Hnrnpa2b1,Hnrnpu,Kank2,Larp7,Mcph1,Men1,Phb,Tpr,Trim27,Yeats2
GO:0032787	monocarboxylic acid metabolic process	18	426	0.0074	ENSMUSP00000004729,ENSMUSP00000020523,ENSMUSP00000022268,ENSMUSP00000024946,ENSMUSP00000025385,ENSMUSP00000025835,ENSMUSP00000028162,ENSMUSP00000029386,ENSMUSP00000029610,ENSMUSP00000033662,ENSMUSP00000034046,ENSMUSP00000034866,ENSMUSP00000042351,ENSMUSP00000045621,ENSMUSP00000066092,ENSMUSP00000066915,ENSMUSP00000072483,ENSMUSP00000084846	Acaa1a,Acadm,Acsl1,Aldoa,Amacr,Cpt1a,Decr2,Ech1,Eci1,Etfa,Etfb,Etfdh,Hadh,Hsd17b4,Pdha1,Pdhb,Pex13,Ptges2
GO:0044089	positive regulation of cellular component biogenesis	20	501	0.0074	ENSMUSP00000001569,ENSMUSP00000004565,ENSMUSP00000007130,ENSMUSP00000009003,ENSMUSP00000021761,ENSMUSP00000048337,ENSMUSP00000051492,ENSMUSP00000056785,ENSMUSP00000064280,ENSMUSP00000078337,ENSMUSP00000081912,ENSMUSP00000083587,ENSMUSP00000087879,ENSMUSP00000096445,ENSMUSP00000109761,ENSMUSP00000111535,ENSMUSP00000115871,ENSMUSP00000117616,ENSMUSP00000119891,ENSMUSP00000130626	Apc,Cdk5rap2,Ctnnb1,Dag1,Dlg1,Dlg5,Epn1,Flot1,Icam1,Mpp7,Numa1,Nup62,Rala,Ralb,Setx,Slain2,Stx18,Tpr,Trim27,Wdr43
GO:1900180	regulation of protein localization to nucleus	9	131	0.0074	ENSMUSP00000000312,ENSMUSP00000018572,ENSMUSP00000038716,ENSMUSP00000046540,ENSMUSP00000056785,ENSMUSP00000062047,ENSMUSP00000075067,ENSMUSP00000117616,ENSMUSP00000120115	Akap1,Cdh1,Hnrnpm,Npm1,Nup54,Nup62,Nupl1,Tpr,Uaca
GO:0097237	cellular response to toxic substance	11	190	0.0076	ENSMUSP00000003947,ENSMUSP00000007012,ENSMUSP00000025561,ENSMUSP00000026050,ENSMUSP00000028610,ENSMUSP00000030332,ENSMUSP00000033992,ENSMUSP00000042658,ENSMUSP00000051492,ENSMUSP00000080419,ENSMUSP00000081010	Anxa1,Cat,Ezh2,Gpx1,Gpx7,Gsr,Gsto1,Hnrnpa1,Nqo1,Setx,Sod2
GO:1905818	regulation of chromosome separation	6	57	0.0076	ENSMUSP00000022927,ENSMUSP00000062049,ENSMUSP00000078337,ENSMUSP00000081912,ENSMUSP00000117616,ENSMUSP00000119891	Apc,Cdk5rap2,Cit,Numa1,Rad21,Tpr
GO:0055085	transmembrane transport	34	1073	0.0077	ENSMUSP00000003029,ENSMUSP00000003622,ENSMUSP00000013304,ENSMUSP00000015256,ENSMUSP00000016396,ENSMUSP00000020523,ENSMUSP00000022378,ENSMUSP00000023062,ENSMUSP00000023210,ENSMUSP00000023608,ENSMUSP00000023677,ENSMUSP00000026459,ENSMUSP00000026495,ENSMUSP00000027123,ENSMUSP00000027131,ENSMUSP00000031099,ENSMUSP00000032555,ENSMUSP00000034049,ENSMUSP00000035222,ENSMUSP00000039335,ENSMUSP00000039657,…	Asph,Atp1a1,Atp1a4,Atp5a1,Atp5b,Atp5e,Atp5f1,Atp5j,Atp5o,Atp6v0d1,Cnnm2,Cyc1,Ero1l,Grpel1,Hnrnpa3,Hspd1,Pex13,Picalm,Slc16a1,Slc25a1,Slc25a13,Slc25a20,Slc25a4,Slc29a1,Slc39a10,Slc3a2,Slc7a5,Timm44,Timm8b,Tomm20,Tomm22,Tomm40,Vdac1,Vdac3
GO:0016584	nucleosome positioning	3	8	0.0078	ENSMUSP00000044395,ENSMUSP00000045816,ENSMUSP00000057308	Hist1h1c,Hist1h1d,Hist1h1e
GO:0035966	response to topologically incorrect protein	8	106	0.0081	ENSMUSP00000022378,ENSMUSP00000022734,ENSMUSP00000023453,ENSMUSP00000027123,ENSMUSP00000037930,ENSMUSP00000074724,ENSMUSP00000097747,ENSMUSP00000115011	Dnajc3,Ero1l,Hspa5,Hspd1,Hspe1,Sdf2l1,Tbl2,Uggt1
GO:0042306	regulation of protein import into nucleus	7	81	0.0081	ENSMUSP00000000312,ENSMUSP00000018572,ENSMUSP00000038716,ENSMUSP00000046540,ENSMUSP00000056785,ENSMUSP00000062047,ENSMUSP00000117616	Akap1,Cdh1,Nup54,Nup62,Nupl1,Tpr,Uaca
GO:0045216	cell-cell junction organization	9	133	0.0081	ENSMUSP00000000312,ENSMUSP00000007130,ENSMUSP00000032492,ENSMUSP00000049007,ENSMUSP00000064280,ENSMUSP00000087879,ENSMUSP00000099815,ENSMUSP00000099991,ENSMUSP00000111535	Cd9,Cdh1,Ctnna1,Ctnnb1,Dlg1,Dlg5,Mpp7,Pdpk1,Pkp4
GO:0044092	negative regulation of molecular function	34	1078	0.0082	ENSMUSP00000000317,ENSMUSP00000000985,ENSMUSP00000003947,ENSMUSP00000004565,ENSMUSP00000007803,ENSMUSP00000021761,ENSMUSP00000022734,ENSMUSP00000025541,ENSMUSP00000025561,ENSMUSP00000026050,ENSMUSP00000028610,ENSMUSP00000028783,ENSMUSP00000029588,ENSMUSP00000029773,ENSMUSP00000030986,ENSMUSP00000035220,ENSMUSP00000047571,ENSMUSP00000051092,ENSMUSP00000054834,ENSMUSP00000056785,ENSMUSP00000058149,…	Anxa1,Apc,Atpif1,Bcl2l1,Calm1,Cat,Ckmt1,Cnn3,Dnajc3,Ezh2,Gnaq,Gpx1,Gsto1,Hnrnpc,Hnrnpu,Hspa5,Larp7,Lrpap1,Lxn,Men1,Npm1,Nqo1,Nup62,Oxa1l,Pdpk1,Pecam1,Picalm,Prkar2a,Ralb,Smcr8,Spint1,Tmed2,Trim27,Usp33
GO:0033993	response to lipid	28	825	0.0083	ENSMUSP00000003912,ENSMUSP00000003947,ENSMUSP00000007012,ENSMUSP00000007130,ENSMUSP00000007980,ENSMUSP00000018449,ENSMUSP00000022639,ENSMUSP00000025561,ENSMUSP00000025835,ENSMUSP00000027123,ENSMUSP00000028610,ENSMUSP00000028683,ENSMUSP00000030432,ENSMUSP00000034046,ENSMUSP00000034552,ENSMUSP00000039657,ENSMUSP00000042204,ENSMUSP00000047571,ENSMUSP00000051492,ENSMUSP00000072154,ENSMUSP00000075067,…	Acsl1,Anxa1,Atp1a1,Calr,Cat,Cpt1a,Ctnnb1,Dag1,Esrrb,Ezh2,Fdx1,Hmgcl,Hnrnpa0,Hnrnpd,Hnrnpu,Hspd1,Med30,Nefl,Npm1,Nqo1,Pdia3,Phb,Prpf8,Safb,Setx,Sod2,Thrap3,Yes1
GO:0045056	transcytosis	4	21	0.0083	ENSMUSP00000030986,ENSMUSP00000044004,ENSMUSP00000051092,ENSMUSP00000099475	Cltc,Lrp1,Lrpap1,Picalm
GO:0009056	catabolic process	43	1478	0.0084	ENSMUSP00000002064,ENSMUSP00000003310,ENSMUSP00000004729,ENSMUSP00000020238,ENSMUSP00000020523,ENSMUSP00000022322,ENSMUSP00000022522,ENSMUSP00000022734,ENSMUSP00000023453,ENSMUSP00000024946,ENSMUSP00000025385,ENSMUSP00000025835,ENSMUSP00000025891,ENSMUSP00000026050,ENSMUSP00000028610,ENSMUSP00000029386,ENSMUSP00000029610,ENSMUSP00000033873,ENSMUSP00000034046,ENSMUSP00000034097,ENSMUSP00000034428,…	Acaa1a,Acadm,Acsl1,Aldoa,Amacr,Blvra,Capn1,Cat,Ccdc115,Cltc,Cnot7,Cpt1a,Dnajc3,Ech1,Eci1,Erlin2,Etfa,Etfb,Etfdh,Gabarapl2,Gls,Glud1,Got2,Gpx1,Gsto1,Hadh,Hsd17b4,Hsp90b1,Hspa5,Lace1,Lnpep,Pex13,Pgm2,Prpf19,Ptbp1,Ranbp2,Rbbp6,Sdf2l1,Smcr8,Tdh,Thrap3,Uggt1,Usp33
GO:0035690	cellular response to drug	15	325	0.0084	ENSMUSP00000000312,ENSMUSP00000003947,ENSMUSP00000007012,ENSMUSP00000007130,ENSMUSP00000020238,ENSMUSP00000025561,ENSMUSP00000034552,ENSMUSP00000042658,ENSMUSP00000047571,ENSMUSP00000049007,ENSMUSP00000051492,ENSMUSP00000080419,ENSMUSP00000097747,ENSMUSP00000109203,ENSMUSP00000132735	Anxa1,Atrx,Cdh1,Ctnna1,Ctnnb1,Ezh2,Fdx1,Hnrnpa1,Hnrnpd,Hnrnpu,Hsp90b1,Hspa5,Nqo1,Setx,Sod2
GO:1904375	regulation of protein localization to cell periphery	8	107	0.0084	ENSMUSP00000007216,ENSMUSP00000007803,ENSMUSP00000044004,ENSMUSP00000051092,ENSMUSP00000064280,ENSMUSP00000081912,ENSMUSP00000099475,ENSMUSP00000099991	Ap2m1,Bcl2l1,Cltc,Dlg1,Lrp1,Numa1,Pdpk1,Picalm
GO:0009891	positive regulation of biosynthetic process	51	1847	0.0085	ENSMUSP00000000312,ENSMUSP00000001042,ENSMUSP00000006625,ENSMUSP00000007012,ENSMUSP00000007130,ENSMUSP00000007803,ENSMUSP00000021085,ENSMUSP00000022734,ENSMUSP00000022927,ENSMUSP00000025561,ENSMUSP00000026446,ENSMUSP00000027505,ENSMUSP00000028162,ENSMUSP00000033873,ENSMUSP00000038135,ENSMUSP00000042204,ENSMUSP00000043355,ENSMUSP00000043691,ENSMUSP00000047571,ENSMUSP00000048153,ENSMUSP00000048337,…	Anxa1,Arid3b,Asph,Atad2,Atrx,Bcl2l1,Bloc1s2,C1qbp,Cdh1,Cdk5rap2,Cnot7,Cnpy2,Ctnnb1,Dhx9,Dnajc3,Elavl1,Ercc2,Erlin2,Esrrb,Hax1,Hnrnpa2b1,Hnrnpd,Hnrnpu,Icam1,Ilf2,Ing5,Khdrbs1,Med30,Men1,Npm1,Nup62,Nup85,Nup98,Pbrm1,Phb,Picalm,Ptbp1,Ptges2,Rad21,Rbm14,Rbmxl1,Rmnd1,Safb,Setx,Sod2,Tardbp,Tbp,Thrap3,Wdr43,Yes1,Ythdf2
GO:0009636	response to toxic substance	19	471	0.0086	ENSMUSP00000003310,ENSMUSP00000003947,ENSMUSP00000007012,ENSMUSP00000007803,ENSMUSP00000022639,ENSMUSP00000025561,ENSMUSP00000026050,ENSMUSP00000027123,ENSMUSP00000028610,ENSMUSP00000030332,ENSMUSP00000031513,ENSMUSP00000033992,ENSMUSP00000034097,ENSMUSP00000042658,ENSMUSP00000051492,ENSMUSP00000053175,ENSMUSP00000080419,ENSMUSP00000081010,ENSMUSP00000119603	Anxa1,Bcl2l1,Cat,Ezh2,Got2,Gpx1,Gpx7,Gsr,Gsto1,Hnrnpa1,Hspd1,Nefl,Nqo1,Phb,Ranbp2,Sdf4,Setx,Sod2,Srsf9
GO:0010332	response to gamma radiation	6	59	0.0086	ENSMUSP00000007012,ENSMUSP00000007803,ENSMUSP00000051432,ENSMUSP00000058149,ENSMUSP00000081010,ENSMUSP00000097747	Bcl2l1,Gpx1,H2afx,Hspa5,Men1,Sod2
GO:0048583	regulation of response to stimulus	86	3552	0.0086	ENSMUSP00000000312,ENSMUSP00000001569,ENSMUSP00000003912,ENSMUSP00000005606,ENSMUSP00000006625,ENSMUSP00000007012,ENSMUSP00000007130,ENSMUSP00000007803,ENSMUSP00000018572,ENSMUSP00000021761,ENSMUSP00000022734,ENSMUSP00000023629,ENSMUSP00000025421,ENSMUSP00000025484,ENSMUSP00000025486,ENSMUSP00000025541,ENSMUSP00000025561,ENSMUSP00000026050,ENSMUSP00000026122,ENSMUSP00000027123,ENSMUSP00000027131,…	Akap1,Anxa1,Apc,Asph,Atpif1,Bcl2l1,C1qbp,Cadm1,Calm1,Calr,Cat,Cbfa2t2,Cd63,Cd9,Cdh1,Cep63,Cnot7,Ctnna1,Ctnnb1,Cyth2,Dag1,Dhx9,Dlg1,Dlg5,Dnajc3,Ezh2,Fech,Fkbp8,Flot1,Gltscr2,Gnaq,Gpx1,Gsto1,Hax1,Hip1,Hspa5,Hspd1,Hyou1,Icam1,Ift20,Ing5,Kank2,Khdrbs1,Lamp1,Lmnb1,Lrp1,Lrpap1,Macf1,Matr3,Mcph1,Men1,Mios,Nono,Npm1,Nptn,Nras,Numa1,Nup62,Nup93,P4hb,Parl,Pdia3,Pdpk1,Pecam1,Phb,Phf11a,Prkaca,Pros1,Ptbp1,Rb…
GO:0031328	positive regulation of cellular biosynthetic process	50	1807	0.0091	ENSMUSP00000000312,ENSMUSP00000001042,ENSMUSP00000006625,ENSMUSP00000007012,ENSMUSP00000007130,ENSMUSP00000007803,ENSMUSP00000021085,ENSMUSP00000022734,ENSMUSP00000022927,ENSMUSP00000025561,ENSMUSP00000027505,ENSMUSP00000028162,ENSMUSP00000033873,ENSMUSP00000038135,ENSMUSP00000042204,ENSMUSP00000043355,ENSMUSP00000043691,ENSMUSP00000047571,ENSMUSP00000048153,ENSMUSP00000048337,ENSMUSP00000051092,…	Anxa1,Arid3b,Asph,Atad2,Atrx,Bcl2l1,Bloc1s2,C1qbp,Cdh1,Cdk5rap2,Cnot7,Ctnnb1,Dhx9,Dnajc3,Elavl1,Ercc2,Erlin2,Esrrb,Hax1,Hnrnpa2b1,Hnrnpd,Hnrnpu,Icam1,Ilf2,Ing5,Khdrbs1,Med30,Men1,Npm1,Nup62,Nup85,Nup98,Pbrm1,Phb,Picalm,Ptbp1,Ptges2,Rad21,Rbm14,Rbmxl1,Rmnd1,Safb,Setx,Sod2,Tardbp,Tbp,Thrap3,Wdr43,Yes1,Ythdf2
GO:0070206	protein trimerization	6	60	0.0093	ENSMUSP00000021761,ENSMUSP00000025541,ENSMUSP00000030940,ENSMUSP00000038716,ENSMUSP00000046540,ENSMUSP00000056785	Gnaq,Gnb1,Nup54,Nup62,Nupl1,Trim27
GO:1901215	negative regulation of neuron death	12	228	0.0093	ENSMUSP00000007012,ENSMUSP00000007130,ENSMUSP00000007803,ENSMUSP00000018875,ENSMUSP00000022639,ENSMUSP00000027123,ENSMUSP00000033673,ENSMUSP00000044004,ENSMUSP00000068594,ENSMUSP00000072175,ENSMUSP00000075067,ENSMUSP00000099991	Ap2b1,Bcl2l1,Ctnnb1,Dnajc5,Hspd1,Hyou1,Lrp1,Nefl,Nono,Npm1,Pdpk1,Sod2
GO:0006732	coenzyme metabolic process	13	261	0.0094	ENSMUSP00000005826,ENSMUSP00000019323,ENSMUSP00000022268,ENSMUSP00000025385,ENSMUSP00000026050,ENSMUSP00000026324,ENSMUSP00000030432,ENSMUSP00000030830,ENSMUSP00000033662,ENSMUSP00000034046,ENSMUSP00000034552,ENSMUSP00000084846,ENSMUSP00000093393	Acot9,Acsl1,Aldoa,Cs,Fdx1,Gsto1,H6pd,Hmgcl,Hsd17b4,Mdh2,Pdha1,Pdhb,Pdss2
GO:1903077	negative regulation of protein localization to plasma membrane	4	22	0.0094	ENSMUSP00000007216,ENSMUSP00000007803,ENSMUSP00000051092,ENSMUSP00000099475	Ap2m1,Bcl2l1,Cltc,Picalm
GO:2001252	positive regulation of chromosome organization	10	166	0.0094	ENSMUSP00000007130,ENSMUSP00000022927,ENSMUSP00000047571,ENSMUSP00000058149,ENSMUSP00000081912,ENSMUSP00000102853,ENSMUSP00000109203,ENSMUSP00000110103,ENSMUSP00000117616,ENSMUSP00000132735	Atrx,Ctnnb1,Eed,Hnrnpa2b1,Hnrnpd,Hnrnpu,Men1,Numa1,Rad21,Tpr
GO:0000055	ribosomal large subunit export from nucleus	3	9	0.0097	ENSMUSP00000043981,ENSMUSP00000048101,ENSMUSP00000075067	Gltscr2,Npm1,Nup88
GO:0016125	sterol metabolic process	8	111	0.0101	ENSMUSP00000025484,ENSMUSP00000027726,ENSMUSP00000028610,ENSMUSP00000033873,ENSMUSP00000034552,ENSMUSP00000044004,ENSMUSP00000046856,ENSMUSP00000055313	Cat,Cyb5r1,Erlin2,Fdft1,Fdx1,Fech,Lrp1,Lss
GO:0043524	negative regulation of neuron apoptotic process	10	168	0.0101	ENSMUSP00000007012,ENSMUSP00000007803,ENSMUSP00000022639,ENSMUSP00000027123,ENSMUSP00000033673,ENSMUSP00000044004,ENSMUSP00000068594,ENSMUSP00000072175,ENSMUSP00000075067,ENSMUSP00000099991	Bcl2l1,Dnajc5,Hspd1,Hyou1,Lrp1,Nefl,Nono,Npm1,Pdpk1,Sod2
[truncated: 186 more rows]

## Sheet: 3.3-2i-incr translation GOCC
#term ID	term description	observed gene count	background gene count	false discovery rate	matching proteins in your network (IDs)	matching proteins in your network (labels)
[truncated: 245 more rows]

## Sheet: 3.4-Cdk8i-incr translation GOBP
#term ID	term description	observed gene count	background gene count	false discovery rate	matching proteins in your network (IDs)	matching proteins in your network (labels)
[truncated: 374 more rows]

[truncated: 1 more sheets: 3.5-CDK8i-incr translation GOCC]
