# Supplementary material for: Dissection of two routes to naïve pluripotency using different kinase inhibitors
Source: Nat Commun. 2021 Mar 25;12:1863. doi: 10.1038/s41467-021-22181-5 (PMC7994667; doi:10.1038/s41467-021-22181-5)
Supplement: Supplementary file 7 — Supplementary Data 4 [file 41467_2021_22181_MOESM7_ESM.xlsx]

## Sheet: S4-Description
Sheet	Description
S4.1	METABOLOMICS DIFF ANALYSIS (Log2FC)	Differential analysis results of the metabolomics analysis. Fold change (2i vs Serum/LIF and CDK8i vs Serum/LIF) in log2, together with p.value.
S4.2	NORMALIZED INTENSITIES (log2)	Log2 transformed intensities from each different metabolomic sample (log2). Colored cells correspond to imputed values: BLUE means that imputation was perfomed using the "slsa" method in pRostar and ORANGE indicates that the values were missing in an entire experimental condition and therefore imputed using "detquant" function in pRostar.

## Sheet: S4.1-Metabolomics_results
ID	BIOCHEMICAL	Superpathway	PATHWAY	2i_vs_SL_FC	2i_vs_SL_pval	SIG_2i	CDK8i_vs_SL_FC	CDK8i_vs_SL_pval	SIG_CDK8i
3	(N(1) + N(8))-acetylspermidine	Amino Acid	Polyamine Metabolism	-0.788832	NA		0.62558	0.0307617	UP
4	1,2-dilinoleoyl-GPC (18:2/18:2)	Lipid	Phosphatidylcholine (PC)	-0.33734	0.412644		0.356051	0.377816
5	1,2-dioleoyl-GPC (18:1/18:1)	Lipid	Phosphatidylcholine (PC)	1.33526	3.13303e-09	UP	0.294756	0.0962089
6	1,2-dioleoyl-GPE (18:1/18:1)	Lipid	Phosphatidylethanolamine (PE)	0.750873	2.65248e-05	UP	-0.409606	0.0116996
7	1,2-dioleoyl-GPG (18:1/18:1)	Lipid	Phosphatidylglycerol (PG)	0.710025	0.00251775	UP	0.110215	0.612315
8	1,2-dioleoyl-GPI (18:1/18:1)	Lipid	Phosphatidylinositol (PI)	1.19374	3.82357e-08	UP	0.182406	0.29683
9	1,2-dipalmitoyl-GPC (16:0/16:0)	Lipid	Phosphatidylcholine (PC)	-0.0341167	0.869258		0.774544	0.00043095	UP
10	1,2-dipalmitoyl-GPE (16:0/16:0)*	Lipid	Phosphatidylethanolamine (PE)	0.493182	0.0311823		0.396675	0.0741919
12	1,2-distearoyl-GPC (18:0/18:0)	Lipid	Phosphatidylcholine (PC)	0.501675	0.0150971	UP	0.298119	0.131407
13	1-(1-enyl-oleoyl)-GPE (P-18:1)*	Lipid	Lysoplasmalogen	-1.07537	0.000476216	DOWN	-0.211712	0.449044
14	1-(1-enyl-palmitoyl)-2-arachidonoyl-GPC (P-16:0/20:4)*	Lipid	Plasmalogen	-0.140656	0.582282		0.993531	0.000267524	UP
15	1-(1-enyl-palmitoyl)-2-arachidonoyl-GPE (P-16:0/20:4)*	Lipid	Plasmalogen	-0.0298042	0.839215		0.03755	0.794204
16	1-(1-enyl-palmitoyl)-2-linoleoyl-GPE (P-16:0/18:2)*	Lipid	Plasmalogen	-0.00873668	0.967498		-0.236262	0.264506
17	1-(1-enyl-palmitoyl)-2-oleoyl-GPC (P-16:0/18:1)*	Lipid	Plasmalogen	0.0253542	0.890018		0.2418	0.183156
18	1-(1-enyl-palmitoyl)-2-oleoyl-GPE (P-16:0/18:1)*	Lipid	Plasmalogen	0.0173417	0.942876		-0.478644	0.0489085
19	1-(1-enyl-palmitoyl)-2-palmitoleoyl-GPC (P-16:0/16:1)*	Lipid	Plasmalogen	0.321013	0.0871685		0.525756	0.00555875	UP
20	1-(1-enyl-palmitoyl)-2-palmitoyl-GPC (P-16:0/16:0)*	Lipid	Plasmalogen	-0.0093625	0.964195		0.695125	0.00144205	UP
21	1-(1-enyl-palmitoyl)-GPC (P-16:0)*	Lipid	Lysoplasmalogen	-0.470464	0.00894145		0.391436	0.0247129
22	1-(1-enyl-palmitoyl)-GPE (P-16:0)*	Lipid	Lysoplasmalogen	-1.33671	1.81725e-06	DOWN	-0.465063	0.0543021
23	1-(1-enyl-stearoyl)-2-arachidonoyl-GPE (P-18:0/20:4)*	Lipid	Plasmalogen	0.386965	0.0157541		0.262013	0.0890499
24	1-(1-enyl-stearoyl)-2-oleoyl-GPE (P-18:0/18:1)	Lipid	Plasmalogen	0.80001	0.0123446	UP	-0.707394	0.0229631	DOWN
25	1-(1-enyl-stearoyl)-GPE (P-18:0)*	Lipid	Lysoplasmalogen	-0.799106	0.000902584	DOWN	-0.357587	0.109273
26	1-arachidonoyl-GPE (20:4n6)*	Lipid	Lysophospholipid	-0.312301	0.131973		0.143525	0.47492
27	1-arachidonoyl-GPI (20:4)*	Lipid	Lysophospholipid	-0.954492	7.07022e-05	DOWN	-1.27163	4.32586e-07	DOWN
28	1-arachidonylglycerol (20:4)	Lipid	Monoacylglycerol	-1.19371	0.000103554	DOWN	-0.562124	0.0448407	DOWN
29	1-carboxyethylisoleucine	Amino Acid	Leucine, Isoleucine and Valine Metabolism	-0.23144	0.474192		-0.551389	0.0866058
32	1-carboxyethylvaline	Amino Acid	Leucine, Isoleucine and Valine Metabolism	-0.205844	0.574334		-0.296865	0.409458
33	1-dihomo-linolenylglycerol (20:3)	Lipid	Monoacylglycerol	-1.83616	4.47579e-05	DOWN	-1.13984	0.00601409	DOWN
34	1-docosahexaenoylglycerol (22:6)	Lipid	Monoacylglycerol	-2.07692	4.25536e-10	DOWN	-1.27519	7.62468e-06	DOWN
35	1-heptadecenoylglycerol (17:1)*	Lipid	Monoacylglycerol	-1.56471	5.51841e-05	DOWN	-0.851566	0.0163647	DOWN
36	1-linoleoyl-GPC (18:2)	Lipid	Lysophospholipid	-0.645057	0.0289735	DOWN	0.228557	0.417509
37	1-linoleoylglycerol (18:2)	Lipid	Monoacylglycerol	-2.16029	7.37284e-07	DOWN	-0.726425	0.0509877
38	1-meadoylglycerol (20:3n9)*	Lipid	Monoacylglycerol	-1.30465	0.000285915	DOWN	-1.0435	0.00237189	DOWN
39	1-methyladenine	Nucleotide	Purine Metabolism, Adenine containing	0.76158	NA		1.25302	0.00165778	UP
41	1-myristoyl-2-arachidonoyl-GPC (14:0/20:4)*	Lipid	Phosphatidylcholine (PC)	-0.283352	0.412343		0.431119	0.205684
42	1-myristoyl-2-palmitoyl-GPC (14:0/16:0)	Lipid	Phosphatidylcholine (PC)	0.345973	0.0206192		0.205506	0.151734
43	1-myristoylglycerol (14:0)	Lipid	Monoacylglycerol	-1.47713	3.57578e-07	DOWN	-0.637506	0.0106167	DOWN
44	1-oleoyl-2-arachidonoyl-GPE (18:1/20:4)*	Lipid	Phosphatidylethanolamine (PE)	-0.0147646	0.946198		0.420675	0.0552294
45	1-oleoyl-2-arachidonoyl-GPI (18:1/20:4) *	Lipid	Phosphatidylinositol (PI)	0.0566646	0.805475		0.363037	0.112868
46	1-oleoyl-2-docosahexaenoyl-GPC (18:1/22:6)*	Lipid	Phosphatidylcholine (PC)	-0.242285	0.343352		-0.100006	0.688384
47	1-oleoyl-2-docosahexaenoyl-GPE (18:1/22:6)*	Lipid	Phosphatidylethanolamine (PE)	-0.214602	0.300765		-0.407444	0.0488878
48	1-oleoyl-2-linoleoyl-GPC (18:1/18:2)*	Lipid	Phosphatidylcholine (PC)	0.432744	0.08429		0.408262	0.0960183
49	1-oleoyl-2-linoleoyl-GPE (18:1/18:2)*	Lipid	Phosphatidylethanolamine (PE)	0.240487	0.225811		0.00845625	0.965005
50	1-oleoyl-GPC (18:1)	Lipid	Lysophospholipid	-1.13292	0.000616982	DOWN	-0.0304187	0.919378
51	1-oleoyl-GPE (18:1)	Lipid	Lysophospholipid	-1.44855	5.85742e-06	DOWN	-0.487244	0.0806916
52	1-oleoyl-GPG (18:1)*	Lipid	Lysophospholipid	0.224268	0.442301		0.00828734	0.976797
53	1-oleoyl-GPI (18:1)*	Lipid	Lysophospholipid	0.13369	0.655886		-1.39306	2.42059e-05	DOWN
55	1-oleoylglycerol (18:1)	Lipid	Monoacylglycerol	-0.680552	0.003204	DOWN	-0.803475	0.000513819	DOWN
56	1-palmitoleoyl-GPC (16:1)*	Lipid	Lysophospholipid	-0.973692	0.001296	DOWN	0.0971875	0.726295
57	1-palmitoleoylglycerol (16:1)*	Lipid	Monoacylglycerol	-1.39685	9.12368e-06	DOWN	-0.667025	0.0175907	DOWN
58	1-palmitoyl-2-arachidonoyl-GPC (16:0/20:4n6)	Lipid	Phosphatidylcholine (PC)	-0.218348	0.494751		0.817119	0.0120042	UP
59	1-palmitoyl-2-arachidonoyl-GPE (16:0/20:4)*	Lipid	Phosphatidylethanolamine (PE)	-0.138681	0.589465		0.463619	0.0708155
60	1-palmitoyl-2-arachidonoyl-GPI (16:0/20:4)*	Lipid	Phosphatidylinositol (PI)	-0.819783	0.0041242	DOWN	0.302094	0.259204
61	1-palmitoyl-2-docosahexaenoyl-GPC (16:0/22:6)	Lipid	Phosphatidylcholine (PC)	-0.505475	0.0616295		0.0950313	0.714095
62	1-palmitoyl-2-docosahexaenoyl-GPE (16:0/22:6)*	Lipid	Phosphatidylethanolamine (PE)	-0.347772	0.0622283		-0.20378	0.258102
63	1-palmitoyl-2-gamma-linolenoyl-GPC (16:0/18:3n6)*	Lipid	Phosphatidylcholine (PC)	0.425974	0.149992		0.183281	NA
64	1-palmitoyl-2-linoleoyl-GPC (16:0/18:2)	Lipid	Phosphatidylcholine (PC)	0.392771	0.0247472		0.13515	0.417404
65	1-palmitoyl-2-linoleoyl-GPE (16:0/18:2)	Lipid	Phosphatidylethanolamine (PE)	0.10959	0.45702		-0.310713	0.0357359
66	1-palmitoyl-2-oleoyl-GPC (16:0/18:1)	Lipid	Phosphatidylcholine (PC)	0.491385	0.000311225		0.0586312	0.633325
67	1-palmitoyl-2-oleoyl-GPE (16:0/18:1)	Lipid	Phosphatidylethanolamine (PE)	0.471525	0.00643286		-0.4396	0.00922329
68	1-palmitoyl-2-oleoyl-GPG (16:0/18:1)	Lipid	Phosphatidylglycerol (PG)	0.217275	0.336425		0.771606	0.00107292	UP
69	1-palmitoyl-2-oleoyl-GPI (16:0/18:1)*	Lipid	Phosphatidylinositol (PI)	0.686604	0.0268048	UP	-0.0900615	0.759846
70	1-palmitoyl-2-oleoyl-GPS (16:0/18:1)	Lipid	Phosphatidylserine (PS)	0.477792	0.00725541		-0.191213	0.254657
71	1-palmitoyl-2-stearoyl-GPC (16:0/18:0)	Lipid	Phosphatidylcholine (PC)	-0.0327354	0.894596		0.802475	0.00184319	UP
72	1-palmitoyl-2-stearoyl-GPE (16:0/18:0)*	Lipid	Phosphatidylethanolamine (PE)	0.339723	0.181306		0.820038	0.00176406	UP
73	1-palmitoyl-GPC (16:0)	Lipid	Lysophospholipid	-1.14577	0.000141699	DOWN	-0.0848375	0.752181
74	1-palmitoyl-GPE (16:0)	Lipid	Lysophospholipid	-2.01143	3.8669e-08	DOWN	-0.251244	0.392935
75	1-palmitoyl-GPG (16:0)*	Lipid	Lysophospholipid	-1.94418	7.94816e-08	DOWN	-0.794485	0.0093171	DOWN
76	1-palmitoyl-GPI (16:0)	Lipid	Lysophospholipid	-0.605515	0.0150441	DOWN	-0.914113	0.000343384	DOWN
77	1-palmitoyl-GPS (16:0)*	Lipid	Lysophospholipid	-2.04998	1.50125e-09	DOWN	-0.979265	0.000482551	DOWN
78	1-pentadecanoylglycerol (15:0)	Lipid	Monoacylglycerol	-0.824635	0.000219643	DOWN	-0.207618	0.302707
79	1-stearoyl-2-arachidonoyl-GPC (18:0/20:4)	Lipid	Phosphatidylcholine (PC)	-0.124871	0.659393		0.557838	0.0496136	UP
80	1-stearoyl-2-arachidonoyl-GPE (18:0/20:4)	Lipid	Phosphatidylethanolamine (PE)	0.309771	0.19907		0.718719	0.00361217	UP
81	1-stearoyl-2-arachidonoyl-GPI (18:0/20:4)	Lipid	Phosphatidylinositol (PI)	0.0569625	0.789229		0.469212	0.0291729
82	1-stearoyl-2-arachidonoyl-GPS (18:0/20:4)	Lipid	Phosphatidylserine (PS)	-0.126108	0.588726		0.437294	0.0608346
83	1-stearoyl-2-docosahexaenoyl-GPC (18:0/22:6)	Lipid	Phosphatidylcholine (PC)	0.0288167	0.882793		-0.138631	0.47054
84	1-stearoyl-2-docosahexaenoyl-GPE (18:0/22:6)*	Lipid	Phosphatidylethanolamine (PE)	0.352931	0.0249063		-0.0537813	0.718916
85	1-stearoyl-2-oleoyl-GPC (18:0/18:1)	Lipid	Phosphatidylcholine (PC)	0.673513	3.66281e-05	UP	-0.314025	0.032926
86	1-stearoyl-2-oleoyl-GPE (18:0/18:1)	Lipid	Phosphatidylethanolamine (PE)	0.918381	4.97449e-06	UP	-0.573912	0.00171418	DOWN
87	1-stearoyl-2-oleoyl-GPI (18:0/18:1)*	Lipid	Phosphatidylinositol (PI)	1.61955	7.47674e-06	UP	-0.0798631	0.797053
88	1-stearoyl-2-oleoyl-GPS (18:0/18:1)	Lipid	Phosphatidylserine (PS)	1.01824	1.52272e-08	UP	-0.215744	0.13444
89	1-stearoyl-GPC (18:0)	Lipid	Lysophospholipid	-1.0034	0.000211759	DOWN	0.00663125	0.978207
90	1-stearoyl-GPE (18:0)	Lipid	Lysophospholipid	-1.43144	7.84642e-07	DOWN	-0.106069	0.660933
91	1-stearoyl-GPG (18:0)	Lipid	Lysophospholipid	-1.11394	0.000451658	DOWN	-1.54434	3.19076e-06	DOWN
92	1-stearoyl-GPI (18:0)	Lipid	Lysophospholipid	-0.0730417	0.746286		-0.4982	0.0288061
93	1-stearoyl-GPS (18:0)*	Lipid	Lysophospholipid	-1.77419	1.92617e-06	DOWN	-0.80845	0.0133788	DOWN
94	10-heptadecenoate (17:1n7)	Lipid	Long Chain Fatty Acid	-0.803675	0.00112381	DOWN	-0.684263	0.00404444	DOWN
95	10-nonadecenoate (19:1n9)	Lipid	Long Chain Fatty Acid	-0.373867	0.0864188		-0.554387	0.011176	DOWN
96	13-HODE + 9-HODE	Lipid	Fatty Acid, Monohydroxy	0.0219343	0.919156		-0.29745	0.165194
97	15-methylpalmitate (i17:0)	Lipid	Fatty Acid, Branched	0.0967167	0.534576		0.0745062	0.625028
98	2'-deoxyadenosine 5'-monophosphate	Nucleotide	Purine Metabolism, Adenine containing	-0.724066	0.00235704	DOWN	0.89287	0.000203997	UP
99	2'-deoxycytidine	Nucleotide	Pyrimidine Metabolism, Cytidine containing	-0.190944	0.421264		-3.12818	1.41391e-16	DOWN
100	2'-deoxyguanosine	Nucleotide	Purine Metabolism, Guanine containing	-0.1657	0.504485		-1.33285	2.16422e-06	DOWN
101	2'-deoxyinosine	Nucleotide	Purine Metabolism, (Hypo)Xanthine/Inosine containing	-0.774554	0.00338213	DOWN	-1.69562	2.10997e-08	DOWN
102	2'-deoxyuridine	Nucleotide	Pyrimidine Metabolism, Uracil containing	-1.34393	0.000257532	DOWN	-0.907044	0.00862084	DOWN
103	2'-O-methylcytidine	Nucleotide	Pyrimidine Metabolism, Cytidine containing	0.0549808	0.815198		-0.510075	0.0315895	DOWN
104	2'-O-methyluridine	Nucleotide	Pyrimidine Metabolism, Uracil containing	0.565757	0.0168988	UP	-0.41185	0.071365
105	2-arachidonoylglycerol (20:4)	Lipid	Monoacylglycerol	-1.30025	8.41579e-06	DOWN	-0.979992	0.000329673	DOWN
106	2-docosahexaenoylglycerol (22:6)*	Lipid	Monoacylglycerol	-1.89481	1.70858e-07	DOWN	-1.29749	7.51812e-05	DOWN
107	2-heptadecenoylglycerol (17:1)*	Lipid	Monoacylglycerol	-1.68439	5.01675e-09	DOWN	-0.835552	0.000554808	DOWN
109	2-hydroxyglutarate	Lipid	Fatty Acid, Dicarboxylate	0.541881	0.0371001	UP	0.310553	0.214452
110	2-hydroxypalmitate	Lipid	Fatty Acid, Monohydroxy	-0.13124	0.368848		0.0134812	0.924561
111	2-hydroxystearate	Lipid	Fatty Acid, Monohydroxy	-0.152715	0.391265		0.136181	0.434866
112	2-linoleoylglycerol (18:2)	Lipid	Monoacylglycerol	-2.11079	1.10349e-06	DOWN	-0.958379	0.0112174	DOWN
113	2-methylcitrate/homocitrate	Energy	TCA Cycle	-0.444278	0.0484652		-0.0218062	0.919293
114	2-myristoylglycerol (14:0)	Lipid	Monoacylglycerol	-1.89737	1.79725e-09	DOWN	-0.857005	0.000954605	DOWN
115	2-oleoylglycerol (18:1)	Lipid	Monoacylglycerol	-0.712667	0.0487858	DOWN	-1.04514	0.00413624	DOWN
116	2-palmitoleoyl-GPC (16:1)*	Lipid	Lysophospholipid	-0.209848	0.364516		0.0159625	0.943585
117	2-palmitoleoylglycerol (16:1)*	Lipid	Monoacylglycerol	-1.44696	3.03079e-07	DOWN	-1.24141	3.57265e-06	DOWN
118	2-palmitoyl-GPC (16:0)*	Lipid	Lysophospholipid	-0.480279	0.0415924		0.139606	0.535794
119	2-stearoyl-GPE (18:0)*	Lipid	Lysophospholipid	-1.63858	1.42384e-07	DOWN	-0.311325	0.223907
120	3'-dephosphocoenzyme A	Cofactors and Vitamins	Pantothenate and CoA Metabolism	1.46114	1.66524e-05	UP	-0.96962	0.00196162	DOWN
121	3-(4-hydroxyphenyl)lactate	Amino Acid	Tyrosine Metabolism	-0.141625	0.587818		-0.337931	0.190831
122	3-hydroxy-3-methylglutarate	Lipid	Mevalonate Metabolism	-1.23714	0.00141157	DOWN	-0.638574	0.0782538
123	3-hydroxydecanoate	Lipid	Fatty Acid, Monohydroxy	-0.0865754	0.557451		0.599682	0.00015292	UP
124	3-hydroxylaurate	Lipid	Fatty Acid, Monohydroxy	0.0484958	0.752665		1.06295	1.36875e-08	UP
126	3-methyl-2-oxobutyrate	Amino Acid	Leucine, Isoleucine and Valine Metabolism	-0.103087	0.777478		-1.09626	0.00365281	DOWN
128	3-methylcytidine	Nucleotide	Pyrimidine Metabolism, Cytidine containing	1.08606	3.33512e-06	UP	-0.308871	0.125221
130	3-phosphoglycerate	Carbohydrate	Glycolysis, Gluconeogenesis, and Pyruvate Metabolism	-3.22795	1.35786e-08	DOWN	0.549975	0.224128
131	4-hydroxy-nonenal-glutathione	Amino Acid	Glutathione Metabolism	0.729372	NA		0.948156	1.95266e-05	UP
132	4-hydroxyphenylpyruvate	Amino Acid	Tyrosine Metabolism	0.455583	0.0487637		-1.20945	2.3235e-06	DOWN
133	4-methyl-2-oxopentanoate	Amino Acid	Leucine, Isoleucine and Valine Metabolism	-0.952698	0.0666455		-2.41593	1.7344e-05	DOWN
134	5,6-dihydrouridine	Nucleotide	Pyrimidine Metabolism, Uracil containing	-0.673009	0.0925403		-0.0952728	0.804636
135	5-(galactosylhydroxy)-L-lysine	Amino Acid	Lysine Metabolism	-1.06659	9.83882e-06	DOWN	0.989663	2.30621e-05	UP
136	5-aminovalerate	Amino Acid	Lysine Metabolism	0.631507	0.0278571	UP	-0.0628304	0.817901
137	5-methylcytidine	Nucleotide	Pyrimidine Metabolism, Cytidine containing	0.514607	0.305891		0.83792	0.092502
138	5-methylthioadenosine (MTA)	Amino Acid	Polyamine Metabolism	-0.580537	0.0131723	DOWN	-0.29565	0.185048
139	5-methyluridine (ribothymidine)	Nucleotide	Pyrimidine Metabolism, Uracil containing	-2.01317	9.88281e-09	DOWN	-1.75171	1.31922e-07	DOWN
140	5-oxoproline	Amino Acid	Glutathione Metabolism	-0.812631	0.00148429	DOWN	0.143006	0.543371
141	6-phosphogluconate	Carbohydrate	Pentose Phosphate Pathway	-0.251017	0.303702		1.10525	3.23846e-05	UP
142	7-dehydrocholesterol	Lipid	Sterol	4.39242	6.71067e-12	UP	1.57031	0.00118267	UP
144	7-methylguanine	Nucleotide	Purine Metabolism, Guanine containing	0.327564	0.407992		0.687725	0.0807176
145	acetylcarnitine (C2)	Lipid	Fatty Acid Metabolism(Acyl Carnitine)	-1.23854	0.00198866	DOWN	-0.206544	0.576454
146	acetylphosphate	Energy	Oxidative Phosphorylation	-0.783021	0.000489014	DOWN	-0.490404	0.019851
147	aconitate [cis or trans]	Energy	TCA Cycle	0.505354	0.085543		-0.225563	0.42665
148	adenine	Nucleotide	Purine Metabolism, Adenine containing	0.913131	0.00245698	UP	0.538906	0.0585417
149	adenosine	Nucleotide	Purine Metabolism, Adenine containing	-1.34522	0.000217069	DOWN	-0.431381	0.190681
150	adenosine 5'-diphosphate (ADP)	Nucleotide	Purine Metabolism, Adenine containing	-1.19594	NA		2.63567	1.52932e-08	UP
151	adenosine 5'-diphosphoribose (ADP-ribose)	Cofactors and Vitamins	Nicotinate and Nicotinamide Metabolism	2.21564	6.43191e-05	UP	0.940199	0.0603425
152	adenosine 5'-monophosphate (AMP)	Nucleotide	Purine Metabolism, Adenine containing	-4.35816	5.83619e-16	DOWN	0.742806	0.0290996	UP
153	adenylosuccinate	Nucleotide	Purine Metabolism, Adenine containing	-1.37301	7.38225e-05	DOWN	0.829673	0.00948641	UP
154	alanine	Amino Acid	Alanine and Aspartate Metabolism	-1.35278	0.000710451	DOWN	0.552431	0.134107
155	allantoin	Nucleotide	Purine Metabolism, (Hypo)Xanthine/Inosine containing	-2.18239	0.000318954	DOWN	-0.398826	0.46677
158	alpha-ketoglutaramate*	Amino Acid	Glutamate Metabolism	-1.1245	0.0102306	DOWN	-0.201964	0.623944
159	alpha-ketoglutarate	Energy	TCA Cycle	-0.253535	0.552295		-0.00319375	0.99389
160	alpha-tocopherol	Cofactors and Vitamins	Tocopherol Metabolism	-0.200562	0.352388		-0.196162	0.353231
161	arabitol/xylitol	Carbohydrate	Pentose Metabolism	-0.637112	NA		-0.430791	0.30611
163	arachidate (20:0)	Lipid	Long Chain Fatty Acid	0.455019	0.00135854		0.0907688	0.487252
164	arachidonate (20:4n6)	Lipid	Polyunsaturated Fatty Acid (n3 and n6)	-1.11371	0.00101084	DOWN	0.0414375	0.893524
165	arachidoylcarnitine (C20)*	Lipid	Fatty Acid Metabolism(Acyl Carnitine)	-0.5154	0.0129701	DOWN	-0.424269	0.0347959
166	arginine	Amino Acid	Urea cycle; Arginine and Proline Metabolism	-1.3588	0.000106725	DOWN	-1.16473	0.000541378	DOWN
168	asparagine	Amino Acid	Alanine and Aspartate Metabolism	-0.79345	0.00447216	DOWN	-0.400737	0.128277
169	aspartate	Amino Acid	Alanine and Aspartate Metabolism	-0.885325	2.7876e-05	DOWN	0.500212	0.0094302	UP
170	azelate (C9-DC)	Lipid	Fatty Acid, Dicarboxylate	0.708689	0.00858849	UP	0.404849	0.114913
171	behenate (22:0)*	Lipid	Long Chain Fatty Acid	0.416198	0.0794211		0.256137	0.264981
172	behenoyl dihydrosphingomyelin (d18:0/22:0)*	Lipid	Dihydrosphingomyelins	0.70821	0.0476067	UP	-0.34305	0.318395
173	behenoyl sphingomyelin (d18:1/22:0)*	Lipid	Sphingomyelins	0.887829	1.13299e-05	UP	-0.353787	0.0480847
174	benzoate	Xenobiotics	Benzoate Metabolism	0.510565	0.080585		0.379712	0.181212
175	beta-alanine	Nucleotide	Pyrimidine Metabolism, Uracil containing	-1.76885	3.09998e-05	DOWN	0.399602	0.285382
176	beta-citrylglutamate	Amino Acid	Glutamate Metabolism	-1.72157	1.02789e-07	DOWN	0.0214187	0.934919
177	beta-guanidinopropanoate	Xenobiotics	Food Component/Plant	-0.860533	0.00123041	DOWN	0.724194	0.00478187	UP
178	beta-hydroxyisovalerate	Amino Acid	Leucine, Isoleucine and Valine Metabolism	0.259629	0.154628		-0.285871	0.110867
179	betaine	Amino Acid	Glycine, Serine and Threonine Metabolism	-1.91637	0.000194669	DOWN	-0.612506	0.188306
182	carnitine	Lipid	Carnitine Metabolism	-1.51085	4.23189e-06	DOWN	0.0568188	0.839199
183	carnosine	Amino Acid	Histidine Metabolism	-0.2488	0.339957		-0.140407	0.581128
184	ceramide (d16:1/24:1, d18:1/22:1)*	Lipid	Ceramides	-0.0970125	0.732051		-0.197338	0.478251
185	ceramide (d18:1/14:0, d16:1/16:0)*	Lipid	Ceramides	-0.144594	0.418325		-0.423419	0.0190235
186	ceramide (d18:1/17:0, d17:1/18:0)*	Lipid	Ceramides	-0.477954	0.0701505		-0.219956	0.387362
187	ceramide (d18:2/24:1, d18:1/24:2)*	Lipid	Ceramides	-0.313879	0.186339		0.0670875	0.770802
188	cholesterol	Lipid	Sterol	0.0574104	0.760712		-0.1248	0.500223
189	choline	Lipid	Phospholipid Metabolism	0.517806	0.0188058	UP	-0.619081	0.00477728	DOWN
190	choline phosphate	Lipid	Phospholipid Metabolism	-4.2236	2.57244e-13	DOWN	0.288562	0.459553
191	citrate	Energy	TCA Cycle	-0.0273292	0.935663		-0.175906	0.596548
192	citrulline	Amino Acid	Urea cycle; Arginine and Proline Metabolism	-0.352862	0.276598		-0.826181	0.0118848	DOWN
193	coenzyme A	Cofactors and Vitamins	Pantothenate and CoA Metabolism	-0.933127	0.0128588	DOWN	2.18071	2.37992e-07	UP
194	creatine	Amino Acid	Creatine Metabolism	-1.24645	2.27188e-05	DOWN	0.618569	0.0197502	UP
195	creatinine	Amino Acid	Creatine Metabolism	-1.24431	0.0148116	DOWN	-0.0885867	0.854104
196	cystathionine	Amino Acid	Methionine, Cysteine, SAM and Taurine Metabolism	-1.19321	3.2817e-05	DOWN	1.33841	3.78927e-06	UP
197	cysteine	Amino Acid	Methionine, Cysteine, SAM and Taurine Metabolism	-1.07631	1.20171e-05	DOWN	0.504525	0.0216576	UP
198	cysteine sulfinic acid	Amino Acid	Methionine, Cysteine, SAM and Taurine Metabolism	1.25349	NA		1.27285	0.00977375	UP
199	cysteine-glutathione disulfide	Amino Acid	Glutathione Metabolism	0.0359202	0.907344		0.592538	0.0555526
200	cysteinylglycine	Amino Acid	Glutathione Metabolism	-0.963266	0.00335674	DOWN	1.07847	0.000962267	UP
201	cytidine	Nucleotide	Pyrimidine Metabolism, Cytidine containing	0.367292	0.0938976		-1.54242	6.03503e-09	DOWN
203	cytidine 5'-diphosphocholine	Lipid	Phospholipid Metabolism	-0.866223	0.0321901	DOWN	1.18884	0.00345232	UP
204	cytidine 5'-monophosphate (5'-CMP)	Nucleotide	Pyrimidine Metabolism, Cytidine containing	-2.87774	3.95392e-14	DOWN	0.456125	0.0727819
205	cytidine 5'-monophospho-N-acetylneuraminic acid	Carbohydrate	Nucleotide Sugar	-0.702164	5.07957e-05	DOWN	-0.00590273	0.96913
206	cytidine diphosphate	Nucleotide	Pyrimidine Metabolism, Cytidine containing	0.0221827	NA		3.20177	8.65595e-15	UP
207	deoxycarnitine	Lipid	Carnitine Metabolism	-0.381597	0.230721		0.0230534	0.940556
208	deoxycholate	Lipid	Secondary Bile Acid Metabolism	0.489549	0.142724		-0.820722	0.0144106	DOWN
209	diacylglycerol (14:0/18:1, 16:0/16:1) [2]*	Lipid	Diacylglycerol	0.302243	0.261827		-0.337521	0.201991
210	diacylglycerol (16:1/18:2 [2], 16:0/18:3 [1])*	Lipid	Diacylglycerol	-0.182187	0.600796		-0.0621135	0.855308
211	dihomo-linoleate (20:2n6)	Lipid	Polyunsaturated Fatty Acid (n3 and n6)	-0.368292	0.127622		-0.380381	0.108836
212	dihomo-linolenate (20:3n3 or n6)	Lipid	Polyunsaturated Fatty Acid (n3 and n6)	-1.68158	2.29426e-06	DOWN	-0.817625	0.00925222	DOWN
214	dihydroxyacetone phosphate (DHAP)	Carbohydrate	Glycolysis, Gluconeogenesis, and Pyruvate Metabolism	-3.58846	8.39747e-12	DOWN	-0.743225	0.051514
215	dimethylarginine (SDMA + ADMA)	Amino Acid	Urea cycle; Arginine and Proline Metabolism	-1.82445	1.1351e-07	DOWN	-1.03603	0.000588959	DOWN
216	docosadienoate (22:2n6)	Lipid	Polyunsaturated Fatty Acid (n3 and n6)	-0.140902	0.554915		-0.165788	0.478744
217	docosahexaenoate (DHA;22:6n3)			-1.4026	1.54652e-05	DOWN	-0.72855	0.0128001	DOWN
218	docosapentaenoate (n3 DPA;22:5n3)			-1.80457	5.41523e-07	DOWN	-0.703881	0.0226017	DOWN
219	docosapentaenoate (n6 DPA;22:5n6)			-0.908374	0.00279331	DOWN	-0.183037	0.51603
220	docosatrienoate (22:3n3)	Lipid	Polyunsaturated Fatty Acid (n3 and n6)	-1.37308	5.44106e-05	DOWN	-0.0444436	0.882136
221	docosatrienoate (22:3n6)*	Lipid	Polyunsaturated Fatty Acid (n3 and n6)	-1.11727	0.000828771	DOWN	0.223686	0.464312
223	eicosanoylsphingosine (d20:1)*	Lipid	Sphingosines	-0.114363	0.49989		-0.653593	0.000289828	DOWN
224	eicosapentaenoate (EPA;20:5n3)			-0.59159	0.00767303	DOWN	-0.121081	0.560808
225	eicosenoate (20:1)	Lipid	Long Chain Fatty Acid	0.504292	0.0283365	UP	-0.298744	0.176621
227	erucate (22:1n9)	Lipid	Long Chain Fatty Acid	0.165602	0.479503		-0.375313	0.106559
228	erythritol	Xenobiotics	Food Component/Plant	-1.66109	0.00424664	DOWN	-0.0319903	0.95277
229	erythronate*	Carbohydrate	Aminosugar Metabolism	-1.65955	0.000133922	DOWN	-0.4582	0.240769
231	flavin adenine dinucleotide (FAD)	Cofactors and Vitamins	Riboflavin Metabolism	0.478983	0.0460506		0.645924	0.00717408	UP
232	fructose	Carbohydrate	Fructose, Mannose and Galactose Metabolism	0.52841	0.491284		-3.20954	0.000104514	DOWN
233	fructose 1,6-diphosphate/glucose 1,6-diphosphate/myo-inositol diphosphates	Carbohydrate	Glycolysis, Gluconeogenesis, and Pyruvate Metabolism	-2.75305	1.02728e-06	DOWN	0.357503	0.449702
234	fumarate	Energy	TCA Cycle	-1.10857	0.000604644	DOWN	-0.489581	0.101048
235	gamma-aminobutyrate (GABA)	Amino Acid	Glutamate Metabolism	-1.48725	1.83502e-05	DOWN	0.458338	0.134061
236	gamma-glutamyl-epsilon-lysine	Peptide	Gamma-glutamyl Amino Acid	-0.869599	8.70203e-05	DOWN	-0.545931	0.00788631	DOWN
237	gamma-glutamylalanine	Peptide	Gamma-glutamyl Amino Acid	-0.594082	0.0949293		1.20561	0.00102402	UP
238	gamma-glutamylcysteine	Peptide	Gamma-glutamyl Amino Acid	-1.10382	2.34241e-05	DOWN	0.845313	0.000576689	UP
239	gamma-glutamylglutamate	Peptide	Gamma-glutamyl Amino Acid	-0.134069	0.613832		0.788344	0.00402428	UP
240	gamma-glutamylglutamine	Peptide	Gamma-glutamyl Amino Acid	-1.82803	0.000106595	DOWN	0.670003	0.115592
241	gamma-glutamylglycine	Peptide	Gamma-glutamyl Amino Acid	-0.381857	0.194376		0.134046	0.638867
242	gamma-glutamylisoleucine*	Peptide	Gamma-glutamyl Amino Acid	0.220746	0.307279		-0.296059	0.16464
243	gamma-glutamylleucine	Peptide	Gamma-glutamyl Amino Acid	-0.730146	0.0102127	DOWN	-0.557438	0.042003	DOWN
246	gluconate	Xenobiotics	Food Component/Plant	-0.435689	0.173653		-1.47576	2.31421e-05	DOWN
247	glucose	Carbohydrate	Glycolysis, Gluconeogenesis, and Pyruvate Metabolism	0.559854	0.427103		-3.61567	4.70141e-06	DOWN
248	glucose 6-phosphate	Carbohydrate	Glycolysis, Gluconeogenesis, and Pyruvate Metabolism	-3.37512	9.04051e-08	DOWN	-1.14519	0.0296887	DOWN
249	glucuronate	Carbohydrate	Aminosugar Metabolism	-2.68627	3.45888e-09	DOWN	-1.84233	4.97284e-06	DOWN
250	glucuronate 1-phosphate*	Carbohydrate	Nucleotide Sugar	-3.40128	1.99495e-17	DOWN	0.004475	0.98466
251	glutamate	Amino Acid	Glutamate Metabolism	-0.185788	0.39738		0.924975	9.21896e-05	UP
252	glutamate, gamma-methyl ester	Amino Acid	Glutamate Metabolism	-1.15073	0.000197706	DOWN	0.8893	0.00246116	UP
253	glutamine	Amino Acid	Glutamate Metabolism	-1.49556	0.00135024	DOWN	0.338494	0.430705
254	glutarate (C5-DC)	Lipid	Fatty Acid, Dicarboxylate	-0.402575	0.0682409		-0.507848	0.0205024	DOWN
255	glutathione, oxidized (GSSG)	Amino Acid	Glutathione Metabolism	-0.220735	0.462682		1.18605	0.000217345	UP
256	glutathione, reduced (GSH)	Amino Acid	Glutathione Metabolism	-0.423631	0.213406		1.34439	0.000199313	UP
257	glycerate	Carbohydrate	Glycolysis, Gluconeogenesis, and Pyruvate Metabolism	1.05388	1.08824e-05	UP	-0.09515	0.645756
258	glycerol	Lipid	Glycerolipid Metabolism	0.350844	0.0953511		-0.782481	0.000371614	DOWN
259	glycerol 3-phosphate	Lipid	Glycerolipid Metabolism	-1.39296	2.89209e-05	DOWN	0.504231	0.0889891
260	glycerophosphoethanolamine	Lipid	Phospholipid Metabolism	-1.54222	4.03357e-05	DOWN	-1.28541	0.000334384	DOWN
261	glycerophosphoglycerol	Lipid	Glycerolipid Metabolism	-1.2369	2.86581e-05	DOWN	-1.07494	0.000150482	DOWN
262	glycerophosphoinositol*	Lipid	Phospholipid Metabolism	-0.938773	0.00106294	DOWN	-0.756719	0.00597351	DOWN
263	glycerophosphorylcholine (GPC)	Lipid	Phospholipid Metabolism	0.00403542	0.986581		-0.786894	0.00168323	DOWN
264	glycerophosphoserine*	Lipid	Phospholipid Metabolism	-0.568808	0.0100396	DOWN	-0.295212	0.159988
265	glycine	Amino Acid	Glycine, Serine and Threonine Metabolism	-0.992235	6.93271e-05	DOWN	0.135463	0.539741
266	glycosyl-N-arachidoyl-sphingosine (d18:1/20:0)*	Lipid	Hexosylceramides (HCER)	0.3598	0.0527484		0.961656	2.83751e-06	UP
267	glycosyl-N-palmitoyl-sphingosine (d18:1/16:0)	Lipid	Hexosylceramides (HCER)	-0.107371	0.616646		0.214544	0.309684
268	glycosyl-N-stearoyl-sphinganine (d18:0/18:0)*	Lipid	Hexosylceramides (HCER)	-0.900284	NA		0.171695	0.721127
269	glycosyl-N-stearoyl-sphingosine (d18:1/18:0)	Lipid	Hexosylceramides (HCER)	-0.72735	0.00696919	DOWN	0.738381	0.00532167	UP
270	glycylleucine	Peptide	Dipeptide	-1.05915	NA		-0.999336	0.000511898	DOWN
271	glycylvaline	Peptide	Dipeptide	-0.487905	0.0461988		-0.882976	0.000482721	DOWN
272	guanidinoacetate	Amino Acid	Creatine Metabolism	-0.835577	0.0291232	DOWN	0.242273	0.506878
273	guanine	Nucleotide	Purine Metabolism, Guanine containing	1.14991	1.53412e-06	UP	-0.128687	0.523422
274	guanosine	Nucleotide	Purine Metabolism, Guanine containing	-1.01368	0.000297614	DOWN	-1.02666	0.000198873	DOWN
275	guanosine 5'- monophosphate (5'-GMP)	Nucleotide	Purine Metabolism, Guanine containing	-4.67171	8.03296e-16	DOWN	0.0172	0.961625
276	gulonate*	Cofactors and Vitamins	Ascorbate and Aldarate Metabolism	-2.0818	7.99976e-07	DOWN	-0.505482	0.155804
277	heme	Cofactors and Vitamins	Hemoglobin and Porphyrin Metabolism	0.53049	0.0467127	UP	-0.556906	0.033718	DOWN
278	heptadecasphingosine (d17:1)	Lipid	Sphingosines	-0.42612	0.0106883		-0.250437	0.116044
279	hexadecanedioate (C16-DC)	Lipid	Fatty Acid, Dicarboxylate	0.722063	0.00033922	UP	0.439464	0.0194785
280	hexadecasphingosine (d16:1)*	Lipid	Sphingosines	-0.494768	0.00578765		-0.223829	0.185777
282	histidine	Amino Acid	Histidine Metabolism	-0.80834	0.00653036	DOWN	-0.936569	0.00156655	DOWN
283	homoarginine	Amino Acid	Urea cycle; Arginine and Proline Metabolism	-1.68929	0.0150588	DOWN	-1.66673	0.0144157	DOWN
284	homocysteine	Amino Acid	Methionine, Cysteine, SAM and Taurine Metabolism	-0.363535	0.155836		-1.07126	9.12375e-05	DOWN
285	hypotaurine	Amino Acid	Methionine, Cysteine, SAM and Taurine Metabolism	-1.59882	0.0010699	DOWN	1.02402	0.0263821	UP
286	hypoxanthine	Nucleotide	Purine Metabolism, (Hypo)Xanthine/Inosine containing	0.641573	0.00347615	UP	-0.162469	0.4268
288	inosine	Nucleotide	Purine Metabolism, (Hypo)Xanthine/Inosine containing	-0.91686	0.0027907	DOWN	-0.780325	0.00850123	DOWN
289	inosine 5'-monophosphate (IMP)	Nucleotide	Purine Metabolism, (Hypo)Xanthine/Inosine containing	-1.86586	1.51889e-06	DOWN	0.0171069	0.95818
290	isoleucine	Amino Acid	Leucine, Isoleucine and Valine Metabolism	-0.751915	0.0255542	DOWN	-0.495288	0.12678
292	lactate	Carbohydrate	Glycolysis, Gluconeogenesis, and Pyruvate Metabolism	-1.68303	0.00263972	DOWN	-1.03851	0.0501569
293	lactosyl-N-nervonoyl-sphingosine (d18:1/24:1)*	Lipid	Lactosylceramides (LCER)	-1.40656	9.05879e-10	DOWN	-0.0648522	0.710087
294	lactosyl-N-palmitoyl-sphingosine (d18:1/16:0)	Lipid	Lactosylceramides (LCER)	-1.95353	1.72188e-10	DOWN	0.356287	0.121816
295	leucine	Amino Acid	Leucine, Isoleucine and Valine Metabolism	-0.567205	0.030967	DOWN	-0.485244	0.0578758
296	leucylglycine	Peptide	Dipeptide	-0.0504031	0.792504		0.0437001	0.815916
297	lignoceroyl sphingomyelin (d18:1/24:0)	Lipid	Sphingomyelins	0.412925	0.0485349		-0.678613	0.00148326	DOWN
298	linoleate (18:2n6)	Lipid	Polyunsaturated Fatty Acid (n3 and n6)	-0.643706	0.00631307	DOWN	-0.418925	0.0626838
299	linolenate [alpha or gamma;(18:3n3 or 6)]			-0.349717	0.0847389		-0.508137	0.0123226	DOWN
301	linoleoyl-arachidonoyl-glycerol (18:2/20:4) [2]*	Lipid	Diacylglycerol	-0.272745	0.548624		0.575222	0.200306
302	linoleoyl-linoleoyl-glycerol (18:2/18:2) [1]*	Lipid	Diacylglycerol	0.216056	0.335469		-0.0419074	0.847938
303	lysine	Amino Acid	Lysine Metabolism	-1.17336	0.000448397	DOWN	-1.10718	0.000679865	DOWN
304	malate	Energy	TCA Cycle	-0.923798	0.00236036	DOWN	-0.296994	0.293026
305	maleate	Lipid	Fatty Acid, Dicarboxylate	-0.0415544	0.798531		0.174799	0.276546
306	mannitol/sorbitol	Carbohydrate	Fructose, Mannose and Galactose Metabolism	-0.911746	0.040314	DOWN	0.882406	0.0426912	UP
307	mannose	Carbohydrate	Fructose, Mannose and Galactose Metabolism	1.4139	2.12532e-06	UP	-2.48225	2.44654e-12	DOWN
308	margarate (17:0)	Lipid	Long Chain Fatty Acid	0.00440625	0.975248		0.0268312	0.847124
309	margaroylcarnitine (C17)*	Lipid	Fatty Acid Metabolism(Acyl Carnitine)	0.0791236	0.742155		-0.280169	0.238254
310	mead acid (20:3n9)	Lipid	Polyunsaturated Fatty Acid (n3 and n6)	-1.33393	5.84176e-05	DOWN	-0.65335	0.0302587	DOWN
311	methionine	Amino Acid	Methionine, Cysteine, SAM and Taurine Metabolism	-0.297862	0.144597		-0.406338	0.0447813
312	methionine sulfone	Amino Acid	Methionine, Cysteine, SAM and Taurine Metabolism	0.402523	NA		0.327181	0.448799
313	methionine sulfoxide	Amino Acid	Methionine, Cysteine, SAM and Taurine Metabolism	-0.774246	0.0258147	DOWN	-0.548819	0.101745
314	methylmalonate (MMA)	Lipid	Fatty Acid Metabolism (also BCAA Metabolism)	-0.542464	0.0715342		-0.389496	0.182519
315	methylphosphate	Nucleotide	Purine and Pyrimidine Metabolism	1.91584	2.42937e-08	UP	-0.68665	0.0154087	DOWN
316	methylsuccinate	Amino Acid	Leucine, Isoleucine and Valine Metabolism	-0.795055	0.0173603	DOWN	-1.0906	0.00124377	DOWN
317	myo-inositol	Lipid	Inositol Metabolism	-1.1782	0.00228014	DOWN	0.668619	0.066286
318	myristate (14:0)	Lipid	Long Chain Fatty Acid	0.179206	0.191534		-0.110425	0.408396
319	myristoyl dihydrosphingomyelin (d18:0/14:0)*	Lipid	Dihydrosphingomyelins	-0.222189	0.608514		-0.492772	0.249493
320	N-acetyl-aspartyl-glutamate (NAAG)	Amino Acid	Glutamate Metabolism	-4.42187	4.68238e-21	DOWN	-0.532669	0.0298979	DOWN
321	N-acetyl-beta-alanine	Nucleotide	Pyrimidine Metabolism, Uracil containing	0.143883	0.317978		0.106499	0.449388
322	N-acetyl-glucosamine 1-phosphate	Carbohydrate	Aminosugar Metabolism	-2.62138	1.02047e-14	DOWN	-2.44366	4.79068e-14	DOWN
323	N-acetylalanine	Amino Acid	Alanine and Aspartate Metabolism	-0.867475	4.4476e-05	DOWN	-0.187106	0.31927
325	N-acetylaspartate (NAA)	Amino Acid	Alanine and Aspartate Metabolism	-5.47706	5.50491e-18	DOWN	-1.07257	0.00474007	DOWN
327	N-acetylglucosamine 6-phosphate	Carbohydrate	Aminosugar Metabolism	-5.66449	2.74212e-26	DOWN	-2.12023	4.59729e-12	DOWN
328	N-acetylglucosamine/N-acetylgalactosamine	Carbohydrate	Aminosugar Metabolism	0.111525	0.678382		-0.849594	0.00235721	DOWN
329	N-acetylglucosaminylasparagine	Carbohydrate	Aminosugar Metabolism	0.2543	0.410338		0.737171	0.0182395	UP
330	N-acetylglutamate	Amino Acid	Glutamate Metabolism	-0.120721	0.655614		0.556306	0.0408589	UP
331	N-acetylglutamine	Amino Acid	Glutamate Metabolism	-0.87165	0.00771616	DOWN	-0.120118	0.695224
335	N-acetylmethionine	Amino Acid	Methionine, Cysteine, SAM and Taurine Metabolism	-0.789615	0.00266891	DOWN	-0.174475	0.474301
336	N-acetylneuraminate	Carbohydrate	Aminosugar Metabolism	-0.430156	0.0111826		-0.43645	0.0087966
338	N-acetylputrescine	Amino Acid	Polyamine Metabolism	2.70944	NA		2.33982	6.60416e-11	UP
339	N-acetylserine	Amino Acid	Glycine, Serine and Threonine Metabolism	-1.17446	1.69071e-05	DOWN	0.192362	0.418718
340	N-acetyltaurine	Amino Acid	Methionine, Cysteine, SAM and Taurine Metabolism	-2.22683	6.87906e-09	DOWN	0.742125	0.0171248	UP
341	N-acetylthreonine	Amino Acid	Glycine, Serine and Threonine Metabolism	-1.16475	0.000860895	DOWN	-0.206869	0.517445
342	N-acetylvaline	Amino Acid	Leucine, Isoleucine and Valine Metabolism	-0.15246	0.403855		0.19551	0.276086
343	N-arachidoyl-sphingosine (d18:1/20:0)*	Lipid	Ceramides	-0.0344396	0.823548		0.211444	0.16731
344	N-behenoyl-sphingadienine (d18:2/22:0)*	Lipid	Ceramides	0.0401958	0.847941		0.113356	0.581659
346	N-formylmethionine	Amino Acid	Methionine, Cysteine, SAM and Taurine Metabolism	-0.233365	0.232282		0.546442	0.00605603	UP
348	N-monomethylarginine	Amino Acid	Urea cycle; Arginine and Proline Metabolism	-2.28981	1.01688e-09	DOWN	-0.82524	0.00583368	DOWN
349	N-palmitoyl-heptadecasphingosine (d17:1/16:0)*	Lipid	Ceramides	-0.445975	0.0442293		-0.364269	0.0910187
350	N-palmitoyl-sphingadienine (d18:2/16:0)*	Lipid	Ceramides	-0.312004	0.154778		-0.0619875	0.770221
351	N-palmitoyl-sphinganine (d18:0/16:0)	Lipid	Dihydroceramides	-0.80239	0.050981		-0.5314	0.181442
352	N-palmitoyl-sphingosine (d18:1/16:0)	Lipid	Ceramides	-0.136785	0.396101		-0.458756	0.0054838
353	N-stearoyl-sphinganine (d18:0/18:0)*	Lipid	Dihydroceramides	-1.31755	0.00694179	DOWN	-0.315504	0.490651
354	N-stearoyl-sphingosine (d18:1/18:0)*	Lipid	Ceramides	-0.852592	1.79147e-05	DOWN	-0.0945312	0.584657
355	N-trimethyl 5-aminovalerate	Amino Acid	0	-0.635582	0.00492522	DOWN	-0.137737	0.514046
356	N1-methyladenosine	Nucleotide	Purine Metabolism, Adenine containing	0.485468	0.196057		-0.319852	0.381904
357	N2,N2-dimethylguanosine	Nucleotide	Purine Metabolism, Guanine containing	0.266589	0.529195		0.560116	0.181076
358	N6,N6,N6-trimethyllysine	Amino Acid	Lysine Metabolism	-1.26782	0.00102536	DOWN	-1.32016	0.00053646	DOWN
359	N6-carbamoylthreonyladenosine	Nucleotide	Purine Metabolism, Adenine containing	0.290731	0.358734		-0.082383	0.789679
361	nicotinamide	Cofactors and Vitamins	Nicotinate and Nicotinamide Metabolism	-0.211915	0.235592		-0.541925	0.00314623	DOWN
362	nicotinamide adenine dinucleotide (NAD+)	Cofactors and Vitamins	Nicotinate and Nicotinamide Metabolism	0.107457	0.611193		0.735869	0.000916248	UP
363	nicotinate	Cofactors and Vitamins	Nicotinate and Nicotinamide Metabolism	0.21376	0.278985		0.00885625	0.963216
364	nicotinate adenine dinucleotide (NAAD+)	Cofactors and Vitamins	Nicotinate and Nicotinamide Metabolism	-0.98765	NA		0.419304	0.162652
365	nicotinate ribonucleoside	Cofactors and Vitamins	Nicotinate and Nicotinamide Metabolism	1.01471	NA		-1.06823	0.00525517	DOWN
366	nisinate (24:6n3)	Lipid	Polyunsaturated Fatty Acid (n3 and n6)	-1.14062	0.00156461	DOWN	-0.316275	0.34255
367	nonadecanoate (19:0)	Lipid	Long Chain Fatty Acid	0.00470625	0.972582		-0.010125	0.939843
369	oleate/vaccenate (18:1)	Lipid	Long Chain Fatty Acid	-0.36359	0.0782677		-0.738013	0.000570329	DOWN
370	oleoyl-arachidonoyl-glycerol (18:1/20:4) [2]*	Lipid	Diacylglycerol	-0.463719	0.0913555		0.0306	0.907833
371	oleoyl-linoleoyl-glycerol (18:1/18:2) [1]	Lipid	Diacylglycerol	0.126995	0.64922		0.0191333	0.944169
372	oleoyl-linoleoyl-glycerol (18:1/18:2) [2]	Lipid	Diacylglycerol	0.10264	0.729054		0.234206	0.421392
373	oleoyl-oleoyl-glycerol (18:1/18:1) [1]*	Lipid	0	1.17362	1.42467e-06	UP	-0.488055	0.0210501
374	oleoyl-oleoyl-glycerol (18:1/18:1) [2]*	Lipid	Diacylglycerol	0.851037	0.00102503	UP	-0.3903	0.105124
375	oleoylcholine	Lipid	Fatty Acid Metabolism (Acyl Choline)	1.19676	3.4336e-06	UP	0.694838	NA
376	ophthalmate	Amino Acid	Glutathione Metabolism	0.751597	0.0373735	UP	-0.206763	0.54886
377	orotate	Nucleotide	Pyrimidine Metabolism, Orotate containing	-1.13431	0.155099		-0.725256	0.350008
378	orotidine	Nucleotide	Pyrimidine Metabolism, Orotate containing	-1.96372	2.4888e-06	DOWN	0.304195	0.390919
379	p-cresol sulfate	Xenobiotics	Benzoate Metabolism	-1.77655	0.00838163	DOWN	-1.37864	0.0338933	DOWN
380	palmitoleate (16:1n7)	Lipid	Long Chain Fatty Acid	-0.585673	0.00162134	DOWN	-0.63235	0.000600242	DOWN
381	palmitoleoyl-oleoyl-glycerol (16:1/18:1) [2]*	Lipid	Diacylglycerol	0.471359	0.0517281		-0.541651	0.0236899	DOWN
382	palmitoyl dihydrosphingomyelin (d18:0/16:0)*	Lipid	Dihydrosphingomyelins	-0.300542	0.4285		-0.806531	0.0343498	DOWN
383	palmitoyl sphingomyelin (d18:1/16:0)	Lipid	Sphingomyelins	0.550925	0.000545014	UP	-0.183094	0.209639
384	palmitoyl-arachidonoyl-glycerol (16:0/20:4) [2]*	Lipid	Diacylglycerol	-0.520812	0.0688796		0.347619	0.210168
385	palmitoyl-docosahexaenoyl-glycerol (16:0/22:6) [1]*	Lipid	Diacylglycerol	-1.04134	0.000274946	DOWN	-0.280325	0.279662
386	palmitoyl-docosahexaenoyl-glycerol (16:0/22:6) [2]*	Lipid	Diacylglycerol	-0.627929	0.00635881	DOWN	-0.374665	0.0871106
387	palmitoyl-linoleoyl-glycerol (16:0/18:2) [2]*	Lipid	Diacylglycerol	-0.438094	0.174244		0.0634798	0.838943
388	palmitoyl-oleoyl-glycerol (16:0/18:1) [2]*	Lipid	Diacylglycerol	0.376858	0.125104		-0.507931	0.0372441	DOWN
389	palmitoylcarnitine (C16)	Lipid	Fatty Acid Metabolism(Acyl Carnitine)	-1.96646	5.39966e-06	DOWN	-0.37525	0.313114
391	pantetheine	Cofactors and Vitamins	Pantothenate and CoA Metabolism	1.06962	0.00359421	UP	-1.35731	0.000260175	DOWN
392	pantothenate	Cofactors and Vitamins	Pantothenate and CoA Metabolism	1.04875	0.000459695	UP	0.0625687	0.817408
394	pentadecanoate (15:0)	Lipid	Long Chain Fatty Acid	0.242892	0.0919128		0.141469	0.310819
395	phenol red	Xenobiotics	Chemical	-0.834781	0.222787		-2.30489	0.00119187	DOWN
397	phenylacetylglycine	Peptide	Acetylated Peptides	-0.432163	0.463011		-0.291212	0.613111
398	phenylalanine	Amino Acid	Phenylalanine Metabolism	-0.577896	0.0361592	DOWN	-0.508244	0.0586936
399	phenylalanylglycine	Peptide	Dipeptide	-0.766266	0.0114073	DOWN	0.155925	0.584815
400	phosphate	Energy	Oxidative Phosphorylation	0.865023	0.0011726	UP	0.483344	0.0530634
401	phosphoenolpyruvate (PEP)	Carbohydrate	Glycolysis, Gluconeogenesis, and Pyruvate Metabolism	-2.22205	3.54045e-06	DOWN	0.3166	0.438893
403	phosphopantetheine	Cofactors and Vitamins	Pantothenate and CoA Metabolism	-2.04824	7.14372e-08	DOWN	-1.74513	1.14903e-06	DOWN
404	pro-hydroxy-pro	Amino Acid	Urea cycle; Arginine and Proline Metabolism	2.4788	NA		-0.240365	0.613285
405	proline	Amino Acid	Urea cycle; Arginine and Proline Metabolism	-1.09812	0.00100417	DOWN	-0.930538	0.00383787	DOWN
406	prolylglycine	Peptide	Dipeptide	-1.78053	1.73349e-06	DOWN	-1.50674	1.99957e-05	DOWN
407	propionylcarnitine (C3)	Lipid	Fatty Acid Metabolism (also BCAA Metabolism)	-1.00204	0.000284509	DOWN	0.0720779	0.771792
408	pseudouridine	Nucleotide	Pyrimidine Metabolism, Uracil containing	0.165479	0.537015		0.124606	0.634854
409	pterin	Cofactors and Vitamins	Pterin Metabolism	1.21885	3.36363e-07	UP	-0.433505	0.0324365
410	putrescine	Amino Acid	Polyamine Metabolism	-0.280903	0.334562		1.72696	3.11353e-07	UP
411	pyridoxal	Cofactors and Vitamins	Vitamin B6 Metabolism	0.289262	0.212301		-1.50466	4.47437e-08	DOWN
412	pyridoxamine	Cofactors and Vitamins	Vitamin B6 Metabolism	1.24569	8.08051e-07	UP	-0.361198	0.0919634
413	pyridoxamine phosphate	Cofactors and Vitamins	Vitamin B6 Metabolism	-0.108392	0.521753		-0.0268712	0.87092
415	pyridoxine (Vitamin B6)	Cofactors and Vitamins	Vitamin B6 Metabolism	-0.356376	0.505987		-1.54312	0.00506907	DOWN
416	pyroglutamine*	Amino Acid	Glutamate Metabolism	-0.618116	0.122173		-0.21284	0.581998
417	pyruvate	Carbohydrate	Glycolysis, Gluconeogenesis, and Pyruvate Metabolism	-0.143258	0.781273		-0.595994	0.242255
419	ribitol	Carbohydrate	Pentose Metabolism	-1.02468	0.00799516	DOWN	0.581962	0.113442
420	riboflavin (Vitamin B2)	Cofactors and Vitamins	Riboflavin Metabolism	0.0719333	0.636815		-0.3531	0.0219766
421	ribonate	Carbohydrate	Pentose Metabolism	-1.5748	4.13649e-05	DOWN	-0.433819	0.202895
422	ribose	Carbohydrate	Pentose Metabolism	2.45769	1.3269e-10	UP	-2.13532	2.72525e-09	DOWN
423	ribose 1-phosphate	Carbohydrate	Pentose Phosphate Pathway	-1.32767	0.000939432	DOWN	-0.683933	0.0676379
424	ribose 5-phosphate	Carbohydrate	Pentose Phosphate Pathway	-1.05391	0.000143103	DOWN	-0.60635	0.0179356	DOWN
426	ribulose/xylulose	Carbohydrate	Pentose Metabolism	0.716583	0.0343542	UP	-1.71584	3.80937e-06	DOWN
428	S-1-pyrroline-5-carboxylate	Amino Acid	Glutamate Metabolism	-1.19776	5.02983e-07	DOWN	-0.768022	0.000344217	DOWN
429	S-adenosylhomocysteine (SAH)	Amino Acid	Methionine, Cysteine, SAM and Taurine Metabolism	-0.518292	0.00795358	DOWN	-0.62825	0.0013106	DOWN
430	S-adenosylmethionine (SAM)	Amino Acid	Methionine, Cysteine, SAM and Taurine Metabolism	-1.24514	2.8962e-05	DOWN	-0.166252	0.523949
432	sedoheptulose	Carbohydrate	Pentose Metabolism	1.45671	4.18888e-08	UP	-1.15497	2.69038e-06	DOWN
433	sedoheptulose-7-phosphate	Carbohydrate	Pentose Phosphate Pathway	-2.44595	8.64478e-11	DOWN	0.757469	0.00878416	UP
434	serine	Amino Acid	Glycine, Serine and Threonine Metabolism	-1.66763	5.60664e-06	DOWN	-0.237244	0.451763
435	spermidine	Amino Acid	Polyamine Metabolism	-1.27979	0.0164459	DOWN	-0.883175	0.0853923
436	spermine	Amino Acid	Polyamine Metabolism	-1.1726	0.0036063	DOWN	-2.36408	1.45435e-07	DOWN
437	sphingadienine	Lipid	Sphingolipid Synthesis	-0.251093	0.150823		-0.300506	0.0811778
438	sphinganine	Lipid	Sphingolipid Synthesis	-1.46064	2.0107e-06	DOWN	-0.800844	0.0034705	DOWN
439	sphingomyelin (d17:1/16:0, d18:1/15:0, d16:1/17:0)*	Lipid	Sphingomyelins	0.143529	0.622483		0.0535562	0.851079
440	sphingomyelin (d18:0/18:0, d19:0/17:0)*	Lipid	Dihydrosphingomyelins	-0.890953	0.0549624		-0.966421	0.0345178	DOWN
441	sphingomyelin (d18:0/20:0, d16:0/22:0)*	Lipid	Dihydrosphingomyelins	0.323708	0.362929		-0.432154	0.217136
442	sphingomyelin (d18:1/14:0, d16:1/16:0)*	Lipid	Sphingomyelins	0.337767	0.202298		-0.0647312	0.801139
443	sphingomyelin (d18:1/17:0, d17:1/18:0, d19:1/16:0)	Lipid	Sphingomyelins	0.182579	0.508494		-0.239019	0.378035
444	sphingomyelin (d18:1/18:1, d18:2/18:0)	Lipid	Sphingomyelins	0.508623	0.0186899	UP	0.784181	0.000407243	UP
445	sphingomyelin (d18:1/19:0, d19:1/18:0)*	Lipid	Sphingomyelins	-0.215004	0.470999		0.0958187	0.742356
446	sphingomyelin (d18:1/20:0, d16:1/22:0)*	Lipid	Sphingomyelins	0.670035	0.000173327	UP	-0.0596188	0.708845
447	sphingomyelin (d18:1/20:1, d18:2/20:0)*	Lipid	Sphingomyelins	0.851273	0.000152407	UP	0.752706	0.000519691	UP
448	sphingomyelin (d18:1/21:0, d17:1/22:0, d16:1/23:0)*	Lipid	Sphingomyelins	0.400066	0.144636		0.374481	0.162949
449	sphingomyelin (d18:1/22:1, d18:2/22:0, d16:1/24:1)*	Lipid	Sphingomyelins	0.659156	0.0127371	UP	0.842081	0.00153615	UP
451	sphingomyelin (d18:1/24:1, d18:2/24:0)*	Lipid	Sphingomyelins	0.81854	7.22093e-05	UP	0.0300875	0.868963
452	sphingomyelin (d18:2/16:0, d18:1/16:1)*	Lipid	Sphingomyelins	0.34141	0.259265		0.431425	0.147791
453	sphingomyelin (d18:2/23:0, d18:1/23:1, d17:1/24:1)*	Lipid	Sphingomyelins	0.313171	0.304399		0.670513	0.028438	UP
454	sphingomyelin (d18:2/24:1, d18:1/24:2)*	Lipid	Sphingomyelins	0.323608	0.24009		0.756062	0.00699472	UP
455	sphingosine	Lipid	Sphingosines	-0.715794	0.000107547	DOWN	-0.812338	1.27301e-05	DOWN
456	stearoyl sphingomyelin (d18:1/18:0)	Lipid	Sphingomyelins	-0.00281042	0.986825		0.180087	0.283657
457	stearoyl-arachidonoyl-glycerol (18:0/20:4) [1]*	Lipid	Diacylglycerol	0.2131	0.455445		-1.05069	0.000493568	DOWN
458	stearoyl-arachidonoyl-glycerol (18:0/20:4) [2]*	Lipid	Diacylglycerol	0.165387	0.486502		-0.540144	0.0242875	DOWN
459	stearoyl-docosahexaenoyl-glycerol (18:0/22:6) [2]*	Lipid	Diacylglycerol	-0.39064	0.121188		-0.822512	0.00152664	DOWN
460	stearoyl-linoleoyl-glycerol (18:0/18:2) [2]*	Lipid	Diacylglycerol	-0.0961653	0.765939		-0.167362	0.597405
461	stearoylcarnitine (C18)	Lipid	Fatty Acid Metabolism(Acyl Carnitine)	-2.10669	4.29096e-07	DOWN	-0.35985	0.299478
462	succinate	Energy	TCA Cycle	-0.320371	0.347579		0.986944	0.00477501	UP
463	sulfate*	Xenobiotics	Chemical	-0.194673	0.667616		-0.7964	0.0783956
464	taurine	Amino Acid	Methionine, Cysteine, SAM and Taurine Metabolism	-1.98647	5.43868e-06	DOWN	1.351	0.000774034	UP
465	thiamin (Vitamin B1)	Cofactors and Vitamins	Thiamine Metabolism	-0.11511	0.629483		0.171363	0.464395
466	thiamin monophosphate	Cofactors and Vitamins	Thiamine Metabolism	-0.592766	0.0225	DOWN	-0.681102	0.00816681	DOWN
467	thioproline	Xenobiotics	Chemical	-0.598915	0.00692038	DOWN	-0.117744	0.570938
468	threonate	Cofactors and Vitamins	Ascorbate and Aldarate Metabolism	-0.204878	0.607083		-0.566088	0.151633
469	threonine	Amino Acid	Glycine, Serine and Threonine Metabolism	-1.56958	0.000403414	DOWN	-0.486675	0.228943
470	thymidine	Nucleotide	Pyrimidine Metabolism, Thymine containing	-1.42771	1.07421e-06	DOWN	-0.826106	0.00156774	DOWN
471	thymidine 5'-monophosphate	Nucleotide	Pyrimidine Metabolism, Thymine containing	-0.750764	0.000156237	DOWN	1.28446	7.40382e-09	UP
472	thymine	Nucleotide	Pyrimidine Metabolism, Thymine containing	-0.149154	0.55852		-1.29307	5.85304e-06	DOWN
473	trans-4-hydroxyproline	Amino Acid	Urea cycle; Arginine and Proline Metabolism	-1.43726	0.000394051	DOWN	0.792731	0.0353777	UP
474	tricosanoyl sphingomyelin (d18:1/23:0)*	Lipid	Sphingomyelins	0.306306	0.134598		-0.0781875	0.692855
475	tryptophan	Amino Acid	Tryptophan Metabolism	-0.519723	0.0242126	DOWN	-0.387794	0.0820152
476	tyrosine	Amino Acid	Tyrosine Metabolism	-0.900904	0.00909008	DOWN	-0.606175	0.0669924
477	tyrosylglycine	Peptide	Dipeptide	-0.387024	0.0897651		-0.248959	0.260424
478	UDP-galactose	Carbohydrate	Nucleotide Sugar	-1.77077	NA		1.21277	9.51206e-07	UP
479	UDP-glucose	Carbohydrate	Nucleotide Sugar	-0.755006	0.000722187	DOWN	1.26794	1.91653e-07	UP
480	UDP-glucuronate	Carbohydrate	Nucleotide Sugar	1.31414	6.7451e-06	UP	2.23962	3.64261e-11	UP
481	UDP-N-acetylglucosamine/galactosamine	Carbohydrate	Nucleotide Sugar	-1.07751	0.00110785	DOWN	0.3087	0.310178
482	uracil	Nucleotide	Pyrimidine Metabolism, Uracil containing	-0.120215	0.51915		-0.465981	0.0138929
483	urate	Nucleotide	Purine Metabolism, (Hypo)Xanthine/Inosine containing	-0.514593	0.247081		-0.555138	0.203316
485	uridine	Nucleotide	Pyrimidine Metabolism, Uracil containing	-2.367	9.92236e-10	DOWN	-0.781569	0.0108707	DOWN
486	uridine 5'-diphosphate (UDP)	Nucleotide	Pyrimidine Metabolism, Uracil containing	-0.273128	NA		3.49649	2.67092e-17	UP
487	uridine 5'-monophosphate (UMP)	Nucleotide	Pyrimidine Metabolism, Uracil containing	-5.18023	2.9635e-19	DOWN	0.86545	0.00829907	UP
489	valine	Amino Acid	Leucine, Isoleucine and Valine Metabolism	-1.32229	0.00235487	DOWN	-0.968637	0.0197492	DOWN
490	xanthine	Nucleotide	Purine Metabolism, (Hypo)Xanthine/Inosine containing	-2.76136	1.05986e-08	DOWN	-0.233956	0.53831
491	xanthosine	Nucleotide	Purine Metabolism, (Hypo)Xanthine/Inosine containing	0.197607	0.740755		-2.76938	2.49251e-05	DOWN

## Sheet: S4.2-Norm log2 intensities
ID	metabolite	BL6_2i_LT1	BL6_2i_LT2	BL6_2i_LT3	BL6_2i_LT4	V64_2i_LT1	V64_2i_LT3	V64_2i_LT4	TNGA_2i_LT1	TNGA_2i_LT2	TNGA_2i_LT3	TNGA_2i_LT4	ZS_2i_LT1	ZS_2i_LT2	ZS_2i_LT3	ZS_2i_LT4	BL6_8i_LT1	BL6_8i_LT2	BL6_8i_LT3	BL6_8i_LT4	V64_8i_LT1	V64_8i_LT2	V64_8i_LT3	V64_8i_LT4	TNGA_8i_LT1	TNGA_8i_LT2	TNGA_8i_LT3	TNGA_8i_LT4	ZS_8i_LT1	ZS_8i_LT2	ZS_8i_LT3	ZS_8i_LT4	BL6_CTRL_LT1	BL6_CTRL_LT2	BL6_CTRl_LT3	BL6_CTRL_LT4	V64_CTRL_LT1	V64_CTRL_LT2	V64_CTRL_LT3	V64_CTRL_LT4	TNGA_CTRL_LT1	TNGA_CTRL_LT2	TNGA_CTRL_LT3	TNGA_CTRL_LT4	ZS_CTRL_LT1	ZS_CTRL_LT2	ZS_CTRL_LT3	ZS_CTRL_LT4
3	(N(1) + N(8))-acetylspermidine	18.1539	16.6361	17.2756	17.0182	16.4162	15.688	15.5157	18.1386	17.0736	14.149	17.2552	16.9993	15.7598	16.0469	17.1086	17.4638	17.9937	17.3137	17.0917	19.3492	17.5048	18.3051	18.2862	19.4194	19.6852	18.377	18.6479	17.0502	17.5554	16.6063	17.0891	17.5971	16.3587	17.1643	17.4007	17.5922	16.6017	17.9003	16.6634	19.1156	17.5669	17.6003	16.4376	17.7259	18.1027	16.7932	17.1086
4	1,2-dilinoleoyl-GPC (18:2/18:2)	24.2032	23.6513	21.8152	22.2388	23.8791	22.202	22.02	25.2557	24.6507	22.003	21.0392	24.3093	24.3604	23.9679	23.3157	24.5342	24.5458	23.7742	23.797	23.4608	23.7367	23.1403	22.9541	24.5253	24.7858	23.6681	23.2265	24.3515	24.1247	24.3285	23.7526	21.9363	21.0616	21.2932	24.1568	24.3709	24.4956	25.2762	21.6826	25.0331	25.1481	22.1081	21.1191	25.0903	25.2198	25.0298	23.9878
5	1,2-dioleoyl-GPC (18:1/18:1)	28.8455	29.07	29.2737	29.0503	29.0752	29.1983	29.2291	28.4813	29.1743	28.5307	28.2597	28.3241	28.2754	28.2083	29.1193	27.093	26.9898	28.8183	28.2881	28.099	28.5636	27.8304	28.0728	27.2949	27.3392	28.5745	27.9161	27.2831	27.229	27.8205	27.4225	27.6613	27.3685	28.0946	27.4557	27.2567	27.0275	27.6016	27.975	27.2814	27.3101	28.1249	26.9949	27.7096	27.5741	27.7307	26.7521
6	1,2-dioleoyl-GPE (18:1/18:1)	25.359	25.6119	25.9732	26.342	25.7572	25.9586	25.9586	25.7362	25.8461	24.3857	24.6938	25.2038	25.4798	25.0578	25.8087	24.2551	24.3846	24.804	24.6539	24.2652	24.8581	24.0003	24.0216	23.6466	24.1303	24.5521	24.2179	24.7157	24.5372	24.6462	24.8075	25.2589	25.1258	25.3117	24.496	24.674	24.6029	25.016	25.1627	25.0844	25.2136	25.3968	24.5541	24.0178	23.9533	25.0187	24.1634
7	1,2-dioleoyl-GPG (18:1/18:1)	21.3455	21.7599	20.9869	21.4597	21.4749	21.2497	20.8633	21.5144	22.1248	20.5528	20.5107	21.3062	21.8726	20.6405	21.2575	20.8507	21.2843	19.7524	20.58	21.2281	20.6079	20.6094	19.749	20.9507	21.6984	20.7434	19.1613	21.3061	20.932	20.7255	20.3391	20.5329	20.6868	20.9614	20.1833	20.776	20.7037	20.1216	20.5221	21.3472	20.3146	20.2509	19.3071	21.086	20.863	20.9976	20.1008
8	1,2-dioleoyl-GPI (18:1/18:1)	21.8572	22.328	22.9989	23.0803	22.5843	23.0981	22.7284	21.9658	22.7208	21.6058	21.6325	21.5994	22.1469	21.7244	22.3604	21.5053	20.926	21.7318	21.8442	21.0736	21.525	21.2446	21.1673	20.9917	21.0705	21.6788	21.5897	20.7521	21.3162	21.1983	21.4383	22.2429	21.7586	21.9642	21.0611	20.4511	20.2827	21.2705	21.6079	20.987	20.4862	21.3923	20.4964	21.4153	20.9971	21.5321	20.1893
9	1,2-dipalmitoyl-GPC (16:0/16:0)	26.7243	26.6316	26.9271	26.3865	27.0933	26.7238	26.8125	26.8152	26.5277	26.5793	24.9855	26.6482	26.1528	26.8242	26.575	27.2454	27.0418	27.5147	27.362	27.4305	27.5835	27.7701	28.0418	27.1171	26.6906	27.542	27.4188	27.4564	27.2876	27.2903	27.4294	26.5454	25.3234	25.5154	26.7944	27.3409	27.2251	27.6135	25.5787	27.5916	27.1356	25.5081	26.014	27.1336	27.1517	27.0181	26.3398
10	1,2-dipalmitoyl-GPE (16:0/16:0)*	20.0743	20.173	20.5707	20.6971	20.8006	20.7797	20.8142	19.1123	19.4796	19.0108	18.2979	19.3945	19.1375	19.5511	20.4989	19.8428	19.8215	20.4232	20.4135	19.2706	20.0469	20.0783	20.287	18.7832	18.416	19.4423	19.3036	20.3746	20.188	20.3566	20.5981	20.0598	18.7126	18.8348	20.0936	20.1141	19.9714	20.5832	18.49	20.2613	20.0212	18.141	17.9722	19.6288	19.4612	19.9095	19.0449
12	1,2-distearoyl-GPC (18:0/18:0)	23.3837	22.966	23.1533	23.2536	23.4333	23.2626	23.2002	23.5277	23.2845	20.963	21.7133	23.2879	23.0745	22.8529	23.0102	22.9527	22.6334	22.7783	22.412	22.4793	22.6536	22.3792	21.209	23.1086	23.5905	23.4414	23.3643	22.8071	22.8067	22.9171	22.8755	22.7267	22.2631	22.3388	21.7821	22.3907	22.2015	22.9257	22.0421	23.376	22.724	22.7554	21.5074	22.7659	22.9922	22.8515	21.9956
13	1-(1-enyl-oleoyl)-GPE (P-18:1)*	19.9448	20.1994	20.903	21.5139	20.4621	19.6648	19.7058	18.8012	20.9175	18.0126	19.6496	19.8606	20.5461	18.3727	20.8585	21.5321	20.9728	20.6155	21.029	20.7406	20.8304	19.679	19.616	20.5004	21.1383	20.2716	20.7881	21.2816	21.3491	20.8462	21.9847	20.9399	22.546	21.9332	21.264	20.9414	21.0126	20.2183	21.1648	20.3091	21.0013	21.6845	18.7674	21.1393	19.9276	21.937	21.7764
14	1-(1-enyl-palmitoyl)-2-arachidonoyl-GPC (P-16:0/20:4)*	22.784	21.6592	22.2958	20.7536	21.7468	21.613	21.4669	22.6895	21.2773	22.0417	21.0458	22.4235	21.1299	22.8348	22.7523	22.3582	22.4657	23.8817	22.6078	23.4618	23.5617	23.5545	23.4111	23.7566	22.1346	22.905	22.6146	22.9603	22.7833	22.9408	22.8722	21.4445	20.3893	20.5505	22.2156	23.172	23.0131	22.4758	20.6501	23.1022	22.2306	21.3717	21.8347	23.0342	22.3125	22.7593	21.8175
15	1-(1-enyl-palmitoyl)-2-arachidonoyl-GPE (P-16:0/20:4)*	24.0249	24.2297	24.4077	24.2018	24.0765	23.9929	24.0147	24.9306	24.4785	23.0987	23.6776	23.8267	23.5014	23.6338	24.4004	23.8202	23.9535	24.4462	24.2501	24.1927	24.825	24.3298	24.1145	23.5925	23.5195	23.8027	23.6176	24.2026	24.0341	24.3134	24.5873	24.5567	24.0644	24.3468	23.7909	24.1108	24.0913	24.0227	24.2398	24.2356	24.2993	24.1723	23.9039	23.7211	23.8071	24.3259	23.3124
16	1-(1-enyl-palmitoyl)-2-linoleoyl-GPE (P-16:0/18:2)*	18.8356	18.8144	19.2207	18.7017	18.6953	18.8052	18.7284	20.03	18.7963	18.3949	18.8617	19.0199	18.4147	18.3587	18.1796	17.9465	18.3409	18.6198	17.9058	19.1682	19.6974	18.6285	19.5765	17.927	18.2405	17.7137	18.044	19.3784	18.5793	18.5435	18.6496	19.8131	19.8151	20.0944	18.1834	18.0549	18.1756	18.1814	20.4589	18.2107	18.6598	19.5233	19.2211	17.8666	17.855	18.7641	17.8624
17	1-(1-enyl-palmitoyl)-2-oleoyl-GPC (P-16:0/18:1)*	23.7475	23.8353	24.3112	24.2659	23.3963	23.7943	23.8433	24.2077	23.4542	22.1101	23.2799	24.1319	23.7145	23.9004	23.707	23.7072	23.5837	23.8501	23.7006	24.1142	24.2066	24.0861	22.7983	24.396	24.0999	24.1186	23.5763	24.3819	24.2158	23.9632	24.0421	24.5861	23.9966	24.1534	23.0867	23.7903	23.6896	23.5673	23.9924	24.2097	23.5382	24.1638	22.9596	23.7479	23.2455	23.7268	22.5179
18	1-(1-enyl-palmitoyl)-2-oleoyl-GPE (P-16:0/18:1)*	22.3433	22.8726	23.3977	24.0319	22.6354	23.6067	23.512	22.7945	22.6495	21.2449	23.0016	22.2792	21.8701	21.729	22.8995	21.7074	22.1471	22.3134	22.4185	22.4342	22.9659	22.5306	21.977	21.6219	21.7233	22.1547	21.6147	22.5567	22.4279	22.554	23.036	24.5107	24.0419	24.352	21.9598	22.129	22.0939	22.2091	24.0338	22.297	22.2132	23.7208	23.5272	21.7412	21.5825	22.2614	21.1681
19	1-(1-enyl-palmitoyl)-2-palmitoleoyl-GPC (P-16:0/16:1)*	22.725	22.8386	23.1587	23.1577	22.5399	22.4645	22.132	22.9928	22.504	20.6233	21.3349	23.27	23.1698	23.0694	22.7618	22.688	22.6619	22.7441	22.8756	22.4684	22.9601	22.4961	21.6784	23.3236	22.6853	22.5285	22.2141	23.4433	23.2625	23.0641	23.3031	22.6159	22.1215	22.4099	22.0013	22.4577	22.3222	22.179	22.1997	22.6502	22.1059	22.049	21.1429	22.8545	22.3568	22.9058	21.6127
20	1-(1-enyl-palmitoyl)-2-palmitoyl-GPC (P-16:0/16:0)*	24.0037	24.0514	24.5654	24.3931	24.0007	24.2674	24.2335	24.8861	23.8323	22.4338	22.6899	24.622	24.0599	24.4347	24.1203	24.665	24.5189	24.3978	24.5303	24.6753	24.6764	24.6574	23.6022	25.343	24.8167	24.9454	24.4675	25.4619	25.2458	24.9344	25.0951	24.3411	23.4692	23.6355	23.7243	24.6082	24.5372	24.3769	23.4206	25.066	24.3477	23.8594	22.8629	24.6806	24.0954	24.6208	23.2654
21	1-(1-enyl-palmitoyl)-GPC (P-16:0)*	17.6229	18.5754	18.4287	18.8963	18.4475	18.2296	18.3319	18.3574	19.1341	17.8421	17.978	18.2344	19.7001	18.2013	18.4813	19.3318	19.4501	19.2589	19.2168	19.2089	19.2973	19.1695	19.2305	19.3069	18.9591	18.7654	18.9328	19.705	19.6929	19.3922	19.6697	19.757	18.8556	19.1382	19.4263	18.8979	19.0228	17.7732	18.5361	19.202	18.9678	18.9554	17.9945	19.2306	18.6302	19.5221	18.4151
22	1-(1-enyl-palmitoyl)-GPE (P-16:0)*	18.2266	19.4195	19.1977	20.5453	20.1997	19.4038	19.2453	18.5885	20.4133	18.4082	19.5677	18.7339	19.8947	17.7904	18.6705	20.4126	20.4047	19.1307	20.605	19.7507	19.9932	19.3708	19.137	19.9377	19.613	19.8169	20.0889	20.9428	20.7153	20.7577	21.1908	21.7414	21.5755	21.5195	21.0352	20.23	20.4622	19.5077	21.5118	19.8683	20.6453	21.189	19.5281	20.0297	19.594	21.0129	19.8584
23	1-(1-enyl-stearoyl)-2-arachidonoyl-GPE (P-18:0/20:4)*	25.5131	25.3353	25.2347	25.0293	25.2098	24.8178	24.7352	26.4706	25.901	24.6063	25.0149	25.7591	25.1813	25.0286	25.8639	24.7437	24.8185	25.3847	25.1616	25.1734	25.5285	24.7182	24.5966	25.4967	25.2891	25.5079	25.1609	25.3923	25.1762	25.1838	25.2906	25.1113	24.5617	24.821	24.44	24.8202	24.7281	25.0271	24.5115	25.2568	25.3618	25.1626	24.753	24.852	24.8853	25.5508	24.5874
24	1-(1-enyl-stearoyl)-2-oleoyl-GPE (P-18:0/18:1)	23.5499	24.3288	24.361	25.3404	23.6603	24.661	24.4472	23.8236	24.598	21.8957	24.3776	23.869	23.619	22.8011	24.3893	21.8472	22.3909	22.6561	23.225	22.0734	22.796	21.967	21.7622	21.7493	22.4648	22.5639	22.3992	22.8459	22.63	23.0547	23.434	24.9743	24.7603	25.0052	22.3622	21.9357	21.8827	22.4337	24.814	22.414	22.4696	25.027	24.0799	22.1405	22.3442	22.6966	21.838
25	1-(1-enyl-stearoyl)-GPE (P-18:0)*	20.0791	20.6274	20.5566	21.2489	21.1032	20.4522	20.3394	20.5893	21.9741	18.8236	21.1859	20.6971	21.6718	20.0116	20.4128	21.1988	21.0639	20.4852	21.2756	20.7238	20.7602	19.8288	19.8617	21.6416	21.6145	21.4644	21.4635	21.7081	21.4536	21.3177	21.6076	22.4164	21.9798	22.078	21.462	20.9635	21.3546	20.6921	21.8705	21.0248	21.3119	22.2959	20.4266	21.2655	20.8338	21.9821	21.233
26	1-arachidonoyl-GPE (20:4n6)*	19.2686	19.0076	19.0787	18.2628	18.8921	18.0586	18.3937	18.8923	19.6508	18.4104	17.9869	18.7482	19.0939	18.2075	20.1684	19.8862	19.4908	19.2547	18.9422	19.185	18.879	18.9422	18.5635	18.9658	19.6102	19.0375	19.0194	19.3679	19.4947	19.1803	20.0423	18.4533	18.8033	18.4969	19.165	19.4015	19.2669	19.3508	17.8122	19.3077	20.0685	18.7177	18.3402	19.6134	18.9209	19.7457	20.1013
27	1-arachidonoyl-GPI (20:4)*	20.7979	20.2778	20.36	19.3946	19.6697	19.1359	19.336	18.7432	19.6368	18.2559	18.4743	19.5553	20.6087	19.5724	20.9235	20.5101	20.3625	19.0669	19.2884	18.8035	19.0133	18.2925	18.249	19.2223	19.0577	17.8202	18.1787	19.9684	20.2367	20.1448	20.8332	20.117	20.7618	20.0472	20.8811	21.1286	21.3756	20.665	20.0346	20.5567	20.7315	20.5508	18.8304	21.0828	20.7852	21.3071	20.539
28	1-arachidonylglycerol (20:4)	19.8314	19.6855	19.1039	18.6249	20.6178	18.9458	18.0554	19.441	19.5057	18.8989	19.0251	18.9987	19.3677	19.2611	20.4593	20.3719	20.0929	18.8588	20.1547	19.7279	19.9043	19.633	20.204	20.0362	19.8474	19.4354	19.749	19.5154	20.4829	19.8584	21.2615	18.6602	20.8573	19.8776	20.8398	21.4439	21.581	21.1312	19.2421	20.9522	21.5062	19.7288	18.6153	21.1276	20.8798	20.6434	21.0413
29	1-carboxyethylisoleucine	17.5474	16.7023	17.2482	16.86	15.4543	17.0067	16.6829	18.0686	16.7836	15.7924	17.3001	16.6936	16.0575	16.7121	16.8368	16.8574	18.2872	16.1826	16.813	16.0205	15.5392	15.755	14.4643	15.5289	17.4911	17.5028	17.5611	16.1172	16.1321	17.975	14.7814	17.5388	17.8941	18.1402	16.6418	16.2187	16.149	16.0712	18.1989	15.7177	17.0785	18.3889	16.9114	16.8372	15.0394	17.0825	17.9227
32	1-carboxyethylvaline	19.0297	18.1263	18.6671	18.0281	16.6484	17.5641	17.5818	18.8208	18.1929	15.8712	18.5979	15.254	17.4699	16.3672	16.7013	17.8121	19.5056	17.9404	17.6721	16.61	15.5311	16.5909	16.9258	17.2019	18.5561	18.5943	15.7064	17.4776	17.3595	19.0354	16.2097	18.5982	18.6259	18.8742	17.6038	15.7866	15.3398	17.2325	19.0505	16.854	18.009	19.2625	18.2525	16.5739	16.8425	17.5012	19.0717
33	1-dihomo-linolenylglycerol (20:3)	19.6491	21.6018	18.2764	18.8542	21.0559	18.4545	18.9464	19.933	20.5009	18.4514	18.9611	19.6323	20.8545	17.5597	19.205	20.4079	21.6934	18.8946	21.5182	19.7333	20.1732	18.6578	20.7837	20.8753	19.5082	18.1626	19.001	19.7403	21.447	21.1123	20.8539	20.1766	21.9033	20.3956	22.1511	21.9102	23.0759	21.0255	21.176	21.2388	22.76	19.9772	19.1017	22.156	22.2764	20.268	21.2079
34	1-docosahexaenoylglycerol (22:6)	18.8533	18.8997	17.7614	17.7317	18.9997	17.9453	17.961	18.5299	18.5832	17.5145	17.7172	18.0407	18.7235	17.9958	19.8662	20.2537	19.6602	18.7967	19.5068	18.6733	18.8397	17.3619	18.6442	19.4289	19.0679	17.7809	18.0799	19.6363	20.1769	19.6936	20.6518	19.0441	20.8137	19.806	20.0879	21.041	21.379	20.8896	19.2088	20.9552	21.1521	20.0409	19.1888	21.1385	20.6865	20.3165	20.907
35	1-heptadecenoylglycerol (17:1)*	19.1947	20.8612	18.2885	18.57	19.8613	18.8041	18.4518	19.3621	19.4892	18.4797	18.1198	18.3633	20.3756	18.8002	19.4235	20.5598	21.01	18.1736	20.7247	19.3675	19.4005	18.9116	20.1038	20.0578	19.9885	18.6014	18.2858	19.8808	20.9568	20.2512	20.6205	19.603	21.0221	20.0911	21.9093	21.1521	22.5493	20.4741	20.1252	21.0617	22.1764	19.2825	18.0965	20.9402	20.9259	20.1664	20.9434
36	1-linoleoyl-GPC (18:2)	16.7248	16.7428	17.4662	17.8751	17.9662	17.3191	17.4862	17.4071	18.975	17.1248	18.0699	17.071	18.8404	16.9196	17.1745	19.5268	18.3224	17.9166	18.7759	18.2967	17.7965	17.4698	17.5917	19.0884	18.7796	18.325	19.0267	18.6487	19.6657	17.8094	17.691	17.4032	17.0358	16.7893	18.7818	18.7806	19.2813	18.1781	16.815	18.9964	19.6832	16.8024	17.7796	18.7769	17.6445	19.3482	18.9776
37	1-linoleoylglycerol (18:2)	21.1873	21.0956	19.1611	19.9871	21.2749	19.4097	19.587	20.5888	20.676	18.6019	17.8885	20.2919	20.8416	19.5928	20.9516	22.7008	22.256	20.8418	21.1	21.6829	21.5953	20.4102	21.2467	21.7603	21.5433	19.7731	20.0626	21.961	22.6973	22.2146	22.3223	20.8819	21.9189	21.1837	22.5214	23.2857	23.8372	22.8127	20.0874	23.2188	23.5372	20.5231	19.8695	23.2264	22.6933	22.841	23.3526
38	1-meadoylglycerol (20:3n9)*	17.8178	19.0104	15.9872	17.8357	19.5407	16.9657	17.1182	17.2021	17.7735	17.2068	17.1641	16.2794	17.9261	17.0815	17.8226	16.7528	18.4103	18.1775	18.2868	17.3039	17.8491	17.0028	17.3842	17.8895	17.5938	17.7283	17.7033	17.755	17.7874	18.0444	19.116	18.7083	20.4216	18.0337	18.9949	19.2673	19.5955	19.1306	18.1712	18.5737	19.5491	18.3968	18.1414	19.6517	19.5399	15.7249	19.5805
39	1-methyladenine	19.658	19.1313	19.3912	19.7676	18.6314	19.4243	19.2132	19.506	19.6653	17.8739	20.1632	19.3661	19.4388	18.0471	17.2905	20.6359	20.7565	18.1904	20.9833	19.1891	19.7562	18.591	18.3156	19.0417	20.4139	18.5688	18.1988	19.5036	20.5325	20.8025	20.0411	19.1647	16.7924	16.7471	19.9475	19.2376	19.5697	18.809	16.9926	19.1989	18.9444	16.8143	16.1231	19.4481	19.2197	19.7401	16.7232
41	1-myristoyl-2-arachidonoyl-GPC (14:0/20:4)*	21.9677	21.3166	20.34	19.914	21.7672	20.4785	20.3402	23.1089	22.1935	20.6741	19.9715	21.9769	21.4744	21.3316	21.9048	22.2013	22.5811	21.8091	21.7747	21.4293	22.204	21.9091	21.5489	22.1302	22.5297	21.9402	21.8038	21.8474	21.5692	22.0314	21.744	20.4159	19.7821	20.1414	22.4112	21.9282	21.9386	23.0164	19.8586	22.8175	23.4532	19.9706	20.0476	22.1425	22.8585	22.6713	20.7021
42	1-myristoyl-2-palmitoyl-GPC (14:0/16:0)	26.0585	26.2592	26.651	26.5232	26.7777	26.9575	26.8789	26.0085	26.3591	25.52	25.1897	26.0111	26.1467	26.2533	26.0448	26.1808	26.0756	26.3928	26.4695	25.8471	26.1103	25.8611	25.9868	25.8672	25.2553	26.2185	26.105	26.4478	26.3305	26.3786	26.7361	26.5888	25.4291	25.8041	25.8773	25.9924	25.9516	26.6043	25.5464	26.4469	26.0605	25.5099	25.6575	26.1111	26.1748	25.8307	25.3894
43	1-myristoylglycerol (14:0)	20.8641	21.7909	20.5629	20.6645	21.4185	20.5688	20.5955	19.8632	21.2228	19.5741	19.2967	20.2042	21.4606	19.6644	20.6147	22.402	22.3584	20.5176	21.3648	20.9728	21.4007	20.7595	21.264	21.1025	20.6562	20.0694	20.3561	21.7649	22.5008	22.4216	22.7495	21.9887	23.248	22.3302	22.374	22.6148	23.0449	22.2147	21.6373	22.2418	22.4204	21.391	19.9343	22.1443	21.8617	21.0815	22.3332
44	1-oleoyl-2-arachidonoyl-GPE (18:1/20:4)*	24.0543	24.1185	24.0347	23.998	24.6923	24.1384	23.9741	25.2221	24.8265	23.5766	22.8763	24.0072	24.4861	23.9828	24.7386	24.5367	24.5513	24.6402	24.5737	24.4952	24.6976	24.577	24.7178	24.9332	24.4133	24.7279	24.5544	24.8758	24.4813	24.5275	24.659	24.0076	23.048	23.2161	24.5184	24.825	24.7552	25.0581	23.2308	25.1055	25.082	23.6055	23.0078	24.5748	24.5755	24.9244	23.6964
45	1-oleoyl-2-arachidonoyl-GPI (18:1/20:4) *	23.0132	22.5444	22.9247	22.1686	23.0886	22.2879	22.1491	23.1368	22.7242	21.0208	21.2196	22.3588	22.2801	22.1503	23.0868	22.8392	23.0086	22.8791	23.249	21.7324	22.8713	22.2078	22.5043	22.9237	22.278	22.6887	22.3322	23.0325	22.8874	22.997	23.1333	21.4276	21.1074	21.1761	23.0705	22.8267	22.8122	23.2316	21.4032	23.1253	23.1822	21.6659	21.3544	22.8846	23.1522	23.1059	22.2304
46	1-oleoyl-2-docosahexaenoyl-GPC (18:1/22:6)*	24.7223	24.0112	23.8987	23.5683	24.5168	24.0783	23.7407	24.909	25.2643	22.7428	22.7862	24.0116	24.1558	23.5398	24.5114	24.691	24.8285	24.6578	25.1545	22.9865	23.7694	22.0074	23.0489	24.7659	24.6548	24.0833	23.897	24.3445	24.2179	25.0728	24.6653	23.5725	22.7539	23.139	24.655	24.5527	24.6707	25.2585	23.0344	25.0161	25.0267	24.2895	23.102	25.1371	25.2459	24.5761	24.4154
47	1-oleoyl-2-docosahexaenoyl-GPE (18:1/22:6)*	21.2295	21.5103	22.7188	22.5136	22.5869	22.9963	22.904	21.8107	21.9236	20.7688	20.4854	20.5884	21.5191	21.1503	22.4295	21.4132	21.1915	21.924	22.0094	21.9451	22.3562	21.1395	20.9012	22.3845	21.1223	21.9535	21.4244	21.7571	21.6852	21.7889	21.883	22.5182	21.5089	21.9003	21.8976	22.4057	22.3966	22.6916	21.9054	22.7989	22.9088	22.3637	21.4214	21.7824	21.3668	22.1902	21.3417
48	1-oleoyl-2-linoleoyl-GPC (18:1/18:2)*	26.7213	26.5154	25.9983	25.5509	27.0104	25.7019	25.657	27.8253	26.6725	25.7235	25.0037	26.7546	26.4562	26.9492	26.3834	26.3436	25.688	26.8318	26.079	26.363	26.7172	26.1789	25.8345	26.6924	25.9739	26.5247	26.2231	26.3469	26.2159	26.4777	26.1643	25.251	24.3046	24.7093	26.0901	26.7067	26.4533	26.8257	24.8658	26.663	26.617	25.1648	24.627	26.7474	26.3085	26.8074	25.981
49	1-oleoyl-2-linoleoyl-GPE (18:1/18:2)*	22.0445	22.061	21.8037	21.9339	22.5475	21.9457	21.8884	22.8224	22.5184	21.0067	20.3652	21.9774	22.4321	21.8971	21.4717	21.3348	21.6073	21.9314	21.766	21.9473	22.2919	21.8849	21.7996	22.0641	21.6789	21.2841	21.2238	21.9834	21.4489	21.773	21.111	21.1208	20.8252	21.2029	21.6273	22.1978	22.262	22.44	21.5899	21.8394	22.513	21.8135	20.7759	21.6127	21.1691	22.5152	21.4902
50	1-oleoyl-GPC (18:1)	20.2889	20.9913	20.8818	21.8796	22.9448	21.1483	20.7669	21.1365	23.7467	20.0939	22.4918	20.7875	23.5284	20.5614	21.4204	23.431	22.9109	21.3126	23.3901	22.1363	22.1529	21.6825	21.8765	23.0427	22.8328	22.5636	23.5315	22.827	23.6958	22.5047	22.0373	22.3645	22.1972	22.7714	23.4611	22.5376	23.0049	22.0695	22.626	22.8424	23.6455	22.7435	21.7238	22.6537	21.9376	23.2324	22.6038
51	1-oleoyl-GPE (18:1)	19.7916	19.1643	19.6163	20.0582	20.1899	18.901	19.3223	18.7871	21.5319	18.1011	20.3084	18.8925	20.5053	17.4111	19.2943	21.1403	20.6452	19.2038	21.2672	20.0239	20.0949	19.6115	19.1244	20.9352	20.7655	20.445	21.2117	20.8024	21.3455	20.2365	19.8743	20.847	21.0942	21.0787	21.3304	20.9301	21.1824	20.2615	21.3387	21.1009	21.849	21.0817	20.2202	20.4855	19.7769	21.2684	20.6774
52	1-oleoyl-GPG (18:1)*	18.8306	19.2449	19.7684	18.6627	18.5152	19.3601	18.0576	19.177	20.0784	18.6214	20.8972	18.0421	20.242	18.7288	19.3084	19.7089	19.3882	18.5692	18.4093	19.0574	18.6935	18.8521	18.1996	19.3199	19.5904	18.9393	18.7584	18.5134	19.1131	18.8406	18.7701	18.1079	20.6362	20.2485	18.6083	18.6136	18.2602	17.8201	19.7278	17.6109	17.421	20.1903	19.777	19.3457	17.9361	19.1697	19.1175
53	1-oleoyl-GPI (18:1)*	20.5315	21.3452	22.0238	22.1099	20.5679	20.9237	20.8785	18.6743	21.1965	18.7569	20.1067	19.542	21.2203	18.2686	21.9031	20.026	20.3475	18.4351	19.9889	17.4779	18.4596	17.7455	17.7528	18.2984	18.6682	18.1436	18.8421	19.4792	19.7819	19.9214	21.0427	21.2804	22.4693	21.6874	20.3535	19.5591	19.6865	19.8302	21.3214	19.8348	19.7029	21.2154	19.4124	20.1187	20.3079	20.0718	19.848
55	1-oleoylglycerol (18:1)	25.6473	25.5673	26.0088	26.3756	26.2431	25.6301	26.0553	25.2831	26.4916	25.1111	24.5991	25.0943	25.7135	25.3922	26.5739	25.8131	25.7733	24.7609	25.2037	26.0873	25.6562	25.2046	24.8133	25.4881	25.2621	25.0257	25.7748	24.78	26.6976	26.4326	27.0224	26.8	27.9243	26.3929	26.01	26.2714	26.2343	26.2221	26.0421	26.2502	26.4747	26.6236	25.3855	26.8934	26.3581	26.0228	26.7461
56	1-palmitoleoyl-GPC (16:1)*	17.7775	17.7608	18.1287	18.0697	19.5064	17.7091	17.2039	18.6876	19.9178	17.6134	18.8237	18.0379	19.8001	17.724	18.4646	20.1826	19.5446	18.1322	19.3802	19.5399	19.2466	18.9763	18.5579	20.1659	20.0113	19.4626	20.3812	19.3181	20.5671	18.6176	18.4152	18.5832	18.5502	18.9034	20.0452	19.4392	19.8058	19.1372	18.6825	20.2067	20.8695	18.3756	18.4937	19.4858	18.8518	20.2379	19.2764
57	1-palmitoleoylglycerol (16:1)*	21.2535	21.9491	21.0066	21.6019	21.8324	20.9992	21.0243	20.8651	21.2597	20.0325	19.2906	19.5218	21.5592	20.3762	21.4304	22.6984	22.4072	20.7967	21.6413	21.5494	21.9382	20.3409	21.2485	21.9808	21.573	20.0303	21.2985	21.8056	22.7933	22.1306	22.7322	21.8922	23.1788	22.5978	22.5771	23.0132	23.32	22.5978	21.7793	22.8777	23.1776	21.2845	20.0915	22.5072	22.354	22.0137	22.3749
58	1-palmitoyl-2-arachidonoyl-GPC (16:0/20:4n6)	25.6795	25.3032	24.5818	24.1518	25.8908	24.3669	24.0593	26.6989	26.0418	25.0154	23.716	25.9912	25.8178	25.5849	26.5143	26.2113	26.098	26.4301	26.178	26.0855	26.3714	26.2395	25.8896	26.5941	26.0053	26.5438	26.2861	26.6004	26.2465	26.5281	26.4458	24.6793	23.3382	23.8016	26.3751	26.2694	26.0737	26.6695	23.8268	27.0953	26.8952	24.6083	24.1988	26.2965	26.4171	26.422	24.7128
59	1-palmitoyl-2-arachidonoyl-GPE (16:0/20:4)*	22.4811	22.7572	22.2326	22.2189	23.122	22.4162	22.2057	22.904	23.2163	22.0543	20.7136	22.4792	23.2306	22.4243	22.9545	23.2094	23.0931	23.252	23.3746	22.4119	22.8742	23.2968	23.3753	23.0395	22.3368	23.0709	23.0745	23.3304	22.9832	23.3377	23.5683	22.8178	21.5709	21.7411	23.5265	22.9668	22.9193	23.3699	21.5919	23.775	23.3883	21.5387	21.1902	23.306	23.4298	23.4138	21.6645
60	1-palmitoyl-2-arachidonoyl-GPI (16:0/20:4)*	19.0345	19.0774	18.6026	18.0736	19.5964	18.6795	17.8493	19.7999	19.1712	18.3233	17.2536	19.27	19.2202	18.8516	20.0476	20.2763	20.5299	20.1687	20.7386	18.6652	19.9367	19.4263	19.3702	19.5369	19.3921	19.87	19.5679	20.539	20.1169	20.6656	20.7088	19.3431	18.0491	18.5535	20.4844	19.9461	19.9678	20.533	18.4243	20.9921	20.7362	18.9555	19.0273	19.6859	20.8397	20.4509	18.6866
61	1-palmitoyl-2-docosahexaenoyl-GPC (16:0/22:6)	24.1749	23.6693	23.6855	23.2432	24.1145	23.7947	23.5217	24.4199	24.5824	22.7153	22.0263	23.7635	23.8296	23.4295	24.1274	24.7136	24.8005	24.5111	25.0642	23.0436	23.7968	22.9331	23.3269	24.631	24.499	23.9901	23.8235	24.6589	24.4625	25.1885	25.0729	23.8155	22.6322	22.8656	24.7293	24.39	24.5441	25.2952	22.6593	25.4351	25.2914	23.7653	22.88	24.8825	25.2677	24.5217	24.0208
62	1-palmitoyl-2-docosahexaenoyl-GPE (16:0/22:6)*	20.9013	21.0652	21.8705	21.5258	21.501	21.6887	21.8448	20.5324	20.6631	20.3836	20.139	20.5186	20.5458	20.126	21.4758	20.9785	20.7079	21.2856	21.4229	21.2486	21.5221	21.0985	21.1067	21.1317	19.9962	21.4184	20.9488	21.3728	21.3093	21.4688	21.7468	22.3568	20.994	21.2636	21.5073	21.5671	21.5301	21.861	21.0748	22.5813	21.9979	21.1785	21.0071	21.0581	21.142	21.1502	19.7543
63	1-palmitoyl-2-gamma-linolenoyl-GPC (16:0/18:3n6)*	22.3172	21.6869	21.5288	20.9563	22.0659	21.0503	20.5873	22.8808	22.6045	20.5117	19.7006	22.5562	22.5038	22.1277	22.5045	21.6984	21.6941	22.0945	21.7234	20.9002	21.3986	21.0268	20.7555	21.5826	21.5515	21.2731	20.937	21.4953	21.4417	21.6563	21.705	20.3716	19.5703	19.9988	21.8517	21.8601	21.8115	22.4272	19.8322	22.2902	22.2996	19.8867	19.8554	22.1659	22.2753	22.2587	21.2463
64	1-palmitoyl-2-linoleoyl-GPC (16:0/18:2)	27.6668	27.769	27.6236	27.4472	28.0437	27.5889	27.49	28.2824	27.9211	27.0993	26.6601	27.7223	27.7028	27.9063	27.9353	27.2629	26.8869	27.785	27.2737	27.4628	27.7608	27.4397	27.03	27.6857	27.1271	27.6456	27.4761	27.5004	27.3763	27.3753	27.3561	27.2122	26.4898	26.7952	27.3928	27.5788	27.5177	27.9213	26.6276	27.979	27.7404	26.6841	26.5861	27.7688	27.5319	27.7133	26.7431
65	1-palmitoyl-2-linoleoyl-GPE (16:0/18:2)	21.9325	22.0629	22.1281	22.4689	22.7481	22.3027	22.2981	22.6149	22.4329	21.2784	21.0844	21.8254	22.2636	21.9857	22.2062	21.5062	21.4898	21.7423	21.6899	21.7375	21.9587	21.8855	21.9103	21.7561	21.2464	21.7347	21.3611	21.9508	21.7486	21.7024	21.9373	22.2344	21.9602	22.1045	21.8968	22.0686	22.0048	22.3502	22.1942	22.5511	22.545	21.6958	21.6156	22.0487	21.8829	22.1349	21.0412
66	1-palmitoyl-2-oleoyl-GPC (16:0/18:1)	28.8518	29.4711	29.4405	29.3332	29.3691	29.5256	29.5875	29.1082	29.3726	29.0367	28.7783	28.8886	29.084	29.0008	29.2608	28.4204	28.3771	29.2002	28.915	28.7654	29.0706	28.7751	29.106	28.673	28.2659	28.9984	28.8746	28.8166	28.629	28.787	29.0045	29.3492	28.6396	28.8274	28.5938	28.7019	28.6082	28.9292	28.5758	29.0082	28.7318	28.6631	28.6625	28.9091	28.8471	28.6668	28.027
67	1-palmitoyl-2-oleoyl-GPE (16:0/18:1)	24.6867	25.1044	25.0079	25.6725	25.2225	25.1877	25.1571	24.477	25.1423	23.7544	23.6339	24.5099	25.047	24.3341	25.155	23.8199	24.0605	24.261	24.4564	23.3736	23.9446	23.6854	23.9151	23.4436	22.9367	23.7532	23.5313	24.3052	24.128	24.337	24.752	25.5126	24.8474	25.0176	24.2678	24.0379	23.9342	24.3592	24.5957	24.6201	24.3534	24.2511	23.5691	24.3914	24.294	24.3931	23.2923
68	1-palmitoyl-2-oleoyl-GPG (16:0/18:1)	22.6146	23.3112	22.4973	23.0655	23.4596	22.5505	22.5291	23.0742	23.6832	22.115	21.2257	23.3484	23.6969	22.9959	22.8383	23.4624	23.8316	22.6945	23.0922	23.9274	23.3368	23.7161	22.6804	23.1579	23.8026	23.4825	23.0404	24.0605	23.6701	23.3248	23.4407	23.0652	22.2125	22.5463	22.9219	22.6706	22.5623	22.7378	22.0534	23.5958	22.7318	21.912	21.0345	23.4662	23.3984	23.4362	22.0304
69	1-palmitoyl-2-oleoyl-GPI (16:0/18:1)*	19.3075	20.7604	20.5745	21.5954	20.7783	21.0445	20.6764	20.356	21.2895	19.3101	20.0366	20.0103	20.8091	18.795	20.5824	19.5294	20.6009	18.198	21.1375	18.8863	18.3462	18.8866	18.5321	19.4149	19.5968	20.0924	20.2304	20.1075	19.6301	20.0882	21.0554	22.0241	21.3254	21.2267	20.3419	18.8948	18.253	19.5335	21.0061	19.5682	19.4584	20.6237	19.8472	17.7139	20.0654	18.6671	17.2241
70	1-palmitoyl-2-oleoyl-GPS (16:0/18:1)	23.4601	24.1314	23.7091	24.2382	23.9048	23.7856	23.6897	23.9079	24.2912	22.5191	22.7553	23.8386	24.2601	23.7321	23.8025	22.9907	23.1821	23.205	23.4745	22.6257	23.0026	22.6945	22.9799	23.1221	22.9337	22.9861	22.9847	23.084	22.9611	23.3212	23.567	23.9923	23.2431	23.3982	23.555	22.9406	22.9378	23.552	23.3145	23.5467	23.3176	22.8218	22.6072	23.3699	23.8224	23.7217	22.0336
71	1-palmitoyl-2-stearoyl-GPC (16:0/18:0)	26.8237	26.3327	26.651	26.0679	27.0588	26.3679	26.2453	27.5362	26.3406	26.0068	24.7	26.8951	26.0767	26.9178	26.5309	27.1903	26.9688	27.3573	26.8444	27.2728	27.5071	27.2732	26.7076	27.4892	27.2014	27.7842	27.4226	27.4471	27.3969	27.2969	27.3121	26.1457	25.0942	25.2349	26.7253	27.2893	27.2	27.5805	25.2435	27.7519	27.2305	25.4077	25.3753	27.0411	26.9995	27.0958	26.2171
72	1-palmitoyl-2-stearoyl-GPE (16:0/18:0)*	20.5349	20.1751	20.882	20.7798	20.8805	20.8744	20.6006	20.2596	19.5797	18.0471	18.215	19.7723	19.3553	19.833	20.8488	20.4502	20.5484	20.8118	20.7078	20.6191	20.7919	20.364	20.2868	20.2487	20.1538	20.4958	19.9681	21.1466	20.9088	20.8058	20.8007	19.6444	18.5504	18.497	20.1783	20.6767	20.4624	20.957	18.5517	20.952	20.6694	18.9258	18.206	19.7936	20.1696	20.2984	19.455
73	1-palmitoyl-GPC (16:0)	20.6777	21.8474	21.3926	22.5879	23.2269	21.6815	21.7325	21.1622	23.6801	21.3054	21.8299	20.9527	23.648	20.8697	21.5771	23.5293	23.2795	21.8888	23.535	22.4555	22.4266	22.3191	22.4228	23.0629	22.7412	22.8184	23.6181	23.4594	23.7703	22.6436	23.3896	24.2669	23.2374	23.4334	23.9344	22.7113	22.9629	22.3401	23.0536	23.5745	23.9002	22.888	21.5222	22.8551	22.3942	23.3172	22.3259
74	1-palmitoyl-GPE (16:0)	17.7007	17.1821	17.2901	18.9198	19.4531	17.6741	17.4623	17.2816	19.5421	16.8792	17.1449	17.4413	19.5436	17.1579	17.71	20.558	20.127	18.8879	20.4524	19.0313	19.0106	19.2262	18.9805	19.701	19.1465	19.3395	20.1783	20.2646	20.0799	19.7691	19.9897	20.5357	20.4409	20.3733	20.8711	19.8192	20.0665	19.6044	20.024	20.5566	20.8282	19.6397	17.2807	20.1865	18.9948	20.516	19.025
75	1-palmitoyl-GPG (16:0)*	16.9411	18.106	16.9798	17.9009	18.612	17.2753	16.3215	17.2937	18.6629	16.6337	16.4427	16.8232	19.6959	16.6231	17.0833	19.8132	19.9521	17.4954	19.5289	17.8674	16.4086	17.8737	17.6811	17.8707	18.2249	17.5678	18.1511	19.5778	19.3841	19.5188	20.2774	19.3469	20.4798	19.9922	19.8651	19.334	19.2803	18.5075	19.1352	19.0266	18.8427	19.4961	16.9464	20.5638	19.3587	19.8779	19.8516
76	1-palmitoyl-GPI (16:0)	17.2235	18.1719	18.4478	18.3626	17.7753	17.0306	17.3123	17.0724	18.0313	16.522	17.0762	16.6309	18.1639	16.7716	18.438	18.0886	18.3614	16.092	17.9343	16.7053	16.5123	16.7422	16.5966	16.9238	16.4123	15.7317	16.4874	17.6992	17.8956	17.8549	19.4281	19.1622	19.8156	19.2253	18.35	17.6052	17.1179	17.5926	18.6332	18.1155	18.1973	19.0372	17.8493	17.8829	17.7847	17.1512	16.5713
77	1-palmitoyl-GPS (16:0)*	15.3409	15.6297	14.6825	15.4532	15.4266	14.8735	15.5258	14.6367	15.2586	15.1871	13.5059	15.8645	16.1687	15.2043	15.735	16.8873	16.438	15.8942	15.2805	16.4899	16.9573	16.2259	14.4336	16.7272	16.3425	15.7566	15.7514	16.9775	17.0726	15.9223	17.7431	16.3721	18.9696	18.4195	16.9463	16.4476	16.2157	16.7637	17.1786	17.4352	16.3837	18.6031	17.5864	17.4444	16.911	16.8938	17.9972
78	1-pentadecanoylglycerol (15:0)	18.3522	19.7931	18.7147	18.9291	19.0363	18.6841	18.7262	18.5389	18.6959	18.3739	17.9724	18.1208	18.7535	18.4386	18.6231	19.7866	19.7828	19.2742	19.1262	19.5222	19.549	18.7213	19.9115	19.2335	18.9462	18.6733	17.9131	19.0054	19.9697	19.1594	19.866	19.8409	19.5703	18.9658	19.9319	20.0942	20.3047	19.4057	18.3366	19.8974	20.3244	18.4764	18.71	19.7517	19.618	18.8502	19.6841
79	1-stearoyl-2-arachidonoyl-GPC (18:0/20:4)	26.5445	25.8452	25.4328	24.7966	26.3046	24.8269	24.7285	27.5615	26.3474	25.1012	24.4521	26.5817	26.1201	26.2146	26.8973	26.2062	26.1118	26.9724	26.5349	25.9713	26.7005	25.9036	25.7692	27.0826	26.7486	26.7523	26.6457	26.6889	26.4155	26.7824	26.6793	24.8558	24.2872	24.5515	26.3005	26.4487	26.4031	26.8999	24.615	27.4291	27.2108	25.5612	24.7708	26.5127	26.8067	26.8651	25.5217
80	1-stearoyl-2-arachidonoyl-GPE (18:0/20:4)	26.2799	25.9327	25.7472	25.3513	26.2645	25.5763	25.5494	26.6434	26.2766	25.5247	23.9772	26.4289	26.3001	26.137	26.3986	26.3391	26.0715	26.7814	26.3356	25.8226	26.0923	25.9839	26.0175	26.5972	26.2255	26.4651	26.3865	26.4521	26.3728	26.3465	26.4382	25.5522	24.4717	24.5814	26.0933	25.9211	25.8972	26.2772	24.5383	26.4944	26.2086	24.5169	23.8829	26.551	26.3882	26.579	25.2751
81	1-stearoyl-2-arachidonoyl-GPI (18:0/20:4)	25.1868	24.7896	24.4033	23.9121	24.9181	24.0806	24.0042	25.5323	25.1826	24.0865	23.4708	25.5382	25.2865	25.114	25.3587	25.0367	25.2309	25.3236	25.0639	24.7093	25.1022	24.6198	24.4964	25.3888	25.4369	25.1203	24.8124	25.4582	25.2	25.3841	25.4111	24.1339	23.3997	23.4967	24.7881	24.9197	24.8039	25.4038	23.6317	25.6547	25.3591	24.1914	23.6117	25.3648	25.5541	25.5944	24.3797
82	1-stearoyl-2-arachidonoyl-GPS (18:0/20:4)	22.5543	23.3649	22.0671	21.5779	22.6989	21.8385	21.8966	23.8063	23.2787	21.8533	21.6961	23.1256	23.3075	22.5906	22.4002	23.0759	22.9407	23.262	22.749	22.9279	23.2423	22.8866	22.6709	23.6641	23.9144	23.1147	22.9503	22.9577	22.9471	22.818	23.0941	22.3438	21.5028	21.6659	23.2985	22.8241	22.7487	23.6324	21.4891	23.2526	23.3372	21.6458	22.3223	22.9407	23.4366	23.4654	22.3131
83	1-stearoyl-2-docosahexaenoyl-GPC (18:0/22:6)	24.7337	24.2635	24.493	23.8276	24.8429	24.2909	24.0286	24.6722	24.3577	22.8114	23.0434	24.3271	24.3279	23.9852	24.563	24.1473	23.9976	24.5225	24.6865	23.0033	23.8275	22.7835	22.8412	24.5047	24.1513	24.2468	24.0187	24.2899	24.031	24.5454	24.679	24.068	23.1824	23.3041	24.3807	24.2756	24.2873	24.9575	23.4773	25.0758	24.7618	24.3512	23.3514	24.405	24.7881	24.031	23.7969
84	1-stearoyl-2-docosahexaenoyl-GPE (18:0/22:6)*	23.1787	23.0264	23.6272	23.2456	23.7435	23.7142	23.9876	22.983	22.5283	23.2423	23.668	22.7508	22.7544	23.2714	23.2883	22.6545	22.2925	23.4182	22.9344	22.9834	23.3804	22.8095	23.1768	22.9712	22.2514	23.2433	22.8014	22.8063	22.7527	22.8288	23.0123	23.6522	22.612	22.7256	22.9706	23.0249	22.8974	23.2618	22.8456	23.6346	23.3126	22.5432	22.393	23.0673	22.8615	23.0226	22.353
85	1-stearoyl-2-oleoyl-GPC (18:0/18:1)	28.8494	29.3827	29.3089	29.2067	29.1438	29.4735	29.3463	29.1774	29.2848	28.0695	28.8608	28.9579	29.0619	28.6327	29.1562	27.9551	27.9513	28.6047	28.3867	27.4313	28.0738	27.0494	26.9568	28.4491	28.2128	28.6539	28.5053	28.1862	28.1135	28.3115	28.5916	29.1526	28.6172	28.8071	28.0008	27.9041	27.8712	28.395	28.5753	28.4574	28.2776	28.8637	28.3361	28.516	28.5601	28.255	27.8683
86	1-stearoyl-2-oleoyl-GPE (18:0/18:1)	26.2913	26.3623	26.6485	27.044	26.4816	26.6144	26.5576	26.1989	26.6097	25.0389	24.8441	26.2447	26.4541	25.6746	26.7438	24.6106	25.0154	25.0863	25.3355	24.1142	24.7796	23.9859	24.2974	24.7655	24.5485	24.9657	24.7309	25.0463	24.7758	25.1164	25.3091	26.333	25.8163	25.9912	25.016	24.8382	24.8323	25.2261	25.8708	25.3744	25.4637	25.8068	24.4935	25.3487	25.4124	25.2119	24.6304
87	1-stearoyl-2-oleoyl-GPI (18:0/18:1)*	21.8433	23.4515	23.6163	24.1895	23.2273	23.4101	23.6735	22.5925	24.4131	22.3261	23.0268	22.6381	23.7431	22.2176	23.2703	20.8841	21.8433	21.4072	22.2936	20.9526	21.5407	19.5958	20.3062	21.984	22.17	22.627	22.3177	21.3879	20.6707	21.803	22.1017	23.5677	23.2979	23.2395	21.8605	20.6079	19.6215	20.6197	23.3929	20.7849	20.8943	23.0743	21.9756	19.8117	21.9526	20.8191	19.6431
88	1-stearoyl-2-oleoyl-GPS (18:0/18:1)	26.3104	26.7305	26.5508	26.7644	26.3058	26.5014	26.3885	26.6804	26.8637	25.4618	25.4911	26.7294	26.67	26.2089	26.4182	24.9639	25.2492	25.3983	25.4929	24.9921	25.0937	24.7059	25.0558	25.2965	25.2743	25.2142	25.3915	24.9363	24.9477	25.3295	25.3884	25.8706	25.3374	25.5498	25.5051	24.9648	25.0815	25.3846	25.6909	25.3829	25.3347	25.5628	24.7473	25.544	25.9702	25.5273	24.7282
89	1-stearoyl-GPC (18:0)	21.2178	22.3012	21.8756	22.6636	23.1909	21.9253	21.8548	21.9943	23.7694	21.7298	21.7114	21.8759	23.8795	21.294	21.9017	23.4211	23.4354	22.1957	23.3859	22.8	22.7005	22.2486	22.1885	23.7406	24.3	23.5203	24.0273	23.6251	23.7157	22.9451	23.4197	24.1933	23.5552	23.8277	23.6334	22.7097	22.8635	22.4604	23.4013	23.6715	23.8513	23.9002	21.4821	22.9516	22.7055	23.5327	22.8241
90	1-stearoyl-GPE (18:0)	20.8695	21.0438	21.3041	21.9901	21.8631	20.9689	20.9915	21.1103	22.2296	19.9981	19.8715	21.5066	22.2117	20.7845	21.2491	23.255	22.6825	21.9247	22.8818	22.0029	21.9262	21.6242	21.1961	23.2587	22.8285	22.6759	23.1792	23.0599	22.9053	22.5712	22.5007	22.8922	22.7811	22.841	23.4334	22.4068	22.6648	22.3902	22.4305	23.1027	23.0301	22.4477	19.8125	23.2569	22.7987	23.5571	22.3243
91	1-stearoyl-GPG (18:0)	17.9121	19.3926	17.5463	18.6612	18.3083	17.8919	17.389	17.9436	18.9888	17.4134	18.5976	16.5331	19.4169	17.2668	17.1546	18.0285	18.1405	17.4375	17.9908	17.1822	17.474	16.7718	16.9002	17.2435	18.0587	16.5802	17.1727	18.2049	17.6298	17.8691	18.7085	19.8464	21.326	20.7278	18.7275	19.2212	19.1238	17.6754	19.8635	18.0385	17.9895	20.4655	18.9885	19.0382	18.0244	17.5533	19.4929
92	1-stearoyl-GPI (18:0)	22.7469	23.3633	23.2706	23.4968	22.7402	22.6285	22.3879	21.9412	23.5003	21.3578	21.7776	22.4855	23.3435	21.8505	24.0825	23.0652	22.9518	21.7812	22.0791	21.9767	22.0598	21.3288	21.4072	22.0562	22.3026	21.4993	22.2735	22.4971	22.897	22.6603	23.9204	23.6073	24.1915	23.6883	22.3982	22.0634	22.1316	22.3015	22.8649	22.6758	22.7693	23.6831	21.9787	23.0642	22.4277	22.6741	22.2077
93	1-stearoyl-GPS (18:0)*	19.2635	20.5043	20.0927	20.6087	19.9528	19.1294	19.6121	19.2479	20.9754	17.7826	19.1377	19.6079	21.1993	19.4412	20.6898	21.2942	20.3736	20.0126	20.4434	20.7996	20.5577	19.5037	19.7626	21.1587	21.9749	20.3817	21.5327	20.1357	21.3744	20.6309	22.3256	21.1091	23.4282	22.6585	20.543	20.9457	21.2336	21.2396	21.7236	21.0741	20.7547	23.0371	19.9581	22.0556	21.2474	20.9286	23.2602
94	10-heptadecenoate (17:1n7)	24.2597	23.9549	23.8752	23.0406	23.1131	22.782	22.5925	23.237	23.3954	22.2271	21.4313	23.5504	23.8017	22.9942	24.2247	24.3137	24.1307	22.8288	22.8232	23.1307	23.1606	22.6137	22.5122	23.3693	23.4738	22.2922	22.6376	23.7388	23.8393	23.6318	24.723	23.04	24.1496	23.4648	24.4499	24.3036	24.5258	24.0912	23.2023	24.3139	24.4943	23.3557	22.2413	24.5934	24.7014	24.759	24.4816
95	10-nonadecenoate (19:1n9)	23.7801	23.88	23.5655	22.8075	22.8007	22.3372	22.2266	22.4703	23.3403	21.6217	21.3782	23.3021	23.7905	22.5209	23.7755	23.5864	23.5281	22.5156	22.4891	22.0951	22.4584	21.3218	21.6314	22.5457	23.1934	21.6465	21.9627	23.0112	23.3734	23.4361	24.3689	22.3699	23.8627	23.0826	23.4504	23.2381	23.482	23.0316	22.8858	23.1315	23.4358	23.1259	21.8145	23.799	23.7812	23.6227	23.9203
96	13-HODE + 9-HODE	19.9516	19.842	19.6577	19.2033	19.0329	19.0452	17.6139	19.4359	19.684	19.6872	18.5776	19.0962	19.5657	19.1468	19.6273	19.4237	19.0565	19.6215	18.4959	19.4157	19.7667	17.954	18.9737	18.6572	18.7051	17.8426	19.0425	18.1724	19.1749	19.2106	19.108	17.4237	19.0559	18.5887	19.2021	19.8988	19.0989	19.5758	18.7226	19.9445	18.3289	18.2551	19.3182	20.3884	19.6934	19.7823	20.1028
97	15-methylpalmitate (i17:0)	23.6127	23.7181	24.0137	22.9602	23.5596	23.5475	23.16	23.138	23.3597	24.0116	22.6792	23.4828	23.5652	23.2767	23.9479	23.1188	23.2662	23.472	23.0879	23.7628	23.546	23.6224	24.3265	23.3891	23.1153	23.3222	23.0118	23.4961	23.3346	23.3276	23.9007	23.0742	23.7575	22.9272	23.6365	23.4608	23.7065	23.5074	23.0619	23.7452	23.6566	23.121	22.2394	23.758	23.6347	23.5451	23.0758
98	2'-deoxyadenosine 5'-monophosphate	15.9528	16.0804	16.3257	16.1581	16.421	15.9618	16.0346	16.1944	16.185	15.5526	15.9381	15.7502	15.9217	15.8262	15.6716	18.0046	18.5193	17.0109	17.7979	17.5663	17.1744	17.197	16.4946	18.0443	18.5408	17.7389	18.3319	17.6084	17.4834	18.2639	16.2077	17.2867	17.1522	17.4693	16.1751	15.5848	16.3445	16.6719	14.0617	16.865	17.1828	17.8434	17.327	17.353	15.7505	17.9137	16.7169
99	2'-deoxycytidine	20.6832	20.1825	20.6322	19.5557	21.4068	20.4714	20.6697	19.7519	20.5287	20.1178	20.5551	19.5662	20.3531	19.3158	19.8922	17.687	18.063	17.6939	17.3474	16.5114	17.6791	17.6875	16.9618	17.8192	15.6736	17.0743	17.2684	17.825	16.731	17.5866	17.9267	22.5565	20.6826	20.6534	19.6414	20.6783	20.8354	20.922	21.2142	20.0997	20.371	21.3506	21.3613	20.2346	19.5228	18.3706	19.0922
100	2'-deoxyguanosine	18.969	18.4509	18.3019	18.5434	20.7578	18.6522	19.513	19.8168	20.4196	19.1865	18.445	18.7478	19.6525	17.859	18.0483	18.028	17.527	17.6449	17.2266	18.1579	18.7907	18.0516	17.201	18.2472	17.7284	18.6261	18.8749	17.6356	18.1998	16.9521	17.4384	19.8633	19.1492	19.2254	18.4937	20.1667	20.2377	19.3912	19.6186	19.461	20.955	19.3292	18.2725	19.1833	18.2195	17.5248	18.5649
101	2'-deoxyinosine	19.7249	18.7	18.7615	19.3282	20.3929	18.8166	19.3278	19.8406	20.6816	18.4094	19.5479	18.5204	19.9269	17.7341	18.4229	18.8478	18.4952	17.6059	18.67	18.5179	18.8463	18.2715	16.7282	18.7603	17.8611	17.4444	19.124	18.6506	18.3723	17.8305	18.885	20.8006	20.0956	20.1514	19.7738	20.3904	20.6222	20.0129	20.5156	19.7248	21.0148	20.4318	19.3998	19.6456	19.1601	18.4409	19.8606
102	2'-deoxyuridine	19.3666	19.4907	19.2062	18.7186	19.5416	18.8065	18.6578	21.673	19.708	19.4474	17.7558	20.5314	19.3605	19.8753	17.726	20.6958	19.9964	16.8933	19.276	20.2627	19.7299	20.8629	19.1858	20.1286	19.9837	19.8665	19.4981	20.0708	19.893	19.8166	19.6973	20.3689	21.6298	21.7945	20.0985	22.0479	21.6793	20.8599	20.8744	21.3736	20.7752	20.853	18.3071	20.4595	19.6395	19.7017	19.9075
103	2'-O-methylcytidine	19.3128	18.3208	19.4556	18.2224	17.5275	18.162	17.8197	18.118	19.0898	16.8866	17.2403	17.9809	19.3236	17.449	18.4308	18.7413	18.8473	17.1815	19.2812	17.1109	16.6421	16.5779	16.8994	17.3883	17.7484	16.629	17.0515	17.3854	17.8529	18.3512	18.4469	18.7697	18.095	17.9761	19.4805	18.0347	18.2304	18.2946	17.3651	17.5781	18.1716	17.8061	17.1715	17.8657	18.8378	19.0683	17.5513
104	2'-O-methyluridine	17.9076	17.7244	18.482	17.256	16.1608	17.3643	17.4428	16.7931	17.1211	15.775	16.6666	16.666	17.5513	16.3618	17.4313	16.744	16.7184	15.7887	16.9869	15.779	16.045	15.5223	15.7991	15.7057	16.6632	15.7525	15.5941	15.7831	16.1843	16.4278	16.5578	17.2945	16.047	15.757	17.9459	16.8429	17.1848	17.0005	15.9576	16.5074	16.548	15.5427	14.7952	16.6421	17.3573	17.3378	15.8806
105	2-arachidonoylglycerol (20:4)	19.4713	18.5111	18.8311	17.6557	19.4135	18.2967	17.9881	18.5105	18.8136	17.9346	17.3184	18.2627	19.1451	18.0546	20.0078	19.4525	19.1663	18.4906	19.5207	18.3878	18.7355	17.9175	18.3267	19.2797	18.6146	18.1921	18.3918	18.3885	19.5692	18.9927	20.4787	18.4901	20.1835	19.5911	19.9365	20.5708	20.7546	20.2126	18.5291	19.8907	20.4611	19.5119	18.5592	20.516	20.5285	19.9096	19.9396
106	2-docosahexaenoylglycerol (22:6)*	17.5084	17.539	16.4084	16.3392	16.9589	16.2319	16.0347	16.9249	17.2469	15.6443	15.5247	16.626	17.3405	16.3921	18.519	18.4646	18.0153	16.8877	17.6789	16.7421	16.3234	16.2438	16.3415	17.2272	16.9292	16.5502	16.9117	17.8353	18.114	18.0939	18.8456	17.4553	19.4033	18.3279	18.1452	19.4798	19.7492	19.2436	17.4858	18.9592	19.3543	18.6259	15.234	19.5475	19.2386	18.6984	19.0164
107	2-heptadecenoylglycerol (17:1)*	18.7072	18.9858	18.4241	18.4542	18.6471	17.3506	17.0724	17.5349	17.9214	16.9662	17.1315	17.485	18.8107	17.2942	18.6137	19.4263	19.2764	18.4942	18.5006	18.5317	18.6085	18.1999	18.2695	18.7037	18.3422	18.1394	18.3402	19.2538	19.4806	19.5263	19.5773	18.8821	20.3361	19.4449	19.6057	20.1794	20.601	19.8982	18.2672	20.141	20.5868	18.5643	18.2451	20.1614	20.0444	19.4093	19.6723
109	2-hydroxyglutarate	18.9737	17.6031	19.3879	19.4147	21.5552	18.3781	18.6945	19.0268	18.8375	18.2578	20.1362	18.5471	19.6374	17.6019	18.4626	19.5642	18.9711	19.0152	18.8918	18.0488	18.0298	18.2405	17.373	19.2197	19.8888	19.3928	19.2869	18.6108	18.8597	18.9813	17.9815	19.1699	18.5824	19.0449	18.1665	17.8521	17.9191	17.4424	18.6859	18.1349	18.1212	18.5304	19.0681	18.4608	18.7711	19.4952	17.9423
110	2-hydroxypalmitate	20.9359	21.3922	21.5412	20.9155	21.3682	21.6729	21.8155	20.4537	21.1638	21.7451	21.2745	21.0797	20.9921	21.196	21.5597	20.9928	20.9182	21.3615	21.2695	21.4908	21.9412	21.5531	21.7461	21.3598	22.0149	21.2464	21.1175	20.8108	21.3436	21.8548	22.0195	21.9057	22.2548	21.6874	21.527	21.0691	21.3536	20.8577	21.4864	21.7589	21.2486	21.3441	21.9549	21.2626	21.0343	21.3026	20.7772
111	2-hydroxystearate	19.7453	20.7728	20.319	20.3219	20.2758	20.8023	20.7569	20.3169	19.6846	20.9073	20.2812	19.9531	19.6802	20.3558	20.3241	20.0765	20.3179	20.6162	20.5235	20.4038	20.6267	20.5879	20.7339	20.7302	22.3812	20.0905	20.2055	20.266	20.4581	20.831	20.8824	20.6501	21.1355	20.4193	20.2268	20.7608	20.7299	19.7541	20.263	20.5724	20.6149	19.9668	20.7016	20.804	20.3628	20.363	20.2273
112	2-linoleoylglycerol (18:2)	20.4044	20.0411	18.0742	19.0198	20.2472	17.7919	18.227	19.7217	19.6797	17.4615	18.4704	19.6784	19.99	18.6548	19.8742	21.5569	21.5069	19.8589	20.0591	20.4382	20.151	19.0837	19.5252	20.4748	20.3269	18.1996	18.3059	21.0614	21.4062	21.2729	21.3026	19.611	20.8224	20.3065	21.1549	22.4164	22.7625	21.9668	19.0695	22.1005	22.5255	19.5121	19.017	22.5271	21.9935	21.9819	22.0965
113	2-methylcitrate/homocitrate	18.5947	18.9236	18.7561	19.3134	17.2996	17.6859	18.0145	17.7709	18.2325	16.9349	18.5034	16.9655	18.4856	17.1762	16.9039	18.1342	18.0962	19.064	19.1919	17.6817	17.961	17.0171	16.9162	19.4214	18.8692	18.2236	19.3525	17.7442	18.3963	18.9694	18.9482	18.4422	19.2592	19.237	18.3222	17.5953	17.7997	17.3767	18.9562	18.0524	17.8085	19.0541	18.4808	18.185	18.2916	17.837	19.6382
114	2-myristoylglycerol (14:0)	20.4082	20.8402	19.0183	18.925	19.9856	18.8505	18.9464	18.433	20.0318	18.1581	18.3044	19.3402	19.6587	18.4033	19.3534	21.2876	21.669	19.2878	20.0671	19.7702	20.0242	20.3858	19.7349	19.2061	19.4455	18.704	19.3588	20.95	21.264	21.6827	21.7261	20.9669	21.9352	21.1313	21.1531	21.7719	22.1183	21.6416	20.097	21.2669	21.4775	20.2661	20.2379	21.5377	21.1789	20.5392	20.9566
115	2-oleoylglycerol (18:1)	25.0977	26.152	23.8953	25.2595	25.7033	24.0483	24.8921	24.6038	25.8143	24.1878	23.5324	24.7338	25.449	23.3875	24.7471	24.0996	25.8522	23.2318	25.252	24.4133	24.7736	22.6294	24.1052	24.7371	23.5216	23.3205	23.9531	24.0426	25.8401	26.1076	25.186	25.5174	27.2982	25.5456	25.9409	25.7392	26.3306	25.0749	25.8434	24.3753	26.3671	25.1469	21.7794	26.3957	26.2388	24.6718	25.5224
116	2-palmitoleoyl-GPC (16:1)*	17.2466	17.8266	17.264	17.8361	17.9279	16.9223	16.9457	17.8758	18.3837	16.24	15.6529	17.4127	18.5511	17.196	17.3132	17.8566	17.7146	17.366	17.6432	17.5579	17.9246	17.3117	16.3238	18.017	17.4378	17.4032	17.6517	17.6874	18.4526	17.3847	17.7402	17.5081	17.7994	17.7578	18.099	17.5976	18.2784	17.4694	17.5687	17.9058	18.4936	17.0114	16.1278	17.5702	17.3214	17.762	16.9471
117	2-palmitoleoylglycerol (16:1)*	20.0532	20.417	19.4818	20.2774	20.2285	19.9936	19.4006	19.12	19.665	19.0353	19.3837	19.2919	19.7584	19.2625	20.0877	21.0149	21.0151	19.0663	20.0286	19.2489	19.9816	19.3878	17.1699	20.0833	19.5975	19.0447	19.0923	20.6596	20.9826	20.9824	21.264	20.5991	22.201	21.6759	20.8999	21.6369	21.9921	21.4107	20.3448	21.374	21.7335	20.1234	20.2424	21.2842	21.203	20.8627	20.8987
118	2-palmitoyl-GPC (16:0)*	19.6965	19.6704	19.8035	19.9854	20.5143	19.0215	19.423	20.1974	20.4116	18.5742	18.5459	19.6272	20.3355	19.0306	19.5738	20.7094	20.557	19.4539	20.3743	20.4155	20.0546	19.8377	19.8826	20.3665	19.7575	19.8502	20.4012	20.4522	20.937	20.267	20.6651	20.5775	19.8611	19.6858	20.8544	20.4719	20.9326	20.0292	19.2926	20.7249	20.9518	19.3736	18.5249	20.1404	19.7588	20.6347	19.9339
119	2-stearoyl-GPE (18:0)*	18.3452	18.1217	18.858	18.7699	18.8279	17.576	17.4715	17.1634	18.9368	16.7512	16.3682	18.0907	19.1398	17.4799	18.432	20.5298	19.8661	18.8131	19.762	18.6195	18.7064	17.8498	18.5422	19.8259	19.3656	19.1268	19.3559	19.5855	19.5281	19.6247	20.4253	19.3586	20.7995	20.2875	20.2452	19.5811	19.4385	19.1308	19.52	19.9226	19.7508	19.8537	16.8687	20.4326	19.4258	20.2075	19.6848
120	3'-dephosphocoenzyme A	20.112	20.3927	20.5859	20.7648	20.3059	20.2443	20.3063	18.9907	20.5191	17.3046	21.216	18.6564	20.1077	18.4032	18.9132	17.3975	16.787	17.4281	19.1292	16.7353	17.3853	16.7586	16.7616	18.3264	16.8505	15.5893	18.4265	17.3811	17.2327	17.1124	18.9147	19.3777	18.7687	18.5439	18.9343	18.2594	18.3649	17.5208	18.8773	17.8236	18.3276	18.4722	18.7414	18.4563	16.9886	17.8286	18.445
121	3-(4-hydroxyphenyl)lactate	20.0242	19.6786	19.0419	19.0757	17.9385	19.3806	19.5726	18.9718	19.2673	17.8111	20.731	19.0567	19.2008	17.9053	16.241	19.1158	18.981	18.5635	19.0393	18.3545	18.5328	17.6142	17.8336	18.9771	18.5169	18.8408	19.1058	19.0719	19.194	19.3634	18.6155	18.979	19.4261	19.4934	17.8996	18.9189	18.9394	18.8995	19.4841	18.2554	18.3448	18.9876	20.0422	19.6456	19.611	18.5036	19.6969
122	3-hydroxy-3-methylglutarate	21.6882	20.2795	21.3188	22.2342	20.2212	21.6727	21.6206	20.8334	21.6758	20.5564	24.5254	20.6032	22.0419	20.1767	19.1623	23.0217	22.4932	21.9034	22.9593	21.0981	20.7842	20.7171	20.4633	22.1787	22.3773	21.546	22.0801	21.892	22.1274	22.2862	21.4311	22.7527	23.991	24.0821	21.7153	21.3979	21.4151	20.9295	23.5798	21.1772	20.9475	23.3456	24.6163	22.1307	21.7683	22.7127	23.0145
123	3-hydroxydecanoate	16.3668	16.3609	16.4823	16.3972	16.5432	16.5524	16.4979	16.3921	15.8725	16.885	15.948	15.94	15.6631	16.9277	16.6568	17.6117	17.237	16.5888	17.1045	16.9714	16.8171	16.8815	16.8738	17.1932	16.9835	17.0761	16.8689	17.4594	17.3966	16.8597	17.0743	16.5424	16.6594	16.7275	16.2828	16.1724	16.4484	16.0048	16.7358	16.2901	16.6049	16.71	15.7744	16.8924	16.3898	16.009	17.1583
124	3-hydroxylaurate	17.5387	17.7575	18.0776	18.3207	17.7231	18.3899	18.6497	17.7684	17.4569	18.1435	17.7919	17.2347	17.4291	17.3044	16.9041	19.7355	19.192	18.595	19.0571	18.507	18.3681	17.9889	18.3559	19.0016	18.5211	18.4358	18.4812	19.2192	19.2398	19.1491	19.1283	18.4954	17.7518	18.362	17.9098	17.5473	17.6661	17.1282	17.7118	17.2511	17.7329	17.9981	16.641	18.1657	17.2789	17.6987	18.6296
126	3-methyl-2-oxobutyrate	17.846	18.3389	19.9756	17.9723	18.2551	18.9804	18.4503	17.4932	18.3081	19.4846	20.8701	17.3306	17.8653	18.056	17.3114	17.0896	15.5085	18.0205	17.0329	18.2003	17.7593	19.0888	18.6899	17.9599	16.3337	17.9317	18.1968	17.3651	16.7917	16.6424	16.5979	17.0779	19.8707	20.0625	17.5909	17.6643	17.9403	19.6895	19.7537	18.0289	17.5036	19.175	21.2836	18.0862	17.6134	16.7595	18.6493
128	3-methylcytidine	18.2599	17.3456	17.161	17.1193	17.0955	17.2571	17.1926	17.8131	18.1569	16.6524	17.21	17.4399	18.923	16.9958	17.6058	15.5837	16.0648	16.1455	15.3105	16.5394	16.7589	16.5818	17.2613	15.8649	15.8446	15.7664	15.4092	15.8954	15.6676	15.9518	16.445	16.325	15.1177	15.8492	17.3228	16.5391	16.8624	17.0066	16.1234	16.3573	16.1075	16.5291	15.9791	16.3081	17.5054	16.1026	15.9971
130	3-phosphoglycerate	17.1463	15.9571	17.5775	16.3255	17.0671	16.8575	17.217	17.1449	19.8655	16.695	19.3018	16.3064	19.0135	17.5106	15.6752	20.5363	21.5626	21.9664	17.1693	22.2744	22.1236	22.8192	20.9904	22.8208	20.7834	21.2639	19.7675	21.3618	20.0472	20.4188	21.2495	21.0147	18.8113	18.9276	19.507	21.1592	20.6229	20.6119	18.3998	22.9516	20.6965	19.3645	22.4402	21.9362	21.2806	22.047	18.5845
131	4-hydroxy-nonenal-glutathione	16.5092	16.3512	17.4899	15.9114	16.4229	16.1901	15.0603	15.7647	16.4202	17.0183	15.8184	15.8979	15.8887	16.2696	16.2494	16.4406	16.036	16.4747	15.3269	17.4651	16.6317	17.7263	18.0204	15.8159	16.0999	16.9677	16.4176	16.6002	16.2717	15.5568	14.8023	15.1233	15.421	15.4541	15.7528	15.3652	15.3083	14.7415	15.3231	15.6821	16.1438	15.0937	15.0779	15.5793	15.5047	16.4189	15.4938
132	4-hydroxyphenylpyruvate	17.8253	19.0974	17.6555	16.7492	18.4093	18.0042	17.8704	17.8107	17.999	17.8819	19.3951	17.7146	17.3706	17.5714	17.5953	16.0698	15.6632	16.3513	15.6393	16.7329	17.1961	16.9978	17.6659	16.1522	15.7745	16.2139	15.9901	15.6972	16.2382	15.6402	16.3811	17.2654	18.107	18.1198	16.5379	16.8672	16.9706	18.354	18.3307	17.4624	17.2708	17.4103	18.758	17.0862	17.5466	15.9571	17.7111
133	4-methyl-2-oxopentanoate	17.2648	17.741	17.7107	16.7037	17.8598	18.5083	18.6655	17.352	17.0925	17.2183	22.4084	16.5121	16.9942	16.6417	16.6202	16.0817	15.8679	16.5505	15.9847	16.4454	16.3523	16.4048	16.3556	16.2027	16.4615	16.2201	16.6027	16.3442	16.0376	16.1636	16.1505	18.8219	20.9918	21.3014	16.8426	17.3778	17.3839	17.6959	20.6401	17.3484	16.9633	20.927	22.6268	16.8681	16.4425	16.3188	20.3305
134	5,6-dihydrouridine	19.7916	19.0199	18.3868	15.2339	18.758	15.5057	17.0975	19.283	20.2975	17.3416	17.8412	18.6404	20.5934	17.7138	18.7784	19.6858	19.9479	18.2672	20.5782	18.2915	18.7602	16.8754	17.7201	18.199	18.8267	17.637	18.1291	18.8657	19.285	20.0619	19.516	17.9879	17.647	17.9726	20.6685	18.8883	19.0648	19.0142	18.5625	18.7661	19.6636	18.3037	18.1153	19.1806	20.2183	20.2171	17.9007
135	5-(galactosylhydroxy)-L-lysine	16.4901	16.2609	16.2763	16.3201	16.7558	16.7676	16.6086	17.7256	15.8301	17.9086	17.4809	17.3203	15.9343	17.4398	16.3001	18.4433	18.4239	17.3174	17.1193	20.8908	20.0111	19.7988	18.7529	19.1098	18.1627	19.3226	18.9221	18.6765	18.6347	18.911	18.5328	16.3998	16.8345	16.75	16.8289	18.1066	17.873	17.3184	17.0321	18.8683	17.8336	19.106	18.6582	19.0132	18.1194	18.2149	18.2381
136	5-aminovalerate	23.6041	22.9461	23.4124	22.8966	23.076	22.5551	22.2582	23.1307	23.6501	21.5837	21.4837	22.3573	23.6861	22.3489	22.9942	22.0708	21.6911	21.8988	23.1772	22.092	21.962	21.7996	21.4488	21.7991	22.6647	22.0932	22.9699	21.7097	21.932	22.5332	21.6618	23.5122	23.2269	23.4462	22.1011	20.9862	20.7288	21.1994	22.9715	21.5624	21.8139	24.3591	21.6147	21.2818	20.5716	22.6718	22.4612
137	5-methylcytidine	20.0953	19.3062	19.0347	18.5568	18.7937	18.5622	18.1001	18.8419	20.7542	16.6291	15.9118	18.4542	21.1168	17.9941	18.8849	20.4756	20.3766	19.5075	21.3285	18.2854	18.5289	17.1935	17.7107	18.1253	17.7952	17.9522	18.5108	18.9239	18.9288	20.3963	20.655	16.8247	16.7518	16.7231	21.1431	18.3187	18.7521	19.3219	16.1748	18.731	19.6092	16.6159	15.4694	19.5676	20.3991	20.9321	15.9531
138	5-methylthioadenosine (MTA)	21.9806	21.4543	21.264	22.2295	21.0549	21.3551	21.3019	21.6212	21.8047	19.2736	22.09	20.9815	21.8253	20.3586	20.3435	21.9368	21.194	21.2962	22.0564	21.5488	21.0751	20.6578	20.5698	21.6004	21.6731	21.9291	22.7608	21.5288	21.4227	21.5653	21.919	22.3481	22.2643	22.5253	21.7686	21.3262	21.2153	21.3067	22.4462	21.2457	20.9183	22.3008	22.1259	22.4182	21.246	21.5738	22.4352
139	5-methyluridine (ribothymidine)	16.1657	16.0607	16.1253	16.3625	17.1056	15.8681	16.1868	16.9699	18.34	14.8706	15.2224	15.6376	17.6856	15.3155	16.2539	17.8869	17.4292	16.1111	15.801	16.8749	16.6059	16.0276	16.0683	15.8456	16.2907	15.7227	15.9548	17.0618	17.1196	16.8805	17.0597	18.8254	19.4373	19.4357	17.9758	18.3238	18.714	18.0709	19.3504	17.3028	18.382	19.1216	16.8044	17.4226	17.7263	17.6554	18.2193
140	5-oxoproline	24.1898	23.1866	23.6891	24.8168	23.7645	23.8913	24.1117	24.0646	24.5145	22.3398	25.0063	22.5593	23.7167	22.2659	23.018	24.8411	25.0763	24.9436	26.1438	23.7143	23.8856	22.954	22.5339	24.9618	25.2943	24.7383	24.7544	24.6599	24.802	25.8323	25.212	24.5598	24.9642	24.9361	24.8746	23.6246	23.971	23.4294	25.5567	23.9236	24.3823	25.221	25.3511	23.9456	23.9383	24.3835	24.9975
141	6-phosphogluconate	15.9528	16.0804	16.3257	16.1581	16.421	15.9618	16.0346	16.1944	16.185	15.5526	15.9381	15.7502	15.9217	15.8262	15.6716	18.1932	17.5913	16.5244	15.1928	17.7073	17.3051	17.5588	15.9988	19.9855	19.1351	19.1812	17.364	17.111	17.1606	16.1698	15.6348	15.9618	16.8651	17.1556	16.1348	15.7875	15.2683	15.9784	14.9199	16.9735	16.6233	17.2564	16.5182	16.8016	15.6588	16.087	16.1394
142	7-dehydrocholesterol	23.2596	18.995	23.351	24.2355	20.4931	24.1822	24.1256	23.5487	20.8837	22.2966	20.3017	23.4461	19.9122	22.6709	22.3243	17.8245	19.7229	18.8707	17.9655	21.0035	20.4139	18.6154	19.7419	19.8428	20.5371	20.6378	19.2481	20.3382	20.3206	18.6989	18.0244	20.5779	18.7687	19.1781	17.4695	17.2299	17.317	16.9576	19.4067	16.9202	16.7716	18.1362	18.7096	17.2834	16.4909	17.3755	18.0883
144	7-methylguanine	20.5476	19.5473	18.9451	17.3045	20.3531	16.5842	16.8008	20.1656	20.4948	17.9636	17.2401	19.8563	20.5902	19.0007	19.3866	20.012	20.3071	18.7336	20.6871	19.3409	18.962	18.1211	18.3723	18.4881	19.9751	18.7921	18.1656	18.9809	19.6504	20.1423	19.7251	17.679	17.5376	17.5522	20.2806	18.8121	19.2521	19.159	17.5001	19.2301	19.3606	17.6694	17.2148	18.8009	19.7492	20.2353	17.419
145	acetylcarnitine (C2)	20.9144	19.7833	21.1698	21.1804	19.3831	20.3982	20.129	20.7838	20.7161	18.8461	22.0962	19.2992	20.1625	19.4672	19.4272	22.1172	21.7392	21.4208	21.9299	21.8243	20.6933	20.701	20.2753	20.4259	20.3292	21.141	20.9307	22.0483	21.9558	22.1431	20.5635	21.7566	23.141	23.3755	21.3563	20.115	20.3281	19.0495	22.6903	19.1293	20.4308	23.9873	21.9817	21.2369	20.1093	21.3218	23.5338
146	acetylphosphate	21.5702	21.6066	21.5159	21.2484	21.7311	21.6205	21.1641	21.7173	22.1436	21.3449	21.4468	21.7214	21.368	21.2091	21.4902	21.5194	21.2791	22.6532	20.717	22.1205	21.7158	22.2884	21.6634	22.9358	21.5358	22.484	21.469	22.4417	21.5879	21.5692	21.1051	22.6489	22.7876	23.3558	20.9388	22.3298	21.9937	21.6928	22.9125	22.0192	22.0685	23.0839	22.5167	22.1578	22.0692	21.7075	22.6487
147	aconitate [cis or trans]	21.0057	20.2131	21.7345	22.517	20.1151	20.52	20.9005	20.9344	20.9068	19.2575	22.3629	19.8201	20.6719	19.4938	20.2971	18.6005	19.3047	21.1358	19.7626	19.4313	20.0052	20.0603	19.7023	20.5899	19.1167	21.2642	20.6392	20.6377	19.9297	19.8606	19.5271	19.7183	20.655	20.4211	20.5765	19.7366	19.2644	19.4973	21.3441	19.9048	20.2695	21.1604	21.4242	19.9114	19.8902	18.5898	20.813
148	adenine	23.3984	22.7721	22.6241	22.9179	23.4269	22.0587	22.1365	23.1161	23.5955	24.0942	19.9696	23.2769	23.1057	23.5021	23.2176	21.8774	22.0312	21.8463	21.6	23.7233	24.1637	23.1337	22.4311	22.997	23.0207	22.8525	22.6044	21.8791	21.977	21.6027	22.0253	21.9214	21.7811	21.7897	23.1577	21.2238	21.0401	21.769	21.7425	22.8443	22.4388	21.6058	19.9638	22.737	22.828	22.9367	21.3631
149	adenosine	21.0905	20.4512	21.0921	20.0226	20.4961	20.565	20.4044	21.0064	22.0582	18.4546	19.4429	20.5152	20.5599	20.1794	20.6027	21.2013	20.3757	22.5481	23.7934	21.0246	21.6018	20.6335	19.6071	22.0012	20.3572	21.5166	21.2865	21.4578	20.4265	21.4219	22.7978	22.1572	22.7252	23.0966	22.9454	20.7899	20.3319	21.0775	22.3063	21.6947	21.3335	23.3861	20.2972	22.3904	21.5043	20.6592	22.2576
150	adenosine 5'-diphosphate (ADP)	15.9528	16.0804	16.3257	16.1581	16.421	15.9618	16.0346	16.1944	16.185	15.5526	15.9381	15.7502	15.9217	15.8262	15.6716	20.3269	19.6552	18.5011	20.0934	18.9615	18.9577	18.2997	17.8227	19.187	21.7631	22.2538	21.8604	19.9616	19.6184	20.3647	19.7919	16.348	14.4324	14.9789	18.3999	18.3939	17.5941	18.6963	15.1368	19.3437	18.6239	15.9819	15.7262	18.2756	18.1531	19.1637	16
151	adenosine 5'-diphosphoribose (ADP-ribose)	19.6084	20.205	18.47	20.0016	21.1879	20.5063	20.3092	19.5827	19.2916	17.5226	19.5781	18.9543	17.4379	17.8596	18.1996	15.7303	16.5789	19.1264	18.1208	18.1642	17.3422	18.5499	18.8456	19.9839	17.999	18.8135	20.4126	18.5358	16.8397	17.7205	16.2121	19.2964	16.7365	14.8988	19.1885	18.6143	17.2233	17.9651	14.4779	17.1445	17.8366	14.4809	14.4984	19.6848	18.768	19.0033	14.1152
152	adenosine 5'-monophosphate (AMP)	20.6215	20.4786	20.804	21.1609	20.579	20.5809	20.8112	21.094	23.5249	18.4609	21.2535	20.2621	22.5304	19.7847	19.9007	26.2386	26.0853	26.1739	27.2665	25.2172	25.5788	24.1275	24.9448	25.7754	25.7578	26.1734	26.4801	25.6771	25.9861	26.6136	26.0238	26.2195	26.2261	26.6847	25.9602	23.356	23.6632	22.395	25.7516	24.3056	24.6336	26.4631	24.4861	26.0464	24.3836	26.0607	25.5997
153	adenylosuccinate	15.9528	16.0804	16.3257	16.1581	16.421	15.9618	16.0346	16.1944	16.185	15.5526	15.9381	15.7502	15.9217	15.8262	15.6716	19.3082	19.8501	17.815	20.1147	17.8575	17.483	16.6757	16.6662	16.897	19.16	17.9121	17.7813	17.422	18.6803	19.9408	17.7924	18.7264	19.8968	20.139	17.2958	16.2414	16.5015	16.1049	16.1702	16.6641	15.8707	19.8674	17.0234	16.7143	15.9437	17.9284	16.9935
154	alanine	26.8102	25.3827	26.6657	27.1924	25.3427	25.2972	25.4188	26.6478	26.3064	24.1713	29.3642	24.7361	26.1023	24.5374	24.4804	28.2766	28.3162	27.6546	29.0426	26.7524	26.9667	26.9885	25.0714	28.0576	28.57	28.9337	29.1038	27.6881	27.7006	28.3232	26.8458	27.5796	28.5109	28.5182	27.687	25.6547	25.8085	25.4906	28.282	26.037	26.8991	28.7736	29.0287	26.5566	25.7489	26.2847	28.5929
155	allantoin	19.6134	18.4707	19.5147	20.5934	18.9946	18.8671	18.7663	19.147	19.683	16.562	24.506	16.9279	19.1699	17.109	17.5731	21.5262	21.3838	20.6098	21.4715	19.9887	20.1728	19.9718	19.1774	21.0224	21.7419	21.4392	21.5944	20.4666	20.9796	21.4748	19.8903	20.8146	23.342	23.4804	20.1684	19.6203	19.2145	19.0993	23.1912	19.2508	19.7095	23.3242	24.6992	20.2711	19.17	20.6609	23.276
158	alpha-ketoglutaramate*	19.3855	17.6495	19.3873	19.8768	18.1806	18.2079	18.5933	18.9118	18.9908	16.6053	22.8966	17.9454	18.743	16.8231	17.3999	19.9638	19.7844	19.2707	19.9721	19.2678	18.8265	18.47	17.7871	20.0539	20.7523	20.5912	20.6191	19.0749	19.3377	20.036	18.8771	19.5091	21.17	21.1371	18.8008	18.6229	18.1315	18.1523	20.8642	18.7834	18.7109	20.8497	22.571	19.322	18.7672	19.259	21.2651
159	alpha-ketoglutarate	23.2174	21.4678	23.9091	23.7046	22.0984	23.4921	23.3889	23.022	22.5494	21.231	24.9372	21.9829	22.5243	21.8026	21.0511	22.696	23.0643	23.4263	23.2124	22.2005	22.2526	22.0984	20.6585	23.2096	24.1219	23.7145	24.2234	23.1088	23.4669	23.022	22.9012	22.731	25.1588	25.8592	22.2795	21.862	21.635	20.4394	25.6051	21.1476	22.0202	24.8034	24.4866	22.246	21.0763	22.9468	23.1317
160	alpha-tocopherol	21.1297	21.264	20.6697	21.8191	20.8088	20.8567	20.8636	21.3584	21.4045	19.3513	19.3243	20.6499	20.7676	19.4733	20.5047	21.1735	21.0782	20.962	21.0021	20.2901	20.9525	20.3313	19.7289	20.6026	21.3403	20.327	20.8039	19.9006	20.4079	20.8691	21.3889	21.0621	20.6015	20.7444	20.8542	21.0278	21.0643	21.3454	20.5656	21.1453	21.3945	21.0035	19.4803	20.8199	21.6074	20.9854	20.5958
161	arabitol/xylitol	17.381	17.2393	17.7319	16.9777	17.5871	16.8757	17.0888	18.0725	17.8545	16.7189	20.8938	16.7164	17.4875	17.4229	16.8908	18.2854	18.394	16.8754	18.4806	17.6464	17.0944	17.0681	15.7567	18.0038	18.3466	18.3478	18.6521	17.9445	17.9514	18.0429	16.5337	17.2082	19.8681	20.1928	16.2143	17.4401	17.4304	17.125	19.8773	16.3925	16.8894	19.9769	20.6944	16.9395	16.718	17.4214	19.9281
163	arachidate (20:0)	24.7453	25.0766	25.167	24.7582	24.9782	25.229	25.1711	24.2543	24.6012	25.0946	24.1808	24.6163	24.7199	24.7025	25.1401	23.9419	23.9004	24.6212	23.995	24.8827	24.8246	24.7398	25.7324	24.3622	24.133	24.5451	24.5194	24.219	24.1962	24.296	24.8243	24.5567	25.2423	24.5448	24.2281	24.2225	24.3247	24.2271	24.5748	24.4474	24.5293	24.6377	24.1137	24.4125	24.0826	24.0504	24.0864
164	arachidonate (20:4n6)	26.3729	25.4479	25.4193	24.3984	24.9561	24.2159	24.0764	25.4117	25.4818	23.5257	23.0728	25.6551	25.5434	24.3849	26.3346	27.1532	26.7604	25.0668	25.4359	25.7083	25.7571	25.0596	24.968	26.3595	27.2534	25.129	26.1557	26.1754	26.8422	26.1511	27.2199	24.3529	25.9006	25.1534	26.8518	26.4305	26.5936	26.2464	24.9266	26.7162	27.0908	25.4507	23.7013	26.7339	26.8863	26.9386	26.5589
165	arachidoylcarnitine (C20)*	16.5008	16.759	16.5703	16.0673	17.0002	16.7274	16.7382	18.6707	18.1242	16.6978	17.7824	16.7785	17.2582	17.2362	16.6408	17.4627	18.1047	16.4507	16.2707	17.1268	16.8342	16.8284	17.3307	17.6153	18.0694	17.2456	16.8845	17.387	16.9923	16.542	16.6868	17.4654	17.7233	17.9772	17.114	17.1895	17.604	17.4198	17.6884	17.2102	17.3695	18.6274	17.9344	17.3385	17.312	16.3997	18.247
166	arginine	25.4021	25.0812	25.4103	25.2707	25.446	25.412	25.5366	25.7023	25.8405	24.6281	28.4157	25.0155	25.745	24.9248	25.0983	26.1871	26.0599	25.3277	25.3608	25.9099	25.557	25.1838	25.0839	26.3102	26.081	26.0228	25.8906	25.4781	25.5726	25.7096	25.7644	26.9495	28.4678	28.4181	25.1926	26.3069	26.3699	25.8721	28.244	26.3002	26.1064	28.2341	28.3545	26.4596	25.5215	25.4065	27.931
168	asparagine	24.5047	24.1895	24.6811	25.2231	24.5532	24.4822	24.677	24.5024	24.5615	22.4772	26.0839	23.6757	24.546	23.4249	23.4186	25.2514	24.714	24.1694	24.8813	24.9727	24.7608	23.7661	23.6102	25.162	25.2254	25.2661	25.6142	24.416	25.0504	24.5251	24.4701	25.4745	26.1758	26.0885	23.6772	24.62	24.8459	24.3564	25.7245	24.663	24.7249	26.2065	25.9999	25.1977	24.2671	24.4411	25.8039
169	aspartate	24.9428	24.5515	26.0482	26.3412	25.3057	24.4495	24.6391	25.3622	25.4074	24.8125	25.522	25.0811	25.4211	25.1478	25.1409	26.7682	26.2431	26.3071	27.1625	26.7521	26.3843	26.4319	25.619	26.4767	26.1894	26.8727	27.3412	26.5594	26.864	26.5542	26.6139	26.4728	26.8383	26.8793	26.2451	25.6634	25.6811	24.8865	26.3538	26.1091	25.4113	26.4222	25.7658	26.2064	25.2266	26.9569	26.0176
170	azelate (C9-DC)	15.2279	17.5378	17.5363	17.2696	17.3298	17.7761	17.9969	16.8596	16.7678	18.0166	17.2833	15.6792	16.4411	17.388	17.8182	16.7503	16.112	16.9154	15.8101	17.5682	16.6106	17.4086	18.8289	16.7202	15.8292	17.0623	17.5075	16.1041	16.3192	17.4785	16.7426	17.4532	16.2145	15.6633	16.2168	16.763	15.7912	16.9921	16.4487	16.6574	16.3909	15.7197	17.1277	17.0782	15.949	16.2887	16.5358
171	behenate (22:0)*	21.6931	22.455	22.0712	22.1152	21.9018	21.5182	22.1119	21.1966	22.6647	21.8704	21.4254	21.3697	22.0556	21.234	23.1088	21.0481	21.5767	21.7895	21.6124	21.5464	21.8431	20.7953	22.7633	21.2936	21.8233	22.3454	22.1074	20.9829	21.865	21.3937	23.2885	21.0388	22.259	20.7603	21.4626	21.0247	21.4716	20.4092	22.2292	21.2523	21.8182	22.5439	21.7776	21.5922	21.6466	20.9403	21.7496
172	behenoyl dihydrosphingomyelin (d18:0/22:0)*	21.6576	21.3489	20.1153	19.7346	21.0422	18.6718	18.6019	22.1195	21.3788	19.9093	20.8679	21.3511	21.1236	20.4854	21.1577	20.8899	20.8561	18.5131	18.4956	19.5017	19.6292	18.765	18.3063	20.0301	20.5482	19.73	19.3512	19.7117	19.343	19.5186	18.994	18.5804	18.7155	18.4396	19.6501	20.7514	20.5532	22.0974	18.5221	21.0495	21.4368	18.475	19.4699	20.0969	21.2998	20.1009	18.4342
173	behenoyl sphingomyelin (d18:1/22:0)*	25.1458	25.1557	25.5229	25.9214	24.7409	25.1626	25.0472	25.0783	24.9884	23.051	24.269	24.9571	24.8743	24.3166	25.4645	23.6254	23.6244	23.6677	23.7073	23.8151	24.1038	23.6956	22.9541	23.0858	24.0501	23.5448	23.9007	23.7334	23.6129	23.7657	23.9268	24.6692	24.2504	24.4848	24.1829	23.3753	23.2826	24.2629	24.1275	24.2867	24.3296	24.4525	23.6611	23.6977	24.2512	24.1466	23.0133
174	benzoate	21.0562	21.1414	20.8111	21.4616	21.6332	21.1682	21.4686	21.1491	20.9951	20.6939	21.7974	20.5654	22.2734	22.4399	21.3091	20.1844	19.8829	22.7309	21.8442	21.1876	21.4719	20.9872	23.6166	20.6113	20.2098	21.0631	21.4872	22.0744	20.8014	20.3994	20.7411	22.7319	20.4251	20.3045	20.1484	20.5904	20.7933	20.4793	20.7524	20.3423	22.1632	20.4586	21.3574	20.8612	20.8208	20.4942	20.4949
175	beta-alanine	21.6587	20.7789	22.1546	23.244	21.489	21.5083	21.0414	20.8368	22.3821	20.0141	24.1636	20.8004	22.1161	20.3429	20.2837	24.1991	24.052	23.4767	24.6481	22.9478	23.1906	22.6188	22.3665	23.7018	23.4337	24.3573	24.7386	23.7488	23.8317	24.4842	23.0603	23.4268	24.7712	25.0976	23.4766	22.069	21.8081	20.6169	24.5085	21.1747	22.3584	24.9973	23.3485	23.2315	22.3674	23.9413	25.2684
176	beta-citrylglutamate	23.473	21.91	23.4598	24.6718	22.8385	23.4205	23.5223	22.6361	23.7243	20.0576	21.6346	21.2481	22.604	20.7374	22.1464	24.792	24.4581	24.4013	25.4857	23.4754	23.7218	22.6607	23.1532	24.541	24.2312	24.6224	25.1037	24.2678	24.5268	24.898	24.8935	25.1999	24.9504	25.0273	24.8141	24.2362	24.2494	24.3327	24.9186	23.8502	24.2657	24.5491	23.2811	23.8988	23.7257	24.9258	22.6648
177	beta-guanidinopropanoate	18.2016	17.1549	18.4372	18.6926	17.4463	17.6797	17.5693	17.9206	18.0911	16.5998	19.1135	17.1838	17.424	16.724	16.7091	19.3283	18.7157	19.4399	19.4765	19.2856	19.4913	18.7399	19.0257	18.9711	18.7365	19.5813	20.219	19.0736	19.4949	18.9401	19.3488	18.2883	18.6989	19.3498	18.2896	17.6444	16.6196	17.2219	18.8506	17.8462	18.4071	19.4461	19.0302	18.6371	17.8975	20.7624	19.2912
178	beta-hydroxyisovalerate	19.8256	19.9219	19.9539	19.6337	19.967	20.8897	20.9847	19.8256	19.3236	20.6924	20.7718	20.1502	19.7707	20.1346	19.1861	18.1683	18.7743	19.8898	19.1871	20.0695	19.7936	20.363	20.4784	19.5062	19.1133	20.276	19.7838	19.3258	19.3026	19.2903	19.5953	20.3623	19.9864	19.9587	19.4441	20.2785	19.591	19.7169	20.1178	19.8184	19.0959	20.2103	20.5201	19.7712	19.3322	19.3456	19.9417
179	betaine	20.6416	20.0141	20.626	21.3129	19.4572	20.0175	20.2391	20.0482	20.6174	18.3319	25.2251	19.1499	20.1686	19.0345	19.3055	21.7237	21.7687	21.3477	22.1503	21.2	21.1425	20.3376	19.9948	21.9799	22.3728	22.4386	23.1685	21.0853	21.4852	22.0019	20.7583	21.4563	23.8846	24.1516	21.6509	20.3543	20.1719	20.2508	23.8205	20.8479	21.891	24.1247	24.9562	20.9783	20.6501	21.5089	24.058
182	carnitine	20.8621	20.9694	21.2561	22.1623	20.2659	20.7361	20.7361	21.0315	21.7857	19.4838	22.8548	19.7172	21.5881	19.4661	19.5602	22.8795	22.9607	22.5548	23.6764	21.5352	21.9263	21.5163	20.6792	21.8291	21.6969	22.7421	22.8304	22.701	22.744	23.3259	22.5397	22.2538	23.3561	23.4275	21.779	21.268	21.3226	21.0368	22.7272	20.9041	22.2357	23.6268	22.9689	22.396	21.7631	22.7342	23.4285
183	carnosine	19.8113	20.0248	20.7875	21.2141	20.4643	20.7851	20.8745	20.1147	20.3634	20.9131	21.7507	19.8637	19.8911	20.3958	19.815	20.1305	19.9229	20.9728	20.2558	20.5542	20.546	20.7639	20.9433	21.0441	21.0023	21.277	20.6668	20.1035	19.9628	21.3007	20.0648	20.4574	21.8328	22.0414	19.6879	20.1768	20.1827	19.8771	21.1601	20.0846	19.8019	22.4269	21.5549	20.5475	19.4545	20.4116	22.06
184	ceramide (d16:1/24:1, d18:1/22:1)*	21.7254	21.6148	21.1792	20.8864	19.9357	19.9461	19.8989	21.8106	21.0832	17.7932	20.1033	21.5226	20.2754	20.4962	22.3101	20.9548	20.9209	20.9601	20.9699	20.5924	21.0372	20.1063	19.1406	20.7339	20.6643	20.4901	19.9421	20.5529	20.3374	20.608	20.892	19.8519	19.8475	19.8718	21.506	21.2173	21.2524	21.7688	19.9638	21.173	21.3551	19.9414	19.7906	21.3585	21.6254	21.4266	20.11
185	ceramide (d18:1/14:0, d16:1/16:0)*	22.12	22.4349	22.1889	21.9583	21.6048	21.9855	21.9582	22.4318	21.9072	20.7262	21.3167	22.6184	21.8076	22.0109	22.3713	22.3375	22.0087	21.9464	22.0686	21.264	21.7765	21.2044	20.6738	21.6756	21.631	21.5186	21.1255	21.7655	21.6744	21.8373	22.3213	21.9602	21.5665	21.6587	22.5905	22.0636	22.1346	22.7265	21.4353	22.5537	22.2858	21.1461	21.2373	22.7455	22.9049	22.8661	21.7285
186	ceramide (d18:1/17:0, d17:1/18:0)*	22.9137	22.4997	21.4524	20.9048	21.536	21.0808	21.0301	23.6951	22.6291	21.2496	20.9037	23.2703	22.3788	22.3652	22.738	22.464	22.4287	22.5313	22.0078	22.2306	22.3904	21.8392	21.3539	22.9849	22.7908	22.2589	22.0791	22.3625	22.0653	22.065	22.1385	21.5362	21.0979	21.125	22.7986	22.9665	22.9697	23.0818	21.1246	23.1534	23.4047	21.7159	21.1862	23.4827	23.486	23.4747	22.9063
187	ceramide (d18:2/24:1, d18:1/24:2)*	22.5548	22.6257	21.9007	21.453	21.001	20.7729	20.9394	22.556	21.7278	20.088	20.208	22.7099	21.7111	21.6717	22.1228	22.3572	22.2124	22.1035	22.272	21.9586	22.1134	21.56	20.792	21.9924	22.1344	21.787	21.4789	22.1065	21.8521	22.0722	22.2505	21.1393	20.9195	20.8505	22.4535	22.2691	22.2711	22.64	21.1966	22.5008	22.4673	20.9959	20.6016	22.4581	23.1233	22.5487	21.5341
188	cholesterol	25.6876	26.2003	25.183	25.432	25.496	24.8327	24.9361	25.9668	25.9549	23.8703	23.9255	25.8032	26.0856	25.0447	25.3502	25.3679	25.2971	24.9518	25.361	24.8746	24.9906	24.8855	24.5507	25.2069	25.4627	24.8865	24.8578	25.1957	25.2597	25.4904	25.3026	25.4033	24.8393	24.938	25.3128	25.3554	25.2103	25.4178	25.157	25.5882	25.6216	24.8292	24.0763	25.655	25.8641	25.6233	25.0467
189	choline	28.327	26.4995	28.5683	28.5128	27.0755	27.7272	27.6091	28.0652	26.9653	26.3806	28.3599	27.6599	26.9666	26.737	27.8114	26.7091	26.5049	25.9223	26.0751	26.8355	26.62	25.9562	25.2269	27.1401	26.9246	26.2108	26.551	26.8243	26.4326	25.9457	26.6664	27.5915	26.8685	26.9391	27.4322	26.8121	26.7732	26.9747	26.9231	26.5469	26.2526	27.0602	27.5911	26.9881	26.8755	27.0498	27.7721
190	choline phosphate	22.5618	21.1838	25.0138	26.2829	24.4422	23.0848	23.8527	22.6114	26.8911	23.3851	26.4297	22.5135	26.0138	23.1926	22.8514	28.5512	28.3971	28.6994	29.3061	28.8189	28.5585	27.7376	27.6472	28.246	28.8906	28.8819	29.4713	28.1966	28.175	28.4758	28.2453	29.0501	28.7483	29.0509	28.9979	27.1852	27.1679	27.4722	28.7102	27.9077	27.9872	28.5317	28.5227	28.3298	27.9622	29.1761	26.8813
191	citrate	23.3745	22.6785	24.6507	25.6974	22.5179	22.9168	23.674	23.4665	24.077	20.9034	25.5684	22.2008	23.5586	22.0713	23.0966	22.4806	23.1731	23.9091	23.5487	22.3164	23.1393	22.4819	21.83	23.7248	22.9916	23.9465	24.0842	23.3983	23.6132	23.3017	23.172	22.7972	24.1628	23.8824	23.8514	22.3827	22.1306	22.05	24.75	23.229	23.6026	24.3956	24.8992	22.9113	23.0269	21.7177	24.1365
192	citrulline	20.7211	20.2641	20.6451	21.2431	20.6825	20.3595	20.7061	20.3735	20.4075	19.0721	23.5253	19.6411	20.413	19.6602	19.2164	20.2357	20.325	20.1139	20.3308	19.8555	19.802	19.4758	20.4065	20.5737	20.3102	20.1201	19.4202	19.5601	19.4163	20.2172	19.7773	20.9605	21.8924	22.2606	20.0437	19.7768	20.1409	19.9335	21.7977	19.94	19.6823	21.8159	23.2016	20.1247	20.3108	19.7752	21.5024
193	coenzyme A	14.8988	14.8702	16.3895	16.5713	15.3068	15.7551	15.6702	14.9273	14.6626	16.5932	16.8328	15.6509	14.2752	15.947	15.6369	20.0436	19.276	17.7071	19.6339	18.4671	17.5505	17.2117	17.5355	18.1389	19.4884	18.299	19.5626	18.5832	19.5966	19.6932	18.5998	17.6501	17.7916	18.1834	16.7225	14.7871	14.7248	15.1091	17.1065	16.2751	17.0783	17.5618	15.2165	17.183	15.9978	19.1421	13.966
194	creatine	27.8815	27.336	28.3665	28.7053	26.9993	26.8013	26.9376	27.2677	28.487	26.0389	29.2471	27.0367	28.0422	26.127	26.5605	29.1455	29.2423	29.3009	30.0068	28.8836	28.7059	28.0392	27.384	29.7476	29.8651	30.2189	30.7603	29.0447	29.0889	29.839	29.3149	28.5213	29.2603	29.5309	29.2173	27.4856	27.4522	26.7641	28.879	27.6491	28.3251	29.8816	28.7013	29.3229	28.4317	29.5081	29.7599
195	creatinine	16.5445	16.1821	16.8618	17.4651	16.5353	16.4895	16.7943	16.9098	16.3128	14.6144	21.5984	15.4773	16.5155	15.3423	15.6071	17.7354	17.9309	17.1513	18.6618	17.4407	17.4097	16.9719	16.5384	17.7519	18.5986	18.3478	19.0106	17.4969	18.0684	18.2403	16.9935	16.8913	19.5788	19.5749	17.5933	16.4618	15.8164	15.9816	19.7097	16.4842	16.6603	19.9154	21.1814	16.9627	16.0194	17.416	19.5184
196	cystathionine	21.8059	20.2885	21.855	21.3234	20.5254	20.3363	20.4021	21.0654	21.4929	19.1523	21.7958	19.9775	20.7969	19.9093	20.8831	24.5134	24.0996	23.494	25.0421	22.074	21.6312	21.1876	21.0231	23.1356	24.1123	23.8726	24.3711	23.6358	23.7495	23.5929	23.0023	22.2229	22.5992	22.8399	22.9478	20.5958	20.5024	20.4387	22.608	20.9286	21.4886	22.4791	21.3656	22.1974	21.4772	22.5578	23.8736
197	cysteine	23.373	22.592	22.41	23.3062	23.3449	22.8066	22.8079	23.3862	23.2002	21.4261	24.0888	22.6226	22.4042	21.8716	23.7902	24.6836	24.2469	25.1049	25.8599	23.7599	23.4151	23.3322	23.2417	24.7097	23.3879	24.3165	24.6538	24.9844	24.6996	26.0446	25.2697	23.8979	23.4791	23.4875	24.4093	23.8559	23.9238	23.7511	23.7626	24.1054	23.9269	23.8068	24.1434	24.9217	24.3025	24.2788	23.5854
198	cysteine sulfinic acid	17.7897	17.9589	18.7013	18.496	17.0129	19.3303	19.5568	16.2616	17.0546	20.0438	20.4458	16.3232	16.8686	18.2893	20.8957	19.6871	19.1242	18.3677	20.587	18.0622	17.3373	17.0177	16.3726	16.5482	17.9169	17.5012	18.8727	17.9617	18.7849	20.0655	19.7648	15.9943	14.3072	14.9396	19.7049	17.9924	18.1534	18.3036	15.9972	17.7157	18.7602	15.3511	18.1451	17.1848	17.3614	17.2383	16.4567
199	cysteine-glutathione disulfide	18.106	16.6986	17.3333	16.1717	17.384	17.4034	17.6656	18.5987	17.1249	20.3715	21.6317	16.3934	16.3364	17.5591	18.2915	18.408	18.3432	18.3098	18.4838	18.4123	18.1381	17.6307	17.1335	18.8662	17.7491	17.8956	17.9426	18.4305	18.9553	19.7947	18.9666	18.1675	16.7218	16.3602	17.8929	17.9527	17.7119	17.9049	16.4846	18.8356	18.0951	16.6569	17.4044	19.1063	18.7241	18.066	17.8945
200	cysteinylglycine	19.084	18.1479	18.5609	18.2835	17.6742	18.3513	18.196	18.8354	17.7464	15.1435	18.6211	18.4446	16.866	18.4783	18.4112	20.1276	19.5661	19.9555	21.8314	19.5346	20.0764	20.3784	19.9136	18.1003	18.7536	20.0615	20.3027	20.3319	20.2986	20.9908	21.363	18.0138	19.6316	19.9952	20.2415	18.3391	17.7173	17.7928	19.6649	19.2492	18.8564	20.1015	19.3299	19.7899	18.1704	18.1699	19.267
201	cytidine	25.4157	24.7965	26.3016	25.8417	24.8869	25.1525	25.3523	24.1237	24.9764	23.2035	24.3837	24.3763	25.2237	24.2224	25.1371	23.7982	23.5391	23.7558	24.4861	22.4244	23.0086	22.6416	22.7987	22.398	20.501	21.6797	22.3128	23.4639	22.6476	23.8522	24.6614	25.6351	24.7787	24.5964	25.3651	24.1177	24.4506	24.7555	24.8999	24.207	24.316	24.415	24.141	24.2614	25.166	24.2894	23.2532
203	cytidine 5'-diphosphocholine	18.7952	17.4125	18.2712	19.8401	16.6094	19.6457	20.0022	18.6948	19.7566	15.654	17.495	17.1028	19.7082	16.7533	15.9871	21.264	20.9951	18.8265	21.057	20.4477	19.0079	19.3869	19.0219	20.0615	21.2176	20.0082	21.0287	20.3131	20.8606	20.4838	19.3813	18.8782	19.163	19.0687	20.5088	18.6758	18.9564	16.7722	18.6753	18.2497	19.304	19.258	18.6751	19.5699	18.8499	21.1907	18.5445
204	cytidine 5'-monophosphate (5'-CMP)	20.485	19.9405	20.9944	21.1577	20.0854	19.9279	20.0061	20.4205	22.6399	18.7989	20.3429	20.1281	22.149	19.7676	20.4206	24.2311	24.0834	23.8431	24.6202	23.7415	23.7854	23.052	22.778	23.6761	23.7278	23.5371	23.8779	23.6059	23.6946	24.3205	24.0384	23.8187	23.2216	23.6951	24.3789	22.8183	22.7515	22.3407	23.3761	23.5605	23.1319	23.1052	22.6679	24.0464	23.6018	24.4532	22.3471
205	cytidine 5'-monophospho-N-acetylneuraminic acid	17.3762	17.3418	17.4631	17.4524	16.9775	17.2813	17.348	17.1084	17.0063	16.9253	17.0282	17.0447	16.9441	17.1819	17.2406	18.7131	18.0985	17.7621	18.6528	17.608	17.7368	17.2715	17.8239	17.3798	17.6963	17.2173	17.6872	18.024	18.0621	18.2629	18.0656	18.776	18.4477	18.9915	17.8935	17.5612	17.7378	17.7764	17.5266	17.7038	16.8446	18.2681	16.6918	18.196	17.8338	18.8093	17.0983
206	cytidine diphosphate	15.9528	16.0804	16.3257	16.1581	16.421	15.9618	16.0346	16.1944	16.185	15.5526	15.9381	15.7502	15.9217	15.8262	15.6716	18.7993	18.6427	18.384	20.1204	19.9396	18.4992	19.2547	17.906	19.037	21.023	20.923	20.8622	18.059	19.1396	18.8604	17.5367	15.392	14.5132	14.7549	16.366	16.4061	16.4013	16.9036	15.141	17.3184	15.8957	15.3161	14.88	17.0635	16.3779	17.9724	15.0564
207	deoxycarnitine	18.8091	18.446	19.1527	19.7282	21.7593	18.3477	18.2534	18.3802	18.8557	19.3347	20.0879	18.3792	18.1015	17.961	17.1481	19.9281	19.491	18.793	20.3134	18.8043	18.3304	18.6301	18.0981	19.3908	19.013	19.0958	20.2162	19.7622	19.5152	19.7983	19.4926	19.0116	20.4823	20.628	19.0217	18.2126	18.3289	17.62	19.9832	18.1293	18.4271	20.8767	19.9912	18.8925	18.1776	19.8719	20.6492
208	deoxycholate	18.6727	19.1661	17.6183	19.2956	17.51	16.8071	18.2323	18.5575	20.0659	16.8991	20.1196	17.2876	19.5329	17.1261	16.7386	17.1774	17.5685	16.7588	16.4697	16.8366	16.8062	17.0349	17.105	16.2908	17.1505	16.5974	16.6048	16.9264	16.9214	17.2487	16.6844	18.5766	18.2432	18.378	16.8074	16.5521	16.3422	17.7158	18.4292	15.8864	17.701	18.5312	19.8694	17.2487	17.7534	16.7722	18.5063
209	diacylglycerol (14:0/18:1, 16:0/16:1) [2]*	19.0848	20.2985	19.7018	19.9638	19.3624	19.7373	19.8827	18.4511	20.2655	17.4838	19.3082	19.2483	20.3896	17.1746	18.8585	19.4547	19.8272	17.6323	19.5707	18.3545	18.2826	17.445	18.0516	18.3239	18.5633	17.9134	18.209	19.1185	18.625	19.4676	19.7962	20.2365	19.6852	20.0729	18.7245	18.8256	19.0731	18.803	19.7282	18.9492	18.4143	18.2612	18.3362	19.0961	19.523	18.761	17.5459
210	diacylglycerol (16:1/18:2 [2], 16:0/18:3 [1])*	19.4781	19.2334	17.4912	18.0633	18.5661	17.8412	17.7386	19.7604	19.2598	17.4451	17.666	19.4576	19.0703	18.7109	17.8396	19.8697	19.8007	18.9131	18.2142	18.5399	18.3968	17.5016	17.2734	19.3977	19.4444	17.5551	17.5241	18.7799	18.7791	19.2787	18.3232	17.6823	16.9245	17.1692	18.7766	19.8963	19.7663	19.6701	17.3478	20.1334	19.7005	16.298	16.7464	19.8584	19.8411	19.841	18.9334
211	dihomo-linoleate (20:2n6)	24.3761	24.228	23.8683	23.2755	23.1576	22.714	22.4358	22.8923	23.8848	21.4196	22.1022	23.8958	24.2837	22.9748	24.341	24.2728	24.222	23.0831	23.2094	22.6967	23.0256	21.6164	21.8005	23.2467	23.9645	22.0745	22.4412	23.7156	24.1374	24.0425	24.8761	22.5834	24.0482	23.2907	23.7821	23.7682	24.0548	23.651	23.0415	23.7954	23.9308	23.4518	22.1255	24.2859	24.2354	24.0419	24.4245
212	dihomo-linolenate (20:3n3 or n6)	24.5966	24.2259	23.4173	22.8493	23.1946	22.2822	22.003	23.332	24.1793	21.3097	21.5618	24.1027	24.3099	22.6263	24.2791	25.2285	25.0528	23.1396	23.5653	23.3375	23.4797	22.3977	22.5118	24.5229	25.0781	23.0256	23.3918	24.4876	24.9732	24.7018	25.6921	23.1596	25.3047	24.4234	24.8775	24.8704	25.2735	24.9948	24.1608	25.2508	25.547	24.9991	22.7838	25.6283	25.7212	25.2594	25.4138
214	dihydroxyacetone phosphate (DHAP)	18.709	16.8709	18.874	19.2366	19.021	18.6056	18.9719	18.45	21.3275	18.32	18.6278	18.4267	20.9337	18.1234	17.382	22.3461	23.1017	21.3755	21.2864	21.2477	21.5336	21.4421	19.8033	21.618	23.7987	21.3294	21.0707	21.3401	21.7869	21.3751	21.8147	22.2308	24.2674	24.694	21.0244	21.4025	20.9794	21.2715	23.0007	22.2627	21.9407	24.2966	22.1699	22.1647	21.8498	21.7685	22.8382
215	dimethylarginine (SDMA + ADMA)	21.0615	20.893	20.6762	21.3735	20.8321	20.6954	20.814	21.2949	22.1303	19.9401	22.1914	20.6774	21.9563	20.1697	20.5828	22.9684	22.5225	20.7639	21.8125	22.0446	21.8163	20.602	20.2376	22.3711	22.1565	21.9048	21.3852	21.9533	22.1003	21.97	22.0746	23.743	23.9465	24.0314	20.8403	22.6873	22.7291	22.3927	23.8356	22.359	22.2174	23.9406	22.5509	22.8727	22.1449	21.8299	23.1387
216	docosadienoate (22:2n6)	20.773	20.6166	20.3806	19.6406	19.5857	19.3561	18.9362	19.0466	20.0702	17.2421	18.7603	20.1173	20.3357	19.2743	21.0228	20.4684	20.5501	19.6256	19.9308	18.7892	19.7279	18.0507	18.4305	19.1543	19.828	18.6106	18.7343	19.8647	20.3742	20.7538	21.1595	18.5415	20.1782	19.3502	20.0723	19.6364	20.034	19.7508	19.4981	19.7477	20.4509	19.4163	18.3702	20.3169	20.6252	20.0715	20.6449
217	docosahexaenoate (DHA;22:6n3)	24.3238	23.4707	23.3548	22.9062	23.2596	22.7408	22.4437	23.2736	23.9593	21.4196	21.5246	23.7213	24.0296	22.6684	24.2447	24.9535	24.862	23.3917	23.7165	22.6939	23.391	21.8617	22.4369	24.2538	25.1395	22.9106	23.3711	23.7141	24.48	24.3204	25.4433	22.7668	25.1154	24.3084	24.4542	24.5658	24.9481	24.5291	24.0001	24.8472	25.0484	25.034	22.7903	25.0614	25.0844	24.5434	25.4997
218	docosapentaenoate (n3 DPA;22:5n3)	23.897	23.0457	22.8715	22.3363	22.5723	21.9957	21.5478	23.1475	23.3119	20.6662	21.0062	23.2471	23.2822	22.2097	23.8522	24.6514	24.7834	23.0427	23.3965	22.7072	23.3648	21.9181	22.2964	24.1416	24.9701	22.6424	23.0425	23.9076	24.3351	24.2642	25.1749	22.4174	24.6847	23.8778	24.4691	24.4643	24.7544	24.5201	23.77	24.9053	25.2032	24.4832	22.2768	25.0224	25.0444	24.6269	25.3809
219	docosapentaenoate (n6 DPA;22:5n6)	22.0696	20.8498	21.5022	20.8734	20.231	20.1454	19.6962	20.3757	20.858	19.462	18.9051	21.3541	21.27	20.6549	22.3414	22.411	21.7373	21.2617	20.8641	21.0594	21.2349	20.4883	20.807	21.185	22.8883	19.6466	21.0874	21.0517	22.1139	21.3733	23.0086	20.5036	22.6789	21.6049	21.2247	20.9888	21.4275	22.1318	20.2791	22.3566	21.8026	21.2775	19.9658	21.5297	21.9527	22.5017	22.9213
220	docosatrienoate (22:3n3)	21.2438	19.8507	17.7621	18.3726	19.2973	18.4553	18.5187	19.9613	20.377	18.1981	19.246	20.7741	19.8482	19.7105	20.3249	21.2478	21.7337	20.4215	20.0815	20.0714	20.4507	20.209	19.2356	20.9644	21.9104	19.8431	19.5181	21.2027	21.6904	21.5969	21.7787	19.9846	20.1575	19.432	21.203	21.1276	21.264	20.9511	19.9319	21.4292	21.9957	19.9546	18.9928	21.6358	21.9246	21.2952	21.3874
221	docosatrienoate (22:3n6)*	22.1349	20.7754	20.6201	19.3331	19.7797	19.8811	20.0772	19.783	19.1072	18.5919	18.8687	21.7557	20.72	20.3897	22.0583	22.4802	22.133	21.2323	20.8332	21.0869	21.2829	20.9725	20.4867	21.813	22.6182	20.5931	20.7775	21.468	22.4141	22.3255	22.7266	19.7964	21.0456	19.5382	21.9856	21.7801	22.1276	21.6253	20.0281	21.9688	22.2897	21.0211	18.6496	22.4919	22.3767	22.2683	22.6718
223	eicosanoylsphingosine (d20:1)*	17.8191	18.6826	18.4159	17.8524	18.5218	17.5112	18.0255	18.3326	19.1545	18.2098	18.9174	18.6704	19.2823	18.3025	18.7028	18.284	17.9147	17.2584	17.4736	18.5461	17.6386	17.8315	17.2021	18.9254	18.7645	17.7965	17.7414	17.6658	17.6585	17.5025	17.5887	18.7961	18.632	18.7232	17.7363	18.538	18.2807	18.3908	18.3532	18.6898	18.1775	18.9612	18.2279	18.9518	18.3747	18.9376	18.4791
224	eicosapentaenoate (EPA;20:5n3)	22.67	22.4725	22.6212	21.5497	22.2003	21.9585	21.7985	21.9507	22.3242	21.2877	20.9146	22.092	22.4067	21.3891	22.7581	23.3807	22.8547	21.8765	22.0327	22.543	22.4641	21.8518	21.8816	22.3886	22.667	21.9714	22.3925	22.4123	23.0656	22.5275	23.5977	21.8228	22.4595	21.9605	22.9891	22.6938	23.0758	22.9604	21.5645	23.2692	23.3779	22.0988	21.4393	23.0573	23.232	23.2323	22.6117
225	eicosenoate (20:1)	26.043	26.4617	26.4349	26.0693	25.3241	25.5502	25.3667	24.2933	25.9458	23.5289	24.5863	25.4581	26.138	24.5573	26.3869	25.2512	25.374	24.7137	24.9119	24.0124	24.6208	22.9509	23.5315	24.314	25.021	23.7903	24.1965	24.7476	25.2939	25.5612	26.4188	24.5985	26.2517	25.4383	24.8902	24.5527	24.8109	24.4088	25.2017	24.5552	24.7949	25.5342	23.919	25.1636	25.1616	24.7426	25.4658
227	erucate (22:1n9)	22.4535	23.6609	22.7165	22.6861	21.813	22.2114	22.0387	20.7803	22.3163	20.3235	21.3405	21.7362	22.9124	20.756	22.5757	21.9752	22.2406	21.345	22.3583	21.0198	21.702	19.9564	21.5954	20.6282	21.1342	20.4503	20.6833	21.5045	21.9319	22.2303	22.9323	21.8332	23.3272	22.4811	22.0554	21.0818	22.0355	21.0684	22.4042	21.1667	22.2711	22.1047	20.7827	21.7535	22	21.3868	21.9403
228	erythritol	17.4554	16.4723	17.3243	18.6361	16.7263	16.9227	17.2812	16.7968	16.8688	18.141	22.5445	15.8408	16.9627	15.6314	17.0671	19.7176	19.7353	18.2238	20.1703	18.8549	18.4706	18.1361	17.0357	18.7528	19.857	19.6024	19.9062	18.475	18.7694	19.7827	18.224	18.281	21.3178	21.4612	18.5071	17.1959	17.7166	16.6714	21.1748	17.2439	16.9532	21.542	22.5159	17.3795	16.8766	18.2002	21.1885
229	erythronate*	24.8761	23.7964	24.9239	25.5067	23.3058	24.1736	24.1115	24.3564	25.4052	22.311	27.5584	23.6893	25.5508	22.6572	22.1996	26.7099	26.2381	25.6506	26.4954	24.5132	24.3016	23.8661	22.5577	26.2394	26.13	26.2268	26.4782	25.413	25.5674	26.1088	25.011	26.3101	27.3246	27.5562	25.6199	24.5532	24.4527	23.3756	26.9064	24.3082	24.9879	27.2503	27.5553	26.0798	25.2204	26.369	26.9689
231	flavin adenine dinucleotide (FAD)	17.5334	17.3783	17.1866	17.0505	17.0284	16.8938	16.8895	17.6947	17.4073	15.8202	14.6704	17.0577	17.2752	15.9549	17.0324	17.4155	17.2521	16.5597	16.708	17.3291	16.806	16.9659	16.9124	17.2448	17.5212	17.0892	17.2116	17.0495	17.0764	16.8758	16.4643	16.752	16.17	16.2552	16.5273	16.612	16.469	16.1579	15.8392	16.9534	16.8218	16.2367	14.1956	17.2309	16.6932	17.0692	16.1635
232	fructose	23.1015	22.1063	22.969	23.8203	22.6089	23.1517	23.2507	22.8608	23.3629	20.5673	27.3821	22.0568	23.5876	21.5477	21.2768	19.5761	17.5764	20.0651	19.2072	17.9743	18.7091	18.8128	20.0214	19.7015	17.5359	19.1073	19.6893	21.9081	18.5334	18.3212	20.108	20.8834	25.9545	26.1595	19.5181	20.714	20.8198	21.1784	25.9167	19.7613	19.4594	25.9946	27.1812	19.8602	20.4591	18.8868	25.4528
233	fructose 1,6-diphosphate/glucose 1,6-diphosphate/myo-inositol diphosphates	16.3359	17.5923	17.5092	18.1397	17.478	16.8498	17.9047	17.0736	17.729	17.8072	18.14	16.6318	16.3122	17.4025	17.088	22.1757	23.1578	19.7946	20.9234	19.1753	20.0316	18.5324	18.7007	19.7071	23.9719	19.7521	20.3849	18.5001	21.0237	20.5053	20.8369	19.3333	24.1478	24.4765	19.027	18.003	18.0035	17.8783	18.9404	19.5804	19.9562	23.7028	19.5486	19.8707	20.253	19.0852	19.6468
234	fumarate	23.0939	21.4169	23.0271	23.9218	21.8143	22.5983	22.7249	23.2585	23.2554	20.1001	24.1145	21.5825	23.2474	21.0323	21.2911	23.6578	24.1386	23.8327	23.9791	21.189	22.2054	21.7611	20.4142	23.4885	23.952	23.8996	22.9106	22.8854	23.1054	24.0991	23.2434	24.4805	24.5136	24.5397	23.43	22.4317	22.575	22.4298	24.1312	22.5833	23.4184	24.2421	23.9528	23.3945	23.0968	23.1534	24.2223
235	gamma-aminobutyrate (GABA)	23.5861	23.0365	24.6608	25.1273	23.1256	23.4855	23.656	24.2227	24.259	23.2304	24.0221	22.1728	23.1736	22.4235	22.4849	25.558	25.5051	25.665	26.1683	24.8429	25.2431	24.3359	23.3574	26.3867	25.8661	26.8097	26.2404	25.2989	25.2818	26.2452	24.4142	25.2736	26.3623	26.5046	24.8999	23.7879	23.8296	22.9354	26.1676	24.1129	24.5463	26.9031	24.4773	24.8366	23.414	25.1615	26.6726
236	gamma-glutamyl-epsilon-lysine	17.2159	17.0684	17.5103	16.8337	18.1107	17.3989	17.6669	18.1876	17.8596	17.8833	18.3838	18.1612	18.5746	17.423	16.9383	18.664	18.2593	17.3665	16.9383	18.6137	17.7196	17.6575	17.0132	19.1667	18.3026	18.5496	18.3965	17.7328	17.8402	18.1439	17.7562	18.0775	18.3784	18.5487	16.9716	18.6493	18.5756	18.292	19.5346	18.2824	18.4319	19.3582	18.5775	19.1722	18.3165	18.3801	19.309
237	gamma-glutamylalanine	18.7213	17.1523	17.996	18.0078	17.0027	17.8192	17.4482	17.9052	17.9918	16.5951	19.4575	17.3419	17.5792	16.8546	16.5687	19.3389	20.53	20.8138	21.5955	18.8106	18.1843	18.4423	17.5661	19.5199	19.8579	19.1447	17.8253	19.4299	19.0354	21.1035	19.4614	17.5508	19.4747	19.5492	19.8993	15.4172	16.3759	16.4511	18.9005	17.2579	16.8062	18.9876	19.9462	18.2198	18.0523	18.1448	20.3365
238	gamma-glutamylcysteine	18.4388	16.4608	18.253	18.7743	17.3485	16.8945	16.5631	17.5785	17.4875	16.3267	17.9801	15.9736	17.6515	16.6486	18.5324	20.1551	19.3728	20.5549	20.7517	18.88	18.3556	18.2527	17.1519	19.0815	18.7553	18.7428	19.1723	19.4188	19.4342	20.4022	20.5516	18.6222	18.7933	18.6935	19.4531	17.7795	17.727	17.7685	17.9632	18.5648	18.114	17.7463	17.9656	19.2624	19.1254	19.4071	18.5224
239	gamma-glutamylglutamate	22.2211	19.331	21.5659	22.9334	20.7578	21.6067	21.8589	22.0636	21.8265	20.0471	20.9575	20.6952	21.4047	20.7501	21.4323	22.6015	22.5676	23.429	23.7203	21.5329	21.4557	21.0885	19.7865	22.0836	22.3758	21.2358	21.3453	22.5616	22.7541	23.4905	23.5893	21.9353	20.9752	22.1532	22.1256	21.0784	21.1241	20.779	21.6053	21.8529	20.953	21.2134	20.6181	22.0193	20.9586	22.37	21.2431
240	gamma-glutamylglutamine	20.6886	17.831	19.5211	20.0199	17.5956	17.8745	15.5428	20.6903	18.3096	16.167	22.5819	17.3831	17.0733	16.1391	18.4165	20.8256	21.813	22.1617	22.4737	18.4942	18.984	19.2824	19.4347	21.3867	21.4925	20.911	20.7984	21.1039	20.4603	22.2446	20.9402	19.1696	20.7447	21.0238	20.6576	18.7231	18.5688	18.7141	20.4713	19.5614	19.6622	20.7764	22.7862	20.3566	19.449	19.4813	21.9408
241	gamma-glutamylglycine	19.1917	18.7473	18.7274	18.0297	18.6458	18.8435	18.8507	18.4408	18.477	19.6591	19.5364	18.7236	18.7275	18.8589	19.0365	19.4989	20.09	20.3957	21.666	17.679	18.6281	17.7049	17.5906	19.7804	19.8914	17.0561	18.7534	19.6055	19.5541	20.9854	20.6508	18.4192	19.4167	19.5414	20.5919	17.4357	18.4753	18.4609	19.8752	17.8309	18.4935	19.6977	20.3453	19.3126	20.4588	18.7069	20.3238
242	gamma-glutamylisoleucine*	16.273	16.4482	17.1322	17.367	18.6	16.5194	16.7686	16.363	16.1124	17.0229	17.5923	16.4048	15.8142	16.5173	16.0421	15.9185	16.1703	16.4789	16.5918	16.1466	16.2648	16.1261	16.623	16.6459	15.8188	15.9101	16.5477	16.281	15.9225	16.5301	16.0282	16.6707	17.3238	17.6329	16.0768	16.3777	16.1627	16.093	17.2547	16.0332	16.0714	17.1057	17.8587	16.2127	15.9085	15.3601	16.5989
243	gamma-glutamylleucine	16.5634	16.38	16.9471	17.7586	17.0224	16.4045	16.1724	16.4192	16.3774	15.7612	17.8376	16.1996	16.2664	15.9369	16.0405	16.8833	17.0914	16.3454	17.4135	16.311	16.5908	15.9977	15.934	16.874	17.1383	16.3453	16.6468	16.6068	16.5443	17.2212	17.4398	17.1902	18.5911	18.6695	17.0084	15.7199	16.4822	16.0848	18.5024	16.1403	16.4224	18.4131	18.7728	17.1149	16.8201	16.1819	18.1888
246	gluconate	19.6745	18.9357	19.0426	18.074	19.948	19.4812	19.5879	19.4157	20.7115	22.0626	22.286	19.3774	19.8417	19.5576	19.9003	19.6916	19.3856	17.7813	18.8373	18.6228	17.1759	17.9863	17.1936	21.9882	19.2131	19.1393	18.9564	19.3685	18.6768	18.8244	18.0869	18.2982	19.1733	19.5748	20.2072	21.6805	21.8696	19.3257	20.397	20.4811	19.9043	20.4292	22.2651	20.3741	19.3873	20.2876	20.8851
247	glucose	25.778	25.5266	25.3692	25.8601	26.3672	26.3217	26.5518	25.8771	25.7358	23.2648	30.6129	24.9087	25.55	23.7296	24.1337	22.4333	21.6567	21.7255	21.5599	21.2108	21.3357	21.5006	22.1103	22.5239	20.0586	21.0212	20.9862	22.3385	21.0807	21.5303	22.1202	23.1192	28.1946	28.2497	22.4624	23.6922	23.5793	23.7967	28.4918	22.8465	23.1136	28.2014	30.3948	23.0326	23.1551	22.4154	28.2979
248	glucose 6-phosphate	17.2665	19.892	19.5398	20.5487	17.4748	17.7677	18.2964	18.8572	24.1561	17.4576	18.3875	17.5176	22.8417	17.4482	17.7167	23.5786	21.681	21.4544	21.6486	20.084	19.803	19.9594	19.7504	23.4008	19.6483	19.893	20.8204	21.2962	21.1162	22.5424	22.0169	22.1725	22.3489	23.0787	22.6395	22.3055	22.3466	20.1688	22.7373	22.7976	22.537	22.5455	19.6047	23.6119	22.6898	23.1246	22.308
249	glucuronate	18.8965	20.0011	21.0269	21.4293	19.9158	21.616	21.6307	18.6318	18.2613	22.2869	20.4223	19.0818	17.5973	20.2727	21.6165	21.735	21.3971	21.7589	20.9794	21.6402	22.6245	22.4065	22.2918	19.6728	17.4503	18.6165	19.3622	21.8079	20.9038	21.4292	23.168	24.4162	22.396	22.3888	23.1896	23.469	23.2204	23.1591	23.4567	23.328	22.9692	22.3878	23.0724	22.7697	23.0305	22.2851	21.1828
250	glucuronate 1-phosphate*	15.9528	16.0804	16.3257	16.1581	16.421	15.9618	16.0346	16.1944	16.185	15.5526	15.9381	15.7502	15.9217	15.8262	15.6716	20.2899	20.3928	19.2149	20.1523	20.334	20.1987	19.2688	19.1894	16.8919	18.2395	17.7142	17.5935	19.8583	20.0926	20.6706	20.5041	20.6114	20.9327	21.0532	19.5675	17.8412	17.3081	15.8523	19.164	19.6857	19.6196	21.1086	19.6377	19.7502	19.2133	20.6637	18.5247
251	glutamate	29.1709	27.3525	29.5607	29.8118	28.4171	28.4618	28.6151	29.2781	29.0099	27.3305	29.4566	28.2457	28.8161	27.8226	27.8738	30.0685	29.7239	29.4577	30.2903	29.9298	29.3548	29.6954	28.4767	29.6262	30.077	30.0146	30.3735	29.8672	29.7132	29.6107	29.2137	29.0964	29.4026	29.4365	28.9317	28.3908	28.3555	27.6218	29.4996	28.6363	28.5892	29.3248	28.7022	28.859	28.0827	29.0415	28.7231
252	glutamate, gamma-methyl ester	20.8883	19.3232	20.0962	20.9615	19.7036	19.7145	19.4899	19.7276	20.4069	18.653	19.6376	19.4315	19.4938	18.9463	19.5399	22.9028	22.3607	21.5651	23.3765	20.9968	21.0075	19.1188	19.3203	21.7035	22.8285	20.9752	22.9517	21.8509	22.9306	22.2112	22.1901	21.0229	21.8392	22.9266	20.9702	19.9297	19.5836	19.9164	21.532	20.2983	19.8025	22.4818	20.2032	21.0196	20.1524	20.9699	21.4133
253	glutamine	26.9991	25.5815	27.2833	27.1551	25.8572	25.0071	25.042	27.4551	26.7765	24.1028	30.6027	24.5609	26.2481	24.6767	24.148	28.4932	28.474	27.6266	28.7533	27.0409	27.1466	26.7635	25.2391	28.2252	29.0918	28.8852	29.553	27.9433	27.8581	28.2204	26.8289	27.3271	28.7692	28.9703	27.3083	26.2011	26.3776	25.9714	28.7671	26.4044	27.2742	29.162	30.583	26.6777	25.4868	26.5656	28.8813
254	glutarate (C5-DC)	18.5922	19.1104	19.2173	19.1419	19.0824	19.0168	19.0842	18.5599	19.4778	20.2376	20.1013	18.2822	18.7406	18.856	18.7738	19.0011	19.1811	18.8869	19.1074	18.9366	18.8803	18.783	18.5142	18.9632	19.0486	19.2898	19.1743	18.934	18.9694	19.5037	18.4777	19.2033	20.516	20.2556	18.0836	19.0933	18.8827	18.6998	20.0121	18.8202	18.5466	20.2835	20.2114	19.9618	18.856	19.6465	20.7043
255	glutathione, oxidized (GSSG)	20.9234	19.3043	20.5812	20.1035	19.3148	19.2566	19.5216	21.1928	20.3136	18.4925	22.7821	19.628	20.038	18.8697	18.4545	21.9151	21.9637	20.7831	20.8853	22.3466	21.5775	21.3306	20.5586	20.4467	21.8188	21.04	21.1329	21.264	22.0741	20.8752	20.6374	20.3769	20.2472	20.331	20.5236	19.5246	19.4004	18.7616	20.1893	20.5598	20.6657	20.1144	22.0638	20.1623	17.987	20.49	20.2752
256	glutathione, reduced (GSH)	26.0296	24.4151	26.5163	26.2174	24.9524	25.6281	25.6564	25.293	25.3865	23.7306	21.4896	24.275	25.4898	24.0573	23.3803	27.2757	26.584	26.6114	28.0139	26.6604	26.4017	26.1413	25.7491	26.1028	25.6813	26.8589	27.4857	26.9631	26.7049	26.6554	26.3286	26.7691	26.1726	26.4661	26.4065	25.096	25.1314	23.9915	26.2093	25.056	25.2051	25.9034	23.6599	25.2379	22.4176	26.1876	24.7978
257	glycerate	25.8231	26.1609	25.8324	24.8822	25.1498	25.9718	25.6592	25.0724	25.0008	25.6426	26.2182	25.8547	24.8014	25.4121	25.5309	24.7688	24.6392	24.8136	24.881	22.7455	23.2712	24.4327	22.9412	25.1399	25.3108	25.2293	25.3031	24.3212	23.8397	24.4891	24.0953	24.2985	24.6933	24.8405	24.1623	24.5082	24.4319	24.9485	22.2646	25.0404	23.988	24.8346	25.8523	24.3806	24.454	24.5183	24.528
258	glycerol	21.1787	21.1936	20.2777	21.4424	20.5219	21.0107	21.0414	21.2321	20.8422	19.8049	22.0739	20.5229	20.9691	20.2963	21.2705	19.5937	19.514	19.2146	18.9306	19.7499	20.2172	19.6128	20.2508	20.4012	19.9335	19.2285	20.0889	19.4918	20.1253	20.0608	19.9894	19.9773	20.6502	20.4642	20.115	20.5729	20.9035	20.3138	21.8645	20.2808	20.5479	20.5383	21.2621	20.0548	20.2972	19.4093	21.671
259	glycerol 3-phosphate	20.1747	19.5407	19.5661	19.6171	18.4789	19.2079	19.2993	20.7739	19.7013	17.2099	21.7569	20.3317	19.1867	19.6793	19.4806	21.0688	20.4693	19.9059	20.3876	22.4494	22.1228	21.8383	20.3572	23.2364	22.8418	21.8864	22.3445	21.9785	21.0637	20.7582	20.6465	20.1177	20.5378	20.7967	20.5212	21.7793	21.6352	20.2133	20.8334	21.6492	19.5906	21.412	21.3739	21.205	20.4393	20.9502	22.2329
260	glycerophosphoethanolamine	21.1754	21.2042	21.6327	21.561	20.1209	21.6819	21.9348	20.7571	21.4908	18.1497	22.238	20.3523	21.387	19.7862	20.7897	22.2443	21.2587	20.9412	20.6682	21.1145	21.1991	20.6196	19.9833	22.1608	21.6884	20.9362	21.3181	21.5963	21.4606	20.8952	21.532	22.9388	23.4007	24.0015	21.1577	22.323	21.8314	21.2617	23.572	21.4972	20.9127	24.3233	23.0876	22.3738	22.1563	22.0241	23.3213
261	glycerophosphoglycerol	22.0905	21.4917	21.364	21.489	21.2903	21.4255	21.5725	21.1097	21.9452	19.779	21.5221	21.2992	22.1297	20.8154	20.7034	22.4127	21.9772	21.3643	21.5252	21.2334	21.1253	20.7183	21.1393	21.8919	21.4881	21.24	21.2415	21.7013	21.7818	21.5475	21.6603	23.1761	24.1471	24.2071	21.2735	22.5319	22.2156	21.3111	23.7706	21.3693	21.1639	23.5449	22.6342	23.1361	22.1955	21.869	22.7013
262	glycerophosphoinositol*	21.3865	20.241	20.8829	20.7375	20.5703	21.5596	21.4045	20.6006	20.7746	19.3713	20.7803	20.4275	20.5855	19.5118	20.1192	21.7292	20.6676	20.5703	20.8308	20.6929	20.1569	20.5242	20.4875	20.9884	20.4792	21.5887	21.3264	21.0535	20.8398	20.5779	20.5308	22.8375	23.0316	23.6767	20.3407	21.4303	21.0514	20.4858	22.8842	20.3437	20.7358	23.0203	21.3283	21.3928	20.9546	21.2208	20.417
263	glycerophosphorylcholine (GPC)	26.8117	27.414	27.5961	27.0128	26.7475	27.2886	27.3694	26.4178	27.6961	25.6539	28.0311	26.0397	27.3745	26.2136	26.7776	26.2864	25.9594	26.354	26.1764	25.8886	26.204	25.6235	26.1155	26.2773	25.0795	26.0887	27.2957	26.5645	25.7888	26.0087	27.2138	27.6662	26.9224	27.1137	26.5656	26.6919	26.63	26.4844	27.6109	26.0694	25.697	27.8434	27.0856	27.3377	26.7992	26.7215	28.2761
264	glycerophosphoserine*	19.0304	18.8551	18.468	18.8879	18.277	18.1928	18.7182	19.241	19.0637	18.1674	19.1261	18.6562	19.4748	18.2522	18.4645	19.4983	18.6749	18.2564	19.0293	18.9525	18.6527	17.9677	19.4624	18.7101	18.7176	19.046	19.9305	18.9768	19.7111	18.9278	19.1347	20.1309	20.1355	20.4886	18.0917	19.0605	19.285	19.0443	20.0899	18.23	18.8729	19.823	19.1802	19.3083	18.9593	18.4794	19.1926
265	glycine	23.6959	22.5888	23.2412	23.4249	22.9022	23.2347	23.2202	23.5187	23.4045	22.2909	25.6087	22.8541	22.8906	22.2516	23.0588	24.612	24.6505	23.9877	25.3686	24.4162	23.4145	23.2432	23.042	24.4658	24.6789	24.9383	25.2223	24.2645	24.2307	24.6003	24.2123	24.0751	24.8042	24.866	24.444	23.5505	23.6006	23.2918	24.6528	23.5111	23.844	24.7307	25.1703	24.1301	23.9623	23.8266	24.7204
266	glycosyl-N-arachidoyl-sphingosine (d18:1/20:0)*	21.3214	21.5759	21.3898	20.9276	23.7481	22.3307	22.2042	22.4708	23.3347	21.8377	21.7682	22.7025	22.9761	22.5062	22.3101	22.2257	22.3834	22.4105	22.7197	23.0152	23.3192	22.5161	22.6175	23.1295	23.1302	23.3237	23.3029	22.898	22.812	22.7156	23.2755	21.7667	20.5226	20.7515	21.8604	22.2895	22.1275	22.2873	22.154	22.5474	22.0897	21.7777	21.2659	22.5865	22.4334	22.618	21.3299
267	glycosyl-N-palmitoyl-sphingosine (d18:1/16:0)	22.9684	23.1835	23.1364	22.628	25.265	24.102	24.0096	24.538	25.0056	23.3092	23.4154	23.6357	23.7213	23.0752	24.1999	23.9234	23.5827	23.2141	23.9371	24.5122	24.5322	24.2144	23.4973	24.7991	24.5911	24.9595	24.4442	23.9114	23.6877	23.833	24.1632	23.927	22.5881	22.9003	23.9195	24.2034	24.1378	24.4392	23.9601	25.0996	24.4688	23.6628	23.3386	24.3296	24.1426	24.7585	22.4939
268	glycosyl-N-stearoyl-sphinganine (d18:0/18:0)*	16.6945	17.5603	17.871	18.3238	19.5917	17.9295	18.2323	18.5786	19.7451	17.6446	18.5491	18.2983	19.0056	17.2541	17.6547	21.2915	20.9783	17.6214	18.1488	20.31	18.5952	17.6502	17.4179	21.8584	22.2243	20.5358	18.533	19.3659	19.022	17.4539	17.6631	19.029	17.3384	17.2654	17.9417	21.1953	21.2905	21.7908	17.3697	20.7821	19.6343	17.02	17.4864	20.815	20.2763	20.3053	16.3823
269	glycosyl-N-stearoyl-sphingosine (d18:1/18:0)	20.9237	21.0081	20.1268	19.7283	22.768	21.0355	20.8246	22.8199	23.296	21.0757	21.2021	22.2398	22.5331	21.5312	21.8154	22.7955	22.9359	22.1284	22.4799	23.3763	23.3529	22.9185	22.3053	23.7374	23.9711	23.3975	22.7674	23.1666	22.8172	22.5854	23.1873	21.5685	20.5052	20.6933	22.343	22.8782	22.7047	23.0367	21.751	23.3755	22.9765	22.2438	21.6835	22.9176	22.8579	23.4127	21.1605
270	glycylleucine	16.4591	16.9814	16.6493	16.3774	17.2514	16.8399	16.6948	16.6039	16.3162	17.2968	17.1563	17.1226	16.1774	17.362	17.0088	17.6501	16.0264	16.6549	16.8222	17.3847	17.1162	17.2532	17.5419	16.5237	16.6065	17.1092	16.4566	16.2658	17.0193	17.314	16.4384	17.9158	19.1297	19.1222	17.2547	17.3438	16.2324	16.3905	18.9746	16.7414	17.0996	19.0624	19.8753	17.8952	17.0254	17.3916	18.718
271	glycylvaline	15.4767	15.9553	16.2004	16.5461	16.7604	16.6777	16.6965	16.2102	15.9992	16.7582	17.5571	16.0754	16.0007	16.5876	15.7145	16.6065	16.0791	15.9065	16.6186	15.846	15.7037	15.5514	15.2148	15.8106	16.0195	16.1275	16.5487	15.8218	15.9156	15.9836	15.8524	17.001	18.1684	18.4016	16.168	16.2019	15.7266	16.1661	18.0146	15.8422	16.1755	18.2198	17.3255	16.5286	16.1121	16.0208	17.6614
272	guanidinoacetate	15.498	16.0879	16.4214	17.7	16.8362	17.3065	17.2886	16.122	15.8021	17.2967	18.6688	15.9182	15.5351	16.7529	15.4476	18.1345	17.766	16.6379	18.9077	17.4692	16.6759	16.9171	16.09	17.3899	18.1935	17.9373	18.633	18.0237	18.2488	18.6801	17.3665	17.5641	19.0167	19.2367	17.9852	14.7325	15.0462	15.2484	19.0285	15.8823	17.1477	19.0565	18.9287	16.7743	16.5339	17.889	19.1241
273	guanine	26.6787	26.1884	26.9399	26.4131	26.0695	26.5729	26.52	26.3361	25.8971	24.931	25.4875	26.2704	26.1055	25.7508	26.2177	25.2981	25.268	24.3382	24.3457	25.7441	25.3356	25.159	24.3866	25.0168	25.1033	24.4098	24.4827	24.8773	24.9918	24.6112	24.9402	25.5118	24.0007	23.9281	25.3484	25.5909	25.5364	25.4171	24.3892	25.8249	25.2837	24.2082	24.5965	25.4647	25.6572	25.5843	24.0255
274	guanosine	24.1965	22.7765	24.1147	24.4095	22.7645	23.3097	23.6127	23.7071	24.8776	21.1816	23.9677	22.9581	24.5882	22.3097	22.9571	23.7648	23.248	23.645	24.1987	23.4724	24.0252	23.0346	22.8828	23.8001	22.4425	22.4502	23.7879	23.3213	23.1696	23.1505	24.359	24.9932	24.6188	24.5713	24.8789	24.3774	24.4951	24.3653	24.9398	24.2419	24.3544	24.3772	23.3553	24.423	24.6275	23.9231	24.6368
275	guanosine 5'- monophosphate (5'-GMP)	18.2731	17.5753	18.7875	19.7176	17.4814	18.1635	18.5106	18.3391	21.9342	16.0487	19.6756	17.572	21.0405	17.2597	17.1155	23.6707	23.6712	23.2856	24.1246	22.5718	23.1103	22.0288	21.9037	23.2067	23.156	22.9858	23.3556	22.9961	22.8905	23.9274	23.684	23.7686	23.9249	24.1947	23.6852	22.0683	22.1167	21.2125	23.5284	22.6563	22.6898	23.7266	22.6639	23.7721	23.257	23.9625	23.0658
276	gulonate*	19.5935	18.8115	19.1682	20.036	18.0024	19.1373	19.6181	19.111	20.8192	17.002	21.9107	17.859	19.8188	17.5824	17.3921	21.1487	21.2472	20.0735	21.2589	19.9867	19.8928	18.3662	18.5308	21.4087	20.6957	21.8317	21.9039	21.3453	20.3592	21.6266	20.3266	21.5568	21.7131	22.5906	21.01	20.6868	20.1696	19.2979	22.6026	20.3727	20.8059	22.6377	22.373	20.9987	20.113	20.2581	20.9036
277	heme	20.8529	20.8527	20.5666	21.3548	21.3812	21.7611	21.3824	20.2521	20.6241	20.3052	20.2395	20.8744	20.813	20.3792	21.4706	18.8237	18.1949	21.2465	21.0619	18.5254	20.4374	18.9285	19.8423	20.1339	17.9032	20.3017	20.1896	20.5454	19.5491	20.2601	21.276	21.2943	20.7612	20.6384	20.4422	20.0562	20.027	20.9289	20.5128	20.7386	19.8224	20.7671	19.9038	20.2797	20.4503	19.811	19.6964
278	heptadecasphingosine (d17:1)	17.5249	18.578	18.9859	18.5132	19.2517	18.2756	18.3449	18.3827	18.568	18.2807	17.8461	18.7059	19.3965	18.7188	18.4077	19.2388	18.6458	18.9669	17.989	18.8478	18.4449	18.6313	19.2559	18.7387	18.2478	18.4169	18.3555	19.1544	18.9781	18.31	18.9935	19.1112	18.8646	18.6854	19.1527	19.0099	18.8716	19.2558	19.04	18.9718	18.8959	18.3853	18.1471	19.2238	19.2357	19.6685	18.703
279	hexadecanedioate (C16-DC)	15.9885	15.7599	16.0384	16.1221	16.0683	16.2801	16.5498	15.7138	15.8559	17.5227	16.2	15.7771	15.848	16.2131	15.9542	15.2158	14.5623	16.4851	15.0199	16.3582	16.4132	16.4912	16.8235	15.7393	15.4844	16.3184	15.7379	15.7812	15.8276	15.7299	15.6816	15.7031	15.6923	15.8073	14.7157	15.4682	14.0784	15.2619	15.5588	15.7616	14.9868	15.5156	16.41	15.3169	15.4084	15.5155	15.4375
280	hexadecasphingosine (d16:1)*	17.1945	17.1701	18.3332	18.5254	18.8393	18.4319	18.6105	18.2234	18.5667	18.0908	18.2949	18.8011	19.3439	18.0535	17.9905	19.2929	19.1715	18.0872	18.5344	18.2498	18.4711	18.5048	18.1625	18.2809	18.5876	17.8516	18.0349	19.1635	18.7398	18.8717	19.428	18.664	18.5526	18.9018	18.9487	18.4353	18.6117	19.1552	19.2302	18.8806	18.7415	18.3773	18.1259	19.5512	19.0776	19.4657	18.294
282	histidine	22.9417	22.3711	22.4893	22.7479	22.341	22.5084	22.7918	22.7929	22.7991	20.5379	25.1929	21.8436	22.9507	21.1233	21.891	22.5911	22.5336	22.0202	22.4442	22.503	22.5602	21.6555	21.4932	22.755	22.6135	22.6516	22.7485	22.0531	22.6065	22.1834	22.4056	23.7548	23.9975	23.9907	22.4769	22.9071	23.1034	22.7737	23.9347	22.6425	22.8016	24.0792	24.8541	23.1059	22.6171	21.8675	23.8964
283	homoarginine	15.8338	14.6201	15.5423	15.9707	15.5578	15.0463	15.6208	15.6135	16.8552	14.16	21.3103	13.9605	13.4044	14.0467	13.9381	16.5699	17.065	14.9871	15.6068	15.0672	15.3333	13.9364	13.4035	17.2292	18.2955	15.9212	16.9126	13.7772	14.55	16.6607	11.9339	16.6357	20.1702	20.5296	15.8175	15.4552	15.2245	14.8354	20.0523	15.6735	16.4437	19.9543	21.0732	13.5991	13.627	14.8382	19.9878
284	homocysteine	17.8737	18.5681	16.7905	17.6586	17.428	17.7095	17.9237	15.3356	15.9582	18.1684	15.7638	16.2256	16.9539	16.6434	17.0804	16.9047	16.9237	16.4834	18.0631	15.8786	16.1939	14.5113	16.7049	15.4563	15.6494	15.495	16.4542	16.1295	16.6826	17.6122	17.3022	18.2408	18.2539	18.3962	18.1513	17.1256	17.5886	17.1553	17.7817	16.3778	16.8039	17.9415	17.023	18.0856	17.4716	17.2718	15.9165
285	hypotaurine	21.8089	19.199	21.7681	21.8518	19.0047	19.9993	19.9236	21.8913	21.1458	18.1273	23.5887	19.9792	20.2826	18.442	18.7178	23.7495	23.6822	22.5109	24.1639	22.8447	22.3849	21.5004	19.5644	23.3429	23.8666	23.7796	24.8292	22.8636	22.9302	23.4562	21.8691	21.4594	23.3508	23.7401	22.4126	20.1073	20.1102	19.6613	23.1382	20.172	21.9292	24.2184	22.8942	20.7623	20.5575	22.6846	23.7558
286	hypoxanthine	26.4152	25.9712	26.4662	26.4753	25.6937	26.1469	26.2475	26.0347	26.2849	24.1237	25.2734	25.5862	26.1318	25.0224	25.3102	25.5483	25.3189	25.0398	24.7915	25.4183	25.0424	24.7893	24.3847	25.188	24.8193	24.5614	24.603	25.3051	25.0164	25.1067	25.4149	25.8769	24.1429	23.868	25.7639	25.4513	25.5421	25.4806	24.3842	25.5782	25.5167	24.4535	24.9755	25.7566	25.6648	25.7134	24.7788
288	inosine	25.567	24.1269	25.9719	26.0213	24.2169	25.0512	25.189	24.8224	26.4238	22.7135	25.8449	23.6843	26.0753	23.3973	24.1345	25.4615	24.9179	25.5399	26.5903	24.5385	25.1746	24.2739	24.4697	25.1382	23.6039	23.9047	25.4883	25.1757	24.8282	24.9073	26.2313	26.7442	25.639	25.5491	26.4379	25.5578	25.7298	25.7097	26.5007	25.0802	25.7578	25.5809	25.2342	25.82	25.8688	25.3817	26.1372
289	inosine 5'-monophosphate (IMP)	19.4743	17.1704	20.066	19.0698	19.7445	18.7521	15.7599	20.2356	19.4821	17.6848	20.255	15.022	15.3202	14.5451	15.6624	21.0465	20.4443	18.8511	20.407	20.6346	19.5895	19.288	19.4353	19.4783	19.1792	18.7901	18.6499	20.4332	20.3843	20.3814	19.4644	20.3958	19.6906	20.0704	19.7843	19.8236	19.7356	18.7415	18.8089	19.6641	19.9179	21.336	17.967	19.7252	19.4762	20.1752	20.8711
290	isoleucine	26.8241	26.5522	26.901	26.8997	26.914	26.7002	26.7542	26.877	26.9238	23.9649	29.7767	26.1163	26.7351	26.1365	25.9417	27.1595	27.4222	26.6411	27.4159	26.8791	26.7924	26.951	26.8226	26.9032	27.3377	27.3822	27.2117	26.2705	26.4827	26.794	26.4471	27.4752	28.3282	28.3176	26.8094	26.7879	26.8183	26.7037	28.3033	26.8348	26.8449	28.3383	29.7202	26.954	26.2023	26.1619	28.2376
292	lactate	24.522	24.4951	24.2408	25.0538	24.0333	25.0246	25.0485	24.9513	25.5921	21.8981	28.7074	23.2183	24.6917	22.7406	21.7455	25.8346	26.3891	24.8454	26.3149	24.0568	24.9241	22.8308	22.3436	25.323	27.4016	25.3431	24.681	24.4631	25.4176	25.5331	25.2759	25.5007	28.3214	28.5348	24.6052	24.0326	24.8563	24.6579	28.2394	24.8774	24.8723	28.56	28.3915	24.6953	24.8781	24.6947	27.876
293	lactosyl-N-nervonoyl-sphingosine (d18:1/24:1)*	17.0075	16.6624	17.3491	16.9254	16.8794	16.3971	16.4824	16.7991	16.9657	17.2876	17.486	16.3638	16.9216	16.195	16.6375	18.7754	18.802	17.7002	18.4671	17.8509	18.2734	17.3408	16.7318	18.5077	19.116	19.4056	19.2059	17.6895	17.5758	17.4284	17.5428	17.4694	17.73	17.4136	17.4083	18.2503	16.9011	18.6241	18.1597	18.1998	17.7039	17.9314	17.508	19.6378	19.9852	20.0958	18.4323
294	lactosyl-N-palmitoyl-sphingosine (d18:1/16:0)	19.7283	20.0517	18.3479	19.0725	19.747	18.8281	18.811	20.7285	20.9305	18.9769	19.1465	20.7212	20.9348	19.1965	20.0018	21.8083	21.635	21.4195	21.6678	22.2572	22.0094	21.4221	20.4708	23.1116	23.0814	23.4593	23.134	21.7598	21.4624	21.2551	21.3553	21.2797	20.8444	21.0031	21.3627	21.276	21.177	20.7977	20.865	22.347	21.7685	21.0781	20.0351	22.9788	23.0784	23.6165	22.1003
295	leucine	26.6015	26.3559	26.821	26.7032	26.7853	26.7385	27.0345	26.5691	26.8959	25.7385	29.2865	26.4129	26.8879	26.0182	26.3769	27.1088	27.1734	26.8237	27.0936	27.0935	27.0645	26.3578	27.1101	26.6084	26.9701	27.2379	27.0591	26.4312	26.337	26.5525	26.3685	27.356	28.1083	28.2015	26.3982	26.7384	26.6042	26.8413	28.1603	26.572	26.7693	28.2228	29.0578	27.1505	26.4983	26.5373	27.9377
296	leucylglycine	16.2543	16.836	16.6263	15.7848	17.5106	16.5009	16.5314	16.2926	16.4123	17.3055	15.5274	16.9492	16.5998	17.1172	16.4718	16.5614	15.8345	16.5587	15.0609	17.5338	17.7482	17.8571	17.9636	16.5745	16.2977	16.9625	16.8081	16.5322	16.2443	16.5878	15.9482	16.3383	17.3528	17.3422	16.1541	16.5688	16.6124	16.7037	16.8491	16.6525	16.182	17.238	17.1919	17.05	15.3662	16.1926	16.5797
297	lignoceroyl sphingomyelin (d18:1/24:0)	24.0178	24.5628	24.3713	24.535	23.535	23.9078	23.8834	23.655	23.8925	21.5922	23.5868	23.4159	23.7404	22.6497	23.3251	22.4239	22.8842	22.3967	22.8747	22.5726	23.0517	22.6066	21.9372	22.0449	22.4084	22.3304	22.5915	22.6443	22.4571	22.827	22.9302	24.4698	24.0573	24.2245	23.3865	22.1837	22.0455	23.1004	23.8797	23.1396	23.3297	24.0113	23.0224	22.531	23.6033	22.9262	21.9284
298	linoleate (18:2n6)	26.3334	25.861	25.546	24.5743	25.202	24.7132	24.7902	25.4657	25.5481	24.9423	23.9706	25.6225	25.768	25.1989	25.9205	26.4918	26.2074	25.152	24.8185	25.322	25.3312	24.9601	25.1258	25.5643	25.5444	24.6561	24.9525	25.7668	25.9513	25.6157	26.4954	24.8157	25.6308	24.9718	26.4025	26.2805	26.4968	26.0531	24.8536	26.2391	26.5167	25.1126	24.3404	26.7131	26.6825	26.8799	26.6686
299	linolenate [alpha or gamma;(18:3n3 or 6)]	22.6201	22.5802	21.9914	21.4037	22.0613	21.5834	21.6501	22.1286	22.0471	21.5355	20.7016	22.2568	22.4825	22.1456	21.9315	22.6051	22.2152	21.6861	21.0594	21.8378	21.7715	21.6598	21.7272	21.7733	21.2205	21.3258	21.3538	21.9419	22.0554	21.8093	22.3075	21.6783	21.6989	21.3281	22.4451	22.84	23.1243	22.5684	21.1744	22.6285	22.7678	21.1152	21.0965	23.158	23.06	22.9345	22.8618
301	linoleoyl-arachidonoyl-glycerol (18:2/20:4) [2]*	20.3721	18.4577	19.6221	19.5966	17.8123	18.6722	18.7099	20.5811	19.2857	17.0351	21.8495	18.5352	18.4132	17.3172	18.0602	20.3776	21.3635	19.3824	18.6239	19.0927	19.8647	19.7026	18.1126	20.631	21.5159	19.1569	18.4622	20.0282	20.1466	20.3175	19.5074	18.8033	16.6361	17.0589	18.0836	20.7987	21.7394	21.5026	17.465	21.1497	21.173	16.9064	17.6726	18.7432	20.3252	20.1202	18.9043
302	linoleoyl-linoleoyl-glycerol (18:2/18:2) [1]*	16.8991	17.1524	17.5285	17.5244	17.9921	17.628	17.6156	18.1358	18.4499	17.7084	17.2466	17.9053	18.0408	17.4904	17.0572	18.0623	17.9834	16.7936	16.0459	17.4684	17.0946	16.967	16.7836	18.1065	18.648	17.5676	17.138	17.5199	16.8003	18.0021	17.0115	17.1453	15.8096	16.5313	16.7392	18.6374	17.5708	18.155	16.6965	18.4994	17.6853	16.803	17.3064	18.2403	16.9425	18.2916	17.6093
303	lysine	25.2014	24.9653	25.105	25.2608	25.269	25.1814	25.5762	25.4558	25.4984	24.855	28.3449	24.6766	25.3681	24.6457	24.7499	25.8102	25.7642	25.0744	25.1242	25.5262	25.2877	25.0198	24.7927	26.0143	25.8987	25.7765	25.5719	25.1002	25.1794	25.3351	25.2791	26.6425	27.937	27.8875	24.8963	26.0168	25.9685	25.5523	27.8248	25.9973	25.6383	27.7674	28.2357	26.1259	25.0787	25.2001	27.5003
304	malate	27.4965	26.0715	27.2628	28.1866	26.1002	27.0863	27.0525	27.6999	27.6189	24.64	28.5459	25.9364	27.6317	25.3349	25.6657	27.7602	28.1525	28.1852	28.3569	25.8544	26.8164	26.2844	24.9406	27.8756	28.1712	28.4136	27.3262	27.6211	27.6167	28.3306	27.3996	28.5825	28.4106	28.4005	27.7076	26.7848	26.7548	26.8565	28.356	26.8393	27.7469	28.4874	28.3777	27.5613	27.4321	27.321	28.238
305	maleate	18.5646	18.1783	19.171	18.4317	18.889	18.6822	19.172	18.7387	18.7659	18.4524	19.7724	18.5191	18.5164	18.6123	18.1374	18.5131	18.8788	19.0834	19.468	19.0698	19.084	19.4655	19.9102	18.512	18.4467	19.3886	18.9263	18.0873	18.1925	19.1687	18.7847	18.8282	19.6023	18.9052	18.849	18.9055	18.515	18.4548	19.267	18.2303	18.5326	18.5877	19.4487	18.5656	18.4344	18.4881	18.5685
306	mannitol/sorbitol	23.1042	22.465	23.2674	23.5325	22.5979	23.0201	22.9121	22.3199	23.4666	20.6234	26.0348	21.8378	23.3207	20.9718	20.6217	25.8659	25.692	24.1954	25.9315	24.0845	23.7111	23.3173	22.6078	23.8916	24.5464	24.6044	25.6909	24.5116	24.6047	24.3444	24.0461	23.8736	25.3069	25.6871	23.419	21.8948	21.5778	22.0857	25.3659	21.1243	21.557	24.3399	25.5692	23.7661	23.3758	23.433	25.151
307	mannose	22.554	21.6644	22.4118	22.7387	21.7975	22.3487	22.6411	22.2816	22.3591	19.3899	22.5082	21.3643	22.5778	20.5685	20.5942	18.6166	18.0986	17.9032	17.5893	17.9366	18.2618	17.9078	17.3239	18.8152	17.2069	17.7705	17.8885	18.2557	18.1959	16.8964	19.0567	20.4961	19.6761	19.8344	19.7126	21.0896	21.0658	21.2223	20.5986	19.9277	20.143	20.2543	21.5998	20.3575	20.5389	20.1595	20.7635
308	margarate (17:0)	24.6568	24.7959	25.0594	24.2667	24.7085	24.4993	24.6129	24.3283	24.3207	24.9665	23.6562	24.5302	24.4276	24.6252	25.2955	24.5257	24.2743	24.5019	24.1613	25.0007	24.8117	24.7859	25.0654	24.6232	24.3285	24.3849	24.4594	24.5277	24.6148	24.3014	25.3485	24.3575	25.1303	24.317	24.5452	24.6851	24.8236	24.7212	24.0426	24.8499	24.7581	24.2784	23.9624	24.8103	24.6427	24.7867	24.575
309	margaroylcarnitine (C17)*	18.0055	17.8666	18.1873	18.0104	17.994	17.7981	17.9845	17.8421	18.2351	17.2762	17.8526	17.5256	18.7052	17.0844	17.763	17.6162	16.7229	17.2977	17.0183	17.6179	17.3192	16.9399	16.5085	19.0458	19.03	18.1885	17.488	18.3119	17.3284	16.8726	17.0017	17.8513	18.0285	18.4587	17.4101	17.8795	17.4783	17.5952	17.9271	16.7288	17.8238	18.8256	17.9253	17.3985	16.3718	17.315	19.7728
310	mead acid (20:3n9)	22.1805	21.9638	22.4517	21.457	20.7048	21.0193	20.7553	20.5448	21.1906	18.8897	19.4254	21.2739	21.4947	20.6458	23.008	23.2205	22.6645	21.5735	21.6026	21.2884	21.7207	20.4992	19.8645	21.4417	23.0866	19.9215	21.5097	21.6017	22.8638	22.2025	23.6594	20.9539	23.1687	22.4495	22.8076	22.2961	22.759	22.6131	21.8827	22.9664	22.9139	22.3505	20.8008	22.6255	22.5855	22.9023	23.099
311	methionine	26.0737	25.9429	26.2648	26.0533	26.4199	26.2925	26.4498	25.9879	26.2539	26.6305	28.2461	25.8667	26.1414	26.1132	25.7853	26.3066	26.0129	26.2637	26.1563	26.5405	26.4807	26.35	26.7002	26.0061	25.8446	26.4264	26.4993	25.8121	25.9434	25.8445	25.9864	26.7145	27.427	27.3617	25.6714	26.098	26.141	26.0339	27.3312	26.1718	26.2037	27.3469	27.9578	26.3773	25.9351	25.8615	27.0422
312	methionine sulfone	15.6678	16.1874	16.3444	17.7096	17.4244	17.4449	18.6871	18.0002	17.1591	19.1801	20.2246	17.3184	16.8458	18.1232	15.5286	18.1717	18.4244	16.7116	18.1234	17.2484	15.7925	16.2448	15.4255	17.4398	18.6245	18.3869	18.8289	17.138	17.7858	17.9183	16.2275	17.3104	18.8594	19.3491	15.9711	15.8118	15.6343	15.4719	18.3426	15.485	15.4222	19.1784	19.9536	16.2236	15.5607	15.7197	18.9632
313	methionine sulfoxide	18.6917	18.0343	17.0852	18.2882	19.3762	17.1649	17.4252	18.345	18.4264	17.0216	21.2793	17.417	18.2499	16.8987	16.3589	19.0013	18.9419	17.428	18.0558	18.2181	17.6857	17.2439	18.211	18.9026	18.6178	18.8995	18.6871	18.0405	18.1084	18.0839	17.5327	19.2071	19.7697	19.9945	17.742	18.2084	18.0304	17.7073	19.657	17.8164	18.506	19.971	20.5	18.4169	18.1817	17.0444	19.6863
314	methylmalonate (MMA)	20.1263	20.1427	20.5351	20.8154	20.4598	20.221	20.3308	20.8958	21.4701	19.2657	22.8823	18.9627	19.6395	19.6404	19.8322	20.4429	21.6158	21.1436	21.6488	19.6108	20.2884	19.499	19.7661	21.1137	21.5121	21.8895	20.8013	18.7599	19.4572	20.7516	19.7038	21.602	22.287	22.5098	21.9917	19.3267	20.1314	19.7688	22.0761	19.3786	20.3438	22.1496	22.3949	20.2247	19.9643	19.2231	20.8643
315	methylphosphate	23.1	22.5921	22.8388	22.5085	23.3906	22.8833	22.6627	22.1836	22.8137	19.1786	20.4244	22.5436	22.5712	21.6379	23.086	19.7597	19.9703	20.3633	21.3049	18.6849	19.6243	18.8868	18.4099	20.2876	19.3056	19.5867	19.8387	19.9871	19.0952	19.5888	21.0601	20.6234	20.5757	20.7715	21.2641	20.4784	20.2411	21.0435	20.3968	21.2612	19.9484	20.9065	18.4253	20.9852	20.1219	19.4808	20.2168
316	methylsuccinate	19.6181	19.6585	19.4547	19.7657	19.9056	19.6606	19.833	19.6113	20.5585	20.2469	22.6092	19.0902	20.3673	19.3868	19.392	20.1272	19.951	19.2262	19.2604	19.6538	18.9618	19.3356	19.0908	20.664	20.2772	20.1798	19.6915	19.5687	19.1423	20.2369	18.8621	20.3669	21.9014	22.1591	18.712	20.2971	20.1638	19.9881	21.6572	19.4972	19.5314	22.0906	22.6349	20.8495	20.1488	19.6715	22.0097
317	myo-inositol	22.4267	21.5617	22.0178	22.8629	21.5044	22.0228	21.8999	22.0473	21.7662	20.4735	25.1035	21.8603	21.6406	21.1975	22.2294	23.6908	23.26	23.53	24.158	23.6924	23.7064	23.2093	22.0389	24.4504	23.8215	25.0514	25.7672	24.0363	24.505	23.6793	23.3757	22.6039	24.3693	24.5685	22.4714	22.124	21.8174	21.7887	24.4087	22.0638	22.0307	24.619	25.3089	23.3763	22.6513	22.574	24.4989
318	myristate (14:0)	26.3767	26.8952	26.9009	26.5728	26.6106	26.7138	26.8998	25.9488	26.2594	26.9279	25.8614	26.1278	26.5026	26.3175	26.6077	26.1497	25.9703	26.3423	25.8489	26.4721	26.4988	26.6065	27.1927	25.9084	25.2191	26.1858	25.9858	26.0753	26.1465	26.0753	26.9527	26.7661	27.1043	26.5634	26.3786	26.2147	26.2629	26.3559	26.3262	26.3489	26.1984	26.046	26.051	26.4585	26.3599	26.234	25.7282
319	myristoyl dihydrosphingomyelin (d18:0/14:0)*	19.0105	18.6958	18.0793	17.3871	18.5565	17.6779	17.6355	19.7917	19.1413	17.0672	17.1958	19.4453	19.2981	18.4312	18.0226	19.6185	19.6861	16.9044	17.3285	18.1245	17.7895	17.4777	16.2217	19.0797	19.7172	17.8623	17.2138	18.6443	18.0217	17.794	17.5795	17.3812	16.7005	16.6058	18.8248	19.7162	19.5994	21.2856	16.5543	19.8251	20.2752	16.7181	16.821	19.6151	20.2735	19.7791	16.9729
320	N-acetyl-aspartyl-glutamate (NAAG)	15.2368	14.9432	15.5726	15.1328	15.1604	14.6774	14.7589	15.0699	15.1906	15.5666	15.6848	14.6588	15.1232	14.4936	14.9158	20.6208	19.4159	17.4278	20.0332	19.2678	18.318	19.1874	18.366	19.0857	18.5266	19.2649	18.7179	18.7581	18.9993	18.1713	19.1172	21.1333	19.9892	20.2566	19.5868	20.3703	20.3935	19.0316	20.3427	19.8028	18.1075	19.7621	19.0062	19.2511	17.6599	19.4347	17.6722
321	N-acetyl-beta-alanine	19.3465	19.3872	19.5378	19.6471	19.4014	19.4501	19.4484	19.3301	19.4884	19.0851	19.3939	19.2187	19.1151	19.1198	19.3991	18.8447	19.4921	19.5152	18.8366	19.0735	19.58	19.4561	19.5066	19.4767	18.912	19.3583	19.5199	19.3178	19.1556	19.6646	19.4944	19.3347	19.8072	19.9641	18.9821	18.9778	18.9937	18.7431	19.8803	18.7021	18.3957	19.6377	19.5555	19.4067	18.7882	18.9697	19.3614
322	N-acetyl-glucosamine 1-phosphate	17.5987	17.7468	17.8396	18.0554	17.7632	17.5789	17.6131	17.6044	18.2225	17.6844	17.9446	17.3913	17.9512	17.4194	17.3703	18.4216	17.8749	18.3301	17.8508	17.5244	18.2531	18.0007	19.5345	17.298	15.5894	17.2285	17.6915	17.4483	17.3602	18.2918	19.5811	21.6655	20.5521	20.6589	20.093	21.264	20.7616	21.1976	20.5584	19.7274	19.4505	20.2195	19.7777	20.6861	20.3367	19.0308	19.398
323	N-acetylalanine	19.7847	19.6798	19.8837	20.4662	19.6949	19.3464	19.7385	19.708	20.2296	19.0349	19.7186	18.8714	20.3909	19.1521	19.3629	21.0195	20.7112	20.1744	20.7088	19.5871	20.135	18.9093	18.8922	20.8303	20.6908	20.8239	20.7538	20.4847	20.7319	20.8171	20.2717	20.9938	21.1408	21.2269	20.1677	19.8089	20.0867	19.8197	21.3806	19.7812	20.4481	21.2738	19.5898	20.7998	20.3696	20.421	21.227
325	N-acetylaspartate (NAA)	19.5379	18.8007	19.4801	19.8299	20.7391	19.2971	18.7314	18.6823	20.785	17.4842	21.6745	18.7461	19.7547	18.2175	18.0444	25.1994	24.4875	22.7805	24.8136	23.551	22.8031	22.9472	22.42	24.3163	23.4596	23.7462	22.7735	24.0273	24.5186	23.7589	24.2631	25.7238	25.4279	25.543	24.1971	24.6287	24.4527	22.6273	26.4143	24.3294	22.9547	25.4103	24.8904	25.6001	23.3638	24.811	26.6526
327	N-acetylglucosamine 6-phosphate	15.9528	16.0804	16.3257	16.1581	16.421	15.9618	16.0346	16.1944	16.185	15.5526	15.9381	15.7502	15.9217	15.8262	15.6716	20.4373	20.3305	20.0683	20.5008	19.1746	20.7848	18.7904	19.2654	18.8161	17.5178	18.6893	16.9306	19.7776	19.5796	20.7108	21.4476	23.3158	22.9699	23.0695	21.8309	21.3079	21.0382	21.3729	22.7465	20.7907	20.2365	21.7242	21.6127	21.7339	21.4526	20.6267	20.9165
328	N-acetylglucosamine/N-acetylgalactosamine	22.6812	22.861	22.0816	23.0553	22.9928	23.1654	23.1055	21.9552	22.3343	19.9053	21.0918	21.4643	22.0093	21.1903	22.8427	20.9429	20.5707	21.6349	22.0264	19.98	21.754	20.1844	21.0742	21.4426	19.9932	21.1317	21.4	21.9118	21.951	21.8738	22.5745	23.3345	22.4672	19.7814	22.2323	22.6823	22.9622	23.0211	22.1412	22.054	21.6787	21.908	21.326	22.7812	22.2945	21.2596	22.1154
329	N-acetylglucosaminylasparagine	17.4161	16.9469	18.052	18.3633	17.1429	17.6044	17.7485	16.8617	18.3061	15.4578	18.5149	15.3536	17.1151	16.1568	16.2323	18.3269	17.8437	16.9684	18.5023	17.4995	17.3586	17.1582	16.8458	16.9725	17.8693	18.1053	18.3044	17.7866	18.2168	17.57	17.1687	17.6242	18.1705	18.5821	16.3167	16.157	15.6098	15.4494	18.2143	15.6282	15.5648	17.9564	17.1882	16.9468	15.9366	17.4599	17.8971
330	N-acetylglutamate	18.5147	16.4159	18.3937	19.1201	20.6506	17.8432	18.191	19.4037	18.8817	17.4172	17.4832	17.6879	18.7108	17.5369	18.2262	20.3336	19.202	18.6525	19.5909	19.034	18.7184	17.6128	16.8431	19.2674	19.3073	18.8492	19.3754	19.4717	19.635	19.2511	19.0597	18.8503	18.4851	18.9056	18.496	18.6025	18.6576	18.1042	19.0334	18.3755	18.0902	17.7265	16.9318	18.8413	18.2106	19.2416	18.7511
331	N-acetylglutamine	19.3119	18.5974	19.5528	19.5435	18.0201	17.9334	17.9877	20.1547	19.9501	17.0115	20.5377	17.3867	19.3554	17.4514	15.9071	20.3683	19.735	19.1544	19.5628	18.3646	17.9474	17.2581	17.2084	20.3003	20.465	20.1228	20.0195	19.7385	20.0225	19.9902	18.4485	18.4927	19.7476	20.0584	18.8885	19.0747	19.1424	17.9752	19.269	18.2799	19.4744	18.9158	19.0944	20.5877	18.9318	20.3204	22.3754
335	N-acetylmethionine	20.3693	20.4494	20.6331	20.6718	21.3512	20.3689	20.7845	20.8983	21.5489	19.2377	19.7	20.3687	21.5133	19.7597	20.4934	21.8439	21.1882	20.4651	20.565	21.5246	21.4673	20.5089	20.5034	21.2723	21.2191	21.1547	21.6383	21.2867	21.5172	21.4374	21.2331	21.3034	22.2391	22.0551	19.8293	20.8382	20.7854	21.1105	22.2854	21.002	21.7995	22.1008	19.9436	21.8577	21.2249	21.1752	22.0667
336	N-acetylneuraminate	21.7204	21.6406	21.7117	21.5035	21.2856	21.2184	21.3027	21.394	21.9357	19.6027	21.4027	21.3354	22.0323	20.9337	21.1062	21.721	21.303	21.561	21.5833	21.1783	21.1328	20.3662	20.8547	21.525	21.0713	21.263	21.4259	21.5653	21.4368	21.6249	21.6813	22.3529	21.9627	22.0314	21.2694	21.7521	21.863	21.2932	21.7855	21.6364	21.3818	21.6281	21.4219	22.4932	21.7537	21.9088	21.7429
338	N-acetylputrescine	19.1575	19.4734	19.2026	19.1253	19.5747	18.7788	18.8005	18.3347	19.2179	17.7825	18.5615	18.9467	19.5851	18.1209	18.6772	17.5731	17.3853	18.5305	18.8675	19.5238	18.6074	18.4283	17.7633	18.5573	19.3467	20.152	21.7187	17.5408	17.9979	17.649	16.835	15.589	14.5566	14.9142	16.4159	16.529	16.7623	16.9588	15.3018	16.8238	17.1991	15.3996	15.0057	16.8758	17.0964	17.5753	16.0361
339	N-acetylserine	21.0964	19.8861	21.0981	21.7713	20.2342	20.9617	20.8721	20.9511	21.1416	19.1763	20.0421	19.872	21.1621	19.8818	18.9718	22.4039	21.9584	21.7591	22.671	21.4873	21.3214	20.2438	20.2258	22.2774	21.923	22.3725	22.731	22.0748	22.4317	22.2734	21.5225	22.558	22.3893	22.5258	21.5472	21.0281	21.2714	20.6443	22.7983	20.7044	20.973	22.2802	20.4575	22.1732	21.3583	21.8869	22.0035
340	N-acetyltaurine	17.7714	17.3027	17.662	18.2318	17.5906	17.4069	17.4607	18.6828	19.0706	16.4628	20.7769	17.574	18.829	16.5439	17.0617	21.2976	20.9127	20.1286	20.5986	21.2431	20.8733	20.1885	18.7846	21.3613	20.5065	21.7953	22.1974	21.4061	21.6712	20.7718	19.6804	19.8787	20.0605	20.2014	20.2106	19.6908	19.5534	18.4789	19.8559	19.1263	19.9748	20.3866	20.6974	20.6913	19.6232	21.3504	21.7627
341	N-acetylthreonine	19.6156	18.628	19.5651	20.4541	18.278	19.2075	19.3455	19.28	19.9338	16.6923	20.5069	18.2905	19.9011	17.0347	17.8141	20.5917	20.0086	19.7404	20.6432	19.6352	19.228	18.6469	17.1189	20.4752	20.1623	20.2993	21.0453	20.4264	20.6749	20.3703	19.7502	20.3527	21.1477	21.2577	19.7986	19.3495	19.5391	18.5773	21.0307	18.6696	19.4013	20.8437	20.1119	20.4486	19.4284	20.6343	21.5358
342	N-acetylvaline	15.9332	15.9457	15.8345	15.6232	15.7791	15.5854	15.4363	16.7127	16.2126	15.516	17.2041	16.2722	16.0997	16.2428	15.8107	16.7567	16.5519	15.9783	16.0947	16.2534	16.0725	16.2524	16.2758	16.8161	16.6963	16.7289	16.3902	16.3941	16.4042	16.3643	15.3462	16.4411	16.5246	16.2464	15.7135	15.7422	15.2656	15.5535	16.7247	15.3984	16.0001	16.6857	16.2015	16.3753	15.6964	16.0463	17.6327
343	N-arachidoyl-sphingosine (d18:1/20:0)*	24.3615	24.3539	23.6647	23.4432	23.8199	23.9631	23.9838	24.5555	24.2675	23.2146	23.6613	25.4217	24.7157	24.7664	24.4582	24.3655	24.4392	24.4277	24.491	24.042	24.5138	23.5835	23.964	24.3515	24.1431	24.2829	24.5051	24.8412	24.6289	24.725	25.2031	23.9384	23.2522	23.2304	23.9904	24.4043	24.3821	24.6445	23.6862	24.2837	24.3605	23.795	23.6863	25.1673	25.2834	24.7072	24.3126
344	N-behenoyl-sphingadienine (d18:2/22:0)*	22.1015	21.7693	20.9865	20.884	20.8187	21.1697	21.2436	21.9227	21.4968	19.5719	20.1129	22.3907	21.9285	21.4949	20.8612	21.9367	21.7129	21.2659	21.6803	20.9759	21.3675	20.5908	20.0929	21.0656	21.5023	20.9857	20.9915	21.6747	21.4777	21.596	22.0844	20.853	20.5063	20.4443	21.0621	21.1989	21.2355	21.8121	21.0813	21.5557	21.4928	20.5821	20.1525	21.7514	22.7232	21.6381	21.0979
346	N-formylmethionine	17.9663	17.5261	18.2028	18.3745	16.9907	16.663	16.4026	17.1891	17.9082	16.07	17.1719	16.7785	18.0265	15.9679	17.3845	18.3019	18.5319	18.5713	18.9385	16.6535	17.0028	16.241	16.4925	18.1588	18.4711	18.2062	18.6008	18.199	18.2404	19.066	18.1092	18.6036	17.3407	17.4139	17.7995	16.479	16.5229	17.4424	17.4832	17.4439	17.6441	17.517	16.2751	17.9109	17.8089	17.4996	17.8571
348	N-monomethylarginine	15.9288	16.6875	16.5345	16.5029	17.1451	16.6323	16.4244	16.6272	18.0659	16.7223	17.408	16.4549	17.2353	16.5603	16.8996	18.9924	18.7182	17.8362	17.9717	18.5495	17.8784	18.1541	18.1311	18.4847	18.2166	18.2562	18.4566	17.9345	18.6904	18.181	17.5447	19.4551	20.6349	20.5075	16.5745	18.6021	19.017	18.4968	20.4993	18.6671	18.9483	20.7785	18.1828	18.6862	18.3442	17.9468	19.8589
349	N-palmitoyl-heptadecasphingosine (d17:1/16:0)*	22.3961	22.4161	21.8807	21.6835	21.3485	21.5539	21.7317	22.8483	22.0326	20.4267	20.507	22.6368	22.2294	21.8516	21.8695	22.6799	22.4496	22.0898	22.2392	21.5177	21.7568	21.5398	20.6672	22.064	22.0371	21.7128	21.3077	22.0995	21.6987	22.0736	22.331	21.8206	21.452	21.4285	22.5236	22.457	22.4979	22.823	21.6127	22.8344	22.8067	21.4049	20.9703	22.8339	23.465	23.0427	22.1196
350	N-palmitoyl-sphingadienine (d18:2/16:0)*	21.819	21.8887	22.5843	22.3534	21.6155	22.3188	22.4138	22.2597	21.1583	21.2024	20.6682	22.3382	21.4718	22.4625	22.2779	23.0883	21.8565	22.6401	22.2857	22.2001	22.7196	22.2146	21.245	22.0867	22.3524	21.8313	21.6653	22.022	22.2502	21.7221	22.7688	22.2687	21.8864	21.9521	22.6961	22.1598	22.2104	23.084	21.5594	23.2359	22.3061	20.9583	21.4674	22.5004	22.8226	23.3367	21.4961
351	N-palmitoyl-sphinganine (d18:0/16:0)	23.9309	24.1832	22.7308	22.619	23.8348	22.3666	22.524	24.017	24.1976	21.835	23.6042	24.3481	24.0118	23.3642	24.2221	25.4169	25.3198	22.4189	22.0552	24.1203	23.1396	22.5797	20.737	25.6593	25.1823	24.4946	23.7305	23.9177	23.6756	23.2271	23.3592	23.0713	22.9117	23.0693	23.77	25.368	25.3798	26.3308	22.7122	25.7567	25.059	22.7604	22.7314	25.6154	25.8022	24.4346	22.7634
352	N-palmitoyl-sphingosine (d18:1/16:0)	26.8509	27.2145	26.6857	26.5244	26.2645	26.7432	26.8026	27.2144	27.0597	25.521	26.3197	27.0822	26.708	26.5413	27.3046	26.6101	26.5037	26.4938	26.5091	26.2989	26.5855	26.0635	25.5433	26.4781	26.3475	26.473	26.3599	26.5057	26.2408	26.4148	26.8609	26.9584	26.2691	26.288	26.9648	26.8732	26.8837	27.1401	26.3635	27.4142	27.1583	26.4326	26.3992	27.2841	27.3386	27.3759	26.4849
353	N-stearoyl-sphinganine (d18:0/18:0)*	20.9749	21.6859	19.3419	18.9374	20.9866	20.0633	19.9851	21.4484	21.7315	18.6791	21.4921	21.9675	21.5098	21.3159	21.4666	23.7745	23.643	20.1269	19.2926	21.7112	21.2645	20.0171	19.6608	23.8031	23.7932	22.3001	21.7354	22.3689	22.1919	20.8516	21.4287	20.4046	20.5497	20.6768	21.2867	23.5269	23.6579	24.758	19.6486	23.3686	22.5069	20.9238	20.5563	24.1013	23.73	22.4895	20.8261
354	N-stearoyl-sphingosine (d18:1/18:0)*	24.2279	24.6397	23.6102	23.3017	23.5102	23.2552	23.5304	25.0046	24.5848	23.299	23.9	24.9757	24.6079	24.4383	24.5258	24.8912	24.836	24.7904	24.4625	24.8645	25.1386	24.3808	24.4249	25.1091	24.9758	24.6055	24.4971	25.119	24.7468	24.7804	25.3499	24.5976	23.8501	23.8193	24.7595	25.5123	25.3833	25.4513	24.0188	25.2761	25.1322	24.6721	24.5461	25.6409	25.571	25.4887	24.7656
355	N-trimethyl 5-aminovalerate	17.109	16.8493	17.6091	17.9958	17.1021	17.3965	17.5544	17.1756	17.2052	17.7548	18.1948	16.9522	16.748	17.1702	16.8811	17.3665	17.0554	18.16	18.4554	17.8319	17.955	18.3558	18.8275	16.5089	16.9645	18.5628	18.16	17.9187	17.8319	17.4893	17.5713	17.5623	18.6672	18.7139	17.9233	17.2561	17.3033	16.984	18.2588	17.3229	17.8603	18.9529	18.3991	17.8801	16.9551	18.5018	18.6776
356	N1-methyladenosine	20.0834	18.7066	18.8728	19.459	18.1693	18.5814	18.5028	19.6534	20.79	17.5119	19.1202	18.9106	21.0041	18.6982	19.0131	20.1654	19.9172	18.3102	21.0327	17.0669	17.8859	16.7767	17.5688	16.9826	16.0653	17.1948	17.9518	17.5893	17.8652	19.8671	20.3696	18.1537	18.2662	17.3701	20.8504	18.5604	17.8073	18.4078	17.92	19.2047	19.1552	18.088	16.9764	18.172	20.1441	20.8143	17.8365
357	N2,N2-dimethylguanosine	17.9471	17.056	16.5797	17.6362	17.4244	17.0647	17.4177	17.5959	18.2593	16.5283	16.9765	16.7006	18.6831	16.4738	17.2915	18.8665	19.1882	16.3335	19.4061	17.2178	17.4977	15.8891	15.9596	17.7586	18.0225	16.6429	15.9154	17.6135	17.708	18.9826	18.6314	15.9517	15.9377	15.5299	19.7088	17.4302	17.6701	17.5417	15.447	17.7216	17.7313	15.6618	14.878	17.8615	18.9276	19.6474	15.0252
358	N6,N6,N6-trimethyllysine	18.9904	18.361	18.8785	19.4827	19.3762	18.7765	18.9232	19.443	19.7839	17.8804	21.6587	18.1777	19.203	17.5275	18.7984	20.1483	19.8863	18.1903	19.3008	18.5037	17.9722	17.0874	16.9614	19.8677	20.3866	19.8788	19.9062	18.8822	18.9848	18.874	18.6183	20.5117	21.9013	21.9372	18.6452	19.5728	19.5358	18.9269	21.8148	19.48	19.3851	21.9488	21.9069	19.7701	18.4501	19.2822	21.5027
359	N6-carbamoylthreonyladenosine	18.1016	17.2725	17.0687	16.0088	17.2798	15.7276	16.0426	17.2963	18.6177	15.367	16.3229	17.0474	18.9822	16.4437	17.4064	16.9704	16.6397	16.2266	18.1052	15.9509	16.7752	16.0651	16.3951	16.4878	15.384	16.4377	16.1374	16.6581	16.4489	16.8033	17.88	16.4489	15.7325	15.6423	18.5189	16.6934	17.0746	16.8759	16.2673	16.9099	17.083	15.8825	15.812	16.9103	17.8434	17.5729	15.4158
361	nicotinamide	26.5516	26.0621	26.555	26.7179	26.3499	26.3532	26.4692	25.901	26.886	24.4824	26.7673	25.6181	26.4738	25.3101	25.6949	26.317	25.963	26.0632	26.5356	25.5517	25.7547	24.7397	25.0479	25.9538	25.473	25.9286	26.3251	25.8366	25.7462	26.0487	26.0185	27.0778	26.6175	26.8771	26.3958	26.2615	26.2227	25.9477	26.6045	25.927	25.8586	26.7781	26.3965	26.5922	25.9213	26.3741	26.1217
362	nicotinamide adenine dinucleotide (NAD+)	16.7895	16.3018	16.714	16.7196	16.5351	16.472	16.3997	16.6635	16.9789	14.7041	15.1649	15.576	16.4119	15.6172	14.6969	17.5062	17.0622	15.9042	16.7036	17.0537	16.1163	16.2802	15.9531	17.4447	16.9887	17.5054	17.4792	16.6141	16.5803	16.4859	16.5908	16.3216	15.959	16.1206	17.0275	15.9972	15.6399	15.5528	15.9928	16.2069	16.2057	16.2388	14.8434	16.3639	16.3042	16.6166	15.1037
363	nicotinate	19.4668	20.7555	20.3325	20.5883	20.181	20.0529	20.7647	20.0396	20.3299	19.1191	20.2808	19.527	20.4745	19.6913	20.4652	19.9296	19.5704	19.637	20.5102	19.9438	20.7909	19.3635	20.3524	19.6933	19.3372	19.7723	20.7826	19.0161	20.5022	19.4814	20.4405	19.6914	19.9202	19.4627	20.4785	19.7739	20.251	19.9422	20.1401	20.1804	20.2761	19.2208	19.7771	20.393	20.236	19.3986	19.8397
364	nicotinate adenine dinucleotide (NAAD+)	16.6639	16.4184	16.919	16.5442	16.4612	16.8185	16.2731	17.0104	16.6488	16.731	17.5672	16.0589	16.1224	16.6922	16.3732	18.8957	18.7679	16.2106	16.6163	18.6358	17.8207	17.0745	17.1477	17.1649	18.7782	19.0052	18.9861	18.5149	19.0196	18.7629	16.9302	18.48	18.1548	18.9496	17.6193	16.0072	15.7089	15.6336	17.1405	18.2799	18.2853	17.9536	16.6694	19.3205	17.3595	19.729	16.3313
365	nicotinate ribonucleoside	22.4065	21.2454	17.4672	20.0745	21.662	21.1448	20.8742	21.924	20.9368	21.7431	20.2547	23.4693	21.0731	22.6107	22.0914	18.886	19.1218	17.0776	17.8873	21.1857	21.1347	22.1778	20.6315	19.1154	17.4621	18.9356	19.4461	19.6641	17.906	17.9108	18.3353	20.3267	19.2028	19.0969	19.9022	21.0669	21.4343	22.7044	19.3238	21.6837	20.1321	19.0243	19.4709	20.714	20.6694	20.1983	19.0187
366	nisinate (24:6n3)	21.1676	20.2599	20.2862	19.6882	19.7112	19.2716	18.6422	19.6104	20.268	18.2121	17.864	19.9706	20.2688	18.5907	21.7068	21.2708	21.6865	20.8545	21.1109	18.2946	19.8849	17.5838	18.371	20.591	21.7157	19.4292	20.0105	20.7468	21.4556	22.1237	22.7868	18.5628	21.6776	20.5991	21.7596	20.8441	21.2551	20.8713	20.2946	21.0309	21.6282	20.9454	18.4875	20.9385	21.4632	20.7916	21.8271
367	nonadecanoate (19:0)	21.9072	22.1542	22.3611	21.7203	21.9842	22.102	22.0395	21.4334	21.5153	22.1804	21.0118	21.6792	21.8518	21.6356	22.4439	21.5994	21.3105	22.0546	21.4185	22.2644	22.1132	21.8982	22.6385	21.8954	21.8483	21.7094	21.6941	21.6173	21.803	21.7922	22.1676	21.7071	22.5208	21.733	21.6431	21.9316	22.1897	21.9179	21.6841	22.1161	22.04	21.7781	21.2854	22.2099	21.8287	21.7719	21.6291
369	oleate/vaccenate (18:1)	29.294	29.4139	29.6646	29.1737	28.2354	28.5693	28.4165	27.87	28.9683	27.5063	27.452	28.5404	29.0492	27.8304	29.8267	28.993	29.0228	27.845	28.1779	27.8231	28.0037	27.3471	27.7854	28.0315	28.4364	27.3124	27.7752	28.3791	28.6802	28.6887	29.9255	28.4545	30.205	29.4356	29.2326	28.7149	29.0129	28.5982	29.1737	28.7373	28.9188	29.3249	27.8137	29.1012	29.2095	29.068	29.0343
370	oleoyl-arachidonoyl-glycerol (18:1/20:4) [2]*	23.202	22.5456	22.0103	22.1055	22.4163	22.3055	22.1818	23.2645	22.745	21.4124	20.2239	22.5199	22.1053	21.8471	22.8239	23.0966	23.2859	23.1595	23.0151	22.0579	22.6957	22.1821	21.8183	23.2874	23.1635	22.4335	22.4574	22.725	22.5538	23.0832	22.9045	22.2914	21.6256	22.047	23.0453	23.6434	23.4994	23.4402	21.9679	24.184	23.469	22.0962	20.6017	22.9729	23.3867	23.1341	22.0249
371	oleoyl-linoleoyl-glycerol (18:1/18:2) [1]	20.1092	19.3914	18.7637	18.2882	19.6152	18.3483	18.3099	20.2817	20.3999	18.7242	18.8243	19.9774	20.1109	19.3792	19.5832	20.0772	20.4254	19.3216	19.1853	18.4411	18.9309	18.1249	17.8924	18.9868	20.1107	18.2203	18.8487	19.6198	19.3238	19.9264	19.7036	17.817	17.5143	17.733	19.7282	20.1072	20.0322	19.9365	18.2773	20.4699	19.9847	18.1484	18.5034	20.299	18.3452	20.3001	19.6365
372	oleoyl-linoleoyl-glycerol (18:1/18:2) [2]	23.2676	22.9321	21.7747	21.5438	22.4489	21.6489	21.9152	23.4576	23.3157	21.4473	20.2363	23.1169	22.8438	22.4641	22.2412	23.0661	22.9855	22.678	22.4426	22.1183	22.3988	21.5736	21.5605	22.9095	23.2971	21.6937	21.839	22.6768	22.3685	22.9359	22.2195	21.3592	20.7325	21.182	22.4781	23.1637	23.0556	23.0691	21.1905	23.2711	22.694	20.9763	20.1438	23.3121	22.9607	23.0414	22.386
373	oleoyl-oleoyl-glycerol (18:1/18:1) [1]*	20.059	20.4807	20.3106	21.0654	19.7916	19.9961	19.6021	20.2023	21.2683	19.3544	21.02	19.2357	20.926	19.6667	20.5818	18.5662	19.6629	18.8045	19.8663	17.0263	17.3344	16.8477	16.8588	18.9346	19.5312	18.6264	18.5117	18.7512	18.5936	19.9616	18.8932	19.2712	19.474	19.8983	18.8315	18.7441	18.5335	18.4736	19.6893	18.6914	18.3403	19.8268	19.1532	18.8449	19.1861	18.5088	19.1123
374	oleoyl-oleoyl-glycerol (18:1/18:1) [2]*	23.7968	24.135	23.9478	24.3777	23.6129	24.0814	23.7957	22.3757	24.5258	22.056	21.943	23.379	23.9217	22.5587	23.7978	22.9496	23.172	22.0476	23.4007	21.4852	21.4681	20.7816	20.9362	21.9627	23.0816	22.1001	22.109	22.5478	22.0755	23.3533	22.8025	23.4494	23.1879	23.6543	22.666	22.8964	22.7503	22.5964	22.974	22.5816	22.6045	23.0628	20.5198	22.8342	23.0572	22.455	21.2287
375	oleoylcholine	18.2415	17.8545	18.5444	19.0813	17.9555	17.9586	17.5515	18.2139	18.4458	17.4411	18.4167	17.8912	17.8513	17.31	18.3344	18.8329	17.6919	16.9492	17.0201	17.7567	17.3681	17.4182	16.3568	18.5362	18.0406	17.7154	17.375	18.2322	17.8818	16.9978	16.7097	16.7614	17.5585	17.8638	16.2503	16.1646	15.8612	15.9213	16.9457	16.1833	16.4141	16.8941	16.9153	17.2553	16.3617	18.2184	18.1961
376	ophthalmate	18.3602	16.928	19.7021	21.1062	17.0716	18.5053	18.5449	17.1002	17.629	16.4765	17.0089	16.0432	18.583	16.5513	17.3355	17.0773	17.0871	16.8603	18.1009	16.5506	16.7235	16.3281	15.7404	16.1805	16.8484	17.7036	18.0706	16.2117	16.6123	17.0798	16.4774	18.8201	19.3326	19.5608	17.4234	16.4481	16.1764	15.731	18.4165	15.6713	15.6744	18.0057	18.8467	16.0313	15.6334	15.0104	16.179
377	orotate	23.8062	23.8099	24.312	25.9999	24.3279	22.8408	22.7419	25.0039	25.5199	22.3585	26.3864	24.722	24.3194	22.1613	24.1012	28.6481	28.4013	24.3903	17.2128	23.4798	23.289	23.1594	22.801	26.111	28.9861	26.8833	27.9537	23.1944	23.5901	25.3976	18.7618	25.9634	27.8856	28.1445	21.9284	23.7142	23.485	25.3776	27.2433	25.7224	26.7097	27.6848	23.7632	23.6419	26.2361	24.8077	21.5559
378	orotidine	19.1152	16.2271	19.7876	20.7379	16.9777	18.4612	18.2731	18.5641	18.9309	15.9582	18.9435	17.9895	19.0649	17.0357	17.0622	21.3478	20.9075	20.9805	21.8832	19.4061	19.6277	19.3885	19.0932	20.6481	20.5058	20.4157	20.8492	20.2519	20.6477	21.1564	20.2102	20.7646	22.1064	22.2541	20.6355	18.6394	18.5149	17.0919	21.3978	18.9	19.0855	20.6178	19.3612	20.7053	20.3358	21.0115	21.0308
379	p-cresol sulfate	14.7411	14.6417	16.072	16.7196	14.6159	15.7124	14.6903	15.3026	15.4291	14.6232	22.4091	14.6314	14.5854	14.6177	14.6223	16.129	16.1314	15.8924	16.7468	15.5376	15.5449	15.5257	15.2706	16.0362	16.1792	16.1125	16.1699	15.7838	15.7854	16.3196	15.6218	15.8934	19.735	19.8243	15.581	15.8134	15.6937	15.3711	19.8454	15.3094	15.4207	19.926	22.1157	15.827	15.3235	15.2892	19.8763
380	palmitoleate (16:1n7)	26.2679	26.1728	26.2218	25.8527	25.5196	25.504	25.5578	25.5431	25.4844	24.908	24.1963	25.6183	25.8301	25.2703	26.1986	26.3933	26.2529	25.091	25.0528	25.5508	25.6465	25.2357	25.1402	25.5461	25.0189	24.7127	25.0289	25.9788	25.9169	25.6786	26.6819	25.8784	26.4592	25.9359	26.6102	26.3436	26.5722	26.1792	25.8228	26.3435	26.4927	25.4812	25.0282	26.4507	26.6664	26.7828	25.9967
381	palmitoleoyl-oleoyl-glycerol (16:1/18:1) [2]*	20.6055	21.4367	20.7101	21.1923	20.5395	21.027	20.9543	20.3295	21.538	18.6766	20.8418	20.7099	21.3102	19.8079	19.6986	19.995	21.2246	19.6947	20.4851	18.4276	19.5575	18.2886	18.6916	20.3371	19.9239	18.7176	18.6751	19.7816	19.6044	20.458	20.1475	20.3664	20.4502	20.4455	20.6496	20.329	20.1404	20.1749	20.5838	20.139	20.3144	19.6309	19.8485	20.0586	20.9252	19.933	18.6871
382	palmitoyl dihydrosphingomyelin (d18:0/16:0)*	25.0962	25.1982	24.4365	24.3874	25.2035	23.4511	23.137	25.7763	25.1702	22.1031	24.3969	25.3737	25.1943	24.513	25.0806	25.4019	25.0067	23.4346	23.033	24.2593	24.0279	23.1391	21.8504	25.5056	25.3666	24.2123	23.4314	24.2048	24.0615	23.9914	23.4264	23.8704	23.4347	23.6794	24.8592	25.882	25.7924	26.9675	23.4082	26.1609	26.1818	23.2867	23.6097	25.5009	25.6944	25.5403	23.3887
383	palmitoyl sphingomyelin (d18:1/16:0)	27.4219	27.5597	28.0298	27.7227	27.7064	27.9354	27.8524	27.8362	27.6571	26.7017	27.2766	27.6577	27.6059	27.6004	27.6426	26.429	26.2743	27.1886	26.6602	27.4922	27.4276	27.4238	26.5591	27.0572	26.5156	27.3487	27.2259	26.7816	26.6577	26.6548	26.5974	27.6343	26.6499	26.9562	27.4517	26.955	26.8455	27.2813	26.6699	27.5763	27.2913	26.9399	26.9802	27.1679	27.0183	27.5019	26.3039
384	palmitoyl-arachidonoyl-glycerol (16:0/20:4) [2]*	21.2963	20.3602	19.3976	19.6227	20.108	19.9738	20.0884	21.1041	20.7389	19.1438	19.2015	20.6365	20.2735	19.8428	20.5858	21.4375	21.528	20.9704	21.2815	20.6427	20.6409	20.8673	19.923	21.264	21.543	20.4028	20.9482	21.3484	20.9239	21.4166	21.1874	20.1313	19.5346	19.9874	21.1919	21.6464	21.4954	21.5796	19.6207	22.0528	21.544	20.0559	18.467	20.7558	21.6076	21.3662	19.7267
385	palmitoyl-docosahexaenoyl-glycerol (16:0/22:6) [1]*	19.3296	18.9587	18.5703	18.4545	18.7586	18.9615	18.8128	18.1829	19.5022	17.8162	17.5464	18.3223	20.0206	18.2039	19.5964	19.3953	20.4294	19.4232	19.4978	19.0468	19.3849	18.6007	18.4926	19.7143	19.8842	18.7465	18.2279	19.9655	19.7783	20.6973	20.7726	19.8358	18.3848	18.9226	19.6623	20.4373	20.8885	20.4837	18.294	21.3789	20.7842	19.4187	19.2404	20.0403	20.1713	19.5659	19.0339
386	palmitoyl-docosahexaenoyl-glycerol (16:0/22:6) [2]*	19.8025	19.8182	19.4644	18.7987	19.0599	19.5473	19.5503	18.602	19.2008	19.4345	19.0151	18.955	19.6513	19.1238	18.8819	20.1368	20.4322	19.8818	19.963	19.1041	19.6251	18.5697	19.1158	19.3263	19.0296	18.8618	18.3211	19.8652	19.2944	20.3045	20.5125	20.414	18.6858	19.1614	19.594	20.6139	20.6559	20.8271	18.9984	21.2455	20.4215	19.404	19.4532	20.3378	20.5747	19.3444	18.6067
387	palmitoyl-linoleoyl-glycerol (16:0/18:2) [2]*	21.6725	21.5577	20.6358	20.1632	20.8875	20.2136	17.4276	21.5772	21.8976	19.3907	18.9038	21.264	21.3849	20.4882	20.5645	21.8176	21.7959	21.1493	21.2713	20.2246	20.4731	19.7966	20.1142	21.2824	21.4084	19.9845	20.5063	21.8992	20.9749	21.5852	21.2799	20.7599	19.6895	20.4959	21.0029	21.5997	21.6583	21.6413	19.2122	22.0002	21.4507	19.634	19.8492	21.7349	21.82	21.295	20.7041
388	palmitoyl-oleoyl-glycerol (16:0/18:1) [2]*	21.8917	22.6775	22.2787	22.716	22.1082	22.5975	22.1842	21.2903	22.5563	19.9635	20.2657	21.403	22.4352	20.8517	21.7715	21.7584	21.9825	21.2103	22.1761	19.7486	20.5388	18.2247	19.5634	21.0227	20.9672	20.4672	20.3205	21.5562	21.3186	22.0863	22.1897	22.9266	22.3333	22.5207	21.3333	21.6168	21.2483	21.2516	21.7925	21.6289	21.2795	21.6415	19.5824	21.2084	21.6714	20.553	20.6697
389	palmitoylcarnitine (C16)	18.7081	18.0385	18.6808	19.338	17.8467	18.2453	18.4379	19.1561	19.0824	16.7462	18.6903	17.0984	18.9797	16.6791	17.8363	20.0854	19.4996	19.7833	19.6107	19.6282	19.6281	19.7458	18.4162	20.1844	20.6239	20.5623	19.9376	20.9101	20.3203	19.5971	18.6669	19.0087	21.4157	22.3145	17.9874	19.4233	19.4829	19.4501	21.2572	18.7437	19.9018	22.2213	21.6966	19.2937	19.3536	19.457	22.1962
391	pantetheine	22.3522	22.0279	21.9784	22.8998	21.264	22.046	22.1162	21.6127	21.2204	20.654	16.7877	21.3606	21.4703	21.5268	22.7862	19.1908	19.0404	20.4428	19.9715	18.0222	19.334	18.1386	18.8883	19.5485	18.5951	18.4303	18.8118	18.6202	18.4074	18.9752	20.6643	21.603	20.4221	20.7211	20.7727	20.7625	20.9872	21.6317	21.1927	20.4888	19.91	19.7187	16.7808	20.8433	21.1048	19.5186	20.34
392	pantothenate	25.3717	23.8385	26.1426	26.0914	23.7622	24.5408	24.6869	25.0992	25.1581	22.4024	26.0203	23.798	24.5281	23.719	23.7651	24.5658	23.7822	24.2676	24.8803	22.5705	22.6351	22.0074	21.1372	23.9505	24.2858	24.1144	24.5522	23.6101	23.9918	23.791	23.3337	23.802	24.4315	24.974	24.2393	22.0205	22.2233	21.8831	23.7675	22.5813	22.8309	23.6355	24.5852	23.6635	23.1627	24.0419	24.6324
394	pentadecanoate (15:0)	24.8573	25.0967	25.224	24.4584	25.0902	24.9668	24.8016	24.4897	24.5412	25.5369	24.3687	24.8901	24.7526	25.0163	25.6164	24.5326	24.4305	24.9546	24.534	25.1405	24.9086	25.0652	25.4628	24.5334	24.2994	24.8752	24.7154	24.6921	24.8159	24.5815	25.4955	24.2752	25.1423	24.3983	24.7977	24.6554	24.8142	24.7646	24.2354	24.9037	24.7923	24.4512	24.429	24.9989	24.8014	24.9511	24.3628
395	phenol red	19.6539	19.6736	19.0811	19.0966	18.7723	18.8318	18.9459	19.3415	20.0183	17.484	25.1563	19.0961	20.2152	18.3845	18.3976	19.0987	19.0116	16.6007	17.4802	17.7633	17.7956	16.8632	15.9799	19.3378	18.976	18.6654	18.0575	18.0991	18.0785	17.9397	17.7297	18.6423	22.9672	22.9619	16.8863	19.1112	19.105	18.8651	22.9518	18.5882	18.2691	23.157	25.0615	19.1348	18.5955	16.9513	23.107
397	phenylacetylglycine	18.2674	18.5339	18.3377	18.6301	17.3115	18.3206	18.396	18.2066	19.6437	15.706	23.1665	17.0156	19.9468	16.4324	15.0763	18.2699	18.7972	17.274	18.6827	17.8379	17.5147	17.4532	16.4946	19.3365	19.5707	18.5931	18.6274	18.8681	18.8477	19.0193	18.0687	16.9852	19.9979	20.1291	16.1661	18.104	18.1281	16.4488	20.4359	16.5751	16.7934	19.9573	22.7971	19.0291	17.5412	17.559	21.2678
398	phenylalanine	26.4534	26.0819	26.5022	26.4029	26.4728	26.3023	26.4443	26.4215	26.5931	26.196	29.2564	25.7723	26.4244	25.8801	25.6425	26.9397	26.9822	26.2536	26.9723	26.5409	26.6182	26.1674	26.427	26.3698	26.7361	26.9106	26.7739	26.0583	26.1275	26.4444	26.0449	27.0985	27.9853	28.1624	26.205	26.2758	26.2132	26.3362	27.9423	26.2375	26.4102	28.0556	29.0083	26.7151	26.0865	25.9272	27.8397
399	phenylalanylglycine	15.9602	16.3991	16.0944	16.0504	19.2457	17.1287	16.934	17.7743	18.0654	17.8628	17.621	16.5006	17.6108	17.0105	17.6562	18.2338	17.2312	17.8497	16.3191	19.1245	19.315	18.875	19.0083	18.1534	17.2399	18.5267	18.96	17.6886	18.1568	18.0927	17.6639	17.4418	18.4947	18.2293	15.9148	18.9215	18.4733	18.5126	18.6882	18.4764	19.1386	18.7811	15.3342	18.9017	17.4959	17.2562	17.8835
400	phosphate	26.6669	26.5703	27.332	26.428	27.3051	26.7056	26.8686	26.2089	26.8956	26.6223	25.0786	26.5796	26.795	26.641	27.1487	26.0296	26.4587	26.1292	26.4372	26.3081	26.3319	26.4108	26.7621	26.5228	25.7211	26.2539	26.4557	26.1649	25.6851	26.3506	26.6773	26.3296	24.786	24.7868	26.5884	26.4209	26.1396	26.2123	24.9313	27.2602	25.9505	24.9478	24.4553	27.1246	25.8927	26.6025	24.5369
401	phosphoenolpyruvate (PEP)	17.2233	17.2793	17.3689	17.8738	17.4842	17.1445	17.1995	17.8247	17.7606	19.0778	18.4373	16.7643	17.076	17.1628	17.2482	19.7857	20.0993	21.2621	16.7631	21.0997	20.9836	21.6047	19.2251	22.3119	19.0638	20.3651	18.2965	21.0231	18.6928	19.6703	20.5729	20.3147	17.9885	18.3758	18.6987	20.0467	19.5067	19.1121	17.5513	22.1223	19.8082	19.0515	21.959	21.357	20.6004	21.3743	17.887
403	phosphopantetheine	17.3839	16.6944	18.7645	19.3278	16.4694	17.3696	17.3963	15.8177	18.2292	16.0158	18.6396	16.6918	18.3154	16.9444	17.1176	17.8697	18.6108	18.7101	17.9309	16.652	17.932	17.2069	17.5574	17.8237	17.4631	16.5068	17.6453	17.4079	15.9014	18.1784	19.7094	20.4971	20.0816	20.2089	19.4668	19.1924	19.0782	19.7284	19.7073	19.5633	18.8046	19.734	17.5456	19.7234	19.6231	19.2879	18.7851
404	pro-hydroxy-pro	21.3312	21.3317	21.2357	21.369	21.3537	21.0003	20.9894	21.2221	21.1254	19.4392	21.9122	20.7617	21.7486	21.1784	21.5273	17.2919	18.2038	16.8357	16.425	21.7256	19.7106	20.4213	17.9237	16.7281	19.8279	17.5179	17.6471	18.4607	18.4231	19.8834	18.108	18.0048	20.9304	21.0964	17.473	17.1266	17.1239	17.1204	20.2715	17.1212	17.2827	21.1	21.5936	16.2855	17.1215	18.2813	21.0468
405	proline	26.0829	25.9041	26.4792	27.1437	25.7388	26.334	26.3263	25.8726	26.7573	23.983	28.1191	25.4283	26.5414	24.9727	25.1591	26.9969	26.5485	25.8628	26.8426	26.2181	25.891	25.1423	24.7343	26.9609	26.515	26.4027	26.405	26.1571	26.3271	26.3236	26.3287	27.465	28.3545	28.5637	25.8216	26.613	26.7226	26.0589	28.2198	26.445	26.1684	28.4941	27.9342	27.0813	26.0831	26.5166	28.0034
406	prolylglycine	17.3929	17.7199	17.7567	18.2893	17.5023	17.5332	17.7541	17.8068	18.5529	17.285	19.46	17.3398	18.2044	17.2735	16.8229	19.6226	19.1447	17.8282	17.9708	17.3752	18.2277	17.7494	17.2242	17.4053	18.3769	17.6468	17.8036	17.4492	18.3426	18.4493	18.0544	20.9619	21.1482	21.1817	17.4446	19.2449	19.2214	17.9515	21.0072	18.9156	18.7642	21.2149	19.5885	19.0039	18.6879	18.2444	20.1979
407	propionylcarnitine (C3)	18.1699	17.6964	18.7516	17.3411	17.8573	17.8379	17.8842	17.9092	17.5584	17.3356	19.7746	17.5412	17.8313	17.3941	17.3392	19.6796	18.7248	19.465	19.4247	18.685	18.8918	18.4361	18.775	18.6536	16.5421	18.514	18.8727	20.2504	20.0328	19.3339	18.986	18.9818	18.7333	19.0179	19.2962	18.82	18.673	17.6126	18.3381	17.8629	17.7176	19.0156	20.2092	20.0453	18.4767	20.2159	19.0981
408	pseudouridine	21.7434	21.3469	21.5822	20.5544	20.6206	20.5548	20.8639	22.29	21.9037	19.2846	20.4112	20.903	21.8569	20.554	21.3946	21.0842	21.5016	19.5844	21.0771	21.3043	21.6303	21.1695	18.9387	21.6002	22.5936	21.4819	20.4367	20.5987	21.2029	20.9491	20.7369	20.9846	20.2472	20.1399	21.5537	21.1495	21.3034	21.158	20.7573	21.0724	21.3131	20.3797	20.5449	20.9811	21.3064	20.6796	20.3256
409	pterin	18.2533	19.2464	18.9401	19.5401	18.2892	17.9598	18.1424	16.1527	18.5017	16.7187	17.3007	17.3378	19.2093	17.3107	17.9184	16.6263	16.1681	16.4126	16.8437	16.0406	16.3431	16.6544	16.5732	15.8128	15.3872	16.3053	16.18	16.6128	16.7848	16.8429	16.9265	17.368	16.2862	16.439	17.1876	17.0338	16.8432	17.2784	16.0061	16.4678	16.5511	15.9187	16.2284	17.9423	17.3971	17.5831	16.9194
410	putrescine	17.5584	17.1122	18.2432	16.2059	17.5623	17.2898	17.1257	17.8447	17.1467	17.8166	17.7231	17.4628	17.3869	17.7329	16.0342	18.6959	18.5283	19.2472	20.1852	20.2146	19.3092	19.5995	17.4774	20.0793	19.1898	20.5159	21.5039	18.7709	18.4553	19.2213	18.7032	18.7315	19.0538	18.7842	18.6702	16.8703	15.6924	15.8993	18.522	18.2216	17.8686	19.1161	17.4391	15.9509	17.0655	18.1663	16.0139
411	pyridoxal	21.4845	20.7347	21.1785	21.6201	21.0904	20.9022	21.0136	20.9176	21.4618	19.5014	21.9585	20.5736	21.2873	19.0693	19.8311	19.7895	19.9844	19.1232	19.3325	18.622	18.6674	17.6537	18.1998	19.2984	18.0784	18.3569	18.3375	19.8165	19.1572	20.3379	20.1687	21.5749	20.9023	20.7499	20.5788	20.5393	20.6739	19.8741	21.2708	20.2656	20.3387	21.007	21.8892	20.2806	20.1592	18.9734	19.9209
412	pyridoxamine	19.8636	19.1713	20.3425	19.018	19.6582	19.3519	19.568	19.0802	19.4828	19.0446	16.792	19.4142	19.0556	18.7146	19.4366	17.7273	18.2364	17.5577	17.2129	17.8412	17.3642	18.3724	18.5513	17.6511	16.9505	17.5676	17.4537	17.9147	17.0511	17.1254	17.2326	18.5424	17.355	17.631	18.0887	18.3898	18.2176	18.5871	17.5	18.6019	18.1425	17.8311	17.8058	18.5765	17.8714	17.6629	16.7854
413	pyridoxamine phosphate	16.8843	16.474	16.9723	17.2546	16.2613	15.9974	16.2871	16.704	16.5541	15.7451	16.7167	16.3483	16.8516	15.8472	15.976	17.1663	17.0372	16.5998	17.4546	16.1014	16.4586	16.1328	16.4425	15.7389	15.0253	16.1743	16.0642	16.815	16.9331	16.7925	17.4237	17.9125	16.4855	16.4941	16.7045	16.2842	16.3292	15.668	16.6052	16.4464	16.2001	16.9458	16.588	17.213	16.6771	16.4437	15.7928
415	pyridoxine (Vitamin B6)	18.3795	19.3949	17.8253	17.8657	18.6066	17.1862	17.2747	19.1527	19.6662	17.4132	23.799	17.8673	19.1848	17.091	18.3713	17.0576	18.9164	16.1045	18.4537	17.2418	17.4137	16.322	15.7363	17.8534	19.6156	18.6637	18.3736	15.9006	16.0581	17.787	16.2818	16.983	20.2996	20.5283	17.0431	17.6513	17.751	18.5395	20.5783	17.953	18.3508	20.7097	23.6153	17.2248	17.6039	16.9618	20.6763
416	pyroglutamine*	18.6804	19.3519	19.3655	20.4541	18.2383	18.7955	19.094	17.815	19.4751	17.6084	21.134	17.7072	19.4441	18.2879	18.0159	19.0549	19.2663	19.1361	19.8644	17.4159	18.491	18.0913	17.2773	20.7691	20.261	20.1939	20.5601	19.3858	19.5028	20.6389	18.7522	18.6548	21.1578	21.3004	17.9859	18.4891	18.3261	17.5368	21.0066	18.2075	17.2894	20.7166	20.2265	20.306	19.0715	19.5059	22.2853
417	pyruvate	20.6772	21.396	20.7839	19.0038	21.6611	20.9909	21.264	20.629	20.2694	20.3565	25.1073	18.9736	20.2338	20.3803	19.2094	19.6537	20.2407	21.655	20.2278	20.1659	20.4478	20.8653	21.0359	20.6883	21.586	20.0664	19.9077	19.6975	19.4742	19.1952	20.0902	21.0396	22.5099	22.6754	18.9508	18.7028	19.1842	21.264	22.79	19.4981	18.9767	23.0669	24.8879	20.1755	19.6485	18.6351	22.528
419	ribitol	17.1782	16.7704	17.2247	18.1141	16.6269	17.6081	17.4695	16.7638	16.5696	18.3714	19.9448	16.8453	16.4418	17.1872	17.2522	19.6772	19.2456	18.8383	19.6209	18.9452	18.5289	18.4345	17.558	19.1609	19.2624	19.5715	19.8563	18.8357	18.7785	18.5858	18.4096	18.8785	20.1102	20.3293	18.237	17.2235	17.1466	16.4689	19.9948	16.9349	16.1224	20.0159	19.9645	17.7624	16.5795	18.5123	19.7174
420	riboflavin (Vitamin B2)	17.5499	17.2566	17.0754	18.3759	17.4612	17.5334	17.6126	18.5975	17.6626	17.7295	18.3758	17.6412	17.5069	17.4383	17.5995	16.5184	16.2555	16.863	17.0995	17.95	17.9615	17.3971	17.5016	17.9981	17.2962	17.4315	17.1975	17.1188	17.0544	16.6388	17.8696	17.9493	17.4227	17.6399	17.27	18.0088	17.8879	17.9966	17.8042	17.8936	17.324	17.4013	17.9764	17.5709	17.4102	16.648	17.5973
421	ribonate	19.3573	19.5992	20.3729	20.7644	19.548	19.3367	19.606	20.4511	21.0641	18.1856	22.6535	18.8011	20.6689	18.5107	18.9231	21.3407	21.7334	19.1501	21.7161	21.1305	20.0996	20.189	19.3874	21.871	21.3946	22.0537	21.6039	21.6476	20.3337	21.4453	20.4986	22.214	22.0807	22.2237	21.4431	20.3208	20.5572	19.3777	22.2603	20.4239	20.4088	22.7881	22.552	21.3792	20.5709	21.5575	22.3783
422	ribose	26.4814	25.6197	26.5362	26.2678	25.6719	26.1764	26.23	25.9802	24.7381	23.9442	24.4407	25.8134	25.0407	25.0135	25.8853	21.1615	21.2053	22.4437	20.3567	20.1993	21.0544	21.8067	22.221	21.5126	19.943	19.6747	19.4099	21.554	20.2025	20.7718	22.8604	23.5451	22.3199	22.3325	23.7584	24.0276	23.9464	24.9718	22.6481	23.5985	22.9476	22.0277	22.9197	23.2086	23.9331	22.3908	21.9668
423	ribose 1-phosphate	19.0159	18.81	17.7924	17.3096	21.6496	17.8352	17.5345	18.7503	20.8169	19.5079	20.4172	18.2776	20.0362	18.5876	18.5948	21.0203	21.2692	19.3008	20.482	18.6977	19.2651	17.8889	18.7299	20.4644	19.9566	17.4531	18.998	19.3057	19.6714	20.5627	21.176	20.4806	20.1735	20.1356	21.7802	20.9315	20.5265	18.5272	20.4022	20.9556	20.5315	20.0135	18.0973	21.515	20.6402	21.0755	19.3988
424	ribose 5-phosphate	18.9782	19.3706	17.6292	18.1606	19.1686	18.6033	18.8276	19.6545	20.5929	17.6613	17.9467	18.3113	19.5463	17.4573	17.8866	19.6817	19.3198	18.4053	18.5994	19.4293	18.3214	18.6653	19.6188	20.7292	20.1356	19.411	19.3058	18.3354	18.9187	18.787	18.1587	19.5822	18.7455	20.3457	18.9194	19.6793	19.1681	19.8642	19.1176	19.8634	20.298	19.7036	19.9134	20.2473	20.2736	19.4234	20.3794
426	ribulose/xylulose	21.9583	20.5884	21.6256	21.9652	20.4036	20.7447	21.1069	22.1933	22.0503	18.728	21.5819	21.1426	21.9535	20.5119	20.0955	19.0702	19.5975	18.95	17.0792	17.624	18.8483	19.9568	18.121	19.6361	19.5127	18.7052	17.978	18.5815	18.288	16.9781	19.5561	19.5674	20.8624	21.1165	19.8601	20.4655	20.4239	20.5364	20.9096	20.8494	20.4732	20.5984	20.6102	19.7595	20.6621	18.1051	21.1366
428	S-1-pyrroline-5-carboxylate	20.1488	18.1483	19.1871	19.7685	18.5238	18.9079	19.0414	19.1494	19.4978	17.6802	19.5713	18.4093	19.092	18.1456	18.4334	20.5994	20.2322	19.5069	20.3335	18.4882	19.4857	18.1394	18.6376	18.835	18.9368	18.7743	18.3008	19.9379	19.0934	19.5789	20.5251	20.5139	20.5919	20.571	19.9764	19.7347	19.9535	19.8418	20.4519	19.9046	19.7602	20.1441	20.4645	20.4704	20.298	19.8365	19.1801
429	S-adenosylhomocysteine (SAH)	19.6232	19.0735	19.6416	19.6016	18.9839	19.1677	19.2949	19.3804	20.0193	17.5896	18.6759	18.729	19.6712	18.0523	19.3519	19.7184	19.4718	19.0995	19.3137	18.6991	19.1085	18.2227	17.5227	18.9317	19.011	18.6986	19.5375	18.9865	19.107	19.4538	19.3631	20.3951	19.8093	19.8589	19.8211	19.0005	18.9175	19.3331	19.847	19.3951	19.4891	20.1064	19.8842	19.7016	19.624	19.5343	19.5803
430	S-adenosylmethionine (SAM)	20.2711	19.6548	19.6012	20.0793	18.6277	19.0092	18.5414	19.5985	20.0802	16.8435	19.5904	18.8805	19.9519	17.3809	16.8504	20.6782	20.5668	19.2905	20.6786	19.9132	18.5417	19.0298	18.6284	20.2162	20.5936	20.6721	20.992	20.2909	19.9242	20.6177	20.3155	20.6203	20.8814	21.0047	20.6141	19.5848	19.278	19.1139	20.4043	19.6512	19.5205	20.7291	19.6819	21.176	19.8519	20.5454	20.9521
432	sedoheptulose	24.0219	22.7578	23.6437	23.1535	22.7056	23.3485	23.4783	23.709	22.8858	21.2888	23.1716	22.932	23.1608	21.9288	22.0214	20.7889	20.0826	20.6096	19.2843	20.5782	20.2501	21.2231	20.9125	20.9656	20.0977	20.3037	20.1128	20.075	20.2471	19.5934	20.4734	21.264	20.5332	20.574	21.0552	21.9685	22.0712	22.2083	21.2179	21.9065	21.0983	21.2263	22.2817	21.6134	21.4949	20.9014	22.6625
433	sedoheptulose-7-phosphate	16.8489	18.5571	18.9223	19.2068	19.1127	18.3033	18.475	18.176	20.8398	17.2618	20.3761	17.8887	20.5026	17.3392	18.4951	22.6324	22.0272	21.6227	21.6872	22.3223	21.5585	21.9571	21.199	22.1753	22.2218	22.3482	22.4208	21.7884	21.4523	21.7116	21.0658	20.5972	21.5308	21.7335	21.1198	20.4544	20.1315	20.1304	20.9362	21.5493	21.5591	21.5414	20.9889	21.1698	21.2451	22.0363	21.3475
434	serine	23.6699	22.956	23.2738	23.3108	23.5254	23.3925	23.5298	23.6685	23.8099	22.2971	26.4064	23.1522	23.77	22.4958	22.7394	25.3093	25.4804	24.1148	26.1215	24.7694	24.4506	24.1651	23.604	24.8934	25.3245	25.3731	25.9476	24.7415	24.8693	24.9134	24.2881	24.8904	26.5166	26.6318	25.2409	24.3	24.3868	23.9	26.3726	24.1241	24.4682	26.5074	26.4697	24.5468	23.9405	23.575	26.2912
435	spermidine	24.9764	22.4888	23.1215	26.302	25.1222	25.2434	24.8374	24.2405	25.0102	18.8623	22.0339	22.6889	24.426	22.4335	23.3309	23.6479	22.7696	24.8785	26.6774	22.1903	24.8834	21.0565	23.0414	25.5864	22.9651	25.2002	25.7958	24.0841	23.3342	23.9865	26.434	26.9505	26.9412	27.0585	25.8685	24.2691	24.5559	23.5995	26.6982	24.1796	23.9555	26.4158	23.1029	24.678	23.5161	23.1194	25.7532
436	spermine	20.8453	21.009	21.0059	22.6401	22.4808	22.7381	22.1891	21.264	21.6334	19.6826	19.5084	21.55	22.3223	20.5966	21.4343	18.414	18.9939	20.7079	21.1065	20.0511	21.1728	20.3288	20.9142	21.5716	19.8498	20.3894	20.3555	20.4341	19.4837	19.2212	21.3111	23.5343	24.4599	23.9901	21.41	22.7989	23.0681	22.2565	24.1915	22.1053	21.1331	24.594	21.2447	21.3042	21.3087	20.3631	24.3683
437	sphingadienine	19.3824	19.4387	19.4762	19.6326	20.3706	19.6365	19.7716	19.3398	20.0529	19.5513	19.0686	19.9795	21.0159	19.8912	20.0459	20.4884	20.1919	19.1685	19.0544	19.7549	19.0816	19.3868	19.6023	20.35	19.4859	19.5167	19.7288	20.1295	20	19.4383	20.4112	19.7243	19.7475	19.8131	20.2992	19.9865	20.2965	20.3507	19.9873	20.4107	20.304	19.7019	19.2087	20.2843	20.4759	20.6487	19.3582
438	sphinganine	21.2746	21.3893	21.1729	21.4444	22.1643	20.797	20.8115	21.5862	22.0763	20.0338	22.0366	21.9116	22.7955	21.5186	21.6654	23.588	23.3671	21.1671	21.8877	22.3117	21.6925	20.9765	20.7283	23.6017	23.0492	22.5973	21.5289	22.2514	22.0826	21.8166	21.8457	22.7438	22.9337	23.3919	22.5069	23.4168	23.6054	24.0008	22.4037	23.5039	22.9244	23.1014	21.9451	23.5086	22.9305	23.0765	21.3123
439	sphingomyelin (d17:1/16:0, d18:1/15:0, d16:1/17:0)*	22.8685	22.6938	22.2894	22.1975	22.3982	22.014	21.7161	23.6626	23.1178	20.7893	20.6529	23.3478	23.2366	22.3405	22.1075	22.5638	22.8816	21.7703	22.5701	21.9204	22.0867	22.1517	21.3425	22.3436	23.0678	22.0003	21.8183	22.5903	22.1227	22.534	22.2716	21.629	20.9944	21.212	23.2991	22.1067	22.0525	22.9243	21.314	23.0043	23.3848	21.264	20.6171	22.7449	23.5794	23.4242	21.6281
440	sphingomyelin (d18:0/18:0, d19:0/17:0)*	22.4324	22.1578	20.9645	21.3012	21.7405	20.5091	18.6995	23.3503	22.5246	18.8038	21.6368	22.9687	22.9171	21.8703	22.3305	23.4482	23.2542	20.9884	21.1338	20.8195	20.8117	20.2083	18.1766	22.8976	23.7338	21.1622	20.1489	21.8983	21.7649	21.3252	21.5447	20.9878	20.8356	21.082	21.9119	23.6657	23.6465	25.0227	20.4163	23.3782	23.8196	20.7942	21.2087	23.2956	23.8969	23.5575	21.2597
441	sphingomyelin (d18:0/20:0, d16:0/22:0)*	21.4093	20.9494	19.9904	20.531	20.9261	18.9441	18.6438	21.9863	21.1007	19.7135	20.4731	22.1191	22.0495	20.9914	21.0206	21.415	21.6846	19.2786	18.9707	19.3555	19.2916	18.4582	18.3187	20.7769	21.698	19.9778	19.4109	20.2171	19.9227	19.9825	19.5003	19.0081	18.8087	18.9302	20.041	21.1838	21.2404	22.5795	19.03	21.1618	21.6305	18.9714	19.2925	21.0304	22.2013	20.9308	19.1331
442	sphingomyelin (d18:1/14:0, d16:1/16:0)*	22.5726	22.3473	22.213	22.4898	22.1533	21.9233	21.6773	23.2135	22.953	20.4056	21.33	22.9756	22.9793	21.9094	22.1259	22.1498	22.4809	21.4463	22.0501	21.5365	21.8163	21.7589	20.7673	21.636	22.6153	21.7051	21.4201	21.9297	21.7052	21.8736	21.8558	21.8202	21.275	21.5217	22.7382	21.3737	21.2598	22.7667	21.1376	22.302	22.9317	21.0179	20.6023	22.0408	23.2792	22.8671	20.8489
443	sphingomyelin (d18:1/17:0, d17:1/18:0, d19:1/16:0)	24.0421	23.3856	23.1307	23.0653	23.3738	22.4722	22.199	24.8618	23.6687	21.6997	21.7238	24.3862	23.81	23.8554	23.7184	22.8	22.6197	23.1563	22.757	22.779	22.9892	22.4236	21.8348	23.317	23.4748	23.1286	22.8914	23.0591	22.8095	22.7491	22.5397	22.5104	21.8639	22.155	23.9685	23.3882	23.2091	23.953	21.8812	23.8895	23.9921	22.5676	21.2888	23.6342	23.69	24.2227	22.9387
444	sphingomyelin (d18:1/18:1, d18:2/18:0)	21.6787	21.1833	21.8174	21.1857	21.6425	21.362	21.094	22.5352	21.3276	20.6656	20.9798	22.3344	21.8168	22.3063	21.3947	21.3667	20.9705	21.444	21.0597	22.9323	22.562	22.8654	21.743	22.1177	21.8705	22.3114	22.1557	21.7135	21.5642	21.3194	21.1032	20.723	19.7321	20.0566	21.588	21.3424	21.1517	21.8525	20.1001	21.8584	21.7249	20.533	20.5685	21.426	21.4495	22.0159	20.4298
445	sphingomyelin (d18:1/19:0, d19:1/18:0)*	21.6998	21.2229	20.3094	20.6029	20.9767	19.9258	19.7954	22.1688	21.208	19.2074	19.0175	22.6218	22.2909	21.5643	20.7581	21.2719	21.4505	21.2506	21.2836	20.7544	21.1658	20.3776	19.9966	21.2775	21.6867	21.0285	20.8769	21.863	21.2855	21.6696	21.3366	19.9391	19.6228	19.8466	21.9935	21.4573	21.4838	21.9945	20.221	21.4108	22.001	20.5338	18.9682	22.0001	22.3992	22.2739	20.8966
446	sphingomyelin (d18:1/20:0, d16:1/22:0)*	25.118	24.9043	25.3289	25.3405	25.2201	25.2531	25.1621	25.1724	24.616	23.3995	24.3456	25.8115	25.4947	25.4153	25.0649	24.3192	24.201	24.6916	24.4479	23.9398	24.7679	23.7757	23.5333	24.0225	24.1458	24.4754	24.4749	24.493	24.4502	24.5957	24.85	24.621	23.7641	23.9377	24.7018	24.3293	24.2235	24.9501	23.9526	24.5004	24.6474	23.8934	23.9073	24.7931	24.9499	25.0421	23.9244
447	sphingomyelin (d18:1/20:1, d18:2/20:0)*	20.5867	20.1427	20.7246	20.1459	20.5392	20.5384	20.4949	21.3364	20.0291	20.3919	19.6554	21.6755	21.2392	21.5653	20.0898	20.0654	19.7499	20.4493	19.9713	21.4014	21.2634	21.2834	21.0114	20.2668	20.1424	20.8804	20.7805	20.2971	20.2808	20.197	20.0617	19.1989	18.6028	18.6329	20.4165	19.8806	19.7735	20.6523	19.1353	20.2827	20.2638	19.1478	18.9018	20.293	20.8053	20.7292	19.3428
448	sphingomyelin (d18:1/21:0, d17:1/22:0, d16:1/23:0)*	21.3211	20.6092	20.4491	20.6641	20.2483	20.373	19.8916	21.9635	20.9088	19.064	19.0149	21.8919	21.659	20.8088	20.6181	20.8081	21.3038	20.1762	20.3536	20.7346	20.8146	20.6228	19.1195	20.2567	21.5371	20.4385	20.4696	20.8913	20.385	20.7268	20.6089	19.6791	19.3394	19.4274	20.7882	20.0638	19.8304	20.9578	19.5033	20.7246	21.2458	19.7475	19.058	20.4595	21.6786	21.2205	19.5315
449	sphingomyelin (d18:1/22:1, d18:2/22:0, d16:1/24:1)*	23.1535	22.6223	22.9866	22.5205	22.6472	22.349	22.1948	23.8479	22.4349	21.1386	21.6686	23.4572	22.6275	22.7186	23.1554	22.7779	22.6993	22.2913	22.3178	23.2324	23.4108	23.3615	21.9601	22.601	23.184	23.2289	23.084	22.8608	22.7865	22.5179	22.5322	21.1428	20.7802	20.9585	23.0721	22.1482	21.888	22.8531	21.2275	22.9387	23.0602	20.9506	21.3238	22.0765	22.8215	22.9787	21.1528
451	sphingomyelin (d18:1/24:1, d18:2/24:0)*	25.7138	26.0559	25.9849	25.7474	24.8252	24.8162	24.7311	25.0711	25.586	23.3085	24.4816	25.2606	25.4095	24.3802	25.3892	24.3329	24.5016	24.1382	24.4573	24.5651	24.7459	24.491	23.7198	23.7444	24.3337	24.3184	24.3636	24.3234	24.1765	24.3844	24.3405	24.5574	24.142	24.4462	24.9578	23.7421	23.549	24.5921	24.2455	24.5165	24.7006	24.3248	23.5209	24.0995	24.9957	24.7627	23.3025
452	sphingomyelin (d18:2/16:0, d18:1/16:1)*	22.817	22.4559	22.2844	22.5689	22.3536	21.9987	21.8477	23.7889	23.0459	20.9377	21.1216	23.4778	23.3272	22.3222	22.0858	22.8001	23.04	21.7507	22.4611	22.5229	22.5959	22.7227	21.3432	22.3962	23.6561	22.6527	22.2426	22.6358	22.3734	22.4309	22.316	21.6424	21.1401	21.405	22.9633	21.7211	21.5717	23.1529	21.3106	22.9855	23.3955	21.0469	20.8479	22.3241	23.578	23.1973	20.755
453	sphingomyelin (d18:2/23:0, d18:1/23:1, d17:1/24:1)*	22.047	21.5847	21.2833	21.264	20.9624	20.1111	19.8905	22.5395	21.6382	19.0075	19.8217	22.2936	21.9166	20.8861	21.5316	21.6451	22.0372	20.6024	20.9833	21.7619	21.6375	21.7351	20.392	21.0565	22.663	21.5316	21.3818	21.4434	21.3272	21.4615	21.1571	19.9039	19.7288	19.9599	21.8119	20.6821	20.4146	21.5777	20.052	21.5081	22.0093	20.0567	19.5557	20.7788	22.1596	21.9524	19.937
454	sphingomyelin (d18:2/24:1, d18:1/24:2)*	22.852	22.5856	22.6235	21.6522	22.3145	21.6914	21.2979	23.675	22.2724	20.9554	21.235	23.2585	22.4648	22.43	22.524	22.6877	22.7438	22.1935	22.2187	23.0749	23.1649	23.0328	21.5619	22.5282	23.2472	22.9514	22.7744	22.8004	22.6978	22.501	22.341	21.1845	20.7242	20.8877	23.084	21.9443	21.8079	22.8117	21.181	22.8786	23.0729	20.8826	20.9751	22.0118	22.8801	23.0118	21.0843
455	sphingosine	23.09	23.7171	23.7371	23.681	24.1865	23.8321	23.8443	23.3125	24.2824	22.2766	23.7822	23.946	24.9151	23.6589	23.9662	24.4735	24.1384	23.4244	23.1312	23.5768	23.1834	22.9088	23.2357	23.9802	23.5277	23.4269	23.6938	24.0666	24.0715	23.558	24.2407	24.9443	24.5001	24.764	24.1945	24.3066	24.4148	24.2991	24.7413	24.3305	24.3357	24.4466	23.9193	24.9739	24.4576	24.8046	24.202
456	stearoyl sphingomyelin (d18:1/18:0)	24.3757	24.3052	24.6343	24.0068	24.3087	24.2475	24.2305	25.1109	24.1593	24.4239	24.1163	25.2111	24.7522	25.4201	24.3108	24.2762	23.8367	25.0647	23.8806	25.4815	25.5633	25.2683	25.0911	24.5325	24.4706	24.8214	24.8076	24.5807	24.5877	24.1794	24.3595	24.5608	23.7036	23.8179	24.7344	24.789	24.6582	25.2605	23.6487	24.8955	24.7748	23.9722	24.3614	24.8067	24.6222	25.3233	23.9914
457	stearoyl-arachidonoyl-glycerol (18:0/20:4) [1]*	21.7766	21.4659	21.2089	21.0177	21.8555	20.9729	20.3228	21.5129	20.9547	19.265	21.9012	21.6907	21.2581	21.1887	22.6516	19.4417	20.6478	21.3447	20.3562	18.6212	20.1055	19.2771	18.0924	21.0408	20.96	19.754	20.0196	20.0645	18.0181	20.4865	21.6426	20.0275	20.4639	20.8202	20.4525	21.4657	20.3774	21.3977	20.7442	22.059	21.4328	21.18	21.571	21.0212	22.2299	20.7161	20.7247
458	stearoyl-arachidonoyl-glycerol (18:0/20:4) [2]*	24.5959	23.7418	23.532	23.3381	24.0104	23.238	22.9147	24.257	23.5944	22.8893	22.146	24.0824	22.9179	23.6854	24.5424	22.7539	23.1923	24.0757	22.8753	21.8249	23.1664	22.0566	21.9332	23.4881	23.3062	22.5621	22.7682	22.7133	22.3425	22.842	23.6843	22.8889	22.8325	23.2375	23.3952	23.8826	23.6545	24.0294	22.8923	24.3154	23.6853	23.5349	22.0393	23.9596	24.2702	22.8049	22.8048
459	stearoyl-docosahexaenoyl-glycerol (18:0/22:6) [2]*	21.74	21.5921	20.9634	21.2172	21.295	21.264	21.1531	21.1897	21.4769	19.5173	19.0386	20.8915	21.3456	20.7733	21.3781	20.8636	21.1222	21.1992	20.8027	19.2578	20.3131	18.8281	19.0626	21.5565	21.1852	20.7224	20.4292	20.6671	20.4738	21.2148	21.4648	21.7782	20.8454	21.295	20.9711	22.0558	22.0376	21.9791	21.0572	22.5755	21.7645	21.9277	19.5109	21.6486	21.9888	20.6178	20.2701
460	stearoyl-linoleoyl-glycerol (18:0/18:2) [2]*	22.0036	21.5371	20.7816	20.4306	21.7171	20.5179	20.4792	22.9453	21.9228	20.5815	18.9396	22.2394	21.1151	21.6347	21.5187	21.6611	21.8037	21.7907	20.8864	20.5436	20.9139	19.8105	19.1476	22.1326	22.2279	21.0493	20.9544	21.1111	21.3388	21.5343	21.2238	21.133	20.6995	20.3445	21.1208	21.7377	21.7859	21.8464	20.5985	22.6919	22.3627	20.6027	18.5284	22.0084	22.3972	21.7667	21.1829
461	stearoylcarnitine (C18)	17.8265	18.8252	18.2081	19.0165	18.7223	19.0181	18.3187	22.0972	20.6928	18.011	20.0627	19.0435	19.7584	17.3686	18.3508	20.6291	20.239	20.6581	18.9586	21.0479	21.0642	20.4952	19.4862	22.0943	22.5938	21.5785	21.2379	21.5401	20.817	20.3005	19.2156	19.8399	21.2061	21.8318	18.1099	20.9318	21.4057	21.1563	21.6549	21.0021	21.656	22.8615	22.4548	20.6434	19.9904	20.3151	22.6541
462	succinate	23.6643	23.4343	24.3166	24.4237	23.928	23.9489	24.5067	23.0834	24.382	23.4269	27.4318	23.0881	24.0521	22.914	22.7458	25.3673	25.6046	24.5345	25.3099	25.0207	24.865	24.5617	25.332	25.0656	25.3498	25.9267	26.2722	25.4305	26.0141	24.7629	24.974	24.9519	25.0809	25.8127	24.3518	23.252	23.1246	22.8781	25.3874	23.4022	23.3507	24.8756	27.2211	23.2037	23.1779	24.2554	24.2744
463	sulfate*	21.3956	21.6509	20.9693	20.3879	20.9871	21.224	21.773	21.1973	21.3156	22.296	25.9514	20.785	21.0129	21.3133	20.4078	20.3019	20.6348	21.0862	21.264	21.4015	21.2408	21.178	22.4896	20.8697	19.6735	21.4912	21.1037	20.3538	20.5018	20.8592	19.9177	21.5911	23.2599	23.2211	21.1424	20.7695	20.6348	20.6568	23.3983	20.1212	20.3414	23.3119	25.7369	20.5356	19.9359	19.2697	23.1833
464	taurine	21.6541	20.302	21.8331	22.9356	20.3807	21.1359	21.3031	22.3305	21.6693	20.4875	24.1649	20.494	21.3107	19.4953	20.3759	25.0754	24.6612	23.8526	25.6533	24.8557	24.6518	23.7632	22.8828	24.4203	24.3009	25.5606	26.3755	24.8757	25.1319	24.6034	23.5478	23.1976	24.5892	24.6699	23.9142	21.6709	22.022	21.5696	24.678	21.267	23.1188	24.8449	23.7318	22.1672	22.3224	23.6526	25.18
465	thiamin (Vitamin B1)	21.6435	20.2299	21.1803	21.0656	21.1051	20.4508	20.7563	22.8398	21.3775	20.9967	22.5074	21.8194	20.8916	21.3227	21.2989	21.9543	21.8864	19.5512	20.5652	22.7044	22.0452	23.087	20.7333	21.9852	22.5792	21.8851	21.35	21.5946	21.7232	21.032	20.1633	20.7016	21.2531	21.2052	21.2079	21.7551	21.6179	21.1288	21.2514	21.562	22.2853	21.4921	22.5391	20.8164	20.8103	21.2078	21.264
466	thiamin monophosphate	17.3939	17.0434	17.6711	17.4114	17.2463	16.7459	16.8464	17.0935	17.3285	17.5997	17.6734	16.6933	17.3125	16.5446	16.8998	17.2179	16.9335	17.5867	17.8073	16.2751	17.2898	16.5317	16.9086	17.4672	15.6426	16.5311	17.139	17.3886	16.3856	17.3175	18.6141	17.5852	15.9855	16.3848	17.5733	18.8354	18.0473	18.234	16.5378	19.289	18.3593	18.2369	16.727	19.3019	17.9031	17.448	17.4854
467	thioproline	22.6573	22.7335	23.0749	23.5876	23.4525	23.1696	23.4599	23.3544	23.4425	22.4065	24.9517	22.6654	22.496	22.6481	23.8562	23.123	23.185	24.7351	24.6086	23.1138	23.3514	22.8594	23.3721	23.9697	22.9875	23.9476	23.7934	23.6648	23.7946	24.3084	24.201	23.8385	23.4675	23.4158	23.3233	23.7123	23.7297	23.7227	24.0927	23.4339	23.5866	23.884	25.3435	24.2031	23.8785	23.5475	23.7196
468	threonate	19.5785	20.313	20.987	20.257	20.3414	20.5111	20.672	19.5066	19.6991	22.5721	23.5845	20.2153	20.9473	20.8491	20.1519	19.607	22.1191	20.0091	21.2772	19.7731	19.2476	19.0359	18.4109	21.3111	20.4064	21.6873	21.9272	20.4268	18.4708	21.4285	19.7767	20.8506	22.2597	21.1884	20.8222	19.4035	18.6203	19.4432	22.3229	19.7226	20.456	22.0187	22.8088	21.1275	20.0173	20.0495	22.861
469	threonine	25.7726	23.6821	24.8473	24.7006	24.4998	24.0601	24.3325	25.6265	24.7664	22.9411	28.6201	24.3619	24.7974	23.5133	23.6891	26.3907	26.3451	25.2092	26.3832	25.7815	24.8946	25.0725	23.9909	25.9931	26.5998	26.5309	26.6036	25.759	25.6933	25.8354	24.752	25.9754	27.8706	27.9238	26.0679	24.9822	25.1426	24.6932	27.6981	24.9702	25.6304	27.9027	28.5725	25.3316	24.9106	24.331	27.6188
470	thymidine	17.5582	17.1382	18.729	18.3472	19.465	18.0941	18.8548	19.5226	20.3991	19.6355	19.3553	18.4759	19.2839	18.7521	16.9387	18.9033	18.5017	19.2074	20.5104	19.0398	19.9064	18.916	18.7638	20.0915	18.4092	19.2054	20.1176	19.5942	19.0695	18.7337	20.0099	20.815	19.8774	20.2943	20.6347	20.3855	20.4356	19.8314	21.1494	20.114	20.8524	20.5181	20.1818	20.0094	19.1672	17.9633	19.968
471	thymidine 5'-monophosphate	15.9528	16.0804	16.3257	16.1581	16.421	15.9618	16.0346	16.1944	16.185	15.5526	15.9381	15.7502	15.9217	15.8262	15.6716	18.6182	18.531	17.1531	18.8666	17.9031	17.2739	17.389	16.8629	18.4901	18.5834	18.0726	18.4618	18.2116	18.3875	18.6909	17.1813	17.3484	15.9538	16.8991	17.092	16.3297	15.8543	16.2007	16.8625	16.8462	16.9333	17.0984	17.1087	17.5668	15.9173	17.4016	16.7129
472	thymine	21.174	20.1745	20.6658	21.19	21.1504	20.5119	20.7066	20.6525	21.0651	18.3463	20.3021	20.2905	21.0865	19.2112	19.7026	20.3765	20.322	18.6553	19.2926	19.4477	18.9245	18.0881	17.4357	19.127	19.9184	18.4927	19.1817	19.513	20.3312	19.7477	19.8631	21.0585	21.4747	21.4207	20.0393	20.749	20.8898	20.0265	21.1003	20.1046	20.3164	21.5223	19.4407	20.4026	20.1219	20.3605	20.3784
473	trans-4-hydroxyproline	22.4993	21.0963	22.5537	23.6994	21.3658	21.3911	21.6311	22.3917	22.0818	20.1147	24.7147	20.5469	21.5954	20.4445	20.5768	24.477	24.3913	23.7046	25.1006	24.2615	23.2976	23.1816	22.8798	23.8461	24.2552	24.549	24.873	23.7043	24.0422	24.2922	22.9899	23.159	24.7364	25.1473	24.3885	21.2052	21.0749	20.9892	24.2877	22.0367	22.5348	25.0099	24.3331	22.4664	21.7605	23.0782	24.9543
474	tricosanoyl sphingomyelin (d18:1/23:0)*	22.095	22.0895	21.8197	22.2383	21.2986	21.313	21.2569	22.1628	21.8807	19.5504	20.3418	21.9694	21.9575	20.8949	21.5121	20.9896	21.4828	20.8593	21.1845	21.2297	21.3058	21.2346	20.3996	20.6626	21.2815	21.1549	21.1298	21.1646	20.9916	21.3181	21.1289	21.5048	21.1283	21.264	21.8099	20.7414	20.5851	21.4204	21.0843	21.4754	21.8239	21.0226	20.2614	20.9247	21.8851	21.5393	20.2985
475	tryptophan	24.2873	23.7309	24.1642	23.9165	24.0602	23.9632	24.1207	24.2066	24.2853	23.8496	26.4564	23.5319	24.1377	23.4096	23.4368	24.578	24.7368	23.9086	24.6717	24.1858	24.0347	23.7388	24.1241	24.3545	24.2999	24.5737	24.5705	23.8965	24.0025	24.1983	23.8414	24.762	25.4614	25.4369	24.0719	24.1374	24.0855	23.9799	25.2019	23.9029	24.1014	25.5206	26.3053	24.4043	23.877	23.6481	25.024
476	tyrosine	24.9682	23.8758	24.7014	24.9807	24.4954	24.2344	24.4271	24.7095	24.7726	22.6042	27.6053	23.7146	24.7867	23.1668	23.5801	25.5466	25.4645	24.3705	25.3315	24.5682	24.5978	23.7171	23.3902	24.64	25.0665	25.2498	25.3344	24.5923	24.5953	24.8995	24.3597	25.4099	26.4851	26.3916	24.5755	24.4624	24.6365	24.2906	26.2837	24.4295	24.7945	26.4397	27.3739	24.9471	24.565	24.0423	26.2956
477	tyrosylglycine	16.1607	16.504	16.4589	16.7143	16.5627	15.8115	16.0345	16.2538	16.6604	15.5718	17.1586	15.947	16.6265	15.9247	15.1098	16.3441	15.5302	16.6744	16.0996	17.0767	17.7724	16.8757	17.0695	16.2387	15.3588	16.613	16.7988	15.726	15.8445	15.8694	15.9528	16.6684	17.4322	17.1862	15.9489	16.2897	15.7306	16.194	17.3794	16.0646	16.6491	17.8288	18.1358	16.6309	15.0953	15.7515	16.8423
478	UDP-galactose	15.9528	16.0804	16.3257	16.1581	16.421	15.9618	16.0346	16.1944	16.185	15.5526	15.9381	15.7502	15.9217	15.8262	15.6716	18.988	19.1273	19.2987	20.5334	18.2771	17.4626	18.1211	17.4544	18.714	18.8797	19.2812	20.1218	19.1754	19.2512	19.7664	19.3979	18.4357	18.0008	18.4328	18.9188	17.7336	17.7336	16.7687	17.297	18.3546	17.8008	17.5806	16.7626	17.5416	17.3168	19.5032	16.2645
479	UDP-glucose	17.2777	18.3115	18.6656	18.7527	17.5227	18.1613	18.3481	18.7968	18.0516	18.4457	17.9506	18.5308	17.9959	18.9035	18.9064	21.2561	20.587	20.8399	21.5177	18.8121	17.3505	18.9738	18.2387	20.8994	20.9476	21.0009	21.6526	20.6974	21.0974	20.8291	20.2984	18.1801	19.0614	19.494	19.973	18.8134	18.7446	18.2248	18.7485	17.9855	18.7822	19.3715	18.5678	19.9521	19.2883	20.7606	18.7639
480	UDP-glucuronate	19.5867	18.5562	20.253	20.4013	19.5135	18.8628	19.0968	19.343	20.1258	18.4879	18.6249	18.546	19.6273	18.6653	19.2174	21.157	20.3027	20.3607	21.1973	19.1378	16.9016	18.301	18.4758	20.7302	20.8118	20.9925	21.5556	20.9545	21.37	20.7497	19.875	16.3303	17.3637	17.6469	18.3487	16.4907	16.0135	17.4907	16.4678	17.6636	18.5868	18.8465	18.2416	19.685	17.8184	20.4406	19.6046
481	UDP-N-acetylglucosamine/galactosamine	21.9379	20.6549	21.5627	21.5767	21.7879	21.6296	20.8616	21.3952	22.3356	19.7428	20.798	20.8405	21.5691	20.1575	18.7053	23.4734	22.5734	23.5726	23.4727	21.541	19.9438	21.8467	20.9511	23.2408	21.79	23.4627	22.8091	23.4551	22.2504	23.4896	21.2886	22.9278	22.6038	23.2011	22.2212	22.0503	21.8229	20.2791	22.0534	21.8448	21.499	22.6771	19.8812	23.6911	21.9163	23.4803	22.0725
482	uracil	23.5094	22.725	24.2215	23.6671	23.112	23.1457	22.9306	23.6404	23.0605	21.9834	22.5584	23.6797	23.1638	22.8895	23.3255	23.8179	23.1434	22.2685	23.0188	23.582	23.0256	22.6623	22.2016	22.1839	22.1831	21.6036	22.3384	23.3059	23.417	23.0139	23.377	23.9193	23.4396	23.0559	23.6984	23.6816	23.7348	23.8455	23.3098	23.4719	23.3779	22.5183	22.358	23.1276	23.3897	23.4685	22.2017
483	urate	16.2933	16.0192	16.486	16.5577	16.5379	16.4193	16.5602	17.3166	16.592	15.8572	20.8978	15.8137	16.5465	15.4748	15.7311	16.2624	16.1453	16.6377	16.597	16.7842	17.2848	16.809	16.9165	17.1537	16.8848	16.0817	16.3776	15.5609	16.377	16.2503	16.8373	16.26	18.8657	18.7404	16.0598	16.7303	16.1224	15.6724	18.9419	15.678	15.2683	18.5715	20.516	16.1663	15.8303	15.5338	18.8853
485	uridine	21.7111	20.9421	21.5515	22.7418	21.3548	21.1872	21.3493	22.9527	23.7379	20.5861	21.4034	21.7724	23.4967	21.3889	21.6175	23.1627	22.5765	23.8056	24.8545	22.9346	24.5938	22.5959	23.3866	23.6272	22.009	22.7374	24.2497	23.2709	23.253	22.8119	24.588	25.2155	24.2545	24.2839	25.1271	24.2246	24.2593	24.2354	25.1267	24.0235	24.1099	23.9729	22.8547	24.2565	24.3476	22.5459	24.1245
486	uridine 5'-diphosphate (UDP)	15.9528	16.0804	16.3257	16.1581	16.421	15.9618	16.0346	16.1944	16.185	15.5526	15.9381	15.7502	15.9217	15.8262	15.6716	19.154	18.8729	18.9625	20.9766	20.6379	19.1923	20.1349	19.5938	18.9979	21.3258	21.6172	21.5426	18.353	19.7287	19.3651	17.9721	17.0387	15.5839	16.0674	16.5192	16.4471	16.2571	16.8851	15.7548	16.6883	15.7919	15.1231	15.9063	16.4507	16.3361	17.8688	15.765
487	uridine 5'-monophosphate (UMP)	16.5511	18.146	18.0639	18.8593	18.0765	17.7006	18.1156	16.6445	19.9661	15.9446	19.3082	16.7156	19.8606	15.7708	17.1213	23.9907	24.2138	23.7814	24.4273	23.6476	24.011	23.4502	23.1787	23.3264	23.7929	24.0194	24.008	23.8666	23.7303	24.2507	23.845	24.1352	23.6126	23.8358	23.6857	22.0828	21.7811	21.7808	22.1282	22.7793	22.7472	23.4395	23.3562	23.5996	23.0034	24.061	21.6644
489	valine	25.6329	24.7747	25.3555	25.6779	25.1863	25.0523	25.0466	25.1487	25.8654	22.445	29.1645	24.2438	25.7341	23.6473	24.178	26.3646	26.5013	24.8529	26.35	25.3026	25.3981	24.477	23.2308	25.6652	26.2874	25.9074	26.0062	25.1367	25.4077	25.6949	25.3238	26.4578	27.7138	27.6833	25.4325	25.7958	25.817	25.3505	27.6472	25.6178	25.8985	27.7837	28.7778	25.9683	25.3892	24.6813	27.3905
490	xanthine	19.8208	19.379	19.4393	20.6994	18.7667	19.4438	19.5763	19.6843	20.2435	17.9337	24.3104	18.5826	20.1019	18.5763	19.1424	22.9029	22.4801	21.543	22.4016	22.467	22.4642	21.3489	20.5526	22.4016	22.3773	21.8172	21.9498	22.3946	22.8433	22.766	22.6909	22.3331	23.3436	23.4421	21.2726	21.9835	21.705	20.6234	23.234	21.4539	21.1069	23.2297	24.2784	22.9239	21.9024	23.0804	23.2315
491	xanthosine	21.6828	20.5116	18.6943	21.9888	19.7745	21.6349	21.7259	20.3859	22.5045	17.8962	18.897	19.4301	21.2782	18.6696	17.0636	17.3246	18.5465	17.1177	16.5992	17.1237	16.136	16.2086	15.6739	19.6602	19.2192	17.5327	16.7119	17.0203	16.9397	17.1772	16.7199	21.0955	22.7795	22.9163	17.6213	19.7905	19.8725	17.6999	23.1784	18.4322	19.4826	22.2634	18.0336	18.3636	19.595	16.2135	22.6834
