# Supplementary material for: Dissection of two routes to naïve pluripotency using different kinase inhibitors
Source: Nat Commun. 2021 Mar 25;12:1863. doi: 10.1038/s41467-021-22181-5 (PMC7994667; doi:10.1038/s41467-021-22181-5)
Supplement: Supplementary file 8 — Supplementary Data 5 [file 41467_2021_22181_MOESM8_ESM.xlsx]

## Sheet: S5-Description
Sheet	Description
S5A.1	PHOSPHOPROTEOME TIME COURSE DIFF ANALYSIS (Log2FC)	Differential analysis results of the time course treatment with 2i or CDK8i. Fold change (2i vs Serum/LIF and CDK8i vs Serum/LIF) in log2, together with a categorical column (UP/DOWN) that indicates whether the value is significant in limma (FC >0.1 or FC<-0.1 and FDR 5% Benjamini Hochberg)for the phosphosites quantified in the short term time course experiment (4 time points).
S5A.2	NORMALIZED INTENSITIES (log2)	Log2 transformed intensities from each different tmt11plex experiment. Raw data was normalized using LOESS for intra-experiment bias removal, and COMBAT for inter-experiment batch effect removal.

## Sheet: S5.1-Phospho diff analysis
									2i vs Serum/LIF												CDK8i vs Serum/LIF
unique.id	Proteins	Protein.names	Gene.names	Phosphosite	Sequence.window	Multiplicity	Cluster	Potential CDK8 substrate	2i_30m_vs_SL	2i_30m_pval	Significant_2i_30m	2i_1h_vs_SL	2i_1h_pval	Significant_2i_1h	2i_2h_vs_SL	2i_2h_pval	Significant_2i_2h	2i_6h_vs_SL	2i_6h_pval	Significant_2i_6h	CDK8i_30m_vs_SL	CDK8i_30m_pval	Significant_8i_30m	CDK8i_1h_vs_SL	CDK8i_1h_pval	Significant_8i_1h	CDK8i_2h_vs_SL	CDK8i_2h_pval	Significant_8i_2h	CDK8i_6h_vs_SL	CDK8i_6h_pval	Significant_8i_6h
UID1	A0A023T672;Q9CWZ3	RNA-binding protein 8A	RBM8;Rbm8a	S24	EAGGEDFAMDEDGDESIHKLKEKAKKRKGRG	___1	not-sig		0.0343797	0.555195		-0.0135973	0.836173		0.0156337	0.771335		0.0539183	0.334269		-0.0579912	0.300421		0.00244208	0.971627		-0.0698321	0.229082		-0.0991982	0.137974
UID100	A2A482;A2A485;Q3UH28;Q3U1M7;A2A483;E9Q8D3;A2A484;E9Q8D1		Zmynd8	S659	ASPEPEKDFVEKAKPSPHPTKDKLKGKDETD	___1	not-sig		0.215919	0.0634282		0.147119	0.134479		-0.111504	0.369606		-0.0135322	0.883199		-0.025861	0.780685		0.263118	0.0311213		-0.185392	0.0687841		0.0435969	0.687673
UID10001	P10852	4F2 cell-surface antigen heavy chain	Slc3a2	S58	VAEDETEAGVKFTGLSKEELLKVAGSPGWVR	___1	5		0.154165	0.218709		0.165296	0.0860732		-0.14372	0.14412		-0.144988	0.120882		0.263892	0.0131482	UP	0.129736	0.433346		-0.130272	0.276173		0.215182	0.0371834
UID10004	P10853;Q8CBB6;Q8CGP2;Q8CGP1;Q6ZWY9;Q64478;P10854;Q64475;Q64525;G3X9D5	Histone H2B type 1-F/J/L;Histone H2B;Histone H2B type 1-P;Histone H2B type 1-K;Histone H2B type 1-C/E/G;Histone H2B type 1-H;Histone H2B type 1-M;Histone H2B type 1-B;Histone H2B type 2-B	Hist1h2bf;Hist1h2br;Hist1h2bp;Hist1h2bk;Hist1h2bc;Hist1h2bh;Hist1h2bm;Hist1h2bb;Hist2h2bb	S39	KKDGKKRKRSRKESYSVYVYKVLKQVHPDTG	___1	not-sig		0.0427445	0.636491		-0.0825088	0.353034		-0.118258	0.224176		-0.0264721	0.766596		0.0717081	0.427231		-0.172042	0.108442		-0.226808	0.0329356		-0.105101	0.25223
UID37895	E9Q852;E9Q9C3;Q9QZQ1;E9PYX7	Afadin	Mllt4	S1196	KITSVSTGNLCTEEQSPPPRPEAYPIPTQTY	___2	9		-0.115854	0.101822		-0.0953471	0.17196		-0.172909	0.0259567		-0.334006	0.000443319	DOWN	-0.169839	0.0302589		-0.0154088	0.831511		-0.15758	0.0422252		-0.201261	0.0250959	DOWN
UID63705	Q6P5E6	ADP-ribosylation factor-binding protein GGA2	Gga2	Y423	NLLDLFSPQPSPGLNYVPQKSIPKEVPPGTK	___2	6		-1.58145	1.36137e-06	DOWN	-1.67807	7.34019e-07	DOWN	-1.61668	1.37111e-06	DOWN	-1.87674	2.00173e-07	DOWN	-0.983593	0.00107139	DOWN	-0.898267	0.000559752	DOWN	-0.973689	0.000317899	DOWN	-1.13221	7.23865e-05	DOWN
UID10007	P10853;Q8CBB6;Q8CGP2;Q8CGP1;Q6ZWY9;Q64478;Q8CGP0;P70696;Q64524;P10854;Q64475;Q64525;G3X9D5;Q9D2U9	Histone H2B type 1-F/J/L;Histone H2B;Histone H2B type 1-P;Histone H2B type 1-K;Histone H2B type 1-C/E/G;Histone H2B type 1-H;Histone H2B type 3-B;Histone H2B type 1-A;Histone H2B type 2-E;Histone H2B type 1-M;Histone H2B type 1-B;Histone H2B type 2-B;Histone H2B type 3-A	Hist1h2bf;Hist1h2br;Hist1h2bp;Hist1h2bk;Hist1h2bc;Hist1h2bh;Hist3h2bb;Hist1h2ba;Hist2h2be;Hist1h2bm;Hist1h2bb;Hist2h2bb;Hist3h2ba	S56	YVYKVLKQVHPDTGISSKAMGIMNSFVNDIF	___1	not-sig		0.0636124	0.661485		-0.0490967	0.655137		-0.0608742	0.581875		0.073467	0.525193		0.0727878	0.537708		-0.127466	0.255142		0.111659	0.320604		0.0857498	0.489931
UID10019	P11157	Ribonucleoside-diphosphate reductase subunit M2	Rrm2	S20	RTPLATIADQQQLQLSPLKRLTLADKENTPP	___1	7		-0.0207708	0.722939		-0.0150029	0.795185		0.260813	0.000486215	UP	0.0687186	0.272903		-0.159073	0.0148141	DOWN	-0.0273502	0.661565		0.0287144	0.680466		-0.146446	0.0308534
UID7809	F8WGX5;Q6PNC0	DmX-like protein 1	Dmxl1	S1903	AKPCCRGSSFLTSKDSSLKLDVREDKCCAAD	___1	12		-1.42901	2.45156e-07	DOWN	-1.36245	1.13692e-07	DOWN	-1.41412	6.83994e-08	DOWN	-1.62192	2.68165e-08	DOWN	-1.11702	0.000202255	DOWN	-1.28101	3.68982e-07	DOWN	-1.36705	1.46729e-06	DOWN	-1.62422	1.48232e-08	DOWN
UID10027	P11260	LINE-1 retrotransposable element ORF1 protein		S29	QDHSPSSERSTPTPPSPGHPNTTENLDPDLK	___1	6		-0.0589869	0.56989		-0.133741	0.171605		-0.152853	0.106691		-0.312183	0.00279224	DOWN	-0.0235585	0.79535		-0.0663574	0.561544		-0.138042	0.201504		-0.161789	0.0924242
UID10030	P11416	Retinoic acid receptor alpha	Rara	S461	PSLSPSSHRSSPATQSP______________	___1	3		0.110562	0.144588		0.0589219	0.442737		-0.0511892	0.56495		0.0259203	0.752374		0.060171	0.477741		0.20198	0.0153264	UP	0.00918289	0.928733		-0.0108344	0.87922
UID10032	P11499;E9Q3D6	Heat shock protein HSP 90-beta	Hsp90ab1	S226	YPITLYLEKEREKEISDDEAEEEKGEKEEED	___1	2		-0.370452	0.0757894		-0.203124	0.306365		-0.272221	0.205053		-0.454223	0.0385978		-0.410433	0.0527851		-0.379936	0.0664199		-0.594536	0.0169633	DOWN	-0.270772	0.215448
UID10033	P11499;E9Q3D6	Heat shock protein HSP 90-beta	Hsp90ab1	S255	EDKEDEEKPKIEDVGSDEEDDSGKDKKKKTK	___1	2		-0.0860238	0.596112		-0.169274	0.213703		-0.111699	0.424747		-0.349831	0.0182087	DOWN	-0.252735	0.0635428		-0.425546	0.0120273	DOWN	-0.372473	0.0191014	DOWN	-0.269025	0.0571294
UID10034	P11499;E9Q3D6	Heat shock protein HSP 90-beta	Hsp90ab1	S261	EKPKIEDVGSDEEDDSGKDKKKKTKKIKEKY	___1	12		-0.200173	0.255875		-0.154626	0.270542		-0.179736	0.249432		-0.398186	0.02221	DOWN	-0.391938	0.012261	DOWN	-0.536956	0.00951852	DOWN	-0.395614	0.0333524		-0.285749	0.0738193
UID55736	Q9R0U0;Q3TFP0	Serine/arginine-rich splicing factor 10	Srsf10	S131	YRRSRSRSYERRRSRSRSFDYNYRRSYSPRN	___2	1		0.0960843	0.170309		-0.0358556	0.529583		-0.00694676	0.902138		0.0354247	0.489243		0.199638	0.0114188	UP	-0.052514	0.458189		0.0471397	0.430793		0.131061	0.0250744	UP
UID10037	P11499	Heat shock protein HSP 90-beta	Hsp90ab1	S718	AVPDEIPPLEGDEDASRMEEVD_________	___1	not-sig		-0.118156	0.267597		-0.0604317	0.549534		-0.0291572	0.775652		-0.178836	0.104709		-0.22204	0.0643254		0.00707904	0.950157		-0.0614899	0.572438		-0.204249	0.0655548
UID48058	Q6P5E6	ADP-ribosylation factor-binding protein GGA2	Gga2	S414	GIQSLSADRNLLDLFSPQPSPGLNYVPQKSI	___2	6		-1.42579	8.15921e-07	DOWN	-1.49073	4.67997e-07	DOWN	-1.43875	9.12932e-07	DOWN	-1.66794	7.93185e-08	DOWN	-0.891423	0.000622451	DOWN	-0.810339	0.000567148	DOWN	-0.875902	0.000206032	DOWN	-1.02693	4.22097e-05	DOWN
UID10062	P11881	Inositol 1,4,5-trisphosphate receptor type 1	Itpr1	S1755	VNRYYGNIRPSGRRESLTSFGNGPLSPGGPS	___1	6		-0.356751	0.0819421		-0.31877	0.137735		-0.707418	0.0031442	DOWN	-0.705689	0.002053	DOWN	-0.152315	0.470368		-0.14151	0.466001		-0.339476	0.0941978		-0.169189	0.439485
UID10068	Q8K1M3;P12367	cAMP-dependent protein kinase type II-alpha regulatory subunit	Prkar2a	S97	ADLEVPVPSKFTRRVSVCAETFNPDEEEEDN	___1	6		-0.0340428	0.665331		-0.121443	0.110471		-0.00897206	0.910634		-0.224633	0.0058966	DOWN	0.0534638	0.416518		-0.0775119	0.499351		-0.096073	0.270224		0.035187	0.592746
UID48059	Q6P5E6	ADP-ribosylation factor-binding protein GGA2	Gga2	S418	LSADRNLLDLFSPQPSPGLNYVPQKSIPKEV	___2	6		-1.25775	1.29952e-06	DOWN	-1.35764	2.22787e-07	DOWN	-1.28641	4.55142e-07	DOWN	-1.48332	3.93853e-08	DOWN	-0.808958	0.000363294	DOWN	-0.725109	0.000581995	DOWN	-0.787497	0.000152834	DOWN	-0.919234	3.06796e-05	DOWN
UID1007	E9PXE6;F8VPR2;A2APV2	Formin-like protein 2	Fmnl2	S171	STMESTVDKSKPWSRSIEDLHRGSNLPSPVG	___1	not-sig		0.0948206	0.133947		0.0962143	0.11165		-0.0401413	0.456024		-0.0942115	0.133649		0.14695	0.0337973		0.0552596	0.378363		-0.0227803	0.771299		0.102356	0.341286
UID10085	P13864	DNA (cytosine-5)-methyltransferase 1	Dnmt1	S122	PANGSRPTWRAEMADSNRSPRSRPKPRGPRR	___1	13		0.016042	0.863188		0.0507666	0.450641		0.127395	0.0695613		0.257961	0.00329214	UP	0.199757	0.0429425		0.242166	0.075236		0.104444	0.135058		0.032345	0.644201
UID10086	P13864	DNA (cytosine-5)-methyltransferase 1	Dnmt1	S125	GSRPTWRAEMADSNRSPRSRPKPRGPRRSKS	___1	3		0.0317639	0.693418		0.101624	0.0734469		0.0968914	0.107691		0.1857	0.00336487	UP	0.0443251	0.383269		0.259899	0.0278112		0.112859	0.143858		0.0197558	0.69852
UID17296	Q80U49	Centrosomal protein of 170 kDa protein B	Cep170b	S603	QVFGVFESPELSRVSSATFRPVIRGDKDESS	___1	2		-1.19982	0.00184103	DOWN	-1.08928	0.00197237	DOWN	-1.11405	0.00147898	DOWN	-1.42353	0.000172911	DOWN	-0.727415	0.0674986		-1.14972	0.00103105	DOWN	-1.37383	0.000398571	DOWN	-1.26569	0.000742258	DOWN
UID49217	Q80TZ9;A2A7T3	Arginine-glutamic acid dipeptide repeats protein	Rere	S675	DTDRITSKKTKTQEISRPNSPSEGEGESSDS	___2	6		-1.19404	5.91422e-07	DOWN	-1.17658	1.18642e-07	DOWN	-1.5003	3.82426e-09	DOWN	-1.8892	5.57671e-09	DOWN	-0.410399	0.0177649	DOWN	-0.133713	0.317294		-0.685834	3.31084e-05	DOWN	-0.809102	6.89328e-06	DOWN
UID1009	A2AQ14	Protein Mis18-beta	Oip5	S237	ENQQARKQHILGLTASPKIL___________	___1	4		0.0744326	0.224524		0.0673436	0.25312		0.0788697	0.156923		0.170563	0.00535065	UP	0.294233	4.56865e-05	UP	0.022968	0.745523		-0.020118	0.718994		-0.0100478	0.857742
UID10090	P13864	DNA (cytosine-5)-methyltransferase 1	Dnmt1	S150	PRRSKSDSDTLSVETSPSSVATRRTTRQTTI	___1	not-sig		-0.0343223	0.406469		0.0453354	0.224719		0.051069	0.193169		0.0144803	0.688734		0.0373647	0.321307		-0.00631727	0.885675		0.0531735	0.206458		0.0548753	0.166087
UID10091	P13864	DNA (cytosine-5)-methyltransferase 1	Dnmt1	S15	_MPARTAPARVPALASPAGSLPDHVRRRLKD	___1	not-sig		0.0161826	0.711776		-0.0211404	0.593328		0.0133936	0.770813		0.0430664	0.288892		0.0169566	0.689015		0.077978	0.168111		-0.026086	0.579277		-0.0828977	0.0738261
UID6745	E9QMQ3;G5E8W1;Q99KW3	TRIO and F-actin-binding protein	Triobp	S1604	RPSLDYVELSPLAPSSPQRMRTLSRSTPERP	___1	10		-0.0730498	0.271145		-0.0321626	0.600549		0.0699122	0.241906		0.0312971	0.575758		-0.229708	0.000904874	DOWN	0.0147529	0.840008		-0.0222563	0.737278		-0.13594	0.0249972	DOWN
UID58876	G3X959;Q8K2H1;G3UWD4;Q3UBL8	Periphilin-1	Pphln1	T214	AIRGRGKERSIQSVKTSRDASPSSSSAVASS	___2	6		-1.18829	1.84978e-08	DOWN	-1.17586	2.81459e-08	DOWN	-1.54078	7.35948e-08	DOWN	-1.88244	5.49557e-11	DOWN	-0.378764	0.00467384	DOWN	-0.18404	0.168544		-0.680468	4.60802e-05	DOWN	-0.530446	0.000609403	DOWN
UID3907	E9PUF4;E9PYZ7;Q6NZN0	RNA-binding protein 26	Rbm26	S959	DTEEAEPDEEEFQEESLVDDSLLQDDDEEEE	___1	10		0.0728779	0.443614		0.137307	0.165818		0.229245	0.0195031	UP	0.147182	0.144327		-0.0416344	0.663876		0.362378	0.00229968	UP	0.331737	0.00880025	UP	0.221691	0.0249719	UP
UID101	A2A482;A2A485;Q3UH28;Q3U1M7;A2A483;E9Q8D3;A2A484;E9Q8D1		Zmynd8	S645	PVSEKPDPTPAKDKASPEPEKDFVEKAKPSP	___1	2		-0.145605	0.130667		-0.17312	0.0509186		-0.314439	0.0183896	DOWN	-0.322179	0.000756682	DOWN	-0.0922787	0.24518		-0.234964	0.0274087		-0.368383	0.000622206	DOWN	-0.097588	0.297071
UID10100	P14733	Lamin-B1	Lmnb1	S17	ATATPVQQQRAGSRASAPATPLSPTRLSRLQ	___1	not-sig		0.0158944	0.754239		-0.0406385	0.47833		0.0136523	0.788176		0.0286408	0.520387		0.00129059	0.978736		-0.0379217	0.536071		0.0089557	0.87247		-0.0434548	0.360978
UID10101	P14733	Lamin-B1	Lmnb1	S24	QQRAGSRASAPATPLSPTRLSRLQEKEELRE	___1	not-sig		-0.0636314	0.459632		-0.0335924	0.62677		0.0400281	0.569927		0.115914	0.0995592		-0.120609	0.0919021		-0.0188347	0.863127		0.00410088	0.955522		-0.0651613	0.305752
UID10103	P14733;P21619	Lamin-B1;Lamin-B2	Lmnb1;Lmnb2	S376	YEQLLDVKLALDMEISAYRKLLEGEEERLKL;YQELLDIKLALDMEISAYRKLLEGEEERLKL	___1	not-sig		0.143937	0.276802		-0.107268	0.411924		-0.250073	0.0949076		0.0346823	0.782685		0.180605	0.167323		-0.213921	0.186086		-0.223262	0.1191		-0.0506032	0.693655
UID10104	P14733	Lamin-B1	Lmnb1	S279	ELEQTYHAKLENARLSSEMNTSTVNSAREEL	___1	6		-0.0959762	0.156285		-0.117458	0.0384432		-0.199626	0.00167274	DOWN	-0.181936	0.00340586	DOWN	-0.026134	0.620966		-0.0965717	0.17303		-0.146886	0.0221653	DOWN	-0.0801468	0.173767
UID40424	G3X959;Q8K2H1;G3UWD4;Q3UBL8	Periphilin-1	Pphln1	S215	IRGRGKERSIQSVKTSRDASPSSSSAVASSK	___2	6		-1.15719	2.45749e-08	DOWN	-1.14484	3.07105e-08	DOWN	-1.4051	7.21467e-08	DOWN	-1.75334	1.24065e-10	DOWN	-0.390354	0.00473549	DOWN	-0.216253	0.0955588		-0.657008	5.35148e-05	DOWN	-0.54094	0.000544485	DOWN
UID10107	P14733	Lamin-B1	Lmnb1	S394	RKLLEGEEERLKLSPSPSSRVTVSRASSSRS	___1	13		0.193887	0.055339		0.0536469	0.53204		0.197727	0.0823098		0.370917	0.000738899	UP	0.269688	0.00611853	UP	0.0798114	0.372377		0.288142	0.00672203	UP	0.143333	0.165817
UID10110	P14733	Lamin-B1	Lmnb1	S405	KLSPSPSSRVTVSRASSSRSVRTTRGKRKRV	___1	not-sig		-0.0787843	0.715859		0.130046	0.532653		0.00438981	0.983401		0.22403	0.278718		-0.422613	0.0373419		-0.0781481	0.757812		-0.154134	0.476468		-0.184526	0.348346
UID41637	O70405	Serine/threonine-protein kinase ULK1	Ulk1	S614	RPLRGSPKLPDFLQRSPLPPILGSPTKAGPS	___2	12		-1.13335	4.39853e-07	DOWN	-1.13057	4.52942e-07	DOWN	-0.727684	0.000257242	DOWN	-0.906872	3.47507e-06	DOWN	-0.919903	9.87016e-06	DOWN	-0.676752	0.000143375	DOWN	-0.406988	0.0292281		-0.853039	5.24677e-05	DOWN
UID29423	Q80U93	Nuclear pore complex protein Nup214	Nup214	T656	AAGRSTQTAPSSAPSTGQKSPRVNPPVPKSG	___1	13		0.178008	0.11163		0.0439486	0.670385		0.0579617	0.513036		0.235364	0.0212832	UP	0.144657	0.13051		-0.0124943	0.884907		0.0391001	0.678698		0.227577	0.0249436	UP
UID41638	O70405	Serine/threonine-protein kinase ULK1	Ulk1	S622	LPDFLQRSPLPPILGSPTKAGPSFDFPKTPS	___2	12		-1.13335	4.39853e-07	DOWN	-1.13057	4.52942e-07	DOWN	-0.727684	0.000257242	DOWN	-0.906872	3.47507e-06	DOWN	-0.919903	9.87016e-06	DOWN	-0.676752	0.000143375	DOWN	-0.406988	0.0292281		-0.853039	5.24677e-05	DOWN
UID13537	Q3UXZ9;E9Q8F1	Lysine-specific demethylase 5A	Kdm5a	S1111	IIEKEKEKDLDLEPLSDLEEGLEESRDTAMV	___1	5		0.16268	0.0281326		0.0344876	0.612261		-0.00362477	0.960667		0.0148006	0.826993		0.128832	0.10578		0.100271	0.169965		0.0620864	0.39576		0.182665	0.0249089	UP
UID58913	G5E866;Q99NB9	Splicing factor 3B subunit 1	Sf3b1	T273	PSHTPAGAATPGRGDTPGHATPGHGGATSSA	___2	13		0.172422	0.0916089		0.142008	0.089137		0.188759	0.0567914		0.252009	0.00829738	UP	0.10958	0.18028		0.193925	0.0640741		0.15601	0.102595		0.187858	0.0249003	UP
UID10354	P22682	E3 ubiquitin-protein ligase CBL	Cbl	S667	VAGPESEHPKIKPSSSANAIYSLAARPLPMP	___1	2		-1.13108	2.84708e-05	DOWN	-1.06949	3.91176e-05	DOWN	-1.14649	1.38354e-05	DOWN	-1.30452	3.59165e-06	DOWN	-0.97573	0.000379826	DOWN	-1.02789	3.96722e-05	DOWN	-1.22097	2.19705e-05	DOWN	-1.41263	1.343e-06	DOWN
UID25073	A2RSJ4	UHRF1-binding protein 1-like	Uhrf1bp1l	T954	HAPLKDPLLFKSASDTNLQKGTSFLDYLSDK	___1	9		-1.10063	9.54393e-10	DOWN	-0.992624	2.2975e-07	DOWN	-1.10587	6.69841e-09	DOWN	-1.26909	1.37771e-10	DOWN	-1.09058	3.77945e-07	DOWN	-0.827836	1.79072e-07	DOWN	-1.16161	4.43069e-08	DOWN	-1.42063	1.21218e-09	DOWN
UID20127	Q8K2F8	Protein LSM14 homolog A	Lsm14a	S216	TASAHLPAPAPVGRRSPVPARPLPPTSQKAI	___1	11		-0.0424431	0.38131		-0.0489283	0.235422		0.00831694	0.835419		-0.0518343	0.238049		-0.14163	0.00312723	DOWN	-0.063497	0.298568		-0.0519024	0.271788		-0.110544	0.0247446	DOWN
UID10131	P14873	Microtubule-associated protein 1B;MAP1B heavy chain;MAP1 light chain LC1	Map1b	S1793	SDISPLTPRESSPLYSPGFSDSTSAAKETAA	___1	10		-0.210804	0.0488085		-0.22198	0.0425969		-0.153237	0.139564		-0.284679	0.0114421	DOWN	-0.270891	0.0146474	DOWN	-0.0478041	0.675834		-0.0594391	0.601277		-0.216752	0.045924
UID4281	E9PVX6		Mki67	S212	FKKSRSTGSSYREPKSSPTQSLSNSNEKESP	___1	1		0.166619	0.15101		0.0344567	0.745222		-0.114419	0.252113		0.0705486	0.482219		0.375562	0.00246464	UP	0.057862	0.688478		-0.0379323	0.737194		0.337086	0.0247399	UP
UID40415	G3X959;Q8K2H1;G3UWD4;Q3UBL8	Periphilin-1	Pphln1	S221	ERSIQSVKTSRDASPSSSSAVASSKALDKPS	___2	6		-1.07213	1.19104e-07	DOWN	-1.09995	1.00621e-07	DOWN	-1.38438	7.51625e-08	DOWN	-1.6584	9.63609e-10	DOWN	-0.337309	0.0100921	DOWN	-0.166918	0.251172		-0.583104	0.000222346	DOWN	-0.512895	0.00090168	DOWN
UID1014	E9QAU4;A2AQ25;D3Z781	Sickle tail protein	Etl4;Skt	S1949	LQTQNGRAAPTTSSSSSPPSPASPTSLNQGA	___1	not-sig		-0.0925567	0.201708		-0.05113	0.477317		-0.000900902	0.989552		-0.0342281	0.612315		-0.13507	0.0618499		0.0469525	0.586122		-0.0447464	0.52832		-0.114441	0.105618
UID8692	G5E8A0;Q8CI95	Oxysterol-binding protein;Oxysterol-binding protein-related protein 11	Osbpl11	S21	KMQGGEPASVMKVSESEGKLEGLATAVTPNK	___1	12		-1.02964	1.7981e-06	DOWN	-0.883206	4.91847e-06	DOWN	-1.00484	2.29874e-06	DOWN	-1.14798	1.83253e-07	DOWN	-0.735791	0.000121044	DOWN	-0.807912	6.81144e-05	DOWN	-0.857869	3.78976e-05	DOWN	-1.09121	4.3238e-07	DOWN
UID53353	Q924A2;E9QP01	Protein capicua homolog	Cic	S2284	PEEVLPSPTLQSLATSPRAILGSYRKKRKNS	___2	6		-1.02871	1.06441e-09	DOWN	-1.12457	1.11384e-09	DOWN	-0.869239	2.06365e-07	DOWN	-0.76914	1.11982e-06	DOWN	-0.118296	0.140024		0.0363933	0.662656		-0.0695828	0.354352		-0.0163751	0.848902
UID46587	Q61136	Serine/threonine-protein kinase PRP4 homolog	Prpf4b	S21	PPSLREQAEMDDADNSEKSVNEENGEVSEDQ	___2	14		-0.241296	0.0401557		-0.119407	0.269291		-0.112647	0.339503		-0.0924457	0.378848		0.0613624	0.551436		0.0353222	0.752524		0.182228	0.150197		0.288192	0.0246954	UP
UID62471	V9GXM5;Q99JX7	Nuclear RNA export factor 1	Nxf1	T24	SGPEEIQRAFAMSAPTPSSSPVPTLSPEQQE	___2	6		-1.02496	2.81901e-08	DOWN	-1.00321	4.95257e-08	DOWN	-1.21221	1.64398e-09	DOWN	-1.32443	5.23949e-10	DOWN	-0.00834445	0.924635		0.180881	0.0418778		-0.0791182	0.344671		-0.0173344	0.83295
UID1015	E9QAU4;A2AQ25;D3Z781	Sickle tail protein	Etl4;Skt	S1950	QTQNGRAAPTTSSSSSPPSPASPTSLNQGAR	___1	not-sig		-0.0878633	0.154647		-0.0758216	0.219856		0.0621697	0.334313		-0.0603353	0.407583		-0.0105573	0.85143		-0.0874298	0.233424		-0.0367188	0.587363		-0.0364682	0.542868
UID10151	P14873	Microtubule-associated protein 1B;MAP1B heavy chain;MAP1 light chain LC1	Map1b	S1781	VQSLEGEKLSPKSDISPLTPRESSPLYSPGF	___1	12		-0.0850263	0.0929744		-0.0758702	0.142182		0.0605832	0.231585		-0.0398612	0.42595		-0.0572107	0.316323		-0.221128	0.00159472	DOWN	-0.135865	0.0184922	DOWN	-0.127494	0.0377865
UID53352	Q924A2;E9QP01	Protein capicua homolog	Cic	S2280	PEFRPEEVLPSPTLQSLATSPRAILGSYRKK	___2	6		-1.00517	1.40218e-08	DOWN	-1.06992	3.37052e-09	DOWN	-0.874741	5.41329e-07	DOWN	-0.770123	1.70479e-06	DOWN	-0.123764	0.155781		0.057917	0.518305		-0.10643	0.20166		0.00315851	0.974119
UID63724	Z4YJT3;Q6ZQ58	La-related protein 1	Larp1	Y488	FSQLLNCPEFVPRQHYQKETESAPGSPRAVT	___2	6		-0.982155	4.91071e-06	DOWN	-0.744964	0.000113244	DOWN	-0.778134	0.000139306	DOWN	-1.74719	2.86404e-09	DOWN	-0.30692	0.0389277		0.0392037	0.774499		-0.0399738	0.782025		-0.17915	0.247569
UID1016	E9QAU4;A2AQ25;D3Z781	Sickle tail protein	Etl4;Skt	S1953	NGRAAPTTSSSSSPPSPASPTSLNQGARGIR	___1	not-sig		-0.0181877	0.813437		-0.0649472	0.417119		0.0263948	0.756877		0.00082463	0.991271		-0.0451326	0.556045		-0.0229554	0.76778		-0.105689	0.186796		0.00927971	0.907117
UID62430	Q924A2;E9QP01	Protein capicua homolog	Cic	T2283	RPEEVLPSPTLQSLATSPRAILGSYRKKRKN	___2	6		-0.965429	1.83235e-09	DOWN	-1.0239	3.68928e-09	DOWN	-0.819915	3.7314e-07	DOWN	-0.726767	8.33544e-07	DOWN	-0.0996022	0.187285		0.0541379	0.489475		-0.108284	0.169888		-0.039615	0.634502
UID10165	P14873	Microtubule-associated protein 1B;MAP1B heavy chain;MAP1 light chain LC1	Map1b	S1293	PNEIKVSAEGEARSVSPGVTQAVVEEHCASP	___1	not-sig		-0.0395926	0.667011		-0.00125539	0.989912		0.0890036	0.375632		-0.0531334	0.560431		-0.0987137	0.294531		-0.00194455	0.984149		0.0237499	0.801766		-0.0358059	0.699217
UID1686	B1AVP1;A3KMF4;E9Q921;O88573	AF4/FMR2 family member 1	Aff1	S532	VNQPSVPLDGRGSTESPQWRQESKGVAEGSS	___1	7		0.250188	0.0301525		0.225055	0.00599691	UP	0.192157	0.0649201		0.695393	3.51508e-07	UP	0.0815008	0.305187		0.146763	0.231545		0.248604	0.0233629	UP	0.183468	0.024576	UP
UID73251	O08582	GTP-binding protein 1	Gtpbp1	S12	____MAAERSRSPVDSPVPASMFAPEPSSPG	___3	11		-0.0518103	0.321902		-0.0399649	0.419117		-0.0400461	0.384861		-0.0726257	0.143761		-0.2359	9.86138e-05	DOWN	-0.093186	0.148786		-0.147346	0.00735657	DOWN	-0.122743	0.0245632	DOWN
UID763	E9QAT4;A2AIX1		Sec16a	S1239	AYAENHRYSEPERPSSRASHYSDQLAPRQGY	___1	2		-0.112785	0.158726		-0.0722693	0.296691		-0.112454	0.149741		-0.25681	0.00720537	DOWN	-0.181303	0.0294654		-0.11039	0.189607		-0.247265	0.0274722		-0.178554	0.0245479	DOWN
UID11678	P70459;D3YXK6	ETS domain-containing transcription factor ERF	Erf	S21	DTGFAFPDWAYKPESSPGSRQIQLWHFILEL	___1	6		-0.956492	2.04383e-09	DOWN	-1.218	8.22728e-11	DOWN	-0.947339	6.30033e-06	DOWN	-1.17747	1.09034e-10	DOWN	-0.0683527	0.370998		0.0763505	0.358603		0.0664471	0.411732		0.0282856	0.703449
UID62403	Q91ZW3	SWI/SNF-related matrix-associated actin-dependent regulator of chromatin subfamily A member 5	Smarca5	T114	ELFAHFIQPAAQKTPTSPLKMKPGRPRVKKD	___2	2		-0.010386	0.895797		0.0537077	0.479786		-0.261826	0.00083663	DOWN	-0.28696	0.000566604	DOWN	0.129628	0.0786756		-0.046871	0.740726		-0.313162	0.000658276	DOWN	-0.206733	0.0245213	DOWN
UID78261	Q5XJE5	RNA polymerase-associated protein LEO1	Leo1	S608	NRYKGGIREERARIYSSDSDEGSEEDKAQRL	___3	8		-0.0665	0.312388		-0.0726497	0.225938		-0.00576889	0.926151		-0.021592	0.738572		-0.0862905	0.253246		-0.0743994	0.320916		0.113496	0.12569		0.163834	0.0244534	UP
UID10176	P14873	Microtubule-associated protein 1B;MAP1B heavy chain;MAP1 light chain LC1	Map1b	S1334	SQSVTGSAGHTPYYQSPTDEKSSHLPTEVTE	___1	not-sig		-0.0620231	0.52834		-0.0191886	0.816069		0.0493267	0.563218		0.0422575	0.60254		-0.178486	0.0403596		-0.107002	0.2182		-0.177535	0.0706728		-0.117709	0.202634
UID23284	Q9JI59	Junctional adhesion molecule B	Jam2	S277	QRKGYFSKETSFQKGSPASKVTTMSENDFKH	___1	8		-0.126155	0.213217		-0.108905	0.213522		-0.194834	0.0883498		0.199912	0.00903027	UP	-0.104447	0.210201		-0.133989	0.0942815		-0.0584366	0.560094		0.177403	0.024453	UP
UID29283	Q7TN89	GTPase ERas	Eras	T5	___________MALPTKSSILDLSSGTPCTR	___1	9		-0.935804	6.11195e-05	DOWN	-0.841457	0.000170578	DOWN	-0.746187	0.00164726	DOWN	-1.18682	3.34454e-06	DOWN	-0.879305	0.000363829	DOWN	-0.670925	0.000830775	DOWN	-0.869948	0.000790051	DOWN	-1.03484	2.28543e-05	DOWN
UID1018	E9QAU4;A2AQ25;D3Z781	Sickle tail protein	Etl4;Skt	S1847	ANGSAKKAGGDCKPTSPSLPASKIPALSPSS	___1	not-sig		-0.00725501	0.923524		-0.0618324	0.43693		0.114217	0.198318		-0.0747963	0.343197		-0.145724	0.0784843		-0.0988168	0.217456		0.157411	0.05853		0.158613	0.0552676
UID23834	Q9WTI7	Unconventional myosin-Ic	Myo1c	S408	LVRKINRSLASKDAESPSWRSTTVLGLLDIY	___1	2		-0.211441	0.0362552		-0.257789	0.0127583	DOWN	-0.392403	0.0012494	DOWN	-0.337611	0.00132532	DOWN	-0.203751	0.0256626		-0.226344	0.0274045		-0.341499	0.00150515	DOWN	-0.229242	0.0244236	DOWN
UID14562	Q61029	Lamina-associated polypeptide 2, isoforms beta/delta/epsilon/gamma	Tmpo	S183	AENTRQNGSNDSDRYSDNDEDSKIELKLEKR	___1	6		-0.933233	0.00748314	DOWN	-0.693234	0.036243		-0.981337	0.00518055	DOWN	-0.749629	0.0283946		-0.211412	0.501848		-0.472897	0.196238		-0.459134	0.165784		-0.069457	0.828748
UID685	A2AH22	Activating molecule in BECN1-regulated autophagy protein 1	Ambra1	S1206	RSSQTGTESGAARTSSPQPSTSRGLPSEPGQ	___1	11		-0.162218	0.080568		0.0185313	0.792491		0.109394	0.128805		0.053577	0.414092		0.00239862	0.978257		0.0461713	0.716633		0.0103545	0.877468		-0.182523	0.0244226	DOWN
UID20375	Q8QZS3	Folliculin	Flcn	S302	EKLADLEEESESWDNSEAEEEEKAPVTPEGA	___1	12		-0.186797	0.0257347		-0.152254	0.0319283		-0.0323518	0.61691		-0.126218	0.0984433		-0.193611	0.0152262	DOWN	-0.229041	0.0100132	DOWN	-0.108612	0.164887		-0.167266	0.0243712	DOWN
UID1019	E9QAU4;A2AQ25;D3Z781	Sickle tail protein	Etl4;Skt	S1849	GSAKKAGGDCKPTSPSLPASKIPALSPSSGK	___1	not-sig		-0.105435	0.414715		-0.189233	0.179306		-0.0784967	0.617523		-0.205312	0.125263		-0.237286	0.0753343		-0.317643	0.0269681		-0.167023	0.227828		-0.219408	0.109041
UID10190	P15864;P43274;P43275;P43277	Histone H1.2;Histone H1.4;Histone H1.1;Histone H1.3	Hist1h1c;Hist1h1e;Hist1h1a;Hist1h1d	S56	VSELITKAVAASKERSGVSLAALKKALAAAG;VSELIVQAVSSSKERSGVSLAALKKSLAAAG	___1	not-sig		-0.156301	0.200202		0.0175256	0.886254		-0.122941	0.261065		0.0758591	0.491563		-0.0426331	0.707284		-0.0616679	0.566171		-0.0763128	0.50902		-0.0790224	0.529097
UID10191	P15864;P43274;P43275;P43277	Histone H1.2;Histone H1.4;Histone H1.1;Histone H1.3	Hist1h1c;Hist1h1e;Hist1h1a;Hist1h1d	S59	LITKAVAASKERSGVSLAALKKALAAAGYDV;LIVQAVSSSKERSGVSLAALKKSLAAAGYDV	___1	not-sig		-0.140778	0.529122		0.236563	0.332539		0.189926	0.370221		0.363015	0.124661		0.21673	0.360177		0.2744	0.191913		0.263684	0.2171		0.23774	0.333616
UID1801	A9JSM3	Transmembrane protein 238	Tmem238	S124	PSAIARLARKLSRRWSAPATASPRTTAGLRS	___1	4		-0.109386	0.1389		-0.0999062	0.18032		0.0271902	0.710125		0.0386678	0.605393		0.00337353	0.963141		-0.0866672	0.276024		-0.199959	0.011941	DOWN	-0.1714	0.0243069	DOWN
UID10193	P15864;I7HFT9	Histone H1.2	Hist1h1c;Hist1h1t	S104	SKGILVQTKGTGASGSFKLNKKAASGEAKPQ	___1	not-sig		-0.209974	0.0506191		-0.0422966	0.668824		-0.107138	0.265151		0.04552	0.596749		-0.0538425	0.418439		0.166959	0.0665874		-0.0416492	0.573819		-0.123807	0.203188
UID10195	P15864;P43277	Histone H1.2;Histone H1.3	Hist1h1c;Hist1h1d	S37	KKAKKTGAAAGKRKASGPPVSELITKAVAAS;KKKAAKKPAGVRRKASGPPVSELITKAVAAS	___1	2		-0.0342504	0.580473		-0.0397034	0.50371		-0.139067	0.0306043		-0.0222805	0.746947		-0.0220197	0.713503		-0.0592558	0.372214		-0.210901	0.00243857	DOWN	-0.086688	0.170286
UID10196	P15864;P43277	Histone H1.2;Histone H1.3	Hist1h1c;Hist1h1d	S42	KKPAGVRRKASGPPVSELITKAVAASKERSG;TGAAAGKRKASGPPVSELITKAVAASKERSG	___1	2		-0.0741314	0.297567		-0.0956176	0.110503		-0.201673	0.00363692	DOWN	-0.0965075	0.165288		-0.0547013	0.400084		-0.103739	0.140054		-0.254732	0.000526464	DOWN	-0.084222	0.21355
UID10199	P15864	Histone H1.2	Hist1h1c	S2	______________MSEAAPAAPAAAPPAEK	___1	not-sig		-0.000346974	0.996653		0.022739	0.75787		-0.118078	0.100148		-0.00769251	0.917866		-0.0992665	0.14796		0.0405203	0.662586		-0.165188	0.0600299		-0.142559	0.0471048
UID102	A2A482;A2A485;Q3UH28;Q3U1M7;A2A483;E9Q8D3;A2A484;E9Q8D1		Zmynd8	S517	AEMDLKELSESVQQQSAPVPLISPKRQIRSR	___1	not-sig		-0.0231448	0.803116		0.00336878	0.969294		-0.077073	0.474395		-0.183246	0.0551622		-0.0175573	0.854119		-0.0475962	0.631753		-0.216239	0.0341487		-0.0540036	0.543161
UID1020	E9QAU4;A2AQ25;D3Z781;Q8BHR1	Sickle tail protein	Etl4;Skt	S220	GEVPSPFARGSRTRASLPVVRSANQTKERSL	___1	2		0.0198912	0.90332		-0.115765	0.435231		-0.404702	0.0187506	DOWN	-0.16417	0.342154		0.0630098	0.685923		-0.273542	0.0948674		-0.392396	0.0165395	DOWN	-0.239977	0.132533
UID10200	P15920	V-type proton ATPase 116 kDa subunit a isoform 2	Atp6v0a2	S695	CFGMSRSGYTLVRKDSEEEVSLLGNQDIEEG	___1	6		-0.055479	0.244833		-0.113482	0.0152897	DOWN	-0.123072	0.0258107		-0.105454	0.0263335		-0.00911457	0.83095		-0.124899	0.049047		-0.0847221	0.110986		-0.0188242	0.6598
UID10201	P15920	V-type proton ATPase 116 kDa subunit a isoform 2	Atp6v0a2	S700	RSGYTLVRKDSEEEVSLLGNQDIEEGNSRME	___1	1		-0.0297455	0.568828		-0.0695768	0.176951		-0.124433	0.0163293	DOWN	-0.106864	0.0464129		-0.00894359	0.844339		-0.102883	0.116647		-0.0987641	0.127744		0.0331794	0.481755
UID10203	P16381;Q62095	Putative ATP-dependent RNA helicase Pl10;ATP-dependent RNA helicase DDX3Y	D1Pas1;Ddx3y	S592	HHYKGGSRGRSKSRFSGGFGARDYRQSSGAS;HHYKGSSRGRSKSRFSGGFGARDYRQSSGSA	___1	7		0.146016	0.194682		0.0745819	0.466613		0.476258	0.000248409	UP	0.413381	0.00184983	UP	0.069449	0.512771		-0.223822	0.0196305	DOWN	0.208067	0.0467633		0.0400694	0.711804
UID10204	P16381	Putative ATP-dependent RNA helicase Pl10	D1Pas1	S2	______________MSHVAEEDELGLDQQLA	___1	10		0.0220607	0.723931		-0.076506	0.189413		-0.0876609	0.197082		-0.0469159	0.396996		-0.22413	0.00169667	DOWN	0.0266386	0.716629		-0.00656238	0.925903		-0.0825384	0.151015
UID10205	P16381;Q62095	Putative ATP-dependent RNA helicase Pl10;ATP-dependent RNA helicase DDX3Y	D1Pas1;Ddx3y	S589	AFEHHYKGGSRGRSKSRFSGGFGARDYRQSS;AYEHHYKGSSRGRSKSRFSGGFGARDYRQSS	___1	7		0.0830827	0.491235		0.216812	0.000787196	UP	0.322209	0.000109247	UP	0.393595	6.27895e-05	UP	0.012951	0.792547		0.263685	0.18005		0.184616	0.0261134		-0.114774	0.125134
UID30572	Q99M54;D3YXE3;D3YZ81;D3Z3H6	Cell division cycle-associated protein 3	Cdca3	T75	AQDPDPRSPTLGIARTPMKISGPDPQCSLVK	___1	8		0.0116336	0.826591		0.0600349	0.256198		0.112657	0.0660673		0.100857	0.105852		0.0560679	0.289378		0.0193515	0.724708		0.206987	0.00177176	UP	0.14341	0.024302	UP
UID77923	Q5NCM6;Q8CHU3	Epsin-2	Epn2	S195	SYSEQEYGKAGGSPASYHGSTSPRVSSELEQ	___3	9		0.0219245	0.801201		-0.0862606	0.273504		-0.0331077	0.675595		-0.0780863	0.305104		-0.00395853	0.960399		0.0689268	0.626554		-0.0526162	0.582095		-0.181393	0.0242375	DOWN
UID77924	Q5NCM6;Q8CHU3	Epsin-2	Epn2	S199	QEYGKAGGSPASYHGSTSPRVSSELEQARPQ	___3	9		0.0219245	0.801201		-0.0862606	0.273504		-0.0331077	0.675595		-0.0780863	0.305104		-0.00395853	0.960399		0.0689268	0.626554		-0.0526162	0.582095		-0.181393	0.0242375	DOWN
UID10214	P17095	High mobility group protein HMG-I/HMG-Y	Hmga1	S102	PKKLEKEEEEGISQESSEEEQ__________	___1	not-sig		-0.202613	0.0363563		-0.0787053	0.378427		-0.19655	0.0384281		-0.0409938	0.633966		-0.121705	0.201714		-0.035831	0.673145		-0.0864885	0.331319		0.0110549	0.906665
UID53351	Q924A2;E9QP01	Protein capicua homolog	Cic	S2275	RFAELPEFRPEEVLPSPTLQSLATSPRAILG	___2	6		-0.928119	7.13383e-09	DOWN	-1.02017	3.20004e-09	DOWN	-0.782098	7.74556e-08	DOWN	-0.683415	1.00444e-06	DOWN	-0.118811	0.11171		0.0585	0.426775		-0.0961251	0.181403		-0.0609103	0.44453
UID10216	P17095	High mobility group protein HMG-I/HMG-Y	Hmga1	S36	TEKRGRGRPRKQPPVSPGTALVGSQKEPSEV	___1	11		0.0701153	0.384517		0.00613503	0.934964		0.0809161	0.316327		0.013308	0.861988		-0.0715077	0.339102		-0.160243	0.0515382		-0.194006	0.0210058	DOWN	-0.138137	0.0806388
UID10218	P17095	High mobility group protein HMG-I/HMG-Y	Hmga1	S2	______________MSESGSKSSQPLASKQE	___1	not-sig		0.0540919	0.353261		-0.000239517	0.99646		-0.016419	0.809017		0.112428	0.0896122		1.24625e-05	0.999785		-0.00292643	0.963884		-0.0741752	0.199053		0.101534	0.0645338
UID1022	E9QAU4;A2AQ25;D3Z781;Q8BHR1	Sickle tail protein	Etl4;Skt	S561	PPHTLQPDRASPSRQSFKKEPGTLVYIEKPR	___1	not-sig		0.0662666	0.592648		-0.0461317	0.702276		-0.0986515	0.406463		-0.084182	0.480997		0.0865584	0.467568		-0.167615	0.228405		-0.151038	0.222235		-0.0648854	0.5822
UID10220	P17095	High mobility group protein HMG-I/HMG-Y	Hmga1	S6	__________MSESGSKSSQPLASKQEKDGT	___1	not-sig		0.0499306	0.482749		0.0604387	0.410422		-0.0696191	0.393988		0.0609462	0.425483		0.0266802	0.712272		-0.0153623	0.861599		-0.0865975	0.321187		0.0805623	0.269822
UID10222	P17095	High mobility group protein HMG-I/HMG-Y	Hmga1	S9	_______MSESGSKSSQPLASKQEKDGTEKR	___1	10		-0.141877	0.218065		-0.0959324	0.434241		-0.102711	0.391512		-0.0126916	0.892879		-0.274791	0.0192107	DOWN	-0.0728173	0.494139		-0.168546	0.113859		-0.0633591	0.470381
UID10224	P17141	Zinc finger protein 37	Zfp37	S590	NASLTKHMKIHSEEQSEEED___________	___1	5		0.118208	0.0999372		0.0794939	0.11796		0.0105855	0.835724		0.073657	0.178751		0.132435	0.0208148	UP	0.116681	0.0950129		0.0282184	0.669126		0.07402	0.24363
UID27002	G5E8A0;Q8CI95	Oxysterol-binding protein;Oxysterol-binding protein-related protein 11	Osbpl11	T30	VMKVSESEGKLEGLATAVTPNKNSGNSSCGG	___1	12		-0.917069	4.09507e-08	DOWN	-0.820964	1.88594e-07	DOWN	-0.901199	4.8423e-07	DOWN	-1.0235	5.46072e-09	DOWN	-0.729367	8.58108e-06	DOWN	-0.740566	1.92949e-05	DOWN	-0.731047	1.98848e-05	DOWN	-1.06502	9.01361e-09	DOWN
UID77925	Q5NCM6;Q8CHU3	Epsin-2	Epn2	S201	YGKAGGSPASYHGSTSPRVSSELEQARPQTS	___3	9		0.0219245	0.801201		-0.0862606	0.273504		-0.0331077	0.675595		-0.0780863	0.305104		-0.00395853	0.960399		0.0689268	0.626554		-0.0526162	0.582095		-0.181393	0.0242375	DOWN
UID92411	Q5NCM6;Q8CHU3	Epsin-2	Epn2	T200	EYGKAGGSPASYHGSTSPRVSSELEQARPQT	___3	9		0.0219245	0.801201		-0.0862606	0.273504		-0.0331077	0.675595		-0.0780863	0.305104		-0.00395853	0.960399		0.0689268	0.626554		-0.0526162	0.582095		-0.181393	0.0242375	DOWN
UID87625	Q9R0L6	Pericentriolar material 1 protein	Pcm1	S1492	RETHKVSEQNDADNVSVMSVSSNFEPFATDD	___3	14		0.117184	0.358685		0.0896441	0.416895		0.0152829	0.895779		0.0752965	0.535583		0.147471	0.216474		0.228819	0.107133		0.193958	0.138185		0.289816	0.0241775	UP
UID10247	P18608;D3Z607	Non-histone chromosomal protein HMG-14	Hmgn1	S7	_________MPKRKVSADGAAKAEPKRRSAR	___1	7		-0.0551633	0.380702		-0.0251984	0.718951		0.161321	0.0349205		0.170551	0.0192271	UP	-0.046915	0.484126		-0.200555	0.010202	DOWN	-0.0281911	0.688341		-0.0331789	0.643377
UID10248	P18608	Non-histone chromosomal protein HMG-14	Hmgn1	S24	DGAAKAEPKRRSARLSAKPAPAKVDAKPKKA	___1	7		0.172874	0.298624		0.0660209	0.645438		0.475158	0.00501324	UP	0.0489604	0.745068		0.0732723	0.619349		-0.041547	0.753345		0.0262176	0.849091		-0.0323249	0.823821
UID17566	Q80XU3	Nuclear ubiquitous casein and cyclin-dependent kinase substrate 1	Nucks1	S54	SSPREAKNKRRSGKNSQEDSEDSEEKDVKTK	___1	12		-0.915448	3.70595e-11	DOWN	-0.596304	2.53019e-07	DOWN	-0.444418	5.92988e-07	DOWN	-0.819978	3.37195e-10	DOWN	-0.973788	1.35679e-10	DOWN	-0.741173	4.00862e-05	DOWN	-0.729997	1.0815e-06	DOWN	-0.854795	3.30051e-10	DOWN
UID9232	J3QPI4;Q9CR86	Calcium-regulated heat stable protein 1	Carhsp1	S42	TRDRSPSPLRGNVVPSPLPTRRTRTFSATVR	___1	2		-0.0794722	0.326766		-0.0609025	0.435643		-0.0775514	0.328053		-0.059764	0.453407		-0.050157	0.515712		-0.155685	0.0646147		-0.181232	0.0294291		-0.187643	0.0241506	DOWN
UID20124	Q8K2F8	Protein LSM14 homolog A	Lsm14a	S192	LAQGRSSPQLDPLRKSPTMEQAVQTASAHLP	___1	2		-0.104729	0.192393		-0.0877803	0.219788		-0.111141	0.121445		-0.0948128	0.204755		-0.0623377	0.371182		-0.109727	0.173173		-0.115986	0.118018		-0.171951	0.0241343	DOWN
UID17569	Q80XU3	Nuclear ubiquitous casein and cyclin-dependent kinase substrate 1	Nucks1	S50	KKIRSSPREAKNKRRSGKNSQEDSEDSEEKD	___1	12		-0.884612	6.67156e-10	DOWN	-0.529745	1.16797e-05	DOWN	-0.446127	1.71192e-06	DOWN	-0.757652	7.66323e-09	DOWN	-0.901009	9.97396e-10	DOWN	-0.695464	7.09129e-05	DOWN	-0.696068	1.6374e-06	DOWN	-0.825793	4.95032e-09	DOWN
UID1072	A2AQE9;A2AQF0;P16951;G3UXC3	Cyclic AMP-dependent transcription factor ATF-2	Atf2	S94	KKASEDDIKKMPLDLSPLATPIIRSKIEEPS	___1	2		-0.0436173	0.469995		-0.142294	0.0205762	DOWN	-0.0542488	0.384937		-0.0306503	0.629561		-0.0699489	0.239591		-0.190344	0.0120275	DOWN	-0.247528	0.00111619	DOWN	-0.146717	0.0241112	DOWN
UID1026	E9QAU4;A2AQ25;D3Z781	Sickle tail protein	Etl4;Skt	S1919	ASLIPSVSNGSLKFQSPPHAGKGHHHLSFAL	___1	4		-0.075012	0.18305		0.0498179	0.331123		0.188009	0.00404655	UP	0.170749	0.00336453	UP	0.193921	0.0071129	UP	-0.0819571	0.150719		0.153205	0.0474261		0.0435516	0.435694
UID10262	P19246	Neurofilament heavy polypeptide	Nefh	S867	RPPEQVKSPAKEKAKSPEKEEAKTSEKVAPK	___1	not-sig		0.0258349	0.810104		-0.0478448	0.615335		0.0673129	0.514812		0.0442534	0.618403		0.213058	0.0367833		-0.159462	0.18766		-0.104999	0.33369		0.0281978	0.777059
UID36522	E9PYD5;P10711	Transcription elongation factor A protein 1	Tcea1	S107	STDKDPEEKKKEPAISSQNSPEAREESSSSS	___2	6		-0.883657	1.51552e-07	DOWN	-0.913133	5.66272e-08	DOWN	-0.969718	9.71081e-09	DOWN	-1.08536	2.01688e-09	DOWN	-0.257025	0.0175418	DOWN	0.0065865	0.935512		-0.62678	1.56666e-06	DOWN	-0.683594	5.58826e-07	DOWN
UID10266	P19246	Neurofilament heavy polypeptide	Nefh	S607	EAKSPSEAKSPAEAKSPAEAKSPAEAKSPAE	___1	not-sig		-0.0106234	0.902506		-0.0201856	0.800284		-0.0125815	0.890454		-0.0689697	0.372946		-0.0406878	0.627326		-0.0795579	0.332823		-0.18247	0.0616806		-0.185229	0.0290688
UID13047	Q3U8K7	Histone-lysine N-methyltransferase SUV420H1	Suv420h1	S425	ALTRPSMPRVPAASNSTSPKLVHTNNPRVPK	___1	8		0.0391616	0.739071		-0.0103417	0.919119		0.138037	0.199721		0.206547	0.0752797		0.150047	0.178386		0.0652131	0.618576		0.17812	0.106661		0.254616	0.0240997	UP
UID10269	P19246	Neurofilament heavy polypeptide	Nefh	S783	KSPEKAKTPVKEGAKSPAEAKSPEKAKSPVK	___1	4		-0.000871514	0.99151		0.00729734	0.909012		0.273117	0.00106186	UP	0.200779	0.00635733	UP	0.292073	0.0032398	UP	-0.103783	0.372561		0.0841966	0.28908		0.0640459	0.498183
UID31038	Q9JLN9	Serine/threonine-protein kinase mTOR	Mtor	T1262	SGPVETGPMKKLHVSTINLQKAWGAARRVSK	___1	2		-0.874875	0.000271192	DOWN	-0.801681	2.98114e-05	DOWN	-1.00231	3.48576e-06	DOWN	-1.01714	2.92353e-06	DOWN	-0.662109	0.00204566	DOWN	-0.812693	4.35558e-05	DOWN	-0.945079	5.54152e-05	DOWN	-1.26096	3.98556e-07	DOWN
UID10272	P19246	Neurofilament heavy polypeptide	Nefh	S565	EAKSPGEAKSPAEPKSPAEPKSPAEAKSPAE	___1	4		0.240317	0.025731		0.0613734	0.451241		0.0972213	0.246632		0.0562008	0.474634		0.235795	0.00919943	UP	0.0359602	0.670246		0.00375735	0.96645		-0.0537462	0.498307
UID10273	P19246	Neurofilament heavy polypeptide	Nefh	S571	EAKSPAEPKSPAEPKSPAEAKSPAEPKSPAT	___1	not-sig		0.117725	0.0801698		0.0278313	0.636167		0.103545	0.162974		0.101399	0.101133		0.140509	0.0542039		-0.00397136	0.953137		-0.0265651	0.673661		-0.0579792	0.37612
UID10277	P19246	Neurofilament heavy polypeptide	Nefh	S679	EAKSPAEAKSPAEVKSPGEAKSPAEPKSPAE	___1	not-sig		0.0180719	0.763439		0.0351485	0.5519		0.131214	0.0494617		0.123751	0.0478589		0.0680564	0.29658		-0.0667934	0.285647		-0.0145199	0.830524		-0.0697439	0.270455
UID10279	P19246	Neurofilament heavy polypeptide	Nefh	S721	EAKSPAEVKSPGEAKSPAAVKSPAEAKSPAA	___1	4		0.10255	0.122179		0.0987534	0.0866895		0.14961	0.0175	UP	0.175008	0.0069031	UP	0.221392	0.00421677	UP	-0.0058202	0.93106		0.00151585	0.984185		-0.113465	0.0925835
UID10280	P19246	Neurofilament heavy polypeptide	Nefh	S529	KSRVKEEAKSPGEAKSPGEAKSPAEAKSPGE	___1	not-sig		0.0402519	0.678375		-0.0396838	0.647988		0.00779749	0.932003		0.0391157	0.656144		0.0762423	0.49473		-0.0173946	0.850482		0.001268	0.989546		-0.0542264	0.570545
UID10281	P19246	Neurofilament heavy polypeptide	Nefh	S523	SPEKETKSRVKEEAKSPGEAKSPGEAKSPAE	___1	not-sig		0.147255	0.0730235		-0.00698647	0.928404		0.0506587	0.466838		0.138172	0.064346		0.168442	0.0474221		-0.0728406	0.413946		0.0849402	0.327199		0.0688946	0.35079
UID10282	P19246	Neurofilament heavy polypeptide	Nefh	S769	EAKSPAEAKSPIEVKSPEKAKTPVKEGAKSP	___1	not-sig		0.0417196	0.673461		0.0162317	0.878492		0.105642	0.374784		0.000497591	0.995655		0.154731	0.108139		-0.151144	0.201674		-0.0909699	0.348306		0.112476	0.26766
UID2353	B2RQG2		Phf3	S658	KPDRNLQPRQRRSSRSFSLDEPPLFIPDNIA	___1	6		-0.874652	0.00170566	DOWN	-0.930844	0.00114859	DOWN	-0.699829	0.00908198	DOWN	-0.946507	0.0010304	DOWN	-0.296401	0.253488		-0.190039	0.479979		-0.422935	0.0860157		0.158434	0.53453
UID52366	Q8R080	G2 and S phase-expressed protein 1	Gtse1	S398	DAAQTVAEQPKVPTLSPLTQQPQTPEQRGPR	___2	10		-0.0498129	0.405913		-0.063597	0.283272		0.0307925	0.611715		-0.0688675	0.237885		-0.109366	0.067774		-0.014046	0.845818		0.0155377	0.78903		-0.142583	0.0240897	DOWN
UID45158	Q3UHU5;B8JJI7;H3BL83	Microtubule cross-linking factor 1	Mtcl1	S1799	ELGPGQETGTSSRGRSPSPLGVGSETFREEG	___2	11		-0.0916893	0.199312		-0.0738666	0.245463		0.0263249	0.683971		-0.0315658	0.626888		-0.195806	0.00922359	DOWN	-0.134423	0.0937864		-0.0703813	0.29966		-0.158743	0.024088	DOWN
UID9416	O35126	Atrophin-1	Atn1	S630	TASPPGPPQYSKRAPSPGSYKTATPPGYKPG	___1	4		-0.050592	0.370623		-0.0547657	0.242436		0.0859953	0.0884437		0.1564	0.00661343	UP	0.209647	0.00324365	UP	-0.192974	0.00421157	DOWN	0.00671921	0.894448		-0.131853	0.0240814	DOWN
UID10290	P19426	Negative elongation factor E	Nelfe	S357	AATGKSVWGSLAVQNSPKGCHRDKRTQIVYS	___1	7		0.0303179	0.706168		0.0393276	0.616822		0.216709	0.0298		0.256147	0.00409929	UP	0.109863	0.233381		0.0190437	0.815831		0.140019	0.0907246		0.0361623	0.723512
UID10292	P20152	Vimentin	Vim	S459	IKTVETRDGQVINETSQHHDDLE________	___1	4		0.0704015	0.358654		0.0558049	0.355251		0.200712	0.0103805	UP	0.254966	0.00271741	UP	0.257101	0.00709982	UP	-0.0928857	0.33747		0.000729963	0.991931		0.18655	0.0663972
UID10294	P20152	Vimentin	Vim	S419	LEGEESRISLPLPTFSSLNLRETNLESLPLV	___1	not-sig		0.0211304	0.918068		-0.362024	0.0981219		-0.224567	0.287238		0.066185	0.75674		-0.0227576	0.91275		-0.370742	0.0941216		-0.269971	0.205499		-0.079662	0.713416
UID10298	P20152;A2AKJ2	Vimentin	Vim	S72	PGGAYVTRSSAVRLRSSVPGVRLLQDSVDFS	___1	13		0.252867	0.0659949		0.0356047	0.782363		0.37482	0.0126818	UP	0.55897	0.000668252	UP	0.335154	0.0176991	UP	-0.146714	0.288487		0.0963633	0.489003		0.160278	0.273021
UID10299	P20152;A2AKJ2	Vimentin	Vim	S73	GGAYVTRSSAVRLRSSVPGVRLLQDSVDFSL	___1	7		0.241165	0.0496117		0.123581	0.299601		0.360002	0.00879661	UP	0.459185	0.00137851	UP	0.221915	0.0832664		0.00089729	0.994075		0.15704	0.230812		0.148242	0.281909
UID103	A2A482;A2A485;Q3UH28;Q3U1M7;A2A483;E9Q8D3;A2A484;E9Q8D1		Zmynd8	S524	LSESVQQQSAPVPLISPKRQIRSRFQLNLDK	___1	2		-0.0867726	0.234561		-0.0517558	0.447828		-0.139108	0.156788		-0.221293	0.0055671	DOWN	-0.0306776	0.663145		-0.0359756	0.611215		-0.255288	0.0021576	DOWN	-0.148217	0.0494113
UID33086	A2ARP8;Q9QYR6	Microtubule-associated protein 1A;MAP1A heavy chain;MAP1 light chain LC2	Map1a	S2447	VTKAPSLDSSLPQLPSPSSPGAPLLSNLPRP	___2	1		0.112726	0.0818513		-0.0279487	0.609038		0.03517	0.516639		-0.0318222	0.569783		0.202052	0.00129925	UP	0.0537707	0.352232		0.118589	0.0959913		0.140288	0.0240598	UP
UID33088	A2ARP8;Q9QYR6	Microtubule-associated protein 1A;MAP1A heavy chain;MAP1 light chain LC2	Map1a	S2450	APSLDSSLPQLPSPSSPGAPLLSNLPRPASP	___2	1		0.112726	0.0818513		-0.0279487	0.609038		0.03517	0.516639		-0.0318222	0.569783		0.202052	0.00129925	UP	0.0537707	0.352232		0.118589	0.0959913		0.140288	0.0240598	UP
UID10306	P20152;A2AKJ2	Vimentin	Vim	S42	NRSYVTTSTRTYSLGSALRPSTSRSLYSSSP	___1	not-sig		-0.0444119	0.746605		-0.0634926	0.601424		-0.00348978	0.979659		0.0746887	0.531437		-0.049516	0.680206		-0.217059	0.119538		-0.132736	0.289107		-0.0691397	0.612267
UID10312	P20263	POU domain, class 5, transcription factor 1	Pou5f1	S282	VRVWFCNRRQKGKRSSIEYSQREEYEATGTP	___1	not-sig		-0.0121923	0.855584		0.00906248	0.898573		-0.0287042	0.743621		-0.0929927	0.2013		0.149029	0.0379449		-0.00626961	0.943048		0.0282696	0.704165		0.000101457	0.998806
UID10322	P20357;Q80X35;Q80ZL4;Q3TLQ0	Microtubule-associated protein 2;Microtubule-associated protein	Map2	S422	HAKARVDHGAEIITQSPSRSSVASPRRLSNV	___1	not-sig		-0.0905414	0.65556		0.0348421	0.854378		0.0330259	0.85913		0.0581687	0.745545		-0.147022	0.423002		0.270518	0.305352		0.296141	0.134669		0.0499409	0.791876
UID10325	P21619	Lamin-B2	Lmnb2	S517	GQTVTVWAAGAGATHSPPSTLVWKSQTNWGP	___1	not-sig		0.132677	0.0263898		0.0238019	0.627085		-0.0674846	0.195531		0.0849256	0.081606		0.066912	0.162109		0.117977	0.0583641		0.0262611	0.613802		-0.00536017	0.906954
UID10334	P21619	Lamin-B2	Lmnb2	S403	SRITISRATSSSSSSSGVGMSVGQGRGKRRR	___1	not-sig		0.021421	0.816493		0.0603514	0.374151		-0.012768	0.869939		0.163475	0.0360282		0.0204583	0.768122		-0.0479635	0.595753		0.047722	0.526251		0.0377799	0.610162
UID32326	B0QZL9;A2A994;Q7TNY3;Q9JHG6;Q9JKK0	Calcipressin-1;Calcipressin-3	Rcan3;Rcan1	S101	KSYLLPPQPTKQFLISPPASPPVGWKQSEDA	___2	6		-0.868176	6.25059e-05	DOWN	-1.01134	8.41639e-08	DOWN	-1.1505	9.38612e-07	DOWN	-1.47224	1.99115e-09	DOWN	-0.433629	0.0111928	DOWN	-0.26682	0.0173841	DOWN	-0.688574	2.39132e-05	DOWN	-0.698857	1.8183e-05	DOWN
UID32327	B0QZL9;A2A994;Q7TNY3;Q9JHG6;Q9JKK0	Calcipressin-1;Calcipressin-3	Rcan3;Rcan1	S105	LPPQPTKQFLISPPASPPVGWKQSEDAMPVI	___2	6		-0.868176	6.25059e-05	DOWN	-1.01134	8.41639e-08	DOWN	-1.1505	9.38612e-07	DOWN	-1.47224	1.99115e-09	DOWN	-0.433629	0.0111928	DOWN	-0.26682	0.0173841	DOWN	-0.688574	2.39132e-05	DOWN	-0.698857	1.8183e-05	DOWN
UID10339	P21619	Lamin-B2	Lmnb2	S385	RKLLEGEEERLKLSPSPSSRITISRATSSSS	___1	13		0.18727	0.0670026		0.0427419	0.620446		0.177796	0.115876		0.355923	0.00112832	UP	0.25898	0.00822744	UP	0.0701768	0.434973		0.259104	0.0153147	UP	0.128514	0.208918
UID10546	P33215	Protein NEDD1	Nedd1	S379	GSGAAQDEAGLARSKSTDIFSKETDAGKSQD	___1	12		-0.858219	1.24813e-09	DOWN	-0.653499	1.3377e-07	DOWN	-0.649195	3.9674e-08	DOWN	-0.806417	2.78879e-09	DOWN	-0.81138	4.00188e-09	DOWN	-0.581921	1.3175e-06	DOWN	-0.713439	4.04721e-07	DOWN	-0.873371	2.33391e-08	DOWN
UID3908	E9PUF4;E9PYZ7;Q6NZN0	RNA-binding protein 26	Rbm26	S964	EPDEEEFQEESLVDDSLLQDDDEEEEDNESR	___1	10		0.0660322	0.499316		0.131413	0.189319		0.222545	0.0240313	UP	0.151381	0.140637		-0.0359555	0.707073		0.369518	0.0023313	UP	0.327768	0.0103535	UP	0.229255	0.0240225	UP
UID51859	Q8JZQ9	Eukaryotic translation initiation factor 3 subunit B	Eif3b	S75	VRAKPAAQSEEETATSPAASPTPQSAERSPS	___2	10		-0.0154821	0.879314		-0.027147	0.744468		-0.0367039	0.665307		-0.120709	0.158626		-0.340951	0.000826463	DOWN	0.0227999	0.864699		-0.0777994	0.402416		-0.204944	0.0240078	DOWN
UID12692	S4R2J9;Q3TLH4;S4R294;S4R2L9;S4R209	Protein PRRC2C	Prrc2c	S1933	GTDFVAAGKSMPTSQSHGSLTAELWDSKVAA	___1	9		-0.852115	2.13976e-05	DOWN	-0.835422	2.17419e-05	DOWN	-0.994277	1.41254e-05	DOWN	-0.99839	4.48971e-06	DOWN	-0.836402	0.000176571	DOWN	-0.593241	0.00775589	DOWN	-0.701529	0.00961077	DOWN	-1.02543	2.63923e-06	DOWN
UID40567	G5E870	E3 ubiquitin-protein ligase TRIP12	Trip12	S310	LQAKLASLRKSTKKRSESPPAELPSLRRSTR	___2	8		0.00265052	0.960703		-0.0263735	0.593676		0.199834	0.00189193	UP	0.277038	2.00737e-05	UP	0.129153	0.0158103	UP	-0.0589759	0.350653		0.0936591	0.0948609		0.123766	0.0239526	UP
UID15910	Q6NXJ0	Protein WWC2	Wwc2	S7	_________MPRRAGSGQLPLPRGWEEARDY	___1	4		-0.144852	0.118828		-0.131938	0.116927		0.133628	0.119725		0.0964565	0.241009		0.0740161	0.383914		-0.147037	0.121171		-0.00872597	0.918461		-0.212965	0.0239383	DOWN
UID54829	Q9EP71	Ankycorbin	Rai14	S341	LSDSTAGADSLLDISSEADQQDLLVLLQAKV	___2	6		-0.0312363	0.661897		-0.187438	0.0243145	DOWN	-0.258277	0.00508578	DOWN	-0.216908	0.00167599	DOWN	-0.148362	0.0477098		0.0943228	0.176797		-0.00616127	0.937016		0.167174	0.0239085	UP
UID10364	P23242	Gap junction alpha-1 protein	Gja1	S364	AGHELQPLAIVDQRPSSRASSRASSRPRPDD	___1	not-sig		-0.049935	0.275272		-0.0699153	0.109319		-0.00387941	0.927105		-0.0263665	0.537569		-0.014526	0.76209		-0.0595522	0.3666		0.0488969	0.378641		0.0404703	0.342776
UID10365	P23242	Gap junction alpha-1 protein	Gja1	S365	GHELQPLAIVDQRPSSRASSRASSRPRPDDL	___1	not-sig		-0.0466847	0.386374		-0.0713347	0.174362		-0.0459148	0.36982		-0.0293475	0.551961		-0.0324637	0.553289		-0.0473497	0.582391		0.0426772	0.548837		0.00560639	0.916322
UID10368	P23242	Gap junction alpha-1 protein	Gja1	S328	YSAEQNRMGQAGSTISNSHAQPFDFPDDSQN	___1	not-sig		-0.0383513	0.61841		-0.0874261	0.251761		0.0527641	0.484401		-0.0134083	0.858851		-0.0397301	0.651697		-0.111179	0.195697		0.0828191	0.326433		0.167385	0.0379911
UID10371	P23242	Gap junction alpha-1 protein	Gja1	S306	GDRNNSSCRNYNKQASEQNWANYSAEQNRMG	___1	not-sig		-0.0849477	0.585179		-0.259816	0.0977421		-0.0349249	0.807747		-0.240579	0.125141		-0.0223924	0.875615		-0.212306	0.173467		0.0992214	0.490784		0.226005	0.136349
UID10372	P23242	Gap junction alpha-1 protein	Gja1	S314	RNYNKQASEQNWANYSAEQNRMGQAGSTISN	___1	8		0.035179	0.70632		-0.128126	0.139491		0.0475959	0.56789		0.00782208	0.934595		-0.0211971	0.800389		-0.0503254	0.606981		0.223847	0.0215866	UP	0.167672	0.0903587
UID18350	Q8BP27	Swi5-dependent recombination DNA repair protein 1 homolog	Sfr1	S163	VKRMKVENDENNETLSEPGESSKEENCSKAQ	___1	10		-0.851889	2.20664e-06	DOWN	-0.408296	0.0231152	DOWN	-0.313864	0.0427377		-0.474869	0.0056591	DOWN	-0.750733	1.22896e-05	DOWN	-0.237189	0.0956782		-0.400603	0.0162021	DOWN	-0.520036	0.000517866	DOWN
UID10380	Q543K9;P23492	Purine nucleoside phosphorylase	Pnp	S281	AAAQTLERFVSILMESIPLPDRGS_______	___1	10		-0.0751568	0.264712		-0.0761067	0.267732		0.0115236	0.858963		-0.110601	0.0912461		-0.170794	0.0124157	DOWN	-0.0558381	0.367377		-0.0427757	0.520734		-0.173082	0.0299608
UID10381	Q543K9;P23492	Purine nucleoside phosphorylase	Pnp	S289	FVSILMESIPLPDRGS_______________	___1	not-sig		-0.116363	0.197		-0.0990343	0.192438		0.0025232	0.975891		-0.134221	0.122133		-0.188483	0.0315218		-0.0954104	0.233841		-0.0189479	0.819407		-0.189126	0.0318306
UID10383	P23804	E3 ubiquitin-protein ligase Mdm2	Mdm2	S163	DLISRLSTSSRRRSISETEENTDELPGERHR	___1	7		0.187421	0.113594		0.19736	0.0191122	UP	0.296127	0.00654543	UP	0.172079	0.0429209		0.0678217	0.440294		0.0712998	0.470333		0.268765	0.00832313	UP	0.0652619	0.50587
UID2547	B2RXW8;B2RXQ2;S4R1D4		Ppfia1	S692	MSSIPPYPASSLAGSSPPGSGRSTPRRVPHS	___1	9		-0.0711599	0.166685		-0.0549755	0.27695		-0.0672052	0.191136		-0.12991	0.0171628	DOWN	-0.0816812	0.118865		-0.0121092	0.833707		-0.0768746	0.148414		-0.133929	0.0239058	DOWN
UID10391	P23881;A2AW45	Transcription elongation factor A protein 3	Tcea3	S113	EKGLGCSDWKPEAGLSPPRKKGGGEPKTRRD	___1	8		-0.105653	0.0957525		-0.00912524	0.903288		0.0885046	0.214067		-0.0166761	0.772788		0.0303354	0.639886		0.11361	0.127152		0.206429	0.00543851	UP	0.0942636	0.136739
UID10394	P23949;P23950	Zinc finger protein 36, C3H1 type-like 2;Zinc finger protein 36, C3H1 type-like 1	Zfp36l2;Zfp36l1	S480	PSLDPGRRLPIFSRLSISDD___________;PTLDNSRRLPIFSRLSISDD___________	___1	6		-0.125788	0.209327		-0.140625	0.071992		-0.14333	0.0795358		-0.25487	0.0077361	DOWN	-0.140793	0.107062		-0.0965594	0.214975		-0.122939	0.134505		-0.141739	0.158548
UID10395	P23949;P23950	Zinc finger protein 36, C3H1 type-like 2;Zinc finger protein 36, C3H1 type-like 1	Zfp36l2;Zfp36l1	S482	LDNSRRLPIFSRLSISDD_____________;LDPGRRLPIFSRLSISDD_____________	___1	6		-0.0728081	0.610641		-0.235718	0.0957357		-0.0482868	0.729923		-0.365158	0.0118833	DOWN	-0.00488154	0.970056		-0.102788	0.454577		-0.0542902	0.711053		-0.109583	0.448868
UID10397	P23950	Zinc finger protein 36, C3H1 type-like 1	Zfp36l1	S54	KAVGTPAGGGFPRRHSVTLPSSKFHQNQLLS	___1	not-sig		-0.00142292	0.98972		-0.00926381	0.937452		-0.0353508	0.759184		-0.108856	0.339576		0.131329	0.258087		-0.0236192	0.828214		-0.0996558	0.405501		0.00142098	0.990147
UID13517	Q3UW53	Protein Niban	Fam129a	S601	KTAMGSNQASPARRVSAILPGAPDNELPSNE	___1	2		0.0708536	0.458414		-0.0384146	0.64611		-0.0729448	0.388164		-0.18598	0.051632		-0.0982352	0.343092		0.0362492	0.676414		-0.162417	0.0740685		-0.213393	0.0238655	DOWN
UID87626	Q9R0L6	Pericentriolar material 1 protein	Pcm1	S1495	HKVSEQNDADNVSVMSVSSNFEPFATDDLGN	___3	14		0.142617	0.248606		0.0869892	0.421787		0.0146555	0.897864		0.0720885	0.54396		0.13116	0.268265		0.235891	0.090473		0.197459	0.126657		0.286958	0.0238456	UP
UID10403	P24668	Cation-dependent mannose-6-phosphate receptor	M6pr	S268	PAAYRGVGDDQLGEESEERDDHLLPM_____	___1	not-sig		0.101181	0.215632		-0.0356667	0.502626		-0.0178545	0.74106		0.0586715	0.260562		-0.0439082	0.429056		0.0490636	0.507807		0.0609886	0.321684		0.0509766	0.401103
UID10407	P25206	DNA replication licensing factor MCM3	Mcm3	S672	VLEKEKKRKKASEDESDLEDEEEKSQEDTEQ	___1	not-sig		-0.113857	0.178392		-0.0396007	0.592062		-0.0210907	0.79414		-0.144673	0.0775525		-0.00697618	0.930238		-0.105468	0.293383		-0.167666	0.0484349		-0.0732918	0.336179
UID10409	P25206	DNA replication licensing factor MCM3	Mcm3	S708	KTHAKDGESYDPYDFSEAETQMPQVHTPKTD	___1	not-sig		0.0223665	0.759473		0.0214898	0.745567		-0.0824285	0.227369		-0.0980397	0.137084		-0.0761797	0.247869		0.030995	0.647036		-0.0928672	0.190675		-0.0305965	0.66744
UID9670	O70405	Serine/threonine-protein kinase ULK1	Ulk1	S637	SPTKAGPSFDFPKTPSSQNLLTLLARQGVVM	___1	10		-0.846037	1.935e-05	DOWN	-0.537081	0.00102146	DOWN	-0.366225	0.0260553		-0.294967	0.0244739	DOWN	-0.943757	1.98068e-06	DOWN	-0.349594	0.0616012		-0.229697	0.188236		-0.851183	2.34456e-05	DOWN
UID10411	P25799	Nuclear factor NF-kappa-B p105 subunit;Nuclear factor NF-kappa-B p50 subunit	Nfkb1	S940	DSVCDSGVETSFRKLSFTESLTGDSPLLSLN	___1	not-sig		-0.162233	0.180348		-0.154906	0.186934		-0.000688934	0.995598		-0.139955	0.222808		-0.0837556	0.460879		-0.0588342	0.610604		0.0748864	0.528452		-0.125192	0.296565
UID10416	P26039	Talin-1	Tln1	S1328	SKLLLAAKALSTDPASPNLKSQLAAAARAVT	___1	2		-0.209662	0.167836		-0.225468	0.137407		-0.409009	0.0137663	DOWN	-0.284707	0.0643012		-0.262793	0.115414		-0.229507	0.143661		-0.433305	0.00894447	DOWN	-0.246663	0.122535
UID87627	Q9R0L6	Pericentriolar material 1 protein	Pcm1	S1497	VSEQNDADNVSVMSVSSNFEPFATDDLGNTV	___3	14		0.142617	0.248606		0.0869892	0.421787		0.0146555	0.897864		0.0720885	0.54396		0.13116	0.268265		0.235891	0.090473		0.197459	0.126657		0.286958	0.0238456	UP
UID10425	P26231	Catenin alpha-1	Ctnna1	S655	DSDFETEDFDVRSRTSVQTEDDQLIAGQSAR	___1	8		0.112656	0.286454		0.0940039	0.387248		0.12836	0.19202		0.228507	0.0320824		-0.00206272	0.982998		-0.032967	0.746653		0.27575	0.020731	UP	0.145391	0.148467
UID10427	P26231	Catenin alpha-1	Ctnna1	S641	RKAVLMIRTPEELDDSDFETEDFDVRSRTSV	___1	not-sig		0.0181178	0.837076		-0.0676631	0.454911		-0.0812772	0.367143		0.0313904	0.702821		-0.0957896	0.247422		0.0525612	0.601697		0.0952078	0.282468		0.0815104	0.390432
UID87628	Q9R0L6	Pericentriolar material 1 protein	Pcm1	S1498	SEQNDADNVSVMSVSSNFEPFATDDLGNTVI	___3	14		0.142617	0.248606		0.0869892	0.421787		0.0146555	0.897864		0.0720885	0.54396		0.13116	0.268265		0.235891	0.090473		0.197459	0.126657		0.286958	0.0238456	UP
UID27929	P70445	Eukaryotic translation initiation factor 4E-binding protein 2	Eif4ebp2	T46	PQDYCTTPGGTLFSTTPGGTRIIYDRKFLLD	___1	14		-0.0126132	0.863411		0.0541916	0.500814		0.0407746	0.571577		0.01828	0.826455		-0.0608444	0.343035		0.173545	0.0460457		0.163359	0.0278577		0.160463	0.0238029	UP
UID10431	P26369	Splicing factor U2AF 65 kDa subunit	U2af2	S79	PLTRGAKEEHGGLIRSPRHEKKKKVRKYWDV	___1	7		0.0450306	0.496952		0.0481778	0.275254		0.0687498	0.179191		0.130028	0.00974269	UP	-0.0235013	0.633441		0.0914614	0.251828		0.0547381	0.302105		0.0106118	0.842855
UID10432	P26369	Splicing factor U2AF 65 kDa subunit	U2af2	S2	______________MSDFDEFERQLNENKQE	___1	not-sig		0.035967	0.639597		-0.0474813	0.499741		0.00314561	0.968238		-0.0233167	0.741514		0.0984648	0.177013		-0.123838	0.108143		-0.12208	0.124684		-0.121071	0.109222
UID38674	E9QMN5;Q8CHY6	Transcriptional repressor p66 alpha	Gatad2a	S105	SEKRPPSPDVIVLSDSEQPSSPRVNGLTTVA	___2	6		-0.099479	0.230748		-0.0800989	0.241242		-0.0622956	0.419688		-0.169505	0.0198483	DOWN	0.0276301	0.69525		0.058346	0.448506		0.115975	0.136778		0.207155	0.0238016	UP
UID5967	E9Q8A3;Q8BKC8;D6RI80	Phosphatidylinositol 4-kinase beta	Pi4kb	S440	SVPARIPENRIRSTRSVENLPECGITHEQRA	___1	9		-0.0957	0.134427		-0.0962512	0.154493		-0.108926	0.106731		-0.15711	0.0137302	DOWN	-0.205592	0.00406042	DOWN	-0.0283415	0.701758		-0.164679	0.0183645	DOWN	-0.144536	0.0237943	DOWN
UID2	A0A023T672	RNA-binding protein 8A	RBM8	S42	KLKEKAKKRKGRGFGSEEGSRARMREDYDSV	___1	11		-0.00174632	0.977559		0.0314526	0.461509		0.019867	0.651067		0.0337625	0.4409		-0.0178178	0.684853		0.0124286	0.845538		-0.0961177	0.0952882		-0.105001	0.0237722	DOWN
UID5198	E9Q3I3;F6SRZ4;Q5DU57;F6V9S1	Spermatogenesis-associated protein 13	Spata13	S670	YKAVSARLRPFTFSQSTPIGLDRVGRRRQMK	___1	2		-0.0607525	0.795499		-0.161973	0.443584		-0.194243	0.361367		-0.379089	0.0878268		-0.243284	0.299198		-0.269998	0.211154		-0.447005	0.0486134		-0.547475	0.023736	DOWN
UID10442	P26645	Myristoylated alanine-rich C-kinase substrate	Marcks	S163	KKRFSFKKSFKLSGFSFKKSKKESGEGAEAE	___1	not-sig		0.20095	0.570641		0.0536764	0.874487		-0.189886	0.608862		-0.425405	0.25485		0.0474683	0.893261		-0.0654102	0.846887		-0.785651	0.0335907		-0.593112	0.109343
UID10443	P27612	Phospholipase A-2-activating protein	Plaa	S466	IIDNTKGQTLGLGNTSFSDPFTGGGRYVPGT	___1	not-sig		0.117411	0.306609		0.124765	0.22313		0.0833149	0.46639		-0.0788945	0.518593		-0.0379731	0.748363		0.0889373	0.397246		-0.0747067	0.481972		-0.14927	0.180649
UID8285	G3UYW1;Q6VNB8;G3UYV1	WD repeat and FYVE domain-containing protein 3	Wdfy3	S2277	EALVPTTQSKLSRVSSGFGLSKLTGSRRNRK	___1	12		-0.829412	5.56953e-05	DOWN	-0.804982	1.90197e-06	DOWN	-0.760522	5.50553e-06	DOWN	-0.989168	1.84434e-07	DOWN	-0.845559	2.69932e-05	DOWN	-0.85808	2.75174e-06	DOWN	-0.945396	1.56067e-06	DOWN	-1.17651	4.9069e-08	DOWN
UID10447	P27661	Histone H2AX	H2afx	S137	SATVGPKAPAVGKKASQASQEY_________	___1	not-sig		0.164992	0.0713096		0.0766672	0.30872		0.0225623	0.740943		0.103442	0.178979		-0.0272745	0.683525		0.14679	0.0966392		0.033666	0.705694		0.100849	0.214385
UID10448	P27661	Histone H2AX	H2afx	S140	VGPKAPAVGKKASQASQEY____________	___1	not-sig		0.00369785	0.967428		0.0645131	0.353688		0.0115144	0.883146		0.148634	0.0730078		0.174673	0.0263462		0.161225	0.068809		0.0841196	0.245861		0.0731161	0.352933
UID11677	P70459;D3YXK6	ETS domain-containing transcription factor ERF	Erf	S20	ADTGFAFPDWAYKPESSPGSRQIQLWHFILE	___1	6		-0.816	4.94399e-09	DOWN	-1.00655	1.33921e-10	DOWN	-0.735314	1.84144e-05	DOWN	-0.930481	2.68262e-10	DOWN	-0.053784	0.406825		0.0556357	0.417967		0.0498353	0.423846		-0.00238395	0.969761
UID17893	Q8BGQ1	Spermatogenesis-defective protein 39 homolog	Vipas39	S119	TYSLSSFFRGRTRPGSFQSLSDALSDTPAKS	___1	12		-0.804062	2.81065e-07	DOWN	-0.680878	4.39754e-06	DOWN	-0.637102	1.36406e-05	DOWN	-0.742272	6.582e-07	DOWN	-0.765093	2.03348e-06	DOWN	-0.753402	1.15791e-06	DOWN	-0.691142	2.52263e-05	DOWN	-0.957722	4.19301e-08	DOWN
UID24182	Q9Z1F9	SUMO-activating enzyme subunit 2	Uba2	S590	STSTAQEQDDVLIVDSDEEGPSNSTDCSGDD	___1	9		-0.795454	3.96278e-07	DOWN	-0.50257	0.000910118	DOWN	-0.47943	0.000149102	DOWN	-0.657136	3.63198e-06	DOWN	-0.744753	2.24982e-07	DOWN	-0.293633	0.00529761	DOWN	-0.453097	0.00234707	DOWN	-0.569029	5.74873e-05	DOWN
UID10456	P28656;E9PW66	Nucleosome assembly protein 1-like 1	Nap1l1	S10	______MADIDNKEQSELDQDLEDVEEVEEE	___1	not-sig		0.0867615	0.536614		0.0168305	0.893946		0.290817	0.0382457		0.042738	0.75227		-0.10524	0.409967		-0.125016	0.316987		-0.154048	0.18844		-0.0830507	0.500903
UID10459	P28667	MARCKS-related protein	Marcksl1	S151	DEGTAQEGKAAATPESQEPQAKGAEASAASK	___1	not-sig		-0.135265	0.226655		-0.0987277	0.168917		0.00378995	0.957147		0.0395072	0.531076		-0.0297623	0.620226		-0.0996047	0.375904		-0.0359266	0.677019		-0.104727	0.172827
UID30178	Q8K2Z4	Condensin complex subunit 1	Ncapd2	T1319	LSAKKPSAVSRLQPLTSVDSDNDFVTPKPRR	___1	6		-0.314795	0.0327486		-0.342156	0.0223767	DOWN	-0.435305	0.00456511	DOWN	-0.658105	0.000158403	DOWN	-0.263919	0.0674374		-0.178723	0.198146		-0.362574	0.015307	DOWN	-0.349393	0.0237088	DOWN
UID10460	P28667	MARCKS-related protein	Marcksl1	S36	ASPAKANGQENGHVRSNGDLTPKGEGESPPV	___1	6		-0.313193	0.0461772		-0.274065	0.0834314		-0.288616	0.0738861		-0.366468	0.0203938	DOWN	-0.0708258	0.624967		-0.208444	0.186553		-0.235665	0.119114		0.0379632	0.827163
UID10467	P28667	MARCKS-related protein	Marcksl1	S132	SASSPTEEEQEQGEMSACSDEGTAQEGKAAA	___1	10		-0.172383	0.0991904		-0.00921078	0.928792		0.2113	0.0478989		0.0864464	0.290475		-0.230381	0.0134506	DOWN	0.130379	0.368698		0.0893792	0.312034		-0.146966	0.0936506
UID16101	Q6P5E6	ADP-ribosylation factor-binding protein GGA2	Gga2	S414	GIQSLSADRNLLDLFSPQPSPGLNYVPQKSI	___1	6		-0.793421	8.04007e-06	DOWN	-0.767655	3.38158e-06	DOWN	-0.667959	2.84232e-05	DOWN	-0.866767	3.83317e-07	DOWN	-0.451131	0.000594203	DOWN	-0.448625	0.00124014	DOWN	-0.563157	8.15713e-05	DOWN	-0.639508	1.6767e-05	DOWN
UID10469	P28667	MARCKS-related protein	Marcksl1	S93	GEVAPKETPKKKKKFSFKKPFKLSGLSFKRN	___1	11		0.11879	0.407195		0.371926	0.018812	UP	0.478699	0.0180707	UP	0.142525	0.345144		0.17421	0.229944		0.324198	0.0473468		-0.0432226	0.774344		0.0737114	0.649052
UID48692	Z4YJT3;Q6ZQ58	La-related protein 1	Larp1	S201	DGSDSKESPKTKSDESGEEKNGDEDCQRGGQ	___2	6		-0.785538	3.03379e-05	DOWN	-0.543784	0.00314908	DOWN	-0.35156	0.00814061	DOWN	-0.526526	0.00206567	DOWN	-0.179242	0.145375		-0.509074	0.0195728	DOWN	-0.149986	0.388213		-0.152688	0.247343
UID10474	P28667	MARCKS-related protein	Marcksl1	S104	KKKFSFKKPFKLSGLSFKRNRKEGGGDSSAS	___1	not-sig		0.424491	0.19775		0.170353	0.587152		0.142257	0.662646		-0.0849172	0.81213		0.199952	0.543341		0.0470317	0.878404		-0.357397	0.285414		-0.262414	0.43584
UID5316	E9Q4F7;E9Q4F8		Ankrd11	S1070	GKEKHKDIHSKDRKASFDQLREKKEKVFSSI	___1	2		-0.778872	1.26151e-05	DOWN	-0.833655	9.977e-06	DOWN	-0.859633	5.22262e-06	DOWN	-0.95754	2.72364e-06	DOWN	-0.573017	0.000494198	DOWN	-0.664358	0.000291792	DOWN	-0.750599	7.58835e-05	DOWN	-0.916366	3.77748e-06	DOWN
UID10490	P30051	Transcriptional enhancer factor TEF-1	Tead1	S11	_____MEPSSWSGSESPAENMERMSDSADKP	___1	not-sig		-0.0226107	0.731586		-0.0342656	0.588782		-0.0172903	0.796436		-0.0435252	0.503008		0.0326223	0.700849		-0.0448905	0.538594		-0.0609119	0.404817		-0.0712259	0.268096
UID29032	Q6NV83	U2 snRNP-associated SURP motif-containing protein	U2surp	T487	YYRWKLYSILQGDSPTKWRTEDFRMFKNGSF	___1	2		-0.778289	2.13079e-07	DOWN	-0.39437	0.000533604	DOWN	-0.899577	6.63394e-07	DOWN	-0.987301	6.52986e-09	DOWN	-0.571448	3.96616e-05	DOWN	-0.4541	0.001467	DOWN	-0.882142	2.34669e-06	DOWN	-0.844103	2.85153e-06	DOWN
UID10493	S4R275;S4R216;P30282	G1/S-specific cyclin-D3	Ccnd3	S68	AALRESLREAAQTAPSPVPKAPR________	___1	not-sig		0.0676246	0.591501		0.183676	0.0819683		-0.0157934	0.872598		-0.114525	0.269358		-0.104115	0.309497		0.247332	0.089143		0.0806344	0.448418		0.0507519	0.606006
UID48691	Z4YJT3;Q6ZQ58	La-related protein 1	Larp1	S198	EKGDGSDSKESPKTKSDESGEEKNGDEDCQR	___2	6		-0.775974	3.2766e-05	DOWN	-0.53345	0.0034946	DOWN	-0.341209	0.00926295	DOWN	-0.521114	0.00223691	DOWN	-0.179446	0.140077		-0.496911	0.0215989	DOWN	-0.129926	0.459256		-0.129286	0.328752
UID10496	P30415;Q8CBP6	NK-tumor recognition protein;Putative peptidyl-prolyl cis-trans isomerase	Nktr	S379	HWKEEMQRLRAYRPPSGEKWSKGDKLSDPCS	___1	3		0.0939869	0.10666		0.132129	0.0222283	UP	0.0578323	0.290958		0.0786319	0.154432		0.102361	0.0692159		0.077244	0.260288		0.0633257	0.290042		0.0527335	0.38055
UID1050	E9QAU4;A2AQ25;D3Z781;Q8BHR1	Sickle tail protein	Etl4;Skt	S412	IPRDRLSSLPVSRSISPSPSAILERRDVKPD	___1	11		0.0282288	0.6372		-0.0618779	0.246761		0.0155295	0.789077		-0.0108085	0.842508		-0.152259	0.0101594	DOWN	-0.0896668	0.134602		-0.0673143	0.244801		-0.0554653	0.307202
UID393	A2A9M5;Q8R1A4;E9PX48	Dedicator of cytokinesis protein 7	Dock7	S452	RNSSLVGRRSLERTTSGDDACNLTSFRPATL	___1	2		-0.771196	2.34106e-06	DOWN	-0.583895	0.000322103	DOWN	-0.875929	5.03415e-06	DOWN	-0.950442	2.72086e-07	DOWN	-0.664894	6.41373e-05	DOWN	-0.583555	4.30925e-05	DOWN	-1.07641	7.33663e-08	DOWN	-1.09422	1.18818e-07	DOWN
UID10505	P30415;Q8CBP6	NK-tumor recognition protein;Putative peptidyl-prolyl cis-trans isomerase	Nktr	S470	TKKRRIVMPDLEPSRSPTHRMKSSCVRERRS	___1	3		0.100706	0.119548		0.188877	0.00717624	UP	0.0772832	0.337045		0.235314	0.00128636	UP	0.061321	0.343042		0.320485	0.000287737	UP	0.146561	0.0368465		0.0620525	0.309269
UID17782	Q812A5	Proline-rich protein 5	Prr5	S241	THSCILEKRFLRRSRSGDILAKNPVVRSKSY	___1	12		-0.768481	7.03942e-05	DOWN	-0.602784	0.00041031	DOWN	-0.679442	0.000129624	DOWN	-0.813136	1.99601e-05	DOWN	-0.66164	0.00033393	DOWN	-0.596495	0.000329287	DOWN	-0.717944	0.000118464	DOWN	-0.898861	5.36625e-06	DOWN
UID47149	Q62422	Osteoclast-stimulating factor 1	Ostf1	S203	LLKKKQQGTDGARTLSNAEDYLDDEDSD___	___2	6		-0.764052	0.00034408	DOWN	-0.866421	1.8457e-05	DOWN	-0.859294	5.87093e-05	DOWN	-1.02641	1.86776e-06	DOWN	-0.522362	0.00187314	DOWN	-0.326746	0.0650846		-0.354482	0.0612562		-0.288332	0.0409591
UID10521	P31001	Desmin	Des	S28	SYRRTFGGAPGFSLGSPLSSPVFPRAGFGTK	___1	12		-0.157233	0.0389949		-0.159747	0.0256392		-0.0265323	0.707976		-0.0593444	0.428172		-0.126835	0.0780338		-0.0844097	0.424681		-0.263835	0.00410938	DOWN	-0.111668	0.12188
UID19182	Q8C156	Condensin complex subunit 2	Ncaph	S83	RVFDLQFSTDSIHLASPNRNIDVSTTISKFT	___1	11		-0.0191255	0.702179		-0.0388237	0.383742		-0.0314592	0.560975		0.0348164	0.467583		-0.0720914	0.113435		0.0237793	0.653617		-0.115962	0.0240054	DOWN	-0.107775	0.0235364	DOWN
UID10535	P33174	Chromosome-associated kinesin KIF4	Kif4	S1224	KKRALASNTSFFSGCSPIQEESH________	___1	not-sig		0.00883122	0.844273		0.0168742	0.677946		0.0639407	0.124444		-0.0221108	0.573267		-0.0318586	0.468738		0.0819167	0.13109		0.0459092	0.328623		-0.0455284	0.271162
UID6871	E9QPN7;Q8VDR9	Dedicator of cytokinesis protein 6	Dock6	S1407	TIGARQEMVRRSRERSPFGNQENVRWRKSAT	___1	7		0.0780752	0.196121		0.0123052	0.833691		-0.000771956	0.990295		0.0912872	0.103361		-0.0364373	0.567628		-0.189711	0.00634662	DOWN	-0.107216	0.073555		-0.130862	0.0235343	DOWN
UID47150	Q62422	Osteoclast-stimulating factor 1	Ostf1	S214	ARTLSNAEDYLDDEDSD______________	___2	6		-0.764052	0.00034408	DOWN	-0.866421	1.8457e-05	DOWN	-0.859294	5.87093e-05	DOWN	-1.02641	1.86776e-06	DOWN	-0.522362	0.00187314	DOWN	-0.326746	0.0650846		-0.354482	0.0612562		-0.288332	0.0409591
UID13834	Q58FA4	Transcription factor E2F8	E2f8	S102	RSALPEARDCLHEHLSGDEFEKSQPSRKEKS	___1	9		-0.145026	0.132331		-0.140607	0.131203		-0.207232	0.0270764		-0.223027	0.0163317	DOWN	-0.123931	0.176636		-0.0868345	0.349488		-0.11193	0.20061		-0.211593	0.0235096	DOWN
UID10553	Q8C2T6;P33611	DNA polymerase alpha subunit B	Pola2	S147	LTKRSVAARSPRQLLSPSSFSPSATPSQKYT	___1	not-sig		0.00139932	0.984426		0.0158726	0.816245		0.0665738	0.360319		0.00251427	0.970099		-0.120275	0.0900291		0.236506	0.02689		0.128874	0.134654		-0.0451408	0.506428
UID10554	Q8C2T6;P33611	DNA polymerase alpha subunit B	Pola2	S149	KRSVAARSPRQLLSPSSFSPSATPSQKYTSR	___1	not-sig		-0.0524051	0.368909		-0.0314723	0.584934		0.0555201	0.323421		0.0236792	0.660562		-0.0646807	0.248351		0.111882	0.160258		0.0651182	0.284338		-0.0648152	0.284782
UID40414	G3X959;Q8K2H1;G3UWD4;Q3UBL8	Periphilin-1	Pphln1	S219	GKERSIQSVKTSRDASPSSSSAVASSKALDK	___2	6		-0.756876	4.25732e-06	DOWN	-0.914138	3.61974e-09	DOWN	-1.17359	4.59684e-08	DOWN	-1.2249	1.00255e-07	DOWN	-0.245979	0.0392258		-0.36917	0.00909129	DOWN	-0.481396	8.16443e-05	DOWN	-0.375885	0.00278623	DOWN
UID11627	P70324	T-box transcription factor TBX3	Tbx3	S435	SRARDTARLDKASPDSRHSPATISSSTRVPG	___1	14		-0.142909	0.329775		-0.0647535	0.645054		-0.089967	0.554775		0.0724322	0.608795		0.000438139	0.997647		-0.0248449	0.865041		0.0868684	0.54325		0.367831	0.0235001	UP
UID10561	P34022	Ran-specific GTPase-activating protein	Ranbp1	S14	__MAAAKDSHEDHDTSTENADESNHDPQFEP	___1	10		0.0120803	0.833928		0.0245931	0.656681		0.0764087	0.224165		0.0816554	0.207631		-0.2171	0.00183216	DOWN	0.0830336	0.432602		0.096464	0.129906		-0.042231	0.498255
UID20107	Q8K298	Actin-binding protein anillin	Anln	S66	QQPLPGGEEKSCTKPSPSKKRCSDKIEVGAP	___1	10		-0.752559	4.9758e-06	DOWN	-0.354509	0.0345159		-0.254724	0.0531069		-0.325155	0.0374675		-0.390751	0.00321232	DOWN	-0.149981	0.212482		-0.12774	0.361006		-0.169972	0.251675
UID19804	Q8CIB6	Transmembrane protein 230	Tmem230	S24	ATGLPSSKVKYSRLASTDDGYIDLQFKKSPP	___1	12		-0.744755	0.0224243	DOWN	-0.41812	0.185731		-0.496073	0.114856		-0.714161	0.0330726		-0.431813	0.171759		-0.487329	0.125606		-0.537722	0.0860095		-0.40525	0.199994
UID10567	P34152	Focal adhesion kinase 1	Ptk2	S754	VSWDSGGSDEAPPKPSRPGYPSPRSSEGFYP	___1	10		-0.108796	0.106744		-0.0634311	0.359924		-0.0341333	0.64125		-0.159973	0.020438	DOWN	-0.166044	0.0176494	DOWN	-0.00845835	0.916186		0.00409572	0.959424		-0.143557	0.0384503
UID10568	P34152	Focal adhesion kinase 1	Ptk2	S760	GSDEAPPKPSRPGYPSPRSSEGFYPSPQHMV	___1	10		-0.0753855	0.26715		-0.0359705	0.593235		-0.00112591	0.986989		-0.0915837	0.169613		-0.184793	0.0131821	DOWN	-0.00288967	0.968892		0.0215735	0.77923		-0.10253	0.135906
UID33469	A2BH40;E9QAQ7	AT-rich interactive domain-containing protein 1A	Arid1a	S1609	APLPRPMENRTSPSKSPFLHSGMKMQKAGPP	___2	5		0.137703	0.0935668		0.0643693	0.288833		0.0160833	0.793481		0.00268668	0.961979		0.226317	0.00215439	UP	0.0905708	0.376277		0.0481503	0.498915		0.155256	0.0234539	UP
UID1057	E9QAU4;A2AQ25;D3Z781	Sickle tail protein	Etl4;Skt	S1894	PNAPATKPSIASTPLSPQAGRSAHSASLIPS	___1	12		-0.10327	0.101047		-0.143744	0.0115657	DOWN	0.00716607	0.890449		-0.157532	0.00684517	DOWN	-0.168544	0.00443292	DOWN	-0.101898	0.092636		-0.0630057	0.273279		-0.0642878	0.223388
UID54230	Q9CZT4	DNA-directed RNA polymerase III subunit RPC5	Polr3e	S161	DAKHREREAANEAGDSSQDEAEEDVKQITVR	___2	10		-0.110772	0.0647641		-0.0966781	0.0785206		-0.0776153	0.175275		-0.12836	0.0387582		-0.261154	0.000116759	DOWN	-0.0458994	0.566298		-0.0665122	0.209855		-0.119136	0.0234472	DOWN
UID10576	P35486	Pyruvate dehydrogenase E1 component subunit alpha, somatic form, mitochondrial	Pdha1	S232	PCIFICENNRYGMGTSVERAAASTDYYKRGD	___1	not-sig		-0.100927	0.32946		0.0158781	0.902141		-0.0150996	0.878518		-0.105279	0.345714		-0.172693	0.110852		-0.119249	0.311235		-0.0978985	0.336937		0.0495617	0.648941
UID10577	P35486	Pyruvate dehydrogenase E1 component subunit alpha, somatic form, mitochondrial	Pdha1	S293	GPILMELQTYRYHGHSMSDPGVSYRTREEIQ	___1	13		0.159055	0.0366858		0.117685	0.0587135		0.0823489	0.240873		0.134628	0.0452248		0.222054	0.00352801	UP	0.0831608	0.217805		0.0930502	0.135987		0.128718	0.0455218
UID54231	Q9CZT4	DNA-directed RNA polymerase III subunit RPC5	Polr3e	S162	AKHREREAANEAGDSSQDEAEEDVKQITVRF	___2	10		-0.110772	0.0647641		-0.0966781	0.0785206		-0.0776153	0.175275		-0.12836	0.0387582		-0.261154	0.000116759	DOWN	-0.0458994	0.566298		-0.0665122	0.209855		-0.119136	0.0234472	DOWN
UID25839	F6TFN2;F6VG99;E9PYF4;E9PYI7		Lmo7	T1088	RNPSSAVPPPAGSVKTSPGSPSPRSHSPSMS	___1	7		0.057925	0.381723		0.237812	0.0033466	UP	0.381007	2.87401e-05	UP	0.30287	0.000360222	UP	0.272726	0.000749558	UP	0.0610621	0.462487		0.148839	0.0454925		0.159657	0.023425	UP
UID29577	Q8BH01	Transmembrane and coiled-coil domain-containing protein 3	Tmco3	T95	KDTSLSGEEKLFQVHTFEIFQKELNESENSI	___1	4		-0.744486	4.78488e-05	DOWN	-0.188863	0.156762		0.216275	0.115314		0.215483	0.132715		0.513005	0.00152875	UP	-0.813009	2.46429e-05	DOWN	-0.343425	0.0294556		-0.816963	3.00127e-05	DOWN
UID10582	P35564	Calnexin	Canx	S553	RDEEEEEEKLEEKQKSDAEEDGVTGSQDEED	___1	not-sig		0.295982	0.100403		-0.0219047	0.881781		-0.0874219	0.53577		-0.0828717	0.533372		0.250453	0.0981385		-0.156115	0.350962		-0.101461	0.483147		0.311948	0.0733187
UID7084	F6RJ39;Q9JIX8	Apoptotic chromatin condensation inducer in the nucleus	Acin1	S425	EPLASPHPAQLLRSLSPLSGTTDTKAESPAG	___1	14		0.0100915	0.854132		-0.0546321	0.303677		-0.073489	0.178358		0.0199709	0.733876		0.0399763	0.481388		0.00653612	0.922517		0.0320525	0.556642		0.135809	0.0234177	UP
UID51299	Q8C7V3	U3 small nucleolar RNA-associated protein 15 homolog	Utp15	S517	VPEHVPAELPEEKTESPTQPSDTDKNS____	___2	1		0.298507	0.0335852		0.0586135	0.601017		-0.0668661	0.566271		0.0821934	0.458852		0.554435	5.45552e-05	UP	-0.046914	0.796543		0.0866672	0.589306		0.248927	0.0234141	UP
UID14773	Q61602;Q3UMJ8	Transcriptional activator GLI3;Transcriptional repressor GLI3R	Gli3	S445	MHNKRSKIKPDEDLPSPGSRGQQEQPEGTTL	___1	11		-0.0608458	0.361858		-0.0404581	0.524074		0.0397689	0.586909		-0.0176945	0.775488		-0.112782	0.106978		-0.0981116	0.202878		-0.142989	0.0478478		-0.182007	0.0233624	DOWN
UID44028	Q04692	SWI/SNF-related matrix-associated actin-dependent regulator of chromatin subfamily A containing DEAD/H box 1	Smarcad1	S33	EEAPEAAPQPSQARPSSPISLSAEEENAEGE	___2	7		0.116879	0.0570199		0.217063	0.00314979	UP	0.171723	0.0184432	UP	0.152443	0.0643585		-0.0592572	0.339063		0.0461327	0.518681		0.186894	0.00649313	UP	0.140384	0.0233216	UP
UID17567	Q80XU3	Nuclear ubiquitous casein and cyclin-dependent kinase substrate 1	Nucks1	S58	EAKNKRRSGKNSQEDSEDSEEKDVKTKKDDS	___1	12		-0.7428	2.25148e-07	DOWN	-0.55832	8.81125e-07	DOWN	-0.142198	0.0429643		-0.462776	7.33632e-06	DOWN	-0.635749	2.46527e-06	DOWN	-0.695588	0.000125224	DOWN	-0.361499	0.000280703	DOWN	-0.457624	9.56095e-05	DOWN
UID6656	E9QMC1;P59242;D3YUW7	Cingulin	Cgn	S212	RTLPHEQRKRSQSLDSRLPRDTREEREHQSA	___1	2		-0.0747909	0.471522		-0.189841	0.0385838		-0.168486	0.143067		-0.3139	0.00277799	DOWN	-0.235566	0.0163944	DOWN	-0.20208	0.0320415		-0.349019	0.00195355	DOWN	-0.219884	0.0233159	DOWN
UID26981	G5E870	E3 ubiquitin-protein ligase TRIP12	Trip12	T974	VMHQVKHLAESESLLTSPPKACTNGSGSLGS	___1	1		0.0911396	0.116123		0.031844	0.567046		0.0638351	0.234848		0.0880624	0.0977408		0.113059	0.0461246		-0.0934889	0.112235		0.0683905	0.202151		0.128796	0.0232893	UP
UID10609	P36552	Oxygen-dependent coproporphyrinogen-III oxidase, mitochondrial	Cpox	S99	HVQRAEMVPKSSGARSPSPGRREEDGDELAR	___1	not-sig		0.0381428	0.681813		-0.0351291	0.71058		0.0564213	0.544068		0.0843095	0.350537		-0.109301	0.300686		-0.0725461	0.561746		0.0058852	0.950783		-0.00146202	0.988107
UID8505	G3X9H7;Q8R1S4	Metastasis suppressor protein 1	Mtss1	S573	ISQSYRRMFQAKRPASTAGLPTTLGPAMVTP	___1	11		-0.0841578	0.199385		0.00820296	0.896313		-0.0314292	0.598951		-0.0173311	0.78596		-0.102245	0.152336		-0.160101	0.0226207	DOWN	-0.201359	0.00515059	DOWN	-0.151517	0.0232755	DOWN
UID10610	P36552	Oxygen-dependent coproporphyrinogen-III oxidase, mitochondrial	Cpox	S101	QRAEMVPKSSGARSPSPGRREEDGDELARRC	___1	13		0.0854879	0.213909		0.0516735	0.328966		0.122622	0.045151		0.135192	0.0182655	UP	0.0676625	0.269794		0.04828	0.539302		0.0737207	0.220742		0.120351	0.0500139
UID61209	Z4YJT3;Q6ZQ58	La-related protein 1	Larp1	T765	ESPNYRNARTPRTPRTPQLKDSSQTPRFYPV	___2	7		0.218279	0.0269508		0.152887	0.0252735		0.178475	0.0110269	UP	0.133923	0.0452047		0.00249496	0.971081		-0.0812004	0.416506		0.0198173	0.78798		-0.142248	0.0232463	DOWN
UID10612	P36916	Guanine nucleotide-binding protein-like 1	Gnl1	S51	SRSGSRERREEQTDTSDGESVTHHIRRLNQQ	___1	4		-0.167678	0.105075		-0.159571	0.144533		0.0425356	0.661166		0.11753	0.229571		0.0809863	0.494976		-0.27577	0.0230201	DOWN	-0.0439735	0.724229		-0.124254	0.224882
UID10619	Q3U4X8;P37913;E9PV36;V9GWZ4;D3YUW4	DNA ligase;DNA ligase 1	Lig1	S204	EKEGDQLIVPSEPTKSPESVTLTKTENIPVC	___1	2		-0.0532274	0.636222		-0.0830816	0.466165		-0.114152	0.330371		-0.196416	0.0822462		-0.169289	0.123477		-0.18102	0.12271		-0.284826	0.0182672	DOWN	-0.239674	0.0384924
UID10621	Q3U4X8;P37913;E9PV36;V9GWZ4;D3YUW4	DNA ligase;DNA ligase 1	Lig1	S65	PPKVALKERNQVVPESDSPVKRTGRKVAQVL	___1	12		-0.0780192	0.160044		-0.00460583	0.906976		0.119072	0.0129119	UP	-0.0487585	0.254068		-0.00308517	0.940505		-0.0993292	0.195267		0.00691052	0.9001		-0.0363433	0.452653
UID28914	Q69ZA1	Cyclin-dependent kinase 13	Cdk13	T495	AAEAAAKAAKASNASTPTKGNTETGASVSQT	___1	5		0.126364	0.0270184		0.130271	0.0183423	UP	-0.0458598	0.413938		0.140798	0.0129046	UP	0.230484	0.000472323	UP	0.260454	0.00272799	UP	0.0782414	0.174767		0.149864	0.0232267	UP
UID10625	Q3U4X8;P37913	DNA ligase;DNA ligase 1	Lig1	S927	RKQSQIQNQQSSDLDSDVEDY__________	___1	not-sig		0.00101189	0.986466		0.051476	0.358236		-0.047307	0.452492		-0.0432565	0.50395		-0.0899038	0.139273		0.0892209	0.223025		-0.02063	0.742973		-0.0824449	0.20858
UID1766	E9Q449;A6H8H2	DENN domain-containing protein 4C	Dennd4c	S1036	PTEPPAWGSSIVKVPSGLFDTNNRTSTGSTS	___1	2		-0.742718	3.3831e-06	DOWN	-0.665345	9.05287e-06	DOWN	-0.684751	1.12994e-05	DOWN	-0.678882	6.95285e-06	DOWN	-0.305194	0.0637009		-0.594274	4.72816e-05	DOWN	-0.637609	9.04989e-05	DOWN	-0.816573	7.66644e-06	DOWN
UID10636	P38532	Heat shock factor protein 1	Hsf1	S303	PLSSSTLVRVKQEPPSPPHSPRVLEASPGRP	___1	12		-0.105365	0.08823		-0.146673	0.0146021	DOWN	-0.0821728	0.178293		-0.100484	0.0792358		-0.145965	0.0192269	DOWN	-0.169377	0.0122745	DOWN	-0.0722391	0.218512		-0.11779	0.0426484
UID10638	P38532	Heat shock factor protein 1	Hsf1	S314	QEPPSPPHSPRVLEASPGRPSSMDTPLSPTA	___1	not-sig		-0.0036248	0.955461		0.0312588	0.640528		-0.024294	0.7104		0.0112064	0.840627		-0.00615934	0.920127		0.0953883	0.183234		0.0536205	0.369546		-0.126599	0.0297725
UID1065	A2AQD6;Q922B9;A2AQD5	Sperm-specific antigen 2 homolog	Ssfa2	S738	RYLLAKAGYPLRRSQSLPTTLLSPVRVVSSV	___1	5		0.00878749	0.892006		-0.0555813	0.393063		-0.105652	0.118434		-0.058686	0.353631		0.072786	0.252953		-0.103806	0.180819		-0.187678	0.00864268	DOWN	-0.0018381	0.975958
UID36524	E9PYD5;P10711	Transcription elongation factor A protein 1	Tcea1	S111	DPEEKKKEPAISSQNSPEAREESSSSSNVSS	___2	6		-0.742148	1.17861e-06	DOWN	-0.773754	1.3295e-07	DOWN	-0.82167	6.08203e-08	DOWN	-0.986868	4.7119e-09	DOWN	-0.37208	0.00136293	DOWN	-0.0858638	0.291696		-0.668816	6.50609e-07	DOWN	-0.740916	1.92129e-07	DOWN
UID10653	P40201	Chromodomain-helicase-DNA-binding protein 1	Chd1	S1678	SDWQLDHRAASSGPRSPLDQRSPYGSRSPFE	___1	not-sig		0.0911299	0.33806		0.119283	0.176133		-0.0378821	0.638994		0.131038	0.153685		-0.101608	0.23424		0.236367	0.0922279		0.0390172	0.652125		0.00777389	0.921938
UID10654	P40201	Chromodomain-helicase-DNA-binding protein 1	Chd1	S1684	HRAASSGPRSPLDQRSPYGSRSPFEHSAEHR	___1	14		0.0560507	0.614185		0.0410685	0.706285		0.16371	0.156546		0.118054	0.277921		0.242001	0.0372361		0.283659	0.0210566	UP	0.27905	0.0256963		0.190959	0.109995
UID7728	F8VQC9	Anion exchange protein	Slc4a7	S263	DPHLLERNGILASPQSAPGNLDNSKSGEMKG	___1	2		-0.733932	0.00148383	DOWN	-0.624139	0.00454489	DOWN	-0.818636	0.000529634	DOWN	-0.988987	0.000110521	DOWN	-0.42917	0.0390928		-0.584826	0.00804372	DOWN	-0.795044	0.000598517	DOWN	-0.746139	0.00155538	DOWN
UID10667	P40336	Vacuolar protein sorting-associated protein 26A	Vps26a	S315	EKLRKQRTNFHQRFESPDSQASAEQPEM___	___1	9		-0.0919905	0.272499		-0.101618	0.203808		-0.133374	0.111791		-0.223328	0.010051	DOWN	-0.277304	0.00553989	DOWN	-0.0899492	0.264542		-0.208512	0.026695		-0.158813	0.0606483
UID72001	G3UWX1;G3X8Z6;Q5U4B1;G3UXL4;P35601	Replication factor C subunit 1	Rfc1	S244	ALLDEEPKIKKARKDSEEGEESFSSVQDDLS	___3	6		0.101905	0.184601		0.105704	0.0928676		0.0887946	0.236039		-0.146798	0.0256051		0.0861059	0.151913		0.0159062	0.86033		0.100282	0.16451		0.139982	0.0231845	UP
UID4835	E9Q3I8;E9Q3I9;E9Q3I4;E9Q3I5;E9Q0N0;Q9Z0R4;F6ZLP6	Intersectin-1	Itsn1	S971	KSYVKLISGPVRKSTSIDTGPTESPASLKRV	___1	12		-0.721394	0.000849692	DOWN	-0.879076	8.10874e-05	DOWN	-0.822723	6.66248e-05	DOWN	-0.743322	0.000204822	DOWN	-0.760546	0.000342565	DOWN	-0.794705	9.69365e-05	DOWN	-0.884365	3.02497e-05	DOWN	-0.768551	0.000234113	DOWN
UID46162	Q5SWU9;V9GWS0;V9GWS1;V9GWR9	Acetyl-CoA carboxylase 1;Biotin carboxylase	Acaca	S25	TLELNQHSRFIIGSVSEDNSEDEISNLVKLD	___2	6		-0.717989	5.1814e-06	DOWN	-0.759619	1.38416e-06	DOWN	-0.828453	8.66698e-07	DOWN	-0.96262	3.67408e-08	DOWN	-0.256639	0.0139255	DOWN	-0.0184286	0.831667		-0.336608	0.00516778	DOWN	-0.297739	0.00305551	DOWN
UID29271	Q78ZA7	Nucleosome assembly protein 1-like 4	Nap1l4	T51	QVLAALQERLDNVSHTPSSYIETLPKAVKRR	___1	11		-0.0753592	0.162194		0.000126226	0.997842		0.0398791	0.414855		-0.00754574	0.868639		-0.147452	0.00735187	DOWN	-0.0655727	0.230783		-0.0436824	0.371269		-0.118991	0.0231543	DOWN
UID10677	P41230	Lysine-specific demethylase 5C	Kdm5c	S301	TSPKTFLEGKEELSHSPEPCTKMTMRLRRNH	___1	not-sig		-0.128129	0.0978231		-0.05352	0.49403		-0.00825147	0.918108		-0.105555	0.127226		-0.0154448	0.807802		0.00496376	0.955364		-0.1299	0.137995		0.00497432	0.950059
UID60143	Q3TIR3	Synembryn-A	Ric8a	T440	MAGGRPEGQYSEDEDTDTEEYREAKASINPV	___2	10		-0.0596183	0.243521		-0.11437	0.0261894		-0.036276	0.423333		-0.133323	0.0110675	DOWN	-0.17745	0.00174857	DOWN	-0.0427326	0.441101		-0.0434345	0.42927		-0.110901	0.0231491	DOWN
UID10689	P42128	Forkhead box protein K1	Foxk1	S406	FRTPFGPLSSRSAPASPTHPGLMSPRSSGLQ	___1	7		0.0376821	0.626696		0.0925073	0.159955		0.114676	0.110077		0.224251	0.00347181	UP	0.0833638	0.278259		-0.0801119	0.306611		0.122798	0.118197		0.062278	0.375446
UID10711	P43267	Protein SOX-15	Sox15	S35	TASLPLGPQEQEAGGSPGASGGLPLEKVKRP	___1	7		0.113597	0.215362		0.152659	0.103534		0.318956	0.00709288	UP	0.206656	0.0383781		-0.0261311	0.772302		0.0880213	0.344481		0.0598682	0.520969		0.0888302	0.312899
UID10713	P43274;P43276;P43277	Histone H1.4;Histone H1.5;Histone H1.3	Hist1h1e;Hist1h1b;Hist1h1d	S114	GTGASGSFKLNKKAASGEAKPKAKKAGAAKA;GTGASGSFKLNKKAASGEAKPKAKKTGAAKA;GTGASGSFKLNKKAASGEAKPKAKRAGAAKA	___1	not-sig		0.0803576	0.254121		0.00263224	0.967599		-0.0684862	0.336421		0.115011	0.112831		0.126595	0.103887		-0.0159513	0.836048		-0.152375	0.0351662		0.0254302	0.697649
UID46163	Q5SWU9;V9GWS0;V9GWS1;V9GWR9	Acetyl-CoA carboxylase 1;Biotin carboxylase	Acaca	S29	NQHSRFIIGSVSEDNSEDEISNLVKLDLEEK	___2	6		-0.717989	5.1814e-06	DOWN	-0.759619	1.38416e-06	DOWN	-0.828453	8.66698e-07	DOWN	-0.96262	3.67408e-08	DOWN	-0.256639	0.0139255	DOWN	-0.0184286	0.831667		-0.336608	0.00516778	DOWN	-0.297739	0.00305551	DOWN
UID20458	Q8R0W0	Epiplakin	Eppk1	S1537	KQPSQATFKGLRKQVSAGDLFRSQLITKQTL	___1	12		-0.715471	9.07395e-07	DOWN	-0.428105	0.000747788	DOWN	-0.588266	5.04055e-06	DOWN	-0.639238	1.86906e-06	DOWN	-0.651893	2.07306e-06	DOWN	-0.576219	0.000185759	DOWN	-0.659012	3.90406e-06	DOWN	-0.836016	6.42094e-08	DOWN
UID10716	P43274;P43276;P43277	Histone H1.4;Histone H1.5;Histone H1.3	Hist1h1e;Hist1h1b;Hist1h1d	S105	SKGTLVQTKGTGASGSFKLNKKAASGEAKPK	___1	not-sig		-0.209974	0.0506191		-0.0422966	0.668824		-0.107138	0.265151		0.04552	0.596749		-0.0538425	0.418439		0.166959	0.0665874		-0.0416492	0.573819		-0.123807	0.203188
UID4147	E9PVG7;F8VPL5;P97820	Mitogen-activated protein kinase kinase kinase kinase 4	Map4k4	S850	ADDSTSGPEDTRAASSPNLSNGETESVKTMI	___1	12		-0.705469	3.04097e-05	DOWN	-0.42282	0.00732038	DOWN	-0.351698	0.0153194	DOWN	-0.349613	0.0170495	DOWN	-0.342687	0.0338605		-0.379195	0.0217113	DOWN	-0.247112	0.0852971		-0.443383	0.00272287	DOWN
UID22460	Q9D486	C-Maf-inducing protein	Cmip	S349	AIYSCYEEFINSRDNSPSLKEIRNGCQQPCD	___1	2		-0.139805	0.271158		-0.0831331	0.506725		-0.165762	0.217119		-0.227637	0.0823752		-0.246133	0.0690735		-0.215823	0.120213		-0.463674	0.0028416	DOWN	-0.349377	0.0231255	DOWN
UID10720	P43274;P43276;P43277	Histone H1.4;Histone H1.5;Histone H1.3	Hist1h1e;Hist1h1b;Hist1h1d	S90	EKNNSRIKLGLKSLVSKGTLVQTKGTGASGS	___1	not-sig		-0.162342	0.444335		0.127518	0.551533		0.0661485	0.734152		0.314513	0.14582		0.181906	0.404115		0.117055	0.521151		0.127858	0.515825		0.221029	0.339915
UID10721	P43274	Histone H1.4	Hist1h1e	S2	______________MSETAPAAPAAPAPAEK	___1	5		0.181801	0.0376154		0.202154	0.0170332	UP	0.018903	0.823869		0.174019	0.0373289		0.179272	0.0369497		0.153282	0.0769219		-0.0901235	0.254674		0.184758	0.0425648
UID10724	P43275	Histone H1.1	Hist1h1a	S165	PKKPKKPAVSKKTSKSPKKPKVVKAKKVAKS	___1	13		0.36353	0.0638719		0.215374	0.260281		0.253173	0.195081		0.523861	0.00962376	UP	0.328568	0.100632		0.05134	0.783392		0.0926115	0.608636		0.250906	0.180664
UID7729	F8VQC9;B1AWV9;Q5DTL9	Anion exchange protein;Sodium-driven chloride bicarbonate exchanger	Slc4a7;Slc4a10	S238	HQNEKRFTSRIPLVRSFADIGKKHSDPHLLE	___1	2		-0.235543	0.609915		-0.432708	0.306788		-0.882101	0.0493245		-1.18526	0.0126146	DOWN	-0.277519	0.540668		-0.517266	0.22999		-1.29382	0.00697836	DOWN	-1.07007	0.0231207	DOWN
UID27125	S4R1L5;H9KUX8;S4R2P8;O88738;S4R268	Baculoviral IAP repeat-containing protein 6	Birc6	T4016	VKLGSKVITDPSLSKTDSFKRLHPEKDHGDL	___1	9		-0.704497	1.47064e-06	DOWN	-0.444426	0.000522606	DOWN	-0.447887	0.000689806	DOWN	-0.651205	6.49378e-07	DOWN	-0.724051	7.38043e-08	DOWN	-0.475697	3.56369e-05	DOWN	-0.635164	3.96294e-06	DOWN	-0.972164	5.73834e-08	DOWN
UID9849	O88935	Synapsin-1	Syn1	S553	GGPGAPPAARPPASPSPQRQAGAPQATRQAS	___1	4		-0.702996	1.15026e-07	DOWN	-0.435796	3.87252e-06	DOWN	-0.343592	1.23896e-05	DOWN	-0.142348	0.0164727	DOWN	0.0920567	0.128858		-0.586414	5.0502e-06	DOWN	-0.500643	6.08351e-07	DOWN	-0.56334	1.94204e-08	DOWN
UID10730	P43276	Histone H1.5	Hist1h1b	S2	______________MSETAPAETAAPAPVEK	___1	not-sig		0.121998	0.140283		0.0239104	0.761508		-0.204794	0.0368413		0.132299	0.199527		0.143742	0.0923997		0.0577374	0.560258		-0.157489	0.0649473		0.0736766	0.414468
UID1665	A3KGH5;A3KGH6;A3KGH7;Q3UJU9	Regulator of microtubule dynamics protein 3	Rmdn3	S46	YSQRWKRTQRHGRSHSLPNSLDYAQASERGR	___1	14		0.0262773	0.667146		0.022661	0.709225		-0.0474706	0.47308		0.0224458	0.708253		0.0645958	0.302136		0.069881	0.280498		0.127633	0.0876496		0.159984	0.0231157	UP
UID9838	O88907	E3 SUMO-protein ligase PIAS1	Pias1	S503	SPLSNKGILSLPHQASPVSRTPSLPAVDTSY	___1	12		-0.68878	0.00166357	DOWN	-0.621469	0.00324955	DOWN	-0.515774	0.0100764	DOWN	-0.580328	0.00379815	DOWN	-0.627155	0.00219373	DOWN	-0.556903	0.00483012	DOWN	-0.589264	0.00337075	DOWN	-0.609266	0.0026634	DOWN
UID15170	Q62393;D3Z637;F8WHQ1;D3Z125;E9PUA7;D3Z7X7	Tumor protein D52	Tpd52	S170	SVGSVITKKLEDVKNSPTFKSFEEKVENLKS	___1	9		-0.686485	5.37797e-07	DOWN	-0.507115	4.15253e-05	DOWN	-0.408206	0.000855578	DOWN	-0.618734	9.57303e-07	DOWN	-0.653341	8.34043e-07	DOWN	-0.393764	0.000624468	DOWN	-0.611919	0.00010887	DOWN	-0.720714	3.92731e-07	DOWN
UID14007	Q5NCJ0;Q5NCJ1;Q5NCJ4;Q5NCJ5		Rapgef6	S1094	LDVQGGAHKKRARRSSLLNAKKLYEDAQMAR	___1	11		-0.0782877	0.225182		-0.063072	0.258902		0.100365	0.0885212		0.0162722	0.77456		-0.0565976	0.346679		-0.0489099	0.432261		-0.0433047	0.494049		-0.138583	0.0230993	DOWN
UID20000	Q8K0D0	Cyclin-dependent kinase 17	Cdk17	S146	RIHRRISMEDLNKRLSLPADIRIPDGYLEKL	___1	2		-0.178223	0.432271		-0.212382	0.328107		-0.228767	0.304807		-0.245166	0.274914		-0.0998468	0.648487		-0.376095	0.0864043		-0.524769	0.0267194		-0.534651	0.0230849	DOWN
UID27778	P55200	Histone-lysine N-methyltransferase 2A;MLL cleavage product N320;MLL cleavage product C180	Kmt2a	T1841	IPAPKPKGPGEPDSPTPLHPPTPPILSTDRS	___1	5		0.120851	0.0309992		-0.0188437	0.635251		-0.00613357	0.891591		0.0464987	0.40209		0.141099	0.0210981	UP	0.120731	0.0233835	UP	0.0479116	0.263095		0.104489	0.0230845	UP
UID10740	P46061	Ran GTPase-activating protein 1	Rangap1	S3	_____________MASEDIAKLAETLAKTQV	___1	not-sig		0.0431173	0.601706		-0.0651381	0.434548		0.123054	0.166202		0.126852	0.129716		-0.0171803	0.826965		-0.0458153	0.559117		0.0747274	0.375725		0.206392	0.0262587
UID13497	Q3UV55	Nuclear receptor subfamily 1 group D member 1	Nr1d1	S115	PPGSLQVAMEDSSRVSPSKGTSNITKLNGMV	___1	8		-0.11649	0.175504		-0.0741056	0.414022		0.0742025	0.392623		-0.0515537	0.541219		-0.10942	0.219652		-0.0253627	0.802084		0.0597194	0.506599		0.216819	0.0230733	UP
UID10749	P46467	Vacuolar protein sorting-associated protein 4B	Vps4b	S102	VKEEQSGPVDEKGNDSDGEAESDDPEKKKLQ	___1	2		-0.246284	0.161693		-0.197026	0.226235		-0.288082	0.100699		-0.339628	0.0576952		-0.303166	0.0812323		-0.149428	0.378797		-0.439545	0.0140482	DOWN	-0.357118	0.0591867
UID10750	P46467	Vacuolar protein sorting-associated protein 4B	Vps4b	S108	GPVDEKGNDSDGEAESDDPEKKKLQNQLQGA	___1	9		-0.274353	0.129152		-0.300954	0.0887257		-0.385188	0.0380105		-0.550466	0.00329444	DOWN	-0.397394	0.0388828		-0.0976541	0.59451		-0.57485	0.00227489	DOWN	-0.345643	0.0717803
UID10824	P48377	MHC class II regulatory factor RFX1	Rfx1	S962	LARTDTRGLFVQALPSS______________	___1	8		0.0131625	0.79757		0.0406056	0.403531		0.10908	0.0538304		0.156517	0.00350461	UP	-0.0443787	0.374979		0.0469631	0.417473		0.124254	0.0831048		0.121588	0.0230675	UP
UID59	A2A432;J3QJX0;E9PXY1	Cullin-4B	Cul4b	S136	SSSNSSNEREDFDSTSSSSTPPQPRDSASPS	___1	10		-0.684265	2.6967e-06	DOWN	-0.446392	0.00200265	DOWN	-0.421023	0.000299065	DOWN	-0.408043	0.000135181	DOWN	-0.673771	3.44056e-07	DOWN	-0.102434	0.422034		-0.199995	0.135286		-0.459648	0.000608179	DOWN
UID40347	G3X8U8;O88622;E9Q954	Poly(ADP-ribose) glycohydrolase	Parg	S195	LSNANIGQSPHTDDHSDTDHEEDRDNQQFLT	___2	9		-0.145606	0.0363711		0.00871769	0.87918		-0.122774	0.0467445		-0.203649	0.000974789	DOWN	-0.339648	1.4122e-05	DOWN	0.0342815	0.692977		-0.0449501	0.526633		-0.144353	0.0230647	DOWN
UID10759	P46935	E3 ubiquitin-protein ligase NEDD4	Nedd4	S320	RRQISEDVDGPDNRESPENWEIVREDENTEY	___1	not-sig		0.0492216	0.52253		-0.0659883	0.390856		0.0336617	0.660174		-0.0618487	0.428801		-0.106596	0.193746		-0.0095988	0.90706		-0.106266	0.177769		-0.0337973	0.650438
UID10764	P46938;G3UYA6;G3UY62;G3UYV4;G3UYW7	Transcriptional coactivator YAP1	Yap1	S112	AGTAGALTPQHVRAHSSPASLQLGAVSPGTL	___1	not-sig		0.125216	0.0408598		0.0336083	0.591571		0.0434429	0.489287		-0.0192431	0.729554		-0.0975961	0.135025		-0.0395454	0.520416		0.0828521	0.136753		-0.00474681	0.930064
UID10765	P46938;G3UYA6;G3UY62;G3UYV4;G3UYW7	Transcriptional coactivator YAP1	Yap1	S113	GTAGALTPQHVRAHSSPASLQLGAVSPGTLT	___1	not-sig		-0.0678161	0.656638		-0.0709407	0.634592		-0.0707689	0.626159		-0.268385	0.0946924		-0.232423	0.116867		-0.16423	0.283651		-0.118831	0.435203		-0.176665	0.28351
UID10772	P46938;G3UYA6;G3UY62;G3UYV4	Transcriptional coactivator YAP1	Yap1	S46	PAPPAGHQVVHVRGDSETDLEALFNAVMNPK	___1	not-sig		0.0106417	0.962109		-0.00591535	0.977803		-0.223203	0.303488		-0.464887	0.0585682		-0.109718	0.647948		0.0797523	0.705332		-0.364149	0.0968008		-0.460948	0.0499146
UID10773	P46938;G3UYA6;G3UY62;G3UYV4;G3UYW7	Transcriptional coactivator YAP1	Yap1	S261	PRLDPRFAMNQRITQSAPVKQPPPLAPQSPQ	___1	not-sig		0.000686003	0.995694		-0.0562804	0.620691		0.099484	0.385055		-0.0796485	0.526598		-0.0168586	0.884406		-0.121609	0.305732		-0.0764431	0.512397		-0.0323629	0.790076
UID22833	Q9DCF9	Translocon-associated protein subunit gamma	Ssr3	S105	QKREDAVSKEVTRKLSEADNRKMSRKEKDER	___1	2		-0.680858	1.26696e-07	DOWN	-0.991631	7.05517e-10	DOWN	-1.01951	5.7092e-10	DOWN	-0.955163	6.83978e-10	DOWN	-0.701588	8.22109e-08	DOWN	-0.914428	1.30022e-08	DOWN	-1.0011	8.50466e-10	DOWN	-0.879898	9.51496e-09	DOWN
UID10777	P46938;G3UYA6;G3UY62;G3UYV4;G3UYW7	Transcriptional coactivator YAP1	Yap1	S274	TQSAPVKQPPPLAPQSPQGGVLGGGSSNQQQ	___1	not-sig		0.0240688	0.834337		0.0657017	0.569992		0.0421244	0.703716		-0.0619311	0.633908		-0.0896901	0.483486		-0.0845237	0.460652		-0.149503	0.196183		-0.268015	0.0336925
UID5659	E9Q6J5		Bod1l	S2920	QKSVSETSEDKKDEESDEEEEEEEEEEPLGA	___1	12		-0.679229	7.29524e-06	DOWN	-0.213109	0.0277539		-0.269761	0.0277729		-0.524707	0.000123892	DOWN	-0.221378	0.0888031		-0.294198	0.165761		-0.580052	0.000626642	DOWN	-0.259104	0.0150821	DOWN
UID10780	P46938;G3UYA6;G3UY62;G3UYV4;G3UYW7	Transcriptional coactivator YAP1	Yap1	S148	VSGPAAAPAAQHLRQSSFEIPDDVPLPAGWE	___1	not-sig		0.0562692	0.828751		0.0224376	0.930733		-0.116053	0.667949		-0.476482	0.0919558		-0.123086	0.642565		0.049545	0.848012		-0.365382	0.164282		-0.484875	0.104751
UID10781	P46938;G3UYA6;G3UY62;G3UYV4;G3UYW7	Transcriptional coactivator YAP1	Yap1	S149	SGPAAAPAAQHLRQSSFEIPDDVPLPAGWEM	___1	not-sig		0.0314134	0.917155		0.0899562	0.763955		-0.0564253	0.857		-0.542907	0.0969065		-0.0853604	0.783212		0.141339	0.636257		-0.408443	0.177823		-0.524108	0.124355
UID58863	G3X8U8;O88622;E9Q954	Poly(ADP-ribose) glycohydrolase	Parg	T197	NANIGQSPHTDDHSDTDHEEDRDNQQFLTPI	___2	9		-0.145606	0.0363711		0.00871769	0.87918		-0.122774	0.0467445		-0.203649	0.000974789	DOWN	-0.339648	1.4122e-05	DOWN	0.0342815	0.692977		-0.0449501	0.526633		-0.144353	0.0230647	DOWN
UID108	A2A482;A2A485;Q3UH28;Q3U1M7;A2A483;E9Q8D3;A2A484;E9Q8D1;A2A481;A2A480		Zmynd8	S400	LLSKPLLSGGAGRRISLSDMPRSPTSTNSSV	___1	not-sig		-0.0542116	0.6569		-0.130362	0.273917		-0.0544194	0.6286		0.0163186	0.88798		0.286374	0.0266988		0.184278	0.136213		0.0556432	0.636372		0.0505444	0.658098
UID10800	P47810	Wee1-like protein kinase	Wee1	S66	DSAFQEPDSPLPSARSPAEAEAERRRRSPGA	___1	not-sig		0.065692	0.617834		-0.170682	0.199379		-0.0820545	0.550724		-0.237738	0.0859309		0.0967855	0.526923		-0.106945	0.436135		-0.107552	0.473764		-0.106921	0.414985
UID12515	Q3TAA7	Serine/threonine-protein kinase 11-interacting protein	Stk11ip	S388	APLRKVKSRVRVRRASISEPSDTDPELRTLD	___1	2		-0.00389595	0.944092		0.0405016	0.394893		-0.0802584	0.152553		-0.0377938	0.50557		-0.0550023	0.298194		-0.0564884	0.480164		-0.0517043	0.42538		-0.132272	0.0230492	DOWN
UID83884	Q8K019;F8WI22	Bcl-2-associated transcription factor 1	Bclaf1	S289	GSVGNGSSRYSPSQNSPIHHIPSRRSPAKTI	___3	13		0.0323526	0.574177		0.0605458	0.193777		0.176521	0.00422323	UP	0.333122	1.12475e-05	UP	0.243881	9.65628e-05	UP	-0.0440547	0.394962		0.165222	0.00362043	UP	0.117124	0.0230462	UP
UID16459	Q6PIJ4;D6RD05	Nuclear factor related to kappa-B-binding protein	Nfrkb	S226	DEEDLSSWLPSSPARSPSPAVPLRVVPTLST	___1	1		0.0873573	0.0904008		0.0520207	0.307727		0.0599165	0.260753		0.132916	0.0142204	UP	0.164655	0.00412191	UP	0.0175101	0.758585		0.0625461	0.249727		0.131372	0.0230003	UP
UID49212	Q80TZ9;B1AS11	Arginine-glutamic acid dipeptide repeats protein	Rere	S65	YAESDHSEDEDNDNNSATTEESNKKSRKKPP	___2	9		-0.678598	0.000791591	DOWN	-0.409234	0.0077065	DOWN	-0.610458	0.00140077	DOWN	-0.931515	4.99994e-06	DOWN	-0.504882	0.00565515	DOWN	-0.394965	0.0392097		-0.651995	0.000534545	DOWN	-0.568455	0.00101001	DOWN
UID22113	Q9CWW7	CXXC-type zinc finger protein 1	Cxxc1	S138	GSGTGVGAMLARGSASPHKSSPQPLVATPSQ	___1	14		0.000435825	0.993729		0.0231524	0.58254		0.0301552	0.492709		0.0640071	0.166496		0.11367	0.0268142		0.103472	0.107079		0.0972359	0.0560337		0.113564	0.0229623	UP
UID11378	P59017	Bcl-2-like protein 13	Bcl2l13	S343	VPTVEAPEMMRAEKTSPTPSVFVELGEEELE	___1	6		-0.000491616	0.995731		-0.212909	0.0347006		-0.567045	2.1668e-05	DOWN	-0.765992	7.90484e-07	DOWN	-0.0853938	0.375479		-0.0580211	0.555802		-0.306925	0.00813382	DOWN	-0.239415	0.0229485	DOWN
UID10815	P47963	60S ribosomal protein L13	Rpl13	S77	PTVRYHTKVRAGRGFSLEELRVAGIHKKVAR	___1	not-sig		-0.0836901	0.697584		-0.013636	0.949628		0.162045	0.44692		0.188626	0.332274		0.0512818	0.803604		0.107095	0.62131		0.272159	0.195642		0.157242	0.445955
UID27187	O08553	Dihydropyrimidinase-related protein 2	Dpysl2	T521	VSVTPKTVTPASSAKTSPAKQQAPPVRNLHQ	___1	12		-0.671965	3.17374e-05	DOWN	-0.438742	0.00146174	DOWN	-0.166693	0.202747		-0.450071	0.00118388	DOWN	-0.735646	1.71936e-05	DOWN	-0.563043	0.000143686	DOWN	-0.448259	0.00202983	DOWN	-0.622651	6.46489e-05	DOWN
UID10818	P47963	60S ribosomal protein L13	Rpl13	S140	ILFPRKPSAPKKGDSSAEELKLATQLTGPVM	___1	9		-0.179379	0.344162		0.0558036	0.746792		-0.400644	0.0219212	DOWN	-0.346297	0.043663		-0.488438	0.0101663	DOWN	0.199137	0.370174		-0.472637	0.0107303	DOWN	-0.378337	0.0360789
UID10819	P47963	60S ribosomal protein L13	Rpl13	S106	ARTIGISVDPRRRNKSTESLQANVQRLKEYR	___1	not-sig		0.0496155	0.651358		0.067888	0.517327		0.121772	0.270922		-0.069221	0.538561		0.00148246	0.98868		0.00392745	0.972118		-0.0878212	0.425192		-0.12141	0.253801
UID16319	Q6PDM1	Male-specific lethal 1 homolog	Msl1	S127	QAGIGGEPVAAGAGCSPRPKYQAVLPIQTGS	___1	3		0.160353	0.0325672		0.130545	0.0691009		0.181264	0.0275135		0.0901442	0.188993		0.12338	0.0877103		0.145487	0.0644699		0.0331542	0.673306		0.182746	0.0227812	UP
UID29262	Q6ZQL4	WD repeat-containing protein 43	Wdr43	T320	HCKKPLTSNCTIQIATPGKGKKVTPKPIPIL	___1	4		-0.135446	0.109013		-0.104557	0.0981124		-0.124928	0.06921		-0.0805052	0.289618		0.109811	0.0926774		-0.174441	0.0313537		-0.17197	0.0202341	DOWN	-0.155953	0.022753	DOWN
UID10823	P48377	MHC class II regulatory factor RFX1	Rfx1	S113	VSEGAMRASETVSEASPSSTASQTGVPTQVV	___1	not-sig		-0.0252828	0.636675		-0.0149453	0.767149		-0.0828093	0.134891		-0.0365363	0.540218		0.00754844	0.878393		-0.0226706	0.683108		-0.0487632	0.379281		-0.0475764	0.357912
UID35724	E0CXB9;Q61301	Catenin alpha-2	Ctnna2	S680	RTSVQTEDDQLIAGQSARAIMAQLPQEEKAK	___2	7		0.155237	0.17641		0.434904	0.00287756	UP	0.508948	0.000936549	UP	0.563732	0.000113419	UP	-0.0458847	0.684988		0.140569	0.306649		0.3963	0.0113295	UP	0.272812	0.0227472	UP
UID15561	Q69ZS7	HBS1-like protein	Hbs1l	S150	GQPSKGKSVISRSSQSESEIVPKVAKMTVSG	___1	12		-0.671077	4.13723e-08	DOWN	-0.60516	5.27953e-08	DOWN	-0.55486	5.51085e-07	DOWN	-0.637872	1.24773e-08	DOWN	-0.366549	0.00060077	DOWN	-0.660359	2.60697e-08	DOWN	-0.539365	1.81192e-05	DOWN	-0.697343	5.98406e-09	DOWN
UID48723	Q6ZQL4	WD repeat-containing protein 43	Wdr43	S666	EEDREVSSEKELNGDSDLDPENESEEE____	___2	6		-0.668701	0.00182301	DOWN	-0.410769	0.0364673		-0.703486	0.000673181	DOWN	-0.606881	0.00226965	DOWN	-0.266436	0.173446		-0.125544	0.438312		-0.28032	0.115357		0.253911	0.278802
UID10839	Q60I23;P48432	Transcription factor SOX-2	Sox2	S253	ALGSMGSVVKSEASSSPPVVTSSSHSRAPCQ	___1	3		-0.0116376	0.902211		0.271915	0.00433296	UP	-0.0716429	0.446337		0.0366803	0.682004		-0.0169952	0.851418		0.338057	0.0117983	UP	0.00721585	0.946773		0.0748425	0.389231
UID42383	P26231	Catenin alpha-1	Ctnna1	S668	RTSVQTEDDQLIAGQSARAIMAQLPQEQKAK	___2	7		0.155237	0.17641		0.434904	0.00287756	UP	0.508948	0.000936549	UP	0.563732	0.000113419	UP	-0.0458847	0.684988		0.140569	0.306649		0.3963	0.0113295	UP	0.272812	0.0227472	UP
UID5397	E9Q577;E9PWM5;Q5U5Q9	BRCA1-A complex subunit RAP80	Uimc1	S379	SRASVWHSETKDFQKSPIKSLKQKLLLEEEP	___1	5		0.117918	0.0469405		0.0909799	0.0911491		0.00697583	0.900024		0.096439	0.0710305		0.213165	0.00194535	UP	0.107306	0.137599		0.0203853	0.725145		0.136204	0.0227345	UP
UID48724	Q6ZQL4	WD repeat-containing protein 43	Wdr43	S674	EKELNGDSDLDPENESEEE____________	___2	6		-0.668701	0.00182301	DOWN	-0.410769	0.0364673		-0.703486	0.000673181	DOWN	-0.606881	0.00226965	DOWN	-0.266436	0.173446		-0.125544	0.438312		-0.28032	0.115357		0.253911	0.278802
UID10847	P48678	Prelamin-A/C;Lamin-A/C	Lmna	S409	TSQRSRGRASSHSSQSQGGGSVTKKRKLESS	___1	not-sig		0.0485933	0.649467		0.0867897	0.39188		-0.16492	0.11783		-0.0903551	0.420603		0.129874	0.214209		0.215179	0.0666228		-0.221864	0.0467149		-0.0378314	0.7317
UID10848	P48678	Prelamin-A/C;Lamin-A/C	Lmna	S414	RGRASSHSSQSQGGGSVTKKRKLESSESRSS	___1	5		0.0823505	0.275796		0.0915327	0.248409		-0.116876	0.225989		0.069455	0.431929		0.196791	0.0124249	UP	0.375445	0.00132976	UP	-0.0186134	0.819954		0.0863169	0.391242
UID1085	A2AQN5;A2AQN4;Q9QXG4;D6RHA7	Acetyl-coenzyme A synthetase, cytoplasmic	Acss2	S30	RAREETGAEGRVRGWSPPPEVRRSAHVPSLQ	___1	12		-0.155351	0.0552302		-0.18135	0.0164661	DOWN	-0.0891127	0.209361		-0.178965	0.0241176	DOWN	-0.194679	0.0128705	DOWN	-0.151985	0.0498857		-0.197356	0.0128038	DOWN	-0.13307	0.0734278
UID46100	Q5SUF2	Luc7-like protein 3	Luc7l3	S431	VNGTSEDIKSEGDTQSN______________	___2	6		-0.657499	0.00010666	DOWN	-0.488066	0.00250113	DOWN	-0.599	0.000425089	DOWN	-0.716877	5.21646e-05	DOWN	-0.491473	0.00124683	DOWN	-0.335317	0.0199407	DOWN	-0.393682	0.01323	DOWN	-0.238012	0.142468
UID10854	P48678	Prelamin-A/C;Lamin-A/C	Lmna	S390	AYRKLLEGEEERLRLSPSPTSQRSRGRASSH	___1	13		0.0845429	0.272336		0.0507408	0.40376		0.101098	0.182001		0.304005	0.000252015	UP	0.130138	0.040783		0.0261536	0.795946		0.0962795	0.20734		0.0316056	0.615593
UID54828	Q9EP71	Ankycorbin	Rai14	S340	RLSDSTAGADSLLDISSEADQQDLLVLLQAK	___2	6		-0.0627525	0.36839		-0.168565	0.0103818	DOWN	-0.226548	0.00360692	DOWN	-0.1896	0.00260965	DOWN	-0.121372	0.0873617		0.0359124	0.598699		0.016866	0.822677		0.166014	0.022683	UP
UID1086	A2AR02	Peptidyl-prolyl cis-trans isomerase G	Ppig	S685	NSSSNNREKKADREQSPVSKTKQSSQDNEVK	___1	13		0.110512	0.07183		0.0885115	0.0952374		0.0441027	0.431913		0.194703	0.00151575	UP	0.116731	0.0428974		0.105706	0.189006		0.0747894	0.203526		0.0463633	0.356437
UID31556	O55022	Membrane-associated progesterone receptor component 1	Pgrmc1	Y180	HHVGKLLKEGEEPTVYSDDEEPKDETARKNE	___1	1		0.0918618	0.188472		0.0225881	0.72782		-0.0956785	0.138457		0.0549516	0.3328		0.203281	0.0044192	UP	0.00371953	0.964034		0.0179798	0.781675		0.197962	0.0226733	UP
UID10868	P48754	Breast cancer type 1 susceptibility protein homolog	Brca1	S705	PEEKLMNKAGLLTSCSSPRKSQGPVNPSPQR	___1	not-sig		-0.0781554	0.258949		-0.0640164	0.337677		-0.052595	0.458347		-0.00218947	0.973974		-0.0215076	0.752902		-0.063742	0.370897		0.0174358	0.797351		0.0138564	0.845453
UID2354	B2RQG2		Phf3	S660	DRNLQPRQRRSSRSFSLDEPPLFIPDNIATV	___1	6		-0.656286	0.0117041	DOWN	-0.782938	0.00387979	DOWN	-0.547041	0.0315518		-0.744234	0.00563098	DOWN	-0.221239	0.37613		-0.116649	0.659436		-0.336847	0.164488		0.204151	0.416459
UID10871	P48754	Breast cancer type 1 susceptibility protein homolog	Brca1	S717	TSCSSPRKSQGPVNPSPQRTGTEQLETRQMS	___1	not-sig		0.0275066	0.778612		0.010698	0.911238		-0.0727999	0.485995		0.070151	0.492113		0.0373672	0.688373		0.0628982	0.560711		0.0415873	0.693661		0.0321807	0.736121
UID10872	P48754	Breast cancer type 1 susceptibility protein homolog	Brca1	S686	AKKNEPNEHIRKRRASDAFPEEKLMNKAGLL	___1	not-sig		0.0068403	0.924447		0.0146134	0.85488		-0.0149143	0.835532		0.0271409	0.701859		0.0850264	0.242118		0.112337	0.16166		0.0502507	0.533943		0.14865	0.0548764
UID10873	P48754	Breast cancer type 1 susceptibility protein homolog	Brca1	S875	ALFSKPRSPQKDCAHSVPSKELSPKVTAKGK	___1	not-sig		-0.0118909	0.897435		-0.023828	0.790216		-0.0323626	0.726459		-0.0151207	0.857518		-0.00335414	0.968298		-0.00442777	0.963415		0.0778071	0.385863		0.156796	0.0978065
UID10883	P48754	Breast cancer type 1 susceptibility protein homolog	Brca1	S1385	LEAVLEQRGNQPSGHSPSLLADPCALEDLPD	___1	not-sig		0.0662963	0.546929		0.0762126	0.444774		-0.0393505	0.710855		0.0615865	0.524174		-0.0247557	0.794759		0.250313	0.0293127		-0.0389978	0.702262		-0.08337	0.415257
UID10885	P48754	Breast cancer type 1 susceptibility protein homolog	Brca1	S831	GTEGLKPPLRHALNLSQEKVEMEDSELDTQY	___1	5		0.109729	0.234165		0.0386548	0.616944		-0.0602978	0.415906		0.0532722	0.466649		0.193518	0.0187102	UP	0.0386983	0.723598		0.00176061	0.98279		0.130612	0.0973638
UID10886	P48754	Breast cancer type 1 susceptibility protein homolog	Brca1	S502	ITQEQPFTNKLKRKRSTSLQPEDFIKKADSA	___1	not-sig		-0.0877434	0.421994		-0.0960319	0.359011		-0.188714	0.0754778		-0.221147	0.0391744		-0.0466566	0.657524		-0.102088	0.346526		-0.159235	0.166683		-0.089948	0.37369
UID25482	D3YZC7;D3YZC8;Q8R3B7	Bromodomain-containing protein 8	Brd8	T264	ITDDSPQKKMLGQKATPPPSPLLSELLKKGS	___1	5		0.171627	0.0861516		-0.0345027	0.708518		-0.267298	0.0221338	DOWN	-0.244812	0.0169593	DOWN	0.3604	0.00176499	UP	0.128176	0.26669		0.0915882	0.416866		0.24831	0.0226436	UP
UID10898	P48754	Breast cancer type 1 susceptibility protein homolog	Brca1	S345	VPSTGEKVGPNADSLSDREKWTHPQSLCPEN	___1	5		0.137573	0.145939		0.0706074	0.402151		-0.144953	0.0662389		-0.0923622	0.321742		0.241557	0.0113226	UP	0.0391292	0.72639		-0.0985068	0.234664		0.175358	0.0341616
UID43619	P70441	Na(+)/H(+) exchange regulatory cofactor NHE-RF1	Slc9a3r1	S286	PASESPRPALARSASSDTSEELNSQDSPKRQ	___2	12		-0.655601	5.05261e-07	DOWN	-0.481117	4.98051e-05	DOWN	-0.413428	2.04665e-05	DOWN	-0.535289	6.02607e-06	DOWN	-0.790751	2.35807e-08	DOWN	-0.596983	5.76845e-06	DOWN	-0.708862	6.15098e-05	DOWN	-0.542507	0.000105238	DOWN
UID15829	Q6NV83	U2 snRNP-associated SURP motif-containing protein	U2surp	S485	HVYYRWKLYSILQGDSPTKWRTEDFRMFKNG	___1	2		-0.655112	1.03807e-07	DOWN	-0.370043	0.000122199	DOWN	-0.78132	1.29373e-07	DOWN	-0.821164	4.9529e-09	DOWN	-0.406305	2.41557e-05	DOWN	-0.453539	0.00033203	DOWN	-0.81845	3.48252e-07	DOWN	-0.766378	1.28371e-06	DOWN
UID10906	P48972	Myb-related protein B	Mybl2	S283	PEPPESLKREYQEFSSPETSLPYKWVVEAAN	___1	2		-0.0211893	0.699261		-0.000974039	0.984778		-0.0465994	0.450798		-0.128445	0.0305643		-0.135418	0.0179375	DOWN	-0.117404	0.0558471		-0.106562	0.0807017		-0.0800743	0.212052
UID10908	P48972	Myb-related protein B	Mybl2	S396	ISDLSRSSRGELIPISPSTEFGGSGIGTPPS	___1	not-sig		0.0583408	0.355882		0.00389426	0.948327		-0.0500569	0.433388		-0.132648	0.0755721		-0.0213145	0.740386		0.0665034	0.364819		0.0660774	0.349062		0.0827765	0.2069
UID10912	P48972;A2A5P3	Myb-related protein B	Mybl2	S455	NSLTPKSTPVKTLPFSPSQFLNFWNKQDTLE	___1	6		-0.15567	0.0754945		-0.124802	0.110193		-0.141994	0.150554		-0.30909	0.000252092	DOWN	0.161696	0.0698112		0.27142	0.0020748	UP	0.196102	0.0271278		0.111247	0.0912441
UID10913	P48972;A2A5P3	Myb-related protein B	Mybl2	S457	LTPKSTPVKTLPFSPSQFLNFWNKQDTLELE	___1	6		-0.142634	0.271607		-0.0433985	0.718066		-0.0546599	0.656372		-0.227093	0.0670586		0.320673	0.0207281	UP	0.425963	0.00233077	UP	0.224207	0.0794158		0.203136	0.100015
UID22107	Q9CWW6	Peptidyl-prolyl cis-trans isomerase NIMA-interacting 4	Pin4	S9	_______MPPKGKSGSGKGGKGGAASGSDSA	___1	2		-0.650764	0.00483634	DOWN	-0.638131	0.00580339	DOWN	-0.802845	0.000684356	DOWN	-0.600632	0.00732127	DOWN	-0.943579	0.000134261	DOWN	-0.726299	0.00139085	DOWN	-1.04012	5.08554e-05	DOWN	-0.804382	0.00140389	DOWN
UID55406	Q9JLV1	BAG family molecular chaperone regulator 3	Bag3	S285	SPFRSPVRGASSREGSPARSGTPVHCPSPIR	___2	9		-0.649045	6.04635e-06	DOWN	-0.244784	0.00249156	DOWN	-0.308961	0.000235143	DOWN	-0.742334	6.18544e-09	DOWN	-0.408051	0.000506241	DOWN	0.0534945	0.543203		-0.218912	0.0605884		-0.50972	1.35903e-06	DOWN
UID10921	P49135	TFIIH basal transcription factor complex helicase XPB subunit	Ercc3	S34	YEEEEEDEDDIPGNESQEAVPSAAGKQVDES	___1	not-sig		0.0517657	0.573717		-0.0264174	0.786444		-0.117973	0.253023		-0.0937992	0.374098		-0.0721469	0.446059		-0.0841409	0.508888		-0.0814233	0.398868		-0.0484836	0.6241
UID10928	P49312;J3QK72;Q5EBP8	Heterogeneous nuclear ribonucleoprotein A1;Heterogeneous nuclear ribonucleoprotein A1, N-terminally processed	Hnrnpa1	S285	SSNFGPMKGGNFGGRSSGPYGGGGQYFAKPR	___1	not-sig		-0.0488029	0.64652		-0.0488449	0.639378		0.156652	0.193199		0.0864471	0.422046		-0.179957	0.109554		-0.223054	0.0587649		-0.0698093	0.532416		-0.0339315	0.752247
UID10929	P49312;J3QK72;Q5EBP8	Heterogeneous nuclear ribonucleoprotein A1;Heterogeneous nuclear ribonucleoprotein A1, N-terminally processed	Hnrnpa1	S286	SNFGPMKGGNFGGRSSGPYGGGGQYFAKPRN	___1	7		0.00678978	0.927607		-0.0271709	0.66718		0.182064	0.0142981	UP	0.137224	0.055		-0.12843	0.0978126		-0.136088	0.141157		0.0765549	0.340427		-0.0432403	0.555891
UID27506	P14873	Microtubule-associated protein 1B;MAP1B heavy chain;MAP1 light chain LC1	Map1b	T1935	ETIEKTIKTPEDGGYTCEITEKTTRTPEEGG	___1	12		-0.647435	2.80169e-05	DOWN	-0.385869	0.00615518	DOWN	-0.29401	0.0259943		-0.510302	0.000342384	DOWN	-0.494969	0.000569541	DOWN	-0.443128	0.00153924	DOWN	-0.408477	0.00342818	DOWN	-0.623873	4.76594e-05	DOWN
UID10931	P49312;J3QK72;Q5EBP8	Heterogeneous nuclear ribonucleoprotein A1;Heterogeneous nuclear ribonucleoprotein A1, N-terminally processed	Hnrnpa1	S2	______________MSKSESPKEPEQLRKLF	___1	not-sig		0.0762316	0.331412		0.0705075	0.421997		-0.0204322	0.797593		0.158416	0.0712062		0.0234418	0.795069		-0.155135	0.136845		-0.16314	0.0438		-0.0024925	0.974311
UID46113	Q5SUW3;Q60760	Growth factor receptor-bound protein 10	Grb10	S387	LPPPFNAPMRSVSENSLVAMDFSGQIGRVID	___2	2		-0.0900448	0.221664		-0.111689	0.109375		-0.259523	0.00412521	DOWN	-0.194522	0.0135174	DOWN	-0.0783952	0.340658		-0.0858564	0.236492		-0.232546	0.00383477	DOWN	-0.173255	0.0225901	DOWN
UID10933	P49312;J3QK72;Q5EBP8	Heterogeneous nuclear ribonucleoprotein A1;Heterogeneous nuclear ribonucleoprotein A1, N-terminally processed	Hnrnpa1	S6	__________MSKSESPKEPEQLRKLFIGGL	___1	4		0.0166593	0.784479		-0.0437967	0.458726		-0.104065	0.0663447		-0.0711773	0.167078		0.272898	5.60223e-05	UP	-0.149705	0.124301		-0.231474	0.00228219	DOWN	-0.129338	0.0453949
UID11797	P97329	Kinesin-like protein KIF20A	Kif20a	S7	_________MSHRILSPPAGLLSDEDVVDSP	___1	14		0.0749555	0.18226		0.0545673	0.265104		0.00264624	0.956519		0.0680209	0.150308		0.0180559	0.698272		0.151212	0.0165769	UP	0.142961	0.0146297	UP	0.123633	0.0225831	UP
UID59647	P46938;G3UYA6;G3UY62;G3UYV4	Transcriptional coactivator YAP1	Yap1	T104	HSRQASTDAGTAGALTPQHVRAHSSPASLQL	___2	6		-0.647257	0.0192548	DOWN	-0.609236	0.0316268		-0.760015	0.00879593	DOWN	-1.1803	0.000231361	DOWN	0.00278493	0.991136		0.269158	0.299845		0.0387757	0.87223		-0.381625	0.208357
UID15845	Q6NV99		Haus6	S550	QARLVDEVARVVLSDSPQLSERKEVELEELI	___1	7		-0.0628844	0.414925		-0.0512328	0.476904		0.0173334	0.797612		0.0608542	0.380997		-0.0592534	0.393204		-0.145272	0.0710776		-0.0464036	0.536572		-0.171873	0.0225782	DOWN
UID13745	Q52KE7	Cyclin-L1	Ccnl1	S380	KTVKKEPEDRQQASKSPYNGVRKDSKRSRTS	___1	6		-0.647256	0.000810929	DOWN	-0.340014	0.0540118		-0.324473	0.0593941		-0.249582	0.19897		-0.301549	0.0725524		-0.0422292	0.788503		-0.0812326	0.624816		-0.0340064	0.832999
UID10949	P49452	Centromere protein C	Cenpc	S60	SKASFLDDFTESLTSSTQKKKANYSQSSSKK	___1	1		0.17075	0.157278		0.05274	0.661254		0.0522726	0.648193		0.166456	0.155123		0.473242	0.00141597	UP	0.177317	0.17422		0.169208	0.191191		0.186344	0.120891
UID8253	G3UYN0;Q587J6	LINE-1 type transposase domain-containing protein 1	L1td1	S193	ASCQSEENRLKAPKESPPEGGAGATLRLAAD	___1	2		-0.10147	0.0315949		-0.111071	0.029298		-0.111204	0.0174169	DOWN	-0.173251	0.000430135	DOWN	-0.077663	0.184853		-0.0648048	0.408033		-0.147009	0.0140052	DOWN	-0.120979	0.0225736	DOWN
UID8986	H3BL37;O08784;Q05CS0;H3BIX0	Treacle protein	Tcof1	S889	GQAIKSPPVSVNRNSSPAVPAPTPEGVQAVN	___1	1		0.0481917	0.562425		-0.0318889	0.611505		-0.0888435	0.160688		0.0345182	0.629845		0.286683	0.000590851	UP	0.00607048	0.954338		-0.0409046	0.610216		0.160131	0.0225613	UP
UID10955	P49452	Centromere protein C	Cenpc	S258	SKSSSVVRHTAAVPFSPPPPSDMKLLEDEFI	___1	4		0.0328134	0.500095		0.0406728	0.386802		0.0962749	0.0757661		0.0824882	0.101299		0.286401	3.81207e-05	UP	0.0472847	0.455269		0.0543591	0.310359		0.0163755	0.730838
UID4686	E9PZM4	Chromodomain-helicase-DNA-binding protein 2	Chd2	S1365	NKAPRLKDEHGLEPASPRHSDNPSEEGEVKD	___1	2		-0.0385752	0.704065		-0.0241911	0.80013		-0.17262	0.0789773		-0.0832094	0.378231		-0.0401464	0.666684		-0.0410602	0.728545		-0.17501	0.0917217		-0.236533	0.0225478	DOWN
UID10961	P49452	Centromere protein C	Cenpc	S697	NMVPDKKLHHKLVLPSNSPNVRRSNRIRLKP	___1	13		0.0851525	0.247662		0.0876105	0.237525		0.128261	0.114869		0.283639	0.00223572	UP	0.227681	0.0120789	UP	0.0633224	0.410197		0.135989	0.0836088		0.0252646	0.740837
UID10962	P49452	Centromere protein C	Cenpc	S699	VPDKKLHHKLVLPSNSPNVRRSNRIRLKPLE	___1	13		0.108086	0.0544282		0.0666483	0.181807		0.063541	0.199726		0.248108	0.000149991	UP	0.160585	0.00375366	UP	0.0372968	0.501959		0.0710232	0.195355		0.00573229	0.905216
UID4797	E9Q026;Q7TPS5	C2 domain-containing protein 5	C2cd5	S321	SSDTDLSLTPKTGMGSGSAGKEGGPFKALLR	___1	11		-0.127803	0.121353		0.00757019	0.92059		-0.0744992	0.379907		-0.0689573	0.369009		-0.0945674	0.277639		-0.0966351	0.298587		-0.167092	0.0527153		-0.184303	0.0225459	DOWN
UID10964	P49452	Centromere protein C	Cenpc	S552	AGKKPGSSKRQKTEMSPRVQKSLNVKDSGGT	___1	not-sig		0.0962828	0.0931886		0.0264255	0.547552		-0.0849239	0.109465		0.0959136	0.076612		0.0558048	0.299044		0.0470355	0.433589		0.0329698	0.509503		0.000563896	0.991651
UID19207	Q8C1D8	Protein IWS1 homolog	Iws1	S667	EQRDLEQMPQRRRLSSTGGQTPRRDLEKVLT	___1	1		-0.0537998	0.516505		-0.102886	0.18571		0.0208228	0.788761		0.139583	0.0779193		0.248118	0.00364609	UP	0.0823376	0.31758		0.142707	0.109741		0.185274	0.0225451	UP
UID11784	P97311	DNA replication licensing factor MCM6	Mcm6	S704	SPAPVNRFNGSSEDASQETVSKPSLRLGFAE	___1	12		-0.64342	5.32377e-06	DOWN	-0.433727	0.000121216	DOWN	-0.366553	0.000679717	DOWN	-0.454289	0.000124233	DOWN	-0.234518	0.0145147	DOWN	-0.480378	0.00577644	DOWN	-0.433929	0.000476447	DOWN	-0.459656	0.000382728	DOWN
UID43661	P70698	CTP synthase 1	Ctps1	S573	GCRLSPRDTYSDRSGSSSPDSEITELKFPSI	___2	6		-0.64165	6.82772e-07	DOWN	-0.642218	7.22379e-07	DOWN	-0.472944	0.000253675	DOWN	-0.704335	1.88183e-07	DOWN	-0.259442	0.00321292	DOWN	0.148477	0.0620874		0.126141	0.176758		-0.104693	0.144281
UID10970	P49452	Centromere protein C	Cenpc	S158	AASPAGQKRVASVSRSPVDRQASNKNISFKT	___1	13		0.0896032	0.0943796		-0.00955007	0.835202		0.0446329	0.404664		0.137578	0.0151318	UP	0.0604692	0.241803		-0.0292578	0.596052		0.00869547	0.855622		0.0161542	0.722925
UID9680	O70405	Serine/threonine-protein kinase ULK1	Ulk1	S614	RPLRGSPKLPDFLQRSPLPPILGSPTKAGPS	___1	8		-0.0300801	0.561566		-0.0505611	0.288326		0.10761	0.0609095		0.199968	0.000687387	UP	0.00122168	0.982584		-0.0715207	0.203199		0.159386	0.00815559	UP	0.122518	0.0225122	UP
UID1098	A2AR02	Peptidyl-prolyl cis-trans isomerase G	Ppig	S413	RVKEKKITDHRHMSESPNRKVEKEKKAKDHK	___1	14		0.09434	0.442098		0.125595	0.258006		-0.0501611	0.661075		0.211942	0.0538374		0.221436	0.0665083		0.538358	0.0021516	UP	0.304673	0.0104341	UP	0.246562	0.0348753
UID18378	Q8BQ30	Phostensin	Ppp1r18	S234	LESILSPGEPGDQKASPTDVHKWNLDSREPQ	___1	14		-0.0439659	0.428834		0.0178751	0.73688		0.0119602	0.824579		0.0450591	0.439848		0.0107411	0.832643		0.0333963	0.628793		0.124237	0.0755976		0.133222	0.0225012	UP
UID10991	P49717	DNA replication licensing factor MCM4	Mcm4	S130	PDLGSARKGLQVDLQSDGAAAEDIVPSEQSL	___1	not-sig		0.0329092	0.51864		0.0448923	0.346254		0.0194027	0.670383		0.0148	0.72778		-0.0419761	0.347694		0.075598	0.215241		-0.0603611	0.286428		-0.0929467	0.0503146
UID10993	P49717	DNA replication licensing factor MCM4	Mcm4	S119	SGVRGTPVRQRPDLGSARKGLQVDLQSDGAA	___1	11		0.0402368	0.723089		0.0922081	0.392354		0.27189	0.0212171	UP	0.0764653	0.491556		0.0759383	0.481974		-0.0119076	0.909054		0.0168592	0.872287		-0.198147	0.115338
UID11	A1A550;A1A549;F6VNH1		Tcf7l1	S139	MIPDLSSPYLSNGPLSPGGARTYLQMKWPLL	___1	not-sig		-0.15663	0.0388131		-0.139404	0.0538702		-0.0696248	0.370325		-0.0935869	0.176492		-0.136797	0.0635431		-0.0592015	0.431809		-0.0790146	0.271299		-0.152427	0.0394583
UID11003	Q52KC3;P49718	DNA helicase;DNA replication licensing factor MCM5	Mcm5	S2	______________MSGFDDPGIFYSDSFGG	___1	not-sig		0.050931	0.478923		-0.0282646	0.665564		-0.046297	0.482121		-0.0206669	0.761733		-0.122021	0.0959663		0.0824926	0.269143		0.0570617	0.401428		0.109549	0.10245
UID11004	Q52KC3;P49718	DNA helicase;DNA replication licensing factor MCM5	Mcm5	S12	____MSGFDDPGIFYSDSFGGDPGAEEGQAR	___1	not-sig		0.0816476	0.224061		-0.0848465	0.23772		-0.176782	0.0659708		-0.150626	0.0377372		-0.189509	0.0286957		0.00707682	0.920781		0.0620959	0.349182		0.0163585	0.809165
UID11008	P49769	Presenilin-1;Presenilin-1 NTF subunit;Presenilin-1 CTF subunit;Presenilin-1 CTF12	Psen1	S367	RSTPESRAAVQELSGSILTSEDPEERGVKLG	___1	not-sig		0.0408466	0.38929		0.00622027	0.890745		0.0594314	0.205339		0.0678266	0.11329		0.0649951	0.150055		0.0318748	0.565613		0.0729305	0.138382		0.0524345	0.210483
UID11011	P49769	Presenilin-1;Presenilin-1 NTF subunit;Presenilin-1 CTF subunit;Presenilin-1 CTF12	Psen1	S329	KYNTQRAERETQDSGSGNDDGGFSEEWEAQR	___1	not-sig		0.0762963	0.402567		0.0286026	0.742242		-0.0462771	0.612403		-0.0761453	0.398031		-0.107349	0.233063		-0.00551052	0.950471		-0.0329904	0.728283		0.0565076	0.588492
UID11013	Q3U3J1;P50136	2-oxoisovalerate dehydrogenase subunit alpha, mitochondrial	Bckdha	S338	QPFLIEAMTYRIGHHSTSDDSSAYRSVDEVN	___1	not-sig		0.172964	0.214101		0.166582	0.212532		-0.043554	0.752065		0.117576	0.34229		-0.257417	0.0416536		0.367768	0.181753		0.0686408	0.652395		-0.000884852	0.994101
UID28541	Q5SUF2	Luc7-like protein 3	Luc7l3	T429	NEVNGTSEDIKSEGDTQSN____________	___1	6		-0.6409	2.26614e-06	DOWN	-0.379122	0.000550488	DOWN	-0.47996	0.000166771	DOWN	-0.543285	6.99463e-05	DOWN	-0.468167	1.61677e-05	DOWN	-0.326997	0.0178375	DOWN	-0.347744	0.00872274	DOWN	-0.275038	0.0115158	DOWN
UID22963	Q9EQG9	Collagen type IV alpha-3-binding protein	Col4a3bp	S373	TFSSVGTHRFVQKPYSRSSSMSSIDLVSASD	___1	6		-0.640617	0.0106966	DOWN	-0.65761	0.00549516	DOWN	-0.852275	0.000672881	DOWN	-1.35216	5.81937e-06	DOWN	-0.122512	0.577879		-0.158595	0.426356		-0.571463	0.0106424	DOWN	-0.554462	0.0175377	DOWN
UID29492	Q80XU3	Nuclear ubiquitous casein and cyclin-dependent kinase substrate 1	Nucks1	T179	RKEKKMPKPRLKATVTPSPVKGKAKVGRPTA	___1	9		-0.108535	0.269862		-0.0552625	0.528944		-0.0780397	0.367733		-0.112743	0.197215		-0.281821	0.00491016	DOWN	-0.0224727	0.836768		-0.14681	0.114169		-0.206126	0.0224659	DOWN
UID46865	Q61846	Maternal embryonic leucine zipper kinase	Melk	S452	KIPVSKNQYKREIPASPTRFPTPAKARAQCL	___2	11		0.0158085	0.843078		-0.0954442	0.178923		0.0791448	0.327116		-0.069554	0.383585		-0.261994	0.00160116	DOWN	-0.123334	0.117926		-0.0510166	0.494949		-0.207396	0.0224535	DOWN
UID11047	P51612	DNA repair protein complementing XP-C cells homolog	Xpc	S349	TSVEGPGGSSELSSNSPESHNKPTTSRRIKE	___1	3		0.124314	0.17472		0.106224	0.272535		-0.0426209	0.625645		0.202098	0.0543301		0.123446	0.235134		0.360611	0.00227182	UP	0.117029	0.200622		0.24103	0.0573567
UID11048	P51612	DNA repair protein complementing XP-C cells homolog	Xpc	S395	KRGTGTAGSRQRRKPSCSEGEEAEQKVQGRP	___1	5		0.0831538	0.335119		0.20372	0.0306908		-0.146918	0.113347		0.124992	0.160668		0.215351	0.0188017	UP	0.0972429	0.401343		-0.0787371	0.436397		0.11309	0.258358
UID11049	P51612	DNA repair protein complementing XP-C cells homolog	Xpc	S397	GTGTAGSRQRRKPSCSEGEEAEQKVQGRPHA	___1	5		0.112973	0.160798		0.191667	0.0198104	UP	-0.108557	0.196261		0.118966	0.145185		0.225731	0.0122326	UP	0.164922	0.145986		-0.076485	0.408137		0.179053	0.0760744
UID1105	A2AR02	Peptidyl-prolyl cis-trans isomerase G	Ppig	S714	VKSSTLKNQEDEKTRSPVEKENQKSKGQEND	___1	4		0.0407754	0.632947		0.0358265	0.601675		0.0144967	0.829838		0.0417372	0.535788		0.359883	0.000133702	UP	-0.11992	0.270438		-0.0984744	0.24021		0.070126	0.278289
UID11617	P70302	Stromal interaction molecule 1	Stim1	S257	KKMMKDLEGLHRAEQSLHDLQERLHKAQEEH	___1	2		-0.634283	7.72298e-05	DOWN	-0.540912	0.000162808	DOWN	-0.580032	8.91746e-05	DOWN	-0.610172	0.000134865	DOWN	-0.298951	0.0249325	DOWN	-0.573822	0.000180432	DOWN	-0.801643	3.93397e-06	DOWN	-0.79035	7.76806e-06	DOWN
UID18801	Q8BU04	Putative E3 ubiquitin-protein ligase UBR7	Ubr7	S6	__________MAGAESPTECQAELEPVVSLV	___1	9		-0.633213	6.33801e-05	DOWN	-0.189971	0.183313		-0.377902	0.00379505	DOWN	-0.728743	9.49643e-07	DOWN	-0.667364	3.33491e-06	DOWN	0.1918	0.210299		-0.393443	0.00813682	DOWN	-0.677696	9.49732e-06	DOWN
UID11060	P51859;E0CXA0	Hepatoma-derived growth factor	Hdgf	S102	WEIENNPTVKASGYQSSQKKSCAAEPEVEPE	___1	not-sig		-0.0753193	0.530395		-0.00859101	0.940306		0.123573	0.384391		-0.195264	0.112904		-0.209392	0.145916		-0.000643337	0.995617		-0.173145	0.150028		-0.236836	0.0832943
UID11063	P51859;E0CXA0	Hepatoma-derived growth factor	Hdgf	S132	EAHEGDGDKKGSAEGSSDEEGKLVIDEPAKE	___1	12		-0.26038	0.0533892		-0.241193	0.0679743		-0.277217	0.0470862		-0.41105	0.00389509	DOWN	-0.26648	0.0382407		-0.293375	0.0359754		-0.31801	0.0212494	DOWN	-0.173194	0.200649
UID11064	P51859;E0CXA0	Hepatoma-derived growth factor	Hdgf	S133	AHEGDGDKKGSAEGSSDEEGKLVIDEPAKEK	___1	12		-0.274677	0.036849		-0.23394	0.0673122		-0.298509	0.0318542		-0.420686	0.00278046	DOWN	-0.299332	0.019934	DOWN	-0.319833	0.0220957	DOWN	-0.335031	0.0136511	DOWN	-0.206453	0.131341
UID11065	P51859;E0CXA0	Hepatoma-derived growth factor	Hdgf	S202	GERPLPVEVEKNSTPSEPDSGQGPPAEEEEG	___1	not-sig		-0.0131817	0.882495		0.00205832	0.979279		0.0136039	0.869016		-0.151841	0.0736225		-0.0574449	0.487056		0.00271101	0.979067		-0.0366828	0.644511		0.0165704	0.838542
UID11067	Q9ESU7;P51912	Amino acid transporter;Neutral amino acid transporter B(0)	Slc1a5	S507	GAGLLQSYVDRTKMPSSEPELIQVKNEVSLN	___1	not-sig		0.0418334	0.667457		0.0193223	0.833001		-0.153061	0.124257		-0.20203	0.0737314		0.0987653	0.296912		0.0744503	0.461585		-0.161141	0.111186		0.110459	0.320179
UID11068	Q9ESU7;P51912	Amino acid transporter;Neutral amino acid transporter B(0)	Slc1a5	S508	AGLLQSYVDRTKMPSSEPELIQVKNEVSLNP	___1	not-sig		0.084796	0.303288		0.0744044	0.371078		-0.124793	0.141468		-0.196358	0.0418472		0.104444	0.209632		0.150513	0.0891294		-0.0865717	0.318576		0.0782046	0.421369
UID1107	A2AR02	Peptidyl-prolyl cis-trans isomerase G	Ppig	S694	KADREQSPVSKTKQSSQDNEVKSSTLKNQED	___1	not-sig		-0.111046	0.0774699		-0.0765743	0.172745		-0.124486	0.0316646		-0.0478718	0.434239		0.0475458	0.407387		0.0394865	0.572756		-0.0795874	0.153757		0.0152346	0.778916
UID50510	Q8BTI8	Serine/arginine repetitive matrix protein 2	Srrm2	S454	LKPTPAPGSRREISSSPTSKNRSHGRAKRDK	___2	11		-0.0780176	0.0999331		-0.0450667	0.315727		-0.0291759	0.498076		-0.0128516	0.758504		-0.0452339	0.299261		-0.0860599	0.150113		-0.0358962	0.466486		-0.112437	0.0224273	DOWN
UID3788	F6TS96;Q3TY99;E0CXU1;E0CXS2;E0CY14;F8WIE2;E0CXS9;Q08122;E0CY76;E0CYM5	Transducin-like enhancer protein 3	Tle3	S150	ELDHRERESSTNNSVSPSESLRASEKHRGSA	___1	10		-0.0876154	0.10534		-0.0410525	0.373562		0.0869976	0.129037		0.0328358	0.457896		-0.167346	0.00207055	DOWN	-0.00265277	0.965711		-0.00911773	0.872751		-0.110794	0.0223608	DOWN
UID18150	Q8BKC5	Importin-5	Ipo5	S652	KPEVALLDTQDMENMSDDDGWEFVNLGDQQS	___1	9		-0.628341	1.68997e-06	DOWN	-0.366162	2.80904e-05	DOWN	-0.594203	1.68718e-05	DOWN	-0.968358	1.64569e-09	DOWN	-0.723343	3.18663e-07	DOWN	-0.386821	0.000321426	DOWN	-0.842769	2.55245e-08	DOWN	-0.991421	3.10607e-09	DOWN
UID11077	P52293;A2A600;A2A601;A6PW68;F2Z431;A2A602	Importin subunit alpha-1	Kpna2	S24	LPAARLNRFKNKGKDSTEMRRRRIEVNVELR	___1	7		0.316697	0.0269198		0.477037	0.000906794	UP	0.551135	0.00075847	UP	0.569967	0.000138544	UP	0.0347354	0.760356		0.0203765	0.883199		0.0381996	0.755782		-0.121673	0.38373
UID43660	P70698	CTP synthase 1	Ctps1	S571	QKGCRLSPRDTYSDRSGSSSPDSEITELKFP	___2	6		-0.622837	4.32644e-07	DOWN	-0.674125	1.70294e-07	DOWN	-0.505589	0.000185345	DOWN	-0.760324	8.16856e-09	DOWN	-0.184189	0.00784825	DOWN	0.128324	0.0586511		0.159101	0.0792312		-0.144448	0.0286441
UID55405	Q9JLV1	BAG family molecular chaperone regulator 3	Bag3	S281	LRAASPFRSPVRGASSREGSPARSGTPVHCP	___2	9		-0.619615	7.03555e-06	DOWN	-0.272378	0.00074491	DOWN	-0.27296	0.00131778	DOWN	-0.645247	1.28448e-07	DOWN	-0.315011	0.00115737	DOWN	0.0251347	0.79527		-0.200767	0.0697958		-0.486059	1.06503e-06	DOWN
UID11081	P52293;A2A600;A2A601;A6PW68;F2Z431;A2A602	Importin subunit alpha-1	Kpna2	S2	______________MSTNENANLPAARLNRF	___1	13		0.16834	0.224404		0.0174888	0.850314		0.0463584	0.620026		0.21723	0.0302848		0.269184	0.0137525	UP	-0.044029	0.67829		0.102588	0.34193		0.0434758	0.643951
UID11084	P52479	Ubiquitin carboxyl-terminal hydrolase 10	Usp10	S359	KPSASSPMAYVETKCSPPVPSPLASEKQMEV	___1	not-sig		-0.00952965	0.858841		0.01632	0.754669		0.10518	0.102586		-0.0207132	0.652666		0.0162947	0.774486		0.0540686	0.342482		0.06476	0.180881		0.0245661	0.62918
UID11085	P52479	Ubiquitin carboxyl-terminal hydrolase 10	Usp10	S364	SPMAYVETKCSPPVPSPLASEKQMEVKEGLV	___1	4		-0.104978	0.286334		0.0691708	0.372837		0.178993	0.0614645		0.158116	0.0817721		0.232867	0.0227044	UP	-0.144902	0.105763		0.0285793	0.747855		-0.0580028	0.508462
UID46165	Q5SWU9;V9GWS0;V9GWS1;V9GWR9	Acetyl-CoA carboxylase 1;Biotin carboxylase	Acaca	S47	EISNLVKLDLEEKEGSLSPASVSSDTLSDLG	___2	14		0.0630084	0.351487		0.0611633	0.296638		0.0485493	0.447178		-0.0339757	0.551379		0.00157459	0.978479		0.0300909	0.644345		0.0704212	0.264777		0.139523	0.0223374	UP
UID20526	Q8R1Q8	Cytoplasmic dynein 1 light intermediate chain 1	Dync1li1	S516	RITRKPASVSPTTPTSPTEGEAS________	___1	9		-0.617201	7.95986e-06	DOWN	-0.594967	6.4056e-08	DOWN	-0.646767	6.2362e-08	DOWN	-1.00032	3.78147e-11	DOWN	-0.799841	1.71211e-09	DOWN	-0.268674	0.038049		-0.637528	1.33162e-06	DOWN	-0.742396	2.92707e-09	DOWN
UID11951	Q01320	DNA topoisomerase 2-alpha	Top2a	S1105	KEAQQKVPDEEENEESDTETSTSDSAAEAGP	___1	14		0.118859	0.145653		0.178774	0.0482013		0.0439081	0.605449		0.253929	0.00391907	UP	0.172552	0.030015		0.308728	0.00194325	UP	0.267968	0.00405116	UP	0.19523	0.0222945	UP
UID11098	P52479	Ubiquitin carboxyl-terminal hydrolase 10	Usp10	S208	EFMDVLPPVMPRTCDSPQNPVDFISGPVPDS	___1	7		-0.0253637	0.771898		0.123966	0.272447		0.408154	0.0023918	UP	0.2559	0.00991095	UP	-0.147777	0.121863		-0.00016219	0.998594		0.0828327	0.377883		-0.0591886	0.501479
UID62251	Q8R4R6	Nucleoporin NUP53	Nup35	T264	ENSDRGVLSSPSLAFTTPIRTLGTPTQSGST	___2	11		0.0947304	0.540732		-0.0149363	0.914206		0.0478927	0.776826		-0.0692414	0.674675		-0.203698	0.231397		-0.0607601	0.674313		-0.203715	0.1808		-0.370424	0.0222806	DOWN
UID11105	P52592	Sphingosine 1-phosphate receptor 2	S1pr2	S332	GGNPGHRLLPLRSSSSLERGMHMPTSPTFLE	___1	not-sig		0.0701995	0.521196		-0.0303505	0.756381		-0.0922593	0.332832		-0.0047903	0.961283		0.0408491	0.70433		0.0283782	0.77014		-0.0410049	0.673263		0.0820579	0.395255
UID11107	P52734	FYVE, RhoGEF and PH domain-containing protein 1	Fgd1	S149	RSDPGPPTEIPGPRPSPLKRAPGPKPQVPPK	___1	not-sig		-0.0597127	0.460498		-0.0315732	0.679412		0.126332	0.126813		0.0472039	0.56267		-0.0197432	0.818643		-0.0809376	0.338338		-0.000524911	0.995339		-0.130951	0.116841
UID29041	Q6NVF4	DNA helicase B	Helb	T992	GDERWLSASVNDDVDTDEESAQLRGSKRIGD	___1	11		0.067742	0.423341		0.119685	0.163246		0.129268	0.126382		0.0168489	0.821919		-0.16391	0.0473241		0.124034	0.200166		-0.000388527	0.996539		-0.191618	0.0222763	DOWN
UID9318	O08579;I7HJS1	Emerin	Emd	S171	GQDSAYQSIAHYRPISNVSRSSLGLSYYPTS	___1	4		-0.163258	0.0655394		-0.0927112	0.194869		-0.0669934	0.317799		-0.0377452	0.531951		0.0740927	0.252257		-0.101411	0.165212		-0.0980594	0.155805		-0.17946	0.0222513	DOWN
UID11111	P52734	FYVE, RhoGEF and PH domain-containing protein 1	Fgd1	S82	SLGAPPSSRVLPCGPSPQHHRALRFSYHLEG	___1	4		0.0227082	0.776432		0.0467668	0.529026		0.0959584	0.233038		0.189679	0.0249295	UP	0.331994	0.000499136	UP	-0.180392	0.0315708		-0.0394748	0.60967		-0.0821968	0.255737
UID11112	P52927;Q6NSP9	High mobility group protein HMGI-C	Hmga2	S59	SPKRPRGRPKGSKNKSPSKAAQKKAETIGEK	___1	not-sig		-0.250775	0.319892		-0.199319	0.433957		0.280625	0.306485		0.366665	0.206532		-0.00439678	0.987648		-0.0155825	0.949146		0.214316	0.427084		0.236595	0.399308
UID27074	H3BL37;O08784;Q05CS0;H3BIX0	Treacle protein	Tcof1	T697	TPLGRLPQAKANPPPTKTPPASASGKAVAAP	___1	7		0.1186	0.0365843		0.197297	0.00186071	UP	0.185018	0.00375718	UP	0.0709682	0.190767		-0.0238841	0.69217		-0.0409415	0.613807		0.0312285	0.621465		0.176494	0.0222063	UP
UID11119	P52963	Band 4.1-like protein 4A	Epb41l4a	S402	APSPVKSFKKAKNENSPDPQRSKSHAPWEEN	___1	not-sig		0.173469	0.0332115		-0.0693081	0.313088		-0.0240655	0.731219		-0.0303391	0.642663		0.0678678	0.348351		0.0118084	0.869498		0.0363153	0.597495		0.0596277	0.409365
UID1974	B1AS67;Q66T02	Pleckstrin homology domain-containing family G member 5	Plekhg5	S925	PVQLLPRPPRLLKSKSEASLLQLLSGTPAAR	___1	2		-0.0820573	0.696286		-0.16638	0.400935		-0.015866	0.933353		-0.459079	0.0456234		-0.252978	0.255507		-0.131327	0.508838		-0.399437	0.0748957		-0.509567	0.0221819	DOWN
UID4255	E9PVX6		Mki67	S2016	AFMETPKQKLDFTGNSSGHKRRPQTPKIRAQ	___1	3		0.101577	0.0379485		0.194539	0.00057014	UP	0.120355	0.0422203		0.301991	6.85974e-06	UP	0.209552	0.000308686	UP	0.279279	0.000602665	UP	0.105019	0.0699893		0.113958	0.0221479	UP
UID11129	P53762	Aryl hydrocarbon receptor nuclear translocator	Arnt	S77	CDDDQMCNDKERFARSDDEQSSADKERLARE	___1	not-sig		-0.137094	0.157751		-0.0611351	0.541964		-0.0137743	0.885449		-0.0706991	0.466137		-0.217721	0.0349744		-0.0381552	0.760269		-0.0918971	0.37475		-0.234303	0.0267722
UID31240	Q9Z1D1	Eukaryotic translation initiation factor 3 subunit G	Eif3g	T41	VTSELLKGIPLPTGDTSPEPELLPGDPLPPP	___1	9		-0.158506	0.096774		-0.177703	0.077055		-0.274401	0.0190094	DOWN	-0.29721	0.00634783	DOWN	-0.24773	0.0198021	DOWN	-0.148741	0.137426		-0.250879	0.0133737	DOWN	-0.228868	0.0221322	DOWN
UID12678	S4R2J9;Q3TLH4;S4R294	Protein PRRC2C	Prrc2c	S608	NNCKKEEEPIFTRQDSNRSEKETTQVVQEAE	___1	12		-0.616958	2.30206e-05	DOWN	-0.510348	5.5204e-05	DOWN	-0.45991	0.000890068	DOWN	-0.838566	1.89905e-07	DOWN	-0.802844	8.42877e-07	DOWN	-0.617101	5.70657e-06	DOWN	-0.489837	0.00109298	DOWN	-0.551368	0.000110374	DOWN
UID3213	D3YZ06;P14602	Heat shock protein beta-1	Hspb1	S87	LAAPAFSRALNRQLSSGVSEIRQTADRWRVS	___1	2		-0.614282	0.016878	DOWN	-0.767353	0.00102722	DOWN	-0.76691	0.00107991	DOWN	-1.15386	2.08797e-05	DOWN	-0.997467	0.000308878	DOWN	-0.91268	0.000179832	DOWN	-1.11167	7.7765e-05	DOWN	-1.10281	6.54303e-05	DOWN
UID11134	P53986	Monocarboxylate transporter 1	Slc16a1	S483	PKETMKAAQSPQQHSSGDPTEEESPV_____	___1	not-sig		0.294041	0.0398511		0.156682	0.092357		-0.147579	0.11199		0.0208928	0.81013		-0.0931693	0.28793		0.288519	0.15489		-0.0279258	0.800691		-0.0938947	0.34993
UID11135	P53986	Monocarboxylate transporter 1	Slc16a1	S491	QSPQQHSSGDPTEEESPV_____________	___1	not-sig		0.138472	0.188459		0.0756648	0.339147		-0.10628	0.17682		0.0305235	0.690736		-0.163058	0.0376631		0.257178	0.093809		-0.102752	0.330991		-0.051655	0.563646
UID11136	P53986	Monocarboxylate transporter 1	Slc16a1	S461	KAEEKQKREGKEDEASTDVDEKPKETMKAAQ	___1	5		0.116137	0.389684		0.00101005	0.992337		-0.192093	0.117865		-0.202105	0.0621007		0.0973819	0.345125		-0.120214	0.441066		-0.423645	0.00189946	DOWN	0.0354924	0.819053
UID11137	P53986	Monocarboxylate transporter 1	Slc16a1	S210	MRPIGPEQVKLEKLKSKESLQEAGKSDANTD	___1	not-sig		0.198775	0.0256989		-0.025306	0.74619		0.0665103	0.429713		0.115126	0.150626		0.0700294	0.419921		-0.0595043	0.527084		-0.110799	0.208045		-0.0102337	0.899385
UID11138	P53986	Monocarboxylate transporter 1	Slc16a1	S213	IGPEQVKLEKLKSKESLQEAGKSDANTDLIG	___1	5		0.0466192	0.52713		0.0171013	0.805889		-0.123179	0.0692898		0.00834126	0.907444		0.0300912	0.629127		-0.0135667	0.866112		-0.198812	0.014501	DOWN	-0.0128243	0.855692
UID11139	P53986	Monocarboxylate transporter 1	Slc16a1	S220	LEKLKSKESLQEAGKSDANTDLIGGSPKGEK	___1	not-sig		-0.14766	0.220296		-0.0157205	0.893685		-0.130814	0.265563		0.0348148	0.753302		-0.0302155	0.778869		0.0705259	0.553872		-0.115849	0.328343		-0.105446	0.354989
UID1114	A2AR50	Ras-specific guanine nucleotide-releasing factor RalGPS1	Ralgps1	S291	EDDNYKLSLRIEPGSSSPRLVSSKEDLAGPS	___1	not-sig		0.163871	0.0576886		0.0212332	0.787371		-0.0549254	0.532988		-0.0926306	0.309491		0.0344229	0.669931		-0.138195	0.123892		-0.011068	0.894801		-0.139072	0.104637
UID11143	P53995;A2ATQ5	Anaphase-promoting complex subunit 1	Anapc1	S355	RSPSISNMAALSRAHSPALGVHSFSGAQRFN	___1	not-sig		-0.0287719	0.648349		0.0193396	0.711665		0.127255	0.0544611		0.129068	0.0279207		0.114949	0.0443666		-0.0499688	0.481823		0.0230258	0.71836		-0.0827205	0.143071
UID11144	P53995	Anaphase-promoting complex subunit 1	Anapc1	S1347	GHRRFQTGMHREKHKSPSYQIKEGDTINVDV	___1	not-sig		-0.0395855	0.43245		-0.0192706	0.697462		-0.0556426	0.283563		-0.0735232	0.192318		-0.0292458	0.575902		-0.0477666	0.443937		-0.0798211	0.151944		-0.0957257	0.052804
UID22327	Q9D0K1	Peroxisomal membrane protein PEX13	Pex13	S356	GRKTIESSTMLKQQQSFTNPTLIKGVTTTNP	___1	12		-0.614208	2.16703e-05	DOWN	-0.726604	1.16992e-06	DOWN	-0.674762	4.8373e-06	DOWN	-0.797092	4.95026e-07	DOWN	-0.462722	0.000473516	DOWN	-0.600362	9.22045e-06	DOWN	-0.544628	0.0024388	DOWN	-0.834765	1.94285e-07	DOWN
UID11148	P53995;A2ATQ5	Anaphase-promoting complex subunit 1	Anapc1	S375	VHSFSGAQRFNLSSHSQSPKRHSISHSPSGS	___1	not-sig		-0.0344257	0.516118		0.0148546	0.774556		0.108754	0.0461861		0.114402	0.0326994		0.0897918	0.119816		-0.0405022	0.471446		0.0812382	0.168573		-0.0931385	0.0804121
UID11149	P53995;A2ATQ5	Anaphase-promoting complex subunit 1	Anapc1	S377	SFSGAQRFNLSSHSQSPKRHSISHSPSGSFN	___1	not-sig		-0.0267634	0.5871		0.0022717	0.960438		0.0526354	0.289971		0.107698	0.0357401		0.0458762	0.362306		0.0107898	0.851454		0.0478982	0.346054		-0.00590805	0.895817
UID11150	P53995;A2ATQ5	Anaphase-promoting complex subunit 1	Anapc1	S547	LDGVGTPKPLSKLLGSMDEVVLLSPVPELRD	___1	not-sig		-0.0617167	0.279274		-0.013151	0.809081		-0.0720023	0.210189		-0.0340467	0.502203		-0.0847114	0.143452		0.0755894	0.250079		0.00375034	0.945489		-0.0272665	0.608631
UID59518	P23804	E3 ubiquitin-protein ligase Mdm2	Mdm2	T286	DEVYRVTVYQTGESDTDSFEGDPEISLADYW	___2	6		-0.0244797	0.814565		0.202343	0.0322718		-0.164602	0.106766		-0.286668	0.00366359	DOWN	-0.0864309	0.359686		0.243127	0.0293513		0.105234	0.352841		0.219955	0.0220648	UP
UID35418	D3Z316;Q9CQF4	Uncharacterized protein C6orf203 homolog	1700021F05Rik	S116	ADEEDSDEETSYPERSEQEEELESEPGVAKD	___2	5		0.206152	0.061622		0.151167	0.153392		-0.126448	0.290347		-0.0732892	0.477347		0.0875064	0.396637		0.0156096	0.895338		0.0465737	0.703091		0.310679	0.022043	UP
UID20455	Q8R0L9	Transcriptional adapter 3	Tada3	S280	LQALVEENIISPMEDSPIPDMSGKESGADGA	___1	2		0.127708	0.102542		0.0188519	0.810302		-0.148727	0.05102		-0.0595756	0.408948		0.044184	0.539614		0.0182091	0.818819		-0.15575	0.0699714		-0.185936	0.0220122	DOWN
UID44209	Q0PHV7	Dapper homolog 3	Dact3	S327	WEAEVPPEPAPPAAASPPSSPAEGRLVKAQY	___2	9		0.00893928	0.879955		-0.0287774	0.618428		-0.0248818	0.650498		-0.132513	0.0472826		-0.0847959	0.183194		-0.0211449	0.747091		-0.0769957	0.226729		-0.134516	0.0220061	DOWN
UID31227	Q9Z0U1	Tight junction protein ZO-2	Tjp2	T437	REETSGRLSRMGATPTPFKSTGDITAAGVTE	___1	8		0.243025	0.0303548		0.23748	0.0692818		0.574341	2.77957e-05	UP	0.251667	0.0369012		0.194227	0.0833891		0.0521888	0.62197		0.2706	0.0225878	UP	0.409007	0.0220017	UP
UID16434	Q6PGL7	WASH complex subunit FAM21	Fam21	S752	EDLKVDNARVSPEVGSADVASIAQKEGLLPA	___1	10		-0.116798	0.106285		-0.120231	0.114529		0.00536873	0.938791		-0.126868	0.0712442		-0.209101	0.00963835	DOWN	-0.0266699	0.698161		-0.0661112	0.454191		-0.173183	0.0219893	DOWN
UID27246	O54962	Barrier-to-autointegration factor;Barrier-to-autointegration factor, N-terminally processed	Banf1	T2	______________MTTSQKHRDFVAEPMGE	___1	3		0.189262	0.189924		0.332823	0.00165835	UP	0.304083	0.0336195		0.216122	0.0256992		0.29758	0.00224292	UP	0.477511	0.000442405	UP	0.314129	0.0211078	UP	0.203158	0.021976	UP
UID1760	E9Q449;A6H8H2	DENN domain-containing protein 4C	Dennd4c	S720	YSYTYFPRLDLKLFDSPQKLKLCFNRHPPGS	___1	11		-0.612767	1.38177e-07	DOWN	-0.291093	8.77312e-05	DOWN	-0.240112	0.00321239	DOWN	-0.202798	0.000541894	DOWN	-0.649475	6.58592e-09	DOWN	-0.36374	4.09115e-05	DOWN	-0.405595	5.01085e-05	DOWN	-0.689336	6.78437e-08	DOWN
UID17430	Q80WJ7;F6QHD1;F6QFT1;F6ZSG0	Protein LYRIC	Mtdh	S423	SLLKSQEPISNDQKVSDDDKEKGEGALPTGK	___1	1		0.0864567	0.543294		-0.0754784	0.564103		-0.026034	0.837674		-0.159197	0.137931		0.295867	0.0236254	UP	-0.33509	0.0864348		-0.255093	0.0660742		0.356494	0.0219327	UP
UID29358	Q7TSZ8	Nucleus accumbens-associated protein 1	Nacc1	T209	GSGGNNGSRKMAKFSTPDLALNRMPQPLSMA	___1	11		-0.0633592	0.3747		0.030363	0.63693		0.138954	0.0942396		-0.0347439	0.613894		-0.0364293	0.59051		-0.0465194	0.509548		-0.00737947	0.917745		-0.187366	0.0219226	DOWN
UID8103	G3UWY3;Q5NBX1;G3UWP1;F6ZEZ1;G5E8P4;G3UZ73	Protein cordon-bleu	Cobl	S365	KRRAPAPPPPQQPPPSPVVPNRKEDKEENRK	___1	11		-0.0590829	0.185847		-0.0063081	0.868057		0.0758089	0.114798		0.0277522	0.501963		0.00984735	0.802022		-0.048106	0.322507		-0.0646834	0.174324		-0.111556	0.0219216	DOWN
UID63805	Q8K310	Matrin-3	Matr3	Y597	RGIDLLKKDKSRKRSYSPDGKESPSDKKSKT	___2	1		0.0563938	0.442885		0.0790822	0.19594		0.124965	0.0590619		0.146378	0.0300809		0.202817	0.00714075	UP	-0.0337196	0.650445		0.0550853	0.404711		0.176166	0.0219101	UP
UID11176	P54276	DNA mismatch repair protein Msh6	Msh6	S63	SEAEPGSRSAAVSASSPEAKDLNGGLRRASS	___1	not-sig		0.0107182	0.917811		0.0218546	0.813766		0.148821	0.165654		-0.0184614	0.858639		-0.147605	0.131185		0.00456088	0.965904		-0.0572707	0.533063		-0.221338	0.0502874
UID20667	Q8R574	Phosphoribosyl pyrophosphate synthase-associated protein 2	Prpsap2	S227	GEAQDAESDLVDGRHSPPMVRSVAAIHPSLE	___1	4		-0.00235731	0.959036		0.00174495	0.966082		-0.000987272	0.981853		0.00946637	0.817759		0.0223686	0.633097		-0.0589931	0.258847		-0.015264	0.759905		-0.107625	0.0219074	DOWN
UID1118	A2ARJ0;Q3UGN9;P70297	Signal transducing adapter molecule 1	Stam	S153	TFPAIGSQAAEQAKASPALVAKDPGTVATKK	___1	not-sig		0.0592239	0.350634		0.0822936	0.193461		0.0303834	0.668119		0.059114	0.331261		-0.0168035	0.802969		0.0240392	0.723007		-0.0722999	0.258858		-0.0511806	0.427033
UID11183	P54276	DNA mismatch repair protein Msh6	Msh6	S285	KQEGSSDDASSGVGDSDSEDLGTFGKGAPKR	___1	not-sig		-0.12258	0.110103		-0.0557625	0.428057		-0.0471994	0.570499		-0.10688	0.16675		-0.0784311	0.280905		0.0142673	0.858125		-0.0371958	0.629577		0.141155	0.0573317
UID11184	P54276	DNA mismatch repair protein Msh6	Msh6	S287	EGSSDDASSGVGDSDSEDLGTFGKGAPKRKR	___1	not-sig		-0.0369319	0.6574		-0.0300908	0.689565		-0.066125	0.497498		-0.121544	0.145331		-0.0845489	0.2997		0.0799362	0.327721		0.00954698	0.905778		0.115406	0.22567
UID10401	P24547	Inosine-5'-monophosphate dehydrogenase 2	Impdh2	S416	FFSDGIRLKKYRGMGSLDAMDKHLSSQNRYF	___1	11		0.0350124	0.686435		-0.0078352	0.910759		0.0475594	0.504562		-0.0267451	0.727837		-0.0058122	0.93972		0.0612012	0.552546		0.000718964	0.993444		-0.176396	0.0218999	DOWN
UID13510	Q3UVL4	Vacuolar protein sorting-associated protein 51 homolog	Vps51	S640	VQVGLLYEEGVRKAQSSDSSKRTFSVYSSSR	___1	9		-0.612695	9.99985e-06	DOWN	-0.401978	0.000728758	DOWN	-0.423117	0.000700456	DOWN	-0.60259	2.24467e-05	DOWN	-0.677018	2.92496e-06	DOWN	-0.339548	0.0034715	DOWN	-0.415059	0.00109003	DOWN	-0.490199	0.000380488	DOWN
UID11189	P54276	DNA mismatch repair protein Msh6	Msh6	S254	RRSSRQVKKRRVISDSESDIGGSDVEFKPDT	___1	not-sig		-0.438671	0.0310533		-0.396038	0.0489049		-0.392845	0.0453302		-0.366586	0.0545195		-0.376665	0.0558537		-0.229316	0.220388		-0.191825	0.305833		-0.187246	0.358087
UID46099	Q5SUF2	Luc7-like protein 3	Luc7l3	S425	SDTKNEVNGTSEDIKSEGDTQSN________	___2	6		-0.607653	9.73e-05	DOWN	-0.405784	0.00419081	DOWN	-0.552138	0.000424665	DOWN	-0.621673	8.79185e-05	DOWN	-0.424651	0.00194472	DOWN	-0.26885	0.045558		-0.350465	0.0194195	DOWN	-0.210014	0.147947
UID11194	P54726;Q3TN85;Q8CAP3	UV excision repair protein RAD23 homolog A	Rad23a	S92	TKAKAGQGIPAPPEASPTAVPEPSTPFPPVL	___1	10		-0.0470937	0.397777		0.0239816	0.632241		-0.0128713	0.793056		-0.0801357	0.12181		-0.14537	0.0158816	DOWN	0.0670925	0.352822		0.0488942	0.324972		-0.06351	0.2098
UID49499	Q80XP8;D6RG49	Protein FAM76B	Fam76b	S191	HHHHHRHSSGHHKVSSLSPEQEQGLWKQSHK	___2	2		-0.607564	0.000396617	DOWN	-0.31058	0.0440248		-0.798146	4.04441e-05	DOWN	-0.774457	7.55067e-05	DOWN	-0.814926	3.6603e-05	DOWN	-0.659512	0.00133768	DOWN	-0.973774	2.70788e-05	DOWN	-0.594237	0.00418171	DOWN
UID8122	G3UWY3;Q5NBX1;G5E8P4	Protein cordon-bleu	Cobl	S1121	MNGSARTPGNCEPPHSPKESTLTSYIILQTE	___1	1		0.0249237	0.630142		-0.0132219	0.809734		0.0521494	0.374106		0.0467734	0.403554		0.138173	0.0946166		0.0199306	0.791729		0.0869026	0.116971		0.152055	0.0218783	UP
UID11202	P54729	NEDD8 ultimate buster 1	Nub1	S488	WWLQDADPENNSRQASPSQESINQLVYMGFD	___1	not-sig		-0.0733782	0.3439		-0.0792132	0.279801		-0.0319376	0.660558		-0.0916909	0.211337		-0.0975181	0.261249		0.119325	0.281764		-0.0197568	0.794933		-0.131039	0.116597
UID63729	Q7TPE5	Probable RNA polymerase II nuclear localization protein SLC7A6OS	Slc7a6os	Y297	LMWSKYPLDVQKEFDYDSPHGLDSD______	___2	7		0.0683801	0.37688		0.0804075	0.298024		0.257666	0.00181169	UP	0.221057	0.00488763	UP	-0.0702842	0.298223		0.0899248	0.279915		0.154876	0.0776334		0.167059	0.0218761	UP
UID11205	P54731	FAS-associated factor 1	Faf1	S319	DDGEVFGMASSTLRKSPMMPENAENEGDALL	___1	9		-0.0206028	0.718577		-0.0561846	0.270783		-0.139919	0.027294		-0.178134	0.0021851	DOWN	-0.145393	0.0145267	DOWN	-0.0679614	0.274108		-0.122335	0.0467883		-0.0863443	0.0946415
UID12779	Q3TUF7	YEATS domain-containing protein 2	Yeats2	S625	FPQYVTVKGGHMIAVSPQKQVISAGEGTTQS	___1	8		0.0151887	0.740826		0.006765	0.882122		0.145553	0.00744239	UP	0.128037	0.0088814	UP	0.0606132	0.214994		0.00334803	0.950557		0.16558	0.00271953	UP	0.137444	0.0218743	UP
UID11207	P54775	26S protease regulatory subunit 6B	Psmc4	S28	DEIPALSVSRPQTGLSFLGPEPEDLEDLYSR	___1	not-sig		-0.0015312	0.994857		-0.0820025	0.721886		-0.118025	0.618748		-0.237079	0.323267		-0.206226	0.386558		-0.175089	0.451191		-0.269977	0.247129		-0.333059	0.170107
UID22057	Q9CW46	Ribonucleoprotein PTB-binding 1	Raver1	S576	SNNGNKAFQMKSRLLSPIASNRLPPEPGLPD	___1	8		0.0310935	0.582762		0.0170477	0.740025		0.193942	0.00634131	UP	0.167504	0.00529661	UP	0.0172521	0.749244		0.00340166	0.961014		0.194412	0.00410046	UP	0.185188	0.0218661	UP
UID11214	P55086	Proteinase-activated receptor 2	F2rl1	S377	LCRSVRTVNRMQISLSSNKFSRKSGSYSSSS	___1	5		-0.024298	0.811904		-0.183598	0.0926368		-0.259102	0.0245774	DOWN	-0.220534	0.0643081		0.00318949	0.97677		-0.134442	0.202728		-0.214213	0.0684004		-0.0349853	0.735702
UID49500	Q80XP8;D6RG49	Protein FAM76B	Fam76b	S193	HHHRHSSGHHKVSSLSPEQEQGLWKQSHKSS	___2	2		-0.607564	0.000396617	DOWN	-0.31058	0.0440248		-0.798146	4.04441e-05	DOWN	-0.774457	7.55067e-05	DOWN	-0.814926	3.6603e-05	DOWN	-0.659512	0.00133768	DOWN	-0.973774	2.70788e-05	DOWN	-0.594237	0.00418171	DOWN
UID1122	A2ARP8;Q9QYR6	Microtubule-associated protein 1A;MAP1A heavy chain;MAP1 light chain LC2	Map1a	S557	VPANLKPSKIKHRADSKESLKAAPKTAMSKL	___1	7		0.0975138	0.39549		0.229042	0.0468371		0.474149	0.00107642	UP	0.416492	0.000604609	UP	-0.02949	0.795708		-0.07347	0.557516		0.145009	0.273254		0.100225	0.307785
UID45874	Q5F2B6;Q5F2B4;Q99ML2	Non-receptor tyrosine-protein kinase TNK1	Tnk1	S121	HRTKMPLQRMRGISKSLESVLSLGPRPTGGG	___2	9		-0.0355685	0.568374		0.0190044	0.671755		-0.0842023	0.109348		-0.126278	0.0234711	DOWN	-0.17142	0.00219503	DOWN	0.118873	0.0400838		-0.10558	0.0944798		-0.116553	0.0218625	DOWN
UID61198	Z4YJT3;Q6ZQ58	La-related protein 1	Larp1	T492	LNCPEFVPRQHYQKETESAPGSPRAVTPVPT	___2	6		-0.602962	0.000292875	DOWN	-0.513439	0.00097528	DOWN	-0.574564	0.000383578	DOWN	-1.06837	5.21165e-07	DOWN	-0.21064	0.101663		0.00385744	0.97586		-0.0409343	0.769886		-0.10388	0.439647
UID11238	P55200;S4R199	Histone-lysine N-methyltransferase 2A;MLL cleavage product N320;MLL cleavage product C180	Kmt2a	S3032	DLTRNSGTPGLQVPVSPTVPVQNQKYVPSST	___1	1		0.0278494	0.771311		-0.0205733	0.823857		-0.00593147	0.948218		-0.0615256	0.536048		0.322202	0.00318282	UP	-0.0126343	0.921404		-0.0635014	0.541104		0.0820154	0.411931
UID14571	Q61033	Lamina-associated polypeptide 2, isoforms alpha/zeta	Tmpo	S310	QREFAARLVSAAASPSLIRETTTTYSKDIVE	___1	11		-0.069769	0.194232		-0.0465771	0.342611		0.0358273	0.563742		-0.00704925	0.89001		-0.109138	0.0377048		-0.147913	0.0143466	DOWN	-0.0366397	0.500183		-0.118662	0.0218571	DOWN
UID11241	P55200;D3Z5H5	Histone-lysine N-methyltransferase 2A;MLL cleavage product N320;MLL cleavage product C180	Kmt2a	S181	VKASPRKPRGRPRSGSDRNPAILSDPSVFSP	___1	not-sig		0.0983657	0.205128		0.0740901	0.357236		-0.0796146	0.286378		0.0489871	0.499133		0.115312	0.166109		0.00678194	0.93209		-0.0288678	0.702999		0.112087	0.138707
UID41297	O08582	GTP-binding protein 1	Gtpbp1	S25	VDSPVPASMFAPEPSSPGAARAAAAAARLHG	___2	11		-0.0597933	0.196608		-0.0567868	0.18503		-0.0126914	0.766904		-0.0750626	0.0960851		-0.0817339	0.0750539		-0.0753351	0.141904		-0.038448	0.39824		-0.128271	0.0218069	DOWN
UID17024	Q7TQH0;Q3TGG2;E9Q5Q0;J3QP59	Ataxin-2-like protein	Atxn2l	S236	HKEKVLQRWEGGDSNSDDYDLESDMSNGWDP	___1	6		-0.600784	1.4053e-06	DOWN	-0.369861	0.00121458	DOWN	-0.419341	0.000211077	DOWN	-0.467334	3.52745e-05	DOWN	-0.457855	3.23204e-05	DOWN	-0.227973	0.0131851	DOWN	-0.33131	0.00450674	DOWN	-0.315281	0.00518	DOWN
UID19764	Q8CI12;Q5F247	Smoothelin-like protein 2	Smtnl2	S248	PWTPSPTEKSSSFTRSLSGSGYGAVTAGKRK	___1	2		-0.60025	0.00191372	DOWN	-0.467026	0.0108469	DOWN	-0.506453	0.00530034	DOWN	-0.697099	0.000204127	DOWN	-0.598638	0.00115386	DOWN	-0.424572	0.0106523	DOWN	-0.808058	6.88713e-05	DOWN	-0.808718	6.30447e-05	DOWN
UID11257	P55821	Stathmin-2	Stmn2	S62	KRASGQAFELILKPPSPISEAPRTLASPKKK	___1	12		-0.16956	0.0791382		-0.171239	0.0803621		-0.152946	0.115924		-0.294139	0.00495498	DOWN	-0.21219	0.0298238		-0.216077	0.033598		-0.112259	0.23878		-0.127057	0.174947
UID11163	P54227;D3Z1Z8;D3Z5N2	Stathmin	Stmn1	S25	ELEKRASGQAFELILSPRSKESVPDFPLSPP	___1	9		-0.599857	2.52503e-06	DOWN	-0.54371	2.74547e-05	DOWN	-0.374909	0.000160471	DOWN	-0.610003	1.02117e-06	DOWN	-0.531202	7.0273e-06	DOWN	-0.132725	0.323146		-0.330035	0.00160502	DOWN	-0.626625	4.4508e-06	DOWN
UID11259	P56183	Ribosomal RNA processing protein 1 homolog A	Rrp1	S434	KKRLPKPQPQNKEAGSEAESSSADPGPGRKR	___1	not-sig		-0.0747248	0.203906		0.00430801	0.936206		0.0647726	0.377865		0.043487	0.402329		0.094246	0.0933676		0.0232503	0.687267		-0.0158442	0.774194		-0.0842282	0.144077
UID14881	Q61687;F6RDB7;Q3UY26;Q8C2S3;A6PWK8	Transcriptional regulator ATRX	Atrx	S312	IKVDSEKTSKVCDQTSKFSPKKSSSSCNGEE	___1	1		-0.0420414	0.643815		0.141253	0.0945499		0.0502927	0.571015		0.0615508	0.485116		0.265064	0.00466208	UP	0.154698	0.20816		0.0131706	0.885126		0.195731	0.0217374	UP
UID11261	P56183	Ribosomal RNA processing protein 1 homolog A	Rrp1	S439	KPQPQNKEAGSEAESSSADPGPGRKRKRNRK	___1	not-sig		0.0761954	0.274845		0.143514	0.056898		0.0232121	0.689619		-0.0751873	0.26833		0.00870984	0.864381		0.19102	0.0964183		-0.0253397	0.757283		-0.0818321	0.167203
UID45190	Q3UHX9	Putative methyltransferase C9orf114 homolog	D2Wsu81e	S361	SQGSRTIRTEEAILISLAALQPGLTQVGSRP	___2	5		0.120954	0.10674		0.0257031	0.693059		-0.0884708	0.214584		-0.0616617	0.351972		0.196175	0.0114091	UP	0.029589	0.742882		0.0511002	0.534835		0.188126	0.0217362	UP
UID11264	P56212	cAMP-regulated phosphoprotein 19	Arpp19	S23	AASAEEQKEMEDKVTSPEKAEEAKLKARYPH	___1	12		-0.155564	0.238623		-0.104993	0.400133		-0.0290764	0.818631		-0.349362	0.00654295	DOWN	-0.0927758	0.38322		-0.326623	0.0247635	DOWN	-0.286865	0.0183	DOWN	-0.155022	0.184905
UID11274	P57016	Ladinin-1	Lad1	S328	QATTREPRGRALPDKSPPSSAEQSTPAPPTK	___1	not-sig		-0.109227	0.0795655		-0.134973	0.0324508		0.0560001	0.340837		0.0952869	0.11485		0.0185764	0.755236		-0.152696	0.0274094		-0.0380253	0.535685		-0.060609	0.310563
UID11275	P57016	Ladinin-1	Lad1	S331	TREPRGRALPDKSPPSSAEQSTPAPPTKASR	___1	not-sig		-0.119329	0.167392		-0.147747	0.077927		0.0514521	0.534724		0.0954864	0.247209		-0.0807681	0.321717		-0.143562	0.10254		0.0341289	0.674029		0.0428017	0.596388
UID11277	P57016	Ladinin-1	Lad1	S523	ASVTKRAQWGSKPSTSLDAEV__________	___1	not-sig		0.0262642	0.788906		-0.00638285	0.919266		0.0648997	0.53184		0.143691	0.0451303		-0.167747	0.0300935		0.0258397	0.761436		0.0108766	0.888151		0.148099	0.036407
UID11281	P57016	Ladinin-1	Lad1	S225	KGTATEKASLTEKRHSPEKLVPEKTSVTEKS	___1	not-sig		-0.0941011	0.319681		-0.0653933	0.403671		0.141042	0.111389		0.173747	0.041434		-0.0179245	0.845227		-0.0997934	0.260173		0.0969685	0.248692		0.114164	0.173978
UID11282	P57016	Ladinin-1	Lad1	S259	EKTLVSLKTAAPERRSPPVLEKAIVSEKMQE	___1	7		-0.0721096	0.432321		-0.148287	0.146379		0.0707125	0.435894		0.263364	0.0170514	UP	-0.111324	0.226406		-0.111349	0.252369		-0.0726827	0.425253		0.0386749	0.69974
UID11283	P57016	Ladinin-1	Lad1	S240	SPEKLVPEKTSVTEKSPVPEKTLVSLKTAAP	___1	8		0.00183857	0.988305		-0.0878782	0.458676		0.311332	0.0096949	UP	0.235178	0.053253		0.0580207	0.60494		-0.182151	0.131158		0.0272093	0.808587		0.135473	0.235971
UID11286	P57784	U2 small nuclear ribonucleoprotein A'	Snrpa1	S236	KGLLQSGQIPGRERRSGPSDEGEEEIEDDTV	___1	10		-0.110242	0.117678		-0.17299	0.0196937	DOWN	-0.114594	0.105848		-0.15283	0.0186255	DOWN	-0.30026	0.000134481	DOWN	-0.0836285	0.220225		-0.0729305	0.36701		-0.058529	0.371674
UID35428	D3Z3A0;Q9DCL8	Protein phosphatase inhibitor 2	Ppp1r2	S131	RTREQESSGEEDNDLSPEEREKKRQFEMKRK	___2	11		-0.597639	0.00898999	DOWN	-0.051524	0.766584		-0.0726757	0.732692		-0.279804	0.116131		-0.665851	0.00257036	DOWN	-0.354473	0.101152		-0.167881	0.433949		-0.705244	0.00114867	DOWN
UID23651	Q9QZB7	Actin-related protein 10	Actr10	S414	FDVGKAQPPLMKRAFSTEK____________	___1	11		-0.596485	0.00239954	DOWN	-0.176698	0.296708		-0.130127	0.524159		-0.180272	0.285983		-0.231599	0.189515		-0.530122	0.0063266	DOWN	-0.519897	0.00627768	DOWN	-0.669369	0.00103886	DOWN
UID10504	P30415;Q8CBP6	NK-tumor recognition protein;Putative peptidyl-prolyl cis-trans isomerase	Nktr	S468	RQTKKRRIVMPDLEPSRSPTHRMKSSCVRER	___1	11		-0.00317333	0.960128		0.0475904	0.433075		0.190621	0.00841874	UP	0.0104866	0.885099		0.0831385	0.215998		0.108936	0.189896		0.00630644	0.93065		-0.153027	0.0217227	DOWN
UID28087	Q09XV5;F7AL76	Chromodomain-helicase-DNA-binding protein 8	Chd8	T2039	LTLKLEDEVVARSRLTSQDYEVRVGSSDTAP	___1	6		-0.59417	0.000329169	DOWN	-0.588524	0.000430081	DOWN	-0.438078	0.00924955	DOWN	-0.685015	9.33632e-05	DOWN	-0.265979	0.0686067		-0.0822471	0.555843		-0.177067	0.199346		-0.0817461	0.537861
UID49211	Q80TZ9;B1AS11	Arginine-glutamic acid dipeptide repeats protein	Rere	S56	CTLEGGAKNYAESDHSEDEDNDNNSATTEES	___2	2		-0.589855	0.00131998	DOWN	-0.358464	0.0178771	DOWN	-0.521467	0.00350684	DOWN	-0.871227	1.30989e-05	DOWN	-0.460986	0.0234823	DOWN	-0.342207	0.0520887		-0.637782	0.000552125	DOWN	-0.54598	0.00120362	DOWN
UID40641	G5E896;D6RE33;Q3UJB9	Enhancer of mRNA-decapping protein 4	Edc4	S923	RLPSKDWKTKGSPRTSPKLKRKSKKDDGDSA	___2	6		-0.588714	2.63999e-05	DOWN	-0.604526	1.02871e-05	DOWN	-0.219102	0.0389238		-0.40443	0.000244393	DOWN	0.0695141	0.560861		-0.0161976	0.888299		0.301468	0.0111405	UP	0.186866	0.156441
UID11303	P58334	Krueppel-like factor 16	Klf16	S113	TAGGTSPVSSSSAASSPSSGRAPGAAKSHRC	___1	7		-0.0585553	0.477713		0.0804718	0.260585		0.191808	0.0160544	UP	0.231003	0.00314866	UP	-0.162078	0.054561		0.0294362	0.738117		0.174921	0.048254		0.0828811	0.238446
UID11313	P58404;V9GXI9	Striatin-4	Strn4	S223	ELNGAGEPVEGAPRASPGPGGLSGGESLLVK	___1	not-sig		0.0699084	0.638631		0.00245813	0.98526		-0.0257339	0.857168		-0.0811374	0.582538		-0.0774615	0.583763		-0.121314	0.372013		-0.281487	0.0499741		-0.113117	0.415671
UID5175	E9Q3G8		Nup153	S334	MSSPLADAKRIPSAVSSPLNSPLDRSGIDNT	___1	4		0.100075	0.119872		-0.0796339	0.2373		-0.0743833	0.193527		-0.038693	0.615865		0.171125	0.0487548		-0.0694168	0.344219		-0.0205026	0.750717		-0.129422	0.0217159	DOWN
UID92331	Q3V1V3	ESF1 homolog	Esf1	T693	KSMKSAKDSASSEEETDLEKQKAEMALLVMD	___3	1		0.0810696	0.423456		-0.0294641	0.722639		-0.0822464	0.393664		-0.0836966	0.267838		0.163883	0.0386488		-0.0583627	0.62864		0.0222403	0.812471		0.226358	0.0217156	UP
UID11319	P58468	Protein FAM207A	Fam207a	S38	APGPVPRAVEPALPQSPAGGAGAKDWTFVHN	___1	not-sig		0.0252131	0.568187		0.019986	0.62367		-0.00291683	0.942851		0.0179296	0.677761		0.0215479	0.575611		0.0450206	0.375287		-0.0539291	0.293601		-0.000651987	0.986543
UID11320	P58468	Protein FAM207A	Fam207a	S76	IDPSALVQRLELDQRSVVSLKRGAEPKAILP	___1	not-sig		0.141345	0.583884		0.0870129	0.742772		0.0487916	0.841229		-0.284267	0.258537		0.0593627	0.813663		-0.00358547	0.98823		-0.292081	0.289331		-0.384606	0.161177
UID11321	P58468	Protein FAM207A	Fam207a	S79	SALVQRLELDQRSVVSLKRGAEPKAILPKKE	___1	not-sig		0.298873	0.313107		0.134035	0.657984		0.11832	0.661127		-0.152145	0.599456		0.20416	0.484679		0.0033476	0.990191		-0.226771	0.449625		-0.0856109	0.776249
UID11322	P58468	Protein FAM207A	Fam207a	S192	QLLEEERTRFQKLLASPTYRASPLLAIGQQL	___1	8		0.113393	0.136835		0.0671272	0.357688		0.164856	0.0393535		0.205487	0.0124375	UP	0.110465	0.164481		0.0129401	0.881506		0.1293	0.126709		0.149355	0.105471
UID11323	P58501;F6YY19	PAX3- and PAX7-binding protein 1	Paxbp1	S264	EPGKGRLVREDENDASDDEDDDEKRRIVFSV	___1	1		-0.0457772	0.416797		-0.0875452	0.124466		0.0236491	0.655718		0.0188992	0.710118		0.206546	0.00412664	UP	-0.0165675	0.804972		0.0274268	0.665358		0.100667	0.1262
UID11327	P58501;F6YY19	PAX3- and PAX7-binding protein 1	Paxbp1	S297	KSQRQKIAEEIGIEGSDDDALVTGEQDEELS	___1	not-sig		0.0402131	0.429295		0.0165599	0.736091		-0.00167349	0.973587		-0.0835014	0.110947		-0.00268395	0.956174		-0.0429286	0.445091		-0.010883	0.841157		-0.0351727	0.46271
UID26473	F7DEJ0;F6S7U1;E9QPA1;Q69ZJ7	RAB6A-GEF complex partner protein 1	Ric1	T13	___XFLKAIGSGESETPPSTPTSQEPSSSGG	___1	9		-0.0622925	0.222949		-0.0753974	0.110442		-0.101926	0.0552081		-0.182229	0.00167167	DOWN	-0.0585396	0.244111		0.0139578	0.785411		-0.0707746	0.193698		-0.136024	0.0216742	DOWN
UID45225	Q3UIL6	Pleckstrin homology domain-containing family A member 7	Plekha7	S609	KPPEQRRSVDISLGGSPRKARGHAAKNSSHV	___2	13		0.134439	0.0396179		0.131177	0.0367881		0.106872	0.0886086		0.160046	0.0141414	UP	0.0959497	0.126896		0.0845287	0.187054		0.0379983	0.543098		0.163398	0.0216691	UP
UID11340	P58871;Z4YJL4	182 kDa tankyrase-1-binding protein	Tnks1bp1	S1611	RLFQDSTEPRASRVPSSDEEVVEEPQSRRTR	___1	not-sig		0.208982	0.268104		0.0482813	0.702168		-0.0205736	0.864449		0.00812572	0.94852		-0.0950708	0.455201		-0.101434	0.506404		0.0551547	0.709365		-0.131985	0.268812
UID11341	P58871;Z4YJL4	182 kDa tankyrase-1-binding protein	Tnks1bp1	S1612	LFQDSTEPRASRVPSSDEEVVEEPQSRRTRM	___1	not-sig		0.0395681	0.595374		0.0291071	0.687817		0.0204536	0.763252		-0.0905264	0.194666		-0.0914819	0.239776		-0.0749018	0.329581		-0.0387212	0.617053		-0.0955851	0.204488
UID19873	Q8CJF7;F6SJR1	Protein ELYS	Ahctf1	S1080	VWASHEPRNGVSLFNSPKTEQPSPVVHSFPH	___1	1		-0.0062146	0.936424		0.0032638	0.954539		-0.0309289	0.616319		0.00450915	0.93877		0.201498	0.00647094	UP	-0.023859	0.808391		0.0312847	0.679961		0.200203	0.021663	UP
UID2961	D3YUW8;D3YUX1;Q8BZH4;Q0VGT3	Pogo transposable element with ZNF domain	Pogz	S326	KSLDAEPSVPSAAKPSSPEKTAPVTSTPSST	___1	1		0.183532	0.0277106		0.0451977	0.49642		-0.0932467	0.169586		0.103065	0.0943298		0.316188	0.000369688	UP	-0.0988243	0.376181		-0.0716201	0.370073		0.162772	0.021658	UP
UID11346	P58871	182 kDa tankyrase-1-binding protein	Tnks1bp1	S212	YGPRTYGAPCPREEDSKSPAKGRSQEGTAEI	___1	7		0.110412	0.187384		0.384274	0.000105978	UP	0.446988	0.000158454	UP	0.235644	0.00887765	UP	0.0286503	0.721428		0.201852	0.0560598		0.182118	0.114215		0.0783074	0.32582
UID11347	P58871	182 kDa tankyrase-1-binding protein	Tnks1bp1	S214	PRTYGAPCPREEDSKSPAKGRSQEGTAEIPA	___1	7		0.0513506	0.515305		0.26439	0.00226693	UP	0.377621	0.00016109	UP	0.169242	0.0496328		-3.97637e-05	0.999579		0.139755	0.144742		0.102488	0.263478		0.0258426	0.73233
UID11348	P58871	182 kDa tankyrase-1-binding protein	Tnks1bp1	S178	EILAKMEQPRKEILASPDRLWGSRLTFNHDG	___1	11		0.0792085	0.260863		0.264192	0.000262938	UP	0.230241	0.0045759	UP	0.10778	0.0847129		-0.128012	0.0219158	DOWN	0.162869	0.0500454		-0.0146751	0.814898		-0.0593425	0.298224
UID11349	P58871	182 kDa tankyrase-1-binding protein	Tnks1bp1	S602	AKENYEDQEPLVGHESPITLAAREAALPVLE	___1	not-sig		0.0748907	0.195937		0.0638942	0.211244		0.0270371	0.602774		0.0615717	0.261932		-0.100691	0.0596139		-0.00671386	0.903964		-0.0424521	0.43114		-0.0579585	0.26475
UID11351	P58871	182 kDa tankyrase-1-binding protein	Tnks1bp1	S539	EGVSQVGPGTPPAPESPRKPISGVQGNDPGI	___1	not-sig		-0.00727274	0.924542		-0.00123066	0.988794		0.00370086	0.961039		-0.0390871	0.628088		-0.158422	0.059313		0.0859026	0.312988		-0.0715085	0.361721		-0.143237	0.08723
UID11354	P58871	182 kDa tankyrase-1-binding protein	Tnks1bp1	S298	GSTSAVRLANISVPASESPRLSSRPSSPCHS	___1	7		-0.101974	0.143586		0.0940497	0.174814		0.234118	0.00410067	UP	0.195413	0.0105108	UP	0.0210975	0.770496		-0.118328	0.0985117		-0.0172549	0.80102		-0.0131703	0.84506
UID11355	P58871	182 kDa tankyrase-1-binding protein	Tnks1bp1	S300	TSAVRLANISVPASESPRLSSRPSSPCHSQL	___1	7		0.038563	0.579474		0.0529422	0.427414		0.272887	0.00154681	UP	0.250747	0.0015222	UP	0.0318099	0.680947		-0.172234	0.0267554		0.0849027	0.213608		-0.0187653	0.774497
UID11356	P58871	182 kDa tankyrase-1-binding protein	Tnks1bp1	S496	TFPTRPSGLGVWRLDSPPPSPITEASEAAEA	___1	not-sig		-0.0297152	0.594997		-0.027174	0.60831		-0.0246438	0.660135		-0.0842987	0.126264		-0.114497	0.0624484		-0.00888999	0.878606		-0.0576912	0.333592		-0.043459	0.449595
UID30574	Q99MD6	Thioredoxin reductase 3	Txnrd3	T15	_MEKPPSPPPPPRAQTSPGLGKVGVLPNRRL	___1	11		-0.0441236	0.642606		-0.0117199	0.908149		0.0239395	0.799339		0.00300583	0.974588		-0.114488	0.229855		0.0352433	0.788554		-0.0960903	0.314794		-0.241064	0.0216381	DOWN
UID7554	V9GX53;V9GWT6;V9GXH3;V9GXF0;V9GXP8;F8VPM7;Q99MI1	ELKS/Rab6-interacting/CAST family member 1	Erc1	S37	PRLPRSPRLGHRRTNSTGGSSGNSVGGGSGK	___1	9		-0.58758	0.000751343	DOWN	-0.317691	0.0357776		-0.332022	0.046915		-0.370419	0.0180958	DOWN	-0.684775	0.000152152	DOWN	-0.228936	0.115542		-0.547979	0.00275346	DOWN	-0.670575	0.000208268	DOWN
UID41411	Q9D8S5;O35326	Serine/arginine-rich splicing factor 5	Srsf5	S229	RSRSRSRSRSKSRSGSRSPVPEKSQKRGSSS	___2	2		-0.180835	0.149184		-0.202699	0.0452261		-0.250796	0.0172261	DOWN	-0.306677	0.0070157	DOWN	0.132502	0.283401		0.051937	0.639524		-0.249524	0.0257277		-0.269353	0.0215927	DOWN
UID46486	Q60980	Krueppel-like factor 3	Klf3	S91	GGSPSSLKFPSHRRASPGLSMPSSSPPIKKY	___2	8		-0.103024	0.117139		-0.077427	0.27798		0.0338538	0.595773		0.200892	0.0051644	UP	-0.0426777	0.528047		-0.0937152	0.191253		0.034254	0.605004		0.176778	0.021588	UP
UID2692	B8JJ89;F6RJ39;Q9JIX8	Apoptotic chromatin condensation inducer in the nucleus	Acin1	S162	ELEGKSSSFSEEKGESDDEKPRKGERRSSRV;HSPRKSSSFSEEKGESDDEKPRKGERRSSRV	___1	1		0.0595293	0.536287		-0.0415887	0.606711		0.0283356	0.725954		0.074578	0.420707		0.302457	0.00182967	UP	-0.152973	0.29		-0.0466888	0.650689		0.183587	0.0215779	UP
UID5683	E9Q6L0;J3QP81		Clasp1	S680	RAKVVSQSQPGSRSSSPGKLLGSGLAGGSSR	___1	12		-0.587182	6.97192e-07	DOWN	-0.424243	2.56728e-05	DOWN	-0.289114	0.00336285	DOWN	-0.526499	2.49316e-06	DOWN	-0.529509	2.58308e-05	DOWN	-0.331847	0.000412102	DOWN	-0.428882	3.93001e-05	DOWN	-0.480163	2.38425e-05	DOWN
UID39040	F6RJ39;Q9JIX8	Apoptotic chromatin condensation inducer in the nucleus	Acin1	S423	AREPLASPHPAQLLRSLSPLSGTTDTKAESP	___2	4		-0.0222413	0.750372		-0.00271467	0.966835		-0.0298289	0.660511		0.196188	0.0186893	UP	0.0334938	0.665464		0.00325807	0.965915		-0.118259	0.0792588		-0.162207	0.0215602	DOWN
UID11372	P58871;Z4YJL4	182 kDa tankyrase-1-binding protein	Tnks1bp1	S1131	QFGIIGNDRVSGAGLSPSRKSGGGHFVPPGE	___1	not-sig		-0.0641936	0.324738		-0.00172642	0.977819		-0.0184865	0.767712		-0.0957527	0.135963		-0.1181	0.0690146		0.00398946	0.95972		-0.0932873	0.161406		-0.148695	0.0298148
UID27924	P70441	Na(+)/H(+) exchange regulatory cofactor NHE-RF1	Slc9a3r1	T288	SESPRPALARSASSDTSEELNSQDSPKRQVS	___1	9		-0.58603	1.06875e-05	DOWN	-0.488797	0.000232454	DOWN	-0.476964	0.000167098	DOWN	-0.847274	1.27145e-07	DOWN	-0.734164	2.75862e-07	DOWN	-0.364145	0.00238173	DOWN	-0.506325	0.00142997	DOWN	-0.41589	0.00062421	DOWN
UID52104	Q8K2P7	Sodium-coupled neutral amino acid transporter 1	Slc38a1	S25	LTELQNMTVPEDDNVSNDSNDFTEVENGQIN	___2	14		0.003105	0.971384		0.0358165	0.695137		0.027377	0.793331		0.0202536	0.843376		0.046613	0.556969		0.132424	0.175324		0.307679	0.00191791	UP	0.240948	0.0215087	UP
UID6965	F6PX41;F8WID3;P01108	Myc proto-oncogene protein	Myc	S307	ESGSSPSRGHSKPPHSPLVLKRCHVSTHQHN	___1	4		-0.0143408	0.850682		0.0652774	0.297474		0.15434	0.0169976	UP	0.179335	0.00942797	UP	0.431606	8.45436e-06	UP	-0.051249	0.590184		0.282672	0.000369051	UP	0.156085	0.0214935	UP
UID31635	P97377;Q80YP0	Cyclin-dependent kinase 2;Cyclin-dependent kinase 3	Cdk2;Cdk3	YNA	_MDVFQKVEKIGEGTYGVVYKARNKVTGQLV;_MENFQKVEKIGEGTYGVVYKAKNKLTGEVV	___1	11		-0.0853014	0.226051		0.0192704	0.778421		0.00159937	0.982085		-0.066167	0.335378		-0.125719	0.0905644		-0.00194468	0.980192		-0.01003	0.890954		-0.173532	0.0214652	DOWN
UID11380	P59017	Bcl-2-like protein 13	Bcl2l13	S387	GAAQLSEERAGSRKKSHTGEAAAVRGAKSGL	___1	not-sig		0.142158	0.314202		-0.0665081	0.598618		-0.0574725	0.691616		-0.0187705	0.887782		0.0593888	0.637472		0.0357443	0.814622		0.132483	0.382217		0.18058	0.180582
UID29567	Q8BGQ1	Spermatogenesis-defective protein 39 homolog	Vipas39	T115	KPPSTYSLSSFFRGRTRPGSFQSLSDALSDT	___1	12		-0.585462	5.86074e-06	DOWN	-0.499551	3.26422e-05	DOWN	-0.434857	4.89485e-05	DOWN	-0.510157	4.73918e-06	DOWN	-0.457489	3.21691e-05	DOWN	-0.638125	3.63301e-06	DOWN	-0.598265	3.67047e-06	DOWN	-0.71506	3.71404e-07	DOWN
UID1875	B1AQJ2;B0QZF8	Ubiquitin carboxyl-terminal hydrolase 36	Usp36	S512	LKLQNGCAPAKTPAGSPSPRLTPTPTHMPTI	___1	4		-0.584752	0.000998146	DOWN	-0.102229	0.47726		0.286926	0.0582334		0.293924	0.0529866		0.747594	0.000114947	UP	-0.807023	5.0784e-05	DOWN	-0.334986	0.033635		-0.738779	0.00012054	DOWN
UID11394	P59178;Q80XB1;G3UY70	Lethal(3)malignant brain tumor-like protein 2	L3mbtl2	S13	___MEKPRGTEEAPSSEPMEEEEEDDLDLFG	___1	14		0.0597745	0.335861		-0.0598776	0.212635		-0.0918233	0.107636		-0.00473903	0.922944		-0.0460801	0.339896		0.0884269	0.125011		0.13763	0.0205144	UP	0.102346	0.100738
UID11395	P59240	Nephrocystin-4	Nphp4	S145	SCGFGILRIFGNKPESPTSAAQDKRLRLYHG	___1	not-sig		-0.130782	0.0699948		-0.0346754	0.567396		-3.82e-06	0.999954		-0.109087	0.0828089		-0.00493008	0.949079		0.0424033	0.585682		-0.124102	0.0789279		-0.125683	0.0982571
UID11397	P59240	Nephrocystin-4	Nphp4	S475	NGPRVGRRSSRKMPASPSGTPAPAARDLAAT	___1	14		0.0797399	0.330111		0.0150362	0.841571		0.0159212	0.845439		0.000978826	0.990385		0.0734139	0.334888		0.250286	0.0165125	UP	0.230848	0.0284712		0.0952588	0.233026
UID45223	Q3UIL6	Pleckstrin homology domain-containing family A member 7	Plekha7	S601	TPAERVTVKPPEQRRSVDISLGGSPRKARGH	___2	13		0.135065	0.0380401		0.128784	0.0388841		0.0976782	0.116997		0.157392	0.0149784	UP	0.0912125	0.146162		0.0842853	0.186478		0.038899	0.531238		0.164057	0.02135	UP
UID36523	E9PYD5;P10711	Transcription elongation factor A protein 1	Tcea1	S108	TDKDPEEKKKEPAISSQNSPEAREESSSSSN	___2	9		-0.584422	2.22798e-05	DOWN	-0.627227	1.64977e-06	DOWN	-0.668266	7.36562e-07	DOWN	-0.828367	8.46062e-08	DOWN	-0.434795	0.000265509	DOWN	-0.154418	0.0754793		-0.665705	1.04298e-06	DOWN	-0.720462	4.30139e-07	DOWN
UID16235	Q6PB66	Leucine-rich PPR motif-containing protein, mitochondrial	Lrpprc	S1023	FDVPELWFGDDRPSLSPSSRSAGEDVTEKTL	___1	1		0.0779652	0.28314		0.0277182	0.554531		-0.0634314	0.276361		0.00417065	0.929137		0.12192	0.0252971		0.0176672	0.774151		0.0205913	0.708509		0.139772	0.021346	UP
UID9931	P08121	Collagen alpha-1(III) chain	Col3a1	S735	SPGLQGMPGERGGPGSPGPKGEKGEPGGAGA	___1	4		0.0337539	0.570154		0.0997446	0.052747		0.141977	0.0392138		0.14833	0.0120451	UP	0.488978	5.04081e-08	UP	0.0670715	0.290103		0.147696	0.00853007	UP	0.132039	0.0213391	UP
UID11413	P59941;Q3UKP1	NAD-dependent protein deacetylase sirtuin-6	Sirt6	S317	HLNGAVHVSYKSKPNSPILHRPPKRVKTEAA	___1	4		-0.0450024	0.570474		0.108325	0.163987		0.0860878	0.232398		0.0794397	0.251718		0.251335	0.0027776	UP	-0.0493585	0.512405		-0.0455618	0.552772		-0.094943	0.231277
UID3823	E0CY18;Q91X58	AN1-type zinc finger protein 2B	Zfand2b	S173	TSTAPSPSRTLPSSSSPSRATPQLPTRTASP	___1	11		0.0949754	0.266708		0.0178267	0.816047		0.0866154	0.300394		0.118042	0.157738		-0.0684571	0.387038		-0.0809658	0.352357		-0.0456844	0.59352		-0.208951	0.0213334	DOWN
UID43622	P70441	Na(+)/H(+) exchange regulatory cofactor NHE-RF1	Slc9a3r1	S297	RSASSDTSEELNSQDSPKRQVSTEPSSTSSS	___2	12		-0.584351	1.09364e-06	DOWN	-0.448657	8.17175e-05	DOWN	-0.355397	8.18022e-05	DOWN	-0.468126	1.18028e-05	DOWN	-0.699193	4.94344e-08	DOWN	-0.53201	6.14974e-06	DOWN	-0.638207	6.01508e-05	DOWN	-0.508206	0.000113424	DOWN
UID57530	D3Z774;Q6AXH7;Q61188;F6T3Z0	Histone-lysine N-methyltransferase EZH2	Ezh2	T328	GRRRGRLPNNSSRPSTPTISVLESKDTDSDR	___2	6		-0.583857	0.000248652	DOWN	-0.438173	0.0010065	DOWN	-0.579212	0.00013727	DOWN	-0.780403	1.22073e-05	DOWN	0.363047	0.0119723	UP	0.210633	0.091712		-0.172882	0.181725		0.000200051	0.998527
UID11423	P60330	Separin	Espl1	S1391	PRVHRRAQTRLKVIFSDDSDLEDLVSADTQL	___1	10		0.00464938	0.938693		0.0482901	0.420003		-0.0410368	0.50024		-0.106289	0.0731959		-0.208346	0.00234204	DOWN	0.127332	0.0484867		0.0203444	0.736153		0.0576498	0.365287
UID11424	P60330	Separin	Espl1	S1394	HRRAQTRLKVIFSDDSDLEDLVSADTQLVEE	___1	not-sig		-0.173162	0.0876252		-0.0737129	0.448128		-0.0191043	0.861382		-0.0994244	0.314806		-0.111044	0.254624		-0.0508635	0.612426		0.0826333	0.423999		0.0515797	0.604048
UID11426	P60330	Separin	Espl1	S238	VLSRHLIRVLVGEGGSSPGPLSPQRALCLLE	___1	2		-0.0910198	0.148202		-0.104511	0.0722679		-0.0919739	0.13692		-0.162674	0.0172332	DOWN	-0.0725079	0.344998		-0.0175779	0.76104		-0.135431	0.0328393		-0.110048	0.0653715
UID11427	P60330	Separin	Espl1	S239	LSRHLIRVLVGEGGSSPGPLSPQRALCLLEI	___1	not-sig		-0.0525273	0.417264		-0.0527792	0.362925		-0.0444959	0.458303		-0.0997785	0.13822		-0.0856214	0.206843		-0.0833094	0.187429		-0.108757	0.101574		-0.081171	0.198329
UID4141	E9PVC5;E9Q9E1;Q6NZJ6;E9PVC6	Eukaryotic translation initiation factor 4 gamma 1	Eif4g1	S1142	AENTDNRRVVQRSSLSRERGEKAGDRGDRLE	___1	14		0.187026	0.138356		-0.0131988	0.911498		0.240278	0.0977465		0.252079	0.047422		0.304364	0.0187023	UP	0.478345	0.00158602	UP	0.617793	0.000166309	UP	0.352588	0.0213306	UP
UID11432	P60335	Poly(rC)-binding protein 1	Pcbp1	S263	FAMMHGGTGFAGIDSSSPEVKGYWASLDAST	___1	7		0.0895095	0.0969802		0.251863	6.8997e-05	UP	0.33335	1.77708e-05	UP	0.341994	3.43227e-05	UP	-0.124538	0.0877604		0.0622856	0.335966		0.0577655	0.327924		-0.110513	0.0437347
UID11433	P60335	Poly(rC)-binding protein 1	Pcbp1	S264	AMMHGGTGFAGIDSSSPEVKGYWASLDASTQ	___1	7		0.0356352	0.518714		0.0594683	0.303834		0.184592	0.0045487	UP	0.148491	0.0154065	UP	-0.153258	0.0151556	DOWN	-0.0412925	0.495549		-0.00407995	0.939349		-0.0780636	0.174725
UID38421	E9QKG6;Q99NH0	Ankyrin repeat domain-containing protein 17	Ankrd17	S1787	ATYPMPTAKEHYPVSSPSSPSPPAQPGGVSR	___2	9		-0.0233472	0.858351		0.031504	0.785439		-0.0854289	0.447162		-0.0884535	0.432117		-0.208511	0.0817674		0.203864	0.257957		-0.153509	0.235097		-0.280213	0.0213282	DOWN
UID30704	Q9CY58	Plasminogen activator inhibitor 1 RNA-binding protein	Serbp1	T232	GGSGSHNWGTVKDELTESPKYIQKQISYNCS	___1	7		-0.0110211	0.866285		0.0896477	0.155908		0.372979	0.000181961	UP	0.48422	3.59863e-06	UP	-0.142937	0.0351161		-0.0377516	0.614742		-0.0670244	0.315689		-0.151881	0.0212996	DOWN
UID11436	P60710;E9Q5F4;E9Q1F2;G3UZ07;E9Q2D1;P63260;G3UYG0;E9Q606;B1ATY1;F6WX90;P68134;P68033;P63268;P62737;D3YZY0;D3Z2K3	Actin, cytoplasmic 1;Actin, cytoplasmic 1, N-terminally processed;Actin, cytoplasmic 2;Actin, cytoplasmic 2, N-terminally processed;Actin, alpha skeletal muscle;Actin, alpha cardiac muscle 1;Actin, gamma-enteric smooth muscle;Actin, aortic smooth muscle	Actb;Actg1;Actc1;Acta1;Actg2;Acta2	S33	KAGFAGDDAPRAVFPSIVGRPRHQGVMVGMG	___1	not-sig		-0.348274	0.12653		-0.0764856	0.732775		0.0209241	0.914698		0.147299	0.502597		0.0759662	0.720462		-0.104668	0.626927		0.119982	0.568848		-0.0860272	0.702183
UID11438	P60710;E9Q1F2;F8WGM8;P63260;B1ATY1;P68134;P68033;P63268;P62737	Actin, cytoplasmic 1;Actin, cytoplasmic 1, N-terminally processed;Actin, cytoplasmic 2;Actin, cytoplasmic 2, N-terminally processed;Actin, alpha skeletal muscle;Actin, alpha cardiac muscle 1;Actin, gamma-enteric smooth muscle;Actin, aortic smooth muscle	Actb;Actg1;Acta1;Actc1;Actg2;Acta2	S323	GIADRMQKEITALAPSTMKIKIIAPPERKYS	___1	not-sig		-0.0782338	0.459265		-0.0541026	0.603775		0.0169339	0.863323		0.0157264	0.875604		-0.0657461	0.505122		-0.209023	0.0684962		-0.00212202	0.984444		0.119421	0.252311
UID11444	P61219	DNA-directed RNA polymerases I, II, and III subunit RPABC2	Polr2f	S2	______________MSDNEDNFDGDDFDDVE	___1	not-sig		0.12506	0.161404		0.15264	0.0729306		0.137573	0.184865		0.183414	0.0322492		0.130976	0.116304		0.207301	0.0506903		0.210927	0.0313116		0.041643	0.630073
UID44031	Q04692	SWI/SNF-related matrix-associated actin-dependent regulator of chromatin subfamily A containing DEAD/H box 1	Smarcad1	S39	APQPSQARPSSPISLSAEEENAEGEGSRANT	___2	7		0.134939	0.0520852		0.188855	0.0114063	UP	0.190805	0.0131134	UP	0.213364	0.00682732	UP	0.00226022	0.971903		0.125195	0.131776		0.208685	0.0135708	UP	0.168092	0.0212958	UP
UID11449	P61406	Telomerase-binding protein EST1A	Smg6	S1195	DVVIEDFEEDSEAEGSGGEDDIRELRAKKLA	___1	not-sig		-0.0252631	0.822687		0.0637857	0.521045		-0.00544738	0.959838		-0.11837	0.22671		-0.106213	0.268007		0.0376199	0.742855		0.0293891	0.778033		0.125776	0.227164
UID11450	P61406	Telomerase-binding protein EST1A	Smg6	S417	DRGRGILILPAHTALSVSSSGSPESTPLGPR	___1	not-sig		-0.0376612	0.519539		0.0488113	0.290513		0.0887747	0.0869036		0.112631	0.0354006		-0.0568154	0.218123		-0.0452636	0.383325		0.0247895	0.642891		-0.0683846	0.169042
UID48682	Z4YJT3;Q6ZQ58	La-related protein 1	Larp1	S498	VPRQHYQKETESAPGSPRAVTPVPTKTEEVS	___2	6		-0.58269	7.63254e-05	DOWN	-0.484533	0.000403952	DOWN	-0.46474	0.000592721	DOWN	-0.972936	1.91878e-07	DOWN	-0.181878	0.0879119		0.00811877	0.939832		-0.0152405	0.894715		-0.0772855	0.473663
UID11456	P61406	Telomerase-binding protein EST1A	Smg6	S437	GSPESTPLGPRLLFGSGSKGSRSWGRGGTTR	___1	7		-0.0708684	0.268588		0.0552135	0.308027		0.188814	0.00880048	UP	0.185812	0.00349759	UP	-0.105929	0.162114		-0.0888818	0.186112		-0.0272212	0.64011		-0.143349	0.073614
UID22172	Q9CY58	Plasminogen activator inhibitor 1 RNA-binding protein	Serbp1	S329	ADGQWKKGFVLHKSKSEEAHAEDSVMDHHFR	___1	9		-0.581142	0.000396132	DOWN	-0.226674	0.0704825		-0.497494	0.00183258	DOWN	-0.391326	0.00795273	DOWN	-0.408306	0.00269937	DOWN	-0.213526	0.0787852		-0.516898	0.000804698	DOWN	-0.589156	0.000144838	DOWN
UID33797	B0V2M9;Q91VY5	Lysine-specific demethylase 4B	Kdm4b	S631	VVKQEASSDEEAFLFSGEDDVTDPEALRSLL	___2	9		-0.0567742	0.56066		0.0273673	0.792372		-0.19301	0.0627529		-0.204016	0.0498831		-0.233593	0.0276044		0.0706241	0.466966		-0.130765	0.205539		-0.246323	0.0212356	DOWN
UID3603	D3Z6C3;P97351;D3Z7W7	40S ribosomal protein S3a	Rps3a	S263	AKVERADGYEPPVQESV______________	___1	11		-0.00260475	0.956387		-0.0738514	0.126569		0.0238327	0.609671		-0.0669853	0.174407		-0.0658238	0.19369		-0.0707464	0.169165		-0.0569759	0.268718		-0.144027	0.0212262	DOWN
UID67079	D3YYC3;G5E8N3;O88974	Histone-lysine N-methyltransferase SETDB1	Setdb1	S111	VKDFYSKLGLQYHDSSSEDEASRPTEIIEIP	___3	12		-0.168138	0.0435517		-0.180532	0.0243949	DOWN	-0.147686	0.0816129		-0.264879	0.00310218	DOWN	-0.279803	0.0017352	DOWN	-0.19692	0.0322573		-0.119372	0.127329		-0.179298	0.0212179	DOWN
UID11463	P62071	Ras-related protein R-Ras2	Rras2	S186	LVRVIRKFQEQECPPSPEPTRKEKDKKGCHC	___1	not-sig		-0.0601182	0.237807		-0.00523714	0.925921		-0.022607	0.662368		-0.0501742	0.354568		-0.0179619	0.716128		-0.0322767	0.558688		-0.0513161	0.350289		-0.052431	0.312522
UID67080	D3YYC3;G5E8N3;O88974	Histone-lysine N-methyltransferase SETDB1	Setdb1	S112	KDFYSKLGLQYHDSSSEDEASRPTEIIEIPD	___3	12		-0.168138	0.0435517		-0.180532	0.0243949	DOWN	-0.147686	0.0816129		-0.264879	0.00310218	DOWN	-0.279803	0.0017352	DOWN	-0.19692	0.0322573		-0.119372	0.127329		-0.179298	0.0212179	DOWN
UID11475	P62320	Small nuclear ribonucleoprotein Sm D3	Snrpd3	S2	______________MSIGVPIKVLHEAEGHI	___1	not-sig		0.00279581	0.975232		-0.0488091	0.600148		0.00921818	0.922656		0.108835	0.27792		0.0362295	0.699849		-0.0911443	0.332472		0.139191	0.163082		0.0804941	0.402305
UID11478	P62484	Abl interactor 2	Abi2	S301	MNRPASRHTPPTIGGSLPYRRPPSITSQTSL	___1	not-sig		0.0615665	0.4901		-0.0233088	0.702476		0.00661209	0.931861		-0.0134838	0.84554		-0.126117	0.140603		0.0311679	0.696525		0.0247258	0.734124		0.0544663	0.413833
UID11479	P62484	Abl interactor 2	Abi2	S221	DYVPSPTRNMAPSQQSPVRTASVNQRNRTYS	___1	4		0.0715878	0.369683		0.131398	0.0274769		0.223081	0.00438079	UP	0.258544	0.000207176	UP	0.246042	0.00669719	UP	-0.0685816	0.338325		0.0896119	0.227834		-0.0109898	0.850223
UID21472	Q99J36	THUMP domain-containing protein 1	Thumpd1	S86	DMYGPEKFIDKDQQPSGSEGEDDDAEAALKK	___1	12		-0.57339	5.42363e-05	DOWN	-0.380186	0.00250462	DOWN	-0.334722	0.00325195	DOWN	-0.502658	7.96673e-05	DOWN	-0.535371	9.43756e-05	DOWN	-0.445766	0.000679169	DOWN	-0.364543	0.0107146	DOWN	-0.493244	0.000597124	DOWN
UID11482	P62700	Protein yippee-like 5	Ypel5	S121	VRESEGFEEHVPSDNS_______________	___1	1		0.127391	0.109582		-0.0216381	0.742609		0.00042866	0.994644		0.0299136	0.615729		-0.0618285	0.518802		-0.197329	0.0224328	DOWN	-0.157648	0.0495095		0.19003	0.0372325
UID30156	Q8K298	Actin-binding protein anillin	Anln	T63	SNQQQPLPGGEEKSCTKPSPSKKRCSDKIEV	___1	4		-0.573321	1.08688e-05	DOWN	-0.243122	0.0519611		-0.126737	0.221025		-0.0957487	0.38072		0.00471889	0.95607		-0.250301	0.018476	DOWN	-0.153476	0.137691		-0.206703	0.0492404
UID16593	Q6VN19	Ran-binding protein 10	Ranbp10	S369	RSPKSQDSYPGSPSLSPRHGPSSSHIHNTGA	___1	7		0.142886	0.0950753		0.17561	0.0180199	UP	0.203279	0.00642025	UP	0.305249	0.000325833	UP	0.017435	0.787723		0.170605	0.0900179		0.162315	0.051442		0.16934	0.0211519	UP
UID10479	Q1MX43;Q1MX42;P28867	Protein kinase C;Protein kinase C delta type;Protein kinase C delta type regulatory subunit;Protein kinase C delta type catalytic subunit	Prkcd	S528	YSNFDPEFLNEKPQLSFSDKNLIDSMDQEAF	___1	2		-0.233272	0.11044		-0.331382	0.0198184	DOWN	-0.410395	0.00873726	DOWN	-0.5668	0.000836452	DOWN	-0.326185	0.0288932		-0.256494	0.101335		-0.519074	0.0015795	DOWN	-0.338836	0.0211511	DOWN
UID11488	P62754	40S ribosomal protein S6	Rps6	S242	QIAKRRRLSSLRASTSKSESSQK________	___1	7		0.195683	0.232784		0.0820988	0.535779		0.486349	0.00152653	UP	0.0495674	0.738074		0.00752792	0.963409		0.112281	0.426881		0.302766	0.0499533		0.102277	0.557662
UID11489	P62754	40S ribosomal protein S6	Rps6	S244	AKRRRLSSLRASTSKSESSQK__________	___1	8		0.575806	0.0356716		0.086966	0.721438		0.559294	0.0280389		0.290045	0.296085		0.293204	0.271042		0.187504	0.461224		0.713837	0.00996677	UP	0.341421	0.256184
UID11662	P70441	Na(+)/H(+) exchange regulatory cofactor NHE-RF1	Slc9a3r1	S286	PASESPRPALARSASSDTSEELNSQDSPKRQ	___1	9		-0.572743	3.58792e-06	DOWN	-0.547161	3.36986e-05	DOWN	-0.503836	5.93268e-06	DOWN	-0.880826	5.26742e-09	DOWN	-0.764667	1.36806e-08	DOWN	-0.405906	0.000942771	DOWN	-0.491306	0.000631214	DOWN	-0.45979	4.22404e-05	DOWN
UID11490	P62754	40S ribosomal protein S6	Rps6	S246	RRRLSSLRASTSKSESSQK____________	___1	8		0.499572	0.034248		0.0105867	0.96077		0.831463	0.00240512	UP	0.781484	0.00179862	UP	0.245503	0.255826		0.19556	0.374041		1.01818	0.000207441	UP	0.52934	0.0306292
UID11491	P62754	40S ribosomal protein S6	Rps6	S247	RRLSSLRASTSKSESSQK_____________	___1	8		0.137568	0.57379		-0.160536	0.507824		0.369831	0.244672		0.402075	0.12538		-0.337026	0.209445		-0.142491	0.615728		0.831891	0.0122048	UP	0.059864	0.82973
UID11495	P62806	Histone H4	Hist1h4a	S48	PAIRRLARRGGVKRISGLIYEETRGVLKVFL	___1	not-sig		-0.0571118	0.456151		-0.0968852	0.202632		-0.117917	0.126862		-0.0580621	0.479836		0.0324889	0.64969		-0.0884341	0.275254		-0.164084	0.0483137		-0.106544	0.165117
UID7345	F6ZBR8;G5E8J8;O88286	Protein Wiz	Wiz	S468	LHISPLTKKLPPPPGSPLGHSPTASPPPTAR	___1	14		0.0562735	0.344723		-0.0169585	0.772323		0.0136397	0.825144		0.0993949	0.103586		-0.0173757	0.753415		0.138854	0.0651903		0.191313	0.00466104	UP	0.139408	0.0211387	UP
UID26635	F7AI87		Psmd4	T65	ARRAAAASAAEAGIATPGTEGERDSDDALLK	___1	11		-0.0376557	0.476226		-0.0410744	0.412351		0.0586569	0.249332		-0.0380683	0.473266		-0.138604	0.0168789	DOWN	-0.0250524	0.692305		-0.0451367	0.429892		-0.128695	0.0211201	DOWN
UID3647	D3Z734;D3Z733;E9Q392;Q9QXK2;W4VSP9	E3 ubiquitin-protein ligase RAD18	Rad18	S99	SMNFARTHLLQFALESPPISPVSSTSKKVVV	___1	5		0.170567	0.0414816		0.0167625	0.790562		-0.0773261	0.225556		-0.175037	0.0104361	DOWN	0.275555	0.00047149	UP	0.0271103	0.738134		0.171079	0.0589573		0.153215	0.0211125	UP
UID11502	P62843	40S ribosomal protein S15	Rps15	S29	KFTYRGVDLDQLLDMSYEQLMQLYSARQRRR	___1	3		0.115965	0.0408819		0.0454585	0.337144		0.0776822	0.130455		0.0736891	0.121679		0.0401085	0.423525		0.139733	0.0299131		0.153219	0.0205761	UP	0.0706949	0.174667
UID8757	G5E8J4;Q62136	Protein-tyrosine-phosphatase;Tyrosine-protein phosphatase non-receptor type 21	Ptpn21	S822	GRYRARRDSVKKRPVSDLLSGKKSAVEGLPP	___1	11		-0.179977	0.119341		-0.128121	0.25268		-0.0125187	0.913487		-0.065358	0.556005		-0.143944	0.196564		-0.241603	0.0457709		-0.273455	0.0192907	DOWN	-0.308737	0.0210606	DOWN
UID11510	P62889	60S ribosomal protein L30	Rpl30	S10	______MVAAKKTKKSLESINSRLQLVMKSG	___1	not-sig		-0.0439819	0.536838		-0.0348829	0.604435		0.131426	0.077058		0.076023	0.333781		0.0380659	0.582506		-0.0764939	0.30851		0.0821459	0.244106		-0.0444428	0.505067
UID11512	P62900	60S ribosomal protein L31	Rpl31	S98	RIRVRLSRKRNEDEDSPNKLYTLVTYVPVTT	___1	6		-0.0242847	0.760673		-0.0716305	0.362164		-0.0657041	0.353588		-0.291051	0.000554582	DOWN	-0.0577031	0.380941		-0.102637	0.309681		-0.0776529	0.289969		-0.0121788	0.856919
UID11521	P62983;E9Q9J0;E9Q4P0;E9Q5F6;E9QNP0;Q5SX22;P62984;P0CG49;P0CG50;J3QK04;D3YYZ2	Ubiquitin-40S ribosomal protein S27a;Ubiquitin;40S ribosomal protein S27a;Ubiquitin-60S ribosomal protein L40;Ubiquitin;60S ribosomal protein L40;Polyubiquitin-B;Ubiquitin;Polyubiquitin-C;Ubiquitin;Ubiquitin-related 1;Ubiquitin-related 2	Rps27a;Uba52;Kxd1;Ubc;Ubb;Gm7808;Gm5239	S57	RLIFAGKQLEDGRTLSDYNIQKESTLHLVLR	___1	5		-0.0393073	0.58071		-0.107703	0.094506		-0.133923	0.0560612		-0.11142	0.0783997		0.00604157	0.926699		-0.0575741	0.389326		-0.194704	0.0130769	DOWN	0.0305696	0.660302
UID33045	A2AR02	Peptidyl-prolyl cis-trans isomerase G	Ppig	S742	ENDHVHDKNKKCDHESSPGTDEDKSG_____	___2	5		0.06131	0.426167		0.1884	0.0195759	UP	0.147212	0.103481		0.0495131	0.412934		0.234993	0.0108303	UP	0.240984	0.0686596		0.0646162	0.326564		0.151202	0.0210435	UP
UID11523	P62996	Transformer-2 protein homolog beta	Tra2b	S14	__MSDSGEQNYGERESRSASRSGSAHGSGKS	___1	not-sig		0.0451201	0.713675		-0.00473789	0.961686		-0.10036	0.287413		0.213169	0.0505942		-0.16394	0.0653846		0.197464	0.402854		0.0503779	0.679553		-0.101114	0.353478
UID13642	Q4JK59	Methylcytosine dioxygenase TET2	Tet2	S942	KTEPVSKPSSYRYPLSPPQENMSSRIKQEIS	___1	8		0.0750397	0.341104		0.0638289	0.328692		0.290437	0.00112154	UP	0.165408	0.016283	UP	0.154005	0.0340874		-0.0371384	0.607043		0.21482	0.00381291	UP	0.249323	0.0210291	UP
UID5769	E9Q784		Zc3h13	S265	NSKGNQSKKKGPRTPSPPPPILEDIILGKKY	___1	14		0.0304501	0.760603		0.010057	0.910658		-0.0154609	0.890929		0.0477445	0.618995		0.0666116	0.471908		0.164771	0.121199		0.178921	0.0508957		0.24493	0.0210199	UP
UID10152	P14873	Microtubule-associated protein 1B;MAP1B heavy chain;MAP1 light chain LC1	Map1b	S1649	HRSEQSSMSIEFGQESPEHSLAMDFSRQSPD	___1	10		-0.0878474	0.157648		-0.10377	0.0861732		-0.110914	0.080984		-0.153102	0.014138	DOWN	-0.266897	0.000281048	DOWN	-0.0178456	0.821472		-0.0695535	0.260784		-0.147956	0.0210155	DOWN
UID11535	P62996	Transformer-2 protein homolog beta	Tra2b	S2	______________MSDSGEQNYGERESRSA	___1	not-sig		0.000654813	0.992681		0.0157727	0.804635		-0.0768124	0.201997		-0.0174002	0.765636		0.0679476	0.304627		0.083471	0.368137		-0.0868577	0.264505		-0.0515436	0.455174
UID1509	A2BH40;E9QAQ7	AT-rich interactive domain-containing protein 1A	Arid1a	S773	PQMPQYTSPQPGSALSPRQPSGGQMHSGVGS	___1	1		-0.00709777	0.903125		-0.0157363	0.754941		0.0239262	0.653032		0.0477083	0.358005		0.0949062	0.0964993		0.00421175	0.951866		0.000585419	0.991787		0.132056	0.0210082	UP
UID11544	P63028;D3YU75	Translationally-controlled tumor protein	Tpt1	S46	VEGKMVSRTEGAIDDSLIGGNASAEGPEGEG	___1	not-sig		-0.003592	0.966508		0.0505654	0.527292		0.205768	0.0436066		-0.0728736	0.390033		-0.115645	0.183885		0.010912	0.904204		0.0329627	0.70176		-0.0594473	0.506089
UID11545	P63028;D3YU75	Translationally-controlled tumor protein	Tpt1	S53	RTEGAIDDSLIGGNASAEGPEGEGTESTVVT	___1	10		-0.100184	0.129823		-0.00366059	0.952291		0.107864	0.153768		-0.105978	0.125809		-0.217798	0.00342184	DOWN	-0.0428874	0.490775		4.42587e-05	0.999427		-0.138315	0.0977533
UID11547	P63037;B1AXX9;B1AXY0;B1AXY1	DnaJ homolog subfamily A member 1	Dnaja1	S83	GEQAIKEGGAGGGFGSPMDIFDMFFGGGGRM	___1	8		0.046668	0.383641		0.0148975	0.782106		0.102191	0.103648		-0.00918727	0.845542		-0.0355526	0.467549		-0.0614345	0.269209		0.159422	0.0102423	UP	-0.0372662	0.599976
UID11548	P63037	DnaJ homolog subfamily A member 1	Dnaja1	S335	LIIEFKVNFPENGFLSPDKLSLLEKLLPERK	___1	8		-0.221131	0.0256602		-0.194755	0.0201115	DOWN	0.118451	0.145753		-0.0939062	0.32887		-0.12669	0.137852		-0.26506	0.0131517	DOWN	0.137518	0.172468		-0.141491	0.102634
UID11549	P63038;D3Z2F2;D3Z7J9	60 kDa heat shock protein, mitochondrial	Hspd1	S67	AVTMGPKGRTVIIEQSWGSPKVTKDGVTVAK	___1	not-sig		0.0300035	0.627582		-0.0607145	0.189448		0.00615568	0.897567		0.0670772	0.162798		0.0458856	0.380222		-0.107045	0.0835255		-0.0183299	0.797399		0.0627056	0.307637
UID11550	P63038;D3Z2F2;D3Z7J9	60 kDa heat shock protein, mitochondrial	Hspd1	S70	MGPKGRTVIIEQSWGSPKVTKDGVTVAKSID	___1	not-sig		0.00711248	0.910045		-0.0409437	0.391743		-0.00680575	0.888691		0.0999322	0.0542766		0.109266	0.0456992		-0.143932	0.0291432		-0.0398083	0.604276		0.0772725	0.191579
UID7801	F8WGW3;Q497V5	S1 RNA-binding domain-containing protein 1	Srbd1	S174	VCKKEESEDSFTFGQSPVKRIRTESCPQGRP	___1	1		-0.0177382	0.774527		0.0497304	0.379895		-0.0795292	0.211431		-0.033296	0.571216		0.168197	0.0107549	UP	0.0599204	0.390534		0.0772643	0.267364		0.148898	0.020979	UP
UID40640	G5E896;D6RE33;Q3UJB9	Enhancer of mRNA-decapping protein 4	Edc4	S919	IPTPRLPSKDWKTKGSPRTSPKLKRKSKKDD	___2	6		-0.571931	3.60852e-05	DOWN	-0.626356	8.33859e-06	DOWN	-0.255996	0.0207234	DOWN	-0.380278	0.000489499	DOWN	0.072746	0.522789		-0.0140744	0.900894		0.300551	0.00852098	UP	0.206372	0.106852
UID273	A2A7B5		Prdm2	S638	SPSSTNCESKKRRTASPPVLPKIKAETDSDS	___1	1		0.139504	0.0345405		0.080028	0.163092		0.0496507	0.336747		0.141795	0.0182929	UP	0.25806	0.0001443	UP	0.0103581	0.895098		0.0189913	0.745153		0.131067	0.0209457	UP
UID86751	Q9DCI3	MLN64 N-terminal domain homolog	Stard3nl	S218	LSDGQFYSPPESEAGSEEEAEEKQESEKPLL	___3	14		0.117682	0.18436		0.0295277	0.720759		0.0460868	0.572181		-0.0260141	0.744512		0.072447	0.374554		0.0337744	0.713399		0.0732337	0.393655		0.226949	0.0209427	UP
UID29142	Q6PER3	Microtubule-associated protein RP/EB family member 3	Mapre3	T161	FNKSKKLIGTAVPQRTSPTGPKNMQTSGRLS	___1	12		-0.567395	3.63405e-05	DOWN	-0.389565	0.00112271	DOWN	-0.426893	0.00131639	DOWN	-0.627075	1.81084e-05	DOWN	-0.601662	4.0084e-05	DOWN	-0.512871	0.000204355	DOWN	-0.667158	2.62591e-05	DOWN	-0.689257	4.30156e-06	DOWN
UID11570	P68372;Q9D6F9;P99024	Tubulin beta-4B chain;Tubulin beta-4A chain;Tubulin beta-5 chain	Tubb4b;Tubb4a;Tubb5	S172	EEYPDRIMNTFSVVPSPKVSDTVVEPYNATL	___1	9		-0.314962	0.199311		-0.0338808	0.891922		-0.468978	0.0693985		-0.629993	0.0176397	DOWN	-0.443134	0.0830666		-0.101558	0.686147		-0.575826	0.0311117		-0.545995	0.0414715
UID11572	P68373	Tubulin alpha-1C chain	Tuba1c	S439	DMAALEKDYEEVGADSAEGDDEGEEY_____	___1	9		-0.17236	0.157089		-0.131342	0.289283		-0.262609	0.0424782		-0.343783	0.0105325	DOWN	-0.348737	0.0105022	DOWN	0.0280093	0.832002		-0.284011	0.0364897		-0.163675	0.248679
UID62684	Q9CZV8	F-box/LRR-repeat protein 20	Fbxl20	T417	THLPNIKVHAYFAPVTPPPSVGGSRQRFCRC	___2	2		-0.0100128	0.897736		-0.15875	0.0327326		-0.143993	0.0521494		-0.149002	0.0374962		-0.0313475	0.66195		-0.133598	0.0821853		-0.163758	0.0358738		-0.181875	0.0209423	DOWN
UID11577	P70196	TNF receptor-associated factor 6	Traf6	S291	AVHNVNLALRPCDAASPSRGCRPEDPNYEET	___1	not-sig		-0.0962562	0.0512553		0.0238685	0.565716		-0.0387284	0.35939		-0.0174116	0.642865		0.0351536	0.433496		-0.0212212	0.664273		-0.0628462	0.14317		-0.0985453	0.0469057
UID23157	Q9ES52	Phosphatidylinositol 3,4,5-trisphosphate 5-phosphatase 1	Inpp5d	S1038	SVSSFPKLVPRKEQESPKMLRKEPPPCPDPG	___1	12		-0.564618	1.86641e-07	DOWN	-0.336955	0.000144456	DOWN	-0.285071	0.000152435	DOWN	-0.572919	5.91902e-08	DOWN	-0.533277	7.98177e-07	DOWN	-0.475349	1.28416e-06	DOWN	-0.528295	9.75862e-07	DOWN	-0.697263	5.26673e-09	DOWN
UID36333	E9PWW9;E9Q4Y2		Rsf1	S1271	SKRSVRKRGRSTDDYSEADEDDEEEGKPSRK	___2	5		0.133242	0.0566716		0.0780414	0.235217		-0.0350188	0.587425		0.084755	0.234096		0.273162	0.000459713	UP	0.111246	0.142352		0.0342352	0.606159		0.159681	0.0209316	UP
UID11587	P70227	Inositol 1,4,5-trisphosphate receptor type 3	Itpr3	S934	GVGHMMSTMVLSRKQSVFGASSLPAGVGVPE	___1	not-sig		-0.164755	0.305539		-0.165847	0.312374		-0.200953	0.229495		-0.238631	0.14518		0.0006814	0.996674		-0.185335	0.27993		-0.114855	0.47494		-0.0502903	0.755917
UID22355	Q9D0R2	Threonine--tRNA ligase, cytoplasmic	Tars	S10	______MSQEKASSPSGKMDGEKPVDASEEK	___1	11		-0.562842	7.4344e-05	DOWN	-0.313533	0.0174397	DOWN	-0.166298	0.129454		-0.404965	0.000827438	DOWN	-0.737615	8.13513e-05	DOWN	-0.338981	0.00420726	DOWN	-0.535385	0.000349285	DOWN	-0.810396	4.12589e-06	DOWN
UID33468	A2BH40;E9QAQ7	AT-rich interactive domain-containing protein 1A	Arid1a	S1607	SPAPLPRPMENRTSPSKSPFLHSGMKMQKAG	___2	5		0.111878	0.0979832		0.0856659	0.147896		-0.0163569	0.775818		0.00215398	0.967082		0.207021	0.00200646	UP	0.192097	0.0405996		0.0823287	0.161911		0.144985	0.0209223	UP
UID74791	P48754	Breast cancer type 1 susceptibility protein homolog	Brca1	S1149	MERSAVFNGSILRRESSRSPSPVTHASKSQS	___3	14		0.110983	0.189305		0.0418548	0.560028		-0.0279165	0.705648		0.0914107	0.241589		0.113356	0.135476		0.268102	0.0206373	UP	0.136622	0.124836		0.188119	0.0209001	UP
UID11597	P70255	Nuclear factor 1 C-type	Nfic	S323	SSSRNWTEDIEGGISSPVKKTEMDKSPFNSP	___1	5		0.115382	0.205798		0.146733	0.116788		0.0454498	0.598256		0.0899193	0.315299		0.314308	0.00247229	UP	0.163365	0.255506		0.0860209	0.350008		0.203815	0.0318426
UID7281	F6XWD4;Q3UMT1	Protein phosphatase 1 regulatory subunit 12C	Ppp1r12c	S376	RRATEGVLGLQRSASSSLLEKASTQAREPRL	___1	2		-0.562627	0.0036315	DOWN	-0.466491	0.00224446	DOWN	-0.653002	0.000265025	DOWN	-0.593365	0.000967494	DOWN	-0.556744	0.00192376	DOWN	-0.354089	0.0418618		-0.882487	1.30724e-05	DOWN	-0.931793	1.46047e-05	DOWN
UID11602	P70268	Serine/threonine-protein kinase N1	Pkn1	S920	VSNFDEEFTGEAPTLSPPRDARPLTAAEQAA	___1	not-sig		-0.0401272	0.592328		-0.0816839	0.226608		-0.101543	0.136406		-0.130813	0.0611863		-0.154111	0.031674		-0.0421542	0.551512		-0.056599	0.41829		-0.0832724	0.220774
UID6980	F6Q8D3;Q9QZW0	Phospholipid-transporting ATPase;Phospholipid-transporting ATPase 11C	Atp11c	S1126	RPSVRPLLLRTFSDESNIL____________	___1	12		-0.561697	7.32259e-05	DOWN	-0.257653	0.0189438	DOWN	-0.288391	0.0130692	DOWN	-0.198331	0.0586134		-0.25284	0.0161131	DOWN	-0.324386	0.0123077	DOWN	-0.373208	0.0216038	DOWN	-0.27289	0.0422292
UID16602	Q6XZL8;F7CVL0	Histone-lysine N-methyltransferase, H3 lysine-79 specific	Dot1l	S1105	RKRASAGTPSLSTGVSPKRRALPTVAGLFTQ	___1	8		0.0175832	0.747223		-0.0241143	0.574488		0.135604	0.017638	UP	0.185546	0.000719984	UP	0.0980129	0.0673189		0.0541256	0.301796		0.193687	0.000985947	UP	0.116031	0.0208839	UP
UID11611	P70288	Histone deacetylase 2	Hdac2	S422	SIRASDKRIACDEEFSDSEDEGEGGRRNVAD	___1	not-sig		-0.0858691	0.495771		-0.0248621	0.837758		-0.0247652	0.822452		-0.015315	0.883924		-0.175112	0.126087		-0.0323705	0.768775		0.208378	0.0488029		0.0688158	0.572795
UID11612	P70288	Histone deacetylase 2	Hdac2	S424	RASDKRIACDEEFSDSEDEGEGGRRNVADHK	___1	not-sig		-0.104075	0.683402		0.024516	0.931224		-0.0384603	0.892359		0.110934	0.664638		0.0118632	0.965088		0.194283	0.447668		0.320439	0.208474		0.110546	0.678042
UID11613	P70288	Histone deacetylase 2	Hdac2	S394	GVQMQAIPEDAVHEDSGDEDGEDPDKRISIR	___1	not-sig		-0.03611	0.461591		-0.0699876	0.155808		-0.00831916	0.860866		-0.0408176	0.364498		-0.0211671	0.639589		-0.0970298	0.12375		-0.00935985	0.842217		-0.00669934	0.885433
UID11614	Q3U3K9;P70295	Ancient ubiquitous protein 1	Aup1	S319	RLRPQSVQSSFPSPPSPSSDVQLTTLAHRVK	___1	not-sig		-0.0134653	0.858808		0.0345742	0.597663		-0.0666992	0.306972		-0.0160819	0.798721		0.111886	0.107397		-0.036549	0.593722		-0.0349482	0.638113		0.0958288	0.1529
UID1149	A2ARP8;Q9QYR6	Microtubule-associated protein 1A;MAP1A heavy chain;MAP1 light chain LC2	Map1a	S2841	KPASPARRLDIRGKRSPTPGKGPVDRTSRAL	___1	4		-0.561635	0.000358866	DOWN	-0.313276	0.0237878	DOWN	-0.101984	0.416843		-0.0239945	0.847772		0.0519229	0.686351		-0.482083	0.00216597	DOWN	-0.291452	0.0332287		-0.463463	0.00260674	DOWN
UID10492	P30276	G2/mitotic-specific cyclin-B2	Ccnb2	S397	LNSKIIKDLASPLLGSP______________	___1	10		-0.143822	0.0603408		-0.100022	0.119017		0.0246544	0.751083		-0.0784761	0.203209		-0.293245	0.000620736	DOWN	-0.0143489	0.870722		0.0617653	0.364493		-0.183003	0.0208818	DOWN
UID6209	E9Q9Y4;Q3URK3;G3UZ35	Methylcytosine dioxygenase TET1	Tet1	S1998	KVTKKKPADRECPDVSPEANLSHQIPSRVAS	___1	14		0.0964462	0.09346		0.0520525	0.322223		-0.0123744	0.796677		0.00682479	0.889927		0.059023	0.23904		0.113915	0.109304		0.0689013	0.232487		0.13943	0.0208677	UP
UID52105	Q8K2P7	Sodium-coupled neutral amino acid transporter 1	Slc38a1	S28	LQNMTVPEDDNVSNDSNDFTEVENGQINSKF	___2	14		0.00462952	0.957597		0.0398922	0.662894		0.029977	0.775904		0.0222625	0.82887		0.0476944	0.550991		0.133299	0.17528		0.310048	0.00189549	UP	0.244462	0.0208675	UP
UID7202	F6V3Y9;Q6P4T0	Autophagy-related protein 2 homolog A	Atg2a	S1239	TYRARVGLTGPRVSPSRSSGPNRPQNSWRTQ	___1	7		0.233283	0.0442199		0.218998	0.0464842		0.526035	0.00109282	UP	0.61607	1.50914e-05	UP	-0.017884	0.860785		0.124459	0.321874		0.374339	0.0245456	UP	0.250496	0.0208535	UP
UID11640	P70335	Rho-associated protein kinase 1	Rock1	S1341	RASPRTLSTRSTANQSFRKVVKNTSGKTS__	___1	not-sig		0.225065	0.165729		0.161808	0.282285		0.10932	0.501359		-0.0928132	0.55478		0.0173551	0.908981		-0.0723593	0.618109		-0.286023	0.0787756		-0.242738	0.120526
UID11643	P70362	Ubiquitin fusion degradation protein 1 homolog	Ufd1l	S245	GSGNRLDGKKKGVEPSPSPIKPGDIKRGIPN	___1	7		0.0312728	0.632907		0.0662983	0.273745		0.199787	0.00544512	UP	0.0406604	0.499091		-0.0541577	0.440103		-0.0306968	0.651383		0.105059	0.109799		-0.0108802	0.867447
UID11644	P70362	Ubiquitin fusion degradation protein 1 homolog	Ufd1l	S247	GNRLDGKKKGVEPSPSPIKPGDIKRGIPNYE	___1	7		0.0542194	0.249656		0.092723	0.0509599		0.236376	0.000131977	UP	0.10985	0.0377625		-0.0323185	0.485541		0.0421614	0.457202		0.0849467	0.110124		0.000532784	0.99011
UID11645	P70365	Nuclear receptor coactivator 1	Ncoa1	S395	GMSIPRINPSVNPGISPAHGVTRSSTLPPSN	___1	not-sig		0.121619	0.0957391		0.0194077	0.717779		0.0593781	0.368543		0.0885384	0.132625		0.0438231	0.411224		-0.0615119	0.304559		0.0371571	0.537777		-0.0148798	0.81002
UID11648	P70371	Telomeric repeat-binding factor 1	Terf1	S23	AARDAPSREGWTDSDSPEQEEVGDDAELLQC	___1	not-sig		-0.00224499	0.974812		0.0151736	0.812743		-0.0187458	0.777825		-0.0103125	0.87458		0.0387615	0.552016		-0.037727	0.620776		-0.0320509	0.643475		0.00991879	0.88334
UID11650	P70372	ELAV-like protein 1	Elavl1	S202	PNQNKNMALLSQLYHSPARRFGGPVHHQAQR	___1	4		-0.0657965	0.328526		0.0319163	0.614691		0.122302	0.0532806		0.171487	0.00693897	UP	0.144141	0.0258407		-0.17853	0.0116167	DOWN	-0.0392496	0.549375		-0.131492	0.0657696
UID11652	P70399	Tumor suppressor p53-binding protein 1	Tp53bp1	S418	LHDDEAMETEKPLLPSQPTVSPQASTPVSRS	___1	not-sig		-0.0241163	0.717947		-0.038229	0.489672		-0.106731	0.0918014		0.0197893	0.742394		0.0249775	0.684071		0.037623	0.540135		0.042899	0.44867		0.08765	0.108189
UID11653	P70399	Tumor suppressor p53-binding protein 1	Tp53bp1	S423	AMETEKPLLPSQPTVSPQASTPVSRSTPVFT	___1	not-sig		-0.00245597	0.960645		-0.0260359	0.546159		-0.0696252	0.158171		0.00554106	0.913551		0.0227302	0.640248		-0.0215017	0.659112		-0.0291402	0.522249		0.0220664	0.616248
UID11654	P70399	Tumor suppressor p53-binding protein 1	Tp53bp1	S375	APSPDAFRSTPFIVPSSPTEQGGRKDEPMDM	___1	not-sig		-0.0227728	0.754304		-0.121008	0.0962418		-0.154209	0.0619679		-0.146578	0.100406		0.0495698	0.497231		-0.108743	0.205514		-0.132338	0.112431		-0.0416756	0.600726
UID11655	P70399	Tumor suppressor p53-binding protein 1	Tp53bp1	S376	PSPDAFRSTPFIVPSSPTEQGGRKDEPMDMS	___1	not-sig		-0.0320904	0.561212		-0.083035	0.114219		-0.103556	0.0658965		-0.0582136	0.248896		0.0546429	0.294589		-0.120145	0.0592716		-0.115723	0.0661499		-0.0311185	0.554637
UID23586	Q9QYE6	Golgin subfamily A member 5	Golga5	S116	ASAPRPSSQFVRRKKSEPDDELLFDFLNSSQ	___1	6		0.0307626	0.744946		-0.160897	0.102207		-0.228761	0.0371948		-0.266384	0.0194377	DOWN	0.0732508	0.431788		-0.0767745	0.500156		-0.00947134	0.920794		0.259937	0.0208385	UP
UID1166	A2ARP8;Q9QYR6	Microtubule-associated protein 1A;MAP1A heavy chain;MAP1 light chain LC2	Map1a	S2027	PEMTGQRVPSAPGQESPVPDTKSTPPTRNEP	___1	9		-0.12	0.0583553		-0.0603948	0.332351		-0.0922735	0.119595		-0.158485	0.0146876	DOWN	-0.23876	0.00115626	DOWN	-0.0390354	0.565741		-0.0907873	0.16375		-0.122679	0.0559215
UID4700	E9PZM7		Scaf11	S357	SECDAPGNSNSSVSISPPAESEKQTRQAPKR	___1	14		-0.0297819	0.569327		-0.0211654	0.661949		-0.103805	0.0414091		0.0040429	0.941529		0.0759959	0.117971		0.0278869	0.711103		0.0394544	0.483113		0.149825	0.0208381	UP
UID62152	Q8K3A9	7SK snRNA methylphosphate capping enzyme	Mepce	T188	NSLLDEEVSRALNAETPKSSPLPAKGRDPVE	___2	2		-0.561543	3.77749e-08	DOWN	-0.576502	1.17158e-08	DOWN	-0.658328	3.38304e-09	DOWN	-0.723087	6.99089e-10	DOWN	-0.387247	2.27282e-06	DOWN	-0.480639	5.91782e-06	DOWN	-0.567268	9.97094e-08	DOWN	-0.595159	1.03089e-08	DOWN
UID11664	P70441	Na(+)/H(+) exchange regulatory cofactor NHE-RF1	Slc9a3r1	S294	ALARSASSDTSEELNSQDSPKRQVSTEPSST	___1	not-sig		-0.143077	0.223507		0.0504408	0.663575		0.220578	0.0593706		0.218364	0.0564939		0.0134484	0.901337		-0.0746826	0.512369		0.173795	0.148321		0.125249	0.274543
UID11665	P70441	Na(+)/H(+) exchange regulatory cofactor NHE-RF1	Slc9a3r1	S297	RSASSDTSEELNSQDSPKRQVSTEPSSTSSS	___1	not-sig		-0.17814	0.145501		-0.000452064	0.997164		0.177314	0.147706		0.138837	0.275562		-0.114014	0.353894		-0.11057	0.364854		0.11444	0.405072		-0.00424129	0.975448
UID67894	E9PUK6;A2A8V9;Q52KI8;E9QKA4;A2A8V8;F6UK16	Serine/arginine repetitive matrix protein 1	Srrm1	S735	RGASASPQGRQSPSPSTRPIRRVSRTPEPKK	___3	8		0.0454675	0.564657		0.0360632	0.528725		0.15451	0.0433408		0.0962233	0.11757		-0.0691129	0.290097		0.107673	0.21247		0.210651	0.00594221	UP	0.173827	0.0208156	UP
UID11669	P70452	Syntaxin-4	Stx4	S117	KAIEPQKEEADENYNSVNTRMKKTQHGVLSQ	___1	2		-0.0857575	0.594261		-0.274157	0.0901277		-0.547429	0.00360986	DOWN	-0.534592	0.00484677	DOWN	-0.219389	0.184119		-0.289825	0.0870099		-0.505237	0.00559122	DOWN	-0.330035	0.0487637
UID2277	B2FDH7;B2FDH0;P52483	Ubiquitin-conjugating enzyme E2 E3	Ube2e3	S12	____MSSDRQRSDDESPSTSSGSSDADQRDP	___1	10		-0.561444	5.20258e-06	DOWN	-0.368365	0.00207143	DOWN	-0.246772	0.0205593	DOWN	-0.450647	3.40228e-06	DOWN	-0.653936	2.48964e-07	DOWN	-0.264761	0.0209938	DOWN	-0.300929	0.000951025	DOWN	-0.479001	2.07117e-05	DOWN
UID11676	P70459	ETS domain-containing transcription factor ERF	Erf	S131	YPFIDMGLAGGAVPQSAPPVPSGGSHFRFPP	___1	6		-0.165858	0.0733681		-0.254944	0.00972329	DOWN	-0.29081	0.00559788	DOWN	-0.233072	0.01583	DOWN	-0.103654	0.249022		-0.106036	0.270802		-0.0917815	0.321558		-0.127125	0.199193
UID59453	P14873	Microtubule-associated protein 1B;MAP1B heavy chain;MAP1 light chain LC1	Map1b	T834	ELEAERSLMSSPEDLTKDFEELKAEEIDVAK	___2	12		-0.5612	0.000432107	DOWN	-0.367137	0.00692379	DOWN	-0.373165	0.00455091	DOWN	-0.657585	9.60516e-05	DOWN	-0.57587	0.000137985	DOWN	-0.563773	0.00161583	DOWN	-0.427435	0.0133811	DOWN	-0.505134	0.00093308	DOWN
UID46842	Q61687	Transcriptional regulator ATRX	Atrx	S1979	LKLDESKTTSTSNPSSPAPDWYKDFVTDTDA	___2	6		-0.560746	2.65766e-05	DOWN	-0.559	1.65902e-06	DOWN	-1.06066	1.49624e-10	DOWN	-1.4486	2.43951e-11	DOWN	-0.0470919	0.537642		-0.311916	0.0967755		-0.699935	8.85368e-06	DOWN	-0.634587	4.71275e-06	DOWN
UID11682	P70459	ETS domain-containing transcription factor ERF	Erf	S446	PISEGESEEVEVTDISDEDEEDGEVFKTPRA	___1	6		-0.0900519	0.0935181		-0.203192	0.000927011	DOWN	-0.199752	0.00154848	DOWN	-0.148534	0.0357564		-0.106949	0.0903608		-0.00902889	0.868813		0.0615774	0.290262		-0.0451044	0.412474
UID11684	P70459	ETS domain-containing transcription factor ERF	Erf	S327	RYLQAHTQSVYNYHLSPRAFLHYPGLVVPQP	___1	6		-0.165447	0.0357991		-0.181728	0.0136009	DOWN	-0.110065	0.0919555		-0.210234	0.0103985	DOWN	-0.0253898	0.705689		-0.0527623	0.427623		-0.0703641	0.282203		-0.0585672	0.399516
UID21593	Q99L02	PAXIP1-associated glutamate-rich protein 1A	Pagr1a	S53	GPSVSASKAEEEGKGSQEEAGREGSRPEEAL	___1	1		0.129444	0.233776		0.0561928	0.59569		-0.0412622	0.71004		0.172315	0.0982684		0.199598	0.0649241		0.0903155	0.484891		0.0559391	0.598036		0.310433	0.020802	UP
UID1169	A2ARP8;Q9QYR6	Microtubule-associated protein 1A;MAP1A heavy chain;MAP1 light chain LC2	Map1a	S1985	PLPQKGLEVERWLAESPVGLPPEEEDKLTRS	___1	not-sig		0.138436	0.0318568		0.103921	0.082192		0.129033	0.0493506		0.128927	0.0372843		0.0512315	0.414458		0.0454907	0.459487		0.0730022	0.230808		0.150292	0.0470895
UID18111	Q8BJL0	SWI/SNF-related matrix-associated actin-dependent regulator of chromatin subfamily A-like protein 1	Smarcal1	S118	KTQGEMSTACPKPNPSPPGASNQPLLGYKSS	___1	12		-0.560456	5.28844e-07	DOWN	-0.270645	0.00221494	DOWN	-0.253553	0.00431144	DOWN	-0.422025	2.12667e-05	DOWN	-0.484678	3.32947e-06	DOWN	-0.375246	0.000351134	DOWN	-0.357498	9.97314e-05	DOWN	-0.451142	6.80711e-06	DOWN
UID22798	Q9DBZ5	Eukaryotic translation initiation factor 3 subunit K	Eif3k	S217	VEKIDFDSVSSIMASSQ______________	___1	10		-0.0307648	0.588117		-0.0607065	0.289285		-0.0318499	0.584661		-0.128054	0.0368847		-0.257498	0.000459137	DOWN	-0.0521828	0.410918		-0.0422547	0.463846		-0.136731	0.0207448	DOWN
UID46841	Q61687	Transcriptional regulator ATRX	Atrx	S1978	SLKLDESKTTSTSNPSSPAPDWYKDFVTDTD	___2	6		-0.560397	3.00957e-05	DOWN	-0.562053	1.84435e-06	DOWN	-1.06679	1.65269e-10	DOWN	-1.45752	2.05511e-11	DOWN	-0.0416723	0.588613		-0.316383	0.0969909		-0.700929	9.58272e-06	DOWN	-0.63388	5.39346e-06	DOWN
UID11175	P54276	DNA mismatch repair protein Msh6	Msh6	S62	WSEAEPGSRSAAVSASSPEAKDLNGGLRRAS	___1	11		0.001684	0.988821		0.00244373	0.983943		0.150977	0.250112		-0.0297977	0.829217		-0.248172	0.0506495		-0.0941483	0.486074		-0.0971939	0.423483		-0.373238	0.0207099	DOWN
UID56898	A2ARP8;Q9QYR6	Microtubule-associated protein 1A;MAP1A heavy chain;MAP1 light chain LC2	Map1a	T770	ASGHRELALSSPEDLTQDFEELKREERGLLA	___2	9		-0.154114	0.0905536		-0.121708	0.199382		-0.224363	0.0225609	DOWN	-0.201518	0.0318571		-0.180575	0.052049		-0.0496282	0.615165		-0.151318	0.110444		-0.238891	0.0207026	DOWN
UID54242	Q9CZV8	F-box/LRR-repeat protein 20	Fbxl20	S421	NIKVHAYFAPVTPPPSVGGSRQRFCRCCIIL	___2	2		-0.00498971	0.948993		-0.156798	0.0337205		-0.147542	0.0463602		-0.151236	0.0337562		-0.0234772	0.74046		-0.136852	0.074797		-0.167747	0.0305163		-0.180952	0.0206853	DOWN
UID21614	Q99LG1	Transmembrane protein 51	Tmem51	S114	IQQQAGTVPHSQEEDSQEEEEDVSSRYYVPS	___1	6		-0.557233	7.65937e-05	DOWN	-0.43252	0.00330469	DOWN	-0.402399	0.00102159	DOWN	-0.373655	0.00770381	DOWN	-0.49408	7.7543e-05	DOWN	-0.260785	0.0134566	DOWN	-0.16631	0.137634		-0.17475	0.119731
UID19909	Q8JZQ9	Eukaryotic translation initiation factor 3 subunit B	Eif3b	S143	EPRALENGEADEPSFSDPEDFVDDVSEEELL	___1	10		-0.557125	6.21913e-06	DOWN	-0.340967	0.00486927	DOWN	-0.414361	0.00368956	DOWN	-0.386402	0.00254746	DOWN	-0.541399	5.42376e-05	DOWN	-0.188173	0.044239		-0.133725	0.152113		-0.231162	0.0536128
UID11716	P81122	Insulin receptor substrate 2	Irs2	S303	MKALKELFEFRPRSKSQSSGSSATHPISVPG	___1	10		-0.335317	0.203388		-0.332373	0.205051		-0.430106	0.149031		-0.517373	0.0589664		-0.771041	0.00801126	DOWN	-0.22725	0.413565		0.497807	0.0824609		-0.0435121	0.873109
UID21354	Q922Y1	UBX domain-containing protein 1	Ubxn1	S188	AERAKKYGGSVGSRSSPPATDPGPVPSSPSQ	___1	11		-0.149767	0.134046		0.0244283	0.798574		-0.0482242	0.624988		0.00459493	0.956302		-0.119315	0.156162		0.0121722	0.899602		-0.0599078	0.4931		-0.209461	0.0206326	DOWN
UID1173	A2ARV4	Low-density lipoprotein receptor-related protein 2	Lrp2	S4577	RSIDPSEIVPEPKPASPGADETQGTKWNIFK	___1	not-sig		-0.11344	0.198658		-0.137882	0.10671		-0.0851183	0.321664		-0.00315354	0.981025		-0.0788007	0.374978		-0.132885	0.136788		-0.0644764	0.462979		0.165277	0.0780151
UID4186	E9PVP4;P70429;F8WJB9	Ena/VASP-like protein	Evl	S316	PNSSEAGRKPWERSNSVEKPVSSLLSRTPSV	___1	9		-0.55556	3.73053e-05	DOWN	-0.234295	0.0286573		-0.311672	0.0153572	DOWN	-0.495038	3.73261e-05	DOWN	-0.640122	3.71948e-06	DOWN	-0.264885	0.0172163	DOWN	-0.709004	4.91589e-05	DOWN	-0.577916	7.12624e-06	DOWN
UID11735	P83741	Serine/threonine-protein kinase WNK1	Wnk1	S2	______________MSDGAAEKQSGTPGFLT	___1	not-sig		0.070928	0.299821		0.00429687	0.945091		0.0921309	0.165969		0.119363	0.0848914		0.0476546	0.515956		-0.0275169	0.69429		0.0362309	0.628882		0.00770614	0.904542
UID44636	S4R2J9;Q3TLH4;S4R294	Protein PRRC2C	Prrc2c	S611	KKEEEPIFTRQDSNRSEKETTQVVQEAEPES	___2	2		-0.166433	0.125402		-0.249829	0.0195113	DOWN	-0.272069	0.039964		-0.615997	1.58135e-05	DOWN	-0.387367	0.00178083	DOWN	-0.363838	0.0123534	DOWN	-0.600042	0.000269019	DOWN	-0.281748	0.0206153	DOWN
UID11741	P83741;F6U2S8;F6TAR7	Serine/threonine-protein kinase WNK1	Wnk1	S2135	RRPTKSKGSKSSRSSSLGNKSPQLSGNLSGQ	___1	not-sig		-0.0111336	0.906947		-0.00787921	0.930146		-0.0616851	0.520466		-0.153376	0.0842626		-0.0988245	0.270828		-0.0701477	0.447726		-0.172778	0.0581821		-0.169471	0.0645793
UID11745	P83741	Serine/threonine-protein kinase WNK1	Wnk1	S1292	VVASTSQAPGMNLSHSASSLSLQQAFSELKH	___1	not-sig		0.284988	0.438354		0.607919	0.10648		-0.192592	0.587585		-0.229031	0.551607		-0.194312	0.617738		0.540894	0.15086		-0.409272	0.25687		-0.432211	0.24222
UID11145	P53995	Anaphase-promoting complex subunit 1	Anapc1	S1349	RRFQTGMHREKHKSPSYQIKEGDTINVDVTC	___1	4		-0.0599674	0.369355		-0.0477264	0.46526		-0.046963	0.468073		-0.0383847	0.59727		-0.0176172	0.799628		-0.166411	0.0430847		-0.121267	0.0896103		-0.177754	0.0205571	DOWN
UID79009	Q62315;G3UZT8;G3UZW3	Protein Jumonji	Jarid2	S203	EDDETEDVKATTNNASSSCQSTPRKGKTHKH	___3	6		-0.0228376	0.785459		-0.118711	0.210746		-0.244133	0.02889		-0.190815	0.061967		0.502788	0.000390918	UP	0.718811	0.000254925	UP	0.0656751	0.540115		0.28825	0.0205548	UP
UID11754	P84091;Q3TWV4	AP-2 complex subunit mu	Ap2m1	S45	DAFRVNVIHARQQVRSPVTNIARTSFFHVKR	___1	not-sig		0.0149755	0.891284		0.00526287	0.960369		0.0861752	0.38646		0.127133	0.21515		0.186276	0.128231		0.0572514	0.571492		0.0599478	0.536742		0.00742163	0.943242
UID11756	P84102;A2ARQ2;D6RCY2;D6RIP7;A2ARQ4	Small EDRK-rich factor 2	Serf2	S19	GNQRELARQKNMKKQSDSVKGKRRDDGLSAA	___1	not-sig		0.176086	0.36753		0.185573	0.347665		0.151087	0.491914		0.336243	0.106121		0.161985	0.405753		0.0576521	0.775012		-0.298756	0.128052		-0.0938976	0.644791
UID11757	P84102;A2ARQ2;D6RCY2;D6RIP7;A2ARQ4	Small EDRK-rich factor 2	Serf2	S21	QRELARQKNMKKQSDSVKGKRRDDGLSAAAR	___1	not-sig		0.213894	0.2602		0.191525	0.305912		0.0419503	0.842747		0.184174	0.387509		0.06974	0.708175		0.0488014	0.795654		-0.335303	0.0794871		-0.0497777	0.790138
UID10932	P49312;J3QK72;Q5EBP8	Heterogeneous nuclear ribonucleoprotein A1;Heterogeneous nuclear ribonucleoprotein A1, N-terminally processed	Hnrnpa1	S4	____________MSKSESPKEPEQLRKLFIG	___1	4		-0.0591441	0.39101		-0.0386585	0.533548		-0.0361929	0.537843		0.0136912	0.805424		0.352998	1.52154e-05	UP	-0.239054	0.0319977		-0.216797	0.00468278	DOWN	-0.158769	0.0205545	DOWN
UID11762	P97310	DNA replication licensing factor MCM2	Mcm2	S40	TSSPGRSSRRADALTSSPGRDLPPFEDESEG	___1	not-sig		0.0451518	0.550776		-0.0339368	0.626487		-0.101046	0.180302		-0.00733697	0.914758		-0.036774	0.61669		0.1201	0.120224		-0.0658133	0.385343		-0.0217077	0.761665
UID11763	P97310	DNA replication licensing factor MCM2	Mcm2	S41	SSPGRSSRRADALTSSPGRDLPPFEDESEGL	___1	not-sig		0.016999	0.852276		0.0992952	0.237018		-0.0203761	0.798993		0.0752307	0.34571		-0.0961238	0.232438		0.15455	0.105594		0.0428791	0.621254		0.0128984	0.879019
UID11769	P97310	DNA replication licensing factor MCM2	Mcm2	S11	_____MAESSESLSASSPARQRRRISDPLTS	___1	not-sig		-0.0250071	0.764094		-0.0849829	0.270614		-0.0870161	0.268041		0.0103753	0.897899		-0.0602451	0.45203		-0.0005708	0.996667		-0.0440952	0.586587		0.0260921	0.773229
UID1177	A2AS70;O54826;A2AS72	Protein AF-10	Mllt10	S613	LGGRGSSPRGSLSPRSPVSNLQLRYDQPSNS	___1	not-sig		-0.0993997	0.605692		-0.19846	0.310773		-0.130955	0.502786		-0.065546	0.737632		-0.072248	0.710691		-0.109781	0.5823		-0.0462288	0.814932		-0.179037	0.365791
UID11770	P97310	DNA replication licensing factor MCM2	Mcm2	S12	____MAESSESLSASSPARQRRRISDPLTSS	___1	not-sig		-0.060315	0.531788		-0.140115	0.133801		-0.0438199	0.624556		-0.0214207	0.822478		-0.0102661	0.908017		-0.0135714	0.904272		-0.0798401	0.40195		-0.0673257	0.455703
UID5854	E9Q7G0;F6ZQA3		Numa1	S1739	PRTQPDGTSVPGEPASPISQRLPPKVESLES	___1	13		0.115179	0.061411		0.117894	0.0880385		0.111373	0.115945		0.19643	0.00694731	UP	0.139176	0.0515329		0.0679333	0.270431		0.167302	0.0131104	UP	0.15684	0.0204807	UP
UID65604	B1AVP1;A3KMF4;E9Q921;O88573	AF4/FMR2 family member 1	Aff1	S199	SAPERKLSPLISSLPSPVPPLSPVHSRLQGT	___3	7		0.00759521	0.9079		0.080719	0.230424		0.0394203	0.60855		0.399887	1.8521e-05	UP	-0.106812	0.146365		-0.126745	0.0838188		-0.106695	0.133904		-0.182352	0.0204684	DOWN
UID23777	Q9R0U0	Serine/arginine-rich splicing factor 10	Srsf10	S158	SPRNSRPTGRPRRSRSHSDNDRFKHRNRSFS	___1	14		0.212355	0.138596		0.202473	0.114525		0.241227	0.0837054		0.287127	0.0390123		0.496512	0.00233842	UP	0.425419	0.00614712	UP	0.550482	0.000424967	UP	0.37823	0.0204618	UP
UID11774	P97310	DNA replication licensing factor MCM2	Mcm2	S381	EETIYQNYQRIRIQESPGKVAAGRLPRSKDA	___1	not-sig		0.0441875	0.546984		0.0166609	0.801477		-0.00479862	0.945264		0.0164048	0.815058		-0.00283075	0.966298		0.0721589	0.378902		-0.0275203	0.699062		-0.055754	0.414452
UID11775	P97310	DNA replication licensing factor MCM2	Mcm2	S21	ESLSASSPARQRRRISDPLTSSPGRSSRRAD	___1	not-sig		-0.159508	0.0587806		-0.0507471	0.50568		0.0312335	0.657143		0.00825512	0.908307		-0.0504502	0.516363		-0.0234657	0.852511		-0.173297	0.0312867		-0.170179	0.0385852
UID11776	P97310	DNA replication licensing factor MCM2	Mcm2	S26	SSPARQRRRISDPLTSSPGRSSRRADALTSS	___1	not-sig		-0.0090003	0.879748		-0.0112178	0.824552		0.0634956	0.238942		0.00528777	0.91771		-0.0388687	0.44954		-0.085235	0.153799		-0.0144026	0.806226		-0.1097	0.0462292
UID11777	P97310	DNA replication licensing factor MCM2	Mcm2	S27	SPARQRRRISDPLTSSPGRSSRRADALTSSP	___1	not-sig		-0.0162618	0.817114		0.0263135	0.663773		0.0282185	0.652388		-9.00487e-05	0.998822		-0.0202045	0.741826		-0.0436608	0.531882		-0.0411254	0.53174		-0.083235	0.1906
UID8529	G3X9V2;P30999;E9Q8Z6;E9Q8Z8;E9Q8Z5;D3Z7H6;E9Q8Z4;E9Q8Z9;D3Z2H2;E9Q986;E9Q907;E9Q905;E9Q901;E9Q904;E9Q906;E9Q903;D3Z2H7	Catenin delta-1	Ctnnd1	S352	APLAQHERGSLASLDSLRKGMPPPSNWRQPE	___1	2		0.0115713	0.871985		-0.176629	0.0417206		-0.146456	0.0381177		-0.184315	0.0124438	DOWN	-0.16733	0.0249632	DOWN	-0.199793	0.016034	DOWN	-0.174014	0.0618552		-0.192847	0.0204097	DOWN
UID50609	Q8BTI8	Serine/arginine repetitive matrix protein 2	Srrm2	S1533	SPDSKPKTRTPLRQRSHSGSSPEVDSKSRHS	___2	8		-0.0704908	0.170149		-0.0367851	0.443561		0.110043	0.048927		0.130231	0.015125	UP	0.104445	0.145838		0.0314131	0.648643		0.257186	0.000160475	UP	0.128746	0.0204052	UP
UID22307	Q9D0B0;F6RTE1	Serine/arginine-rich splicing factor 9	Srsf9	S205	SYGYSRSRSGSRGRDSPYQSRGSPHYFSPFR	___1	14		0.178731	0.0749845		0.178935	0.0453767		-0.0870721	0.296452		0.182161	0.0304131		0.238295	0.00530996	UP	0.433304	0.000739502	UP	0.20655	0.0134619	UP	0.286236	0.0203715	UP
UID11788	P97311	DNA replication licensing factor MCM6	Mcm6	S219	QKVRIQETQAELPRGSIPRSLEVILRAEAVE	___1	not-sig		-0.0649137	0.477262		-0.0793869	0.340435		-0.0719246	0.408893		-0.0949352	0.238229		0.0223352	0.788579		-0.0195379	0.844836		0.0393934	0.613149		0.0242268	0.773991
UID54976	Q9ERE3	Serine/threonine-protein kinase Sgk3	Sgk3	S126	PDVRAFLQMDSPRHQSDPSEDEDERSTSKPH	___2	9		-0.0481907	0.723769		0.0166338	0.910737		-0.356292	0.0121457	DOWN	-0.411392	0.0068993	DOWN	-0.357307	0.0100918	DOWN	-0.0367978	0.765731		-0.363533	0.0203425	DOWN	-0.432348	0.0203342	DOWN
UID54977	Q9ERE3	Serine/threonine-protein kinase Sgk3	Sgk3	S129	RAFLQMDSPRHQSDPSEDEDERSTSKPHSTS	___2	9		-0.0481907	0.723769		0.0166338	0.910737		-0.356292	0.0121457	DOWN	-0.411392	0.0068993	DOWN	-0.357307	0.0100918	DOWN	-0.0367978	0.765731		-0.363533	0.0203425	DOWN	-0.432348	0.0203342	DOWN
UID11795	P97329	Kinesin-like protein KIF20A	Kif20a	S876	STDSSPYARILRSRHSPLLKSPFGKKY____	___1	13		0.2168	0.0577214		0.192913	0.0895		0.281654	0.0158178	UP	0.446335	0.000890006	UP	0.32893	0.00564865	UP	0.181565	0.128181		0.297962	0.0160691	UP	0.269059	0.0283947
UID37979	E9Q8K8;Q6ZPZ3	Zinc finger CCCH domain-containing protein 4	Zc3h4	S1270	TLFGTVKPAPKTGTGSPFAGNSPAREGEQDA	___2	6		-0.555546	2.60814e-08	DOWN	-0.459771	2.57163e-07	DOWN	-0.441476	4.85944e-06	DOWN	-0.644244	2.09796e-09	DOWN	-0.165111	0.00544187	DOWN	-0.154165	0.0365446		-0.0703267	0.328794		-0.287533	0.000101823	DOWN
UID15831	Q6NV83	U2 snRNP-associated SURP motif-containing protein	U2surp	S948	PSPSRSSSGRRVKSPSPKSERSERSERSHKE	___1	12		-0.554318	5.33501e-07	DOWN	-0.525634	1.42515e-07	DOWN	-0.522084	6.58424e-07	DOWN	-0.435347	2.87349e-07	DOWN	-0.269937	0.00562689	DOWN	-0.499238	0.000177561	DOWN	-0.583724	1.89019e-08	DOWN	-0.472164	8.3972e-06	DOWN
UID11798	P97329	Kinesin-like protein KIF20A	Kif20a	S14	__MSHRILSPPAGLLSDEDVVDSPILESTAA	___1	8		0.0212453	0.727464		-0.047401	0.405359		0.0644075	0.356067		0.0207406	0.709023		-0.014147	0.799807		0.0143445	0.829844		0.148094	0.0171755	UP	0.120409	0.0416785
UID118	A2A482;A2A485;Q3UH28;Q3U1M7;A2A483;E9Q8D3;A2A484;E9Q8D1		Zmynd8	S629	KPTNQVEVKEEAKSNSPVSEKPDPTPAKDKA	___1	2		-0.146976	0.196707		-0.168995	0.0742503		-0.290161	0.0688628		-0.379002	0.000643624	DOWN	-0.0822201	0.387819		-0.193552	0.0619256		-0.417612	0.000520145	DOWN	-0.265644	0.0306803
UID11800	P97329	Kinesin-like protein KIF20A	Kif20a	S823	IAEQYHTVLKLQGQASAKKRLGANQENQQPN	___1	not-sig		0.0748258	0.565977		0.0594474	0.601157		0.108186	0.401047		0.0371415	0.765339		0.0200905	0.870442		0.0021565	0.985299		0.0337982	0.767046		0.0836835	0.47456
UID11807	P97360;E9Q8J8;E9Q8H1	Transcription factor ETV6	Etv6	S215	QRPQRSPLDNMSRRLSPVEKAQGPRLQQENN	___1	not-sig		-0.057583	0.24715		-0.0825256	0.0742393		-0.0203579	0.675889		-0.0245251	0.558738		-0.0842376	0.0770092		-0.0498626	0.42221		0.136524	0.0336159		-0.0818311	0.118237
UID11809	P97379	Ras GTPase-activating protein-binding protein 2	G3bp2	S225	KPQVEEKHLEELEEKSATPPPAEPASLPQEP	___1	7		-0.0389684	0.59414		0.0178024	0.795991		0.24206	0.0130748	UP	0.107631	0.138908		-0.101768	0.176164		0.0518547	0.620953		0.0455418	0.596027		0.0234305	0.770541
UID32565	A2AFQ0;Q7TMY8	E3 ubiquitin-protein ligase HUWE1	Huwe1	S1903	VANCCIRIALPAPRGSGTASDDEFENLRIKG	___2	9		-0.104394	0.337132		-0.126717	0.238318		-0.092795	0.373414		-0.381463	0.00190797	DOWN	-0.275585	0.0157165	DOWN	-0.036269	0.754109		-0.121501	0.25247		-0.257197	0.0202677	DOWN
UID11815	Q6P1J1;P97427	Dihydropyrimidinase-related protein 1	Crmp1	S636	PATPKHAAPAPSAKSSPSKHQPPPIRNLHQS	___1	11		-0.12186	0.188904		-0.093578	0.28405		0.0635818	0.491213		0.0865302	0.312312		-0.22076	0.0197778	DOWN	-0.0653109	0.514635		-0.0965029	0.332867		-0.190667	0.0451279
UID20587	Q8R349	Cell division cycle protein 16 homolog	Cdc16	S560	YDFDVHTMKTLKNIISPPWDFRDFEVEKQNT	___1	2		-0.097143	0.292832		-0.160128	0.0577599		-0.200338	0.0360551		-0.33598	0.00031708	DOWN	-0.042919	0.540045		-0.253679	0.0454494		-0.222336	0.0314972		-0.185138	0.0202612	DOWN
UID11820	Q3V2L1;P97440;Q8K2W7	Histone RNA hairpin-binding protein	Slbp	S182	IHPRTPNKFKKYSRRSWDQQIKLWKVALHFW	___1	8		-0.10359	0.164707		-0.0441578	0.522443		0.203009	0.00751893	UP	0.088218	0.214956		-0.155146	0.0270221		-0.0836114	0.267193		0.0944687	0.213812		0.0573191	0.399924
UID24648	S4R2I9;Q6NXK2;S4R1H5	Zinc finger protein 532	Zfp532;Znf532	S293	AKKAASDSCKEPVANSREASPLPKEVNDSPK	___1	6		-0.553932	2.04213e-05	DOWN	-0.660756	2.79268e-06	DOWN	-0.72677	1.61555e-06	DOWN	-0.766664	3.20662e-07	DOWN	0.102447	0.365384		0.260808	0.00820092	UP	-0.249964	0.0178908	DOWN	0.00168176	0.987317
UID1183	A2AS70;O54826	Protein AF-10	Mllt10	S358	PVTSTVISQPKSFDNSPGELGSSSLPTAGYK	___1	not-sig		-0.0109323	0.909203		0.0458853	0.623878		0.0766709	0.412377		0.123944	0.18004		-0.0374784	0.684654		0.0304759	0.74479		0.0227212	0.797018		-0.0310898	0.731511
UID28039	Q03141;Q8CIP4;Q8VHJ5	MAP/microtubule affinity-regulating kinase 3;MAP/microtubule affinity-regulating kinase 4;Serine/threonine-protein kinase MARK1	Mark3;Mark4;Mark1	TNA	DFGFSNEFTLGSKLDTFCGSPPYAAPELFQG;DFGFSNEFTVGNKLDTFCGSPPYAAPELFQG;DFGFSNEFTVGSKLDTFCGSPPYAAPELFQG	___1	12		-0.553879	0.000321506	DOWN	-0.514075	0.00335112	DOWN	-0.343757	0.0131286	DOWN	-0.426011	0.0032936	DOWN	-0.207904	0.0935372		-0.481307	0.0173528	DOWN	-0.300002	0.0790288		-0.306716	0.0259848
UID61347	Q80TS5;G3UZP1	Zinc finger protein 423	Znf423;Zfp423	T57	CDRKTSRALEDRNSVTSQEERNEDDEDVEDE	___2	3		0.242439	0.0902587		0.109762	0.42034		-0.00648536	0.966966		0.116473	0.388609		0.179874	0.249993		0.640111	0.00421783	UP	0.129642	0.346651		0.372931	0.0202397	UP
UID11836	P97792	Coxsackievirus and adenovirus receptor homolog	Cxadr	S332	QYNQVPSEDFERAPQSPTLAPAKVAAPNLSR	___1	not-sig		-0.0389164	0.685658		-0.0401224	0.677469		-0.0799548	0.440666		-0.0894499	0.370564		-0.124684	0.208979		-0.0823885	0.405639		-0.15545	0.123644		-0.174756	0.0851945
UID11839	P97801;Q5PXT4;D6RI18	Survival motor neuron protein	Smn1	S10	______MAMGSGGAGSEQEDTVLFRRGTGQS	___1	not-sig		0.0361947	0.565986		-0.00881676	0.858863		0.0699152	0.183495		0.0594529	0.247254		-0.0741754	0.170671		0.172059	0.113842		0.11443	0.0734782		0.00246968	0.960914
UID11840	P97801	Survival motor neuron protein	Smn1	S25	SEQEDTVLFRRGTGQSDDSDIWDDTALIKAY	___1	10		-0.599114	0.034461		-0.718126	0.0137333	DOWN	-0.339406	0.232852		-0.291363	0.285091		-0.832793	0.00574629	DOWN	-0.654716	0.0250494	DOWN	-0.156757	0.564953		-0.379934	0.168514
UID11841	P97801	Survival motor neuron protein	Smn1	S28	EDTVLFRRGTGQSDDSDIWDDTALIKAYDKA	___1	8		-0.0468094	0.632176		-0.137885	0.167436		0.164222	0.150435		0.186528	0.0788341		-0.259726	0.0286337		-0.0451324	0.72616		0.32397	0.00487882	UP	0.0711671	0.44839
UID11842	P97819	85/88 kDa calcium-independent phospholipase A2	Pla2g6	S806	YEHREEFQKLVQLLLSP______________	___1	6		-0.076833	0.660703		0.0905096	0.597956		-0.481844	0.0162955	DOWN	-0.627903	0.016722	DOWN	-0.239433	0.158268		-0.0436219	0.790589		-0.149778	0.393003		0.0552448	0.749947
UID11850	P97855	Ras GTPase-activating protein-binding protein 1	G3bp1	S231	AALEEAAPDDVQKSTSPAPADVAPAQEDLRT	___1	10		-0.0977348	0.125449		-0.0470856	0.455765		0.075753	0.238649		-0.091988	0.215189		-0.232745	0.00274253	DOWN	-0.141149	0.0811574		0.0207345	0.75747		-0.137713	0.0468052
UID11852	P97855	Ras GTPase-activating protein-binding protein 1	G3bp1	S149	QDEVFGGFVTEPQEESEEEVEEPEERQQTPE	___1	10		-0.0222535	0.750057		-0.0440213	0.482846		-0.0501219	0.446041		-0.00297673	0.963554		-0.220433	0.00241191	DOWN	0.0888045	0.460786		0.0303466	0.662		-0.0830162	0.158017
UID35611	D3Z774;Q6AXH7;Q61188;F6T3Z0	Histone-lysine N-methyltransferase EZH2	Ezh2	S324	KRPGGRRRGRLPNNSSRPSTPTISVLESKDT	___2	6		-0.55251	0.000133081	DOWN	-0.4858	0.000279188	DOWN	-0.629986	4.1059e-05	DOWN	-0.754566	4.398e-06	DOWN	0.443916	0.002132	UP	0.232375	0.0580253		-0.114172	0.327354		-0.0389536	0.717937
UID11856	P97868	E3 ubiquitin-protein ligase RBBP6	Rbbp6	S862	AVGAQPRPSANREDFSPERLLPLNIRNSPFT	___1	3		0.0775579	0.282866		0.128026	0.0402195		0.0509173	0.398248		0.191368	0.00359328	UP	0.025433	0.648464		0.158633	0.173036		0.113122	0.157415		0.0500131	0.400178
UID4314	E9Q754;E9PW85;Q8K3G5	Inactive serine/threonine-protein kinase VRK3	Vrk3	S115	SRPLTPKGSPLSNRQSPQTLKRTRVTTSLQA	___1	9		-0.0997704	0.0715717		-0.0709764	0.256148		-0.115105	0.0503522		-0.148341	0.0122876	DOWN	-0.106206	0.0579315		-0.00615596	0.916993		-0.117572	0.0883815		-0.172987	0.0202208	DOWN
UID3	A0A023T672	RNA-binding protein 8A	RBM8	S46	KAKKRKGRGFGSEEGSRARMREDYDSVEQDG	___1	4		-0.0269752	0.667288		-0.00751366	0.874814		-0.0105123	0.838728		0.0161412	0.74988		0.0116997	0.812984		-0.0456503	0.500281		-0.134192	0.0314378		-0.127246	0.0202195	DOWN
UID11868	P97868	E3 ubiquitin-protein ligase RBBP6	Rbbp6	S1278	SSTLVDYTSTSSTGGSPVRKSEEKTDTKRTV	___1	not-sig		0.0204221	0.671644		-0.0026357	0.949574		0.0179519	0.710019		0.0260277	0.57798		0.0679703	0.134369		0.0364175	0.465272		0.0448146	0.333086		0.103814	0.0252493
UID11869	P97868	E3 ubiquitin-protein ligase RBBP6	Rbbp6	S517	GRPGWEHSNKLGYLVSPPQQIRRGERSCYRS	___1	not-sig		-0.0160619	0.773356		-0.0312758	0.549143		0.0327789	0.545379		0.0354225	0.496953		0.0691388	0.211779		-0.104628	0.0979628		-0.00471183	0.934406		-0.0427454	0.45177
UID1187	A2AS98;P28660	Nck-associated protein 1	Nckap1	S343	NDIRECKEAAVSHAGSMHRERRKFLRSALKE	___1	4		-0.160495	0.252512		-0.0881656	0.541433		0.0655533	0.63393		0.304663	0.0416347		0.471099	0.00442646	UP	-0.246998	0.116762		0.0677303	0.626366		-0.143131	0.302853
UID62313	Q8VHR5	Transcriptional repressor p66-beta	Gatad2b	T121	VDMSARRSEPDRGRLTPSPDIIVLSDNEASS	___2	14		0.110457	0.146644		0.117807	0.0888149		-0.00607514	0.929553		0.0870131	0.209463		0.0293778	0.665299		0.152777	0.0503857		0.179055	0.0167898	UP	0.177226	0.0202108	UP
UID36427	E9QKB1;E9PXD2;Q9R0Z9	Rho GTPase-activating protein 7	Dlc1	S98	RKRSEDSDEDEPCAISGKWTFQRDSKRWSRL	___2	6		-0.55229	8.07238e-06	DOWN	-0.572948	5.69319e-05	DOWN	-0.921179	4.15127e-08	DOWN	-1.43889	1.8421e-11	DOWN	-0.345189	0.000827048	DOWN	-0.132526	0.138533		-0.574946	1.0716e-05	DOWN	-0.627755	2.81383e-06	DOWN
UID11873	P97868	E3 ubiquitin-protein ligase RBBP6	Rbbp6	S1027	KPKVKSDKTKRKSDGSATAKKDNVLKPSKGP	___1	7		0.0508381	0.494401		0.160527	0.0501913		0.260118	0.00220441	UP	0.268459	0.00298145	UP	0.150339	0.0926514		-0.0372761	0.63876		0.0250166	0.73986		0.0227976	0.762706
UID11880	P97868	E3 ubiquitin-protein ligase RBBP6	Rbbp6	S771	RSRSRSPPYRRYHSRSRSPQAFRGQSPTKRN	___1	not-sig		0.00358673	0.963193		0.0130386	0.863893		-0.0867091	0.273164		0.110717	0.176135		0.140681	0.102116		0.0303685	0.705603		-0.0400554	0.639505		0.0276984	0.764414
UID11881	P97868	E3 ubiquitin-protein ligase RBBP6	Rbbp6	S1053	PSKGPQEKVDGDREKSPRSEPPLKKAKEEAT	___1	4		-0.0663292	0.483594		0.0413344	0.522217		0.134803	0.0531364		0.189272	0.0112556	UP	0.397604	8.56721e-05	UP	-0.149649	0.0448017		0.0877259	0.208855		0.0131764	0.879223
UID11884	P97929	Breast cancer type 2 susceptibility protein homolog	Brca2	S2319	LLSKGHPWRHSALEKSPSSPIVSILPAHDVS	___1	not-sig		0.00182249	0.97743		-0.0384173	0.466294		0.0499163	0.324495		0.0547155	0.362484		0.043258	0.502111		0.125653	0.0819102		0.0809438	0.198346		0.0425714	0.456677
UID11891	P97929	Breast cancer type 2 susceptibility protein homolog	Brca2	S2299	CSSKERQGAQRPHLTSPAQELLSKGHPWRHS	___1	7		0.0271683	0.78799		0.132203	0.344658		0.420499	0.00356928	UP	0.512211	0.000249979	UP	0.0154709	0.886929		0.379346	0.00381678	UP	0.371326	0.00362425	UP	0.187029	0.0925916
UID3029	D3YWG1;D3Z5X4;P61979;H3BLL4;B2M1R6;H3BKD0;H3BLP7;H3BK96	Heterogeneous nuclear ribonucleoprotein K	Gm7964;Hnrnpk	S214	PDRVVECIKIILDLISESPIKGRAQPYDPNF;PNRVVECIKIILDLISESPIKGRAQPYDPNF	___1	2		-0.552026	1.07841e-05	DOWN	-0.493511	2.19549e-05	DOWN	-0.561365	4.36278e-06	DOWN	-0.732707	1.95161e-06	DOWN	-0.48143	0.000208476	DOWN	-0.591031	1.89622e-05	DOWN	-0.596708	0.00014683	DOWN	-0.705055	2.78855e-06	DOWN
UID74922	P49769	Presenilin-1;Presenilin-1 NTF subunit;Presenilin-1 CTF subunit;Presenilin-1 CTF12	Psen1	S367	RSTPESRAAVQELSGSILTSEDPEERGVKLG	___3	5		0.17017	0.0522366		0.044498	0.523884		0.0645063	0.454427		-0.0617368	0.417533		0.0738576	0.310017		0.133123	0.104399		0.0223396	0.784455		0.182416	0.0201601	UP
UID11896	P97929	Breast cancer type 2 susceptibility protein homolog	Brca2	S2048	LEEFDLIRTEHTLQHSPIPEDVSKILPQPCA	___1	5		0.0636442	0.229647		0.126595	0.018436	UP	0.0729961	0.154168		0.101625	0.0518862		0.163209	0.0114371	UP	0.177089	0.0107809	UP	0.0134204	0.810158		0.0808112	0.138427
UID11897	P97929	Breast cancer type 2 susceptibility protein homolog	Brca2	S125	HSKKKTKVDPVVDVASPPLKSCLSESPLTLR	___1	8		0.0467498	0.355758		0.0803312	0.134235		0.0879297	0.108762		0.0688794	0.178014		0.0931247	0.212916		-0.024236	0.672218		0.123458	0.0243196	UP	0.0573675	0.263436
UID91649	P49769	Presenilin-1;Presenilin-1 NTF subunit;Presenilin-1 CTF subunit;Presenilin-1 CTF12	Psen1	T370	PESRAAVQELSGSILTSEDPEERGVKLGLGD	___3	5		0.17017	0.0522366		0.044498	0.523884		0.0645063	0.454427		-0.0617368	0.417533		0.0738576	0.310017		0.133123	0.104399		0.0223396	0.784455		0.182416	0.0201601	UP
UID11899	P97931	Uracil-DNA glycosylase	Ung	S23	YSFFSPTPTGKRTTRSPEPVPGSGVAAEIGG	___1	12		-0.178295	0.0283409		-0.142508	0.0807795		0.00116243	0.987652		-0.16213	0.0408106		-0.254506	0.00491894	DOWN	-0.315737	0.000868436	DOWN	-0.116614	0.157591		-0.171685	0.0343928
UID11901	P97931	Uracil-DNA glycosylase	Ung	S43	PGSGVAAEIGGDAVASPAKKARVEQNEQGSP	___1	7		-0.046645	0.621942		-0.0295148	0.673587		0.20204	0.0120508	UP	0.0553375	0.425774		-0.0353873	0.690013		-0.0663786	0.441606		0.0764802	0.375752		-0.199978	0.0434815
UID11903	P97931	Uracil-DNA glycosylase	Ung	S57	ASPAKKARVEQNEQGSPLSAEQLVRIQRNKA	___1	7		0.0867102	0.305188		0.119481	0.0960539		0.239464	0.00379631	UP	0.11127	0.13988		-0.00956248	0.89653		0.02488	0.758937		0.00676769	0.931434		-0.0654352	0.34318
UID11905	Q05DV2;P98192	Dihydroxyacetone phosphate acyltransferase	Gnpat	S17	DVPSSSSSRFSVGSASPSSVLLYAKDLKKWD	___1	2		-0.102893	0.289247		-0.135316	0.154165		-0.398343	0.000446112	DOWN	-0.318347	0.00238574	DOWN	-0.0415762	0.641295		-0.161258	0.152803		-0.37644	0.00182793	DOWN	-0.224436	0.025262
UID11906	Q05DV2;P98192	Dihydroxyacetone phosphate acyltransferase	Gnpat	S19	PSSSSSRFSVGSASPSSVLLYAKDLKKWDEF	___1	2		-0.0353913	0.751119		-0.0483093	0.662683		-0.346404	0.00492455	DOWN	-0.282347	0.0158965	DOWN	0.0108308	0.91901		-0.10343	0.441519		-0.283858	0.0328848		-0.189196	0.0990707
UID22465	Q9D4C5	ELL-associated factor 1	Eaf1	S158	MPFRAPTKPPAGPKTSPLKDNPSPEPQLDDI	___1	8		-0.221381	0.0573002		-0.161969	0.122023		0.064555	0.535112		-0.0521481	0.619158		0.117068	0.248425		-0.114084	0.377552		0.172234	0.173552		0.258776	0.0201379	UP
UID11910	P98203	Armadillo repeat protein deleted in velo-cardio-facial syndrome homolog	Arvcf	S205	GFPDGPESRDIPSYGSLSRGLGVRPPRTGLL	___1	4		-0.0671175	0.518514		-0.0403498	0.696081		0.108187	0.321092		0.252696	0.0360932		0.291974	0.0224047	UP	-0.241444	0.0428903		-0.160006	0.159408		-0.180085	0.138726
UID11914	P98203	Armadillo repeat protein deleted in velo-cardio-facial syndrome homolog	Arvcf	S943	PDPGRKAPPPGPSRPSVRLVDAVGDTKPQPV	___1	not-sig		0.512096	0.0839702		0.163603	0.560735		-0.000722871	0.997996		0.0492495	0.864651		0.281789	0.315533		0.217679	0.44311		-0.402645	0.162899		-0.0620605	0.831679
UID11915	P98203	Armadillo repeat protein deleted in velo-cardio-facial syndrome homolog	Arvcf	S345	PERGSLGSLDRVVRRSPSVDSTRKEPRWRDP	___1	not-sig		0.082554	0.449677		0.0164266	0.849622		-0.0420083	0.64214		0.167526	0.0695354		0.10802	0.220234		0.0575692	0.529848		0.119319	0.23404		0.186606	0.0771139
UID44173	Q09XV5;F7AL76	Chromodomain-helicase-DNA-binding protein 8	Chd8	S1422	TRHFSTLKDDDLVEFSDLESEDDERPRSRRH	___2	10		-0.0578561	0.280599		-0.029459	0.461101		0.0972085	0.042305		-0.0585611	0.181325		-0.106839	0.0176396	DOWN	-0.0184047	0.752631		0.0313063	0.598135		-0.108334	0.0201328	DOWN
UID11922	P99027	60S acidic ribosomal protein P2	Rplp2	S79	SVPAGGAVAVSAAPGSAAPAAGSAPAAAEEK	___1	not-sig		0.0616208	0.490874		-0.0451988	0.603462		-0.0138446	0.873848		-0.14668	0.117718		-0.0453269	0.630248		-0.0556639	0.542197		-0.149196	0.109811		-0.1625	0.0880272
UID11924	P99027	60S acidic ribosomal protein P2	Rplp2	S16	MRYVASYLLAALGGNSSPSAKDIKKILDSVG	___1	10		0.00507119	0.948482		0.087805	0.320376		0.10373	0.336151		0.0130327	0.86884		-0.0848023	0.312115		0.225213	0.0202751	UP	0.139787	0.094896		-0.0783253	0.301299
UID11925	P99027	60S acidic ribosomal protein P2	Rplp2	S17	RYVASYLLAALGGNSSPSAKDIKKILDSVGI	___1	not-sig		-0.118945	0.316823		-0.122328	0.306796		-0.0719841	0.567449		-0.157165	0.201743		-0.264822	0.0376318		0.0921022	0.486724		0.0850795	0.480599		-0.252862	0.0331701
UID11930	Q00609	T-lymphocyte activation antigen CD80	Cd80	S290	RSCFRRNEASRETNNSLTFGPEEALAEQTVF	___1	6		0.0707839	0.646901		-0.11615	0.445151		-0.0922341	0.554827		-0.408144	0.0120152	DOWN	-0.318022	0.0931978		0.0580149	0.695113		-0.0390776	0.794883		0.143077	0.360279
UID11931	Q00899	Transcriptional repressor protein YY1	Yy1	S247	IDHETVVEEQIIGENSPPDYSEYMTGKKLPP	___1	not-sig		0.139622	0.0376179		0.111759	0.104429		-0.0878248	0.19173		-0.0527413	0.400996		-0.0416143	0.548367		0.126475	0.0940591		-0.0448863	0.471482		-0.0182015	0.79411
UID11933	Q00899	Transcriptional repressor protein YY1	Yy1	S120	VILVQTREEVVGGDDSDGLRAEDGFEDQILI	___1	not-sig		0.222348	0.0379352		0.0518098	0.608152		0.0231815	0.815055		-0.00978423	0.921408		0.0484561	0.637894		0.169883	0.0939035		0.0342676	0.723499		0.185232	0.0928499
UID11934	Q00PI9	Heterogeneous nuclear ribonucleoprotein U-like protein 2	Hnrnpul2	S183	APGDKAVEEQGDDQDSEKSKPAGSDGERRGV	___1	5		0.0274055	0.79579		-0.106723	0.273842		-0.437238	0.00065706	DOWN	-0.324167	0.00335695	DOWN	0.209107	0.0778734		-0.0508195	0.768838		-0.338364	0.00622139	DOWN	0.112094	0.459587
UID44174	Q09XV5;F7AL76	Chromodomain-helicase-DNA-binding protein 8	Chd8	S1426	STLKDDDLVEFSDLESEDDERPRSRRHDRHH	___2	10		-0.0578561	0.280599		-0.029459	0.461101		0.0972085	0.042305		-0.0585611	0.181325		-0.106839	0.0176396	DOWN	-0.0184047	0.752631		0.0313063	0.598135		-0.108334	0.0201328	DOWN
UID2391	B2RRI2;Q689Z5	Protein strawberry notch homolog 1	Sbno1	S696	GIDLTAPSNNSSPRDSPCKENKIKKRKGEEI	___1	11		-0.0331529	0.567662		0.219278	0.00255596	UP	0.216005	0.00148418	UP	0.105045	0.086455		-0.130709	0.0375626		-0.0886783	0.205309		0.00189816	0.976906		-0.141984	0.0201203	DOWN
UID11938	Q00PI9	Heterogeneous nuclear ribonucleoprotein U-like protein 2	Hnrnpul2	S166	EEDGPEERSGDETPGSEAPGDKAVEEQGDDQ	___1	not-sig		-0.171633	0.0582512		-0.00621531	0.939768		-0.197031	0.0453347		-0.153265	0.0906757		0.128536	0.142901		0.0246379	0.853392		-0.146489	0.143963		0.0213448	0.836641
UID11940	Q00PI9	Heterogeneous nuclear ribonucleoprotein U-like protein 2	Hnrnpul2	S226	AYYEFREEAYHSRSKSPPPPEEEAKDEEEDQ	___1	5		0.0737526	0.283346		0.0597893	0.313329		-0.192005	0.00328071	DOWN	-0.0171357	0.770762		0.163726	0.0146742	UP	0.0396326	0.656929		-0.0975939	0.147599		0.0690664	0.28217
UID11948	Q01320	DNA topoisomerase 2-alpha	Top2a	S1211	KAKGKKAQMCADVLPSPRGKRVIPQVTVEMK	___1	13		0.0359751	0.453586		0.13256	0.0137756	UP	0.15602	0.0201707	UP	0.204432	0.000674728	UP	0.204555	0.000483144	UP	0.209595	0.00218016	UP	0.12839	0.0195958	UP	0.080098	0.0900636
UID8322	G3UZM1;Q69ZK6;G3UZX8	Probable JmjC domain-containing histone demethylation protein 2C	Jmjd1c	S1998	GSASTDSRLTPPESQSPLHWLADLAEQKSRE	___1	7		0.0847266	0.341026		0.294647	0.00328048	UP	0.301126	0.00310625	UP	0.270153	0.0056756	UP	0.108089	0.212796		0.211478	0.0510335		0.250714	0.0116448	UP	0.218168	0.0201028	UP
UID5646	E9Q6J5		Bod1l	S1071	TEKKLSRRLCENRRGSTSQEMAKEDKLVANM	___1	6		-0.549952	0.0129293	DOWN	-0.619866	0.00573112	DOWN	-0.371718	0.0823348		-0.696972	0.00266806	DOWN	-0.152459	0.435818		-0.302892	0.184433		-0.246326	0.233484		-0.279824	0.218316
UID17557	Q80XU3	Nuclear ubiquitous casein and cyclin-dependent kinase substrate 1	Nucks1	S144	DSGSDEDFLMEDDDDSDYGSSKKKNKKMVKK	___1	9		-0.549481	0.00148934	DOWN	-0.329737	0.0571869		-0.478355	0.00375936	DOWN	-0.451445	0.00414876	DOWN	-0.523014	0.00159311	DOWN	-0.213256	0.168061		-0.34525	0.0351335		-0.277468	0.139338
UID11963	Q01320	DNA topoisomerase 2-alpha	Top2a	S1521	AKSDRARKPIKYLEESDDDDDLF________	___1	not-sig		0.110515	0.398829		0.0199113	0.884208		0.153931	0.344641		0.111298	0.442263		-0.0331252	0.793515		0.104862	0.458837		0.0337241	0.813195		0.0176509	0.891755
UID11964	Q01320	DNA topoisomerase 2-alpha	Top2a	S1465	KPAPAKAKNSRKRKPSSSDSSDSDFERAISK	___1	6		-0.0161592	0.789681		-0.048229	0.389062		-0.0318228	0.609463		-0.0129405	0.826262		0.163748	0.0153471	UP	0.111626	0.21225		0.0676487	0.389009		0.0451941	0.554414
UID19999	Q8K0D0	Cyclin-dependent kinase 17	Cdk17	S137	SPTGVCLRNRIHRRISMEDLNKRLSLPADIR	___1	12		-0.549388	0.0011426	DOWN	-0.470886	0.0040842	DOWN	-0.360293	0.0259873		-0.61645	0.000435698	DOWN	-0.508706	0.00372889	DOWN	-0.447686	0.0075215	DOWN	-0.473585	0.00596524	DOWN	-0.586364	0.000741938	DOWN
UID50996	Q8C052	Microtubule-associated protein 1S;MAP1S heavy chain;MAP1S light chain	Map1s	S716	TPPTSVSESLPTLSDSDPVPVADSDDDAGSE	___2	3		0.106366	0.08706		0.0117947	0.82169		0.00475985	0.931117		-0.024899	0.646167		-0.123467	0.0251759		0.0844441	0.190231		0.0186266	0.731242		0.143529	0.0200882	UP
UID16724	Z4YJT3;Q6ZQ58	La-related protein 1	Larp1	S494	CPEFVPRQHYQKETESAPGSPRAVTPVPTKT	___1	6		-0.548845	0.000201483	DOWN	-0.575613	4.10733e-05	DOWN	-0.66631	1.28494e-05	DOWN	-0.769672	3.19494e-06	DOWN	-0.439865	0.000383982	DOWN	-0.121531	0.360298		-0.341167	0.0068658	DOWN	-0.446101	0.00034225	DOWN
UID21623	Q99LH9	SH3 domain-binding protein 5-like	Sh3bp5l	S377	LDGQELGAQSRGRRGSDIGVRGGRHQRSVSL	___1	10		-0.0154839	0.85907		-0.0692232	0.357078		-0.0953204	0.219978		-0.0144253	0.860483		-0.24086	0.00657275	DOWN	0.00116331	0.991072		-0.0291725	0.733173		-0.198271	0.0200663	DOWN
UID10069	P12382	ATP-dependent 6-phosphofructokinase, liver type	Pfkl	S775	DYVSGELEHVTRRTLSIDKGF__________	___1	12		-0.547092	0.00920988	DOWN	-0.325375	0.0881337		-0.035884	0.857328		-0.233694	0.212154		-0.512937	0.0116056	DOWN	-0.535959	0.00926901	DOWN	-0.363308	0.0647927		-0.53278	0.00897196	DOWN
UID30471	Q924A2	Protein capicua homolog	Cic	T470	VASLEKGAAPAARARTPLTAAQQKYKKGDVV	___1	8		0.133412	0.119648		0.131577	0.0923578		0.33536	0.00128529	UP	0.262614	0.00346753	UP	0.126217	0.116134		0.144818	0.100443		0.281464	0.00864081	UP	0.222206	0.0200361	UP
UID2573	B2ZRS5;Q570Y9	DEP domain-containing mTOR-interacting protein	Deptor	S265	KQSHDSRKSTSFMSVSPSKEIKIVSAVRRSS	___1	2		-0.545308	9.78932e-09	DOWN	-0.317107	2.16579e-05	DOWN	-0.433672	1.1401e-06	DOWN	-0.651363	3.17608e-09	DOWN	-0.458443	6.02123e-08	DOWN	-0.423657	3.60921e-06	DOWN	-0.576562	1.79884e-07	DOWN	-0.773458	5.30281e-10	DOWN
UID11999	Q02248;F7CRC6	Catenin beta-1	Ctnnb1	S675	FRMSEDKPQDYKKRLSVELTSSLFRTEPMAW	___1	not-sig		0.019649	0.794369		-0.0314442	0.66202		-0.0588066	0.423059		-0.014615	0.841851		0.0776755	0.296109		-0.0547934	0.464143		-0.154159	0.0512262		-0.114528	0.12857
UID120	A2A482;A2A485;Q3UH28;Q3U1M7;A2A483;E9Q8D3;A2A484;E9Q8D1		Zmynd8	S450	SASEESMDFLDKSTASPASTKTGQAGSLSGS	___1	2		0.095127	0.180795		0.0868963	0.190624		-0.10336	0.353615		-0.0497069	0.472837		0.100555	0.170308		0.112809	0.121879		-0.249575	0.00243169	DOWN	-0.109106	0.191666
UID8195	G3XA79;G3UY19		Prc1	S513	AAQLRANKENLDLNGSILSARTFKGFQI___	___1	4		-0.543699	7.07857e-05	DOWN	-0.400658	0.000617065	DOWN	0.0212587	0.806473		0.0683284	0.44778		0.0536004	0.653131		-0.583416	1.72846e-05	DOWN	-0.291864	0.0174234	DOWN	-0.526325	0.000339666	DOWN
UID27505	P14873	Microtubule-associated protein 1B;MAP1B heavy chain;MAP1 light chain LC1	Map1b	T1928	CDSGYSYETIEKTIKTPEDGGYTCEITEKTT	___1	12		-0.54324	0.00050527	DOWN	-0.366026	0.0139295	DOWN	-0.321151	0.0197453	DOWN	-0.530255	0.000743673	DOWN	-0.506282	0.000878203	DOWN	-0.458669	0.00216551	DOWN	-0.462525	0.00186332	DOWN	-0.553522	0.000384027	DOWN
UID27370	P02301;E0CZ27;F8WI35;P84244;E0CYN1;E0CYR7;P84228;P68433	Histone H3.3C;Histone H3;Histone H3.3;Histone H3.2;Histone H3.1	H3f3c;H3f3a;Hist1h3b;Hist1h3a	T46	PATGGVKKPHRYRPGTVALREIRRYQKSTEL;PSTGGVKKPHRYRPGTVALREIRRYQKSTEL	___1	13		0.111502	0.0908729		-0.00383132	0.949837		0.0108796	0.837512		0.112262	0.0530948		0.0164881	0.810824		-0.0489668	0.428196		0.0345072	0.592947		0.16784	0.0200029	UP
UID16961	Q7TPV4	Myb-binding protein 1A	Mybbp1a	S1323	SALPKKRARLSLVSRSPSLLQSGVKKRRVAS	___1	7		0.0707973	0.265367		0.209613	0.00168932	UP	0.365708	5.97284e-05	UP	0.398575	4.69722e-06	UP	0.106541	0.107283		0.160487	0.0508868		0.252405	0.000547365	UP	0.151471	0.0199827	UP
UID12010	Q03141	MAP/microtubule affinity-regulating kinase 3	Mark3	S489	NAGNPNKADIPERKKSPAVPSSNTASGGMTR	___1	not-sig		-0.124896	0.179128		-0.0189028	0.828439		0.128718	0.167065		-0.00665894	0.941869		-0.160694	0.120083		-0.011243	0.901927		0.00397789	0.96416		-0.177248	0.0593216
UID48903	Q7TPM6	Fibronectin type III and SPRY domain-containing protein 1	Fsd1	S491	SAVRCLQKRGSATSSSNTSLT__________	___2	9		-0.085742	0.201952		-0.127194	0.0220567	DOWN	-0.129646	0.11231		-0.207742	0.00197947	DOWN	-0.177558	0.0167534	DOWN	-0.118223	0.167354		-0.0744069	0.256243		-0.153184	0.0199825	DOWN
UID12022	Q03141	MAP/microtubule affinity-regulating kinase 3	Mark3	S643	EYERNGRYEGSSRNVSSEQKDENREAKPRSL	___1	not-sig		0.0294805	0.798149		0.157305	0.0992967		0.204629	0.0736925		-0.137577	0.160369		-0.0945462	0.310788		-0.0778446	0.496124		-0.0807209	0.527121		-0.0461359	0.611054
UID14882	Q61687;F6RDB7;Q3UY26;Q8C2S3;A6PWK8	Transcriptional regulator ATRX	Atrx	S315	DSEKTSKVCDQTSKFSPKKSSSSCNGEEKKL	___1	1		-0.0605691	0.350593		0.0529515	0.416605		0.0452992	0.534485		0.0866644	0.240416		0.22004	0.00377736	UP	0.0965159	0.291278		0.0578249	0.394277		0.162383	0.0199782	UP
UID15297	Q64152	Transcription factor BTF3	Btf3	S99	KKLQFSLKKLGVNNISGIEEVNMFTNQGTVI	___1	9		-0.0944367	0.111019		0.0332142	0.528805		-0.0435665	0.419292		-0.100215	0.0695463		-0.0836912	0.131577		-0.00729274	0.908351		-0.0628476	0.281935		-0.133861	0.019971	DOWN
UID3030	D3YWG1;D3Z5X4;P61979;H3BLL4;B2M1R6;H3BKD0;H3BLP7;H3BK96	Heterogeneous nuclear ribonucleoprotein K	Gm7964;Hnrnpk	S216	RVVECIKIILDLISESPIKGRAQPYDPNFYD	___1	2		-0.543125	1.21458e-05	DOWN	-0.490625	2.35052e-05	DOWN	-0.549035	5.59674e-06	DOWN	-0.735142	2.18401e-06	DOWN	-0.489263	0.000206504	DOWN	-0.594667	1.79888e-05	DOWN	-0.603431	0.000137053	DOWN	-0.715935	2.31392e-06	DOWN
UID12033	Q03141	MAP/microtubule affinity-regulating kinase 3	Mark3	S400	AKVRPNSDLSNSTGQSPHHKGQRSVSSSQKQ	___1	10		-0.0191196	0.832175		0.0909715	0.284494		0.0823032	0.385473		0.218001	0.023523	UP	-0.143184	0.106297		0.300972	0.0832795		0.1278	0.158067		-0.102656	0.221802
UID17568	Q80XU3	Nuclear ubiquitous casein and cyclin-dependent kinase substrate 1	Nucks1	S61	NKRRSGKNSQEDSEDSEEKDVKTKKDDSHSA	___1	12		-0.543035	2.61032e-05	DOWN	-0.411776	4.71442e-05	DOWN	-0.0866468	0.237501		-0.357232	0.000127392	DOWN	-0.340482	0.00296307	DOWN	-0.601585	0.00171853	DOWN	-0.155289	0.185872		-0.194775	0.0258794
UID13553	Q3UZ18	Little elongation complex subunit 2	Ice2	S322	IAVEGSKPVKVIYINSPLPRKQMTMRERNQI	___1	4		-0.0487455	0.406536		0.00843695	0.883083		-0.0236757	0.698717		0.0742553	0.212358		0.140401	0.0258857		-0.053762	0.428642		-0.00288808	0.959845		-0.152654	0.0199296	DOWN
UID10232	P17182;Q6PHC1	Alpha-enolase	Eno1	S427	RIEEELGSKAKFAGRSFRNPLAK________	___1	12		-0.542721	0.00124971	DOWN	-0.382898	0.00665936	DOWN	-0.295517	0.0311827		-0.595617	0.000491212	DOWN	-0.588503	0.000410608	DOWN	-0.474668	0.00127005	DOWN	-0.631191	0.000122146	DOWN	-0.793001	1.63581e-05	DOWN
UID12038	Q03145	Ephrin type-A receptor 2	Epha2	S902	DFDPRVSIRLPSTSGSEGVPFRTVSEWLESI	___1	6		-0.0957121	0.0750722		-0.123707	0.0168419	DOWN	-0.188031	0.0011842	DOWN	-0.240916	8.18393e-05	DOWN	-0.0591191	0.199821		-0.129327	0.0298675		-0.126083	0.0322835		-0.076139	0.191893
UID12039	Q03145	Ephrin type-A receptor 2	Epha2	S893	APDSLKTLADFDPRVSIRLPSTSGSEGVPFR	___1	not-sig		-0.0165177	0.904857		-0.196469	0.155351		-0.0051966	0.971311		-0.0672059	0.679147		0.205769	0.172464		-0.241081	0.119054		-0.199	0.177635		0.0675208	0.641036
UID12042	Q03147	Cyclin-dependent kinase 7	Cdk7	S164	GVLKLADFGLAKSFGSPNRAYTHQVVTRWYR	___1	not-sig		0.00700191	0.927432		0.0567516	0.503823		-0.036283	0.665595		-0.136497	0.140346		-0.0718116	0.358091		-0.046497	0.574203		-0.0908606	0.287502		-0.130422	0.202925
UID12045	Q03160	Growth factor receptor-bound protein 7	Grb7	S414	MEEAQAWRKKTNHRLSLPTTCSGSSLSAAIH	___1	7		0.0161279	0.808262		0.108144	0.119551		0.179212	0.014288	UP	0.130439	0.0293621		0.0634412	0.304324		0.0542727	0.401582		0.187985	0.0180545	UP	0.0215919	0.759938
UID35854	F6WNT4;F6SH61;F8WH31;E9PUD1;Q58A65;Z4YMB8	C-Jun-amino-terminal kinase-interacting protein 4	Spag9	S368	AGLDTEGSKQRSASQSSLDKLDQELKEQQKE	___2	2		-0.54248	1.3637e-05	DOWN	-0.419301	1.82905e-06	DOWN	-0.47961	5.57292e-07	DOWN	-0.645141	3.67197e-08	DOWN	-0.48925	5.12105e-07	DOWN	-0.56973	0.000506832	DOWN	-0.696509	1.26857e-06	DOWN	-0.66261	6.83068e-08	DOWN
UID1205	A2ASY0;Q5HZG4	Transcription initiation factor TFIID subunit 3	Taf3	S124	PLETKSFTPKTKTKASSPGQKTKSPKAALSP	___1	5		-0.0350116	0.625442		0.0411178	0.561517		-0.177922	0.0595868		0.0382043	0.620835		0.18079	0.007694	UP	0.0425279	0.606667		-0.0830601	0.171749		0.012312	0.826028
UID30121	Q8K019;F8WI22	Bcl-2-associated transcription factor 1	Bclaf1	T305	PIHHIPSRRSPAKTITPQNAPREESRGRSSF	___1	8		0.0192472	0.75469		0.0415143	0.469867		0.162248	0.011142	UP	0.188592	0.00482092	UP	0.151888	0.016687	UP	0.101421	0.200367		0.117552	0.0602846		0.160426	0.0199268	UP
UID26448	Q3T9A3;F6ZS70;E9QMP6;Q05512;E9Q9N6;E9PYX3;E9Q2J6	Serine/threonine-protein kinase MARK2	Mark2	T175	DFGFSNEFTFGNKLDTFCGSPPYAAPELFQG	___1	12		-0.540385	0.000100304	DOWN	-0.461803	0.00500039	DOWN	-0.292698	0.0157182	DOWN	-0.371867	0.00359505	DOWN	-0.231342	0.0435736		-0.425291	0.01712	DOWN	-0.2564	0.0891681		-0.283929	0.0229814	DOWN
UID1206	A2ASY0;Q5HZG4	Transcription initiation factor TFIID subunit 3	Taf3	S125	LETKSFTPKTKTKASSPGQKTKSPKAALSPA	___1	not-sig		0.0523459	0.295855		0.04532	0.373088		-0.0570297	0.162663		0.0343522	0.366903		0.0967232	0.101033		0.115928	0.0272692		-0.00585306	0.901413		0.0537994	0.192184
UID12066	Q04692	SWI/SNF-related matrix-associated actin-dependent regulator of chromatin subfamily A containing DEAD/H box 1	Smarcad1	S235	DDQSVKQPRGDRGEESNESAEASSNWEKQES	___1	3		0.101218	0.189747		0.179382	0.023674	UP	0.0941101	0.206966		0.00895176	0.900707		0.0251539	0.729179		0.103557	0.198364		0.0160419	0.830612		0.00470343	0.949098
UID12070	Q04692	SWI/SNF-related matrix-associated actin-dependent regulator of chromatin subfamily A containing DEAD/H box 1	Smarcad1	S28	KRSKIEEAPEAAPQPSQARPSSPISLSAEEE	___1	9		-0.110669	0.181316		-0.0230821	0.772635		-0.103468	0.176277		-0.163386	0.0403051		-0.236441	0.00508903	DOWN	0.0218997	0.786959		-0.0648311	0.42219		-0.120846	0.121602
UID12072	Q04692	SWI/SNF-related matrix-associated actin-dependent regulator of chromatin subfamily A containing DEAD/H box 1	Smarcad1	S34	EAPEAAPQPSQARPSSPISLSAEEENAEGEG	___1	not-sig		-0.0885563	0.267899		0.0411725	0.595109		0.204214	0.0259298		0.00263022	0.973074		-0.124725	0.173527		-0.0218418	0.795715		0.193174	0.0296908		0.0699609	0.383984
UID8375	H3BIW0;G3X8T2;Q0P678	Zinc finger CCCH domain-containing protein 18	Zc3h18	S890	NAKAPAAPADRKRPLSPQSKGSSKVTSVPGK	___1	13		0.0694857	0.251542		0.0505944	0.329418		0.0632675	0.225843		0.169655	0.00418285	UP	0.0951307	0.0892824		0.104573	0.155712		0.107875	0.0963954		0.138547	0.0199258	UP
UID23868	Q9WTQ5	A-kinase anchor protein 12	Akap12	S273	ENREKEPTKPLESPTSPVSNETTSSFKKFFT	___1	6		-0.539697	0.00102491	DOWN	-0.486906	0.00213862	DOWN	-0.489234	0.0020356	DOWN	-0.701629	6.69544e-05	DOWN	-0.455551	0.00336858	DOWN	-0.397252	0.0103659	DOWN	-0.504779	0.00120348	DOWN	-0.349127	0.0173052	DOWN
UID12082	Q04692	SWI/SNF-related matrix-associated actin-dependent regulator of chromatin subfamily A containing DEAD/H box 1	Smarcad1	S145	EESHDLPSVTRRNDSSELEDLSELEDLKDAK	___1	12		-0.112773	0.0703738		-0.0461144	0.364554		0.0684999	0.269743		-0.150315	0.0184853	DOWN	-0.0722246	0.164091		-0.141407	0.0626335		0.0301554	0.604525		-0.0983431	0.108118
UID12083	Q04692	SWI/SNF-related matrix-associated actin-dependent regulator of chromatin subfamily A containing DEAD/H box 1	Smarcad1	S151	PSVTRRNDSSELEDLSELEDLKDAKLQTLKE	___1	12		-0.132863	0.04454		-0.0748533	0.218428		-0.0641164	0.283492		-0.219712	0.00164678	DOWN	-0.0845803	0.159091		-0.11695	0.144188		-0.0796974	0.228665		-0.162627	0.0262708
UID12084	Q04735	Cyclin-dependent kinase 16	Cdk16	S119	HPPRKISTEDINKRLSLPADIRLPEGYLEKL	___1	not-sig		-0.163051	0.459507		-0.198149	0.347193		-0.220328	0.309792		-0.218472	0.31861		-0.0926322	0.664142		-0.353053	0.0958641		-0.506888	0.0282032		-0.510697	0.0256397
UID12085	Q04735	Cyclin-dependent kinase 16	Cdk16	S153	SPIFDKPLSRRLRRVSLSEIGFGKLETYIKL	___1	not-sig		0.136547	0.356489		0.244273	0.107732		0.0961065	0.552218		0.0233976	0.888983		0.0891505	0.561146		0.131476	0.389039		-0.18353	0.210894		-0.126331	0.385123
UID12087	Q04736	Tyrosine-protein kinase Yes	Yes1	S11	_____MGCIKSKENKSPAIKYTPENLTEPVS	___1	2		-0.107299	0.282037		-0.115206	0.212247		-0.342317	0.000816994	DOWN	-0.248063	0.00898894	DOWN	-0.00413876	0.962985		-0.20445	0.0895285		-0.26269	0.0180997	DOWN	-0.17218	0.104493
UID12092	Q04750	DNA topoisomerase 1	Top1	S114	AGDAKIKKEKENGFSSPPRIKDEPEDDGYFA	___1	6		-0.307001	0.0527235		-0.264539	0.106662		-0.440134	0.00953976	DOWN	-0.172636	0.300292		-0.136437	0.408958		-0.0208652	0.898036		-0.108927	0.494596		-0.00278631	0.986387
UID12095	Q04750	DNA topoisomerase 1	Top1	S2	______________MSGDHLHNDSQIEADFR	___1	not-sig		0.12603	0.154802		0.0880257	0.217185		0.168117	0.0392021		0.0503336	0.464742		0.108537	0.118679		0.0302115	0.735863		0.0933663	0.253367		0.104694	0.191648
UID42113	P14873	Microtubule-associated protein 1B;MAP1B heavy chain;MAP1 light chain LC1	Map1b	S829	SGPVKELEAERSLMSSPEDLTKDFEELKAEE	___2	12		-0.539127	0.000418761	DOWN	-0.368792	0.00452715	DOWN	-0.345092	0.00583104	DOWN	-0.629833	8.48619e-05	DOWN	-0.567847	0.000109514	DOWN	-0.55487	0.00127265	DOWN	-0.416423	0.0111131	DOWN	-0.551535	0.000215377	DOWN
UID12099	Q04899	Cyclin-dependent kinase 18	Cdk18	S109	NPGLPKPLTRMSRRASLSDIGFGKLETYVKL	___1	not-sig		-0.235144	0.0911651		-0.0699816	0.620095		-0.025395	0.864097		-0.202861	0.144953		-0.0751671	0.585521		-0.152619	0.303641		-0.260385	0.0686223		-0.277726	0.0653152
UID1210	A2ASY0;Q5HZG4	Transcription initiation factor TFIID subunit 3	Taf3	S76	EPLSSINPQKTPPVLSPVRVQDRADLAPPSP	___1	13		0.102348	0.0500562		0.0868964	0.074682		0.0398407	0.399387		0.291671	8.58911e-06	UP	0.171157	0.00218061	UP	0.0578572	0.260177		0.134162	0.00962983	UP	0.0809575	0.115634
UID12101	Q04899	Cyclin-dependent kinase 18	Cdk18	S75	QNQRRFSMEDLNKRLSLPMDIRLPQEFLQKL	___1	not-sig		-0.0702093	0.776019		0.0348323	0.890279		0.171823	0.501561		0.0842958	0.730466		-0.0852767	0.727835		-0.0492093	0.836484		-0.176125	0.475025		-0.221661	0.379091
UID1211	A2ASY0;Q5HZG4	Transcription initiation factor TFIID subunit 3	Taf3	S144	KTKSPKAALSPARLGSPIRSPKTIPKEKKSP	___1	4		-0.0227117	0.78647		0.0332367	0.670729		0.156651	0.120793		0.199243	0.050222		0.24711	0.019775	UP	0.114571	0.216409		0.101914	0.178771		0.1382	0.0964847
UID12111	Q05A80	Caprin-2	Caprin2	S384	KQQVPITPVSQWKPESPKSKVGSPQEEQNVQ	___1	not-sig		-0.113257	0.25187		-0.0483064	0.595811		0.0511791	0.585627		-0.135084	0.157273		-0.133629	0.158037		-0.15988	0.194869		-0.165835	0.142029		-0.154731	0.13716
UID17828	Q8BG79	CWF19-like protein 2	Cwf19l2	S554	VILIQTDKSGRMWPVSSPRETLDMKAERRKR	___1	4		-0.0529934	0.344141		-0.00352084	0.931888		0.0315064	0.449129		0.00844493	0.853781		0.0781044	0.133156		0.00596721	0.908868		-0.0281189	0.599419		-0.108114	0.0199258	DOWN
UID12118	Q05AH6	Uncharacterized protein C11orf84 homolog		S249	SRHMTKILDPDPDPPSPESPTETFAAPAEVR	___1	14		0.110983	0.0815335		0.0679705	0.226527		0.0953016	0.105146		0.0874975	0.136317		0.0124379	0.828736		0.11163	0.0912554		0.177207	0.0082627	UP	0.13575	0.0386749
UID38646	E9QML5;Q61464	Zinc finger protein 638	Zfml;Znf638	S1569	KQNPLKGKRKEALKISPSPELNLKKKKGKTS	___2	8		0.054054	0.497344		-0.0601365	0.431355		0.0752135	0.348854		0.0357812	0.657089		0.00285721	0.96966		-0.123911	0.164075		0.0094194	0.912941		0.199237	0.0199256	UP
UID1212	A2ASY0;Q5HZG4	Transcription initiation factor TFIID subunit 3	Taf3	S148	PKAALSPARLGSPIRSPKTIPKEKKSPGRSK	___1	4		-0.0395201	0.473594		-0.0309924	0.592453		-0.0903452	0.124249		-0.0583912	0.254721		0.18648	0.00357256	UP	-0.0264053	0.738642		-0.123957	0.0270983		-0.0424837	0.445591
UID38647	E9QML5;Q61464	Zinc finger protein 638	Zfml;Znf638	S1571	NPLKGKRKEALKISPSPELNLKKKKGKTSVP	___2	8		0.054054	0.497344		-0.0601365	0.431355		0.0752135	0.348854		0.0357812	0.657089		0.00285721	0.96966		-0.123911	0.164075		0.0094194	0.912941		0.199237	0.0199256	UP
UID42739	P46938;G3UYA6;G3UY62;G3UYV4	Transcriptional coactivator YAP1	Yap1	S90	KLPDSFFKPPEPKSHSRQASTDAGTAGALTP	___2	6		-0.538947	0.0238644	DOWN	-0.543864	0.0228142	DOWN	-0.566624	0.0152607	DOWN	-0.919799	0.000623162	DOWN	0.0606297	0.774824		0.229576	0.302677		-0.00551662	0.978675		-0.355154	0.16395
UID5558	E9Q616		Ahnak	S4890	FDIKSPKFKAEAPLPSPKLEGEIKVPDVDIS	___1	8		-0.538391	0.000555505	DOWN	-0.540069	0.000536678	DOWN	-0.129244	0.30146		-0.177988	0.166565		-0.126315	0.305411		-0.383366	0.0152696	DOWN	-0.174751	0.189428		0.219764	0.230958
UID48183	Q6PAM1	Alpha-taxilin	Txlna	S515	RRPEATTASKEQGVESPGAQPASSPRATDAP	___2	11		-0.120474	0.196099		-0.105473	0.236446		-0.0508521	0.558353		-0.0535554	0.539388		-0.268084	0.00630908	DOWN	-0.0886598	0.411508		-0.183292	0.0484805		-0.229635	0.0198878	DOWN
UID17475	Q80X50	Ubiquitin-associated protein 2-like	Ubap2l	S116	KKKGVSGQKDGGQTESNEEGKENRDRDRDYS	___1	8		-0.0563298	0.535399		-0.048449	0.603065		0.177719	0.110052		0.187187	0.040416		0.0601651	0.502252		-0.145537	0.133929		0.203548	0.0576464		0.217906	0.019884	UP
UID12131	Q05D44	Eukaryotic translation initiation factor 5B	Eif5b	S510	EDTEDAGLDDWEAMASDEEREKEGNMIHIEV	___1	not-sig		0.0527026	0.648778		-0.0436847	0.677606		-0.199912	0.100848		-0.116066	0.280632		-0.21816	0.0601146		0.106877	0.349477		-0.0568965	0.613524		0.00338825	0.976686
UID21473	Q99J36	THUMP domain-containing protein 1	Thumpd1	S88	YGPEKFIDKDQQPSGSEGEDDDAEAALKKEV	___1	12		-0.538114	4.68723e-05	DOWN	-0.364562	0.00165612	DOWN	-0.335383	0.0019404	DOWN	-0.447402	9.88472e-05	DOWN	-0.518053	5.01397e-05	DOWN	-0.410662	0.000588454	DOWN	-0.314035	0.0122298	DOWN	-0.469981	0.000417507	DOWN
UID12135	Q05D44	Eukaryotic translation initiation factor 5B	Eif5b	S139	SKKTARPNSEAPLSGSEDADDSNKLSKKGKK	___1	2		-0.144924	0.18433		-0.0825416	0.38094		-0.207277	0.0489078		-0.255579	0.0176247	DOWN	-0.193781	0.0417451		-0.158451	0.121392		-0.233996	0.024016	DOWN	-0.105565	0.284216
UID4256	E9PVX6		Mki67	S2017	FMETPKQKLDFTGNSSGHKRRPQTPKIRAQP	___1	13		0.118022	0.04554		0.21478	0.000709433	UP	0.211054	0.00139912	UP	0.344106	4.84433e-05	UP	0.270859	6.33505e-05	UP	0.216859	0.0052952	UP	0.200932	0.0031217	UP	0.122425	0.019848	UP
UID1214	A2ASY0;Q5HZG4	Transcription initiation factor TFIID subunit 3	Taf3	S30	EVINDENFLGKRPLDSPEVEEMPSMKRPRLL	___1	5		0.0363513	0.442442		0.0146739	0.727233		-0.0439738	0.339937		0.0218778	0.599813		0.135692	0.0054022	UP	0.0582355	0.217595		-0.0881957	0.0721837		-0.065144	0.143836
UID42112	P14873	Microtubule-associated protein 1B;MAP1B heavy chain;MAP1 light chain LC1	Map1b	S828	ASGPVKELEAERSLMSSPEDLTKDFEELKAE	___2	12		-0.537947	0.000393705	DOWN	-0.354052	0.0060729	DOWN	-0.33771	0.00688748	DOWN	-0.630107	8.36768e-05	DOWN	-0.565149	0.000113806	DOWN	-0.543971	0.0014301	DOWN	-0.397884	0.0148528	DOWN	-0.521547	0.00046744	DOWN
UID17211	Q80TJ7	Histone lysine demethylase PHF8	Phf8	S984	TTPMAPGVFLTQRRPSVGSQSSQAGQGKRPK	___1	2		-0.0738131	0.567546		-0.096344	0.444413		-0.00281852	0.985134		-0.219923	0.0850717		-0.0610421	0.615244		-0.0319166	0.818204		-0.165048	0.22374		-0.310808	0.0197803	DOWN
UID17428	Q80WJ7;F6QHD1;F6QFT1;F6ZQL0;E9PUX0	Protein LYRIC	Mtdh	S110	PTPAPDDLAQLKNLRSEEQKKKNRKKLPEKP	___1	2		0.0390921	0.699119		-0.00440406	0.961153		-0.0856941	0.446844		-0.212991	0.0314882		-0.187402	0.0600617		-0.263609	0.0125769	DOWN	-0.313846	0.00589379	DOWN	-0.24379	0.0197667	DOWN
UID12152	Q07113	Cation-independent mannose-6-phosphate receptor	Igf2r	S2401	VKAEALSSLHGDDQDSEDEVLTVPEVKVHSG	___1	not-sig		0.0126517	0.872316		0.00281676	0.965639		-0.106573	0.137102		0.0473341	0.468601		-0.0857315	0.162968		0.132083	0.203725		-0.0962038	0.231533		-0.129693	0.0886398
UID12154	Q07113	Cation-independent mannose-6-phosphate receptor	Igf2r	S2476	RKPTAPAKLVSFHDDSDEDLLHI________	___1	not-sig		0.0834898	0.151177		0.0380753	0.373493		0.0169861	0.716692		0.0356678	0.405418		0.0400945	0.391959		0.132879	0.0591987		0.0251951	0.62741		-0.0481171	0.268772
UID12156	Q07113	Cation-independent mannose-6-phosphate receptor	Igf2r	S2337	RETVINKLTSCCRRSSGVSYKYSKVSKEEET	___1	not-sig		-0.213819	0.0734275		-0.142019	0.198313		-0.24233	0.0566885		-0.187635	0.123989		-0.142862	0.203416		-0.203171	0.093997		-0.211661	0.0608556		-0.179447	0.106161
UID30043	Q8CHK4	Histone acetyltransferase KAT5	Kat5	T77	RLDLKKIQFPKKEAKTPTKNGLPGSRPGSPE	___1	1		0.0767128	0.535073		0.0621055	0.554666		-0.0472648	0.705738		0.0975557	0.412276		0.105773	0.347716		-0.0728701	0.554262		0.065551	0.587202		0.300756	0.0197609	UP
UID12158	Q07133	Histone H1t	Hist1h1t	S106	NKGVLVQTKGTGASGSFKLSKKAASGNDKGK	___1	not-sig		-0.179096	0.0819429		-0.0880701	0.393888		-0.162615	0.0713949		0.0242946	0.798351		-0.0554615	0.466232		0.119111	0.19741		-0.046518	0.550099		-0.0744272	0.504175
UID18809	Q8BUL6;F6YLP9;D3YU01	Pleckstrin homology domain-containing family A member 1	Plekha1	S308	GPGRSSSSMRQARRLSNPCIQRSIPAGLQNP	___1	4		-0.119975	0.148815		-0.0357392	0.630603		0.135406	0.135272		0.338543	0.00079489	UP	0.376219	0.000533849	UP	-0.19499	0.0236725	DOWN	-0.00451967	0.953751		-0.192867	0.0197559	DOWN
UID46763	Q61687;F6RDB7	Transcriptional regulator ATRX	Atrx	S855	DNGGHERAKTTQEGSSADDTGDTEGRQGGSC	___2	13		0.145823	0.168429		0.134382	0.0803267		0.174306	0.0232371	UP	0.347597	0.00023279	UP	0.224096	0.00618458	UP	0.283601	0.00804596	UP	0.311428	0.00122155	UP	0.184419	0.019752	UP
UID45290	Q3UKG7;Q9R210;D3Z6Q7	Transcription factor EB	Tfeb	S172	TYGNKFAAHVSPAQGSPKPAPAASPGVRAGH	___2	13		0.115236	0.178165		0.175825	0.0635		0.296078	0.00395424	UP	0.294826	0.00188937	UP	0.257537	0.0111632	UP	0.0911335	0.359304		0.162819	0.0552022		0.214626	0.019743	UP
UID12182	Q07139	Protein ECT2	Ect2	S861	TPKRALRMALSSSHSSEGRSPPSSGKLAVSR	___1	10		0.0909967	0.25989		0.143191	0.0855882		0.0910225	0.260773		0.0563202	0.484414		-0.183906	0.0242357	DOWN	0.169511	0.133108		0.099138	0.341934		0.021068	0.806346
UID12183	Q07139	Protein ECT2	Ect2	S865	ALRMALSSSHSSEGRSPPSSGKLAVSRLSST	___1	not-sig		0.0928945	0.318245		0.120421	0.240967		0.129148	0.168237		0.0134684	0.88964		-0.126031	0.18986		0.0965652	0.425839		0.094504	0.410566		0.0464489	0.624619
UID12195	Q08639	Transcription factor Dp-1	Tfdp1	S23	IEANGELKVFIDQNLSPGKGVVSLVAVHPST	___1	8		0.096458	0.194932		0.0539238	0.384323		0.196588	0.0297044		0.0357802	0.593925		0.0738041	0.288893		0.032456	0.621402		0.194401	0.0154837	UP	0.154748	0.026137
UID12197	Q08943	FACT complex subunit SSRP1	Ssrp1	S668	SRQLSDSFKSKEFVSSDESSSGENKSKKKRR	___1	not-sig		-0.0535147	0.653914		0.169998	0.134762		0.283367	0.0416281		0.0861459	0.457802		0.0978795	0.381383		0.149498	0.276016		0.12346	0.315341		0.132666	0.261805
UID12201	Q08943;A2AW05	FACT complex subunit SSRP1	Ssrp1	S444	GLKEGINPGYDDYADSDEDQHDAYLERMKEE	___1	not-sig		-0.0923729	0.215773		0.00249232	0.971122		0.0754817	0.313909		0.0291927	0.643227		-0.102654	0.119849		0.0793945	0.345038		0.0688519	0.377503		-0.0826352	0.207436
UID3143	D3YXZ3;Q91YS4;O88448	Kinesin light chain 2	Klc2	S577	GGPQEPPNSRMKRASSLNFLNKSVEEPVQPG	___1	2		-0.536598	0.00290194	DOWN	-0.440456	0.00471486	DOWN	-0.516696	0.00307336	DOWN	-0.702662	0.00021943	DOWN	-0.556577	0.00244859	DOWN	-0.402143	0.0101628	DOWN	-0.826239	6.8009e-05	DOWN	-1.02976	2.67112e-06	DOWN
UID9485	O35623	BET1 homolog	Bet1	S50	LTESLRSKVTAIKSLSIEIGHEVKNQNKLLA	___1	2		-0.534547	0.0119063	DOWN	-0.686849	0.000345537	DOWN	-1.1547	4.12513e-06	DOWN	-1.42072	3.52298e-07	DOWN	-0.523544	0.0178448	DOWN	-0.703195	0.000415123	DOWN	-1.50698	1.27747e-07	DOWN	-1.41153	2.86659e-07	DOWN
UID50171	Q8BLH7	HIRA-interacting protein 3	Hirip3	S231	RAKVEGSTGANCQEESEESGEESPAKKKELS	___2	9		-0.533364	1.23719e-06	DOWN	-0.354092	0.00372846	DOWN	-0.391731	0.000106221	DOWN	-0.621041	2.4408e-07	DOWN	-0.557392	3.45575e-07	DOWN	-0.255768	0.00274862	DOWN	-0.497117	5.51371e-05	DOWN	-0.593392	1.0218e-06	DOWN
UID12207	Q08943	FACT complex subunit SSRP1	Ssrp1	S648	VKAKMEKKSTPSRGSSSKSSSRQLSDSFKSK	___1	7		-0.0269533	0.70083		0.212156	0.0103943	UP	0.153852	0.0394801		0.130706	0.0653275		-0.294505	0.00053508	DOWN	-0.256155	0.00209732	DOWN	-0.11136	0.136138		-0.144235	0.0563057
UID12208	Q08943	FACT complex subunit SSRP1	Ssrp1	S657	TPSRGSSSKSSSRQLSDSFKSKEFVSSDESS	___1	11		0.102176	0.137608		0.122325	0.0362712		0.200363	0.00827443	UP	0.0623118	0.298344		-0.0518315	0.365263		-0.0486898	0.41124		-0.0567408	0.396706		-0.0922563	0.115573
UID12209	Q08943	FACT complex subunit SSRP1	Ssrp1	S659	SRGSSSKSSSRQLSDSFKSKEFVSSDESSSG	___1	11		0.125493	0.119605		0.262761	0.0012239	UP	0.2123	0.0136164	UP	0.0663378	0.371655		-0.0178406	0.798942		0.16669	0.0338824		-0.0365991	0.610712		-0.115729	0.111526
UID23154	Q9ES28	Rho guanine nucleotide exchange factor 7	Arhgef7	S655	LRPSAALCYKEDLSKSPKTMKKLLPKRKPER	___1	2		-0.0909911	0.252084		-0.0910298	0.161812		-0.119859	0.107155		-0.205369	0.00296258	DOWN	-0.0731505	0.198626		-0.152738	0.115443		-0.103187	0.289525		-0.173077	0.019718	DOWN
UID12238	Q09XV5;F7AL76	Chromodomain-helicase-DNA-binding protein 8	Chd8	S1999	TPLLHQQCTSRTASPSPLRPDAPVEKSPEES	___1	8		0.00241703	0.962582		0.0989692	0.0542686		0.258762	4.56065e-05	UP	0.11367	0.0247838	UP	0.0951977	0.0478516		0.0305332	0.569814		0.269591	9.86699e-05	UP	0.0890403	0.0578864
UID50172	Q8BLH7	HIRA-interacting protein 3	Hirip3	S234	VEGSTGANCQEESEESGEESPAKKKELSEPR	___2	9		-0.533364	1.23719e-06	DOWN	-0.354092	0.00372846	DOWN	-0.391731	0.000106221	DOWN	-0.621041	2.4408e-07	DOWN	-0.557392	3.45575e-07	DOWN	-0.255768	0.00274862	DOWN	-0.497117	5.51371e-05	DOWN	-0.593392	1.0218e-06	DOWN
UID3472	D3Z3A0;Q9DCL8	Protein phosphatase inhibitor 2	Ppp1r2	S88	NTPYHNMIGDDEDAYSDSEGNEVMTPDILAK	___1	10		-0.532404	0.000387024	DOWN	-0.201456	0.130672		-0.246593	0.058471		-0.388524	0.00286057	DOWN	-0.72413	9.35036e-06	DOWN	-0.109841	0.411473		-0.252606	0.0800021		-0.528763	0.000669461	DOWN
UID20598	Q8R3F0		Larp2	S60	KENREAKLDGPTENISEDEAQSSSQRKRANK	___1	10		-0.0258338	0.783389		-0.00811728	0.927906		-0.0693714	0.302066		-0.0394923	0.556708		-0.288226	0.000679224	DOWN	0.098529	0.466191		-0.00656829	0.941072		-0.229148	0.0196967	DOWN
UID1226	A2ATP5;A2ATP6;Q8C854	Myelin expression factor 2	Myef2	S16	MADADKSEAAAGDDGSQQQPAEPRRDTHPGE	___1	6		0.0696753	0.66739		-0.278685	0.0108508	DOWN	-0.182595	0.119546		-0.162489	0.162807		-0.0663979	0.507295		-0.0847545	0.483343		-0.0300187	0.78029		-0.0756057	0.48814
UID12260	Q0VAW6;Q8BH50	Uncharacterized protein C18orf25 homolog	8030462N17Rik	S145	GVSGATVGRKSRRSRSESETSTMAAKKNRQS	___1	8		0.181457	0.109008		0.0709785	0.435366		0.160673	0.0889984		0.142202	0.173022		0.017319	0.859862		0.159111	0.238513		0.27931	0.0221053	UP	0.187907	0.0804843
UID12266	Q0VBD2	Protein MCM10 homolog	Mcm10	S656	GRGISEGDDVLFFDDSPPPRPKLSAAAEAKK	___1	not-sig		0.0478049	0.434598		0.0243757	0.650515		0.0985489	0.0683761		0.0705947	0.164405		-0.00113995	0.983992		0.0760715	0.216459		0.0896838	0.116049		0.0743161	0.218268
UID5304	E9Q4F7;E9Q4F8		Ankrd11	S756	DRASKAERERATKDKSPKEEKLRLYKEERKK	___1	1		0.116247	0.265013		0.0647839	0.426562		-0.0512136	0.512079		0.0560311	0.45458		0.319267	0.00170908	UP	-0.027498	0.852805		-0.0164922	0.877933		0.190293	0.0195974	UP
UID1227	A2ATP5;A2ATP6;Q8C854;G8JL68	Myelin expression factor 2	Myef2	S405	DFGRGDIGLSRGFGDSFGRLGGSMSGMSTVT	___1	3		0.306015	0.205626		0.730114	0.0122643	UP	-0.252578	0.29582		0.0666523	0.783556		-0.013521	0.956239		0.353131	0.177542		-0.390854	0.111051		-0.151523	0.53513
UID22655	Q9DB00;E9Q507;K4DI71	GON-4-like protein	Gon4l	S1414	QTVLQREDMQAAKSPSVPQDAAAEGRTSSHA	___1	7		0.107875	0.121537		0.151056	0.0314616		0.196565	0.00897522	UP	0.239679	0.00247667	UP	0.0147414	0.841742		-0.00013286	0.998464		-0.0249371	0.714307		-0.16934	0.0195686	DOWN
UID27602	Q1MX43;Q1MX42;P28867;Q1MX41;Q1MX40	Protein kinase C;Protein kinase C delta type;Protein kinase C delta type regulatory subunit;Protein kinase C delta type catalytic subunit	Prkcd	T390	FGMCKENIFGEGRASTFCGTPDYIAPEILQG	___1	2		-0.532289	0.00124878	DOWN	-0.499415	0.00349499	DOWN	-0.628494	0.000484015	DOWN	-0.757423	7.71438e-05	DOWN	-0.468814	0.00687382	DOWN	-0.410721	0.0271942		-0.632048	0.000588212	DOWN	-0.723198	0.000327505	DOWN
UID75977	Q04692	SWI/SNF-related matrix-associated actin-dependent regulator of chromatin subfamily A containing DEAD/H box 1	Smarcad1	S132	KDTVIIVSEPSEDEESHDLPSVTRRNDSSEL	___3	14		0.12898	0.142408		0.100278	0.214757		-0.0791954	0.340537		0.00296411	0.971027		-0.00137907	0.986924		0.0855654	0.309326		0.0536594	0.56008		0.211777	0.0195252	UP
UID19368	Q8C8U0;F6YZ95;F6S1C4	Liprin-beta-1	Ppfibp1	S435	SLSDGVSTSSLQKSSSLGNLKKEASDGTDKA	___1	9		-0.531425	1.21468e-06	DOWN	-0.315974	0.000683284	DOWN	-0.417729	0.000719255	DOWN	-0.71228	5.88805e-08	DOWN	-0.527381	2.19798e-06	DOWN	-0.337848	0.000903836	DOWN	-0.708532	2.48133e-07	DOWN	-0.750701	5.15701e-08	DOWN
UID29207	Q6XZL8;F7CVL0	Histone-lysine N-methyltransferase, H3 lysine-79 specific	Dot1l	T354	EAARRRQQRENKSNATTPTKVPESKAAATEA	___1	8		0.0881007	0.0689279		0.0435842	0.428989		0.264097	0.000135982	UP	0.21473	0.000243761	UP	0.184996	0.0254439		-0.0271516	0.710714		0.178887	0.0032172	UP	0.151257	0.0195018	UP
UID12280	Q0VBL3		Rbm15	S291	VGSHRHAPGGGGGQRSLSPGGAALGYRDYRL	___1	not-sig		0.230612	0.0539221		0.0443108	0.659454		-0.0109756	0.912358		0.0158777	0.880034		0.0759654	0.46002		-0.0713297	0.50404		-0.0639181	0.533061		0.128878	0.218193
UID48681	Z4YJT3;Q6ZQ58	La-related protein 1	Larp1	S494	CPEFVPRQHYQKETESAPGSPRAVTPVPTKT	___2	6		-0.530928	3.40031e-05	DOWN	-0.438576	0.000196965	DOWN	-0.401828	0.000443851	DOWN	-0.842118	1.19956e-07	DOWN	-0.131716	0.133673		0.0198904	0.830118		0.00305034	0.975821		-0.0627088	0.485381
UID21255	Q920Q8	Influenza virus NS1A-binding protein homolog	Ivns1abp	S338	PQSSPTSTPKLSKSLSFEMQPDELLEKPMSP	___1	9		-0.530029	0.000196345	DOWN	-0.257239	0.00964716	DOWN	-0.574489	7.57746e-05	DOWN	-0.714843	6.04267e-08	DOWN	-0.815568	4.77227e-08	DOWN	-0.235937	0.0232763	DOWN	-0.818877	1.13381e-06	DOWN	-0.973559	1.18988e-08	DOWN
UID22118	Q9CWY8	Ribonuclease H2 subunit A	Rnaseh2a	S258	QAILEKEAEDVIWEDSEAEEDPERPGKITSY	___1	2		0.013405	0.859568		0.00809496	0.899006		-0.0585739	0.422012		-0.154494	0.0545133		-0.142089	0.0784343		-0.10323	0.154847		-0.148222	0.0437404		-0.169069	0.0194651	DOWN
UID75596	P70459	ETS domain-containing transcription factor ERF	Erf	S446	PISEGESEEVEVTDISDEDEEDGEVFKTPRA	___3	10		0.0277763	0.711915		0.0605431	0.341954		0.0776912	0.318117		-0.0443939	0.452929		-0.251926	0.000929204	DOWN	0.00209869	0.979652		0.175495	0.0398976		0.181015	0.0194594	UP
UID11344	P58871;Z4YJL4	182 kDa tankyrase-1-binding protein	Tnks1bp1	S1022	RDVGHLEEGASGGLLSPSTPHSRDGAARPKD	___1	12		-0.094159	0.172778		-0.0605192	0.33102		-0.112839	0.0963008		-0.137153	0.0398794		-0.150224	0.0269901		-0.187139	0.0312006		-0.055231	0.439203		-0.166655	0.0194531	DOWN
UID12293	Q0VBL3		Rbm15	S700	NSDNDRSSRLLLLERSSPVRDRRGSLEKSQS	___1	4		-0.100499	0.413466		0.0989282	0.441294		0.140277	0.311661		0.287512	0.0208406	UP	0.166301	0.166529		0.00607991	0.9592		0.114255	0.351238		-0.164084	0.229707
UID12294	Q0VBL3		Rbm15	S701	SDNDRSSRLLLLERSSPVRDRRGSLEKSQSD	___1	7		-0.0846473	0.577241		0.143022	0.367603		0.221725	0.223214		0.413986	0.0112455	UP	0.150201	0.294015		0.104988	0.503228		0.247201	0.113162		-0.0869906	0.575153
UID12297	Q0VBL3		Rbm15	S20	GREPLPRRSPRWRRASPLCETSAGWRVSQLR	___1	not-sig		-0.045547	0.417365		-0.0132773	0.804393		0.0367285	0.530333		0.0940183	0.0856136		0.0676373	0.22567		0.0418308	0.50506		0.0908394	0.152558		0.0450389	0.429036
UID12298	Q0VBL3		Rbm15	S256	DRPLKIEAVYVSRRRSRSPLDKDAYAPSSSV	___1	14		-0.00186552	0.975031		-0.068113	0.214497		0.076846	0.249476		0.0313263	0.597725		0.0760205	0.201874		0.191746	0.00658926	UP	0.254719	0.000374881	UP	0.128231	0.0279874
UID15331	Q64511;F6XX57	DNA topoisomerase 2-beta	Top2b	S1453	PSYSQKSEDDSAKFDSNEEDTASVFAPSFGL	___1	1		0.0770879	0.449096		0.00072935	0.993329		-0.0490306	0.578207		0.0849851	0.36726		0.25615	0.0144174	UP	0.0402516	0.727238		0.0318314	0.750302		0.242604	0.0194018	UP
UID75691	P97310	DNA replication licensing factor MCM2	Mcm2	S27	SPARQRRRISDPLTSSPGRSSRRADALTSSP	___3	2		0.0374203	0.471689		-0.0252105	0.641326		-0.00233069	0.965622		-0.16822	0.00502006	DOWN	-0.0862469	0.110038		-0.0129532	0.822746		-0.126139	0.042661		-0.149476	0.0193991	DOWN
UID50580	Q8BTI8	Serine/arginine repetitive matrix protein 2	Srrm2	S2691	RGDSHSPGHKRKETPSPRSNRHRSSRSP___	___2	14		-0.0532917	0.326626		-0.00487541	0.926897		0.0381822	0.485906		0.00914107	0.856557		0.0701345	0.233048		0.128469	0.034811		0.105184	0.0549215		0.137808	0.0193727	UP
UID61712	Q8BTI8	Serine/arginine repetitive matrix protein 2	Srrm2	T2689	GQRGDSHSPGHKRKETPSPRSNRHRSSRSP_	___2	14		-0.0532917	0.326626		-0.00487541	0.926897		0.0381822	0.485906		0.00914107	0.856557		0.0701345	0.233048		0.128469	0.034811		0.105184	0.0549215		0.137808	0.0193727	UP
UID12310	Q0VGB7	Serine/threonine-protein phosphatase 4 regulatory subunit 2	Ppp4r2	S223	EEKGHSDSSASESEVSLLSPVKNKHPDEDAV	___1	not-sig		0.0146952	0.862898		-0.0260809	0.75539		-0.0296458	0.73502		-0.0249329	0.762721		0.0404611	0.645533		-0.0986508	0.25221		-0.0687393	0.416471		-0.0318216	0.731008
UID12311	Q0VGB7	Serine/threonine-protein phosphatase 4 regulatory subunit 2	Ppp4r2	S226	GHSDSSASESEVSLLSPVKNKHPDEDAVESE	___1	not-sig		0.0556748	0.35968		0.0403607	0.429564		-0.00750929	0.90653		-0.00559606	0.913094		0.0281413	0.62705		0.0443155	0.416696		-0.00706037	0.892041		-0.00194862	0.971257
UID62736	Q9D4C5	ELL-associated factor 1	Eaf1	T157	PMPFRAPTKPPAGPKTSPLKDNPSPEPQLDD	___2	1		-0.0182392	0.808366		-0.0257108	0.630758		0.00207873	0.977098		-0.0410425	0.36405		0.19675	0.00332212	UP	0.113365	0.404004		-0.00762315	0.924162		0.121465	0.0193477	UP
UID12325	Q148V8	Protein FAM83H	Fam83h	S639	TPAAFPAKGPKPGSGSGGGDSSEREGPEETS	___1	10		-0.138932	0.130588		-0.0112555	0.903803		0.0503005	0.535017		0.0151697	0.851548		-0.336632	0.00146174	DOWN	-0.107697	0.451681		0.0645996	0.448377		-0.0934962	0.273583
UID8571	G3XA30		Nsmce4a	S380	ISEPVIPLSQSQQRLSA______________	___1	11		0.0399204	0.414307		0.0319426	0.422146		0.00818356	0.852344		0.0324616	0.470779		0.0181668	0.63919		0.0685699	0.200008		0.0406579	0.328358		-0.110984	0.0193158	DOWN
UID417	A2A9P6;P24788	Cyclin-dependent kinase 11B	Cdk11b	S198	TMREEYSDKGKVGHWSRSPLRPPRERFEMGD	___1	4		-0.172155	0.0830255		0.121153	0.125427		0.247133	0.00988462	UP	0.357474	0.000406763	UP	0.343415	0.00116496	UP	0.0659851	0.572082		0.131045	0.183392		-0.209797	0.0193131	DOWN
UID30791	Q9D6Z1;A2APD7	Nucleolar protein 56	Nop56	T545	PKEEVASEPEEAASPTTPKKKRKFSEEPEVA	___1	14		0.0888404	0.224358		0.0295183	0.629413		-0.0684231	0.277605		0.13242	0.0518596		0.152474	0.0618367		0.114233	0.162893		0.0766151	0.229178		0.18799	0.0193079	UP
UID12332	Q148V8	Protein FAM83H	Fam83h	S871	EPKGNPTPAYPERKGSPTPAYPERKGSPTPA	___1	not-sig		-0.112038	0.112929		0.033234	0.607629		0.0759465	0.287109		0.0594811	0.315079		-0.117225	0.104641		-0.123497	0.114492		0.124755	0.0796264		-0.00286488	0.963919
UID12333	Q148V8	Protein FAM83H	Fam83h	S904	ERKGSPTPAYPERKGSPTQAYPERKGSPTSG	___1	not-sig		-0.105349	0.269257		-0.14094	0.161205		0.0946047	0.312447		-0.0382794	0.688487		-0.16126	0.112239		-0.2313	0.026167		0.0685348	0.486437		0.00886549	0.931003
UID12334	Q148V8	Protein FAM83H	Fam83h	S915	ERKGSPTQAYPERKGSPTSGFPNRRGSPTTG	___1	not-sig		-0.162969	0.0294632		-0.115893	0.099782		0.148606	0.0515716		0.0578742	0.402395		-0.0607333	0.416302		-0.14307	0.0566804		0.0902765	0.195135		-0.0118667	0.867982
UID12336	Q148V8	Protein FAM83H	Fam83h	S970	ERRGSPVPPVPERRGSLTFAGESSKTGPTEE	___1	8		-0.206577	0.0424067		-0.0949629	0.385441		0.366523	0.00329169	UP	0.0208594	0.824767		-0.0986215	0.339748		-0.245511	0.0344917		0.189402	0.06971		-0.0266365	0.833573
UID12347	Q148W8	Inactive dual specificity phosphatase 27	Dusp27	S990	EANGDTVRNTSRFSSSTTKEAREMHKFSRST	___1	not-sig		0.168803	0.267737		0.0749634	0.559443		0.209139	0.132276		0.161968	0.211563		0.264902	0.0514151		-0.0769414	0.566654		0.0201258	0.882052		0.116709	0.391368
UID12349	Q148W8	Inactive dual specificity phosphatase 27	Dusp27	S929	SNINTWLSGLRMEEKSPPQSDWSGSSRGRYT	___1	6		0.0686295	0.186448		-0.124402	0.0189708	DOWN	0.0224287	0.683403		-0.38601	1.83234e-06	DOWN	-0.102625	0.0588727		-0.0746471	0.327701		0.22624	0.000371582	UP	-0.0919743	0.0707569
UID12356	Q149C2	TRAF3-interacting protein 1	Traf3ip1	S409	PGSARPAPPRVKRQESTETLVVDRSGSGKTV	___1	not-sig		0.0662503	0.312255		0.00946637	0.858845		0.00977491	0.865774		0.0395119	0.504255		-0.0413908	0.422162		0.0358342	0.603657		0.0796808	0.230572		0.0978853	0.117326
UID23431	Q9JLN9	Serine/threonine-protein kinase mTOR	Mtor	S1261	ASGPVETGPMKKLHVSTINLQKAWGAARRVS	___1	2		-0.529823	0.000261917	DOWN	-0.540487	0.000175797	DOWN	-0.609867	8.40141e-05	DOWN	-0.650935	4.79428e-05	DOWN	-0.385117	0.0101022	DOWN	-0.560568	0.00013101	DOWN	-0.548521	0.000690789	DOWN	-0.825828	2.24962e-06	DOWN
UID12363	Q14AM7	UPF0472 protein C16orf72 homolog		S167	PPPRNSRAPPRLTVVSPNRATSTETSSSVET	___1	not-sig		-0.00397902	0.947792		-0.0284627	0.503432		-0.0192496	0.680916		-0.113604	0.0287949		-0.0306135	0.565608		0.0450932	0.498708		0.00977849	0.861442		0.0458601	0.365751
UID12364	Q14AM7	UPF0472 protein C16orf72 homolog		S212	SGAMASISVRSSTPGSPTHVSSGPNASRRRN	___1	not-sig		-0.0119001	0.832042		0.0511203	0.281329		0.00214614	0.965688		0.0208551	0.66677		-0.0764454	0.132736		-0.011801	0.854957		0.0762674	0.145732		0.0480194	0.355898
UID12369	Q14AX6	Cyclin-dependent kinase 12	Cdk12	S421	AAAAAAAKMDGKESKSSPIILPKKEKLEVKE	___1	4		0.0708683	0.133762		0.170598	0.0018328	UP	0.150573	0.00440343	UP	0.286561	3.41811e-05	UP	0.287845	2.73983e-05	UP	0.126894	0.0629044		0.0479563	0.311155		0.0780039	0.132155
UID12370	Q14AX6	Cyclin-dependent kinase 12	Cdk12	S422	AAAAAAKMDGKESKSSPIILPKKEKLEVKES	___1	4		0.0479916	0.315817		0.154241	0.00598571	UP	0.110052	0.030531		0.277601	5.78502e-05	UP	0.199805	0.00109147	UP	0.136155	0.022561	UP	0.0246962	0.608666		0.0116816	0.813277
UID595	A2AFG3;Q9QY39	PDZ domain-containing protein 4	Pdzd4	S454	STKTSVTLERVGPEGSPYLSRRHRGQEIEQY	___1	8		0.142855	0.077244		0.0345498	0.64599		0.302064	0.00202109	UP	0.110616	0.157516		0.159108	0.0597191		-0.0284233	0.701812		0.393485	0.000150505	UP	0.24135	0.0192499	UP
UID12372	Q14AX6	Cyclin-dependent kinase 12	Cdk12	S677	LTDLPLPPELPGGDPSPPDSPEPKAITPPQQ	___1	8		0.0139091	0.772022		0.0596226	0.25069		0.242367	0.000239724	UP	0.3226	9.22727e-06	UP	0.120838	0.0233701	UP	-0.0121859	0.817821		0.227289	0.00086695	UP	0.0817403	0.131894
UID12373	Q14AX6	Cyclin-dependent kinase 12	Cdk12	S681	PLPPELPGGDPSPPDSPEPKAITPPQQPYKK	___1	8		0.0137492	0.787524		0.0546098	0.234841		0.267951	0.000158622	UP	0.355157	1.81366e-06	UP	0.127663	0.0281816		-0.0167099	0.738764		0.247137	0.000489842	UP	0.116099	0.0708607
UID8810	H3BIU2;Q8BMQ3;H3BL54;H3BKX5	Zinc finger protein basonuclin-2	Bnc2	S7	_________MARFVPSPPPNCLSYKSEGRLG	___1	1		0.0685084	0.364234		0.0269296	0.717944		0.15249	0.0632595		0.0742884	0.346844		0.340375	0.000285758	UP	0.0296745	0.685249		0.266074	0.00247703	UP	0.188699	0.0192412	UP
UID1238	A2AU91;A2AU89;A2AU90;F6QNC8;P70399	Tumor suppressor p53-binding protein 1	Trp53bp1;Tp53bp1	S757	VVIVDVKEPSPRADVSCEPLEEVEKCSDSQS	___1	4		0.0524341	0.37339		0.00352067	0.956646		0.0190217	0.78162		0.0651432	0.274962		0.183732	0.00438974	UP	0.0792743	0.33283		0.0691274	0.273373		-0.0628091	0.266582
UID12381	Q14AX6	Cyclin-dependent kinase 12	Cdk12	S885	KLADFGLARLYNSEESRPYTNKVITLWYRPP	___1	not-sig		-0.0527511	0.783451		-0.105678	0.575954		-0.112591	0.569212		-0.075812	0.712174		0.06977	0.707143		-0.263955	0.215187		-0.111779	0.606724		0.0942341	0.617234
UID216	A2A6A1	G patch domain-containing protein 8	Gpatch8	S439	HSAHSKSAPENRKSSSPKPQGCSKTAASPGA	___1	12		-0.529002	5.58151e-06	DOWN	-0.279404	0.0130103	DOWN	-0.241409	0.0235371	DOWN	-0.278571	0.00648137	DOWN	-0.306773	0.00199551	DOWN	-0.161383	0.0630142		-0.260218	0.0136579	DOWN	-0.268755	0.00393426	DOWN
UID1239	A2AU91;A2AU89;A2AU90;F6QNC8;P70399	Tumor suppressor p53-binding protein 1	Trp53bp1;Tp53bp1	S816	DSKAETTEKDAVTEDSPQPPLPSVRDEPVRP	___1	2		0.0047787	0.951949		-0.0976848	0.191904		-0.2102	0.0225501	DOWN	-0.178848	0.0268503		-0.000857895	0.991458		0.045744	0.624529		-0.182998	0.0398263		-0.129681	0.220548
UID12397	Q14AX6	Cyclin-dependent kinase 12	Cdk12	S1361	SADTDERSSGPALTESLVQTPVKNRTFSGSV	___1	4		-0.0368787	0.596847		0.0973188	0.172468		0.126967	0.0589372		0.0970285	0.128961		0.153271	0.0209741	UP	-0.00500963	0.948068		0.0705261	0.27943		-0.114266	0.129874
UID5815	E9Q7E9;Q3V3Q7	Phosphofurin acidic cluster sorting protein 2	Pacs2	S454	LKERQPARPQNERANSLDNERCPDTRSQLQI	___1	2		-0.345588	0.0283405		-0.433029	0.0085983	DOWN	-0.429755	0.0100893	DOWN	-0.506316	0.00316627	DOWN	-0.382042	0.0186554	DOWN	-0.312937	0.0525521		-0.495022	0.00366722	DOWN	-0.383537	0.0192376	DOWN
UID78388	Q60838	Segment polarity protein dishevelled homolog DVL-2	Dvl2	S618	RTGRPEERAPESKSGSGSESELSSRGGSLRR	___3	12		-0.528395	5.3312e-05	DOWN	-0.351932	0.0015433	DOWN	-0.368692	0.000886647	DOWN	-0.458759	0.000274521	DOWN	-0.323407	0.0137807	DOWN	-0.406727	0.000549069	DOWN	-0.443145	0.00236235	DOWN	-0.530879	0.00029976	DOWN
UID12407	Q14B65;Q8BVV7	Centrosomal protein of 95 kDa	Cep95	S501	RSQVQKTYSRKTAAPSPKGDGRLKSSKASPM	___1	4		-0.28274	0.0779475		-0.0656215	0.645728		0.26662	0.0923088		0.538907	0.00704713	UP	0.446824	0.0208817	UP	-0.578229	0.0023342	DOWN	-0.0618941	0.649385		-0.28076	0.0745607
UID5136	E9Q394;E9Q474;E9PVD4		Akap13	S1892	GNDENMSNTWKFLSHSTDSLNKICKVNESTE	___1	10		-0.143257	0.0270288		0.0191864	0.72261		0.0874603	0.1453		-0.0669908	0.332517		-0.314437	6.84686e-05	DOWN	0.134301	0.12717		0.024724	0.759894		-0.132066	0.0191827	DOWN
UID25816	E9PXW3;G3X9T5		Ttc14	T400	KQAEKEEKQKTKKIETSAEKLRKLLKEEKRL	___1	13		0.0794565	0.269151		0.0785872	0.258572		0.10008	0.146676		0.202367	0.00529415	UP	0.214227	0.00339391	UP	-0.0221734	0.757716		0.065725	0.382024		0.165627	0.0191818	UP
UID12418	Q14B71	Cell division cycle-associated protein 2	Cdca2	S888	LQRDLENTGLVWLSPSPSTLQKPRRRMTICT	___1	4		-0.0919985	0.0742819		-0.0100069	0.809132		0.0281858	0.503097		0.018551	0.650105		0.118061	0.00834275	UP	-0.0430769	0.429061		-0.0425881	0.339053		-0.069828	0.0913287
UID78389	Q60838	Segment polarity protein dishevelled homolog DVL-2	Dvl2	S620	GRPEERAPESKSGSGSESELSSRGGSLRRGG	___3	12		-0.528395	5.3312e-05	DOWN	-0.351932	0.0015433	DOWN	-0.368692	0.000886647	DOWN	-0.458759	0.000274521	DOWN	-0.323407	0.0137807	DOWN	-0.406727	0.000549069	DOWN	-0.443145	0.00236235	DOWN	-0.530879	0.00029976	DOWN
UID14610	Q61084	Mitogen-activated protein kinase kinase kinase 3	Map3k3	S147	PHSGVSRQVRIKPSQSAGDINTIYQAPEPRS	___1	9		-0.528162	0.000358203	DOWN	-0.395957	0.00187257	DOWN	-0.549481	0.000156917	DOWN	-0.505763	0.000133303	DOWN	-0.700017	1.08709e-05	DOWN	-0.20665	0.29884		-0.529996	0.00279661	DOWN	-0.807898	1.41391e-06	DOWN
UID12423	Q14B71;D3YZE8;D3Z5P7	Cell division cycle-associated protein 2	Cdca2	S165	FRSAFHSIQETKMASSPSAAEADGESRISDL	___1	not-sig		0.0858375	0.202332		0.00474801	0.936809		-0.0142719	0.821617		0.125662	0.0448348		-0.138152	0.0304972		0.0708207	0.518819		0.0569442	0.414141		0.0137244	0.805907
UID12424	Q14B71	Cell division cycle-associated protein 2	Cdca2	S712	VTQDHIVSKNPKPLGSPQSQDLFKAGQNLEN	___1	8		0.136939	0.180102		0.0505603	0.508875		0.29352	0.00184705	UP	0.296485	0.00106175	UP	0.191494	0.0216396	UP	-0.20747	0.0286034		0.141288	0.184597		0.179009	0.0423595
UID37980	E9Q8K8;Q6ZPZ3	Zinc finger CCCH domain-containing protein 4	Zc3h4	S1276	KPAPKTGTGSPFAGNSPAREGEQDAGSLKDV	___2	6		-0.52758	3.22499e-08	DOWN	-0.444536	2.65275e-07	DOWN	-0.431956	1.73465e-06	DOWN	-0.612371	2.73534e-09	DOWN	-0.149715	0.00624933	DOWN	-0.130166	0.0611336		-0.0743361	0.266789		-0.253309	0.000134838	DOWN
UID50130	Q8BKT7;Q5SVF9;Q5SVF8	THO complex subunit 5 homolog	Thoc5	S312	AKALFKPPEDSQDDESDSDAEEEQTTKRRRP	___2	1		0.0844008	0.0580033		0.0225568	0.604039		-0.00370421	0.932617		0.0528716	0.19314		0.162894	0.000654145	UP	0.0649954	0.170283		0.0857335	0.0639568		0.104279	0.0191214	UP
UID949	A2AN08;F6SSP6	E3 ubiquitin-protein ligase UBR4	Ubr4	S2715	RVLRPRNKRRHVTLPSSPRSNTPMGDKDDDD	___1	2		0.0181845	0.731632		0.0494467	0.321037		-0.102767	0.0478835		-0.02569	0.635156		-0.0703597	0.314388		-0.0217271	0.699394		-0.056591	0.348834		-0.125417	0.0191196	DOWN
UID35855	F6WNT4;F6SH61;F8WH31;E9PUD1;Q58A65;Z4YMB8	C-Jun-amino-terminal kinase-interacting protein 4	Spag9	S369	GLDTEGSKQRSASQSSLDKLDQELKEQQKEF	___2	2		-0.525862	2.17402e-05	DOWN	-0.401975	1.32029e-05	DOWN	-0.501125	4.15238e-06	DOWN	-0.632401	1.29087e-07	DOWN	-0.493565	2.70813e-06	DOWN	-0.526639	0.000617861	DOWN	-0.67805	1.84314e-06	DOWN	-0.637668	6.4832e-07	DOWN
UID31426	D3Z2T9;P11440	Cyclin-dependent kinase 1	Cdk1	Y15	_MEDYIKIEKIGEGTYGVVYKGRHRVTGQIV	___1	11		-0.0889026	0.207127		0.0177484	0.795148		-0.000517474	0.994164		-0.0684853	0.318268		-0.129158	0.0823103		-0.00328418	0.966609		-0.00600492	0.934219		-0.176831	0.0191025	DOWN
UID12443	Q1PSW8	E3 ubiquitin-protein ligase TRIM71	Trim71	S174	RAAAPAPQPPPGPAASPGSLLMRRPHGCSSC	___1	13		0.0176974	0.677696		0.0503351	0.211159		0.0307012	0.493328		0.101253	0.0243403	UP	0.0807866	0.102193		0.0106971	0.841768		0.0334448	0.524303		0.0256965	0.53426
UID1245	A2AU91;P70399	Tumor suppressor p53-binding protein 1	Trp53bp1;Tp53bp1	S1347	ADFALPSSRGGPGKLSPRKGISQTGAPVCEE	___1	not-sig		-0.00216124	0.976197		-0.110131	0.0891545		-0.131695	0.0850553		-0.000330195	0.996159		0.0430227	0.490682		-0.0329916	0.671689		-0.117092	0.0904179		-0.0936009	0.140681
UID12457	Q1WG82	GATA-type zinc finger protein 1	Zglp1	S178	TYSLPGRSCSQKLPASPSKALASPGSSEALG	___1	not-sig		0.119528	0.277011		0.196632	0.0886996		0.107728	0.39588		0.270906	0.0336958		0.173571	0.14078		0.230588	0.0596606		0.0741535	0.499408		0.170244	0.126853
UID12459	Q2EMV9	Poly [ADP-ribose] polymerase 14	Parp14	S1407	DNMKEREGSPAPPKQSPAKQSVMSKIASFLG	___1	not-sig		0.0804689	0.429413		0.105888	0.272987		0.0874581	0.393478		-0.0116723	0.902037		0.0861867	0.377086		0.13463	0.199907		0.114544	0.257269		-0.0600692	0.545735
UID12464	Q2KHI9	DNA helicase MCM9	Mcm9	S885	GSGKRSGTPKRKRRKSAQVEEPEPEGMETPT	___1	10		-0.0423955	0.414173		0.0272548	0.555761		0.0396002	0.455356		-0.000365531	0.993842		-0.139697	0.0085637	DOWN	0.0107954	0.845505		0.0350792	0.493995		-0.0550597	0.291152
UID43618	P70441	Na(+)/H(+) exchange regulatory cofactor NHE-RF1	Slc9a3r1	S285	EPASESPRPALARSASSDTSEELNSQDSPKR	___2	12		-0.525708	1.24046e-05	DOWN	-0.416525	0.000519628	DOWN	-0.321563	0.00045615	DOWN	-0.427711	3.65024e-05	DOWN	-0.651623	8.80316e-07	DOWN	-0.470208	0.00014163	DOWN	-0.590949	0.000140341	DOWN	-0.399544	0.00197818	DOWN
UID12489	Q2NL51;D3Z7E5	Glycogen synthase kinase-3 alpha	Gsk3a	S21	PSGGGPGGSGRARTSSFAEPGGGGGGGGGGP	___1	not-sig		-0.446438	0.106884		-0.489792	0.0796874		-0.360308	0.194978		-0.397419	0.152373		-0.383464	0.171237		-0.239886	0.368845		-0.226576	0.405297		-0.194072	0.47298
UID12491	Q2TBA3	Mucosa-associated lymphoid tissue lymphoma translocation protein 1 homolog	Malt1	S2	______________MSLWGQPLQASPPLAVR	___1	not-sig		-0.0403004	0.565262		-0.0573744	0.326651		-0.0874113	0.176307		-0.137249	0.0261535		0.0779819	0.195747		-0.00367629	0.962836		0.0344346	0.600241		0.109694	0.100764
UID23335	Q9JJ89	Coiled-coil domain-containing protein 86	Ccdc86	S283	ETVTESLNLKKRVIASPQAPASKKLKEKEEL	___1	13		0.12484	0.0389615		0.0665206	0.211759		0.245688	0.00014683	UP	0.363796	1.68172e-06	UP	0.192742	0.00122126	UP	0.0268119	0.696787		0.187975	0.0127343	UP	0.149199	0.0190817	UP
UID12499	Q2TBE6	Phosphatidylinositol 4-kinase type 2-alpha	Pi4k2a	S47	PGGAVRVAAAAGSGPSPPCSPGHDRERQPLL	___1	4		0.0779276	0.27672		0.00603702	0.928452		0.122839	0.10267		0.0371039	0.607958		0.0676836	0.33149		-0.205363	0.00836205	DOWN	-0.00635998	0.924529		-0.0222239	0.760477
UID1250	A2AU91;A2AU89;A2AU90;P70399	Tumor suppressor p53-binding protein 1	Trp53bp1;Tp53bp1	S713	CPEAMEVETSVISIDSPQKLQVLDQELEHKD	___1	not-sig		0.068104	0.374207		-0.0472861	0.519308		0.0226139	0.762381		0.0219471	0.757368		0.13892	0.090949		-0.171309	0.0451734		0.0477902	0.552146		0.137471	0.0853018
UID12501	Q2WG77	Protein ripply1	Ripply1	S192	CMGVSEATTHKATAHSPDPHSACPN______	___1	4		0.0893964	0.397744		0.11199	0.0611852		0.27197	0.000624012	UP	0.427148	3.34194e-06	UP	0.494875	0.000134887	UP	0.0921404	0.491237		0.291189	0.00163099	UP	0.114612	0.081354
UID12504	Q3B7Z2	Oxysterol-binding protein 1	Osbp	S349	AGSGKDQCCSGKGDMSDEDDENEFFDAPEII	___1	9		-0.140255	0.0437369		-0.0775901	0.235545		-0.16324	0.024944	DOWN	-0.137495	0.0434244		-0.21613	0.00499506	DOWN	0.101487	0.197526		-0.128447	0.101749		-0.134622	0.0615874
UID12511	Q3TA30;Q61687;F6RDB7;Q3UY26;Q8C2S3;A6PWK8;A6PWK9;A6PWK7	Transcriptional regulator ATRX	Atrx	S111	KPTDENVNEKAATENSENDITMQSLPKGTVI	___1	not-sig		0.0448498	0.490173		0.00622425	0.921995		-0.0108927	0.870073		0.00217548	0.974405		0.0971163	0.176158		-0.0628853	0.400689		0.000523501	0.993584		-0.00473033	0.942866
UID12512	Q3TA30;Q61687;F6RDB7;Q3UY26;Q8C2S3;A6PWK8;A6PWK9;A6PWK7;A6PWL2	Transcriptional regulator ATRX	Atrx	S84	EKSRSSGSSRSKRKPSIVTKYVESDDEKPTD	___1	not-sig		0.0163884	0.870013		0.00286843	0.978486		0.139648	0.188806		-0.0265066	0.783728		0.152381	0.132543		0.0351833	0.725973		-0.0630374	0.595478		-0.0865712	0.40813
UID10559	Q8C2T6;P33611	DNA polymerase alpha subunit B	Pola2	S126	SSYTTPSKGPLKRVSSTPETPLTKRSVAARS	___1	2		-0.525525	3.17964e-05	DOWN	-0.502686	4.63529e-06	DOWN	-0.515202	3.88486e-06	DOWN	-0.72461	9.84448e-08	DOWN	-0.630356	2.80536e-06	DOWN	-0.636966	1.30443e-06	DOWN	-0.727522	6.00147e-07	DOWN	-0.872655	1.26499e-08	DOWN
UID8805	G5E8W8;Q62394	Zinc finger protein 185	Zfp185;Znf185	S200	REHSYVLSAAKKTTSSPTQELQSPFLAKRVD	___1	7		0.109276	0.111389		0.1478	0.0377032		0.256124	0.001464	UP	0.315135	0.00060135	UP	0.0793437	0.294885		-0.0111685	0.875529		0.13235	0.12234		0.181032	0.0189905	UP
UID23139	Q9ES00;G3UZD6	Ubiquitin conjugation factor E4 B	Ube4b	S674	RTVEDLKNNESQWKDSPLATRHREMLKRCKT	___1	11		-0.523997	2.90433e-07	DOWN	-0.281957	1.40612e-05	DOWN	-0.317522	6.49872e-06	DOWN	-0.390358	1.24623e-07	DOWN	-0.464538	3.95598e-07	DOWN	-0.434681	1.39627e-05	DOWN	-0.469478	2.05177e-06	DOWN	-0.695003	3.88273e-10	DOWN
UID20391	Q8R080	G2 and S phase-expressed protein 1	Gtse1	S139	QLKVSLFEKEQKRDRSPMSLKRETFCLPSSR	___1	9		-0.0736773	0.304224		0.0053678	0.934763		-0.0695257	0.364373		-0.284123	0.000778332	DOWN	-0.150567	0.0484169		-0.063902	0.366624		-0.125132	0.0825817		-0.169966	0.0189687	DOWN
UID10439	P26645	Myristoylated alanine-rich C-kinase substrate	Marcks	S27	GEATAERPGEAAVASSPSKANGQENGHVKVN	___1	12		-0.519145	1.01669e-05	DOWN	-0.423709	0.000346794	DOWN	-0.288189	0.0062685	DOWN	-0.494185	2.07956e-05	DOWN	-0.454406	6.6565e-05	DOWN	-0.255081	0.0131321	DOWN	-0.395727	0.00166226	DOWN	-0.394863	0.00242453	DOWN
UID10170	P14873	Microtubule-associated protein 1B;MAP1B heavy chain;MAP1 light chain LC1	Map1b	S1915	YYYEKTERTIKSPCDSGYSYETIEKTIKTPE	___1	9		-0.518827	0.00430497	DOWN	-0.335228	0.0697064		-0.405764	0.0282115		-0.600962	0.00165276	DOWN	-0.592504	0.00172583	DOWN	-0.317575	0.0678243		-0.463317	0.0106464	DOWN	-0.59677	0.00161298	DOWN
UID22407	Q9D1R2	Protein KTI12 homolog	Kti12	S157	GKSQAAGAVEEQRATSPVANGGVLAAVSKEL	___1	9		-0.518106	7.65748e-08	DOWN	-0.343725	0.00044784	DOWN	-0.429401	8.21896e-06	DOWN	-0.462537	9.82711e-06	DOWN	-0.445529	1.4087e-06	DOWN	-0.209097	0.0134915	DOWN	-0.382846	6.8781e-05	DOWN	-0.435266	6.22866e-06	DOWN
UID55436	Q9JM96;A2A6Q2	Cdc42 effector protein 4	Cdc42ep4	S136	NEKEAAEKDSSKLPKSLSSSPVKKADARDGG	___2	6		-0.517822	0.0224303	DOWN	-0.529531	0.0113908	DOWN	-0.527378	0.0102045	DOWN	-0.956766	0.00014065	DOWN	0.0208707	0.918454		0.0212787	0.914303		-0.233633	0.246994		-0.058214	0.764724
UID8244	G3UYG6;G3UYR9;Q6Y7W8;G3UWR2	PERQ amino acid-rich with GYF domain-containing protein 2	Gigyf2	S161	GVFGRGGGREMHRSQSWEERGDRRFEKPGRK	___1	12		-0.516777	0.0007616	DOWN	-0.417035	0.00312673	DOWN	-0.314644	0.0200666	DOWN	-0.470304	0.0014003	DOWN	-0.489632	0.000966643	DOWN	-0.323045	0.0358691		-0.372222	0.0146122	DOWN	-0.492609	0.000924459	DOWN
UID75690	P97310	DNA replication licensing factor MCM2	Mcm2	S26	SSPARQRRRISDPLTSSPGRSSRRADALTSS	___3	2		0.037994	0.465356		-0.0239612	0.658437		0.000330225	0.995093		-0.165223	0.00577456	DOWN	-0.0864822	0.108953		-0.0167628	0.771924		-0.12583	0.0431146		-0.151231	0.0189004	DOWN
UID12537	Q3TDQ1	Dolichyl-diphosphooligosaccharide--protein glycosyltransferase subunit STT3B	Stt3b	S495	YLGDDMKRENPPVEDSSDEDDKRNPGNLYDK	___1	5		0.0197901	0.74601		-0.00597683	0.911573		-0.130051	0.0223539	DOWN	-0.0930634	0.0672747		0.157134	0.00296047	UP	-0.0995503	0.224171		-0.129095	0.0660492		-0.0161095	0.790356
UID12538	Q3TDQ1	Dolichyl-diphosphooligosaccharide--protein glycosyltransferase subunit STT3B	Stt3b	S496	LGDDMKRENPPVEDSSDEDDKRNPGNLYDKA	___1	5		0.000271368	0.995981		-0.0159043	0.774639		-0.158709	0.00679592	DOWN	-0.151237	0.00202595	DOWN	0.121975	0.00945684	UP	-0.0902893	0.298915		-0.171133	0.00883651	DOWN	-0.056384	0.32379
UID12542	Q3TDQ1	Dolichyl-diphosphooligosaccharide--protein glycosyltransferase subunit STT3B	Stt3b	S29	SLNSSPWSGLMALGNSRHGHHGPGTQSASSA	___1	not-sig		-0.0200268	0.86957		-0.0979067	0.397848		0.0408165	0.732781		-0.0865113	0.459805		0.244121	0.0532517		-0.184351	0.162592		-0.0359893	0.772253		-0.164784	0.172806
UID7913	F8WIE5;Q69ZR2	E3 ubiquitin-protein ligase HECTD1	Hectd1	S1533	VSSLLAAGAPMSSSASVPNLSSRETSSLESF	___1	4		-0.0356226	0.656417		-0.079005	0.355833		-0.0269876	0.75717		-0.00513605	0.944806		0.0669554	0.494403		-0.114362	0.173861		-0.113423	0.155565		-0.226997	0.0188671	DOWN
UID10172	P14873	Microtubule-associated protein 1B;MAP1B heavy chain;MAP1 light chain LC1	Map1b	S1317	EEHCASPEEKTLEVVSPSQSVTGSAGHTPYY	___1	9		-0.0529328	0.516081		-0.017265	0.832434		-0.0829399	0.341396		-0.210549	0.0174294	DOWN	-0.203815	0.0355254		0.06941	0.485843		-0.134034	0.204147		-0.222759	0.0188644	DOWN
UID12546	Q3TDV8		Zfp444	S239	RRKEHLRRHRGTHPGSPGPALRPLPAREKPH	___1	4		0.106361	0.0602778		0.0931981	0.0815128		0.0971357	0.0766023		0.182069	0.00286262	UP	0.258938	0.000664197	UP	-0.00225174	0.96947		0.0499295	0.468088		0.00750988	0.892271
UID12554	Q3TE40		Rpa2	S29	YGGAGGYTQSPGGFGSPTPSQAEKKSRVRAQ	___1	10		0.0115177	0.845611		0.0377415	0.508184		0.148621	0.010087	UP	0.0252233	0.612056		-0.106237	0.0564629		0.245437	0.00214029	UP	0.222368	0.00155424	UP	-0.0216061	0.668147
UID12555	Z4YKA3;Z4YKB8;Q3TEA8	Heterochromatin protein 1-binding protein 3	Hp1bp3	S475	KAPPKAKTPARKARPSPSVIKKPSGSSSRKP	___1	13		0.108785	0.0674916		-0.01208	0.800002		0.0134302	0.816594		0.253929	0.000108784	UP	0.147584	0.0104505	UP	-0.0831722	0.145086		-0.0233062	0.658195		-0.0542819	0.296762
UID12563	Q3TFK5	G patch domain-containing protein 4	Gpatch4	S130	LTSGEEKPDRDLGNCSDVDNHEPTPPKILTD	___1	14		0.08628	0.388974		0.100097	0.29146		0.0347054	0.705789		0.0804583	0.413931		0.236923	0.0176991	UP	0.254752	0.0436078		0.157922	0.105488		0.214924	0.0315669
UID9032	H7BX08;Q8C1B1	Calmodulin-regulated spectrin-associated protein 2	Camsap2	S590	QDLSILNSNIKLNQSSPDNLTDTKGALSPIT	___1	11		-0.191052	0.0554462		-0.106891	0.21716		-0.0789017	0.430284		-0.0872102	0.331397		-0.315636	0.00258943	DOWN	-0.139074	0.126806		-0.148027	0.0971837		-0.252173	0.0188492	DOWN
UID610	A2AFQ0;Q7TMY8	E3 ubiquitin-protein ligase HUWE1	Huwe1	S3556	PTTATTTVSTSTTKGSKSPAKVGEGGSGIDF	___1	10		-0.515858	0.00934117	DOWN	-0.375182	0.0474466		-0.237829	0.271514		-0.347842	0.0756417		-0.535186	0.00651245	DOWN	-0.0972062	0.618137		-0.238135	0.261147		-0.455621	0.0218888	DOWN
UID19046	Q8C0C3;Q8K2L8	Trafficking protein particle complex subunit 12	Trappc12	S338	RSESGVSRAPLDVPESPKPFSQIQAVFAGSD	___1	6		-0.515579	8.00196e-08	DOWN	-0.580275	2.47158e-09	DOWN	-0.445215	6.69933e-06	DOWN	-0.635185	3.46996e-09	DOWN	-0.399105	1.49552e-06	DOWN	-0.2211	0.000850103	DOWN	-0.174742	0.00926534	DOWN	-0.250939	4.86684e-05	DOWN
UID17555	Q80XU3	Nuclear ubiquitous casein and cyclin-dependent kinase substrate 1	Nucks1	S79	KDVKTKKDDSHSAEDSEDEKDDHKNVRQQRQ	___1	12		-0.515433	0.000167346	DOWN	-0.347138	0.00860617	DOWN	-0.356637	0.00588326	DOWN	-0.505533	0.000184173	DOWN	-0.39371	0.00183614	DOWN	-0.418272	0.00874334	DOWN	-0.435035	0.00341198	DOWN	-0.305645	0.0455591
UID52212	Q8K3A9;S4R1K2;S4R2U8;E9Q350;S4R1E7;Q80TT2	7SK snRNA methylphosphate capping enzyme;BAI1-associated protein 3	Mepce;Baiap3	S191	LDEEVSRALNAETPKSSPLPAKGRDPVEILI	___2	2		-0.515168	3.02821e-07	DOWN	-0.559285	5.2801e-08	DOWN	-0.613615	3.57698e-08	DOWN	-0.710884	3.42201e-09	DOWN	-0.376847	9.24353e-06	DOWN	-0.459657	5.57608e-06	DOWN	-0.536504	4.97986e-07	DOWN	-0.60513	2.71371e-08	DOWN
UID12606	Q3TIR3	Synembryn-A	Ric8a	S501	FDKLSRHRVIQPMGMSPRGHLTSLQDAMCET	___1	3		0.059109	0.30641		0.0439699	0.332259		0.00645323	0.887988		0.0193952	0.655411		0.043238	0.373826		0.157534	0.0218352	UP	0.0969472	0.0897195		0.0233516	0.638716
UID12610	Q3TIX9	U4/U6.U5 tri-snRNP-associated protein 2	Usp39	S81	LPVVRVKREREADEDSEPEREVRAKNGRVDS	___1	4		0.0260156	0.683326		0.151973	0.00332942	UP	0.176226	0.00486107	UP	0.230685	0.000148541	UP	0.260495	5.66444e-05	UP	0.0514801	0.498072		0.146611	0.0206593	UP	0.0212877	0.647101
UID12613	Q3TIX9	U4/U6.U5 tri-snRNP-associated protein 2	Usp39	S46	ERDREKEPEAASSRGSPVRVKREAEPAAREV	___1	not-sig		-0.026009	0.647381		0.0436787	0.366843		0.00559395	0.910995		0.120467	0.0283593		0.014193	0.791661		0.0541425	0.400991		0.0789897	0.166747		0.0444884	0.359326
UID1474	A2BE93;Q9EQU5	Protein SET	Set	S183	TEIKWKSGKDLTKRSSQTQNKASRKRQHEEP	___1	9		-0.515145	5.15865e-06	DOWN	-0.34633	6.02374e-05	DOWN	-0.244895	0.00452744	DOWN	-0.525949	2.29488e-07	DOWN	-0.765411	4.52227e-09	DOWN	-0.413854	6.44849e-05	DOWN	-0.528017	7.44094e-06	DOWN	-0.632987	7.83823e-08	DOWN
UID11988	Q02053	Ubiquitin-like modifier-activating enzyme 1	Uba1	S13	___MSSSPLSKKRRVSGPDPKPGSNCSPAQS	___1	6		-0.514882	2.51118e-06	DOWN	-0.312246	0.00152089	DOWN	-0.396302	5.48923e-05	DOWN	-0.476763	3.63582e-05	DOWN	-0.350287	0.000232726	DOWN	-0.252485	0.003083	DOWN	-0.307056	0.00259966	DOWN	-0.352579	0.00063263	DOWN
UID27845	P62137	Serine/threonine-protein phosphatase PP1-alpha catalytic subunit	Ppp1ca	T320	KYGQFSGLNPGGRPITPPRNSAKAKK_____	___1	11		-0.0978322	0.300619		-0.0675692	0.412935		0.0197303	0.820552		-0.0242904	0.779295		-0.0790234	0.385622		-0.177462	0.053599		-0.203626	0.0255582		-0.237315	0.0187584	DOWN
UID12626	Q3TJW2;Q9QZN0	F-box only protein 15	Fbxo15	S151	KAALTNSLSPVKRRTSLPSKTKESLRISGLG	___1	8		0.137027	0.0326851		0.106174	0.158896		0.429671	6.32956e-06	UP	0.444815	7.70179e-06	UP	0.0570816	0.373751		-0.000333669	0.996462		0.432963	6.81003e-06	UP	0.185417	0.0276156
UID2499	B2RUR8	OTU domain-containing protein 7B	Otud7b	S467	ASAGDEPRSTPESGESDKESVGSSSLGNEGS	___1	9		-0.514877	3.18019e-08	DOWN	-0.373296	8.97905e-06	DOWN	-0.406137	6.28188e-07	DOWN	-0.532813	1.31017e-08	DOWN	-0.525187	6.9301e-08	DOWN	-0.331493	1.81248e-05	DOWN	-0.399778	1.4586e-05	DOWN	-0.55892	5.42286e-08	DOWN
UID15538	Q69ZF8	E3 ubiquitin-protein ligase MSL2	Msl2	S447	KAVKEKMPSHHFMPGSPTKTVYKKPQEKKGC	___1	13		0.136122	0.0315327		0.083549	0.152184		0.125005	0.092344		0.123071	0.0370922		0.137386	0.0282546		0.160714	0.0220768	UP	0.101283	0.0915857		0.141336	0.0187491	UP
UID12636	Q3TJY1;Q99L90	Microspherule protein 1	Mcrs1	S325	LHKWQVLVDSITGMGSPDFDNQTLAVLRGRM	___1	5		0.096715	0.126231		-0.00886539	0.858037		-0.146287	0.0215094	DOWN	-0.095266	0.0628305		0.228664	0.000203697	UP	0.0154588	0.885864		0.0362268	0.686935		0.0756229	0.124814
UID1264	A2AU91;A2AU89;P70399	Tumor suppressor p53-binding protein 1	Trp53bp1;Tp53bp1	S1415	VVSGPLGVEDISPSMSPDDKSFTRIMPRVPD	___1	13		0.123741	0.089875		0.0690107	0.303121		0.13033	0.0653902		0.230808	0.00350039	UP	0.113546	0.113451		0.0150215	0.835231		0.135556	0.0659824		0.152647	0.0388653
UID86750	Q9DCI3	MLN64 N-terminal domain homolog	Stard3nl	S214	IPAGLSDGQFYSPPESEAGSEEEAEEKQESE	___3	14		0.123349	0.158574		0.026248	0.747249		0.0515808	0.519091		-0.0271994	0.727148		0.068206	0.392362		0.0451162	0.611188		0.0787715	0.346892		0.227428	0.0187442	UP
UID12646	Q3TKT4;G3UX35	Transcription activator BRG1	Smarca4	S1349	FGRGSRHRKEVDYSDSLTEKQWLKAIEEGTL	___1	not-sig		0.0435	0.750427		0.176128	0.210387		-0.0209225	0.875925		0.0313574	0.815852		0.0948356	0.508544		0.243265	0.0966125		-0.0234591	0.860682		-0.00196974	0.988408
UID12647	Q3TKT4	Transcription activator BRG1	Smarca4	S1419	SKKQKKRGRPPAEKLSPNPPNLTKKMKKIVD	___1	5		0.0716019	0.152391		0.02019	0.627213		-0.0876275	0.0751021		0.031927	0.429617		0.132128	0.00717712	UP	0.0672559	0.19258		-0.0836253	0.0769152		-0.00806704	0.864331
UID2886	E9QP59;D3YU56;Q9WU40	Inner nuclear membrane protein Man1	Lemd3	S335	LAMNDRAAAAGSLDRSRNLEEAAAEPGGGGG	___1	7		0.0885077	0.270506		0.284644	0.000551782	UP	0.265367	0.00137557	UP	0.411139	1.06142e-05	UP	0.099644	0.174366		0.312899	0.0293177		0.0588934	0.570936		-0.166373	0.0187387	DOWN
UID12649	Q3TKT4;G3UX35	Transcription activator BRG1	Smarca4	S699	VEEKKKIPDPDSDDVSEVDARHIIENAKQDV	___1	6		0.00492485	0.914772		-0.0737027	0.20174		-0.0282551	0.633877		-0.115798	0.0145024	DOWN	0.0761615	0.0898161		-0.0457214	0.485496		-0.000794447	0.986847		0.0109804	0.81606
UID12663	S4R2J9;Q3TLH4;S4R294;S4R2L9;S4R209	Protein PRRC2C	Prrc2c	S2644	RSTTPTSSPFRATSTSPNSQSSKMNSVVYQK	___1	7		0.20861	0.0349975		0.184562	0.0206565	UP	0.38154	0.000243586	UP	0.374767	0.000173324	UP	-0.0959871	0.201363		0.22514	0.0925233		0.124005	0.156475		-0.0367013	0.644926
UID78387	Q60838	Segment polarity protein dishevelled homolog DVL-2	Dvl2	S616	AGRTGRPEERAPESKSGSGSESELSSRGGSL	___3	12		-0.51372	7.32016e-05	DOWN	-0.349493	0.00148878	DOWN	-0.365156	0.000873853	DOWN	-0.449045	0.000274705	DOWN	-0.325751	0.0130112	DOWN	-0.409311	0.00043062	DOWN	-0.433359	0.00244528	DOWN	-0.523632	0.000312114	DOWN
UID1267	A2AU91;A2AU89;F6ZRL3;P70399	Tumor suppressor p53-binding protein 1	Trp53bp1;Tp53bp1	S1641	AASSSSTTPTRKATESPRASTGVPSGKRKLP	___1	4		-0.119176	0.119717		-0.083941	0.211375		0.0191561	0.820728		0.173698	0.025189		0.250476	0.0028614	UP	-0.0520481	0.567447		0.0423369	0.586231		-0.0476306	0.486317
UID12673	S4R2J9;Q3TLH4;S4R294;S4R2L9;S4R209	Protein PRRC2C	Prrc2c	S2210	SLTFKMESARKAWENSPNLREKGSPVTSTAP	___1	7		0.0654608	0.269435		0.0603753	0.224425		0.249083	0.000138177	UP	0.170843	0.00162569	UP	-0.127442	0.00955561	DOWN	0.123865	0.245777		0.117126	0.0393454		0.0276393	0.571867
UID10862	P48678;D3YUF7	Prelamin-A/C;Lamin-A/C	Lmna	S22	RRATRSGAQASSTPLSPTRITRLQEKEDLQE	___1	8		0.00799785	0.928942		0.0780904	0.3861		0.17015	0.0783452		0.25793	0.00900326	UP	0.0668164	0.465141		0.0582523	0.54217		0.188295	0.0414935		0.219916	0.0187302	UP
UID17635	Q80YR7;F6S522	Claspin	Clspn	S785	QIGRGASFLPTAGFRSPSPGLFRGSLISSAS	___1	11		0.0674948	0.37237		0.0265388	0.708665		0.0761744	0.294645		0.121655	0.0969154		0.0259825	0.709418		0.0867011	0.377126		-0.068201	0.378193		-0.219301	0.0187224	DOWN
UID12145	Q05D44	Eukaryotic translation initiation factor 5B	Eif5b	S187	SKRSKERSRVNSSGESGGESDEFLQSRKGQK	___1	9		0.0407704	0.49865		-0.0958683	0.0733029		-0.100972	0.0359471		-0.107252	0.0790283		-0.194312	0.00323913	DOWN	0.0864348	0.196918		-0.147894	0.00993492	DOWN	-0.187952	0.0186923	DOWN
UID12681	S4R2J9;Q3TLH4;S4R294	Protein PRRC2C	Prrc2c	S1217	VPSGPLRQREESETRSESSDFEVVPKRRRQR	___1	not-sig		-0.131727	0.412404		-0.168633	0.269224		-0.0774458	0.618555		-0.125549	0.41158		-0.292224	0.0636156		-0.216629	0.181417		0.063926	0.695152		-0.17302	0.252342
UID12683	S4R2J9;Q3TLH4;S4R294	Protein PRRC2C	Prrc2c	S1220	GPLRQREESETRSESSDFEVVPKRRRQRGSE	___1	not-sig		-0.17017	0.0325935		-0.050004	0.464459		0.0703669	0.271852		0.0173318	0.793772		0.0448001	0.581401		-0.136903	0.0718029		-0.0390962	0.6416		0.0672533	0.363539
UID12685	S4R2J9;Q3TLH4;S4R294;S4R2L9;S4R209	Protein PRRC2C	Prrc2c	S1514	ESVLPPKREIAKRSFSSQRPGVDRQNRRGNN	___1	not-sig		0.236474	0.173203		0.157602	0.305285		0.197958	0.206695		0.0289368	0.864758		0.201277	0.212579		0.0487	0.751191		-0.100874	0.535061		-0.135582	0.396
UID12686	S4R2J9;Q3TLH4;S4R294;S4R2L9;S4R209	Protein PRRC2C	Prrc2c	S1515	SVLPPKREIAKRSFSSQRPGVDRQNRRGNNG	___1	4		0.217807	0.106287		0.185991	0.105041		0.208639	0.0707145		0.13475	0.257566		0.272056	0.0221735	UP	0.157349	0.215887		-0.0791298	0.520117		-0.166757	0.17738
UID30141	Q8K202	DNA-directed RNA polymerase I subunit RPA49	Polr1e	T3	_____________MATLESPGMDDQAGDTET	___1	10		-0.0587363	0.273169		-0.0886421	0.0584798		-0.0583768	0.251839		-0.135483	0.0078865	DOWN	-0.178033	0.00150605	DOWN	-0.0292778	0.630756		-0.0401948	0.425864		-0.119412	0.018674	DOWN
UID12689	S4R2J9;Q3TLH4;S4R294;S4R2E2	Protein PRRC2C	Prrc2c	S189	NVACWRDGGKSAGSPSSDQDEKQLGQDESTA	___1	7		-0.0580731	0.257709		0.019531	0.68101		0.195223	0.000567058	UP	0.168479	0.00304296	UP	-0.0394041	0.614886		-0.184476	0.013704	DOWN	-0.0434302	0.428926		-0.0957135	0.0875975
UID1269	A2AU91;A2AU89;F6ZRL3;P70399	Tumor suppressor p53-binding protein 1	Trp53bp1;Tp53bp1	S1663	VPSGKRKLPTSEEERSPAKRGRKSATVKPGT	___1	not-sig		0.00497368	0.944294		-0.071414	0.329128		-0.0240518	0.770783		0.0205749	0.791478		0.0835871	0.263069		-0.00567693	0.939924		-0.0978	0.187625		-0.0520706	0.46775
UID37880	V9GXT3;V9GX91;E9Q842		Nav2	S1034	SEKGRLSPKASQVKRSPSDAGRSSGDESKKT	___2	8		-0.164051	0.125543		-0.0869618	0.38692		0.226762	0.0646522		0.112595	0.265928		0.0547391	0.594891		-0.0640178	0.552156		0.33088	0.00733819	UP	0.259793	0.0186512	UP
UID12694	S4R2J9;Q3TLH4;S4R294;S4R2E2	Protein PRRC2C	Prrc2c	S387	TKSSSQIPAQPPVTKSPYGKGPPFNQERGPS	___1	7		0.052262	0.382777		0.124239	0.0251389		0.40826	2.50758e-06	UP	0.283262	0.000102057	UP	0.0582811	0.37265		-0.0252964	0.701892		0.114763	0.0704351		0.0486719	0.446765
UID12702	Q3TLM7;Q8C080	Sorting nexin-16	Snx16	S29	NSASSFTNNRNQRSSSFGSVSTSSTSSKGQL	___1	7		0.0441891	0.561209		0.118991	0.166621		0.196989	0.0306547		0.328827	0.00043764	UP	-0.079452	0.287619		0.0843474	0.28079		0.135029	0.168693		0.125014	0.158193
UID12713	Q3TLR7	Denticleless protein homolog	Dtl	S443	TPAKAPRAKSSPSISSPSSAACTPSCAGDLP	___1	8		-0.180285	0.0280834		-0.0599403	0.451623		0.126623	0.130165		0.0839849	0.287036		-0.216388	0.0094983	DOWN	-0.0498614	0.545324		0.101837	0.209601		0.136938	0.104814
UID13845	Q5BL07	Peroxisome biogenesis factor 1	Pex1	S1217	SIIKGRYRSQSGEDESLNQPGPIKTTFAISQ	___1	5		0.14386	0.0303638		0.0211864	0.686745		-0.0814579	0.114282		-0.0452923	0.318769		0.0719594	0.131904		0.0261139	0.673903		-0.00346171	0.951084		0.121314	0.0186487	UP
UID5605	E9Q6E5;Q8BV04;Q3UIX4;F6XR65;B7ZNC5		Srsf11	S510	SKVNGDDHHEEDMDMSD______________	___1	6		-0.51362	0.000479973	DOWN	-0.423658	0.0042594	DOWN	-0.448852	0.00203407	DOWN	-0.407629	0.0027258	DOWN	-0.353702	0.0085638	DOWN	-0.214221	0.0992099		-0.038589	0.773705		-0.0701184	0.622592
UID51926	Q8K019;F8WI22	Bcl-2-associated transcription factor 1	Bclaf1	S286	SGSGSVGNGSSRYSPSQNSPIHHIPSRRSPA	___2	4		0.0314269	0.49566		0.0311474	0.504074		0.113692	0.0229299	UP	0.182389	0.000850589	UP	0.322795	7.08705e-06	UP	-0.0421637	0.436078		0.0634353	0.20113		0.140951	0.0186413	UP
UID15358	Q64727	Vinculin	Vcl	S346	MTDQVADLRARGQGASPVAMQKAQQVSQGLD	___1	12		-0.513065	9.81144e-07	DOWN	-0.493603	1.06416e-07	DOWN	-0.397827	2.96681e-06	DOWN	-0.504222	1.55429e-07	DOWN	-0.507781	3.91964e-07	DOWN	-0.52145	3.36564e-07	DOWN	-0.437588	6.49582e-07	DOWN	-0.559704	8.07375e-08	DOWN
UID12730	Q3TML0;Q922R8	Protein disulfide-isomerase A6	Pdia6	S433	DGKDGELPVEDDIDLSDVELDDLEKDEL___	___1	not-sig		-0.274465	0.108462		-0.0199744	0.912247		0.0411223	0.81907		0.188258	0.299494		-0.111069	0.508433		0.0680321	0.679739		0.170962	0.377401		0.254151	0.16477
UID5687	E9Q6L0;J3QP81		Clasp1	S559	DSIVSLPQSDRSSSSSQESLNRPLSAKRSPT	___1	9		-0.0978553	0.196137		0.119105	0.111654		-0.214787	0.0161738	DOWN	-0.3493	0.000269439	DOWN	0.0154006	0.829418		0.244372	0.00714035	UP	-0.0792317	0.323385		-0.202804	0.0186136	DOWN
UID12732	Q3TMP1		Gtf3c3	S43	RKTREKKSVQEKGKSSPKENPDDSEVPSSSG	___1	not-sig		-0.106609	0.15436		-0.105765	0.13542		-0.0696733	0.331197		-0.0135936	0.860528		0.0477844	0.518564		-0.00613866	0.947673		0.0110596	0.878929		0.152141	0.0342318
UID12733	Q3TMP1		Gtf3c3	S51	VQEKGKSSPKENPDDSEVPSSSGIDSAKSQD	___1	not-sig		-0.0351489	0.601771		-0.0542003	0.417353		-0.0693664	0.337591		0.0200948	0.788897		0.0106684	0.902301		-0.0569049	0.533458		-0.0749772	0.391458		0.117355	0.0920829
UID12736	Q3TMW1	Coiled-coil domain-containing protein 102A	Ccdc102a	S536	IRSTRFGTEEAGDGASDLDEDEDLQIQVA__	___1	10		-0.0780484	0.102278		-0.116576	0.0178559	DOWN	-0.0718025	0.137199		-0.0600425	0.176317		-0.230236	9.55454e-05	DOWN	-0.0455582	0.4002		-0.0840447	0.0881899		-0.0914064	0.0468206
UID16974	Q7TPV4	Myb-binding protein 1A	Mybbp1a	S1280	KKKEKLSQVNGATPVSPIEPESKKHHQEALS	___1	8		-0.0367383	0.754457		-0.136196	0.251494		0.0546703	0.650645		0.295852	0.0271762		0.109119	0.354788		-0.0838079	0.483639		0.254884	0.0526095		0.302266	0.0186021	UP
UID40321	H3BIW0;G3X8T2;Q0P678	Zinc finger CCCH domain-containing protein 18	Zc3h18	S113	DDVEEDGTSDLRDEASSVTRELDEHELDYDE	___2	14		0.091509	0.261136		-0.0228013	0.786953		-0.0400252	0.607522		0.0282632	0.702137		0.000177582	0.99821		0.17417	0.0551989		0.08908	0.277418		0.238694	0.0185827	UP
UID12747	Q3TRM4	Neuropathy target esterase	Pnpla6	S346	QPLRLFPSPGLPTRTSPVRGSKRVVSTSGTE	___1	not-sig		0.0925627	0.198398		0.00668661	0.928526		0.0558074	0.602318		0.1347	0.0738754		-0.0186718	0.819157		-0.123877	0.0870856		0.170752	0.0651241		-0.00750234	0.920878
UID27580	P26350	Prothymosin alpha;Prothymosin alpha, N-terminally processed;Thymosin alpha	Ptma	T8	________MSDAAVDTSSEITTKDLKEKKEV	___1	11		-0.0290534	0.680562		-0.00651858	0.910883		0.190266	0.0981153		-0.0287117	0.778902		-0.0786163	0.241883		0.0575116	0.419513		-0.135028	0.0897779		-0.178937	0.0185638	DOWN
UID1275	A2AU91;A2AU89;P70399	Tumor suppressor p53-binding protein 1	Trp53bp1;Tp53bp1	S1743	DKLASRSKLLDGPTGSSEEEEEFLEIPPFNK	___1	5		-0.0215752	0.762279		-0.0166401	0.789992		-0.17146	0.016946	DOWN	-0.106607	0.1008		0.0138602	0.828541		0.00209292	0.976503		-0.101641	0.203291		-0.00455247	0.943123
UID7637	F8VPZ9		Gltscr1	S1427	PGAAEGAQGRPRGAGSPTPLPTKVDEATSGL	___1	14		0.0735327	0.228262		-0.0229638	0.635945		-0.0341959	0.503592		0.0152832	0.743318		0.0406283	0.453616		0.0804259	0.259931		0.112053	0.0625685		0.130682	0.0185623	UP
UID12756	Q3TRR0	Microtubule-associated protein 9	Map9	S414	LGSLKVLDQKQPRKQSLEPDKADHIRAAVYQ	___1	not-sig		-0.00319882	0.985023		-0.0331853	0.829671		0.0495275	0.761252		-0.0150853	0.922759		-0.0452234	0.793573		-0.167787	0.279941		-0.137156	0.404992		-0.0971054	0.539765
UID1276	A2AU91;A2AU89;P70399	Tumor suppressor p53-binding protein 1	Trp53bp1;Tp53bp1	S1744	KLASRSKLLDGPTGSSEEEEEFLEIPPFNKQ	___1	6		-0.0763547	0.219877		-0.113974	0.0471124		-0.260699	0.00034627	DOWN	-0.1915	0.00236188	DOWN	-0.083307	0.142691		-0.0737479	0.265083		-0.151345	0.0303753		-0.0529213	0.368292
UID12763	Q3TSG4	RNA demethylase ALKBH5	Alkbh5	S384	WRKSYESSEDCPEAASSPTRKVKMRRH____	___1	4		-0.0910092	0.246243		0.0720593	0.357154		0.103619	0.216137		0.0890394	0.221977		0.22031	0.0100408	UP	0.0649029	0.433677		-0.0243301	0.754066		-0.163476	0.0622164
UID12764	Q3TSG4	RNA demethylase ALKBH5	Alkbh5	S385	RKSYESSEDCPEAASSPTRKVKMRRH_____	___1	not-sig		-0.0918429	0.409269		0.103083	0.337493		0.0906761	0.411276		0.0536023	0.588769		0.0910881	0.343352		0.141878	0.171821		-0.0606618	0.568758		-0.200227	0.0585248
UID12765	Q3TSG4	RNA demethylase ALKBH5	Alkbh5	S362	ENRRSVLLPTHRRRGSFSSENYWRKSYESSE	___1	not-sig		-0.11487	0.320222		0.0200892	0.851038		0.0948947	0.442501		0.0133749	0.896253		0.129261	0.225115		0.251984	0.0882715		-0.0840492	0.47799		-0.215975	0.0499029
UID12767	Q3TSG4	RNA demethylase ALKBH5	Alkbh5	S65	PYPASGTTKRKYQEDSDPERSDYEEHQLQKE	___1	not-sig		-0.198955	0.158457		0.0495963	0.727585		-0.20799	0.128211		-0.186515	0.169617		-0.0630448	0.63638		0.102268	0.439486		-0.205981	0.157305		-0.285831	0.0845591
UID56768	A2AFQ9;Q8BX17	Gem-associated protein 5	Gemin5	T1415	PSQEAERAPSQPPSPTEERNAPVSLPELTRR	___2	6		-0.512714	6.56444e-06	DOWN	-0.461981	2.40788e-05	DOWN	-0.500515	1.69832e-05	DOWN	-0.850653	4.82644e-09	DOWN	-0.357672	0.000203675	DOWN	0.0789731	0.439905		-0.20201	0.0134151	DOWN	-0.305995	0.00124469	DOWN
UID7445	F7AYW2;Q7TPM1	Protein PRRC2B	Prrc2b	S483	KANETPKPVEKEVPRSPGIEKVSPPENGPVV	___1	11		-0.0457191	0.488454		0.000662789	0.991247		0.0168594	0.772986		-0.0528577	0.348161		-0.328331	6.23336e-05	DOWN	-0.122023	0.152135		-0.176303	0.0172687	DOWN	-0.15472	0.0184838	DOWN
UID12774	Q3TUF7	YEATS domain-containing protein 2	Yeats2	S371	TLTLPAAVKASAVAQSPEPAAAAPVGEGFPE	___1	not-sig		0.0241858	0.576456		-0.0200546	0.640275		0.00518524	0.899601		-0.0124745	0.767274		0.045505	0.267186		-0.0475612	0.350763		0.045425	0.346302		0.0465223	0.260594
UID35495	D3Z4V2;Q9D824;D3Z3F1;D3Z619	Pre-mRNA 3'-end-processing factor FIP1	Fip1l1	S497	RTRERERERDHSPTPSVFNSDEERYRYREYA	___2	1		0.112272	0.0365414		0.069142	0.150019		0.0131023	0.77123		0.0757889	0.11737		0.15598	0.00740897	UP	0.0822102	0.174534		0.0983577	0.0940061		0.135132	0.0184515	UP
UID6617	E9QM77;F6U2C2;O70305;F7B6X4	Ataxin-2	Atxn2	S697	GIIPAEAVSMPVPAASPTPASPASNRALTPS	___1	11		-0.00824617	0.850431		0.0220172	0.600362		0.0554509	0.237489		-0.00906976	0.832898		-0.0553151	0.233649		0.00245997	0.959497		-0.0255885	0.580325		-0.115059	0.0184099	DOWN
UID22856	Q9EP53	Hamartin	Tsc1	S502	TTAEADPVVPRGGFDSPFYRDSLSGSQRKTH	___1	7		0.0673777	0.3625		0.0399281	0.471925		0.269013	0.000532354	UP	0.24047	0.000921827	UP	0.0141592	0.828969		-0.0501918	0.407807		0.0260733	0.679255		-0.159667	0.0183772	DOWN
UID12784	Q3TUF7	YEATS domain-containing protein 2	Yeats2	S446	SSCKIVPQSQVPNPESPGKSFQPITMSCKIV	___1	not-sig		-0.0834651	0.0986632		-0.0815751	0.0692551		0.0344635	0.463511		0.0888548	0.0501851		0.0438389	0.314618		-0.0642686	0.271411		0.0560422	0.256551		0.017798	0.721063
UID12787	Q3TUF7	YEATS domain-containing protein 2	Yeats2	S464	KSFQPITMSCKIVSGSPISTPSPSPLPRTPT	___1	8		-0.00577638	0.916555		-0.0155782	0.709209		0.0253062	0.593722		0.111588	0.0148651	UP	-0.0236128	0.608072		0.0178349	0.736396		0.144716	0.00797036	UP	0.0749569	0.082983
UID13752	Q542V3;A2A837		Srsf4	S385	RSKSERSRKHSSKRDSKVSSSSSKKKKDTDH	___1	12		-0.510258	1.1534e-06	DOWN	-0.291059	0.000683628	DOWN	-0.190089	0.0217411	DOWN	-0.280399	0.000566822	DOWN	-0.288397	0.00167195	DOWN	-0.365483	0.00049073	DOWN	-0.292836	0.000918768	DOWN	-0.25973	0.00330948	DOWN
UID36426	E9QKB1;E9PXD2;Q9R0Z9	Rho GTPase-activating protein 7	Dlc1	S89	VMKLEISPHRKRSEDSDEDEPCAISGKWTFQ	___2	6		-0.509772	8.91811e-06	DOWN	-0.5334	6.01534e-05	DOWN	-0.828558	4.60239e-08	DOWN	-1.29229	3.8766e-11	DOWN	-0.319744	0.00107458	DOWN	-0.128602	0.129362		-0.521735	1.79008e-05	DOWN	-0.58164	3.12217e-06	DOWN
UID12797	Q3TUQ5;O35691	Pinin	Pnn	S667	DRKHRRSVDRKRRDTSGLERSHKSSKGGSSR	___1	5		0.093942	0.215102		0.0427128	0.461348		-0.0282256	0.611476		-0.0397444	0.441926		0.158966	0.00709645	UP	-0.0403251	0.53263		-0.0928448	0.119334		0.0401527	0.44569
UID12798	Q3TUQ5;O35691	Pinin	Pnn	S381	TEEEAEVREGEKQQDSQPEEVMDVLEMVESV	___1	5		-0.0216687	0.722531		-0.0411435	0.453968		-0.228289	0.00123798	DOWN	-0.0849491	0.130863		0.0590382	0.310919		-0.0352056	0.683281		-0.059605	0.417274		0.0870737	0.309196
UID1280	A2AU91;A2AU89;A2AU90;P70399	Tumor suppressor p53-binding protein 1	Trp53bp1;Tp53bp1	S527	STSEYSQSSKMESLGSPRTEEDRENTQIDDT	___1	5		0.106344	0.0256449		0.0474284	0.295554		-0.0448504	0.356044		0.0726384	0.152351		0.153333	0.00289352	UP	0.0370715	0.519149		-0.0628315	0.206684		-0.00349148	0.934136
UID27746	P52293;A2A600;A2A601;A6PW68;F2Z431;A2A602	Importin subunit alpha-1	Kpna2	T61	QMLKRRNVSSFPDDATSPLQENRNNQGTVNW	___1	12		-0.149313	0.0496429		-0.160189	0.0261239		0.00681985	0.92606		-0.0689664	0.302338		-0.191396	0.0100369	DOWN	-0.224402	0.00571265	DOWN	-0.104347	0.17598		-0.179187	0.0183511	DOWN
UID14823	Q61687;F6RDB7	Transcriptional regulator ATRX	Atrx	S991	PDLKGETLKREQEWDSSSDGTERLPEEEEIG	___1	14		0.0919518	0.155262		-0.0281015	0.668258		-0.0619937	0.398626		0.0166299	0.791162		0.120474	0.0771209		0.0382063	0.672909		0.221757	0.0262923		0.228753	0.0183356	UP
UID12803	Q3TUQ5;O35691	Pinin	Pnn	S703	KDKSSRPDRKRSISESSRSGKRSSRSERDRK	___1	14		0.047298	0.578226		0.0708984	0.385526		-0.0221451	0.790153		0.16843	0.0795345		0.0865481	0.385575		0.0663926	0.394824		0.240097	0.0101229	UP	0.211712	0.0394358
UID12804	Q3TUQ5;O35691	Pinin	Pnn	S704	DKSSRPDRKRSISESSRSGKRSSRSERDRKS	___1	not-sig		0.0213731	0.895985		0.0768378	0.607876		-0.0270047	0.864174		0.0997694	0.561549		0.0318755	0.840778		0.0309152	0.836063		0.0703471	0.65769		0.144518	0.387176
UID12806	Q3TUQ5;O35691	Pinin	Pnn	S66	GGGRGRGSLLLRRGFSDSGGGPPAKQRDLEG	___1	12		-0.302324	0.0504196		-0.285681	0.0578902		-0.335415	0.0245036	DOWN	-0.407793	0.0101107	DOWN	-0.310585	0.0360273		-0.448273	0.00631832	DOWN	-0.415571	0.0115087	DOWN	-0.197106	0.169028
UID46774	Q61687;F6RDB7	Transcriptional regulator ATRX	Atrx	S828	IGAARKSVPEKKEEDSSEDEKQGKKVVDNGG	___2	1		0.0566103	0.657375		-0.00582297	0.963005		-0.157566	0.207117		-0.0283228	0.808054		0.390878	0.00896498	UP	-0.0165624	0.917803		-0.0995205	0.43613		0.390723	0.018318	UP
UID12808	Q3TUQ5;O35691	Pinin	Pnn	S289	FAEQINKMEARPRRQSMKEKEHQVVRNEEQK	___1	not-sig		0.176838	0.18896		0.00782247	0.951342		-0.249213	0.0486748		-0.0810476	0.496811		0.133641	0.263374		-0.246008	0.0968723		-0.232097	0.0797483		-0.102045	0.397093
UID12811	Q3TUQ5;O35691	Pinin	Pnn	S443	EMEFDVEPDKECKSLSPGKENINSQEVEKES	___1	not-sig		-0.0048784	0.958249		-0.0382806	0.656362		-0.0604238	0.444854		-0.126921	0.13242		0.056829	0.570238		-0.0790917	0.398864		-0.0966372	0.296854		0.186213	0.121743
UID12813	Q3TV70	Nuclear receptor 2C2-associated protein	Nr2c2ap	S22	CPDTVSRVSSVLNRNSRQFGKKHLFDQDEET	___1	7		0.0348925	0.595775		0.0187117	0.796496		0.214041	0.00343742	UP	0.196506	0.00763425	UP	0.0776644	0.224089		-0.0854306	0.200466		0.0309599	0.658079		-0.03443	0.682293
UID12819	Q3TWW8	Serine/arginine-rich splicing factor 6	Srsf6	S316	SHSPLPAPPSKARSMSPPPKRASRSRSRSRS	___1	not-sig		-0.149081	0.153796		0.0117747	0.907333		0.0123609	0.905235		0.166551	0.112998		0.124401	0.286643		0.0245196	0.814447		0.131313	0.227995		0.0447112	0.665112
UID1282	A2AU91;A2AU89;A2AU90;P70399	Tumor suppressor p53-binding protein 1	Trp53bp1;Tp53bp1	S546	EEDRENTQIDDTEPLSPVSNSKLPADSENVL	___1	2		-0.075088	0.468661		-0.148948	0.115685		-0.336369	0.00308246	DOWN	-0.294557	0.00294761	DOWN	0.0570242	0.506685		-0.258383	0.0315483		-0.341206	0.00212212	DOWN	-0.210567	0.0592083
UID2358	B2RQS1;Q9ERG2	Striatin-3	Strn3	S229	SVEAKNLEQILNGGESPKQKGQEIKRPPGDV	___1	12		-0.509529	9.46641e-05	DOWN	-0.358383	0.00162547	DOWN	-0.186069	0.0602574		-0.223288	0.0425561		-0.191102	0.0529977		-0.370633	0.00814917	DOWN	-0.128437	0.279119		-0.152228	0.135875
UID12822	Q3TWW8	Serine/arginine-rich splicing factor 6	Srsf6	S303	DIKSKSRSRSQSRSHSPLPAPPSKARSMSPP	___1	not-sig		-0.0795142	0.280318		-0.0210449	0.761362		0.118294	0.107648		0.100739	0.156725		0.052437	0.483084		-0.0340472	0.637538		0.0331503	0.643224		-0.0459282	0.509871
UID46775	Q61687;F6RDB7	Transcriptional regulator ATRX	Atrx	S829	GAARKSVPEKKEEDSSEDEKQGKKVVDNGGH	___2	1		0.0566103	0.657375		-0.00582297	0.963005		-0.157566	0.207117		-0.0283228	0.808054		0.390878	0.00896498	UP	-0.0165624	0.917803		-0.0995205	0.43613		0.390723	0.018318	UP
UID19735	Q8CI08	SLAIN motif-containing protein 2	Slain2	S48	SRSGAVQGAGLLGPGSPARVGVSTPSSGAAS	___1	8		-0.0173243	0.828438		-0.065525	0.387772		0.0654101	0.417767		0.140616	0.112822		0.148454	0.0724094		-0.075962	0.343895		0.122403	0.133047		0.21322	0.0183129	UP
UID12833	Q3TYA6	M-phase phosphoprotein 8	Mphosph8	S25	SAAALVMSVPDSIGRSPESEGVGAGDEEKDA	___1	13		0.0891776	0.0759729		0.0787459	0.0631278		0.0675183	0.165663		0.177612	0.00254801	UP	0.153104	0.00469217	UP	0.0951591	0.0771784		0.146059	0.00812353	UP	0.08518	0.0582977
UID30500	Q99JF8;A2BI12	PC4 and SFRS1-interacting protein	Psip1	T166	RKAEKQVDTEEAGMVTAATASNVKASPKRGR	___1	1		-0.0287861	0.564345		-0.0274073	0.536967		-0.0212543	0.63623		0.0601683	0.262734		0.100932	0.0414057		-0.0261728	0.692677		-0.0264536	0.592345		0.114076	0.0183081	UP
UID30820	Q9DB07	Intraflagellar transport protein 46 homolog	Ift46	T283	NSQHFKALAEGKKVFTPPPNSASQAGDAETL	___1	11		0.0362797	0.573319		0.0346791	0.538424		0.00557688	0.922268		-0.0918909	0.14705		-0.138693	0.026001		-0.0131893	0.837457		-0.00770352	0.905777		-0.156084	0.0183071	DOWN
UID21926	Q9CQV4	Protein FAM134C	Fam134c	S26	PGPASGLAFRGRRAMSGSWERDQQVEAAQRT	___1	1		0.06594	0.38435		-0.0356405	0.632904		-0.0781279	0.327938		-0.0279851	0.713633		0.126817	0.133969		-0.0265216	0.744551		-0.00169248	0.982414		0.21193	0.0182668	UP
UID53521	Q99KG7	Hermansky-Pudlak syndrome 4 protein homolog	Hps4	S475	NGAQESHSALPRSSRSPDSPGPSPSADRTGF	___2	9		-0.0592917	0.604108		-0.00253329	0.984552		-0.161097	0.10105		-0.133885	0.151759		-0.263889	0.014396	DOWN	0.0429165	0.824888		-0.0514384	0.583621		-0.262749	0.0181919	DOWN
UID12843	Q3TYA6	M-phase phosphoprotein 8	Mphosph8	S400	TLKSSRLSGEEKSLKSPDLAEEEKEKKNEPK	___1	8		-0.077876	0.431701		-0.118237	0.125752		0.0407007	0.616333		-0.0238707	0.73778		-0.00925008	0.906326		-0.253404	0.0111861	DOWN	-0.0137685	0.872411		0.125259	0.117067
UID12846	Q3TYA6	M-phase phosphoprotein 8	Mphosph8	S392	LPSPVFAQTLKSSRLSGEEKSLKSPDLAEEE	___1	7		0.0354909	0.594159		0.158084	0.0144171	UP	0.201653	0.00322629	UP	0.0849363	0.179312		0.00964836	0.889475		-0.0345223	0.674113		0.0871406	0.230148		0.0758896	0.23235
UID12849	Q3TYA6	M-phase phosphoprotein 8	Mphosph8	S267	KTKKERYIESPLESESPNDSLILEDDSEDFI	___1	not-sig		-0.0474741	0.428062		-0.0275728	0.566496		-0.0886929	0.0810033		-0.0809137	0.099343		-0.0944659	0.046211		0.0995044	0.136352		0.046516	0.371145		-0.0118474	0.792315
UID12617	Q3TJM4	Centromere protein T	Cenpt	S279	QSLAAFSLSGKHSLPSPSRPGVEDVERVMGP	___1	4		0.114894	0.0288427		0.0828345	0.0709815		0.158616	0.00204339	UP	0.197316	0.000376774	UP	0.343052	1.31258e-06	UP	0.0106753	0.830558		0.0591049	0.225132		0.11039	0.0181412	UP
UID1286	A2AU91;A2AU89;P70399	Tumor suppressor p53-binding protein 1	Trp53bp1;Tp53bp1	S1447	TKRTDASSSTLRRSDSPEIPFQAATGSSDGL	___1	not-sig		0.061541	0.254729		-0.0279865	0.569198		-0.0544795	0.275484		-0.000819854	0.986362		0.0558946	0.276207		0.0481968	0.402143		0.0116794	0.827779		0.0236874	0.628017
UID12867	Q3TYD6	Serine/threonine-protein kinase LMTK2	Lmtk2	S1076	FTLGPQSSYRDSAYFSDNDSEPDKKPEEVPG	___1	6		-0.203771	0.04966		-0.119762	0.191714		-0.264537	0.0120131	DOWN	-0.262594	0.00972228	DOWN	-0.17332	0.0710194		-0.0818916	0.484877		-0.149847	0.14219		-0.0687897	0.494201
UID12879	Q3TYD6	Serine/threonine-protein kinase LMTK2	Lmtk2	S742	QTELKNAGFTSALLESPQRGSESSELEFLEN	___1	not-sig		0.0692263	0.150072		-0.0144283	0.739771		0.0291381	0.514174		0.01394	0.76828		0.0792138	0.0843754		0.0395257	0.460405		0.0678686	0.175701		0.0669767	0.194077
UID8432	G3X934;Q3TWF6	WD repeat-containing protein 70	Wdr70	S641	AYSKTQPKTMFAQVESDDEESKNEPEWKKRK	___1	12		-0.509437	2.7287e-07	DOWN	-0.274953	0.000767436	DOWN	-0.299571	0.0050868	DOWN	-0.490707	3.71777e-07	DOWN	-0.501138	4.42732e-07	DOWN	-0.392791	0.000171719	DOWN	-0.547548	3.46631e-06	DOWN	-0.513193	2.05342e-07	DOWN
UID30845	Q9DBR7	Protein phosphatase 1 regulatory subunit 12A	Ppp1r12a	T596	GLQRSLPSSTSTAAKTPPGSSSAGTQSSTSN	___1	12		-0.509027	6.29161e-06	DOWN	-0.391665	0.000300542	DOWN	-0.321303	0.000940634	DOWN	-0.367542	0.000368701	DOWN	-0.689032	1.62474e-07	DOWN	-0.450386	7.51163e-05	DOWN	-0.450418	1.88832e-05	DOWN	-0.589926	9.42996e-07	DOWN
UID14400	Q60520	Paired amphipathic helix protein Sin3a	Sin3a	S861	DEATGAPKKHNGVGGSPPKSKLLFSNTAAQK	___1	6		-0.508129	0.00449332	DOWN	-0.33961	0.0447316		-0.381082	0.0208659	DOWN	-0.251764	0.140324		-0.0824372	0.61869		-0.293916	0.0847755		-0.283255	0.0916326		-0.186567	0.290964
UID12897	Q3TZX8	Polynucleotide 5'-hydroxyl-kinase NOL9	Nol9	S4	____________MAESEVLHRRAPSRSSWLR	___1	4		0.101167	0.328948		0.057862	0.564526		0.35534	0.00397837	UP	0.381329	0.00245374	UP	0.817652	3.16799e-05	UP	-0.153708	0.15433		0.141488	0.264749		-0.177773	0.122969
UID12898	Q3TZX8	Polynucleotide 5'-hydroxyl-kinase NOL9	Nol9	S128	HSTPQSRAGRPVRKVSPNVTQPVRDLGSGRV	___1	not-sig		0.0783106	0.171461		0.0181131	0.741233		-0.0179975	0.763005		0.073342	0.164805		0.111007	0.0713629		0.0278436	0.664014		0.0394949	0.538468		-0.0301593	0.579952
UID12899	Q3TZX8	Polynucleotide 5'-hydroxyl-kinase NOL9	Nol9	S88	AVKCKLRARSRPAPRSPPTPSVPPAPCTASA	___1	not-sig		0.0118133	0.787174		0.0247334	0.487657		0.0574416	0.153408		0.0455823	0.239764		0.0810751	0.0360867		0.0169498	0.689024		0.0861001	0.0443942		0.0548336	0.151825
UID1290	A2AU91;A2AU89;F6ZRL3;P70399	Tumor suppressor p53-binding protein 1	Trp53bp1;Tp53bp1	S1620	DNLVEGKRKRRSNISSPVTPTAASSSSTTPT	___1	not-sig		-0.0226922	0.737727		-0.0281483	0.674834		-0.127375	0.0713091		0.0841608	0.237103		-0.0670381	0.333566		0.0779619	0.39433		-0.0267022	0.751824		-0.0706136	0.275925
UID20936	Q91VC3;A2AFK7	Eukaryotic initiation factor 4A-III;Eukaryotic initiation factor 4A-III, N-terminally processed	Eif4a3	S10	______MAANATMATSGSARKRLLKEEDMTK	___1	4		0.0453865	0.507942		0.108951	0.0826442		0.153328	0.0392941		0.12354	0.061739		0.212775	0.00378051	UP	-0.136887	0.145781		0.045726	0.559075		-0.147422	0.0180981	DOWN
UID12908	Q3TZZ7	Extended synaptotagmin-2	Esyt2	S682	SPSHIAAKEPTPSIASDISLPIATQELRQRL	___1	not-sig		0.0332458	0.688005		0.070227	0.393755		0.0573884	0.467265		0.0246372	0.754264		0.102179	0.237181		0.0469886	0.580064		0.0308935	0.69034		0.0485666	0.564787
UID57488	D3Z3A0;Q9DCL8	Protein phosphatase inhibitor 2	Ppp1r2	T117	AKKLAAAEGSEPKYRTREQESSGEEDNDLSP	___2	11		-0.379821	0.185877		0.162438	0.558978		0.0554748	0.854737		-0.0282521	0.917636		-0.562857	0.0731385		-0.589897	0.043849		-0.22314	0.453846		-0.712718	0.0180946	DOWN
UID12920	Q3U0S6	Ras-interacting protein 1	Rasip1	S322	GGKERSENLSLRRSVSELSLQGRRRRQQERR	___1	not-sig		0.0355399	0.817004		-0.0131131	0.93025		-0.0551839	0.720623		-0.35078	0.0288603		-0.161506	0.282306		-0.0780306	0.608208		-0.269445	0.0782621		-0.329967	0.0443378
UID19942	Q8K019;F8WI22	Bcl-2-associated transcription factor 1	Bclaf1	S494	EDKGSDRITVKKEVQSPEQVKSEKLKELFDY	___1	13		0.112723	0.0947976		0.070365	0.213902		0.0967579	0.141265		0.331731	3.43403e-05	UP	0.232124	0.00193362	UP	0.104769	0.0850702		0.199563	0.00500152	UP	0.143961	0.0180744	UP
UID49210	Q80TZ9;B1AS11	Arginine-glutamic acid dipeptide repeats protein	Rere	S53	RRSCTLEGGAKNYAESDHSEDEDNDNNSATT	___2	9		-0.507926	0.00318746	DOWN	-0.315052	0.022054	DOWN	-0.399827	0.010109	DOWN	-0.728111	7.14596e-05	DOWN	-0.397771	0.0300211		-0.209531	0.157139		-0.587164	0.000574605	DOWN	-0.451395	0.00300959	DOWN
UID12925	Q3U0X6		Zfp217	S621	DFHKHAADSAEKARKSPAPTYLDMQRKKAGE	___1	not-sig		0.0277125	0.807516		0.204127	0.0865207		0.157738	0.256075		0.158066	0.143834		0.0257167	0.813873		-0.0622127	0.593403		0.0641368	0.617314		-0.178291	0.119964
UID12926	Q3U0X6		Zfp217	S579	KNLKRFLDGAKDVKGSPPAKQLKEMPSVFQS	___1	7		-0.0743344	0.125158		0.0755191	0.130236		0.148869	0.00666012	UP	0.131076	0.0101673	UP	0.102862	0.0479339		0.118678	0.0437152		0.0826315	0.117228		0.0478268	0.33618
UID12928	Q3U0X6		Zfp217	S597	AKQLKEMPSVFQSVLSPAHSNDTQDFHKHAA	___1	8		0.0882629	0.108256		0.118408	0.0250198	UP	0.110753	0.0454319		0.106474	0.0477233		0.0137203	0.793602		0.109479	0.145349		0.249453	0.000230756	UP	0.0645647	0.244881
UID12935	Q3U0X6		Zfp217	S775	PPLSGLHKPKAKTAFSPHSKSLHSEKARQGA	___1	4		0.0363474	0.374402		0.0607015	0.137819		0.0997257	0.0691581		0.0752986	0.0991993		0.124938	0.00799206	UP	0.0311376	0.509125		0.0380821	0.362289		0.0498612	0.28192
UID6373	E9QJU8;Q8CG79	Apoptosis-stimulating of p53 protein 2	Trp53bp2;Tp53bp2	S485	QCAAPPSFGTLRKNQSSEDILRDAQAVNKNV	___1	9		-0.507302	1.38875e-06	DOWN	-0.311746	0.000341611	DOWN	-0.335377	0.000725614	DOWN	-0.468741	2.21623e-07	DOWN	-0.464334	2.91009e-07	DOWN	-0.224992	0.0325409		-0.399194	6.244e-05	DOWN	-0.535102	5.52128e-07	DOWN
UID60701	Q61846	Maternal embryonic leucine zipper kinase	Melk	T458	NQYKREIPASPTRFPTPAKARAQCLREAPVR	___2	11		-0.00159331	0.98533		-0.108519	0.155815		0.0710366	0.411448		-0.0882883	0.312033		-0.278096	0.00190901	DOWN	-0.130266	0.125907		-0.0623979	0.438574		-0.23227	0.017999	DOWN
UID23564	Q9QY81	Nuclear pore membrane glycoprotein 210	Nup210	S1876	AAFNTLPSGRKASPPSGLWSPAYASH_____	___1	2		-0.0736842	0.164329		-0.0329082	0.540932		-0.211752	0.012239	DOWN	-0.0547371	0.28163		-0.0986644	0.0769883		-0.052859	0.346283		-0.190014	0.00192656	DOWN	-0.153156	0.0179975	DOWN
UID87094	Q9ESC8	AF4/FMR2 family member 4	Aff4	S689	SSVEEEDSFFRQRMFSPMEEKELLSPLSEPD	___3	7		0.176584	0.0487365		0.136276	0.13058		0.294607	0.00560631	UP	0.174682	0.0324126		-0.0692175	0.345318		-0.382134	0.000824472	DOWN	-0.165625	0.0611641		-0.256606	0.0179605	DOWN
UID23945	Q9WU62	Inner centromere protein	Incenp	S287	KSPLGNIRSVRRSLISQDSQVPLASKYNLVA	___1	13		0.310145	0.0486016		0.18286	0.20179		0.322892	0.0366952		0.344321	0.0213809	UP	0.266305	0.0828038		0.0928789	0.53614		0.173861	0.295508		0.380567	0.0179337	UP
UID23889	Q9WTQ5	A-kinase anchor protein 12	Akap12	S371	VELPLEDQVGDLEALSEKCAPLATEVFDEKT	___1	2		-0.0826709	0.484484		-0.0836491	0.454275		-0.214577	0.105916		-0.446656	0.00126977	DOWN	-0.136233	0.245268		-0.13513	0.275426		-0.396885	0.00260586	DOWN	-0.291624	0.0179332	DOWN
UID12952	Q80XK2;Q3U109		Brpf1	S1080	HPKSGVLGTQFQGLASPPAADPPPLSRSCEV	___1	not-sig		0.14858	0.212317		0.00914915	0.934501		0.0993745	0.401279		0.112804	0.325129		0.122975	0.279681		0.0483001	0.713246		0.178668	0.149471		0.117274	0.363666
UID7280	F6XWD4;Q3UMT1	Protein phosphatase 1 regulatory subunit 12C	Ppp1r12c	S375	ERRATEGVLGLQRSASSSLLEKASTQAREPR	___1	2		-0.506724	0.00768587	DOWN	-0.462945	0.00285085	DOWN	-0.564459	0.000714834	DOWN	-0.509004	0.00376103	DOWN	-0.459315	0.0104395	DOWN	-0.437978	0.0207473	DOWN	-0.786906	0.000520419	DOWN	-0.947715	7.8545e-06	DOWN
UID12960	Q8BYU9;Q3U1C4		Secisbp2	S229	KPEFEFSRLDFPELQSPKNSNMPETQKPPRW	___1	not-sig		-0.124892	0.414666		-0.202414	0.117101		-0.0169993	0.901563		-0.21123	0.113879		-0.0260394	0.845845		-0.35291	0.0266359		-0.205564	0.178024		-0.224449	0.0802851
UID12961	Q3U1J1	TCF3 fusion partner homolog	Tfpt	S167	TPGNAENEPPEKEGLSPSQRTTATLDPTSPA	___1	not-sig		0.111395	0.220521		-0.0868926	0.331484		-0.129983	0.174093		-0.0559747	0.534042		0.136149	0.164553		0.010889	0.912508		-0.0814356	0.36827		0.042185	0.669404
UID10287	P19426;G3UY39	Negative elongation factor E	Nelfe	S51	SSSGPASQGGVKRSLSEQPVVDTATATEQAK	___1	12		-0.506162	0.000134371	DOWN	-0.364962	0.0032635	DOWN	-0.305313	0.00491514	DOWN	-0.556132	2.55491e-05	DOWN	-0.511392	7.744e-05	DOWN	-0.511582	7.29508e-05	DOWN	-0.429076	0.00167828	DOWN	-0.413624	0.00126747	DOWN
UID12963	Q3U1J1	TCF3 fusion partner homolog	Tfpt	S180	GLSPSQRTTATLDPTSPAPGEGPSGRKRRRA	___1	not-sig		-0.0280287	0.777119		0.0164484	0.839751		-0.0263864	0.771315		0.0361642	0.673067		-0.0131518	0.876544		-0.0843162	0.410432		-0.0771375	0.375074		-0.03538	0.667746
UID12970	Q3U1T3	Breast cancer metastasis-suppressor 1-like protein	Brms1l	S197	WNDELQSRKKRKDPFSPDKKKPVVVSGPYIV	___1	1		0.0959396	0.427132		0.0230565	0.793504		-0.0628922	0.481255		-0.0468855	0.566416		0.420629	0.000287961	UP	-0.0525354	0.722669		-0.0460782	0.713461		0.118261	0.179595
UID12425	Q14B71	Cell division cycle-associated protein 2	Cdca2	S715	DHIVSKNPKPLGSPQSQDLFKAGQNLENPCE	___1	7		0.131254	0.21958		0.10052	0.188169		0.341174	0.000287227	UP	0.32164	0.00107708	UP	0.194272	0.0187698	UP	-0.108166	0.269622		0.121241	0.15194		0.208091	0.0179226	UP
UID12976	Q3U288	Zinc finger protein 710	Znf710	S544	TFVQKQTLKTHMIVHSPVKPFKCKVCGKSFN	___1	4		-0.0791794	0.388465		0.00631751	0.928932		-0.00515648	0.949387		-0.0200018	0.79597		0.321981	0.00120208	UP	-0.0538907	0.645586		0.0269136	0.771448		0.0486756	0.591833
UID12979	Q3U2G2;Q61316	Heat shock 70 kDa protein 4	Hspa4	S415	YPISLRWNSPAEEGLSDCEVFPKNHAAPFSK	___1	not-sig		-0.0515912	0.343781		0.00387377	0.940592		-0.006635	0.899249		-0.0718075	0.200203		0.0203592	0.708864		-0.0261326	0.701769		-0.0318888	0.556323		-0.116446	0.0429671
UID4746	E9PZW8;E9QKV6;E9PWZ6;Q9QY06	Unconventional myosin-IXb	Myo9b	S1264	KDKDESSTKAQDKPESPSGSTQIQRYQHPDT	___1	11		-0.505838	1.35751e-06	DOWN	-0.258933	0.00146261	DOWN	-0.134648	0.0348314		-0.0916031	0.125056		-0.397472	4.35916e-06	DOWN	-0.388134	2.01524e-05	DOWN	-0.432392	1.17848e-05	DOWN	-0.545145	5.66247e-07	DOWN
UID12983	Q3U308	Cytoplasmic tRNA 2-thiolation protein 2	Ctu2	S514	SEEIQEYLITDEEEDS_______________	___1	not-sig		0.0436685	0.380067		-0.0170106	0.748666		-0.0357485	0.42009		-0.141414	0.0428841		-0.153257	0.0258938		0.0922374	0.391303		0.0106908	0.850957		-0.109323	0.0436319
UID12984	Q3U308;D3Z2M0;G3UXB4	Cytoplasmic tRNA 2-thiolation protein 2	Ctu2	S200	QQQQQQRVLGAEAGASPAQGEARLHPSHGRE	___1	not-sig		0.11472	0.208292		0.152738	0.0797921		0.0993876	0.241594		0.143941	0.0922445		-0.0741798	0.379079		0.222976	0.0970266		0.16571	0.0838257		0.00498602	0.951155
UID12987	Q3U381	Zinc finger protein 692	Znf692	S3	_____________MASPVADASRRRREKRRQ	___1	4		0.139585	0.129148		0.102501	0.172797		0.247884	0.00401445	UP	0.185228	0.0412321		0.285387	0.00313099	UP	0.042217	0.714376		0.0448389	0.57343		0.119386	0.132435
UID1299	A2AU91;A2AU89;A2AU90;P70399	Tumor suppressor p53-binding protein 1	Trp53bp1;Tp53bp1	S262	EEQNLPLVRSEDRPSSPQVSVAAVETKEQVP	___1	2		-0.0241347	0.747715		-0.0796974	0.23412		-0.205881	0.0213093	DOWN	-0.0522816	0.497683		0.0292752	0.682056		-0.121387	0.148709		-0.243456	0.0029222	DOWN	-0.12027	0.110814
UID12999	Q3U3E2	Protein FAM117B	Fam117b	S216	HPPSSSSSSIIRRTSSLDTLAAPYLAGHWPR	___1	not-sig		0.0165357	0.801406		0.0195369	0.77898		0.0795681	0.24778		0.0890689	0.177004		0.166437	0.0281508		0.126192	0.109064		0.0351814	0.625726		-0.077359	0.241083
UID13	A1A550;A1A549;Q9Z1J1	Transcription factor 7-like 1	Tcf7l1	S322	IVSPIVKQEPAAPSLSPAVSAKSPVTVKKEE	___1	11		-0.163861	0.039256		-0.0184803	0.808775		-0.0149709	0.829548		0.0803974	0.363448		-0.121505	0.100905		-0.243354	0.004593	DOWN	-0.248713	0.00350795	DOWN	-0.161607	0.0547035
UID1301	A2AU91;A2AU89;A2AU90		Trp53bp1	S381	APSPDAFRSTPFIVPSSPTEQGGRKDEPMDM	___1	not-sig		-0.0227728	0.754304		-0.121008	0.0962418		-0.154209	0.0619679		-0.146578	0.100406		0.0495698	0.497231		-0.108743	0.205514		-0.132338	0.112431		-0.0416756	0.600726
UID12731	Q3TMP1		Gtf3c3	S42	ERKTREKKSVQEKGKSSPKENPDDSEVPSSS	___1	1		-0.00600075	0.901405		-0.00473951	0.920295		0.0039535	0.937541		0.0322124	0.536757		0.056336	0.336916		-0.0656242	0.445392		0.0323417	0.569938		0.115792	0.0178773	UP
UID13012	Q3U3E2	Protein FAM117B	Fam117b	S102	TSPTRGGGGSAAARTSPTVATQTGASVTSTR	___1	11		-0.0295875	0.74322		0.111276	0.215113		0.126672	0.155686		-0.0953279	0.351237		-0.231972	0.0108378	DOWN	-0.0837842	0.343932		-0.0175044	0.838564		-0.134361	0.178928
UID6524	E9QKT1;O08759	Ubiquitin-protein ligase E3A	Ube3a	S8	________MATACKRSPGESQSEDIEASRMK	___1	10		-0.174324	0.361556		-0.291205	0.0762662		-0.200058	0.194721		-0.17619	0.274971		-0.414617	0.0111299	DOWN	0.0152188	0.942863		-0.11982	0.46848		-0.390981	0.01787	DOWN
UID1302	A2AU91;A2AU89;A2AU90		Trp53bp1	S382	PSPDAFRSTPFIVPSSPTEQGGRKDEPMDMS	___1	not-sig		-0.0320904	0.561212		-0.083035	0.114219		-0.103556	0.0658965		-0.0582136	0.248896		0.0546429	0.294589		-0.120145	0.0592716		-0.115723	0.0661499		-0.0311185	0.554637
UID13024	V9GX56;V9GXP9;Q3U4S0		Pank2	S43	DSEARRRDPLRRRASSAAPSGSGEAESVRRE	___1	not-sig		0.192159	0.161288		0.062072	0.600567		0.104047	0.374893		0.00958079	0.938743		0.0573052	0.671626		0.0911184	0.458512		-0.0926489	0.46396		-0.116722	0.359797
UID13025	V9GX56;V9GXP9;Q3U4S0		Pank2	S62	SGSGEAESVRRERPGSLGGSTSAGRPRAEGL	___1	not-sig		-0.0632131	0.564357		0.0259837	0.782563		0.183471	0.056738		0.216113	0.0359342		0.104084	0.274838		0.146047	0.1426		0.190926	0.084626		-0.12978	0.148298
UID53892	Q9CQV4	Protein FAM134C	Fam134c	S313	GTFNLSRGQTPLTEGSEDLDGHSDPEESFAR	___2	14		0.173388	0.0873755		0.0348351	0.609975		0.0925377	0.206231		0.185766	0.0202635	UP	0.0623784	0.401859		0.132735	0.194257		0.203618	0.0212618	UP	0.211153	0.0178508	UP
UID13030	Q3U5C8;B1ASH8;B1ASH7	Rho guanine nucleotide exchange factor 16	Arhgef16	S111	AVASKAKTKSPARHQSFGAAVLSKEAARRNP	___1	not-sig		-0.0783212	0.700632		-0.200432	0.278036		-0.169127	0.361132		-0.34816	0.0710711		-0.165859	0.406211		-0.223407	0.243076		-0.415986	0.0361291		-0.404632	0.0462287
UID53893	Q9CQV4	Protein FAM134C	Fam134c	S320	GQTPLTEGSEDLDGHSDPEESFARDLPDFPS	___2	14		0.173388	0.0873755		0.0348351	0.609975		0.0925377	0.206231		0.185766	0.0202635	UP	0.0623784	0.401859		0.132735	0.194257		0.203618	0.0212618	UP	0.211153	0.0178508	UP
UID6500	E9QKQ3;Q9Z2Q2	Lysine-rich nucleolar protein 1	Knop1	S366	ENGVKEDPWQEEKEESDTDLEVVLEKKGNMD	___1	1		0.0749507	0.35058		-0.0116194	0.874771		-0.0916731	0.235368		-0.0803818	0.25228		0.226097	0.0055005	UP	-0.0215423	0.820894		0.0754563	0.376466		0.226117	0.01785	UP
UID13046	Q3U821		Wdr75	S663	QWLNRSQFYFLTKSQSLLTFSTKSPEEKLTP	___1	2		0.00426515	0.962848		-0.0580143	0.499717		-0.296833	0.0029207	DOWN	-0.196315	0.0285377		-0.0173044	0.844976		-0.0866214	0.456543		-0.287271	0.00411206	DOWN	-0.141059	0.130558
UID21624	Q99LH9	SH3 domain-binding protein 5-like	Sh3bp5l	S30	QGELRSEVVEDEGPRSPVAEEPGGSGSNSSE	___1	9		-0.505513	1.16975e-05	DOWN	-0.365468	0.000984949	DOWN	-0.470939	2.78279e-05	DOWN	-0.665619	5.42572e-08	DOWN	-0.617362	6.35235e-08	DOWN	-0.364421	0.000298115	DOWN	-0.464162	6.22242e-05	DOWN	-0.492197	1.64634e-05	DOWN
UID46245	Q5U4C3	Splicing factor, arginine/serine-rich 19	Scaf1	S577	GHRSRSREKRRRRRRSASPPPAASSSSSSRR	___2	1		0.102603	0.102742		0.0214311	0.703066		0.10728	0.0810267		0.0934538	0.148424		0.156998	0.0255007		-0.0226945	0.735988		0.107337	0.0835557		0.158034	0.017799	UP
UID46246	Q5U4C3	Splicing factor, arginine/serine-rich 19	Scaf1	S579	RSRSREKRRRRRRSASPPPAASSSSSSRRER	___2	1		0.102603	0.102742		0.0214311	0.703066		0.10728	0.0810267		0.0934538	0.148424		0.156998	0.0255007		-0.0226945	0.735988		0.107337	0.0835557		0.158034	0.017799	UP
UID13050	Q3U9G9	Lamin-B receptor	Lbr	S67	SDIKPLKSFKQRKSGSISSSPSRRRGSRSRS	___1	not-sig		0.28648	0.116419		0.276398	0.114604		-0.147614	0.38637		-0.121997	0.476304		0.23436	0.17622		0.290926	0.103403		-0.269755	0.116646		-0.0930769	0.612876
UID13052	Q3U9G9	Lamin-B receptor	Lbr	S70	KPLKSFKQRKSGSISSSPSRRRGSRSRSRSR	___1	not-sig		-0.0585642	0.710945		-0.0156998	0.910955		-0.0546128	0.691993		-0.102108	0.485942		-0.0511453	0.728705		-0.0282443	0.838473		-0.271494	0.0486945		-0.185014	0.200703
UID13053	Q3U9G9	Lamin-B receptor	Lbr	S71	PLKSFKQRKSGSISSSPSRRRGSRSRSRSRS	___1	not-sig		-0.0383421	0.720816		0.0569461	0.615124		0.0908501	0.411202		0.144415	0.192873		-0.00358883	0.974188		-0.0332926	0.798868		0.0977241	0.368397		0.0263976	0.809321
UID13054	Q3U9G9	Lamin-B receptor	Lbr	S73	KSFKQRKSGSISSSPSRRRGSRSRSRSRSRS	___1	not-sig		0.0377891	0.760846		0.114423	0.366295		0.126225	0.3229		0.207562	0.114577		0.0201514	0.880197		-0.0214382	0.876121		0.0468624	0.705944		-0.0016364	0.989711
UID13056	Q3U9G9	Lamin-B receptor	Lbr	S103	SRSPGRAPKGSRRSVSASHEGDVKEKKEKEM	___1	not-sig		0.0913717	0.428031		0.2057	0.0946389		0.00449485	0.971809		0.122326	0.309593		0.0785966	0.511621		0.170379	0.15414		-0.00670444	0.953326		0.0111312	0.927748
UID52213	Q8K3A9;S4R1K2;S4R2U8;E9Q350;S4R1E7;Q80TT2	7SK snRNA methylphosphate capping enzyme;BAI1-associated protein 3	Mepce;Baiap3	S192	DEEVSRALNAETPKSSPLPAKGRDPVEILIP	___2	2		-0.505158	5.0376e-07	DOWN	-0.542465	9.27855e-08	DOWN	-0.598948	6.18163e-08	DOWN	-0.725848	4.00512e-09	DOWN	-0.370099	1.1543e-05	DOWN	-0.45984	4.2694e-06	DOWN	-0.532531	9.51189e-07	DOWN	-0.599298	3.64095e-08	DOWN
UID13058	Q3U9G9	Lamin-B receptor	Lbr	S90	RRGSRSRSRSRSRSRSPGRAPKGSRRSVSAS	___1	7		0.147076	0.0493955		0.341147	0.000153487	UP	0.252847	0.00388172	UP	0.425221	3.56271e-06	UP	0.175273	0.0139914	UP	0.210882	0.00558963	UP	0.0903764	0.189975		0.0758768	0.265147
UID13059	Q3U9G9	Lamin-B receptor	Lbr	S88	SRRRGSRSRSRSRSRSRSPGRAPKGSRRSVS	___1	7		0.0584186	0.701514		0.389505	0.0227085	UP	0.308853	0.0943083		0.527099	0.00227	UP	0.181271	0.232942		0.113084	0.443876		0.195267	0.245869		-0.0563663	0.699138
UID4781	E9Q4Y9;E9Q020;Q924H7;E9Q5D5;E9PXS5;E9PVK9;E9PZH6;E9Q6U6	WW domain-containing adapter protein with coiled-coil	Wac	S19	AADPSPPNKMLRRSNSPENKYSDSTGHNKAK	___1	8		0.010949	0.92349		0.199579	0.0601925		0.183836	0.0777377		0.340472	0.00487439	UP	-0.110894	0.27219		0.298152	0.0360911		0.423403	0.00294362	UP	0.265877	0.017782	UP
UID13066	Q3UB74	Transforming growth factor beta regulator 1	Tbrg1	S400	LVDTDLQHLKSPSQCSPIQSSD_________	___1	2		-0.0175386	0.90346		-0.127258	0.339601		-0.232622	0.0907081		-0.397701	0.00791301	DOWN	-0.335668	0.0113078	DOWN	-0.3107	0.0445765		-0.314568	0.0421746		-0.182114	0.160157
UID48931	Q7TPV4	Myb-binding protein 1A	Mybbp1a	S1280	KKKEKLSQVNGATPVSPIEPESKKHHQEALS	___2	10		-0.503683	5.0362e-05	DOWN	-0.333721	0.00551931	DOWN	-0.21977	0.039645		-0.316963	0.00400154	DOWN	-0.497874	4.84695e-05	DOWN	-0.304907	0.00932934	DOWN	-0.176079	0.123445		-0.272266	0.00757155	DOWN
UID13081	Q3UCG9;Q6ZQM0	E3 ubiquitin-protein ligase rififylin	Rffl	S275	QSVDSEDSFVPGRRASLSDLTHLEDIEGLTV	___1	not-sig		0.0454002	0.499733		-0.0880015	0.180423		-0.0915029	0.182921		-0.0636672	0.356295		-0.0213922	0.741708		-0.0278604	0.679321		-0.0897088	0.218958		0.0119001	0.868036
UID13085	Q3UCQ1	Forkhead box protein K2	Foxk2	S8	________MAAAAALSGAGAPPAGGGAGGGG	___1	not-sig		0.0875167	0.0961806		0.00117265	0.97723		0.0476875	0.341786		0.0300894	0.506584		0.0483777	0.255744		0.045637	0.383965		0.0921627	0.0594304		-0.00325114	0.940636
UID26236	E9Q852;E9Q9C3;Q9QZQ1;E9PYX7	Afadin	Mllt4	T1192	GTAAKITSVSTGNLCTEEQSPPPRPEAYPIP	___1	9		-0.0643313	0.247197		0.0147521	0.756194		-0.0850799	0.183213		-0.0894809	0.108465		-0.0334078	0.537933		0.0170331	0.776114		-0.032778	0.540958		-0.126622	0.0177731	DOWN
UID13088	Q3UCQ1	Forkhead box protein K2	Foxk2	S419	LAVIQEARFAQSAPGSPLSSQPVLITVQRQL	___1	not-sig		-0.0166803	0.818784		0.0425299	0.560624		-0.0259383	0.762551		0.0274651	0.704584		-0.0352802	0.639583		0.0181918	0.808551		-0.0860673	0.258628		-0.076907	0.294812
UID9860	O89032	SH3 and PX domain-containing protein 2A	Sh3pxd2a	S592	DRGSGDKHPAQPRRISPASSLQRAHFKVGES	___1	12		-0.160382	0.0388583		-0.204121	0.0107566	DOWN	-0.0442294	0.577865		-0.171768	0.0391441		-0.16166	0.0374237		-0.153423	0.0575297		-0.102795	0.192799		-0.185053	0.0177527	DOWN
UID44947	Q3U3C9	Genetic suppressor element 1	Gse1	S826	VAQKRRKRRRMLRERSPSPPAVQCKRQTPSP	___2	9		-0.167122	0.0269713		-0.0492306	0.431913		-0.0678905	0.377519		-0.186384	0.00393721	DOWN	-0.142151	0.0191981	DOWN	0.0268041	0.717641		-0.158867	0.0219867	DOWN	-0.153129	0.0177519	DOWN
UID44948	Q3U3C9	Genetic suppressor element 1	Gse1	S828	QKRRKRRRMLRERSPSPPAVQCKRQTPSPRL	___2	9		-0.167122	0.0269713		-0.0492306	0.431913		-0.0678905	0.377519		-0.186384	0.00393721	DOWN	-0.142151	0.0191981	DOWN	0.0268041	0.717641		-0.158867	0.0219867	DOWN	-0.153129	0.0177519	DOWN
UID61267	Q7TPV4	Myb-binding protein 1A	Mybbp1a	T1277	KLQKKKEKLSQVNGATPVSPIEPESKKHHQE	___2	10		-0.503683	5.0362e-05	DOWN	-0.333721	0.00551931	DOWN	-0.21977	0.039645		-0.316963	0.00400154	DOWN	-0.497874	4.84695e-05	DOWN	-0.304907	0.00932934	DOWN	-0.176079	0.123445		-0.272266	0.00757155	DOWN
UID3558	D3Z5I9;Q9CXK9	RNA-binding protein 33	Rbm33	S992	DTKPGVKRTVMHRANSGGGGDGPHVSSKVRV	___1	4		-0.503111	0.000153175	DOWN	-0.182254	0.0602803		-0.0908441	0.413733		-0.150026	0.1207		0.113063	0.407206		-0.454762	0.00057486	DOWN	-0.299654	0.00680436	DOWN	-0.319878	0.00408993	DOWN
UID47797	Q6NV99		Haus6	S500	RTPIEKTLTYKTIADSEEEDSPLSDTAKNSQ	___2	7		-0.0826312	0.182896		0.0194766	0.752659		0.162822	0.018499	UP	0.23268	0.00150866	UP	-0.132017	0.0468963		-0.0282046	0.698784		-0.120805	0.106256		-0.159509	0.0177273	DOWN
UID13106	Q3UF95;Q9Z1R2;G3UYQ2;G3UZT6;S4R224	Large proline-rich protein BAG6	Bag6	S1121	LRSDIQKRLQEDPNYSPQRFPNAHRAFADDP	___1	7		-0.0487418	0.382172		0.0387118	0.358805		0.149171	0.00670901	UP	0.150987	0.00237196	UP	-0.106776	0.020049	DOWN	0.0345677	0.638792		0.0665895	0.278656		-0.0432849	0.29584
UID13107	Q3UF95;Q9Z1R2;G3UYQ2;G3UZT6;G3UZB4;S4R224	Large proline-rich protein BAG6	Bag6	S968	TLPEEPMEVQGAERTSPEPQRENASPAPGTT	___1	12		-0.121971	0.0843443		-0.133106	0.0757611		-0.0461815	0.499622		-0.163288	0.0186317	DOWN	-0.106992	0.122355		-0.0390058	0.617209		-0.139322	0.0682267		-0.0695583	0.282849
UID2579	B7FAU9;Q8BTM8;B7FAV1	Filamin-A	Flna	S1459	DVTDASKVKCSGPGLSPGMVRANLPQSFQVD	___1	4		-0.502985	0.000258566	DOWN	-0.36476	0.00213321	DOWN	-0.252479	0.0525188		-0.269242	0.015463	DOWN	-0.0484387	0.639018		-0.403424	0.00638791	DOWN	-0.438129	0.000689639	DOWN	-0.425457	0.00226322	DOWN
UID13115	Q3UFM5	Nucleolar MIF4G domain-containing protein 1	Nom1	S315	KKVRFAEVVEKSRSSSEDDIEQQESHSVESG	___1	not-sig		0.0176501	0.822478		-0.0787896	0.365963		-0.123824	0.131248		-0.114307	0.17496		-0.0512215	0.510962		-0.0127234	0.875078		-0.0370657	0.671226		0.0809985	0.373595
UID47798	Q6NV99		Haus6	S505	KTLTYKTIADSEEEDSPLSDTAKNSQSSVSR	___2	7		-0.0826312	0.182896		0.0194766	0.752659		0.162822	0.018499	UP	0.23268	0.00150866	UP	-0.132017	0.0468963		-0.0282046	0.698784		-0.120805	0.106256		-0.159509	0.0177273	DOWN
UID34460	B2RVY9	Transmembrane protein 182	Tmem182	S62	NITFHHEGFFWRCWFSGVVEENNSNIWKFWY	___2	1		0.0122741	0.886843		-0.030505	0.662337		-0.137732	0.0802288		-0.122151	0.152495		0.098591	0.17425		-0.0986374	0.31521		0.0396642	0.671614		0.187122	0.0177134	UP
UID13126	Q3UGC7	Eukaryotic translation initiation factor 3 subunit J-A	Eif3j1	S14	__MAAAAAAAAAAGDSDSWDADTFSMEDPVR	___1	11		0.0289915	0.764491		-0.0501069	0.578202		-0.0320956	0.768339		-0.0189951	0.859705		-0.266001	0.00333949	DOWN	-0.191642	0.0281655		-0.134881	0.121987		-0.120519	0.135059
UID13130	Q3UGS4	Protein FAM195B	Fam195b	S21	VSRVVYNGKRNSSPRSPTNSSEIFTPAHEEN	___1	not-sig		-0.0373156	0.541921		0.0310511	0.516631		0.0708793	0.120628		-0.0543401	0.263537		-0.0726685	0.146236		-0.0448077	0.551357		0.0667646	0.256978		-0.0258994	0.570189
UID13134	Q3UH06;F6UB40	Ras-responsive element-binding protein 1	Rreb1	S1452	LENEGVGRAVEGPSPSPEPEEKPAESLAIDP	___1	13		0.112658	0.0301034		0.0269301	0.574451		-0.0196293	0.656048		0.128305	0.0260133		0.130983	0.0110497	UP	0.0462957	0.470284		0.0222773	0.568831		0.0719199	0.136042
UID34461	B2RVY9	Transmembrane protein 182	Tmem182	S70	FFWRCWFSGVVEENNSNIWKFWYTNQPPSKN	___2	1		0.0122741	0.886843		-0.030505	0.662337		-0.137732	0.0802288		-0.122151	0.152495		0.098591	0.17425		-0.0986374	0.31521		0.0396642	0.671614		0.187122	0.0177134	UP
UID23271	Q9JI11;F7BYZ4;Q8CDG4	Serine/threonine-protein kinase 4;Serine/threonine-protein kinase 4 37kDa subunit;Serine/threonine-protein kinase 4 18kDa subunit	Stk4	S418	EKENQINSFGKNVSGSLKNSSDWKIPQDGDY	___1	12		-0.501681	0.000243931	DOWN	-0.280913	0.0137898	DOWN	-0.0625578	0.562205		-0.328139	0.00509668	DOWN	-0.401838	0.00128155	DOWN	-0.382478	0.00457827	DOWN	-0.442091	0.000868553	DOWN	-0.507998	0.00030831	DOWN
UID3189	D3Z4K1;D3Z478;D3YYS7;Q9D0L8	mRNA cap guanine-N7 methyltransferase	Rnmt	S59	KMQKEFGEDLVEQNSSYVQDSPSKKRKLDVE	___1	9		-0.499917	2.25712e-07	DOWN	-0.234791	0.000822486	DOWN	-0.358985	0.000479964	DOWN	-0.504367	5.24515e-07	DOWN	-0.561904	7.05193e-09	DOWN	-0.24412	0.00116395	DOWN	-0.344814	9.71732e-05	DOWN	-0.376562	4.50812e-05	DOWN
UID611	A2AFQ0;Q7TMY8	E3 ubiquitin-protein ligase HUWE1	Huwe1	S3558	TATTTVSTSTTKGSKSPAKVGEGGSGIDFKM	___1	9		-0.499874	2.35302e-06	DOWN	-0.423846	1.09397e-05	DOWN	-0.489169	1.87993e-06	DOWN	-0.527501	1.9474e-06	DOWN	-0.677399	2.26119e-08	DOWN	-0.352486	0.00126588	DOWN	-0.516584	6.6874e-05	DOWN	-0.656898	3.19575e-08	DOWN
UID48884	Q7TNV0	Protein DEK	Dek	S311	KKNQKSSKKESESEDSSDDEPLIKKLKKPPT	___2	6		-0.498929	1.54513e-06	DOWN	-0.303182	0.000149635	DOWN	-0.388134	0.000209157	DOWN	-0.430845	5.54817e-07	DOWN	-0.277079	0.00413803	DOWN	-0.156344	0.049557		-0.195461	0.0398798		-0.0991512	0.47166
UID19710	Q8CHI8;Q641K9;D3Z6R8	E1A-binding protein p400	Ep400	S321	GGPSAFGMTSPPPPTSPSRTTMPPGLSSVPL	___1	1		0.160308	0.0256671		0.00329219	0.959255		0.0571373	0.361304		0.21534	0.00364588	UP	0.239101	0.00116085	UP	0.0767471	0.248136		0.12935	0.103622		0.20178	0.0177079	UP
UID13162	Q5SV64;Q3UH59;Q61879	Myosin-10	Myh10	S2006	TESKTSDVNDTQPPQSE______________	___1	2		-0.102006	0.394437		-0.192775	0.133044		-0.175034	0.183577		-0.333524	0.0116987	DOWN	-0.227219	0.0652405		-0.0482259	0.705278		-0.323577	0.0123391	DOWN	-0.182143	0.14308
UID8014	F8WJA0;Q9ESV0	ATP-dependent RNA helicase DDX24	Ddx24	S138	QAVSEEEEEEEGQSSSPKKKIKLKKQRDAAR	___1	13		0.140758	0.097227		0.0516896	0.474728		0.0275614	0.751598		0.256944	0.00244638	UP	-0.0721731	0.326345		-0.130312	0.0932457		0.044313	0.585343		0.200817	0.017705	UP
UID48885	Q7TNV0	Protein DEK	Dek	S312	KNQKSSKKESESEDSSDDEPLIKKLKKPPTD	___2	6		-0.498929	1.54513e-06	DOWN	-0.303182	0.000149635	DOWN	-0.388134	0.000209157	DOWN	-0.430845	5.54817e-07	DOWN	-0.277079	0.00413803	DOWN	-0.156344	0.049557		-0.195461	0.0398798		-0.0991512	0.47166
UID13172	Q3UHH1	Zinc finger SWIM domain-containing protein 8	Zswim8	S1132	LALGSRGGYNGRGWGSPGRPKKKHTGMASID	___1	7		-0.0314948	0.657761		-0.0116696	0.834665		0.174745	0.0165679	UP	0.27721	0.000453222	UP	-0.0549451	0.387892		-0.0524299	0.556705		0.0943536	0.22161		-0.133177	0.0362522
UID14186	Q5SVQ0	Histone acetyltransferase KAT7	Kat7	S104	VTPKKYPLRQTRSSGSETEQVVDFSDRETKN	___1	1		0.0940541	0.0789429		0.0961324	0.08461		0.0356433	0.488534		0.0850875	0.12716		0.200846	0.00304333	UP	0.0960262	0.174693		0.0490008	0.36612		0.160875	0.0176719	UP
UID13174	Q3UHH1	Zinc finger SWIM domain-containing protein 8	Zswim8	S564	GLGEGISSQRGPRRLSAEGGDKALHKMGPSG	___1	12		-0.199242	0.0272983		-0.210596	0.0117789	DOWN	-0.0310838	0.668093		-0.15151	0.063953		-0.22767	0.00435113	DOWN	-0.261038	0.00838009	DOWN	-0.166769	0.0338285		-0.161156	0.0458762
UID18685	Q8BTI8	Serine/arginine repetitive matrix protein 2	Srrm2	S1339	PSVDMKEQSRSSRRSSSELSPEVVEKVGLFS	___1	8		0.0100353	0.840838		-0.0474511	0.322019		0.126303	0.037691		-0.0316414	0.501812		0.00117452	0.984034		0.027967	0.671653		0.20293	0.00270836	UP	0.164438	0.0176647	UP
UID1318	A2AUK8;A2AUK5;A2AUK6;A2AUK7;E9PV14;Q9Z2H5	Band 4.1-like protein 1	Epb4.1l1;Epb41l1	S86	ADGLSERTTPSKAQKSPQKIAKKFKSAICRV	___1	not-sig		-0.0339583	0.673426		-0.110788	0.172333		0.180682	0.0554853		0.181457	0.0337902		-0.0929722	0.255334		-0.082191	0.324291		0.190412	0.0320539		0.150732	0.0707394
UID25919	E9Q3I8;E9Q3I9;E9Q3I4;E9Q3I5;E9Q0N0;Q9Z0R4;F6ZLP6	Intersectin-1	Itsn1	T974	VKLISGPVRKSTSIDTGPTESPASLKRVASP	___1	12		-0.497455	0.000249035	DOWN	-0.598409	1.61273e-05	DOWN	-0.630023	3.31629e-06	DOWN	-0.562302	3.40607e-05	DOWN	-0.524277	0.000253725	DOWN	-0.679946	3.85364e-06	DOWN	-0.686063	9.43604e-07	DOWN	-0.541837	0.000426631	DOWN
UID13190	Q3UHU5	Microtubule cross-linking factor 1	Mtcl1	S84	PAAPRSPSLAGKAPPSPGPPAAPGRLSRRSG	___1	not-sig		-0.106626	0.109465		0.0435317	0.482464		-0.0283056	0.678391		-0.100954	0.190864		-0.0411836	0.528198		0.0430018	0.540512		-0.105739	0.132635		-0.0936915	0.159179
UID35853	F6WNT4;F6SH61;F8WH31;E9PUD1;Q58A65;Z4YMB8	C-Jun-amino-terminal kinase-interacting protein 4	Spag9	S366	DIAGLDTEGSKQRSASQSSLDKLDQELKEQQ	___2	2		-0.495998	1.38877e-05	DOWN	-0.324473	3.66177e-05	DOWN	-0.476517	2.40501e-06	DOWN	-0.618325	4.55529e-08	DOWN	-0.428071	4.00638e-06	DOWN	-0.448206	0.00252855	DOWN	-0.620319	2.922e-06	DOWN	-0.580163	5.14396e-07	DOWN
UID13192	Q3UHU5	Microtubule cross-linking factor 1	Mtcl1	S74	ATPSAGRAPTPAAPRSPSLAGKAPPSPGPPA	___1	not-sig		-0.0233508	0.776235		-0.0454816	0.546921		0.129469	0.0759043		0.0734726	0.322156		-0.0939907	0.188176		-0.0522915	0.541843		0.0522105	0.527564		-0.136229	0.066259
UID46777	Q61687;F6RDB7	Transcriptional regulator ATRX	Atrx	S639	EISDHENNVTILLEDSDLRRSPRVKTTPLRR	___2	14		0.0887413	0.230362		0.116131	0.0993865		0.0575289	0.467293		0.117327	0.0973901		0.0969903	0.190265		0.0897072	0.261334		0.0792156	0.291821		0.185287	0.0175822	UP
UID40342	G3X8U8;O88622	Poly(ADP-ribose) glycohydrolase	Parg	S256	DCTGCQQEEVDVLPESPLSDVGAEDIGTGPK	___2	9		-0.494153	0.000879949	DOWN	-0.28371	0.0569797		-0.354605	0.0081304	DOWN	-0.563038	0.000297807	DOWN	-0.499101	0.000518464	DOWN	-0.200459	0.0862772		-0.375823	0.00570112	DOWN	-0.560614	0.00029148	DOWN
UID24309	Q9Z277	Tyrosine-protein kinase BAZ1B	Baz1b	S1315	RPGRPPGKKSHPARRSRPKDDPEVDDLVLQT	___1	7		0.110909	0.104555		0.117273	0.0549493		0.187923	0.0107736	UP	0.199668	0.00234667	UP	-0.00481813	0.935938		0.00953309	0.881155		0.0601739	0.329532		0.144498	0.0175488	UP
UID13209	Q3UHU5	Microtubule cross-linking factor 1	Mtcl1	S223	ASEPLSDEQRLLPAASSDAESGTGSSDREPI	___1	not-sig		-0.0766188	0.303643		-0.152392	0.0395447		-0.0843688	0.262202		-0.147505	0.0447798		-0.0842663	0.283731		-0.107251	0.213162		-0.0318492	0.707846		-0.0913689	0.208916
UID1321	A2AUK8;A2AUK5;A2AUK6;A2AUK7;E9PV14;Q9Z2H5	Band 4.1-like protein 1	Epb4.1l1;Epb41l1	S510	EFLDKPEDVLLKHQASINELKRTLKEPNSKL;KFLDKPEDVLLKHQASINELKRTLKEPNSKL	___1	not-sig		0.211982	0.347201		-0.101168	0.647009		0.0414893	0.848096		-0.110173	0.628936		0.139966	0.522724		-0.250793	0.299834		-0.199867	0.360294		-0.226988	0.323715
UID13210	Q3UHU5	Microtubule cross-linking factor 1	Mtcl1	S224	SEPLSDEQRLLPAASSDAESGTGSSDREPIR	___1	not-sig		-0.058507	0.306667		-0.0929099	0.111606		0.00189523	0.973543		-0.115059	0.0507717		-0.0895953	0.112989		-0.115502	0.102943		-0.0357541	0.544215		0.0158238	0.786889
UID13215	Q3UHU5	Microtubule cross-linking factor 1	Mtcl1	S276	LLAAPPVASACLGGRSSPGGASTGSPGPGSQ	___1	not-sig		0.00867025	0.94605		0.0388619	0.769663		0.19734	0.153903		-0.0340839	0.787764		-0.153802	0.262727		-0.128023	0.349435		0.110375	0.394529		0.0409917	0.747171
UID40343	G3X8U8;O88622	Poly(ADP-ribose) glycohydrolase	Parg	S259	GCQQEEVDVLPESPLSDVGAEDIGTGPKNDN	___2	9		-0.494153	0.000879949	DOWN	-0.28371	0.0569797		-0.354605	0.0081304	DOWN	-0.563038	0.000297807	DOWN	-0.499101	0.000518464	DOWN	-0.200459	0.0862772		-0.375823	0.00570112	DOWN	-0.560614	0.00029148	DOWN
UID13222	Q3UHU8		Gtf2i	S794	TSSKSPPIFLSGKINSSPNVNTTASGVEDLN	___1	not-sig		0.0633384	0.345407		-0.0447529	0.467139		-0.06461	0.326569		-0.0266537	0.668517		-0.0450771	0.53647		0.0323665	0.631149		0.078436	0.228399		0.0948544	0.261516
UID13223	Q3UHU8		Gtf2i	S795	SSKSPPIFLSGKINSSPNVNTTASGVEDLNI	___1	not-sig		0.0176175	0.666706		-0.0103773	0.78532		-0.036256	0.357813		-0.0151243	0.693998		-0.0330292	0.46961		0.0194389	0.667463		-0.0171393	0.689523		-0.0190403	0.670278
UID13226	Q3UHX2	28 kDa heat- and acid-stable phosphoprotein	Pdap1	S60	DGASGDPKKEKKSLDSDESEDEDDDYQQKRK	___1	not-sig		-0.360082	0.290968		-0.0629274	0.860967		-0.0307659	0.926686		0.0530019	0.869518		-0.376947	0.258415		0.10719	0.755006		0.26263	0.431282		-0.0235374	0.945772
UID13227	Q3UHX2	28 kDa heat- and acid-stable phosphoprotein	Pdap1	S63	SGDPKKEKKSLDSDESEDEDDDYQQKRKGVE	___1	not-sig		-0.426847	0.13145		-0.114484	0.693786		-0.0364202	0.896946		-0.0394863	0.880229		-0.296377	0.295501		-0.0217298	0.935258		0.178644	0.517628		-0.0201002	0.944012
UID79010	Q62315;G3UZT8;G3UZW3	Protein Jumonji	Jarid2	S204	DDETEDVKATTNNASSSCQSTPRKGKTHKHV	___3	6		-0.0306259	0.709464		-0.1285	0.164019		-0.263234	0.0187982	DOWN	-0.193445	0.0548251		0.519513	0.000204317	UP	0.690504	0.000284556	UP	0.0741999	0.502384		0.293485	0.0174964	UP
UID13232	Q3UHX9	Putative methyltransferase C9orf114 homolog	D2Wsu81e	S378	AALQPGLTQVGSRPASPLSGPRM________	___1	13		0.13456	0.216965		0.0988399	0.234633		0.081685	0.375281		0.36144	0.00210251	UP	0.247113	0.0176492	UP	-0.147916	0.121655		0.128429	0.246347		0.189603	0.0374626
UID1324	A2AUK8;A2AUK5;A2AUK6;A2AUK7;E9PV14;Q9Z2H5	Band 4.1-like protein 1	Epb4.1l1;Epb41l1	S544	DRDWDRERRLPSSPASPSPKGTPEKASERAG	___1	4		-0.0333754	0.540044		0.0394286	0.475894		0.225374	0.000721607	UP	0.208697	0.00123317	UP	0.152277	0.0178783	UP	-0.0380622	0.603163		0.128955	0.0334211		-0.0408641	0.453218
UID79011	Q62315;G3UZT8;G3UZW3	Protein Jumonji	Jarid2	S205	DETEDVKATTNNASSSCQSTPRKGKTHKHVH	___3	6		-0.0306259	0.709464		-0.1285	0.164019		-0.263234	0.0187982	DOWN	-0.193445	0.0548251		0.519513	0.000204317	UP	0.690504	0.000284556	UP	0.0741999	0.502384		0.293485	0.0174964	UP
UID79012	Q62315;G3UZT8;G3UZW3	Protein Jumonji	Jarid2	S208	EDVKATTNNASSSCQSTPRKGKTHKHVHNGH	___3	6		-0.0306259	0.709464		-0.1285	0.164019		-0.263234	0.0187982	DOWN	-0.193445	0.0548251		0.519513	0.000204317	UP	0.690504	0.000284556	UP	0.0741999	0.502384		0.293485	0.0174964	UP
UID13243	Q3UII8;Q924K8;H3BIY7;H3BLE1	Metastasis-associated protein MTA3	Mta3	S517	AIRAEYADRHAELSGSPLKSRSTRKPLSCII	___1	1		0.0785204	0.127141		0.0371997	0.429507		0.0528322	0.242371		0.0527635	0.235641		0.157962	0.00352823	UP	0.0200718	0.697424		0.112774	0.0306914		0.113146	0.040391
UID13244	Q3UII8;Q924K8;H3BIY7;Q3U3A7;E9Q794	Metastasis-associated protein MTA3	Mta3	S426	KYGGLKMPTQSDEEKSPSPTAEDPRARSHMS	___1	2		0.097742	0.147224		0.0178446	0.77166		-0.151838	0.0244901	DOWN	-0.124307	0.0526772		4.50638e-05	0.999403		-0.127823	0.111178		-0.227009	0.00249095	DOWN	-0.112106	0.115966
UID13245	Q3UII8;Q924K8;H3BIY7;Q3U3A7;E9Q794	Metastasis-associated protein MTA3	Mta3	S428	GGLKMPTQSDEEKSPSPTAEDPRARSHMSRQ	___1	2		-0.0162314	0.850493		-0.00799702	0.910657		-0.143055	0.0628728		-0.151798	0.0482704		0.00880181	0.9086		-0.0901448	0.369017		-0.231859	0.00932089	DOWN	-0.123195	0.147315
UID13247	Q3UIL6	Pleckstrin homology domain-containing family A member 7	Plekha7	S362	QRDPLEGRRDRSKARSPYLPAEEDALFVDLP	___1	not-sig		0.0365839	0.507863		-0.0115628	0.824893		0.0262828	0.608517		-0.0548537	0.275108		-0.0304199	0.579209		0.00572567	0.924105		-0.0719491	0.196263		-0.117315	0.0406743
UID13251	Q3UIL6	Pleckstrin homology domain-containing family A member 7	Plekha7	S542	QQFRHGSPTAPIGAGSPEFTEQGRSRSLLEV	___1	not-sig		-0.00588453	0.926225		-0.116585	0.0606296		-0.0651736	0.267784		-0.0725779	0.260222		-0.028684	0.614855		-0.121486	0.0694549		-0.0722605	0.216526		-0.103957	0.0798997
UID13255	Q3UIL6	Pleckstrin homology domain-containing family A member 7	Plekha7	S482	YQSLPKSTRHLSGSSSPPPRNLPSDYKYAQD	___1	not-sig		0.0784405	0.434304		0.0590901	0.51247		0.0716187	0.422764		0.0499928	0.577937		0.0176278	0.849618		0.201588	0.0635245		0.0171785	0.859504		-0.0426636	0.672494
UID13257	Q3UIL6	Pleckstrin homology domain-containing family A member 7	Plekha7	S1093	KRHQKALVRERKRTLSQGEKTGLLSARYLSQ	___1	not-sig		-0.225685	0.0614457		-0.154572	0.198379		0.061341	0.574558		-0.0820064	0.452101		-0.0722701	0.517476		-0.12076	0.268884		-0.0649292	0.538461		-0.105937	0.362841
UID92712	Q62315;G3UZT8;G3UZW3	Protein Jumonji	Jarid2	T209	DVKATTNNASSSCQSTPRKGKTHKHVHNGHV	___3	6		-0.0306259	0.709464		-0.1285	0.164019		-0.263234	0.0187982	DOWN	-0.193445	0.0548251		0.519513	0.000204317	UP	0.690504	0.000284556	UP	0.0741999	0.502384		0.293485	0.0174964	UP
UID23142	Q9ES00;G3UZD6;G3UZM6	Ubiquitin conjugation factor E4 B	Ube4b	S105	SNSLETQSQSLSRSQSMDIDGVSCEKSMSQV	___1	11		-0.492151	0.000172821	DOWN	-0.201068	0.0571138		-0.20412	0.0991		-0.343987	0.0021145	DOWN	-0.669314	6.12941e-06	DOWN	-0.43405	0.000585155	DOWN	-0.579792	4.43527e-05	DOWN	-0.590308	1.97059e-05	DOWN
UID13260	Q3UIL6	Pleckstrin homology domain-containing family A member 7	Plekha7	S1060	SATFSRPKSALERLYSGDHQRGKMSAEEQLE	___1	not-sig		0.039137	0.832906		-0.128388	0.445468		-0.146916	0.396269		-0.000286231	0.99871		-0.0366653	0.82719		-0.185708	0.267214		-0.380003	0.0315259		-0.146394	0.411996
UID13265	Q3UIL6	Pleckstrin homology domain-containing family A member 7	Plekha7	S469	RQGPSQPLSFPENYQSLPKSTRHLSGSSSPP	___1	5		0.178077	0.106967		0.0494727	0.654836		0.0434461	0.691939		0.0391657	0.718719		0.382466	0.00178755	UP	0.0137171	0.923243		-0.0809859	0.455053		0.0517688	0.644688
UID13266	Q3UIL6	Pleckstrin homology domain-containing family A member 7	Plekha7	S601	TPAERVTVKPPEQRRSVDISLGGSPRKARGH	___1	not-sig		-0.0206191	0.755355		-0.00207049	0.974884		0.0726819	0.272548		0.063702	0.327141		0.15038	0.0412849		0.0440454	0.551155		0.055919	0.423576		-0.0424411	0.5697
UID13268	Q3UIL6	Pleckstrin homology domain-containing family A member 7	Plekha7	S609	KPPEQRRSVDISLGGSPRKARGHAAKNSSHV	___1	not-sig		0.087798	0.0740157		-0.00276132	0.947066		0.0183596	0.675273		0.00988948	0.822456		0.032167	0.448461		-0.0235391	0.628569		-0.0744854	0.123109		-0.07236	0.098324
UID20492	Q8R1B4	Eukaryotic translation initiation factor 3 subunit C	Eif3c	S203	EDGVGNTTFLKKKQESSGESRKFHKKMEDDD	___1	9		-0.491712	0.000797401	DOWN	-0.371274	0.00451409	DOWN	-0.485177	0.000417495	DOWN	-0.594146	4.16193e-05	DOWN	-0.69844	1.60397e-05	DOWN	-0.231893	0.198957		-0.563444	0.000174094	DOWN	-0.828881	1.50418e-06	DOWN
UID13273	Q3UIL6	Pleckstrin homology domain-containing family A member 7	Plekha7	S551	APIGAGSPEFTEQGRSRSLLEVPRSISVPPS	___1	not-sig		0.0986247	0.526222		0.155807	0.302109		0.239288	0.16846		0.041578	0.780339		0.252205	0.10959		-0.199759	0.184806		-0.069487	0.642449		-0.242171	0.156637
UID13274	Q3UIL6	Pleckstrin homology domain-containing family A member 7	Plekha7	S553	IGAGSPEFTEQGRSRSLLEVPRSISVPPSPS	___1	4		0.176725	0.201452		0.195603	0.162931		0.221351	0.160763		0.179302	0.17055		0.354336	0.0129308	UP	-0.13039	0.320403		0.0641998	0.605941		-0.107838	0.464814
UID13275	Q3UIL6	Pleckstrin homology domain-containing family A member 7	Plekha7	S983	QCVNGDLKVELRSYVSEPELASLSGDVPQPS	___1	not-sig		0.0990929	0.191636		0.0427035	0.546721		0.0501783	0.477929		-0.0423552	0.545642		0.00195724	0.979636		0.042969	0.555193		-0.0147356	0.834507		-0.0293925	0.703074
UID19270	Q8C4S8;D3Z1C6	DENN domain-containing protein 2A	Dennd2a	S303	PPLPSLPPPPPPLPSSPPPTSVNRRLWTGRQ	___1	1		0.103606	0.0419831		0.0380423	0.407982		0.0415633	0.396736		0.00361214	0.936899		0.199216	0.000663297	UP	0.0786164	0.130401		0.145691	0.0144234	UP	0.134463	0.017488	UP
UID1329	A2AUK8;A2AUK5;A2AUK6;A2AUK7;Q9Z2H5	Band 4.1-like protein 1	Epb4.1l1;Epb41l1	S780	AAMIPGPQTVATEIRSLSPIIGKDVLTSTYG	___1	not-sig		0.146966	0.0308208		0.151612	0.0296891		0.123729	0.0798782		0.0594878	0.272647		0.110476	0.118424		-0.1304	0.0646896		-0.0212303	0.747755		-0.0185521	0.775093
UID13297	Q3UJB0		Sf3b2	S761	LIELRKKKIEEAMDGSETPQLFTVLPEKRTA	___1	not-sig		0.0913542	0.329059		0.00631414	0.948202		-0.00838599	0.926169		0.100812	0.273023		0.177038	0.105608		-0.151954	0.172452		-0.0424134	0.684797		0.0339932	0.736599
UID13298	Q3UJB0		Sf3b2	S272	EKILQLKESRQEEMNSQQEEEEMETDTRSSL	___1	not-sig		-0.106417	0.297514		-0.0537196	0.601506		-0.0718581	0.460334		-0.160598	0.11798		-0.204879	0.0508615		0.0120953	0.911363		-0.0686876	0.57297		0.0668047	0.555381
UID13299	Q3UJB0		Sf3b2	S290	EEEEMETDTRSSLGQSASETEEDTVSISKKE	___1	8		0.0319368	0.624131		-0.0532939	0.374312		0.0993903	0.24155		0.0844358	0.158653		0.0652084	0.311003		-0.0611056	0.332767		0.240167	0.00123751	UP	0.144641	0.0655083
UID1330	A2AUK8;A2AUK5;A2AUK6;A2AUK7;Q9Z2H5	Band 4.1-like protein 1	Epb4.1l1;Epb41l1	S782	MIPGPQTVATEIRSLSPIIGKDVLTSTYGAT	___1	not-sig		0.210226	0.0294548		0.20426	0.032583		0.144076	0.125032		0.129551	0.0992882		0.109662	0.192359		-0.08006	0.329084		0.00258869	0.974126		0.0478007	0.587669
UID65605	B1AVP1;A3KMF4;E9Q921;O88573	AF4/FMR2 family member 1	Aff1	S205	LSPLISSLPSPVPPLSPVHSRLQGTSKAHSS	___3	7		0.00867505	0.893991		0.0689252	0.292312		0.0332508	0.669655		0.394295	1.92318e-05	UP	-0.106126	0.146479		-0.117004	0.103296		-0.115835	0.103129		-0.185052	0.0174698	DOWN
UID12773	Q3TUE1		Fubp1	S628	WAEYYRQQAAYYAQTSPQGMPQHPPAPQGQ_	___1	9		-0.490524	0.00113171	DOWN	-0.333865	0.0141899	DOWN	-0.449242	0.00282649	DOWN	-0.751654	3.93134e-05	DOWN	-0.795413	1.88491e-05	DOWN	-0.57456	0.000486822	DOWN	-0.902139	7.06814e-06	DOWN	-1.0501	5.98306e-06	DOWN
UID77655	Q52KE7	Cyclin-L1	Ccnl1	S344	DGTPALSTLGGFSPASKPSSPREVKAEEKSP	___3	6		-0.489522	0.00438587	DOWN	-0.462741	0.00782647	DOWN	-0.470001	0.00621671	DOWN	-0.632097	0.00058364	DOWN	0.0881809	0.565517		-0.0978932	0.564534		-0.345667	0.0506051		-0.270586	0.117062
UID25815	E9PXU2;Q9Z0F8	Disintegrin and metalloproteinase domain-containing protein 17	Adam17	T754	DSASVRIIKPFPAPQTPGRLQALQPAAMMPP	___1	2		-0.489094	0.0125068	DOWN	-0.55054	0.00504824	DOWN	-0.506561	0.00757082	DOWN	-0.834468	0.0001495	DOWN	-0.292729	0.185382		-0.425689	0.0203232	DOWN	-0.518495	0.00770952	DOWN	-0.569632	0.00441985	DOWN
UID13331	Q3UKG7;Q9R210;F6W7D6	Transcription factor EB	Tfeb	S513	DSLLPLASDPLFSTMSPEASKASSRRSSFSM	___1	6		-0.0711592	0.331362		-0.0907009	0.13355		-0.231455	0.00140445	DOWN	-0.348447	4.86856e-05	DOWN	-0.109879	0.0748504		0.177831	0.00773952	UP	-0.0733431	0.304437		-0.185768	0.0395248
UID13333	Q3UKG7;Q9R210;D3Z6Q7	Transcription factor EB	Tfeb	S172	TYGNKFAAHVSPAQGSPKPAPAASPGVRAGH	___1	7		0.049472	0.55534		0.190324	0.0175002	UP	0.232742	0.00846112	UP	0.348183	0.000346617	UP	0.179408	0.0253251		0.139894	0.0808515		0.0961875	0.219707		-0.0083152	0.906313
UID33018	A2AQ41;Q80TY0;A2AQ43;A2AQ44;A2AQ42;A2AQ45	Formin-binding protein 1	Fnbp1	S296	DIEFEDYTQPMKRTVSDNSLSSSKEGKPELR	___2	12		-0.487203	0.0148929	DOWN	-0.659341	0.00153042	DOWN	-0.205391	0.346588		-0.559684	0.00397176	DOWN	-0.606226	0.003408	DOWN	-0.705858	0.00120878	DOWN	-0.447256	0.0369301		-0.692161	0.00124969	DOWN
UID7774	F8VQK5;P59808	SAM and SH3 domain-containing protein 1	Sash1	S831	TLEGPEPVESWPRSHSLDDLQGDADVGKNVP	___1	9		-0.0988639	0.191006		-0.0813222	0.274462		-0.143324	0.129107		-0.0778233	0.302948		-0.194305	0.023216	DOWN	-0.0749014	0.354529		-0.222589	0.0140107	DOWN	-0.19665	0.0174388	DOWN
UID51827	Q8CJF7	Protein ELYS	Ahctf1	S2198	KGSSWSPPPVEIKLVSPLASPVDEIKTGKPR	___2	6		-0.144548	0.034092		-0.144917	0.056369		-0.00643574	0.940696		-0.191575	0.00262899	DOWN	0.0845133	0.128358		0.103412	0.0928115		0.215467	0.00494197	UP	0.162073	0.017434	UP
UID51828	Q8CJF7	Protein ELYS	Ahctf1	S2202	WSPPPVEIKLVSPLASPVDEIKTGKPRKTAE	___2	6		-0.144548	0.034092		-0.144917	0.056369		-0.00643574	0.940696		-0.191575	0.00262899	DOWN	0.0845133	0.128358		0.103412	0.0928115		0.215467	0.00494197	UP	0.162073	0.017434	UP
UID8453	G3X957;O35711	Liprin-beta-2	Ppfibp2	S362	SPEEVPKQEISPRCSSPTPGPPPLPQKSLES	___1	12		-0.486181	2.65679e-05	DOWN	-0.258274	0.00367601	DOWN	-0.19662	0.0248468	DOWN	-0.343785	0.000489166	DOWN	-0.240688	0.009144	DOWN	-0.396372	0.000351582	DOWN	-0.371919	0.00206737	DOWN	-0.373115	0.00114669	DOWN
UID13346	Q3UL36	Arginine and glutamate-rich protein 1	Arglu1	S74	RSTNAAASRRERERASSPPDRIDIFGRTVSK	___1	13		-0.0051036	0.94022		0.0648004	0.297968		0.0147499	0.846112		0.143707	0.0218844	UP	0.0795858	0.337028		0.0468241	0.510334		0.0431937	0.514845		0.0697147	0.243078
UID13347	Q3UL36	Arginine and glutamate-rich protein 1	Arglu1	S75	STNAAASRRERERASSPPDRIDIFGRTVSKR	___1	not-sig		0.016425	0.812999		0.0451765	0.384841		0.0186724	0.721276		0.0838284	0.103936		-0.0241905	0.661141		0.113192	0.137337		-0.0138253	0.822398		-0.045017	0.382422
UID75594	P70459	ETS domain-containing transcription factor ERF	Erf	S433	VAPPPPPPQIKVEPISEGESEEVEVTDISDE	___3	10		0.0261565	0.728751		0.0648759	0.303548		0.0754012	0.327681		-0.0418521	0.474483		-0.252612	0.000878002	DOWN	0.00715863	0.931541		0.166024	0.0528249		0.187276	0.0174115	UP
UID27864	P62908	40S ribosomal protein S3	Rps3	T220	PDHVSIVEPKDEILPTTPISEQKGGKPEPPA	___1	2		-0.0793267	0.446664		-0.244023	0.0152128	DOWN	-0.237663	0.0318669		-0.422594	0.000128841	DOWN	-0.271839	0.00741866	DOWN	-0.255281	0.014673	DOWN	-0.415358	0.00051487	DOWN	-0.22633	0.0174005	DOWN
UID13354	Q3ULA2	F-box/WD repeat-containing protein 1A	Btrc	S127	ANGTSSMIVPKQRKLSASYEKEKELCVKYFE	___1	6		-0.126998	0.378134		-0.257329	0.0773159		-0.555868	0.00231407	DOWN	-0.517423	0.00147013	DOWN	0.0710296	0.648377		0.0272751	0.844438		-0.248566	0.0794045		-0.222205	0.117809
UID47369	Q68FD7	Folliculin-interacting protein 1	Fnip1	S760	EVTQTKVTFLIGDSMSPDSDTELRSQAVVDQ	___2	9		-0.0997801	0.124588		-0.110998	0.0915761		-0.159311	0.0270783		-0.116056	0.0925279		-0.274014	0.000809916	DOWN	-0.0904574	0.188639		-0.128983	0.0726179		-0.191442	0.0174005	DOWN
UID2641	B7ZCJ0;B7ZCJ1;Q6DFV3	Rho GTPase-activating protein 21	Arhgap21	S1848	DLSISDWLARERVRTSASDLSRGEGLEPQAE	___1	8		0.0555901	0.634367		0.291427	0.000863022	UP	0.375422	0.00237142	UP	0.333978	0.000894319	UP	0.25498	0.0148333	UP	0.0581586	0.482249		0.366038	0.000250334	UP	0.213693	0.0173965	UP
UID10758	P46935	E3 ubiquitin-protein ligase NEDD4	Nedd4	S309	MQLQAQRAFTTRRQISEDVDGPDNRESPENW	___1	12		-0.483904	0.000264812	DOWN	-0.27295	0.00692416	DOWN	-0.224406	0.0173901	DOWN	-0.297577	0.00209051	DOWN	-0.293867	0.00467484	DOWN	-0.350042	0.00372147	DOWN	-0.390619	0.00027092	DOWN	-0.410017	0.000900698	DOWN
UID31639	P97868	E3 ubiquitin-protein ligase RBBP6	Rbbp6	Y1269	RKVAGSEGSSSTLVDYTSTSSTGGSPVRKSE	___1	14		-0.0206859	0.717927		-0.0282543	0.613345		-0.0167425	0.797109		0.0732403	0.250076		0.00612398	0.926697		0.140485	0.0279097		0.102844	0.0978617		0.145339	0.017371	UP
UID13363	Q3UM45;F6TGJ2	Protein phosphatase 1 regulatory subunit 7	Ppp1r7	S24	QQQSQEMMEVDRRVESEESGDEEGKKHGGGG	___1	not-sig		-0.138841	0.261483		-0.0980385	0.389789		-0.0489657	0.686672		-0.162891	0.190343		-0.0647681	0.573343		-0.248202	0.0657969		-0.150005	0.23616		-0.232685	0.0839375
UID6843	F7DEJ0;F6S7U1;E9QPA1;Q69ZJ7	RAB6A-GEF complex partner protein 1	Ric1	S193	TPEMDAGISNIQRSQSWLSNIGPTHRDTDRA	___1	2		-0.483625	0.000354945	DOWN	-0.436759	0.00036146	DOWN	-0.442682	0.000345691	DOWN	-0.46681	0.000190983	DOWN	-0.269136	0.0171081	DOWN	-0.501689	0.000170904	DOWN	-0.490727	0.000684512	DOWN	-0.650091	7.68158e-06	DOWN
UID13373	Q3UMC0	Spermatogenesis-associated protein 5	Spata5	S273	RTVNKAGEVLLDVTQSPRDGSGLGLEESTGL	___1	not-sig		-0.140162	0.0272347		-0.0632282	0.24038		0.133952	0.0272457		0.116834	0.0417318		-0.0387902	0.484158		-0.103545	0.12609		0.0645836	0.318429		-0.00421575	0.939457
UID13374	Q3UMC0	Spermatogenesis-associated protein 5	Spata5	S18	SKKNRKRQKEGAEGASPSLSAAPSRSGTSTP	___1	7		0.0168293	0.779515		0.106952	0.0897148		0.403857	6.37753e-06	UP	0.362594	4.78416e-05	UP	-0.0775066	0.31463		-0.0978275	0.165044		0.14014	0.0342374		0.0176065	0.804014
UID13375	Q3UMR0	Ankyrin repeat domain-containing protein 27	Ankrd27	S634	LSSDRRPRPSEVPAQSPTRSVDSISQGSSTS	___1	3		0.171581	0.252239		0.200334	0.0500495		0.181388	0.075404		0.334461	0.0067189	UP	-0.0112655	0.910086		0.450982	0.0806027		0.44607	0.00675123	UP	0.0605036	0.562113
UID13378	Q3UMU9	Hepatoma-derived growth factor-related protein 2	Hdgfrp2	S620	KGENMEDRAQEDGQDSEDGPRGGSSEELHDS	___1	not-sig		0.0551903	0.579108		0.0774393	0.440389		-0.0741521	0.460776		-0.000485626	0.995962		-0.0603279	0.529668		0.171797	0.145339		-0.0170505	0.860043		0.109588	0.347111
UID13381	Q3UMU9	Hepatoma-derived growth factor-related protein 2	Hdgfrp2	S635	SEDGPRGGSSEELHDSPRDNSDPAKPGNERQ	___1	not-sig		-0.146074	0.0797015		-0.055247	0.437419		-0.0870579	0.235623		-0.140954	0.0577118		-0.0199106	0.808239		0.0144578	0.836731		-0.117952	0.103238		-0.153442	0.037645
UID13382	Q3UMU9	Hepatoma-derived growth factor-related protein 2	Hdgfrp2	S640	RGGSSEELHDSPRDNSDPAKPGNERQDHERT	___1	not-sig		-0.0986005	0.37841		-0.104203	0.410794		-0.140134	0.27366		-0.171905	0.136168		0.139605	0.232618		-0.0807045	0.564028		0.143361	0.211111		0.292022	0.0320691
UID13383	Q3UMU9	Hepatoma-derived growth factor-related protein 2	Hdgfrp2	S590	QPGEQAPRELAEDEPSTDRSAPVNGEATSQK	___1	not-sig		0.0151852	0.871795		-0.118718	0.206382		-0.0581363	0.561662		-0.121219	0.212575		-0.0923266	0.335442		-0.0260694	0.783999		-0.140559	0.150346		-0.020141	0.834996
UID31624	P63085	Mitogen-activated protein kinase 1	Mapk1	Y185	RVADPDHDHTGFLTEYVATRWYRAPEIMLNS	___1	6		-0.482008	1.4985e-05	DOWN	-0.48754	1.12711e-05	DOWN	-0.459672	2.72845e-05	DOWN	-0.42535	4.51289e-05	DOWN	-0.310428	0.00500526	DOWN	-0.358102	0.000364136	DOWN	-0.225657	0.0154757	DOWN	-0.278432	0.00392115	DOWN
UID53296	Q922M7	Ashwin		S189	NHDLMNRKSPSGPVKSPPLSPVGTTPVKLKR	___2	6		-0.481175	7.87826e-07	DOWN	-0.541473	1.59557e-06	DOWN	-0.338767	5.74693e-05	DOWN	-0.487135	1.83408e-06	DOWN	-0.35514	5.44889e-05	DOWN	-0.152477	0.0296436		-0.103433	0.113995		-0.124658	0.077121
UID20812	Q8VDS4	Regulation of nuclear pre-mRNA domain-containing protein 1A	Rprd1a	S156	EQIKVDENENCSSLGSPSEPPQTLDLVRALQ	___1	9		-0.480991	4.82587e-06	DOWN	-0.284767	0.00333581	DOWN	-0.331926	8.81581e-05	DOWN	-0.398386	9.10634e-05	DOWN	-0.433378	6.19118e-06	DOWN	-0.182963	0.0207195	DOWN	-0.320302	0.000351385	DOWN	-0.3396	0.00029386	DOWN
UID14870	Q61687	Transcriptional regulator ATRX	Atrx	S1089	FSLPAKSPGKRPECSSSDTEKSLKGQCCDST	___1	6		-0.480491	0.0113974	DOWN	-0.376574	0.0426599		-0.31676	0.102675		-0.201631	0.302531		-0.234868	0.197735		0.0861284	0.649404		0.0236745	0.885785		0.103865	0.531142
UID13395	Q3UMU9	Hepatoma-derived growth factor-related protein 2	Hdgfrp2	S661	GNERQDHERTRLASESANDDNEDS_______	___1	6		-0.217172	0.0251482		-0.157223	0.0445355		-0.27976	0.00179349	DOWN	-0.22241	0.00729628	DOWN	-0.240682	0.00412844	DOWN	-0.0701957	0.351891		-0.199367	0.0126878	DOWN	-0.11292	0.153019
UID16725	Z4YJT3;Q6ZQ58	La-related protein 1	Larp1	S498	VPRQHYQKETESAPGSPRAVTPVPTKTEEVS	___1	7		0.16158	0.168804		0.226586	0.0510633		0.324036	0.015073	UP	0.386624	0.00144768	UP	-0.29987	0.00800175	DOWN	-0.0377144	0.805306		-0.0599746	0.615305		-0.266551	0.017358	DOWN
UID10125	P14873	Microtubule-associated protein 1B;MAP1B heavy chain;MAP1 light chain LC1	Map1b	S2070	YETSDRCYTTEKKSPSEARQDVDLCLVSSCE	___1	12		-0.479874	0.019032	DOWN	-0.304303	0.134771		-0.0860647	0.646234		-0.38027	0.0499657		-0.401835	0.0380611		-0.151507	0.436411		-0.482023	0.0269383		-0.343863	0.074116
UID11690	P70662;D3Z1C5	LIM domain-binding protein 1	Ldb1	S410	PSSQESKSENPTSQASQ______________	___1	9		-0.190008	0.179149		-0.166538	0.115574		-0.155052	0.142364		-0.133097	0.214681		-0.190435	0.12163		-0.0179756	0.893916		-0.19785	0.0907627		-0.285398	0.0173522	DOWN
UID73286	O08796;F6ZEU2;Q3UWZ1	Eukaryotic elongation factor 2 kinase	Eef2k	S473	HGHSNGNRRHESDEDSLGSSGRVCVETWNLL	___3	9		-0.479595	0.00128368	DOWN	-0.441248	0.00249083	DOWN	-0.831615	3.85114e-05	DOWN	-0.874468	4.89221e-06	DOWN	-0.57297	0.000251528	DOWN	-0.122829	0.372599		-0.868504	8.44546e-06	DOWN	-0.826501	1.30391e-05	DOWN
UID13409	Q3UNW5	Transcription factor CP2-like protein 1	Tfcp2l1	S289	SYNGSPNSFGLREGNSSPNHPVEPLPLGSDH	___1	not-sig		-0.00420194	0.942744		-0.0284158	0.603719		-0.0654008	0.245401		0.11698	0.0535253		-0.0315024	0.549307		0.0204787	0.719187		0.00792795	0.890876		-0.0181688	0.731193
UID9315	O08553	Dihydropyrimidinase-related protein 2	Dpysl2	S522	SVTPKTVTPASSAKTSPAKQQAPPVRNLHQS	___1	12		-0.479587	0.00148461	DOWN	-0.325794	0.0192646	DOWN	-0.142648	0.293382		-0.310048	0.0228749	DOWN	-0.486803	0.00170724	DOWN	-0.36596	0.0105233	DOWN	-0.185611	0.227946		-0.308489	0.0311795
UID13410	Q3UNW5	Transcription factor CP2-like protein 1	Tfcp2l1	S290	YNGSPNSFGLREGNSSPNHPVEPLPLGSDHL	___1	not-sig		-0.00380819	0.946423		-0.0195169	0.724414		-0.0513961	0.373288		0.124153	0.0472341		-0.0521965	0.335412		0.0188783	0.757258		0.0242499	0.668808		0.00558679	0.916958
UID10441	P26645	Myristoylated alanine-rich C-kinase substrate	Marcks	S160	KKKKKRFSFKKSFKLSGFSFKKSKKESGEGA	___1	11		-0.47906	0.0145177	DOWN	-0.0694407	0.651537		0.0647304	0.73077		-0.487949	0.0114648	DOWN	-0.759427	0.000355371	DOWN	-0.255805	0.120799		-0.581047	0.00222086	DOWN	-0.76683	0.000235889	DOWN
UID13419	Q3UQ44	Ras GTPase-activating-like protein IQGAP2	Iqgap2	S764	DHKNEIVKIQSLLRASKARDDYKALVGSENP	___1	not-sig		-0.259743	0.17746		0.175904	0.319224		-0.123072	0.563685		-0.00777107	0.964279		0.147278	0.425203		-0.197388	0.342849		-0.446552	0.0322893		-0.232691	0.206543
UID6875	E9QPN7;Q8VDR9	Dedicator of cytokinesis protein 6	Dock6	S1262	AEGSGQRSRLASMLDSDTEGEGDIGSTINPS	___1	14		0.103646	0.0967285		0.0401046	0.484289		0.0847033	0.155071		0.0946497	0.114094		-0.0314679	0.582871		0.0982115	0.138776		0.146212	0.0286864		0.15732	0.0173278	UP
UID11154	P53995;A2ATQ5;Q6PG65	Anaphase-promoting complex subunit 1	Anapc1	S51	NLQLRQLQPASELWSSDGAAGLVGSLQEVTI	___1	9		-0.0688816	0.104026		-0.0102782	0.79133		-0.108513	0.0156756	DOWN	-0.141427	0.00337246	DOWN	-0.114388	0.0147044	DOWN	0.0403369	0.396044		-0.0489607	0.259583		-0.116177	0.0173205	DOWN
UID3811	Q3V116;E0CXV8;Q7TT35;Q64028	Polyhomeotic-like protein 1	Phc1	S621	VQGTAHVVKGGPTASSPVVAQVPAAFYMQSV	___1	2		-0.0070472	0.881413		-0.0466533	0.254313		-0.0644001	0.157774		-0.107543	0.0302485		-0.0581779	0.182185		-0.0483216	0.436966		-0.119024	0.0543492		-0.108793	0.0173202	DOWN
UID23686	Q9R078;S4R2R1	5'-AMP-activated protein kinase subunit beta-1	Prkab1	S108	LSGSFNNWSKLPLTRSQNNFVAILDLPEGEH	___1	2		-0.479016	0.0213109	DOWN	-0.494348	0.0086579	DOWN	-0.65718	0.00131189	DOWN	-0.838621	0.000174728	DOWN	-0.48555	0.0282223		-0.534463	0.00490727	DOWN	-0.743089	0.000398701	DOWN	-0.813191	0.000175687	DOWN
UID42111	P14873	Microtubule-associated protein 1B;MAP1B heavy chain;MAP1 light chain LC1	Map1b	S825	GIAASGPVKELEAERSLMSSPEDLTKDFEEL	___2	12		-0.478699	0.00200172	DOWN	-0.357311	0.00689496	DOWN	-0.389744	0.00326061	DOWN	-0.646598	0.000105886	DOWN	-0.473379	0.000669135	DOWN	-0.551404	0.00400278	DOWN	-0.426791	0.0103008	DOWN	-0.462479	0.000953319	DOWN
UID13431	Q3UQU0	Bromodomain-containing protein 9	Brd9	S565	SSLSTASEREHPPPGSPSRLSVGEQPDVAHD	___1	not-sig		0.0438432	0.527815		-0.0734151	0.231259		-0.0664683	0.341311		0.106709	0.0774732		0.00753603	0.902931		0.102332	0.238611		0.114901	0.179605		0.0547251	0.390821
UID13434	Q3UQU0	Bromodomain-containing protein 9	Brd9	S587	GEQPDVAHDPYEFLQSPEPAAPAKN______	___1	7	+	0.0977149	0.050341		0.059958	0.162965		0.180702	0.00397208	UP	0.304667	3.03418e-06	UP	-0.221413	8.72182e-05	DOWN	-0.280168	6.87639e-05	DOWN	-0.0106937	0.810963		-0.116254	0.0264891
UID19319	Q8C6P8	Zinc finger protein 57	Zfp57	S420	MEGATSPESPVTEEDSD______________	___1	14		0.0361652	0.694275		0.036177	0.683879		0.0269938	0.769925		-0.0307355	0.742002		-0.107361	0.252914		0.0382042	0.69381		0.182052	0.0585559		0.249661	0.0172759	UP
UID14512	Q60902	Epidermal growth factor receptor substrate 15-like 1	Eps15l1	S610	MDDPFKNKALLFSNNSQELHPDPFQAEDPFK	___1	12		-0.477147	0.00207521	DOWN	-0.518161	0.000712586	DOWN	-0.463954	0.00173028	DOWN	-0.39094	0.00553974	DOWN	-0.501355	0.00125919	DOWN	-0.355662	0.0106167	DOWN	-0.398193	0.00446006	DOWN	-0.36869	0.0097316	DOWN
UID13440	Q3UR91;Q80U58;Q3TQ29;E9PW51;E9Q4Q6	Pumilio homolog 2	Pum2	S136	AETDGPEKGDQKGKASPFEEDQNRDLKQDDE	___1	not-sig		0.0819257	0.439257		-0.0229245	0.796991		-0.00338394	0.971803		0.00583691	0.944078		-0.15604	0.0665738		0.157625	0.266323		0.0269996	0.781798		-0.0279096	0.756498
UID13441	Q3UR91;Q80U58;Q3TQ29;E9PW51;F7A034	Pumilio homolog 2	Pum2	S181	ADCKDFNRTPGSRQASPTEVVERLGPSTNPP	___1	7		0.13998	0.0293728		0.135063	0.0260221		0.174441	0.00830366	UP	0.192637	0.00327082	UP	0.00484947	0.931128		-0.0220827	0.746272		-0.00990922	0.867641		-0.041973	0.467955
UID13445	Q3UR91;Q80U58;Q3TQ29;E9PW51;E9Q4Q6	Pumilio homolog 2	Pum2	S102	SGGLGVSMVEYVLSSSPADKLDSRFRKGTFG	___1	7		0.0148078	0.857661		0.114922	0.198644		0.369608	0.000582736	UP	0.354763	0.000375954	UP	0.202205	0.0203402	UP	0.0352628	0.694144		0.26481	0.00702108	UP	0.104938	0.228276
UID13446	Q3UR91;Q80U58;Q3TQ29;E9PW51;E9Q4Q6;E9Q765	Pumilio homolog 2	Pum2	S82	SGQSFHGNSEVNAILSPRSESGGLGVSMVEY	___1	4		-0.0959507	0.194141		-0.151005	0.0559147		-0.00117429	0.986963		-0.0281058	0.697891		-0.0108935	0.881449		-0.211414	0.0134158	DOWN	-0.100103	0.185544		-0.119042	0.113735
UID4094	E9PV28;Q571G4;D6RJL6	Protein lin-54 homolog	Lin54	S93	STTQTPNKIAISPLKSPNKTVKSAVQTITVG	___1	2		-0.476278	1.47528e-06	DOWN	-0.414865	2.69125e-06	DOWN	-0.500571	1.61075e-07	DOWN	-0.485449	4.09839e-07	DOWN	-0.503423	2.58668e-07	DOWN	-0.461353	6.91295e-06	DOWN	-0.606822	7.0404e-08	DOWN	-0.597038	3.76761e-07	DOWN
UID14957	Q62018	RNA polymerase-associated protein CTR9 homolog	Ctr9	S941	DDDLPVSKKKKRRKGSGSEQEGEEEEGGERK	___1	10		-0.476259	0.000171835	DOWN	-0.434771	0.000195941	DOWN	-0.490574	0.000128313	DOWN	-0.304415	0.00889191	DOWN	-0.618396	1.1294e-05	DOWN	-0.321244	0.00159184	DOWN	-0.19782	0.0657617		-0.243049	0.0675123
UID11314	P58404;V9GXT1	Striatin-4	Strn4	S53	APGPGPVGKGGGGGGSPGPTAGPEPLSLPGI	___1	4		-0.0674036	0.350014		-0.103998	0.106482		-0.0384711	0.527859		-0.0464719	0.433073		0.00161022	0.981006		-0.116197	0.152866		-0.0675288	0.323702		-0.1597	0.0172489	DOWN
UID17831	Q8BG80	F-box only protein 46	Fbxo46	S240	SRVAEAVAHFEAQRDSPPTKGLRKEERPGPG	___1	8		-0.022607	0.652662		-0.00599037	0.902712		0.211753	0.00127764	UP	0.280679	0.000110844	UP	0.141957	0.0205016	UP	-0.0971685	0.0964054		0.124196	0.03749		0.130854	0.0172339	UP
UID13456	Q3URR7;E9PXB1;E9PV84	Zinc finger and SCAN domain-containing protein 10	Zscan10	S447	PAFRCAECNQGFQRRSSLMQHLLAHAQGKNL	___1	not-sig		-0.108407	0.202536		-0.0578882	0.492567		0.0941724	0.281789		0.0341563	0.689301		0.0808931	0.375198		-0.140048	0.115867		-0.0148389	0.856782		-0.0999012	0.264634
UID13457	Q3URR7;E9PXB1;E9PV84	Zinc finger and SCAN domain-containing protein 10	Zscan10	S448	AFRCAECNQGFQRRSSLMQHLLAHAQGKNLT	___1	4		-0.0579512	0.391995		-0.0164894	0.79492		0.135023	0.0654674		0.0923232	0.161593		0.173431	0.0233639	UP	-0.116518	0.101077		0.0385897	0.59174		-0.0513784	0.469872
UID13460	Q3US17	Zinc finger protein 48	Znf48	S4	____________MEASPGDEFEHSPQERDGP	___1	10		0.0295748	0.804263		-0.0585057	0.457388		-0.0564584	0.443534		-0.0824332	0.30173		-0.264713	0.00218787	DOWN	0.181053	0.279675		0.00939848	0.922584		-0.138538	0.0773209
UID13461	Q3US17	Zinc finger protein 48	Znf48	S12	____MEASPGDEFEHSPQERDGPEIKEEEQL	___1	not-sig		-0.090549	0.216787		-0.0221188	0.732687		0.023147	0.72251		0.0905858	0.320623		0.0713649	0.214767		0.0992553	0.211952		-0.0081108	0.890001		-0.0145068	0.858773
UID80504	Q6VN19	Ran-binding protein 10	Ranbp10	S361	SEVRSLSSRSPKSQDSYPGSPSLSPRHGPSS	___3	6		-0.474753	9.35593e-05	DOWN	-0.414613	0.000503427	DOWN	-0.387934	0.000206873	DOWN	-0.485673	6.00094e-05	DOWN	-0.200042	0.0646667		-0.0538451	0.603887		-0.0249473	0.753839		-0.169466	0.0423379
UID15938	Q6NZF1	Zinc finger CCCH domain-containing protein 11A	Zc3h11a	S312	PLKRSLAQRLGKKVESPETNIDKAPKKERGH	___1	8		-0.0630842	0.201248		0.0259463	0.578866		0.187595	0.00151014	UP	0.164636	0.00202829	UP	-0.05677	0.221931		-0.0190418	0.704784		0.172719	0.00308232	UP	0.147079	0.0172025	UP
UID46605	Q61136	Serine/threonine-protein kinase PRP4 homolog	Prpf4b	S292	KSPIVNERSRDRSKKSKSPVDLRDKSKDRRS	___2	1		0.0645648	0.500036		-0.00416672	0.960014		-0.0670614	0.447116		0.104193	0.188082		0.299033	0.00442167	UP	-0.10415	0.399481		0.0143694	0.882		0.228036	0.0171881	UP
UID13471	Q3USH5	Splicing factor, suppressor of white-apricot homolog	Sfswap	S903	PVESRGSSQERSRGVSQEKDGQISSAIVSSV	___1	not-sig		0.0556492	0.21208		0.100524	0.0373722		0.0304466	0.481924		-0.00416461	0.923561		-0.00909752	0.83759		0.073817	0.154647		-0.00737575	0.877914		-0.00692454	0.87797
UID35604	D3Z734;D3Z733;E9Q392;Q9QXK2;W4VSP9	E3 ubiquitin-protein ligase RAD18	Rad18	S99	SMNFARTHLLQFALESPPISPVSSTSKKVVV	___2	4		-0.473917	5.61728e-05	DOWN	-0.300545	0.00500673	DOWN	0.0958394	0.318468		-0.0421509	0.607422		0.444532	9.81503e-05	UP	-0.327576	0.0096079	DOWN	0.0443195	0.622177		-0.314789	0.00997154	DOWN
UID13474	Q3USH5	Splicing factor, suppressor of white-apricot homolog	Sfswap	S601	DLLPLEKNRVKLDDDSEEDEESRECQESTSS	___1	4		-0.0694636	0.214894		-0.0287194	0.533719		0.0106082	0.821255		0.0303276	0.547831		0.205638	0.000485299	UP	0.0538166	0.424945		0.0612672	0.290439		0.0486537	0.301088
UID13480	Q3USH5	Splicing factor, suppressor of white-apricot homolog	Sfswap	S283	LAESKNEEKKKSGPTSDNEEEDDEEDGSYLH	___1	3		0.0831286	0.220392		0.0807144	0.202838		-0.0630306	0.341019		0.0819852	0.201392		0.0993477	0.133767		0.229541	0.0110293	UP	0.107093	0.146002		0.0330321	0.60464
UID13484	Q3UV08;F6TBG5;Q5RIM6;E9Q2B2;Q8CHB6;F7C134;E9Q9Y2;Q60974	Nuclear receptor corepressor 1	Ncor1	S1123	STKAAPLTYIKQEEFSPRSQNSQPEGLLVRA	___1	7		-0.152946	0.0937446		-0.0352357	0.608051		0.0729106	0.382802		0.141578	0.0420057		-0.206188	0.00692295	DOWN	-0.0772805	0.484839		0.00635569	0.9335		-0.176674	0.0433365
UID13485	Q3UV08;F6U338;F6SFD2;Q5RIM6;Q8CHB6;Q60974;E9Q8K6	Nuclear receptor corepressor 1	Ncor1	S780	PVAELEATTDPAPCASPSSAVPTTKPAERES	___1	not-sig		0.0560902	0.18908		0.0760091	0.0600407		0.00676072	0.871788		0.00914855	0.806167		0.00321606	0.936272		0.00548325	0.90505		0.0246556	0.565882		0.0544845	0.171988
UID46606	Q61136	Serine/threonine-protein kinase PRP4 homolog	Prpf4b	S294	PIVNERSRDRSKKSKSPVDLRDKSKDRRSRS	___2	1		0.0645648	0.500036		-0.00416672	0.960014		-0.0670614	0.447116		0.104193	0.188082		0.299033	0.00442167	UP	-0.10415	0.399481		0.0143694	0.882		0.228036	0.0171881	UP
UID13487	Q3UV08;Q5RIM6;E9Q2B2;Q8CHB6;F7C134;E9Q9Y2;Q60974	Nuclear receptor corepressor 1	Ncor1	S1208	ALVKGPVSRMPIEESSPEKVREEAASKGHVI	___1	not-sig		-0.172811	0.0354531		-0.0454293	0.53352		0.00963218	0.90244		-0.0646089	0.380073		-0.110376	0.161289		-0.113305	0.19782		0.0454446	0.586657		-0.0895992	0.265608
UID13488	Q3UV08;F7CTX2;Q5RIM6;E9Q2B2;Q8CHB6;F7C134;E9Q9Y2;Q60974	Nuclear receptor corepressor 1	Ncor1	S1334	SFEDGLKYPKQIKRESPPIRAFEGAIT____;SFEDGLKYPKQIKRESPPIRAFEGAITKGKP	___1	not-sig		0.0278133	0.787644		0.102042	0.27665		0.151061	0.157596		0.198069	0.0432707		0.155585	0.102186		0.132458	0.319052		0.157774	0.119437		0.0224326	0.800925
UID35605	D3Z734;D3Z733;E9Q392;Q9QXK2;W4VSP9	E3 ubiquitin-protein ligase RAD18	Rad18	S103	ARTHLLQFALESPPISPVSSTSKKVVVKVHN	___2	4		-0.473917	5.61728e-05	DOWN	-0.300545	0.00500673	DOWN	0.0958394	0.318468		-0.0421509	0.607422		0.444532	9.81503e-05	UP	-0.327576	0.0096079	DOWN	0.0443195	0.622177		-0.314789	0.00997154	DOWN
UID6596	E9QM61;P35689	DNA repair protein complementing XP-G cells homolog	Ercc5	S705	EEGTSRDTECLLQDSSDIEAMEGHREADIDA	___1	9		-0.081445	0.135113		-0.0366528	0.39042		-0.101588	0.04521		-0.102463	0.0406667		-0.156918	0.00133767	DOWN	-0.124414	0.0192841	DOWN	-0.132551	0.0250332	DOWN	-0.114201	0.0171688	DOWN
UID54811	Q9DD18	D-tyrosyl-tRNA(Tyr) deacylase 1	Dtd1	S204	RKEDRSASSGAEGDVSSEREP__________	___2	9		-0.164512	0.11793		-0.130027	0.241493		-0.136739	0.176226		-0.301155	0.0080212	DOWN	-0.411194	0.000914495	DOWN	-0.0724611	0.593392		-0.201581	0.0610032		-0.280429	0.0171533	DOWN
UID13509	Q3UVL4;E0CX85	Vacuolar protein sorting-associated protein 51 homolog	Vps51	S18	AAAAVGPGLGSGPGDSPEGPEADAPERRRKA	___1	not-sig		0.0894912	0.254073		0.013513	0.863866		-0.0495002	0.528382		-0.0578121	0.449498		-0.026235	0.721557		-0.0980262	0.282025		0.00788878	0.918132		0.10112	0.257912
UID38095	Q3TRX6;E9Q9H3;P54103	DnaJ homolog subfamily C member 2;DnaJ homolog subfamily C member 2, N-terminally processed	Dnajc2	S60	NASTSFQELEDKKELSEESEDEELQLEEFPM	___2	12		-0.472609	0.00143743	DOWN	-0.145958	0.310029		-0.188252	0.152914		-0.332804	0.0161426	DOWN	-0.411437	0.00552258	DOWN	-0.256977	0.106485		-0.417582	0.0105038	DOWN	-0.371072	0.0224448	DOWN
UID31273	Q9Z2U2	Zinc finger protein 292	Zfp292	T1850	ASQSMLMNKSVALSPTPTKSTPNIVVQPVPE	___1	13		0.151352	0.0261874		0.164443	0.0172424	UP	0.0805254	0.202022		0.189904	0.00596352	UP	0.289487	0.000201146	UP	0.0946387	0.275846		0.0551408	0.464053		0.150637	0.0171349	UP
UID921	Z4YKC4;A2AMI2;Q80XI3;A2AMI6	Eukaryotic translation initiation factor 4 gamma 3	Eif4g3	S247	DPVFQSPSTVLRLVLSGEKKEQAGQMPETAA	___1	11		-0.470686	5.86172e-06	DOWN	-0.283863	0.0022063	DOWN	-0.235139	0.00310394	DOWN	-0.395363	3.82811e-05	DOWN	-0.431902	2.30692e-05	DOWN	-0.369355	0.000110177	DOWN	-0.629345	1.61036e-06	DOWN	-0.684667	9.49634e-08	DOWN
UID13523	Q3UWE6		Wdr20	S491	KDHKRNHSMGHISSKSSDKLNLVTKAKTDPA	___1	2		-0.107708	0.240611		-0.0510969	0.507868		-0.160603	0.027515		-0.24902	0.00389023	DOWN	-0.0288851	0.693397		0.0689764	0.380754		-0.353362	0.000265373	DOWN	-0.155788	0.0631099
UID13528	Q3UWM4	Lysine-specific demethylase 7A	Kdm7a	S634	KTEQSSGREEAESQGSPKPLNRIFTSVRSEL	___1	5		0.182344	0.0496207		0.152798	0.0342979		-0.0477513	0.530784		-0.0426957	0.577701		0.316633	0.000514426	UP	0.0604543	0.737612		-0.138354	0.0626616		0.0170939	0.747267
UID13534	Q3UXQ3		Tcf12	S216	TGTSQWPRAGGQAPSSPSYENSLHSLQSRME	___1	3		0.0107538	0.90109		0.0496929	0.3613		-0.00211692	0.970056		-0.0595793	0.282566		-0.0173764	0.74345		0.19019	0.0374478		0.15316	0.0163743	UP	-0.0431517	0.448777
UID14904	Q61823	Programmed cell death protein 4	Pdcd4	S94	DNGSEAVRSGVAVPTSPKGRLLDRRSRSGKG	___1	12		-0.470291	5.80106e-08	DOWN	-0.332095	5.50976e-06	DOWN	-0.339262	9.80654e-06	DOWN	-0.458958	3.44409e-08	DOWN	-0.424203	7.18063e-08	DOWN	-0.337849	0.000113531	DOWN	-0.458627	1.55653e-07	DOWN	-0.505869	9.66339e-08	DOWN
UID13539	Q3UXZ9;E9Q8F1	Lysine-specific demethylase 5A	Kdm5a	S204	KEKVEAEVLSTDIQPSPERGTRMNIPPKRTR	___1	not-sig		0.0820708	0.12064		0.00548591	0.912731		-0.012521	0.817154		0.0140337	0.764806		0.0997841	0.0599637		-0.0209396	0.706058		0.0204132	0.738999		0.0538095	0.279093
UID13540	Q3UXZ9	Lysine-specific demethylase 5A	Kdm5a	S1666	EDYICINCAKKQGPDSPGQAPPPPFLMSYKL	___1	not-sig		0.0600048	0.241018		0.0197013	0.694539		-0.0140942	0.77562		0.0712537	0.167263		0.118014	0.0305945		0.00172374	0.974014		0.0270778	0.607496		0.0010269	0.983771
UID9366	O08715	A-kinase anchor protein 1, mitochondrial	Akap1	S103	PLALPRTRQVRRRSESSGNLPSVADTRSQPG	___1	1		0.0347106	0.587413		-0.000882332	0.989169		0.00893241	0.885164		0.0641848	0.295189		0.00731584	0.903858		-0.103791	0.144747		0.0219677	0.715992		0.180458	0.0170604	UP
UID13546	Q3UYV9	Nuclear cap-binding protein subunit 1	Ncbp1	S7	_________MSRRRHSYENDGGQPHKRRKTS	___1	not-sig		-0.147678	0.156747		-0.19702	0.0792311		-0.217238	0.0281897		-0.131715	0.157435		-0.173104	0.0663004		0.00324768	0.979818		-0.07615	0.514757		-0.0423628	0.652736
UID13550	Q3UZ01	RNA-binding protein 40	Rnpc3	S21	PPMPLSRGGPGSASLSPPRGDRTLLVRHLPA	___1	not-sig		0.0453974	0.479826		0.0214053	0.699035		0.0237606	0.678175		0.0714564	0.196691		0.121764	0.0423092		0.0203974	0.719338		0.00227052	0.968462		0.005165	0.932618
UID13551	Q3UZ01;F6TN13	RNA-binding protein 40	Rnpc3	S379	FPKPNLNITEEITEDSDEIPSQFISRKELEK	___1	1		0.0649232	0.24579		0.0267659	0.572869		-0.0232226	0.655345		0.0738995	0.210954		0.189417	0.00409168	UP	0.0274305	0.627624		0.0534198	0.330699		0.0272615	0.595486
UID78161	Q5U3K5	Rab-like protein 6	Rabl6	S480	GKSLLPSDPMPSKNISLSSEEEAEGLAGHPR	___3	3		0.0466981	0.468726		0.0708873	0.21523		-0.0609123	0.284868		0.0691885	0.206967		-0.0529634	0.441948		0.195093	0.0463189		-0.0440844	0.445899		0.140345	0.0170254	UP
UID78162	Q5U3K5	Rab-like protein 6	Rabl6	S482	SLLPSDPMPSKNISLSSEEEAEGLAGHPRVA	___3	3		0.0466981	0.468726		0.0708873	0.21523		-0.0609123	0.284868		0.0691885	0.206967		-0.0529634	0.441948		0.195093	0.0463189		-0.0440844	0.445899		0.140345	0.0170254	UP
UID13555	Q3UZ39	Leucine-rich repeat flightless-interacting protein 1	Lrrfip1	S614	KKQASGSPEQKIRAGSREPVEDPQSGSSGKQ	___1	not-sig		0.0585097	0.439001		0.0826451	0.273311		0.166248	0.0716274		0.18489	0.037112		-0.137414	0.107785		0.0921073	0.313304		0.133383	0.129874		0.196781	0.0558372
UID78163	Q5U3K5	Rab-like protein 6	Rabl6	S483	LLPSDPMPSKNISLSSEEEAEGLAGHPRVAP	___3	3		0.0466981	0.468726		0.0708873	0.21523		-0.0609123	0.284868		0.0691885	0.206967		-0.0529634	0.441948		0.195093	0.0463189		-0.0440844	0.445899		0.140345	0.0170254	UP
UID24095	Q9Z0H1	WD repeat-containing protein 46	Wdr46	S41	RRYWEEETTPAAVATSPGPPRKKARTGESRP	___1	14		0.0376029	0.495877		0.00782656	0.885643		0.0505715	0.355097		0.112288	0.0662364		0.0153799	0.773324		0.0715009	0.252601		0.0722803	0.216854		0.14332	0.0170242	UP
UID35417	D3Z316;Q9CQF4	Uncharacterized protein C6orf203 homolog	1700021F05Rik	S106	KSTKKTLQKEADEEDSDEETSYPERSEQEEE	___2	5		0.217414	0.0533441		0.115756	0.310372		-0.075861	0.507069		-0.021854	0.830026		0.13051	0.204927		0.0809377	0.472272		0.0686589	0.550805		0.31193	0.0170183	UP
UID13561	Q3UZ39;E9Q9T1	Leucine-rich repeat flightless-interacting protein 1	Lrrfip1	S3	_____________MTSPEGAQNKEIDCLSPE	___1	not-sig		0.0613404	0.64252		-0.0791435	0.488318		0.0313414	0.795929		0.0260051	0.824896		-0.151557	0.190005		0.0767408	0.669103		0.0501821	0.679117		-0.112343	0.357525
UID24659	S4R2L4;S4R1G6;S4R1Z8		Rsrc2	S17	AAIDTERDGLALEKTSPDREKKKEQSDISIS	___1	9		-0.188622	0.116591		-0.136463	0.221307		-0.197102	0.102671		-0.327438	0.00563811	DOWN	-0.315722	0.00688806	DOWN	-0.211112	0.0729936		-0.362095	0.00436107	DOWN	-0.319023	0.0170127	DOWN
UID13566	Q3V0J1	Transmembrane protein 237	Tmem237	S126	RPPPELETSLTERPSSPSLLRNENGIDAEPR	___1	1		-0.00463567	0.927783		0.000213296	0.99613		0.0361267	0.522949		0.0854726	0.149635		0.199728	0.00110289	UP	-0.0262739	0.618843		0.04487	0.489002		0.0807976	0.145944
UID1045	E9QAU4;A2AQ25	Sickle tail protein	Etl4;Skt	S1517	IFDEPMDIRSAYKRLSTIFEECDEELERMLT	___1	2		-0.103196	0.0930924		-0.0996504	0.0785595		-0.0923972	0.116253		-0.08356	0.167335		-0.0195468	0.726659		-0.0495489	0.427991		-0.0816765	0.161478		-0.184	0.0169911	DOWN
UID27259	O55135	Eukaryotic translation initiation factor 6	Eif6	T245	STIATSMRDSLIDSLT_______________	___1	11		-0.200657	0.0691193		0.0666785	0.508568		0.0640584	0.539022		-0.0873692	0.443592		-0.371112	0.00235881	DOWN	-0.000906214	0.993146		-0.226144	0.0343185		-0.264579	0.0169683	DOWN
UID11998	Q02248;E9Q6A9;F6QZ47	Catenin beta-1	Ctnnb1	S191	HQLSKKEASRHAIMRSPQMVSAIVRTMQNTN	___1	2		-0.0790175	0.120092		-0.115116	0.0314929		-0.0839216	0.123291		-0.0889809	0.0772849		-0.0309641	0.512931		-0.144786	0.0112102	DOWN	-0.181338	0.00175354	DOWN	-0.134405	0.0169582	DOWN
UID13572	Q3V117;Q3TS02;Q91V92	ATP-citrate synthase	Acly	S455	NASGSTSTPAPSRTASFSESRADEVAPAKKA	___1	7		-0.0529866	0.59755		0.181608	0.110707		0.15054	0.164395		0.104782	0.351762		-0.251865	0.0259212		-0.342484	0.00387314	DOWN	0.0537282	0.619857		-0.260666	0.0274154
UID11420	P60330	Separin	Espl1	S1504	PVDNHLEKSFEILRGSDGEDSASGEKAAAAD	___1	10		-0.469625	2.15851e-05	DOWN	-0.31241	0.000840235	DOWN	-0.189935	0.0388136		-0.361797	0.000181052	DOWN	-0.418882	5.71889e-05	DOWN	-0.25562	0.00573843	DOWN	-0.136569	0.131311		-0.239669	0.00690382	DOWN
UID6998	F6R1B7;Q5SNZ0	Girdin	Ccdc88a	S630	SETIESRAHHKMKAGSPGSEVVTLQQFLEES	___1	4		-0.469303	0.00152563	DOWN	-0.284985	0.0275655		-0.150787	0.284738		-0.138012	0.265524		0.0892199	0.444237		-0.555245	0.000469389	DOWN	-0.384415	0.00573381	DOWN	-0.486816	0.00117289	DOWN
UID11686	P70662;D3Z1C5	LIM domain-binding protein 1	Ldb1	S302	EPARQQPSKRRKRKMSGGSTMSSGGGNTNNS	___1	10		-0.468946	2.3383e-05	DOWN	-0.359387	0.000689821	DOWN	-0.26908	0.00391816	DOWN	-0.36241	0.00043931	DOWN	-0.421073	6.16944e-05	DOWN	-0.169455	0.0800702		-0.185878	0.0727553		-0.371369	0.000196009	DOWN
UID13592	Q3V1V3	ESF1 homolog	Esf1	S156	KMKNSQKPQKIDSEISPKKDNEEFLQNKKKK	___1	1		-0.00249439	0.980054		-0.0472432	0.541888		-0.0736745	0.416177		-0.0616283	0.416213		0.209496	0.013885	UP	-0.113629	0.399252		-0.0436294	0.669736		0.157028	0.0507133
UID12027	Q03141	MAP/microtubule affinity-regulating kinase 3	Mark3	S601	LSHEATPLSQTRSRGSTNLFSKLTSKLTRRN	___1	11		-0.11002	0.0736202		0.167477	0.00733905	UP	0.131406	0.14098		-0.0120996	0.807589		-0.00695292	0.904361		0.158351	0.0432667		-0.097051	0.191739		-0.145884	0.0169356	DOWN
UID53551	Q99L02;F6V0H0	PAXIP1-associated glutamate-rich protein 1A	Pagr1a;Pagr1b	S233	LRTGRDLFSLDSEGPSPTSPPLRSSGNSLFP	___2	7		0.12433	0.071639		0.0992713	0.103661		0.0863067	0.187535		0.209026	0.00649021	UP	-0.00650275	0.898086		0.0915494	0.115586		0.0234206	0.66675		0.13643	0.0169225	UP
UID13606	Q497H0	AN1-type zinc finger protein 3	Zfand3	S129	TKRSCGADSQSENEASPVKRPRLVENPERPE	___1	not-sig		-0.036727	0.768724		-0.116131	0.215985		0.12391	0.224052		0.150422	0.099849		-0.013943	0.873813		-0.0278786	0.830454		0.0105512	0.927496		-0.0298687	0.705972
UID13614	Q4FE56;P70398;G3UZS3	Ubiquitin carboxyl-terminal hydrolase;Probable ubiquitin carboxyl-terminal hydrolase FAF-X	Usp9x	S2547	TGQRAQENYEGGEEVSPPQTKDQ________	___1	10		-0.150432	0.0548067		-0.0519875	0.487512		-0.00677547	0.926609		-0.107145	0.126736		-0.176115	0.0228985	DOWN	-0.118064	0.120177		0.0397642	0.610954		-0.142468	0.0850218
UID33648	B1AVP1;A3KMF4;E9Q921;O88573	AF4/FMR2 family member 1	Aff1	S205	LSPLISSLPSPVPPLSPVHSRLQGTSKAHSS	___2	7		-0.0818549	0.130581		-0.0677157	0.162499		-0.0402735	0.538216		0.202956	0.000849424	UP	-0.0483974	0.319282		-0.0902362	0.0982514		-0.0995203	0.08114		-0.138982	0.0168979	DOWN
UID48000	Q6P542;G3V012	ATP-binding cassette sub-family F member 1	Abcf1	S103	DDSDERVLMERLKQLSVPASDEEDEVPAPIP	___2	6		-0.468794	4.56823e-06	DOWN	-0.464311	3.09332e-06	DOWN	-0.446537	4.38832e-06	DOWN	-0.752765	7.79593e-09	DOWN	-0.0293029	0.668466		0.261784	0.00129732	UP	-0.0799745	0.263549		-0.0922338	0.182205
UID13625	Q4FK66	Pre-mRNA-splicing factor 38A	Prpf38a	S209	SEEEEEEDEKLERVPSPDHRRRSYRDLDKPR	___1	4		0.0754218	0.280722		0.0967205	0.147812		0.0703417	0.362228		0.137364	0.0505869		0.304298	0.00165264	UP	-0.0384257	0.577627		-0.0687193	0.359501		0.0309125	0.690746
UID1363	A2AUZ7		Sall4	S14	__MCGLRHTPGAPVNSPGNCDEASEDSIPVK	___1	13		0.186236	0.0340001		0.133489	0.0848283		0.214503	0.020706	UP	0.259645	0.00866311	UP	0.185203	0.0290607		0.234377	0.0204072	UP	0.205247	0.0212473	UP	0.171392	0.0361165
UID13634	Q4JK59	Methylcytosine dioxygenase TET2	Tet2	S376	GAYFRQSSKFPKDSISPTTVTPPSQSLLAPR	___1	not-sig		0.0382715	0.553595		-0.0526998	0.352113		-0.0244096	0.715503		-0.0272679	0.615485		-0.00908498	0.862057		0.054713	0.342408		0.112968	0.0706073		0.109291	0.0622042
UID41112	J3QJV7;O35551	Rab GTPase-binding effector protein 1	Rabep1	S346	SSLQSKALGYNYKAKSAGNLDESDFGPLVGA	___2	2		-0.0325038	0.78992		-0.0519128	0.636072		-0.206323	0.0615756		-0.300462	0.0255382		-0.102864	0.387542		0.0873686	0.426969		-0.235954	0.043489		-0.325207	0.0168644	DOWN
UID75873	Q01320	DNA topoisomerase 2-alpha	Top2a	S1295	PVKKGRKKNPWSDSESDVSSNESNVDVPPRQ	___3	14		0.0477388	0.405912		0.0331386	0.547521		0.0547161	0.399097		0.0619563	0.265761		0.11881	0.073286		0.0548371	0.397584		0.218146	0.00314004	UP	0.140072	0.0168408	UP
UID12775	Q3TUF7	YEATS domain-containing protein 2	Yeats2	S118	DPMAFNHPAIKKFLESPSRSSSPTNQRSETP	___1	13		0.0452929	0.408039		-0.00519341	0.919546		0.122588	0.0360922		0.25595	0.000326677	UP	0.185117	0.00280354	UP	0.0166295	0.767937		0.127904	0.056878		0.15299	0.0168323	UP
UID13645	Q4JK59	Methylcytosine dioxygenase TET2	Tet2	S97	GYSRCLQNGGIKRTVSEPSLSGLHPNKILKL	___1	2		-0.129177	0.22928		-0.0816386	0.464875		-0.244948	0.028226		-0.28837	0.0133835	DOWN	-0.0474189	0.680794		-0.176868	0.122889		-0.305693	0.0124493	DOWN	-0.215927	0.0766801
UID13646	Q4JK59	Methylcytosine dioxygenase TET2	Tet2	S100	RCLQNGGIKRTVSEPSLSGLHPNKILKLDQK	___1	9		-0.111581	0.250276		-0.0672322	0.463478		-0.217031	0.0340109		-0.231417	0.0174804	DOWN	-0.160239	0.128257		-0.072301	0.424437		-0.180364	0.0718684		-0.171076	0.100999
UID13649	Q4KL52;Q9DAZ9	Abscission/NoCut checkpoint regulator	Zfyve19	S280	QDPSRVTLQDYHLPDSDEDEETAIQRVMQQL	___1	10		-0.0537637	0.346548		-0.0275973	0.582979		0.0376769	0.499827		-0.0215661	0.660821		-0.15406	0.00751515	DOWN	0.0434584	0.60118		0.0253869	0.658957		-0.125322	0.0285366
UID7188	F6UFZ5;G3X9Z4		Pcf11	S287	RSRSRSPKSRSPIIHSPKRRDRRSPKRRQRS	___1	14		0.0121635	0.806467		0.0149676	0.747274		0.0325862	0.480966		0.101575	0.0368014		0.206254	0.000497922	UP	0.158162	0.0089177	UP	0.206389	0.000841173	UP	0.130897	0.0168246	UP
UID13660	Z4YKQ9;Q4QY64	ATPase family AAA domain-containing protein 5	Atad5	S727	LRRSSRHQARSAKEKSPEIDDSVIVIDSSPT	___1	5		0.0578672	0.253872		0.0378844	0.456216		-0.107852	0.0307215		-0.0106005	0.849139		0.14161	0.0147896	UP	-0.0212773	0.773239		-0.122921	0.0242254	DOWN	0.0197249	0.730934
UID48001	Q6P542;G3V012	ATP-binding cassette sub-family F member 1	Abcf1	S107	ERVLMERLKQLSVPASDEEDEVPAPIPRGRK	___2	6		-0.468794	4.56823e-06	DOWN	-0.464311	3.09332e-06	DOWN	-0.446537	4.38832e-06	DOWN	-0.752765	7.79593e-09	DOWN	-0.0293029	0.668466		0.261784	0.00129732	UP	-0.0799745	0.263549		-0.0922338	0.182205
UID27982	P97825	Hematological and neurological expressed 1 protein;Hematological and neurological expressed 1 protein, N-terminally processed	Hn1	T82	GSKSSGGREDSESPGTQRSNSSEASSGDFLD	___1	7		-0.21041	0.0892902		0.165722	0.21562		0.407561	0.00853391	UP	0.329583	0.00713014	UP	0.210365	0.210948		-0.0394053	0.794758		0.136094	0.337485		-0.2715	0.0168148	DOWN
UID13667	Z4YKQ9;Q4QY64	ATPase family AAA domain-containing protein 5	Atad5	S1205	NSPGKVVTSPRKLPPSSPKTSGQKRALLPKT	___1	13		0.131089	0.0992347		0.0915764	0.163817		0.0486421	0.440009		0.204661	0.0047812	UP	0.275145	0.00336512	UP	0.0931285	0.242783		0.139513	0.0491113		0.108216	0.0861511
UID13668	Z4YKQ9;Q4QY64	ATPase family AAA domain-containing protein 5	Atad5	S1206	SPGKVVTSPRKLPPSSPKTSGQKRALLPKTL	___1	13		0.134082	0.0456928		0.0648804	0.289369		0.0340893	0.552732		0.190577	0.00479758	UP	0.278513	0.000537126	UP	0.145739	0.0494989		0.0992954	0.104981		0.0680351	0.252049
UID13670	Z4YKQ9;Q4QY64	ATPase family AAA domain-containing protein 5	Atad5	S969	RIEHQVLCEGHGKQASPQLQPDVSQKETKRK	___1	5		0.161722	0.0306812		0.0528828	0.384437		-0.061435	0.344048		0.0234002	0.697179		0.210053	0.00372648	UP	0.045455	0.529558		-0.0167681	0.809417		0.128348	0.059448
UID13672	Z4YKQ9;Q4QY64	ATPase family AAA domain-containing protein 5	Atad5	S1185	NSQKPCFFNNYNIGKSPKKLNSPGKVVTSPR	___1	1		-0.0162849	0.883052		0.0673874	0.447972		-0.0683206	0.475583		0.0300226	0.747218		0.433342	0.000210389	UP	0.0116654	0.947081		0.0069845	0.950001		0.0975571	0.281713
UID25967	E9Q286	Little elongation complex subunit 1	Ice1	T1607	EVGPPLPPLLPPLIATPPRSSQTLSPLVPNS	___1	1		0.064785	0.253502		0.0521668	0.317499		0.0294561	0.585317		0.107108	0.0470231		0.194939	0.00229573	UP	0.0991765	0.177141		0.121429	0.0492165		0.141866	0.0167938	UP
UID936	A2AMY5;Q91VX2;F6PYV5	Ubiquitin-associated protein 2	Ubap2	S113	WETVGGKKKNFGRESSENKENREKRTEREAS	___1	10		0.0494893	0.556549		0.0996017	0.115123		0.261213	0.00109384	UP	0.0525043	0.405368		-0.216298	0.0145616	DOWN	0.0934485	0.193277		0.139547	0.0905361		-0.167911	0.016696	DOWN
UID13676	Z4YKQ9;Q4QY64	ATPase family AAA domain-containing protein 5	Atad5	S1004	GNQKSKRKRQNEYSVSPEEMKGRSKDLDERI	___1	5		0.125819	0.0386309		-0.0246647	0.617972		-0.0883539	0.135249		-0.0516439	0.341597		0.24621	0.000407348	UP	-0.00084347	0.992229		-0.0560081	0.351561		0.075287	0.283968
UID15176	Q62393;D3Z637;F8WHQ1;E9PUA7	Tumor protein D52	Tpd52	S223	TSTMTTEPPPEQMTESP______________	___1	9		-0.468416	3.26027e-07	DOWN	-0.350313	1.18978e-05	DOWN	-0.369972	1.27721e-06	DOWN	-0.469792	1.98931e-08	DOWN	-0.611633	3.62238e-09	DOWN	-0.310063	0.000261153	DOWN	-0.4296	3.27485e-06	DOWN	-0.523657	4.11843e-08	DOWN
UID13683	Q4U2R1	E3 ubiquitin-protein ligase HERC2	Herc2	S1943	KLVELPVSSQPSAEDSDTEDDSEAEQGERNI	___1	3		0.129585	0.0485502		0.136481	0.0470959		0.0493436	0.43399		0.112025	0.115706		-0.0796785	0.227409		0.137312	0.0864561		0.186831	0.0079888	UP	0.113508	0.0759612
UID13689	Q4V9W2	Protein SREK1IP1	Srek1ip1	S97	REKIKLKKRRKRSYSSATEEDSAKQKKQKYQ	___1	not-sig		0.0731291	0.33151		0.150029	0.0523652		-0.104379	0.15426		-0.0713795	0.327575		0.0912423	0.254591		0.144148	0.0706656		-0.0735386	0.325893		-0.0667425	0.485513
UID13694	Q4VA36	Coiled-coil domain-containing protein 84	Ccdc84	S176	SRQEVVRSVLEPQAESDPEEGSSAPESWKAT	___1	not-sig		-0.0580497	0.464551		-0.0256251	0.744108		-0.0739188	0.348027		-0.0597521	0.449568		-0.150491	0.0697257		-0.10659	0.197682		-0.0470497	0.558285		0.0438321	0.580106
UID137	A2A4P0;A2A4N9	ATP-dependent RNA helicase DHX8	Dhx8	S484	EPPFLRGHTKQSMDMSPIKIVKNPDGSLSQA	___1	not-sig		-0.161744	0.0528776		-0.0302609	0.708246		0.0634685	0.477661		0.0688944	0.429715		-0.0266833	0.761334		-0.0428021	0.591456		-0.0434403	0.580023		-0.0503064	0.573263
UID1370	A2AVJ7;Q99PL5	Ribosome-binding protein 1	Rrbp1	S191	EVPMVAVPPVGSKASSPATSSQGKKGQGAQN	___1	7		0.127218	0.19563		0.182005	0.0267451		0.120033	0.0674557		0.259772	0.00222355	UP	-0.129518	0.0745401		0.0872386	0.473921		0.0199459	0.791225		-0.00504235	0.943675
UID18022	Q8BHZ4	Zinc finger protein 592	Znf592	S573	VLHSSNPVPLYAPNLSPPADSRIHVPASGYC	___1	1		0.0722637	0.149622		0.0046961	0.925555		0.03703	0.490641		0.124759	0.0184514	UP	0.118335	0.0213348	UP	0.0571979	0.321958		0.0165174	0.76912		0.131892	0.0166868	UP
UID13703	Q4VAA2	Protein CDV3	Cdv3	S95	ARSGDGGSSRSGDGGSAGPAGKAITKDENEW	___1	11		0.0806687	0.326001		0.0555044	0.363747		0.190598	0.00600602	UP	0.0628135	0.254824		-0.136688	0.0304804		0.0775108	0.390309		0.00133153	0.984831		-0.0709892	0.214704
UID8787	G5E8R8;Q6P5G6	UBX domain-containing protein 7	Ubxn7	S395	NHQGLPSMDSEVLEMSPEKSDGIVEGIDVNG	___1	9		-0.468049	6.76755e-06	DOWN	-0.256108	0.00638654	DOWN	-0.349889	0.000200841	DOWN	-0.381879	8.38132e-05	DOWN	-0.386275	3.10241e-05	DOWN	-0.175048	0.0355603		-0.27959	0.0114032	DOWN	-0.372583	0.000100499	DOWN
UID13710	Q4VAC9	Pleckstrin homology domain-containing family G member 3	Plekhg3	S1141	VETSPRRFSFSPSAVSPRTTSPGARSSARSP	___1	not-sig		0.0348854	0.773553		0.172971	0.170861		0.258296	0.0448521		0.221638	0.0533251		0.17576	0.118248		0.215216	0.0749733		0.164701	0.169812		0.21379	0.0748616
UID13712	Q4VAC9	Pleckstrin homology domain-containing family G member 3	Plekhg3	S862	NAEHHDAGFSIRRRESLSYIPKGLVRSSVSR	___1	1		-0.0106903	0.902377		-0.185542	0.0177255	DOWN	-0.0142939	0.843754		-0.101611	0.143175		-0.0249144	0.716169		-0.173347	0.0341898		-0.0790366	0.263196		0.050923	0.476621
UID17269	Q80U35	Rho guanine nucleotide exchange factor 17	Arhgef17	S458	DGGLDLDKNRQRKSLSNPDIASETLTLLSFL	___1	6		-0.191816	0.0314823		-0.12728	0.0754582		-0.215091	0.00659636	DOWN	-0.230608	0.00703042	DOWN	-0.0852971	0.33534		-0.0282435	0.720804		-0.116099	0.11295		-0.170209	0.0166636	DOWN
UID13720	Q501J7	Phosphatase and actin regulator 4	Phactr4	S620	QAEKREIKRRLTRKLSQRPTVAELLARKILR	___1	not-sig		-0.0306699	0.886083		-0.259484	0.184933		-0.18119	0.343883		-0.349258	0.0876954		-0.194123	0.354828		-0.329174	0.0978948		-0.391695	0.0611627		-0.440014	0.0399756
UID61513	Q8BGD9	Eukaryotic translation initiation factor 4B	Eif4b	T500	VKRSSNPPARSQSSDTEQPSPTSGGGKVAAV	___2	10		-0.466747	2.08155e-05	DOWN	-0.312986	0.000199684	DOWN	-0.0798724	0.226289		-0.272303	0.0010961	DOWN	-0.625993	2.7466e-08	DOWN	-0.375573	0.000248319	DOWN	-0.307067	0.000295408	DOWN	-0.405385	6.54187e-06	DOWN
UID46243	Q5U4C3	Splicing factor, arginine/serine-rich 19	Scaf1	S518	ARRERQRSGDPAPPDSPSWEAKKHRSRERKL	___2	13		0.0794194	0.24844		0.103763	0.113808		0.0793821	0.21989		0.237559	0.00188518	UP	0.150766	0.0336846		0.0298115	0.648334		0.129907	0.0434055		0.16071	0.0166241	UP
UID13730	Q505F4		Zfp280b	S112	RPAAPTSEAVVVLPASPAESRSTDSPIAIEP	___1	8		0.0166177	0.773917		-0.0145865	0.78635		0.136769	0.02515		0.153553	0.0120651	UP	0.0720842	0.224317		0.00460695	0.943095		0.0775721	0.208935		0.0820986	0.14243
UID13734	Q505F4		Zfp280b	S137	PIAIEPLSESDYRSSSPQVVPSSSSKCCSPL	___1	3		-0.00769205	0.919903		0.195026	0.0254705		0.160046	0.0664944		0.172919	0.0613451		-0.0545634	0.464288		0.209687	0.0180019	UP	0.126355	0.132624		0.168724	0.0315038
UID11262	P56183	Ribosomal RNA processing protein 1 homolog A	Rrp1	S440	PQPQNKEAGSEAESSSADPGPGRKRKRNRKT	___1	9		-0.0908353	0.34766		0.100978	0.278558		-0.133552	0.179691		-0.332991	0.00212353	DOWN	-0.0392827	0.668059		0.304417	0.0110974	UP	-0.148888	0.179371		-0.264523	0.0165937	DOWN
UID13737	Q52KE7	Cyclin-L1	Ccnl1	S358	ASKPSSPREVKAEEKSPVSINVKTVKKEPED	___1	not-sig		-0.068058	0.367326		-0.00010393	0.998859		-0.0418155	0.58022		0.0313647	0.645317		0.0737369	0.301255		-0.0556564	0.4443		-0.0463058	0.548177		0.0842939	0.336752
UID12018	Q03141	MAP/microtubule affinity-regulating kinase 3	Mark3	S456	ADSDLKEDGIPSRKSSSSAVGGKGIAPASPM	___1	11		-0.465058	8.44193e-06	DOWN	-0.142593	0.0379316		-0.0426422	0.640417		-0.206314	0.0131981	DOWN	-0.222545	0.0224899	DOWN	-0.102302	0.350353		-0.137849	0.174388		-0.494584	1.82739e-05	DOWN
UID23688	Q9R078;S4R2R1	5'-AMP-activated protein kinase subunit beta-1	Prkab1	S25	ALERQAGHKTPRRDSSGGAKDGDRPKILMDS	___1	9		-0.46493	0.0029665	DOWN	-0.275784	0.0731434		-0.312421	0.0321553		-0.448226	0.00357312	DOWN	-0.691142	0.000255042	DOWN	-0.306409	0.0683948		-0.604523	0.00103296	DOWN	-0.527365	0.00214751	DOWN
UID13742	Q52KE7	Cyclin-L1	Ccnl1	S347	PALSTLGGFSPASKPSSPREVKAEEKSPVSI	___1	8		-0.106854	0.442702		-0.25158	0.0339999		-0.116004	0.302523		-0.0242792	0.826503		-0.447063	0.00461273	DOWN	-0.438958	0.00393328	DOWN	-0.0978439	0.373634		-0.00887407	0.935431
UID21296	Q921I6	SH3 domain-binding protein 4	Sh3bp4	S247	KRDNPFFRSKRSYSLSELSVLQAKSDAPPTS	___1	9		-0.464905	0.000460133	DOWN	-0.293253	0.0118194	DOWN	-0.294896	0.0132186	DOWN	-0.621087	2.47276e-05	DOWN	-0.547607	0.000156661	DOWN	-0.238226	0.0380823		-0.410098	0.00650046	DOWN	-0.642551	2.17453e-05	DOWN
UID1375	A2AVJ7;Q99PL5	Ribosome-binding protein 1	Rrbp1	S135	PIATVPAMPQEKLASSPKDRKKKEKKVAKVE	___1	3		0.0713137	0.291623		0.156658	0.0286816		-0.0779021	0.268088		0.0406885	0.607983		-0.0509425	0.51063		0.099532	0.174622		-0.176196	0.0199538	DOWN	-0.0636539	0.3621
UID35087	D3Z3A6;D3YXR5;Q60953;F7BTZ2	Protein PML	Pml	S519	TEENEDRLATSSPEQSWPSTFKATSPPHLDG	___2	1		0.0861545	0.24632		-0.0517885	0.422564		-0.154831	0.0437017		-0.0818527	0.20909		0.0236189	0.744266		-0.0946742	0.170337		0.0132436	0.861174		0.252965	0.0165546	UP
UID13754	Q542V3;A2A837		Srsf4	S390	RSRKHSSKRDSKVSSSSSKKKKDTDHSRSPS	___1	not-sig		-0.157094	0.249386		-0.0506431	0.484856		0.0932909	0.240717		0.0263405	0.758516		-0.0781786	0.412724		-0.0338921	0.757521		0.122418	0.209912		-0.180016	0.0313395
UID8078	G3UWX1;G3X8Z6;Q5U4B1;G3UXL4;P35601	Replication factor C subunit 1	Rfc1	S107	YKPGKVSQKDPVTYVSETDEDDDFVCKKAAS	___1	12		-0.464376	7.05841e-06	DOWN	-0.391031	5.44709e-05	DOWN	-0.204753	0.0253462		-0.237539	0.00268235	DOWN	-0.342671	0.000523677	DOWN	-0.317993	0.000365483	DOWN	-0.069225	0.311104		-0.249735	0.00376348	DOWN
UID1376	A2AVR1;A2AVQ9;Q8R3H9	Tetratricopeptide repeat protein 4	Ttc4	S51	EEEFDKIPLFMKKAPSEIDPEEFPDLACLQS	___1	3		0.218395	0.0414728		0.276117	0.00911305	UP	0.2725	0.0155124	UP	0.158249	0.125022		0.147085	0.129698		0.31326	0.00414515	UP	0.185902	0.0741215		0.127988	0.194232
UID13761	Q542V3;A2A837;Q8VE97	Serine/arginine-rich splicing factor 4	Srsf4	S445	SEAPNPEPRARSRSTSKSKPNVPAESRSRSK	___1	8		-0.0902522	0.324462		-0.0336395	0.69147		0.102021	0.330062		0.213538	0.0220435	UP	0.249228	0.0450102		0.229987	0.0261888		0.253657	0.0107774	UP	0.134257	0.249289
UID13762	Q542V3;A2A837;Q8VE97	Serine/arginine-rich splicing factor 4	Srsf4	S407	SKKKKDTDHSRSPSRSVSKEREHAKAESGQR	___1	not-sig		-0.156767	0.187066		0.0371884	0.681204		0.063059	0.539071		0.0457493	0.576719		-0.078958	0.429072		0.139431	0.114634		0.0188365	0.853		-0.104099	0.252577
UID13763	Q542V3;A2A837;Q8VE97	Serine/arginine-rich splicing factor 4	Srsf4	S409	KKKDTDHSRSPSRSVSKEREHAKAESGQRES	___1	not-sig		-0.118313	0.32546		0.047532	0.623239		0.162232	0.145525		0.140966	0.194966		0.0511305	0.616717		0.194459	0.0927532		0.136295	0.243901		0.0376894	0.710687
UID13767	Q549C9;Q80ZA1	Cellular tumor antigen p53	Trp53	S18	AMEESQSDISLELPLSQETFSGLWKLLPPED	___1	6		0.00363367	0.97417		0.132476	0.223861		-0.234679	0.10292		-0.534221	0.00054147	DOWN	-0.154885	0.212503		0.414673	0.00323517	UP	0.647462	5.97503e-05	UP	-0.0919351	0.399022
UID18004	Q8BHR2	Ecto-NOX disulfide-thiol exchanger 1;Hydroquinone [NADH] oxidase;Protein disulfide-thiol oxidoreductase	Enox1	S254	ERHRRKLEEDRLRPPSPPAIMHYSEHEAALL	___1	14		0.0524149	0.373023		0.07807	0.175808		0.0753552	0.282021		0.101888	0.0845515		0.07679	0.196181		0.10423	0.138732		0.182611	0.0249178	UP	0.15464	0.0165126	UP
UID13772	Q569Z6;Q8BZN7	Thyroid hormone receptor-associated protein 3	Thrap3	S240	DATTYGAGSASRASVSDLSPRERSPALKSPL	___1	not-sig		-0.0585206	0.667276		-0.091318	0.470351		-0.171622	0.215003		-0.0151422	0.909015		0.075588	0.543679		-0.0491581	0.716229		0.0869516	0.523344		0.154994	0.274928
UID13556	Q3UZ39	Leucine-rich repeat flightless-interacting protein 1	Lrrfip1	S603	MEEEERLQVTDKKQASGSPEQKIRAGSREPV	___1	12		-0.464163	2.02021e-07	DOWN	-0.302986	0.000130835	DOWN	-0.175595	0.0102586	DOWN	-0.252873	1.21031e-05	DOWN	-0.546795	2.30755e-09	DOWN	-0.404603	1.59395e-06	DOWN	-0.323721	9.54209e-05	DOWN	-0.413832	9.23925e-08	DOWN
UID34104	B1AXD8	Akirin-2	Akirin2	S18	CGATLKRTLDFDPLLSPASPKRRRCAPLSAP	___2	11		-0.0999218	0.436562		-0.0360678	0.734913		0.38575	0.00358213	UP	-0.0346052	0.782823		-0.109167	0.440877		-0.0360626	0.725574		0.0879246	0.415208		-0.328881	0.016488	DOWN
UID57905	E9Q467;E9Q236		Abcc4	T567	FGSLLKKENEEAEPSTAPGTPTLRKRTFSEA	___2	6		-0.464049	0.000196837	DOWN	-0.444083	0.000921335	DOWN	-0.49269	0.00187956	DOWN	-0.567243	0.000746977	DOWN	0.0789416	0.458451		0.125363	0.336787		-0.0938909	0.466774		0.00359313	0.968277
UID8834	H3BJU7;H3BJX8;H3BJ45;H3BJ40;H3BKH9;Q60875;H3BLF9;H3BJ59;H3BL15	Rho guanine nucleotide exchange factor 2	Arhgef2	S147	FNDESPLGLRQILSQSTDSLNMRNRTLSVES	___1	12		-0.464011	5.62653e-05	DOWN	-0.420841	8.12251e-05	DOWN	-0.329723	0.00144537	DOWN	-0.487852	2.14297e-05	DOWN	-0.515179	2.10521e-05	DOWN	-0.437696	0.000242958	DOWN	-0.341752	0.00196559	DOWN	-0.507611	1.64114e-05	DOWN
UID13781	Q569Z6;Q8BZN7	Thyroid hormone receptor-associated protein 3	Thrap3	S253	SVSDLSPRERSPALKSPLQSVVVRRRSPRPS	___1	6		-0.0618962	0.330658		-0.158884	0.020442	DOWN	-0.112726	0.172251		-0.071885	0.250292		0.253626	0.00197016	UP	0.246477	0.0010255	UP	-0.0276119	0.696602		0.0866434	0.166331
[truncated: 12,883 more rows]

## Sheet: S5.2-Normalized intensities
Unique.identifier	Proteins	Protein.names	Gene.names	Phosphosite	Multiplicity	Pool.BL6	Pool.TNGA	Pool.ZS	Pool.TON	SL_1.BL6	SL_2.BL6	SL_1.TNGA	SL_2.TNGA	SL_1.TON	SL_2.TON	SL_1.ZS	SL_2.ZS	X2i_30m.BL6	X2i_30m.TNGA	X2i_30m.TON	X2i_30m.ZS	X2i_1h.BL6	X2i_1h.TON	X2i_1h.ZS	X2i_1h.TNGA	X2i_2h.TNGA	X2i_2h.BL6	X2i_2h.TON	X2i_2h.ZS	X2i_6h.BL6	X2i_6h.TNGA	X2i_6h.TON	X2i_6h.ZS	X8i_30m.BL6	X8i_30m.TNGA	X8i_30m.TON	X8i_30m.ZS	X8i_1h.BL6	X8i_1h.TON	X8i_1h.ZS	X8i_1h.TNGA	X8i_2h.BL6	X8i_2h.TON	X8i_2h.ZS	X8i_2h.TNGA	X8i_6h.BL6	X8i_6h.TNGA	X8i_6h.TON	X8i_6h.ZS
[truncated: 14,276 more rows]
