# Supplementary material for: Dissection of two routes to naïve pluripotency using different kinase inhibitors
Source: Nat Commun. 2021 Mar 25;12:1863. doi: 10.1038/s41467-021-22181-5 (PMC7994667; doi:10.1038/s41467-021-22181-5)
Supplement: Supplementary file 9 — Supplementary Data 6 [file 41467_2021_22181_MOESM9_ESM.xlsx]

## Sheet: GO_Cellular_Component
GOID	GOTerm	Cluster_1	Cluster_2	Cluster_3	Cluster_4	Cluster_5	Cluster_6	Cluster_7	Cluster_8	Cluster_9	Cluster_10	Cluster_11	Cluster_12	Cluster_13	Cluster_14
GO:0000803	sex chromosome	0.000675781	1	1	1	0.000162012	1	1	1	1	1	1	1	1	1
GO:0016605	PML body	0.00331286	1	0.0324109	1	1	0.000854886	1	1	0.0484642	1	0.0102007	1	1	1
GO:0031010	ISWI-type complex	1.69e-06	1	1	1	1	1	1	1	1	1	1	1	1	1
GO:0005634	nucleus	5.84e-65	1	1	1.91e-47	2.96e-74	1	1	5.5e-47	5.39e-20	1	3.02e-18	1	9.18e-56	1.82e-69
GO:0005697	telomerase holoenzyme complex	4.15e-05	1	1	1	1	1	1	1	1	1	1	1	1	1
GO:0005730	nucleolus	3.78e-24	5.1e-07	1.16e-08	2.39e-08	1.44e-33	5.02e-13	2.36e-08	3.46e-15	7.34e-05	1	0.00072682	1	7.21e-17	7.34e-18
GO:0005819	spindle	0.00964056	8.18e-05	0.000331025	3.23e-05	0.0266297	8.76e-06	9.19e-05	0.00109625	0.000264039	1	1.21e-05	8.85e-05	3.15e-07	0.000652452
GO:0008023	transcription elongation factor complex	0.00372296	1	0.00302867	1	1	1	0.000511086	2.47e-08	0.0359613	1	1	1	1.72e-06	3.06e-07
GO:0015030	Cajal body	5.86e-06	1	0.000333795	0.00258056	0.00484323	1	1	1.2e-06	1	1	0.0167451	0.00861947	0.00325081	0.000114001
GO:0034399	nuclear periphery	1.11e-08	0.00105214	0.0104315	2.26e-07	1.53e-09	8.96e-05	4.98e-05	2.8e-05	1	1	0.016669	1	4.93e-10	8.59e-06
GO:0016363	nuclear matrix	4.86e-06	1	1	0.000114132	9.06e-05	0.000854886	0.000293946	0.00114525	1	1	1	0.00417676	1.3e-06	1.39e-05
GO:0044452	nucleolar part	6e-08	1	1	1	6.42e-11	0.00211663	1	0.000269065	1	1	1	1	1.44e-05	2.73e-05
GO:0001650	fibrillar center	6.02e-06	1	1	1	2.37e-05	0.00303522	1	0.000272731	1	1	1	1	0.000987728	0.0014129
GO:0030684	preribosome	2.73e-08	0.0453784	0.00245329	1	2.54e-16	1	1	1	1	1	1	1	3.11e-06	7.44e-07
GO:0030686	90S preribosome	0.000342962	1	1	1	2.94e-08	1	1	1	1	1	1	1	1	0.000598135
GO:0032040	small-subunit processome	0.000454919	1	1	1	1.69e-10	1	1	1	1	1	1	1	6.43e-05	8.87e-06
GO:0005635	nuclear envelope	2.61e-07	0.0156687	1	3.55e-05	5.94e-14	0.000642341	0.017233	2.56e-06	1	1	1	1	7.29e-07	0.00176112
GO:0005643	nuclear pore	0.000297944	0.0316341	1	2.5e-06	2.88e-09	0.00903026	0.0239845	0.000482434	1	1	1	1	1.05e-10	0.00281557
GO:0031965	nuclear membrane	1.02e-08	1	0.000227386	3.22e-06	1.21e-15	0.00332295	0.0219046	5.37e-07	1	1	1	1	1.67e-06	0.000127133
GO:1904949	ATPase complex	2.7e-17	1	4.03e-05	1	1	0.00036496	1	1	1	1	1	1	1	7.5e-09
GO:0031011	Ino80 complex	9.11e-06	1	1	1	1	1	1	1	1	1	1	1	1	1
GO:0097346	INO80-type complex	9.81e-09	1	1	1	9.54e-06	1	1	1	1	1	1	1	8.77e-05	0.000123425
GO:0030529	intracellular ribonucleoprotein complex	3.71e-10	1.63e-05	9.31e-07	8.87e-07	2.6e-10	2.38e-06	5.42e-23	1.94e-10	2.86e-08	1	1.24e-10	0.000567757	5.79e-09	2.61e-09
GO:0030532	small nuclear ribonucleoprotein complex	0.00954948	1	1	0.0359308	1	1	1	0.00056751	1	1	1	1	1	1
GO:0005681	spliceosomal complex	2.29e-07	0.00520955	0.00244188	8.01e-08	0.00937159	0.0282552	2.16e-08	2.58e-08	1	1	0.0407059	0.00111197	1.02e-07	7.7e-09
GO:0071013	catalytic step 2 spliceosome	0.000115698	0.0417595	0.0283939	1.67e-05	0.0196327	0.0106514	1.61e-06	1.12e-06	1	1	0.0224715	0.0103998	1.2e-07	2.27e-07
GO:0070013	intracellular organelle lumen	1.83e-64	4.76e-21	5.06e-29	7.83e-40	1.59e-68	1	4.91e-20	9.75e-44	4.79e-15	1	1.65e-14	1	1.69e-61	1.57e-69
GO:0044428	nuclear part	1.99e-72	3.69e-27	3.04e-36	1.67e-52	1.1e-82	2.17e-35	1.58e-26	1.31e-59	7.02e-20	1	5.45e-19	4.03e-15	6.47e-73	2.9e-83
GO:0005654	nucleoplasm	1.11e-54	7.36e-20	4.62e-27	6.06e-38	2.49e-38	6.31e-29	8.96e-16	7.08e-37	5.27e-13	1	5.43e-15	1.07e-13	2.07e-47	1.2e-61
GO:0044451	nucleoplasm part	2.1e-44	8.27e-09	8.42e-23	1.61e-24	1.05e-29	4.89e-16	2.84e-17	9.38e-27	8.59e-06	1	0.000185722	1.21e-06	8.55e-39	1.77e-46
GO:0016604	nuclear body	5.82e-27	5e-07	1.03e-14	1.78e-16	1.13e-16	4.8e-12	7.97e-13	2.6e-16	3.72e-05	1	0.000122618	1.05e-06	3.91e-21	1.41e-24
GO:0016607	nuclear speck	3.72e-17	2.68e-06	1.96e-10	1.57e-12	2.31e-10	2.46e-08	3.01e-12	2.46e-16	0.00234731	1	0.000876845	1.83e-05	2.82e-13	1.44e-16
GO:0071339	MLL1 complex	1.24e-06	1	0.000209558	1	0.000410621	1	1	1	1	1	1	1	1.73e-06	2.85e-06
GO:1990234	transferase complex	2.43e-08	1	1	0.000128191	6.13e-05	1	0.00610994	2.01e-06	0.0378396	1	1	1	1.18e-08	4.39e-11
GO:0061695	transferase complex, transferring phosphorus-containing groups	0.00386345	1	1	0.00415659	0.0252169	0.000573614	1	0.0140892	0.000167597	1	1	0.0213453	0.00077196	0.0031239
GO:0055029	nuclear DNA-directed RNA polymerase complex	0.000245364	1	0.00947541	1	0.00254618	0.000321131	1	1	0.00179399	1	1	1	8.65e-05	0.00201289
GO:0000123	histone acetyltransferase complex	1.1e-07	1	0.00422595	0.0264758	0.000118483	1	1	2.85e-07	1	1	1	1	1.97e-07	4.66e-08
GO:0035097	histone methyltransferase complex	4.53e-12	1	4.16e-05	1	3.58e-08	9.12e-06	1	9.13e-05	1	1	1	1	6.48e-13	4.38e-15
GO:0016591	DNA-directed RNA polymerase II, holoenzyme	0.00107157	1	1	1	0.0290215	0.00472585	1	0.0203205	0.0102452	1	1	1	1	1
GO:0043232	intracellular non-membrane-bounded organelle	1.72e-30	1.61e-34	1.47e-28	1.16e-28	1.21e-37	2.51e-33	2.43e-39	1.59e-24	1.12e-21	1	2.92e-29	1.61e-15	6.46e-33	1.94e-32
GO:0005694	chromosome	1.84e-37	1.04e-14	3.79e-30	2.43e-29	2.02e-47	3e-26	4.72e-15	5.33e-19	5.06e-06	1	4.04e-10	1	9.08e-46	9.85e-47
GO:0044427	chromosomal part	7.47e-31	2.89e-14	7.74e-24	4.16e-22	1.62e-39	2.48e-22	2.14e-12	1.19e-12	4.65e-07	1	1.11e-09	1	7.76e-36	7.73e-38
GO:0000785	chromatin	5.74e-30	8.67e-12	2.73e-26	5.31e-18	6.05e-34	7.4e-15	9.25e-07	1.1e-13	0.00280061	1	7.51e-05	1	3.83e-36	5.52e-38
GO:0000793	condensed chromosome	2.82e-08	0.00046636	9.38e-05	4.17e-07	2.18e-09	2.09e-07	2.65e-05	8.88e-05	0.000285126	1	0.00271516	1	3.09e-09	7.33e-09
GO:0098687	chromosomal region	6.69e-15	7.87e-07	1.32e-07	6.61e-11	2.52e-16	3.33e-10	2.57e-06	0.000917808	1.48e-06	1	6.28e-05	0.00266031	5.67e-15	4.69e-10
GO:0000776	kinetochore	8.22e-06	6.31e-05	3.28e-05	6.17e-07	1.22e-11	8.68e-09	0.00176899	1	0.000483212	1	0.0312393	0.0341388	2.62e-06	0.000116182
GO:0000228	nuclear chromosome	6.55e-23	1.66e-08	4.35e-13	5.47e-17	2.01e-26	2.9e-11	1.19e-05	5.68e-08	1.76e-05	1	2.84e-05	1	3.87e-24	1.65e-22
GO:0000775	chromosome, centromeric region	1.33e-10	3.84e-06	1.13e-08	1.8e-09	1.3e-15	3.01e-11	2.52e-05	0.00439127	5.98e-06	1	0.00775541	0.0145127	8.97e-13	6.51e-07
GO:0000781	chromosome, telomeric region	6.79e-07	0.01249	1	0.000126159	0.000286116	0.00173984	0.0221362	0.00735697	0.0179608	1	0.00276553	1	3.3e-05	0.000215758
GO:0000792	heterochromatin	4.01e-17	4.13e-05	9e-12	4.11e-10	8.5e-15	3.15e-13	0.00214349	2.76e-06	0.0104485	1	0.0159635	1	1.41e-16	2.88e-16
GO:0010369	chromocenter	9.58e-10	1	1	1	1	1	1	1	1	1	1	1	1	1
GO:0044454	nuclear chromosome part	1.72e-22	2.87e-08	1	3.34e-16	2.42e-25	8.98e-11	2.47e-05	5.02e-07	1	1	1	1	8.62e-24	2.22e-21
GO:0000777	condensed chromosome kinetochore	0.000144141	1	1	2.24e-05	1	6.28e-06	0.00392401	1	1	1	1	1	1	1
GO:0000794	condensed nuclear chromosome	0.00482367	1	0.0421429	0.0101484	0.000726942	1	1	0.00674326	0.0110662	1	0.0364617	1	0.000399951	0.0022924
GO:0000779	condensed chromosome, centromeric region	1.2e-05	0.000972957	0.000244972	3e-06	2.32e-07	7.66e-08	0.000617304	0.00216813	0.00168599	1	1	1	1.02e-07	0.000160352
GO:0000790	nuclear chromatin	7.35e-20	2.13e-08	1.17e-15	1.76e-16	4.55e-23	1.99e-09	0.00315708	1.12e-09	1	1	0.0117029	1	1.33e-22	3.72e-20
GO:0005721	pericentric heterochromatin	4.52e-09	1	9.16e-08	0.000238592	8.6e-05	1	1	1	1	1	1	1	6.56e-09	1
GO:0005720	nuclear heterochromatin	5.73e-09	1.77e-05	1.16e-05	5.23e-11	1.16e-09	1.21e-07	1	2.26e-05	1	1	1	1	1.24e-07	2.23e-07
GO:0000118	histone deacetylase complex	1	0.00734301	0.000982626	0.000311406	1.49e-08	4.05e-05	0.0204595	1	1	1	1	1	1	1
GO:0032432	actin filament bundle	1	0.0436581	1	1	1	1	0.0110579	1	1	1	1	0.0102558	1	1
GO:0044798	nuclear transcription factor complex	1	0.0116178	1	1	1	0.0124063	1	1	1	1	1	1	0.00170364	1
GO:0070603	SWI/SNF superfamily-type complex	1	0.0403055	1	1.24e-08	2.46e-14	1	1	0.000127965	1	1	1	1	1.58e-12	1
GO:0090568	nuclear transcriptional repressor complex	1	0.00237031	1	0.00243101	1	0.000566106	1	1	1	1	1	1	1	0.000775516
GO:0097223	sperm part	1	0.0390913	1	1	1	1	1	1	1	1	1	1	1	1
GO:0098862	cluster of actin-based cell projections	1	0.0251429	1	1	1	1	1	1	1	1	1	1	1	1
GO:0000786	nucleosome	1	0.0110732	1	1	3.22e-06	1	1	1	1	1	1	1	1.98e-08	0.000120741
GO:0120111	neuron projection cytoplasm	1	0.0287821	1	1	1	1	1	1	1	1	0.0125781	1	1	1
GO:0005657	replication fork	1	0.000450207	1	0.0311333	0.0143757	5.62e-05	0.000302826	1	0.000107079	1	0.0392731	1	0.00984074	0.0118736
GO:0015629	actin cytoskeleton	1	0.000303985	1	0.0078537	1	1	2.81e-07	1	0.00268843	1	1.85e-06	2.88e-08	1	1
GO:0072686	mitotic spindle	1	0.0305445	1	1	0.0425327	0.000418001	0.00214349	0.0314808	0.0294246	1	0.0398175	0.00196363	0.00212428	0.0109703
GO:0005912	adherens junction	1	3.28e-07	5.12e-05	1	1	1.19e-10	5.56e-09	0.00307795	1.23e-05	1	1.85e-07	6.7e-09	1	1
GO:0005925	focal adhesion	1	8.13e-06	1	1	1	3.57e-06	2.21e-05	1	0.000111311	1	0.000150357	6.74e-07	1	1
GO:0043296	apical junction complex	1	0.00276632	1	1	1	0.000318	1	0.00510659	0.0116904	1	0.00170595	6.32e-08	1	1
GO:0005913	cell-cell adherens junction	1	0.00119199	1.46e-05	1	1	0.000145107	8.81e-06	0.000872409	0.00177087	1	3.42e-05	2.49e-07	1	1
GO:0005923	bicellular tight junction	1	0.0115218	1	1	1	0.020867	1	1	0.0347088	1	0.0169802	2.92e-07	1	1
GO:0044450	microtubule organizing center part	1	0.00175419	0.000939609	1	1	1	0.0091007	1	0.00965466	1	1	1	1	1
GO:0005813	centrosome	1	7.59e-07	1	1	1	1	0.00389759	1	0.000264697	1	0.000115916	0.00696577	1	1
GO:0005814	centriole	1	0.0164943	0.021674	1	1	1	0.0119351	1	0.0483566	1	1	1	1	1
GO:0098858	actin-based cell projection	1	0.011459	1	1	1	1	1	1	1	1	1	1	1	1
GO:0031253	cell projection membrane	1	0.000198457	1	1	1	1	1	1	1	1	1	1	1	1
GO:0005902	microvillus	1	0.0494789	1	1	1	1	1	1	1	1	1	1	1	1
GO:0030175	filopodium	1	0.0155203	1	1	1	1	1	1	1	1	1	1	1	1
GO:0000791	euchromatin	1	0.000466501	0.000511626	0.000433627	8.51e-08	1	1	6.76e-08	1	1	1	1	5.07e-08	1.08e-06
GO:0031981	nuclear lumen	1	7.3e-25	4.05e-34	1	4.31e-78	1.78e-34	2.31e-25	1	1.87e-19	1	1	3.38e-12	1	4.39e-78
GO:0097458	neuron part	1	0.000377592	1	1	1	1	1	1	0.00200255	1	1	1	1	1
GO:0043005	neuron projection	1	0.000194567	1	1	1	1	1	1	0.00144486	1	1	1	1	1
GO:0033267	axon part	1	0.0177873	1	1	1	1	0.0209825	1	0.00265994	1	1	0.0323608	1	1
GO:0005938	cell cortex	1	0.000197567	1	1	1	0.00403395	3.23e-05	1	0.00480364	1	6.07e-05	3.28e-09	1	1
GO:0099568	cytoplasmic region	1	0.000171097	1	1	1	0.00329002	0.000381657	1	0.0306271	1	3.49e-05	8.9e-07	1	1
GO:0005844	polysome	1	0.000572178	1	1	1	0.000596364	1.03e-08	0.00432605	0.00933346	1	0.00017345	0.000466954	0.000668127	1
GO:0035770	ribonucleoprotein granule	1	0.00192509	1	1	1	7.79e-06	1	1	1	1	1	0.00318932	1	1
GO:0000932	P-body	1	0.0198005	0.00317439	1	1	1	0.000236797	1	0.0484968	1	3.19e-05	1	1	1
GO:0010494	cytoplasmic stress granule	1	0.00806698	1	0.00151328	1	3.84e-06	3.83e-13	1	0.00106011	1	1.1e-05	0.00112251	1	1
GO:0000784	nuclear chromosome, telomeric region	1	0.0272644	1	0.000229754	0.000764122	0.00541717	1	1	1	1	1	1	8.9e-05	0.00238879
GO:0099512	supramolecular fiber	1	0.000581544	1	0.000112402	1	1	6.1e-10	1	3.22e-05	1	4.14e-05	1.63e-08	1	1
GO:0005856	cytoskeleton	1	7.41e-16	1	7.58e-08	1	1	2.76e-17	1	2.09e-12	1	7.4e-16	1.52e-15	1	1
GO:0044430	cytoskeletal part	1	1.83e-11	1	8.87e-07	1	1	3.12e-14	1	3.19e-10	1	8.49e-13	1.07e-11	1	1
GO:0005815	microtubule organizing center	1	1.6e-08	1	1	1	1	8.05e-05	1	4.97e-05	1	1.16e-05	0.00737107	1	1
GO:0015630	microtubule cytoskeleton	1	9.66e-14	1	7.41e-06	1	2.73e-06	6.6e-11	1	1.16e-12	1	2.3e-11	1.11e-07	1	1
GO:0099513	polymeric cytoskeletal fiber	1	0.000196717	1	8.44e-06	1	1	1.43e-11	1	1.45e-06	1	7.92e-07	5.59e-07	1	1
GO:0005874	microtubule	1	0.000121355	1	0.000308003	1	1	1.44e-08	1	3.01e-07	1	2.45e-05	1.47e-05	1	1
GO:0031252	cell leading edge	1	1.22e-06	1	0.022457	1	1	7.97e-05	1	1.46e-07	1	0.00526009	8.71e-06	1	1
GO:0042995	cell projection	1	3.92e-05	1	1	1	1	1	1	0.000557383	1	1	1	1	1
GO:0098794	postsynapse	1	0.000399113	1	1	1	1	0.0170884	1	0.00596646	1	1	0.00776752	1	1
GO:0032279	asymmetric synapse	1	0.00102493	1	1	1	1	1	1	8.08e-05	1	1	1	1	1
GO:0120025	plasma membrane bounded cell projection	1	6.31e-05	1	1	1	1	1	1	0.000711059	1	1	1	1	1
GO:0001726	ruffle	1	1.28e-05	1	1	1	1	1	1	1e-06	1	0.0029267	0.000313573	1	1
GO:0030027	lamellipodium	1	0.0103959	1	0.0256173	1	1	0.00247334	1	0.0180811	1	0.0165949	5.16e-06	1	1
GO:0120038	plasma membrane bounded cell projection part	1	1.08e-05	1	1	1	1	1	1	0.00308617	1	1	1	1	1
GO:0031256	leading edge membrane	1	0.000200627	1	1	1	1	1	1	1	1	1	0.0253373	1	1
GO:0030425	dendrite	1	0.0393261	1	1	1	1	1	1	1	1	1	1	1	1
GO:0043197	dendritic spine	1	0.000288332	1	1	1	1	1	1	0.012814	1	1	1	1	1
GO:0032587	ruffle membrane	1	0.000124224	1	1	1	1	1	1	0.000654173	1	1	1	1	1
GO:0036464	cytoplasmic ribonucleoprotein granule	1	1	0.0157413	0.0104162	1	1	1.74e-13	1	0.00303457	1	2.24e-08	0.013244	1	1
GO:0051233	spindle midzone	1	1	0.000341845	1	1	1	1	1	1	1	1	1	5.47e-05	1
GO:0005876	spindle microtubule	1	1	1	0.016273	1	1	1	1	0.0359613	1	1	0.0113163	1	1
GO:0014069	postsynaptic density	1	1	1	0.0347753	1	0.0256944	0.000188463	1	1	1	0.00212923	0.00139942	1	0.0432037
GO:0019013	viral nucleocapsid	1	1	1	4.43e-05	1	1	1	1	1	1	1	1	1	1
GO:0031519	PcG protein complex	1	1	1	0.00151328	0.00306558	0.000311079	0.00603392	4.82e-05	1	1	1	1	1	5.85e-05
GO:0035145	exon-exon junction complex	1	1	1	0.000299747	1	1	1	1	1	1	1	1	1	1
GO:0005871	kinesin complex	1	1	1	0.016273	1	1	1	1	0.0359613	1	0.0218359	1	1	1
GO:0035861	site of double-strand break	1	1	1	0.00268404	0.000988801	0.000624341	1	1	1	1	1	1	1	0.000876508
GO:0045111	intermediate filament cytoskeleton	1	1	1	0.01151	1	1	0.00244021	0.0244765	1	1	1	0.0195087	1	1
GO:0005882	intermediate filament	1	1	1	0.0163482	1	1	0.0369063	1	1	1	1	1	0.00378536	1
GO:0034708	methyltransferase complex	1	1	1	3.25e-05	1	1	0.000451433	1	1	1	0.0396865	1	3.25e-13	1
GO:1902911	protein kinase complex	1	1	1	0.0189344	1	1	1	1	0.000193786	1	1	0.0117974	1	1
GO:0044446	intracellular organelle part	1	1	1	3.98e-26	1	1	1	1	5.69e-15	1	1	1	1	1
GO:0000922	spindle pole	1	1	1	0.0257602	1	0.0107173	0.0388217	0.0138406	1	1	0.00226317	0.000706413	0.00038479	1
GO:0031968	organelle outer membrane	1	1	1	1	0.0390043	1	1	1	1	1	1	1	1	1
GO:0005637	nuclear inner membrane	1	1	1	1	0.000175724	1	0.0114357	0.000129364	1	1	1	1	1	0.00521142
GO:0005719	nuclear euchromatin	1	1	1	1	3.26e-06	2.07e-06	1	2.35e-06	1	1	1	1	1.73e-06	1
GO:0070822	Sin3-type complex	1	1	1	1	4.41e-08	1	1	1	1	1	1	1	1	1
GO:0016580	Sin3 complex	1	1	1	1	9.07e-06	1	1	1	1	1	1	1	1	1
GO:0005732	small nucleolar ribonucleoprotein complex	1	1	1	1	0.000132402	1	1	1	1	1	1	1	1	1
GO:0030687	preribosome, large subunit precursor	1	1	1	1	1.24e-05	1	1	1	1	1	1	1	1	1
GO:0016234	inclusion body	1	1	1	1	0.00129509	1	1	1	1	1	1	1	1	1
GO:0031967	organelle envelope	1	1	1	1	3.81e-06	1	1	1	1	1	1	1	1	1
GO:0042405	nuclear inclusion body	1	1	1	1	9.07e-06	1	1	1	1	1	1	1	1	1
GO:0044615	nuclear pore nuclear basket	1	1	1	1	5.6e-08	1	1	1	1	1	1	1	1	1
GO:0030863	cortical cytoskeleton	1	1	1	1	1	0.00044123	0.00011828	1	1	1	1	0.00746256	1	1
GO:0005667	transcription factor complex	1	1	1	1	1	0.00181145	1	1	1	1	1	1	0.00263362	1
GO:1902554	serine/threonine protein kinase complex	1	1	1	1	1	1	0.0475818	1	0.00050282	1	1	0.0433008	1	0.0268275
GO:1990752	microtubule end	1	1	1	1	1	1	0.000108893	1	0.0033027	1	0.000217807	0.000991896	1	1
GO:0005829	cytosol	1	1	1	1	1	1	1.67e-15	1	5.83e-21	1	7.89e-20	1	1	1
GO:0005875	microtubule associated complex	1	1	1	1	1	1	0.000501441	1	0.011237	1	0.013627	1	1	1
GO:0005881	cytoplasmic microtubule	1	1	1	1	1	1	0.0220438	1	0.00663738	1	1	0.0061964	1	1
GO:0001725	stress fiber	1	1	1	1	1	1	0.0228587	1	1	1	1	0.0211024	1	1
GO:0030424	axon	1	1	1	1	1	1	0.00243337	1	0.0103217	1	0.0466957	1	1	1
GO:0043596	nuclear replication fork	1	1	1	1	1	1	0.00329567	1	0.0004752	1	1	1	1	1
GO:0005840	ribosome	1	1	1	1	1	1	0.00243231	1	1	1	0.0337656	1	1	1
GO:0044391	ribosomal subunit	1	1	1	1	1	1	0.041153	1	1	1	1	1	1	1
GO:0044445	cytosolic part	1	1	1	1	1	1	0.00249009	1	1	1	1	1	1	1
GO:0015935	small ribosomal subunit	1	1	1	1	1	1	0.0136704	1	1	1	1	1	1	1
GO:0022626	cytosolic ribosome	1	1	1	1	1	1	0.00801864	1	1	1	0.0169802	1	1	1
GO:0044448	cell cortex part	1	1	1	1	1	1	0.000285341	1	1	1	1	0.000965136	1	1
GO:0005884	actin filament	1	1	1	1	1	1	0.00392401	1	1	1	0.000187731	0.0117974	1	1
GO:0030864	cortical actin cytoskeleton	1	1	1	1	1	1	0.0212439	1	1	1	1	0.0195872	1	1
GO:0035327	transcriptionally active chromatin	1	1	1	1	1	1	1	7.18e-05	1	1	1	1	1	9.72e-09
GO:1902562	H4 histone acetyltransferase complex	1	1	1	1	1	1	1	0.00137668	1	1	1	1	0.00123998	0.000217007
GO:0097525	spliceosomal snRNP complex	1	1	1	1	1	1	1	0.00842407	1	1	1	1	1	0.0100676
GO:0002102	podosome	1	1	1	1	1	1	1	1	0.00447093	1	1	1	1	1
GO:0030139	endocytic vesicle	1	1	1	1	1	1	1	1	0.0210985	1	1	1	1	1
GO:0055037	recycling endosome	1	1	1	1	1	1	1	1	0.0449079	1	1	1	1	1
GO:0005905	clathrin-coated pit	1	1	1	1	1	1	1	1	0.0216475	1	1	1	1	1
GO:0005768	endosome	1	1	1	1	1	1	1	1	0.00910928	1	1	1	1	1
GO:0031410	cytoplasmic vesicle	1	1	1	1	1	1	1	1	0.0258466	1	1	1	1	1
GO:0016282	eukaryotic 43S preinitiation complex	1	1	1	1	1	1	1	1	8.57e-06	1	1	1	1	1
GO:0033290	eukaryotic 48S preinitiation complex	1	1	1	1	1	1	1	1	8.57e-06	1	1	1	1	1
GO:0036477	somatodendritic compartment	1	1	1	1	1	1	1	1	0.0386721	1	1	0.00611201	1	1
GO:0030426	growth cone	1	1	1	1	1	1	1	1	0.000300898	1	1	1	1	1
GO:0044304	main axon	1	1	1	1	1	1	1	1	0.0347932	1	1	1	1	1
GO:0150034	distal axon	1	1	1	1	1	1	1	1	0.00251069	1	1	1	1	1
GO:0016574	histone ubiquitination	1	1	1	1	1	1	1	1	1	0.00117658	1	1	1	1
GO:0006284	base-excision repair	1	1	1	1	1	1	1	1	1	0.00109288	1	1	1	1
GO:0060173	limb development	1	1	1	1	1	1	1	1	1	0.0378884	1	1	1	1
GO:0070849	response to epidermal growth factor	1	1	1	1	1	1	1	1	1	0.00492547	1	1	1	1
GO:0071356	cellular response to tumor necrosis factor	1	1	1	1	1	1	1	1	1	0.0492583	1	1	1	1
GO:0030705	cytoskeleton-dependent intracellular transport	1	1	1	1	1	1	1	1	1	0.0492583	1	1	1	1
GO:0071897	DNA biosynthetic process	1	1	1	1	1	1	1	1	1	0.00541933	1	1	1	1
GO:0090630	activation of GTPase activity	1	1	1	1	1	1	1	1	1	0.0280166	1	1	1	1
GO:1990090	cellular response to nerve growth factor stimulus	1	1	1	1	1	1	1	1	1	0.000336527	1	1	1	1
GO:0006354	DNA-templated transcription, elongation	1	1	1	1	1	1	1	1	1	0.000847839	1	1	1	1
GO:0009119	ribonucleoside metabolic process	1	1	1	1	1	1	1	1	1	0.0148515	1	1	1	1
GO:0010921	regulation of phosphatase activity	1	1	1	1	1	1	1	1	1	0.04441	1	1	1	1
GO:0016055	Wnt signaling pathway	1	1	1	1	1	1	1	1	1	0.0146133	1	1	1	1
GO:0070646	protein modification by small protein removal	1	1	1	1	1	1	1	1	1	0.012451	1	1	1	1
GO:0016579	protein deubiquitination	1	1	1	1	1	1	1	1	1	0.0418002	1	1	1	1
GO:0000302	response to reactive oxygen species	1	1	1	1	1	1	1	1	1	0.0123147	1	1	1	1
GO:0042542	response to hydrogen peroxide	1	1	1	1	1	1	1	1	1	0.012451	1	1	1	1
GO:0000910	cytokinesis	1	1	1	1	1	1	1	1	1	0.023573	1	1	1	1
GO:0051302	regulation of cell division	1	1	1	1	1	1	1	1	1	0.0357612	1	1	1	1
GO:0032465	regulation of cytokinesis	1	1	1	1	1	1	1	1	1	0.0149806	1	1	1	1
GO:0051336	regulation of hydrolase activity	1	1	1	1	1	1	1	1	1	0.000646518	1	1	1	1
GO:0043087	regulation of GTPase activity	1	1	1	1	1	1	1	1	1	0.000638115	1	1	1	1
GO:0051345	positive regulation of hydrolase activity	1	1	1	1	1	1	1	1	1	0.000214906	1	1	1	1
GO:0032535	regulation of cellular component size	1	1	1	1	1	1	1	1	1	0.00256252	1	1	1	1
GO:0008361	regulation of cell size	1	1	1	1	1	1	1	1	1	0.00248491	1	1	1	1
GO:0050770	regulation of axonogenesis	1	1	1	1	1	1	1	1	1	0.0284451	1	1	1	1
GO:0043122	regulation of I-kappaB kinase/NF-kappaB signaling	1	1	1	1	1	1	1	1	1	0.00971074	1	1	1	1
GO:1900180	regulation of protein localization to nucleus	1	1	1	1	1	1	1	1	1	0.0201059	1	1	1	1
GO:0043123	positive regulation of I-kappaB kinase/NF-kappaB signaling	1	1	1	1	1	1	1	1	1	0.0250259	1	1	1	1
GO:0042306	regulation of protein import into nucleus	1	1	1	1	1	1	1	1	1	0.0261486	1	1	1	1
GO:0043414	macromolecule methylation	1	1	1	1	1	1	1	1	1	0.00226329	1	1	1	1
GO:0001510	RNA methylation	1	1	1	1	1	1	1	1	1	0.000847839	1	1	1	1
GO:0009451	RNA modification	1	1	1	1	1	1	1	1	1	0.00405066	1	1	1	1
GO:0018205	peptidyl-lysine modification	1	1	1	1	1	1	1	1	1	0.0119108	1	1	1	1
GO:0071496	cellular response to external stimulus	1	1	1	1	1	1	1	1	1	0.0175778	1	1	1	1
GO:0031668	cellular response to extracellular stimulus	1	1	1	1	1	1	1	1	1	0.0191731	1	1	1	1
GO:0042594	response to starvation	1	1	1	1	1	1	1	1	1	0.0221197	1	1	1	1
GO:0009267	cellular response to starvation	1	1	1	1	1	1	1	1	1	0.0457834	1	1	1	1
GO:0010212	response to ionizing radiation	1	1	1	1	1	1	1	1	1	0.0107631	1	1	1	1
GO:0097193	intrinsic apoptotic signaling pathway	1	1	1	1	1	1	1	1	1	0.0035801	1	1	1	1
GO:2001022	positive regulation of response to DNA damage stimulus	1	1	1	1	1	1	1	1	1	0.0134793	1	1	1	1
GO:0008630	intrinsic apoptotic signaling pathway in response to DNA damage	1	1	1	1	1	1	1	1	1	0.00538975	1	1	1	1
GO:0043902	positive regulation of multi-organism process	1	1	1	1	1	1	1	1	1	0.0208135	1	1	1	1
GO:0016032	viral process	1	1	1	1	1	1	1	1	1	0.0191875	1	1	1	1
GO:0050792	regulation of viral process	1	1	1	1	1	1	1	1	1	0.0109604	1	1	1	1
GO:0019080	viral gene expression	1	1	1	1	1	1	1	1	1	0.0127713	1	1	1	1
GO:0045069	regulation of viral genome replication	1	1	1	1	1	1	1	1	1	0.0258246	1	1	1	1
GO:0051098	regulation of binding	1	1	1	1	1	1	1	1	1	0.00163902	1	1	1	1
GO:0035561	regulation of chromatin binding	1	1	1	1	1	1	1	1	1	0.000662728	1	1	1	1
GO:0051099	positive regulation of binding	1	1	1	1	1	1	1	1	1	0.0103422	1	1	1	1
GO:0051101	regulation of DNA binding	1	1	1	1	1	1	1	1	1	0.0388608	1	1	1	1
GO:0006342	chromatin silencing	1	1	1	1	1	1	1	1	1	0.0170685	1	1	1	1
GO:0006325	chromatin organization	1	1	1	1	1	1	1	1	1	6e-07	1	1	1	1
GO:0051276	chromosome organization	1	1	1	1	1	1	1	1	1	3.13e-07	1	1	1	1
GO:0016569	covalent chromatin modification	1	1	1	1	1	1	1	1	1	0.000201243	1	1	1	1
GO:0033044	regulation of chromosome organization	1	1	1	1	1	1	1	1	1	0.00161994	1	1	1	1
GO:0016570	histone modification	1	1	1	1	1	1	1	1	1	0.000297352	1	1	1	1
GO:0071495	cellular response to endogenous stimulus	1	1	1	1	1	1	1	1	1	7.62e-05	1	1	1	1
GO:0070848	response to growth factor	1	1	1	1	1	1	1	1	1	0.000149072	1	1	1	1
GO:0007167	enzyme linked receptor protein signaling pathway	1	1	1	1	1	1	1	1	1	0.00129975	1	1	1	1
GO:0071560	cellular response to transforming growth factor beta stimulus	1	1	1	1	1	1	1	1	1	0.0337187	1	1	1	1
GO:0007169	transmembrane receptor protein tyrosine kinase signaling pathway	1	1	1	1	1	1	1	1	1	0.00126913	1	1	1	1
GO:0031346	positive regulation of cell projection organization	1	1	1	1	1	1	1	1	1	0.00154273	1	1	1	1
GO:0120031	plasma membrane bounded cell projection assembly	1	1	1	1	1	1	1	1	1	0.00416054	1	1	1	1
GO:0120032	regulation of plasma membrane bounded cell projection assembly	1	1	1	1	1	1	1	1	1	0.0257278	1	1	1	1
GO:0120034	positive regulation of plasma membrane bounded cell projection assembly	1	1	1	1	1	1	1	1	1	0.0177039	1	1	1	1
GO:0120035	regulation of plasma membrane bounded cell projection organization	1	1	1	1	1	1	1	1	1	0.000201074	1	1	1	1
GO:0019439	aromatic compound catabolic process	1	1	1	1	1	1	1	1	1	0.0144638	1	1	1	1
GO:0090305	nucleic acid phosphodiester bond hydrolysis	1	1	1	1	1	1	1	1	1	0.00466217	1	1	1	1
GO:0051028	mRNA transport	1	1	1	1	1	1	1	1	1	0.0430951	1	1	1	1
GO:0006402	mRNA catabolic process	1	1	1	1	1	1	1	1	1	0.00403371	1	1	1	1
GO:0000956	nuclear-transcribed mRNA catabolic process	1	1	1	1	1	1	1	1	1	0.0376372	1	1	1	1
GO:0000226	microtubule cytoskeleton organization	1	1	1	1	1	1	1	1	1	6.26e-07	1	1	1	1
GO:0007010	cytoskeleton organization	1	1	1	1	1	1	1	1	1	1.33e-08	1	1	1	1
GO:0030036	actin cytoskeleton organization	1	1	1	1	1	1	1	1	1	0.0015307	1	1	1	1
GO:0033043	regulation of organelle organization	1	1	1	1	1	1	1	1	1	5.72e-06	1	1	1	1
GO:0051493	regulation of cytoskeleton organization	1	1	1	1	1	1	1	1	1	5.48e-05	1	1	1	1
GO:0071824	protein-DNA complex subunit organization	1	1	1	1	1	1	1	1	1	0.027976	1	1	1	1
GO:0006333	chromatin assembly or disassembly	1	1	1	1	1	1	1	1	1	0.00124159	1	1	1	1
GO:0006338	chromatin remodeling	1	1	1	1	1	1	1	1	1	0.00171348	1	1	1	1
GO:0071103	DNA conformation change	1	1	1	1	1	1	1	1	1	0.000214659	1	1	1	1
GO:0006323	DNA packaging	1	1	1	1	1	1	1	1	1	0.000284102	1	1	1	1
GO:0043044	ATP-dependent chromatin remodeling	1	1	1	1	1	1	1	1	1	0.00109288	1	1	1	1
GO:0070482	response to oxygen levels	1	1	1	1	1	1	1	1	1	0.035035	1	1	1	1
GO:1901654	response to ketone	1	1	1	1	1	1	1	1	1	0.0193329	1	1	1	1
GO:0033574	response to testosterone	1	1	1	1	1	1	1	1	1	0.00838032	1	1	1	1
GO:0071396	cellular response to lipid	1	1	1	1	1	1	1	1	1	0.00892799	1	1	1	1
GO:1901655	cellular response to ketone	1	1	1	1	1	1	1	1	1	0.0472793	1	1	1	1
GO:0051054	positive regulation of DNA metabolic process	1	1	1	1	1	1	1	1	1	0.0217216	1	1	1	1
GO:0006259	DNA metabolic process	1	1	1	1	1	1	1	1	1	6.54e-07	1	1	1	1
GO:0051052	regulation of DNA metabolic process	1	1	1	1	1	1	1	1	1	0.000196061	1	1	1	1
GO:0006260	DNA replication	1	1	1	1	1	1	1	1	1	0.00014774	1	1	1	1
GO:0006281	DNA repair	1	1	1	1	1	1	1	1	1	1.71e-08	1	1	1	1
GO:0051053	negative regulation of DNA metabolic process	1	1	1	1	1	1	1	1	1	0.0012906	1	1	1	1
GO:0006275	regulation of DNA replication	1	1	1	1	1	1	1	1	1	0.0119306	1	1	1	1
GO:0006261	DNA-dependent DNA replication	1	1	1	1	1	1	1	1	1	0.00118383	1	1	1	1
GO:0045930	negative regulation of mitotic cell cycle	1	1	1	1	1	1	1	1	1	0.0429354	1	1	1	1
GO:0043065	positive regulation of apoptotic process	1	1	1	1	1	1	1	1	1	0.0109495	1	1	1	1
GO:2001235	positive regulation of apoptotic signaling pathway	1	1	1	1	1	1	1	1	1	0.0470395	1	1	1	1
GO:2001244	positive regulation of intrinsic apoptotic signaling pathway	1	1	1	1	1	1	1	1	1	0.0135454	1	1	1	1
GO:0009755	hormone-mediated signaling pathway	1	1	1	1	1	1	1	1	1	0.00661607	1	1	1	1
GO:0043491	protein kinase B signaling	1	1	1	1	1	1	1	1	1	0.00730347	1	1	1	1
GO:0045732	positive regulation of protein catabolic process	1	1	1	1	1	1	1	1	1	0.00272955	1	1	1	1
GO:0014065	phosphatidylinositol 3-kinase signaling	1	1	1	1	1	1	1	1	1	0.000213439	1	1	1	1
GO:0014066	regulation of phosphatidylinositol 3-kinase signaling	1	1	1	1	1	1	1	1	1	0.000489809	1	1	1	1
GO:1903052	positive regulation of proteolysis involved in cellular protein catabolic process	1	1	1	1	1	1	1	1	1	0.00655764	1	1	1	1
GO:0032886	regulation of microtubule-based process	1	1	1	1	1	1	1	1	1	0.00620713	1	1	1	1
GO:0007051	spindle organization	1	1	1	1	1	1	1	1	1	0.000628301	1	1	1	1
GO:0007098	centrosome cycle	1	1	1	1	1	1	1	1	1	0.000719148	1	1	1	1
GO:0044380	protein localization to cytoskeleton	1	1	1	1	1	1	1	1	1	0.00186131	1	1	1	1
GO:0046605	regulation of centrosome cycle	1	1	1	1	1	1	1	1	1	0.00224026	1	1	1	1
GO:1905508	protein localization to microtubule organizing center	1	1	1	1	1	1	1	1	1	0.00151292	1	1	1	1
GO:0009895	negative regulation of catabolic process	1	1	1	1	1	1	1	1	1	0.000199182	1	1	1	1
GO:0009896	positive regulation of catabolic process	1	1	1	1	1	1	1	1	1	4.78e-05	1	1	1	1
GO:0031329	regulation of cellular catabolic process	1	1	1	1	1	1	1	1	1	3.5e-06	1	1	1	1
GO:0010506	regulation of autophagy	1	1	1	1	1	1	1	1	1	0.013506	1	1	1	1
GO:0031330	negative regulation of cellular catabolic process	1	1	1	1	1	1	1	1	1	0.000276864	1	1	1	1
GO:0031331	positive regulation of cellular catabolic process	1	1	1	1	1	1	1	1	1	0.000290658	1	1	1	1
GO:0010508	positive regulation of autophagy	1	1	1	1	1	1	1	1	1	0.0280809	1	1	1	1
GO:0016241	regulation of macroautophagy	1	1	1	1	1	1	1	1	1	0.0261628	1	1	1	1
GO:0030163	protein catabolic process	1	1	1	1	1	1	1	1	1	0.000202419	1	1	1	1
GO:0051603	proteolysis involved in cellular protein catabolic process	1	1	1	1	1	1	1	1	1	6.19e-05	1	1	1	1
GO:0070647	protein modification by small protein conjugation or removal	1	1	1	1	1	1	1	1	1	0.000289487	1	1	1	1
GO:1903320	regulation of protein modification by small protein conjugation or removal	1	1	1	1	1	1	1	1	1	0.0196378	1	1	1	1
GO:0032446	protein modification by small protein conjugation	1	1	1	1	1	1	1	1	1	0.00212872	1	1	1	1
GO:1903322	positive regulation of protein modification by small protein conjugation or removal	1	1	1	1	1	1	1	1	1	0.04441	1	1	1	1
GO:0006511	ubiquitin-dependent protein catabolic process	1	1	1	1	1	1	1	1	1	1.4e-05	1	1	1	1
GO:0016567	protein ubiquitination	1	1	1	1	1	1	1	1	1	0.00315102	1	1	1	1
GO:0006396	RNA processing	1	1	1	1	1	1	1	1	1	1.74e-07	1	1	1	1
GO:0034660	ncRNA metabolic process	1	1	1	1	1	1	1	1	1	0.00357305	1	1	1	1
GO:0034470	ncRNA processing	1	1	1	1	1	1	1	1	1	0.00468032	1	1	1	1
GO:0006399	tRNA metabolic process	1	1	1	1	1	1	1	1	1	0.043125	1	1	1	1
GO:0016072	rRNA metabolic process	1	1	1	1	1	1	1	1	1	0.0446371	1	1	1	1
GO:0006400	tRNA modification	1	1	1	1	1	1	1	1	1	0.0268602	1	1	1	1
GO:0022613	ribonucleoprotein complex biogenesis	1	1	1	1	1	1	1	1	1	0.00359428	1	1	1	1
GO:0042273	ribosomal large subunit biogenesis	1	1	1	1	1	1	1	1	1	0.0215396	1	1	1	1
GO:0022618	ribonucleoprotein complex assembly	1	1	1	1	1	1	1	1	1	0.0103289	1	1	1	1
GO:0006413	translational initiation	1	1	1	1	1	1	1	1	1	0.000197296	1	1	1	1
GO:0006446	regulation of translational initiation	1	1	1	1	1	1	1	1	1	0.0038199	1	1	1	1
GO:0002181	cytoplasmic translation	1	1	1	1	1	1	1	1	1	0.00674839	1	1	1	1
GO:0000398	mRNA splicing, via spliceosome	1	1	1	1	1	1	1	1	1	0.0182147	1	1	1	1
GO:0009892	negative regulation of metabolic process	1	1	1	1	1	1	1	1	1	4.11e-08	1	1	1	1
GO:0009890	negative regulation of biosynthetic process	1	1	1	1	1	1	1	1	1	9.14e-07	1	1	1	1
GO:0010605	negative regulation of macromolecule metabolic process	1	1	1	1	1	1	1	1	1	1.05e-07	1	1	1	1
GO:0031324	negative regulation of cellular metabolic process	1	1	1	1	1	1	1	1	1	7.94e-08	1	1	1	1
GO:0051172	negative regulation of nitrogen compound metabolic process	1	1	1	1	1	1	1	1	1	3.38e-07	1	1	1	1
GO:0010629	negative regulation of gene expression	1	1	1	1	1	1	1	1	1	1.97e-07	1	1	1	1
GO:0045934	negative regulation of nucleobase-containing compound metabolic process	1	1	1	1	1	1	1	1	1	5.74e-07	1	1	1	1
GO:0051253	negative regulation of RNA metabolic process	1	1	1	1	1	1	1	1	1	2.47e-06	1	1	1	1
GO:1903507	negative regulation of nucleic acid-templated transcription	1	1	1	1	1	1	1	1	1	3.5e-06	1	1	1	1
GO:0000122	negative regulation of transcription by RNA polymerase II	1	1	1	1	1	1	1	1	1	1.37e-05	1	1	1	1
GO:0009314	response to radiation	1	1	1	1	1	1	1	1	1	0.000588037	1	1	1	1
GO:0071214	cellular response to abiotic stimulus	1	1	1	1	1	1	1	1	1	0.000485328	1	1	1	1
GO:0009416	response to light stimulus	1	1	1	1	1	1	1	1	1	0.00774877	1	1	1	1
GO:0071478	cellular response to radiation	1	1	1	1	1	1	1	1	1	6.56e-05	1	1	1	1
GO:0009411	response to UV	1	1	1	1	1	1	1	1	1	0.00032652	1	1	1	1
GO:2001020	regulation of response to DNA damage stimulus	1	1	1	1	1	1	1	1	1	0.000217659	1	1	1	1
GO:0071479	cellular response to ionizing radiation	1	1	1	1	1	1	1	1	1	0.00155181	1	1	1	1
GO:0071482	cellular response to light stimulus	1	1	1	1	1	1	1	1	1	0.00324895	1	1	1	1
GO:0006282	regulation of DNA repair	1	1	1	1	1	1	1	1	1	0.000189491	1	1	1	1
GO:0050658	RNA transport	1	1	1	1	1	1	1	1	1	0.00149651	1	1	1	1
GO:0006913	nucleocytoplasmic transport	1	1	1	1	1	1	1	1	1	4.93e-08	1	1	1	1
GO:0046822	regulation of nucleocytoplasmic transport	1	1	1	1	1	1	1	1	1	0.000553935	1	1	1	1
GO:0046824	positive regulation of nucleocytoplasmic transport	1	1	1	1	1	1	1	1	1	0.00493787	1	1	1	1
GO:0006405	RNA export from nucleus	1	1	1	1	1	1	1	1	1	0.000504382	1	1	1	1
GO:0051168	nuclear export	1	1	1	1	1	1	1	1	1	0.000457596	1	1	1	1
GO:0071426	ribonucleoprotein complex export from nucleus	1	1	1	1	1	1	1	1	1	0.00795219	1	1	1	1
GO:0006611	protein export from nucleus	1	1	1	1	1	1	1	1	1	0.0109105	1	1	1	1
GO:0033157	regulation of intracellular protein transport	1	1	1	1	1	1	1	1	1	0.00110992	1	1	1	1
GO:0046825	regulation of protein export from nucleus	1	1	1	1	1	1	1	1	1	0.00459275	1	1	1	1
GO:0044087	regulation of cellular component biogenesis	1	1	1	1	1	1	1	1	1	0.000100192	1	1	1	1
GO:0051128	regulation of cellular component organization	1	1	1	1	1	1	1	1	1	1.83e-07	1	1	1	1
GO:0043254	regulation of protein complex assembly	1	1	1	1	1	1	1	1	1	0.007914	1	1	1	1
GO:0051129	negative regulation of cellular component organization	1	1	1	1	1	1	1	1	1	0.00490255	1	1	1	1
GO:0051130	positive regulation of cellular component organization	1	1	1	1	1	1	1	1	1	0.000318995	1	1	1	1
GO:0060284	regulation of cell development	1	1	1	1	1	1	1	1	1	0.000411611	1	1	1	1
GO:1902903	regulation of supramolecular fiber organization	1	1	1	1	1	1	1	1	1	0.00966412	1	1	1	1
GO:0010639	negative regulation of organelle organization	1	1	1	1	1	1	1	1	1	0.00359263	1	1	1	1
GO:0010720	positive regulation of cell development	1	1	1	1	1	1	1	1	1	0.00574445	1	1	1	1
GO:0043487	regulation of RNA stability	1	1	1	1	1	1	1	1	1	0.0134793	1	1	1	1
GO:0016071	mRNA metabolic process	1	1	1	1	1	1	1	1	1	5.92e-07	1	1	1	1
GO:1903311	regulation of mRNA metabolic process	1	1	1	1	1	1	1	1	1	0.000499935	1	1	1	1
GO:0006397	mRNA processing	1	1	1	1	1	1	1	1	1	0.000332988	1	1	1	1
GO:0008380	RNA splicing	1	1	1	1	1	1	1	1	1	0.00110148	1	1	1	1
GO:0031123	RNA 3'-end processing	1	1	1	1	1	1	1	1	1	0.0365852	1	1	1	1
GO:0043484	regulation of RNA splicing	1	1	1	1	1	1	1	1	1	0.0227137	1	1	1	1
GO:0050684	regulation of mRNA processing	1	1	1	1	1	1	1	1	1	0.00655764	1	1	1	1
GO:0061013	regulation of mRNA catabolic process	1	1	1	1	1	1	1	1	1	0.0208598	1	1	1	1
GO:1903312	negative regulation of mRNA metabolic process	1	1	1	1	1	1	1	1	1	0.0323151	1	1	1	1
GO:1903313	positive regulation of mRNA metabolic process	1	1	1	1	1	1	1	1	1	0.0215396	1	1	1	1
GO:0000278	mitotic cell cycle	1	1	1	1	1	1	1	1	1	8.54e-08	1	1	1	1
GO:0051304	chromosome separation	1	1	1	1	1	1	1	1	1	0.0103804	1	1	1	1
GO:0098813	nuclear chromosome segregation	1	1	1	1	1	1	1	1	1	0.00493137	1	1	1	1
GO:1903047	mitotic cell cycle process	1	1	1	1	1	1	1	1	1	6.46e-07	1	1	1	1
GO:0010564	regulation of cell cycle process	1	1	1	1	1	1	1	1	1	1.47e-05	1	1	1	1
GO:0000819	sister chromatid segregation	1	1	1	1	1	1	1	1	1	0.0359322	1	1	1	1
GO:0010948	negative regulation of cell cycle process	1	1	1	1	1	1	1	1	1	0.0182769	1	1	1	1
GO:0090068	positive regulation of cell cycle process	1	1	1	1	1	1	1	1	1	0.00118318	1	1	1	1
GO:0140013	meiotic nuclear division	1	1	1	1	1	1	1	1	1	0.04506	1	1	1	1
GO:0000280	nuclear division	1	1	1	1	1	1	1	1	1	0.0173985	1	1	1	1
GO:0045132	meiotic chromosome segregation	1	1	1	1	1	1	1	1	1	0.0489578	1	1	1	1
GO:0140014	mitotic nuclear division	1	1	1	1	1	1	1	1	1	0.0116013	1	1	1	1
GO:1902850	microtubule cytoskeleton organization involved in mitosis	1	1	1	1	1	1	1	1	1	0.00904734	1	1	1	1
GO:0051783	regulation of nuclear division	1	1	1	1	1	1	1	1	1	0.04506	1	1	1	1
GO:0046907	intracellular transport	1	1	1	1	1	1	1	1	1	1.21e-05	1	1	1	1
GO:1903829	positive regulation of cellular protein localization	1	1	1	1	1	1	1	1	1	0.0104886	1	1	1	1
GO:0032386	regulation of intracellular transport	1	1	1	1	1	1	1	1	1	0.000641132	1	1	1	1
GO:0032388	positive regulation of intracellular transport	1	1	1	1	1	1	1	1	1	0.00342722	1	1	1	1
GO:1903827	regulation of cellular protein localization	1	1	1	1	1	1	1	1	1	0.00700635	1	1	1	1
GO:0033365	protein localization to organelle	1	1	1	1	1	1	1	1	1	0.00109155	1	1	1	1
GO:0072594	establishment of protein localization to organelle	1	1	1	1	1	1	1	1	1	0.0122565	1	1	1	1
GO:1900182	positive regulation of protein localization to nucleus	1	1	1	1	1	1	1	1	1	0.0220445	1	1	1	1
GO:0006886	intracellular protein transport	1	1	1	1	1	1	1	1	1	6.39e-05	1	1	1	1
GO:0034504	protein localization to nucleus	1	1	1	1	1	1	1	1	1	0.00224489	1	1	1	1
GO:0051170	nuclear import	1	1	1	1	1	1	1	1	1	0.000134916	1	1	1	1
GO:0090316	positive regulation of intracellular protein transport	1	1	1	1	1	1	1	1	1	0.00515309	1	1	1	1
GO:0042307	positive regulation of protein import into nucleus	1	1	1	1	1	1	1	1	1	0.0459368	1	1	1	1
GO:0033554	cellular response to stress	1	1	1	1	1	1	1	1	1	6.3e-07	1	1	1	1
GO:0006974	cellular response to DNA damage stimulus	1	1	1	1	1	1	1	1	1	1.7e-08	1	1	1	1
GO:0080135	regulation of cellular response to stress	1	1	1	1	1	1	1	1	1	8.99e-05	1	1	1	1
GO:2001021	negative regulation of response to DNA damage stimulus	1	1	1	1	1	1	1	1	1	0.0149806	1	1	1	1
GO:0006310	DNA recombination	1	1	1	1	1	1	1	1	1	0.00397406	1	1	1	1
GO:0000018	regulation of DNA recombination	1	1	1	1	1	1	1	1	1	0.000512068	1	1	1	1
GO:0006302	double-strand break repair	1	1	1	1	1	1	1	1	1	9.79e-06	1	1	1	1
GO:2000779	regulation of double-strand break repair	1	1	1	1	1	1	1	1	1	0.000559812	1	1	1	1
GO:0000724	double-strand break repair via homologous recombination	1	1	1	1	1	1	1	1	1	0.0128038	1	1	1	1
GO:0006303	double-strand break repair via nonhomologous end joining	1	1	1	1	1	1	1	1	1	0.00324706	1	1	1	1
GO:0032984	protein-containing complex disassembly	1	1	1	1	1	1	1	1	1	0.0254351	1	1	1	1
GO:0043244	regulation of protein complex disassembly	1	1	1	1	1	1	1	1	1	0.00772518	1	1	1	1
GO:0007015	actin filament organization	1	1	1	1	1	1	1	1	1	0.0135225	1	1	1	1
GO:0031333	negative regulation of protein complex assembly	1	1	1	1	1	1	1	1	1	0.0220445	1	1	1	1
GO:0097581	lamellipodium organization	1	1	1	1	1	1	1	1	1	0.01241	1	1	1	1
GO:1902904	negative regulation of supramolecular fiber organization	1	1	1	1	1	1	1	1	1	0.0185678	1	1	1	1
GO:0032956	regulation of actin cytoskeleton organization	1	1	1	1	1	1	1	1	1	0.00759074	1	1	1	1
GO:0008154	actin polymerization or depolymerization	1	1	1	1	1	1	1	1	1	0.0480457	1	1	1	1
GO:0010770	positive regulation of cell morphogenesis involved in differentiation	1	1	1	1	1	1	1	1	1	0.00682344	1	1	1	1
GO:0051017	actin filament bundle assembly	1	1	1	1	1	1	1	1	1	0.0150546	1	1	1	1
GO:0051261	protein depolymerization	1	1	1	1	1	1	1	1	1	0.00930923	1	1	1	1
GO:0051494	negative regulation of cytoskeleton organization	1	1	1	1	1	1	1	1	1	0.00973534	1	1	1	1
GO:0030218	erythrocyte differentiation	1	1	1	1	1	1	1	1	1	0.0418002	1	1	1	1
GO:0110053	regulation of actin filament organization	1	1	1	1	1	1	1	1	1	0.0156065	1	1	1	1
GO:0018107	peptidyl-threonine phosphorylation	1	1	1	1	1	1	1	1	1	0.04441	1	1	1	1
GO:0030835	negative regulation of actin filament depolymerization	1	1	1	1	1	1	1	1	1	0.00297137	1	1	1	1
GO:0006518	peptide metabolic process	1	1	1	1	1	1	1	1	1	0.00152198	1	1	1	1
GO:0034248	regulation of cellular amide metabolic process	1	1	1	1	1	1	1	1	1	1.37e-05	1	1	1	1
GO:0016458	gene silencing	1	1	1	1	1	1	1	1	1	0.00213607	1	1	1	1
GO:0043604	amide biosynthetic process	1	1	1	1	1	1	1	1	1	0.000532254	1	1	1	1
GO:0010608	posttranscriptional regulation of gene expression	1	1	1	1	1	1	1	1	1	6.08e-07	1	1	1	1
GO:0040029	regulation of gene expression, epigenetic	1	1	1	1	1	1	1	1	1	0.000577478	1	1	1	1
GO:0060968	regulation of gene silencing	1	1	1	1	1	1	1	1	1	0.00102298	1	1	1	1
GO:0071359	cellular response to dsRNA	1	1	1	1	1	1	1	1	1	0.0177423	1	1	1	1
GO:1902275	regulation of chromatin organization	1	1	1	1	1	1	1	1	1	0.00793613	1	1	1	1
GO:0006412	translation	1	1	1	1	1	1	1	1	1	0.000168126	1	1	1	1
GO:2001252	positive regulation of chromosome organization	1	1	1	1	1	1	1	1	1	0.0323388	1	1	1	1
GO:0031056	regulation of histone modification	1	1	1	1	1	1	1	1	1	0.0448055	1	1	1	1
GO:0017148	negative regulation of translation	1	1	1	1	1	1	1	1	1	0.0039786	1	1	1	1
GO:0045727	positive regulation of translation	1	1	1	1	1	1	1	1	1	0.00470854	1	1	1	1
GO:0006476	protein deacetylation	1	1	1	1	1	1	1	1	1	0.000810268	1	1	1	1
GO:0035195	gene silencing by miRNA	1	1	1	1	1	1	1	1	1	0.00430232	1	1	1	1
GO:0070932	histone H3 deacetylation	1	1	1	1	1	1	1	1	1	0.000447552	1	1	1	1
GO:0022402	cell cycle process	1	1	1	1	1	1	1	1	1	2.68e-08	1	1	1	1
GO:0044770	cell cycle phase transition	1	1	1	1	1	1	1	1	1	1.87e-05	1	1	1	1
GO:0051726	regulation of cell cycle	1	1	1	1	1	1	1	1	1	1.09e-06	1	1	1	1
GO:0045786	negative regulation of cell cycle	1	1	1	1	1	1	1	1	1	0.000630484	1	1	1	1
GO:0045787	positive regulation of cell cycle	1	1	1	1	1	1	1	1	1	0.00118211	1	1	1	1
GO:0000075	cell cycle checkpoint	1	1	1	1	1	1	1	1	1	0.00414034	1	1	1	1
GO:0007050	cell cycle arrest	1	1	1	1	1	1	1	1	1	0.0357612	1	1	1	1
GO:0007346	regulation of mitotic cell cycle	1	1	1	1	1	1	1	1	1	0.000457632	1	1	1	1
GO:0044772	mitotic cell cycle phase transition	1	1	1	1	1	1	1	1	1	0.000134028	1	1	1	1
GO:0044839	cell cycle G2/M phase transition	1	1	1	1	1	1	1	1	1	0.00255016	1	1	1	1
GO:0045931	positive regulation of mitotic cell cycle	1	1	1	1	1	1	1	1	1	0.00228901	1	1	1	1
GO:1901987	regulation of cell cycle phase transition	1	1	1	1	1	1	1	1	1	0.00403332	1	1	1	1
GO:0000082	G1/S transition of mitotic cell cycle	1	1	1	1	1	1	1	1	1	0.000184563	1	1	1	1
GO:0000086	G2/M transition of mitotic cell cycle	1	1	1	1	1	1	1	1	1	0.0132848	1	1	1	1
GO:1901989	positive regulation of cell cycle phase transition	1	1	1	1	1	1	1	1	1	0.00937804	1	1	1	1
GO:0000077	DNA damage checkpoint	1	1	1	1	1	1	1	1	1	0.00493787	1	1	1	1
GO:1902749	regulation of cell cycle G2/M phase transition	1	1	1	1	1	1	1	1	1	0.0352561	1	1	1	1
GO:2000045	regulation of G1/S transition of mitotic cell cycle	1	1	1	1	1	1	1	1	1	0.0132848	1	1	1	1
GO:0031589	cell-substrate adhesion	1	1	1	1	1	1	1	1	1	0.00759074	1	1	1	1
GO:0034330	cell junction organization	1	1	1	1	1	1	1	1	1	0.000105784	1	1	1	1
GO:0010810	regulation of cell-substrate adhesion	1	1	1	1	1	1	1	1	1	0.00887932	1	1	1	1
GO:0007160	cell-matrix adhesion	1	1	1	1	1	1	1	1	1	0.0198552	1	1	1	1
GO:0034329	cell junction assembly	1	1	1	1	1	1	1	1	1	0.00096156	1	1	1	1
GO:1901888	regulation of cell junction assembly	1	1	1	1	1	1	1	1	1	0.00636344	1	1	1	1
GO:0022604	regulation of cell morphogenesis	1	1	1	1	1	1	1	1	1	0.000554682	1	1	1	1
GO:0034332	adherens junction organization	1	1	1	1	1	1	1	1	1	0.000586035	1	1	1	1
GO:1903391	regulation of adherens junction organization	1	1	1	1	1	1	1	1	1	0.00186131	1	1	1	1
GO:0034446	substrate adhesion-dependent cell spreading	1	1	1	1	1	1	1	1	1	0.00414293	1	1	1	1
GO:0010769	regulation of cell morphogenesis involved in differentiation	1	1	1	1	1	1	1	1	1	0.000710246	1	1	1	1
GO:0010771	negative regulation of cell morphogenesis involved in differentiation	1	1	1	1	1	1	1	1	1	0.0280166	1	1	1	1
GO:0045664	regulation of neuron differentiation	1	1	1	1	1	1	1	1	1	0.00306377	1	1	1	1
GO:0031175	neuron projection development	1	1	1	1	1	1	1	1	1	0.000957521	1	1	1	1
GO:0045666	positive regulation of neuron differentiation	1	1	1	1	1	1	1	1	1	0.0227759	1	1	1	1
GO:0010975	regulation of neuron projection development	1	1	1	1	1	1	1	1	1	0.00144155	1	1	1	1
GO:0010976	positive regulation of neuron projection development	1	1	1	1	1	1	1	1	1	0.0128144	1	1	1	1
GO:0009894	regulation of catabolic process	1	1	1	1	1	1	1	1	1	9.11e-08	1	1	1	1
GO:0009057	macromolecule catabolic process	1	1	1	1	1	1	1	1	1	8.54e-06	1	1	1	1
GO:0044265	cellular macromolecule catabolic process	1	1	1	1	1	1	1	1	1	6.07e-06	1	1	1	1
GO:0042176	regulation of protein catabolic process	1	1	1	1	1	1	1	1	1	0.000150079	1	1	1	1
GO:1905897	regulation of response to endoplasmic reticulum stress	1	1	1	1	1	1	1	1	1	0.0177423	1	1	1	1
GO:0042177	negative regulation of protein catabolic process	1	1	1	1	1	1	1	1	1	0.000593574	1	1	1	1
GO:1901653	cellular response to peptide	1	1	1	1	1	1	1	1	1	0.0152052	1	1	1	1
GO:0071375	cellular response to peptide hormone stimulus	1	1	1	1	1	1	1	1	1	0.0256757	1	1	1	1
GO:0010498	proteasomal protein catabolic process	1	1	1	1	1	1	1	1	1	0.00291988	1	1	1	1
GO:0045862	positive regulation of proteolysis	1	1	1	1	1	1	1	1	1	0.0109516	1	1	1	1
GO:1903363	negative regulation of cellular protein catabolic process	1	1	1	1	1	1	1	1	1	0.00212743	1	1	1	1
GO:0036503	ERAD pathway	1	1	1	1	1	1	1	1	1	0.0489578	1	1	1	1
GO:1903050	regulation of proteolysis involved in cellular protein catabolic process	1	1	1	1	1	1	1	1	1	0.000491186	1	1	1	1
GO:0061136	regulation of proteasomal protein catabolic process	1	1	1	1	1	1	1	1	1	0.00110415	1	1	1	1
GO:0043161	proteasome-mediated ubiquitin-dependent protein catabolic process	1	1	1	1	1	1	1	1	1	0.0123795	1	1	1	1
GO:1901799	negative regulation of proteasomal protein catabolic process	1	1	1	1	1	1	1	1	1	0.00109288	1	1	1	1
GO:2000058	regulation of ubiquitin-dependent protein catabolic process	1	1	1	1	1	1	1	1	1	0.00252317	1	1	1	1
GO:0032434	regulation of proteasomal ubiquitin-dependent protein catabolic process	1	1	1	1	1	1	1	1	1	0.00710894	1	1	1	1
GO:0030522	intracellular receptor signaling pathway	1	1	1	1	1	1	1	1	1	0.00725353	1	1	1	1
GO:1901699	cellular response to nitrogen compound	1	1	1	1	1	1	1	1	1	0.00490936	1	1	1	1
GO:0032870	cellular response to hormone stimulus	1	1	1	1	1	1	1	1	1	0.0043209	1	1	1	1
GO:0051348	negative regulation of transferase activity	1	1	1	1	1	1	1	1	1	0.046576	1	1	1	1
GO:0071407	cellular response to organic cyclic compound	1	1	1	1	1	1	1	1	1	0.00149142	1	1	1	1
GO:0034766	negative regulation of ion transmembrane transport	1	1	1	1	1	1	1	1	1	0.00313611	1	1	1	1
GO:0033143	regulation of intracellular steroid hormone receptor signaling pathway	1	1	1	1	1	1	1	1	1	0.00795219	1	1	1	1
GO:0043543	protein acylation	1	1	1	1	1	1	1	1	1	0.0262156	1	1	1	1
GO:0030521	androgen receptor signaling pathway	1	1	1	1	1	1	1	1	1	0.0073211	1	1	1	1
GO:0008286	insulin receptor signaling pathway	1	1	1	1	1	1	1	1	1	0.010992	1	1	1	1
GO:0016573	histone acetylation	1	1	1	1	1	1	1	1	1	0.0242433	1	1	1	1
GO:0006475	internal protein amino acid acetylation	1	1	1	1	1	1	1	1	1	0.013456	1	1	1	1
GO:0018394	peptidyl-lysine acetylation	1	1	1	1	1	1	1	1	1	0.0148395	1	1	1	1
GO:0090575	RNA polymerase II transcription factor complex	1	1	1	1	1	1	1	1	1	1	0.0342282	1	0.0483604	1
GO:0030117	membrane coat	1	1	1	1	1	1	1	1	1	1	0.0496139	1	1	1
GO:0030135	coated vesicle	1	1	1	1	1	1	1	1	1	1	0.0404154	1	1	1
GO:0030662	coated vesicle membrane	1	1	1	1	1	1	1	1	1	1	0.0240077	1	1	1
GO:0030136	clathrin-coated vesicle	1	1	1	1	1	1	1	1	1	1	0.0280447	1	1	1
GO:0032838	plasma membrane bounded cell projection cytoplasm	1	1	1	1	1	1	1	1	1	1	0.0472146	1	1	1
GO:0031941	filamentous actin	1	1	1	1	1	1	1	1	1	1	0.00905285	1	1	1
GO:0032155	cell division site part	1	1	1	1	1	1	1	1	1	1	1	0.0127116	1	1
GO:0043025	neuronal cell body	1	1	1	1	1	1	1	1	1	1	1	0.025775	1	1
GO:0099738	cell cortex region	1	1	1	1	1	1	1	1	1	1	1	0.00123361	1	1
GO:0044291	cell-cell contact zone	1	1	1	1	1	1	1	1	1	1	1	0.000113591	1	1
GO:0014704	intercalated disc	1	1	1	1	1	1	1	1	1	1	1	0.00055834	1	1
GO:0043292	contractile fiber	1	1	1	1	1	1	1	1	1	1	1	0.000210466	1	1
GO:0031674	I band	1	1	1	1	1	1	1	1	1	1	1	0.000309179	1	1
GO:0000780	condensed nuclear chromosome, centromeric region	1	1	1	1	1	1	1	1	1	1	1	1	0.000105824	1
GO:0035267	NuA4 histone acetyltransferase complex	1	1	1	1	1	1	1	1	1	1	1	1	1	8.09e-05
GO:0035098	ESC/E(Z) complex	1	1	1	1	1	1	1	1	1	1	1	1	1	4.87e-05

## Sheet: GO_Biological_Processes
GOID	GOTerm	size	Cluster1	Cluster2	Cluster3	Cluster4	Cluster5	Cluster6	Cluster7	Cluster8	Cluster9	Cluster10	Cluster11	Cluster12	Cluster13	Cluster14
GO:0000018	regulation of DNA recombination	5	0.0108	1	1	0.00399223	0.00483585	0.0124167	0.000629779	0.014305	0.0316687	0.000512068	1	0.0305676	0.000600852	0.000861442
GO:0000183	chromatin silencing at rDNA	5	0.000359	5.62805e-05	0.000355875	0.0021779	6.36855e-06	7.12474e-05	1	1	1	1	1	1	1	0.000606433
GO:0000381	regulation of alternative mRNA splicing, via spliceosome	5	0.00158	1	1	1	1	1	1	1	1	1	1	1	3.25357e-05	0.000385403
GO:0000460	maturation of 5.8S rRNA	5	0.000485	1	1	1	1	1	1	1	1	1	1	1	1	1
GO:0001833	inner cell mass cell proliferation	5	1.8e-05	1	1	1	1	1	1	1	1	1	1	1	1	1
GO:0002891	positive regulation of immunoglobulin mediated immune response	5	0.000359	1	1	1	1	1	1	1	1	1	1	1	1	1
GO:0003281	ventricular septum development	5	0.0157	1	1	1	1	1	1	0.0054806	1	1	1	1	1	0.0222067
GO:0003300	cardiac muscle hypertrophy	5	0.00755	1	1	1	1	1	1	1	1	1	1	1	1	1
GO:0006406	mRNA export from nucleus	5	0.00324	0.015426	1	2.79087e-06	2.36056e-05	1	9.64178e-05	1.8408e-05	1	1	1	1	1.02347e-08	0.000144889
GO:0010389	regulation of G2/M transition of mitotic cell cycle	5	0.0113	1	1	1	1	1	1	1	1	1	1	1	1	1
GO:0010501	RNA secondary structure unwinding	5	0.00252	1	1	1	0.000804686	1	0.00208268	1	0.0082519	1	1	1	0.000499151	1
GO:0016445	somatic diversification of immunoglobulins	5	0.00324	1	1	1	1	1	1	1	0.0318244	1	1	1	1	1
GO:0030330	DNA damage response, signal transduction by p53 class mediator	5	0.00969	1	1	1	1	1	1	0.0129909	1	1	1	1	1	0.0141595
GO:0030490	maturation of SSU-rRNA	5	0.00411	1	1	1	4.55559e-07	1	1	1	1	1	1	1	1	0.00124744
GO:0030520	intracellular estrogen receptor signaling pathway	5	0.0021	1	1	1	1	1	1	1	1	1	1	1	0.00258459	1
GO:0032465	regulation of cytokinesis	5	0.00665	1	1	0.028109	0.0118996	1	1	1	0.0203573	0.0149806	1	1	5.88253e-06	1
GO:0035065	regulation of histone acetylation	5	0.0038	0.0172239	0.00318608	1	0.00134546	1	1	1	1	1	1	1	1.58911e-05	0.000183346
GO:0043489	RNA stabilization	5	0.00128	1	1	1	1	1	1	1	1	1	1	1	1	1
GO:0043981	histone H4-K5 acetylation	5	1.34e-05	1	1	1	1	1	1	1.03427e-06	1	1	1	1	1.53999e-05	1.01735e-06
GO:0043982	histone H4-K8 acetylation	5	1.34e-05	1	1	1	1	1	1	1.03427e-06	1	1	1	1	1.53999e-05	1.01735e-06
GO:0043984	histone H4-K16 acetylation	5	4.08e-05	1	1	1	8.2249e-05	1	1	1	1	1	1	1	2.95748e-06	7.13056e-05
GO:0044030	regulation of DNA methylation	5	0.000359	1	1	0.0021779	0.000680573	1	1	1	1	1	1	1	1	1
GO:0046825	regulation of protein export from nucleus	5	0.00158	1	1	1	1	1	1	1	0.00120729	0.00459275	1	1	0.000279984	1
GO:0046831	regulation of RNA export from nucleus	5	6.48e-06	1	1	1	1.15596e-05	1	1	1	1	1	1	1	1.13349e-10	1
GO:0048025	negative regulation of mRNA splicing, via spliceosome	5	0.000158	1	0.000153517	1	2.66032e-05	1	1	1	1	1	1	1	0.000193243	2.22686e-05
GO:0048525	negative regulation of viral process	5	0.0157	0.0198618	1	1	1	1	1	1	1	1	1	1	1	1
GO:0051569	regulation of histone H3-K4 methylation	5	0.000224	1	1	0.00141477	4.15458e-05	1	1	1	1	1	1	1	5.1318e-09	1.69303e-07
GO:0051972	regulation of telomerase activity	5	0.00274	1	1	1	1	0.00356359	1	1	1	1	1	1	1	0.00417006
GO:1902373	negative regulation of mRNA catabolic process	5	0.00158	1	1	1	1	1	1	1	1	1	1	1	1	1
GO:2000279	negative regulation of DNA biosynthetic process	5	0.00104	1	1	1	1	1	1	1	1	1	1	1	1	0.000229356
GO:0002181	cytoplasmic translation	5	1	0.0387753	1	1	1	1	0.0288252	1	0.000988358	0.00674839	0.000706374	1	1	1
GO:0003382	epithelial cell morphogenesis	5	1	0.00781172	1	1	1	1	1	1	1	1	1	1	1	1
GO:0006270	DNA replication initiation	5	1	0.0028997	1	1	1	1	1	1	0.00134337	1	2.45566e-05	1	1	1
GO:0006903	vesicle targeting	5	1	0.0017252	1	1	1	0.00039507	1	1	1	1	1	1	1	1
GO:0007099	centriole replication	5	1	0.00226219	1	1	1	1	1	1	1	1	1	1	1	1
GO:0010824	regulation of centrosome duplication	5	1	0.00611412	1	1	1	1	1	1	1	1	1	1	1	1
GO:0010827	regulation of glucose transmembrane transport	5	1	0.0300484	1	0.0312796	1	1	1	1	1	1	1	1	1	1
GO:0016584	nucleosome positioning	5	1	8.13427e-06	1	1	1	1	1	1	1	1	1	1	1	1
GO:0019080	viral gene expression	5	1	0.0230315	1	1	1	1	0.0166553	1	0.0476565	0.0127713	0.0343324	1	3.08427e-05	0.00172938
GO:0021846	cell proliferation in forebrain	5	1	0.00364467	1	1	1	1	1	1	1	1	1	1	1	1
GO:0030953	astral microtubule organization	5	1	2.07639e-05	1	1	1	1	1	1	1	1	1	1	1	1
GO:0031338	regulation of vesicle fusion	5	1	0.0195707	1	1	1	1	1	1	1	1	1	1	1	1
GO:0031935	regulation of chromatin silencing	5	1	0.000602942	1	1	1	1	1	1	1	1	1	1	1	1
GO:0033045	regulation of sister chromatid segregation	5	1	0.0439931	1	1	0.00123433	1	1	0.0156905	0.0350862	1	1	1	1	1
GO:0043488	regulation of mRNA stability	5	1	0.0420866	1	0.00107037	1	1	0.00294294	1	1	1	1	1	1	0.0166512
GO:0043502	regulation of muscle adaptation	5	1	0.0420866	1	1	1	1	1	1	1	1	1	1	1	1
GO:0044319	wound healing, spreading of cells	5	1	0.00323773	1	1	1	1	1	1	1	1	1	1	1	1
GO:0045071	negative regulation of viral genome replication	5	1	0.00668701	1	1	1	1	1	1	1	1	1	1	1	1
GO:0050732	negative regulation of peptidyl-tyrosine phosphorylation	5	1	0.0144748	1	1	1	1	1	1	1	1	0.0225543	1	1	1
GO:0051851	modification by host of symbiont morphology or physiology	5	1	0.028293	1	1	1	1	1	1	1	1	1	1	1	1
GO:0071459	protein localization to chromosome, centromeric region	5	1	0.000602942	1	1	1	1	1	1	1	1	1	1	1	1
GO:1900076	regulation of cellular response to insulin stimulus	5	1	0.028293	1	1	1	1	1	1	1	1	0.0410389	1	1	1
GO:1902745	positive regulation of lamellipodium organization	5	1	0.00202595	1	1	1	1	1	1	1	1	1	1	1	1
GO:1903902	positive regulation of viral life cycle	5	1	0.0218448	1	1	1	1	1	1	1	1	1	1	1	1
GO:0000281	mitotic cytokinesis	5	1	1	0.00241519	0.0132379	0.00507217	1	0.00938467	1	0.0277235	1	0.00682525	0.000161796	7.58292e-05	0.00077686
GO:0000956	nuclear-transcribed mRNA catabolic process	5	1	1	0.0409383	1	1	0.0200721	0.000193815	1	0.0133517	0.0376372	1	1	1	1
GO:0001892	embryonic placenta development	5	1	1	0.0409383	0.000333699	1	0.000524587	1	1	1	1	1	1	1	1
GO:0008630	intrinsic apoptotic signaling pathway in response to DNA damage	5	1	1	0.0421073	1	1	1	1	1	1	0.00538975	1	1	0.0238195	0.0277221
GO:0031110	regulation of microtubule polymerization or depolymerization	5	1	1	0.00679781	1	1	1	1	1	0.00900294	1	0.0185591	1	1	1
GO:0042770	signal transduction in response to DNA damage	5	1	1	0.0154104	1	1	1	0.00164809	1	1	1	1	0.049936	0.00649462	1
GO:0044774	mitotic DNA integrity checkpoint	5	1	1	0.00644483	1	0.0143348	0.000491775	0.0235411	1	1	1	0.0445902	0.00777556	1	1
GO:0045069	regulation of viral genome replication	5	1	1	0.0101661	1	1	1	1	1	1	0.0258246	1	1	1	1
GO:0045670	regulation of osteoclast differentiation	5	1	1	0.0030175	1	1	1	1	1	1	1	1	1	1	1
GO:0051310	metaphase plate congression	5	1	1	0.00389962	1	0.00867238	1	1	1	0.0148814	1	1	1	1	1
GO:0051985	negative regulation of chromosome segregation	5	1	1	0.001503	1	1	1	1	1	1	1	1	1	1	1
GO:0070076	histone lysine demethylation	5	1	1	0.000255617	1	1	1	1	1	1	1	1	1	1	1
GO:0071901	negative regulation of protein serine/threonine kinase activity	5	1	1	0.0461992	1	1	1	1	1	1	1	1	1	1	1
GO:0072698	protein localization to microtubule cytoskeleton	5	1	1	0.00213801	1	1	1	1	1	1	1	1	1	1	1
GO:1905818	regulation of chromosome separation	5	1	1	0.00341373	0.0188143	0.00748166	1	1	1	1	1	0.0278291	1	1	1
GO:2001243	negative regulation of intrinsic apoptotic signaling pathway	5	1	1	0.02495	1	1	1	1	0.0381685	1	1	1	1	1	1
GO:0000470	maturation of LSU-rRNA	5	1	1	1	0.00141477	1	1	1	1	1	1	1	1	1	1
GO:0001510	RNA methylation	5	1	1	1	0.0241225	1	1	1	1	1	0.000847839	1	1	1	1
GO:0006110	regulation of glycolytic process	5	1	1	1	0.00364697	1	1	1	1	1	1	1	1	1	1
GO:0010569	regulation of double-strand break repair via homologous recombination	5	1	1	1	0.00191593	1	1	1	1	1	1	1	1	1	1
GO:0016574	histone ubiquitination	5	1	1	1	0.00993781	0.00357904	1	1	7.19698e-06	0.0213752	0.00117658	1	1	1	0.00291473
GO:0031498	chromatin disassembly	5	1	1	1	0.000133077	1	1	1	1	1	1	1	1	1	1
GO:0032239	regulation of nucleobase-containing compound transport	5	1	1	1	9.73203e-05	1	1	1	1	1	1	1	1	1	1
GO:0032922	circadian regulation of gene expression	5	1	1	1	0.0253872	0.0103868	1	1	1	1	1	1	1	1	1
GO:0032986	protein-DNA complex disassembly	5	1	1	1	0.000176182	1	1	1	1	1	1	1	1	1	1
GO:0035019	somatic stem cell population maintenance	5	1	1	1	0.0188143	1	0.00514585	1	1	1	1	1	1	1	1
GO:0035196	production of miRNAs involved in gene silencing by miRNA	5	1	1	1	0.00630256	1	1	1.92621e-05	1	1	1	1	1	0.00140765	1
GO:0045104	intermediate filament cytoskeleton organization	5	1	1	1	0.00907834	1	1	0.00646073	1	1	1	1	1	1	1
GO:0048864	stem cell development	5	1	1	1	0.0439118	1	1	1	1	1	1	1	1	1	1
GO:0050686	negative regulation of mRNA processing	5	1	1	1	0.00364697	1.22764e-06	1	0.00278598	1.0342e-06	1	1	1	1	1	1.11209e-06
GO:0051306	mitotic sister chromatid separation	5	1	1	1	0.015269	1	1	1	1	1	1	0.0240435	1	1	1
GO:0060674	placenta blood vessel development	5	1	1	1	0.00324333	1	1	1	1	1	1	1	1	1	1
GO:1901879	regulation of protein depolymerization	5	1	1	1	0.0461585	1	1	1	1	1	1	1	1	1	1
GO:2000780	negative regulation of double-strand break repair	5	1	1	1	0.000233434	1	1	1	1	1	1	1	1	1	1
GO:0006346	methylation-dependent chromatin silencing	5	1	1	1	1	4.74258e-05	1	1	1	1	1	1	1	2.95889e-05	1
GO:0006349	regulation of gene expression by genetic imprinting	5	1	1	1	1	4.74258e-05	1	1	1	1	1	1	1	1	4.07922e-05
GO:0006368	transcription elongation from RNA polymerase II promoter	5	1	1	1	1	0.00427103	0.000559023	1	9.90048e-06	1	1	1	1	0.000445413	1
GO:0006998	nuclear envelope organization	5	1	1	1	1	0.00389455	1	1	0.00304126	1	1	1	1	1	1
GO:0010972	negative regulation of G2/M transition of mitotic cell cycle	5	1	1	1	1	0.00194137	1	1	1	0.0132923	1	1	1	1	1
GO:0030261	chromosome condensation	5	1	1	1	1	0.000435173	1	1	3.50058e-05	0.00392921	1	1	1	1	1
GO:0032784	regulation of DNA-templated transcription, elongation	5	1	1	1	1	0.00295077	1	1	4.67032e-05	0.00507445	1	1	1	0.00192899	0.00239771
GO:0042307	positive regulation of protein import into nucleus	5	1	1	1	1	0.041716	1	1	1	1	0.0459368	1	0.00825092	1	1
GO:0042475	odontogenesis of dentin-containing tooth	5	1	1	1	1	0.041716	1	1	1	1	1	1	1	1	1
GO:0043388	positive regulation of DNA binding	5	1	1	1	1	0.00806238	1	1	1	1	1	1	1	1	1
GO:0045815	positive regulation of gene expression, epigenetic	5	1	1	1	1	0.000105431	1	1	1	1	1	1	1	1	1
GO:0050871	positive regulation of B cell activation	5	1	1	1	1	0.021178	1	1	1	0.0350862	1	1	0.0116113	1	1
GO:0060969	negative regulation of gene silencing	5	1	1	1	1	0.000133097	1	1	1	1	1	1	1	1	1
GO:0071168	protein localization to chromatin	5	1	1	1	1	8.2249e-05	1	1	1	1	1	1	1	1	1
GO:1903321	negative regulation of protein modification by small protein conjugation or removal	5	1	1	1	1	0.0270957	1	1	1	1	1	1	1	1	1
GO:2000677	regulation of transcription regulatory region DNA binding	5	1	1	1	1	0.00324589	1	1	1	1	1	1	1	1	1
GO:0000060	protein import into nucleus, translocation	5	1	1	1	1	1	0.00388123	1	1	1	1	1	1	1	1
GO:0009299	mRNA transcription	5	1	1	1	1	1	0.000346708	1	1	1	1	1	1	1	1
GO:0010165	response to X-ray	5	1	1	1	1	1	0.00109128	1	1	1	1	1	1	1	1
GO:0010799	regulation of peptidyl-threonine phosphorylation	5	1	1	1	1	1	0.00147906	1	1	0.0132923	1	1	1	1	1
GO:0016441	posttranscriptional gene silencing	5	1	1	1	1	1	0.0106965	5.20622e-07	1	0.00961574	1	1	0.0269703	1	1
GO:0022602	ovulation cycle process	5	1	1	1	1	1	0.0270844	1	1	1	1	1	1	1	1
GO:0030032	lamellipodium assembly	5	1	1	1	1	1	0.00817369	1	1	1	1	1	1	1	1
GO:0032210	regulation of telomere maintenance via telomerase	5	1	1	1	1	1	0.00419007	1	1	1	1	1	1	1	1
GO:0032392	DNA geometric change	5	1	1	1	1	1	0.00715639	1	1	1	1	1	1	1	1
GO:0034644	cellular response to UV	5	1	1	1	1	1	0.0223113	1	1	0.0090354	1	1	1	1	1
GO:0035088	establishment or maintenance of apical/basal cell polarity	5	1	1	1	1	1	0.00252404	1	1	0.0213752	1	1	1	1	1
GO:0044773	mitotic DNA damage checkpoint	5	1	1	1	1	1	0.00668083	1	1	1	1	1	1	1	1
GO:0048524	positive regulation of viral process	5	1	1	1	1	1	0.0223113	1	0.0252421	1	1	1	1	1	1
GO:0051567	histone H3-K9 methylation	5	1	1	1	1	1	0.00109128	1	1	1	1	1	1	1	1
GO:0060425	lung morphogenesis	5	1	1	1	1	1	0.00856761	1	1	1	1	1	1	1	1
GO:0071480	cellular response to gamma radiation	5	1	1	1	1	1	0.00039507	1	1	1	1	1	1	1	1
GO:2000573	positive regulation of DNA biosynthetic process	5	1	1	1	1	1	0.00964998	1	0.0110788	0.0239531	1	0.0445902	1	1	1
GO:0000288	nuclear-transcribed mRNA catabolic process, deadenylation-dependent decay	5	1	1	1	1	1	1	0.0122467	1	0.00338102	1	1	1	1	1
GO:0031102	neuron projection regeneration	5	1	1	1	1	1	1	0.0140244	1	1	1	1	1	1	1
GO:0032508	DNA duplex unwinding	5	1	1	1	1	1	1	0.0106145	1	0.0104622	1	0.0240435	1	1	1
GO:0051294	establishment of spindle orientation	5	1	1	1	1	1	1	0.0012472	1	1	1	1	1	1	1
GO:0051571	positive regulation of histone H3-K4 methylation	5	1	1	1	1	1	1	5.95884e-05	1	1	1	1	1	3.9706e-07	1.532e-05
GO:0061014	positive regulation of mRNA catabolic process	5	1	1	1	1	1	1	0.00412909	1	1	1	1	1	1	1
GO:0097061	dendritic spine organization	5	1	1	1	1	1	1	0.0301814	1	0.0316687	1	1	1	1	1
GO:1903146	regulation of autophagy of mitochondrion	5	1	1	1	1	1	1	0.00991999	1	1	1	1	1	1	1
GO:0030510	regulation of BMP signaling pathway	5	1	1	1	1	1	1	1	0.0359548	1	1	1	1	1	0.0417592
GO:0031124	mRNA 3'-end processing	5	1	1	1	1	1	1	1	0.00457505	1	1	1	1	1	1
GO:0031398	positive regulation of protein ubiquitination	5	1	1	1	1	1	1	1	0.0381685	1	1	1	1	0.0395845	1
GO:0034243	regulation of transcription elongation from RNA polymerase II promoter	5	1	1	1	1	1	1	1	0.000668617	1	1	1	1	1	1
GO:0044728	DNA methylation or demethylation	5	1	1	1	1	1	1	1	0.0235771	1	1	0.036287	1	1.37592e-07	1.29106e-05
GO:0050685	positive regulation of mRNA processing	5	1	1	1	1	1	1	1	0.00050288	1	1	1	1	1	1
GO:2000736	regulation of stem cell differentiation	5	1	1	1	1	1	1	1	0.00573332	1	1	1	1	1	0.00601478
GO:0000186	activation of MAPKK activity	5	1	1	1	1	1	1	1	1	0.0243143	1	1	1	1	1
GO:0006378	mRNA polyadenylation	5	1	1	1	1	1	1	1	1	0.0172404	1	1	1	1	0.000342804
GO:0006900	vesicle budding from membrane	5	1	1	1	1	1	1	1	1	0.0243143	1	1	1	1	1
GO:0007032	endosome organization	5	1	1	1	1	1	1	1	1	0.0226384	1	1	1	1	1
GO:0021587	cerebellum morphogenesis	5	1	1	1	1	1	1	1	1	0.0318244	1	1	1	1	1
GO:0030071	regulation of mitotic metaphase/anaphase transition	5	1	1	1	1	1	1	1	1	0.0213752	1	1	1	1	1
GO:0031577	spindle checkpoint	5	1	1	1	1	1	1	1	1	0.0132923	1	1	1	1	1
GO:0035162	embryonic hemopoiesis	5	1	1	1	1	1	1	1	1	0.00752866	1	1	1	1	1
GO:0042551	neuron maturation	5	1	1	1	1	1	1	1	1	0.0172404	1	1	1	1	1
GO:0043124	negative regulation of I-kappaB kinase/NF-kappaB signaling	5	1	1	1	1	1	1	1	1	0.0318244	1	1	1	1	1
GO:0045599	negative regulation of fat cell differentiation	5	1	1	1	1	1	1	1	1	0.0297344	1	1	1	1	1
GO:0046827	positive regulation of protein export from nucleus	5	1	1	1	1	1	1	1	1	0.00101841	1	1	1	1	1
GO:0048260	positive regulation of receptor-mediated endocytosis	5	1	1	1	1	1	1	1	1	0.0259894	1	0.0199327	1	1	1
GO:0051148	negative regulation of muscle cell differentiation	5	1	1	1	1	1	1	1	1	0.0199806	1	1	1	1	1
GO:0051647	nucleus localization	5	1	1	1	1	1	1	1	1	0.005172	1	1	1	1	1
GO:1900024	regulation of substrate adhesion-dependent cell spreading	5	1	1	1	1	1	1	1	1	0.0213752	1	1	1	1	1
GO:1900087	positive regulation of G1/S transition of mitotic cell cycle	5	1	1	1	1	1	1	1	1	0.00392921	1	1	1	1	1
GO:1905214	regulation of RNA binding	5	1	1	1	1	1	1	1	1	0.000132871	1	1	1	1	1
GO:0006303	double-strand break repair via nonhomologous end joining	5	1	1	1	1	1	1	1	1	1	0.00324706	0.00297908	1	1	1
GO:0006400	tRNA modification	5	1	1	1	1	1	1	1	1	1	0.0268602	1	1	1	1
GO:0010771	negative regulation of cell morphogenesis involved in differentiation	5	1	1	1	1	1	1	1	1	1	0.0280166	1	1	1	1
GO:0030521	androgen receptor signaling pathway	5	1	1	1	1	1	1	1	1	1	0.0073211	1	1	1	0.00417006
GO:0030835	negative regulation of actin filament depolymerization	5	1	1	1	1	1	1	1	1	1	0.00297137	1	1	1	1
GO:0033574	response to testosterone	5	1	1	1	1	1	1	1	1	1	0.00838032	1	1	1	1
GO:0035561	regulation of chromatin binding	5	1	1	1	1	1	1	1	1	1	0.000662728	1	1	1	1
GO:0036503	ERAD pathway	5	1	1	1	1	1	1	1	1	1	0.0489578	1	1	1	1
GO:0070932	histone H3 deacetylation	5	1	1	1	1	1	1	1	1	1	0.000447552	1	1	1	1
GO:1901655	cellular response to ketone	5	1	1	1	1	1	1	1	1	1	0.0472793	0.0468856	1	1	1
GO:1905508	protein localization to microtubule organizing center	5	1	1	1	1	1	1	1	1	1	0.00151292	1	1	1	1
GO:1905897	regulation of response to endoplasmic reticulum stress	5	1	1	1	1	1	1	1	1	1	0.0177423	1	1	1	1
GO:2001244	positive regulation of intrinsic apoptotic signaling pathway	5	1	1	1	1	1	1	1	1	1	0.0135454	0.00440008	1	1	1
GO:0002183	cytoplasmic translational initiation	5	1	1	1	1	1	1	1	1	1	1	0.00248589	1	1	1
GO:0007004	telomere maintenance via telomerase	5	1	1	1	1	1	1	1	1	1	1	0.0396825	1	1	1
GO:0031572	G2 DNA damage checkpoint	5	1	1	1	1	1	1	1	1	1	1	0.00732463	1	1	1
GO:0034331	cell junction maintenance	5	1	1	1	1	1	1	1	1	1	1	0.000347112	1	1	1
GO:0044784	metaphase/anaphase transition of cell cycle	5	1	1	1	1	1	1	1	1	1	1	0.0225543	1	1	1
GO:0051642	centrosome localization	5	1	1	1	1	1	1	1	1	1	1	0.00441041	1	1	1
GO:0030834	regulation of actin filament depolymerization	5	1	1	1	1	1	1	1	1	1	1	1	0.00976303	1	1
GO:0031112	positive regulation of microtubule polymerization or depolymerization	5	1	1	1	1	1	1	1	1	1	1	1	0.00150936	1	1
GO:0032436	positive regulation of proteasomal ubiquitin-dependent protein catabolic process	5	1	1	1	1	1	1	1	1	1	1	1	0.049936	1	1
GO:0045197	establishment or maintenance of epithelial cell apical/basal polarity	5	1	1	1	1	1	1	1	1	1	1	1	0.00401757	1	1
GO:0046031	ADP metabolic process	5	1	1	1	1	1	1	1	1	1	1	1	0.0443394	1	1
GO:0046324	regulation of glucose import	5	1	1	1	1	1	1	1	1	1	1	1	0.014483	1	1
GO:0051293	establishment of spindle localization	5	1	1	1	1	1	1	1	1	1	1	1	0.00369334	1	1
GO:0051898	negative regulation of protein kinase B signaling	5	1	1	1	1	1	1	1	1	1	1	1	0.00319329	1	1
GO:0055017	cardiac muscle tissue growth	5	1	1	1	1	1	1	1	1	1	1	1	0.0305676	1	1
GO:0061028	establishment of endothelial barrier	5	1	1	1	1	1	1	1	1	1	1	1	0.00477748	1	1
GO:0070373	negative regulation of ERK1 and ERK2 cascade	5	1	1	1	1	1	1	1	1	1	1	1	0.0245192	1	1
GO:0070527	platelet aggregation	5	1	1	1	1	1	1	1	1	1	1	1	0.014483	1	1
GO:0016073	snRNA metabolic process	5	1	1	1	1	1	1	1	1	1	1	1	1	0.00140765	0.000261029
GO:0034605	cellular response to heat	5	1	1	1	1	1	1	1	1	1	1	1	1	0.00363206	1
GO:0045740	positive regulation of DNA replication	5	1	1	1	1	1	1	1	1	1	1	1	1	0.00363206	1
GO:0048026	positive regulation of mRNA splicing, via spliceosome	5	1	1	1	1	1	1	1	1	1	1	1	1	0.00010458	1
GO:0048704	embryonic skeletal system morphogenesis	5	1	1	1	1	1	1	1	1	1	1	1	1	0.0424546	1
GO:0051292	nuclear pore complex assembly	5	1	1	1	1	1	1	1	1	1	1	1	1	1.65228e-06	1
GO:0051817	modification of morphology or physiology of other organism involved in symbiotic interaction	5	1	1	1	1	1	1	1	1	1	1	1	1	0.0256277	0.0291365
GO:0060479	lung cell differentiation	5	1	1	1	1	1	1	1	1	1	1	1	1	0.000517634	1
GO:0070828	heterochromatin organization	5	1	1	1	1	1	1	1	1	1	1	1	1	2.15465e-05	1
GO:1904356	regulation of telomere maintenance via telomere lengthening	5	1	1	1	1	1	1	1	1	1	1	1	1	0.00722439	1
GO:0001832	blastocyst growth	5	1	1	1	1	1	1	1	1	1	1	1	1	1	0.000375673
GO:0070301	cellular response to hydrogen peroxide	5	1	1	1	1	1	1	1	1	1	1	1	1	1	0.0342388
GO:0090307	mitotic spindle assembly	5	1	1	1	1	1	1	1	1	1	1	1	1	1	0.00863321
GO:0090311	regulation of protein deacetylation	5	1	1	1	1	1	1	1	1	1	1	1	1	1	0.00264082
GO:0097306	cellular response to alcohol	5	1	1	1	1	1	1	1	1	1	1	1	1	1	0.00516272
GO:0000245	spliceosomal complex assembly	6	0.000273	0.00242374	1	0.00210267	1	1	1	0.000463019	1	1	1	1	1	0.00048822
GO:0006354	DNA-templated transcription, elongation	6	0.00104	1	1	1	0.000384197	1	1	6.12559e-08	1	0.000847839	1	1	3.08427e-05	4.63565e-05
GO:0006360	transcription by RNA polymerase I	6	0.000667	0.00119839	1	0.00456241	3.59703e-06	0.000179329	1	0.00535423	1	1	1	1	0.000831316	1
GO:0007098	centrosome cycle	6	0.0228	1.17189e-05	1	1	1	1	0.00951945	0.0278293	0.00269279	0.000719148	0.00459469	1	1	1
GO:0018023	peptidyl-lysine trimethylation	6	0.000169	0.00163964	0.000152484	0.00134376	2.19832e-09	1	1	0.000287273	1	1	1	1	1.37359e-08	2.29899e-08
GO:0031057	negative regulation of histone modification	6	0.000243	1	0.000223265	1	7.23402e-07	1	1	1	0.0056737	1	1	1	4.06384e-06	1
GO:0031123	RNA 3'-end processing	6	0.00481	1	1	0.025171	0.00945061	1	0.0166874	0.00171696	0.0213523	0.0365852	0.036287	0.0479872	1	0.00187232
GO:0042273	ribosomal large subunit biogenesis	6	0.00225	1	0.00198994	1	0.000177032	1	0.0288252	0.013639	1	0.0215396	1	1	0.000557732	0.0149837
GO:0043044	ATP-dependent chromatin remodeling	6	0.000243	1	0.0016438	4.98441e-05	0.000512604	0.00232143	1	0.000415343	1	0.00109288	1	1	4.06384e-06	0.000437323
GO:0070198	protein localization to chromosome, telomeric region	6	2.39e-05	1	1	1	0.000510673	1	1	1	1	1	1	1	1	0.00044101
GO:0090329	regulation of DNA-dependent DNA replication	6	0.000243	1	1	1	1	1	1	0.00253519	0.0056737	1	0.00446128	1	0.00213639	1
GO:0090501	RNA phosphodiester bond hydrolysis	6	0.039	0.0111911	1	0.0014152	1	1	0.00700572	1	0.0323046	1	0.041115	1	1	0.00214189
GO:1901983	regulation of protein acetylation	6	0.00181	1	1	1	1	1	1	1	1	1	1	1	1	1
GO:1901989	positive regulation of cell cycle phase transition	6	0.00336	1	0.0112524	1	1	1	0.00377784	0.0180085	1	0.00937804	0.0279858	0.0136616	1	1
GO:1902806	regulation of cell cycle G1/S phase transition	6	0.0264	1	1	1	1	1	0.0041555	1	1	1	1	1	1	1
GO:0006612	protein targeting to membrane	6	1	0.0228215	1	1	1	1	1	1	0.020258	1	0.0347083	1	1	1
GO:0007173	epidermal growth factor receptor signaling pathway	6	1	0.0395646	1	1	1	1	1	1	1	1	1	1	1	1
GO:0008088	axo-dendritic transport	6	1	0.00454015	1	1	1	1	1	1	1	1	1	1	1	1
GO:0035195	gene silencing by miRNA	6	1	0.00851411	0.00120824	0.00211139	1	1	1.39988e-06	1	0.0203573	0.00430232	0.00481812	1	0.000297999	0.00214806
GO:0043244	regulation of protein complex disassembly	6	1	0.0409223	1	1	1	1	5.87732e-05	1	0.00612685	0.00772518	1	0.000418696	1	1
GO:0046785	microtubule polymerization	6	1	0.0126317	1	1	1	1	0.00238214	1	1	1	0.00255597	0.000788616	1	1
GO:0046847	filopodium assembly	6	1	0.00454015	1	1	1	1	1	1	1	1	1	1	1	1
GO:0048041	focal adhesion assembly	6	1	0.0111234	1	1	1	2.37899e-06	1	1	0.00267396	1	1	0.0258196	1	1
GO:0051225	spindle assembly	6	1	0.0439773	0.0267723	1	0.019582	0.012093	1	1	1	1	1	1	1	0.00450184
GO:0051261	protein depolymerization	6	1	0.0469999	1	0.0196833	1	0.0129975	1	1	0.002682	0.00930923	0.0302285	0.000170615	1	1
GO:0051303	establishment of chromosome localization	6	1	0.0198618	1	1	1	1	0.0413939	1	1	1	1	1	1	0.00590439
GO:0051304	chromosome separation	6	1	0.0198618	1.91259e-05	8.84345e-05	0.00037612	0.00121307	0.0139436	0.0198082	0.00612505	0.0103804	0.0044044	0.0151464	0.00105025	0.00144506
GO:0060996	dendritic spine development	6	1	0.0469999	0.00869301	1	1	1	1	1	0.0196499	1	1	1	1	1
GO:0072384	organelle transport along microtubule	6	1	0.0111234	1	1	1	1	0.0248548	1	1	1	0.0185591	1	1	1
GO:1901216	positive regulation of neuron death	6	1	0.0281224	1	1	1	1	1	1	1	1	1	1	1	1
GO:1901888	regulation of cell junction assembly	6	1	0.0126317	1	1	1	1	0.000110349	1	1	0.00636344	1	0.0282408	1	1
GO:1903076	regulation of protein localization to plasma membrane	6	1	0.0228215	1	1	1	1	1	1	0.020258	1	1	1	1	1
GO:1904019	epithelial cell apoptotic process	6	1	0.0322314	1	1	1	1	1	1	1	1	1	1	1	1
GO:0001578	microtubule bundle formation	6	1	1	0.0062839	1	1	1	0.000779988	1	1	1	1	1	1	1
GO:0007286	spermatid development	6	1	1	0.0361076	1	1	1	1	1	1	1	1	1	1	1
GO:0009411	response to UV	6	1	1	0.0379042	1	1	0.0213658	0.0263282	1	0.00430384	0.00032652	1	0.0116626	1	1
GO:0010923	negative regulation of phosphatase activity	6	1	1	0.00297153	1	1	1	1	1	1	1	1	1	1	0.0213319
GO:0033047	regulation of mitotic sister chromatid segregation	6	1	1	0.00101628	0.0253872	1	1	1	1	1	1	1	0.0189291	1	0.0018653
GO:0048813	dendrite morphogenesis	6	1	1	0.0352262	1	1	1	1	1	1	1	1	1	1	1
GO:0050773	regulation of dendrite development	6	1	1	0.0316354	1	1	1	1	1	1	1	1	1	1	1
GO:0051494	negative regulation of cytoskeleton organization	6	1	1	0.022715	1	1	0.0322237	3.66304e-05	1	0.0111682	0.00973534	0.0156261	0.00232651	1	0.0442761
GO:0071359	cellular response to dsRNA	6	1	1	0.00150735	0.0105652	1	1	7.98921e-05	0.0110788	1	0.0177423	0.00610572	1	1	1
GO:0071426	ribonucleoprotein complex export from nucleus	6	1	1	0.00234761	1	1	1	1	2.89755e-05	1	0.00795219	1	1	3.6149e-08	0.000190563
GO:0106027	neuron projection organization	6	1	1	0.00246189	1	1	1	1	1	1	1	1	1	1	1
GO:1901796	regulation of signal transduction by p53 class mediator	6	1	1	0.0022578	1	1	1	1	0.0148958	1	1	1	1	1	1
GO:1902850	microtubule cytoskeleton organization involved in mitosis	6	1	1	0.0213738	0.0205726	1	0.0110111	0.000474583	0.0351563	0.0102856	0.00904734	1	1	0.0361295	0.00468458
GO:1903313	positive regulation of mRNA metabolic process	6	1	1	0.00198994	0.00371735	0.0181231	1	0.00057704	0.000704972	0.0110377	0.0215396	1	1	0.00286671	1
GO:0000079	regulation of cyclin-dependent protein serine/threonine kinase activity	6	1	1	1	0.0156734	1	1	1	1	1	1	1	1	1	1
GO:0000154	rRNA modification	6	1	1	1	0.000312268	7.59611e-05	1	1	1	1	1	1	1	1	1
GO:0000726	non-recombinational repair	6	1	1	1	0.0019081	1	1	1	1	1	1	1	1	1	1
GO:0006999	nuclear pore organization	6	1	1	1	5.77208e-06	4.06671e-08	1	1	1	1	1	1	1	2.04136e-08	1
GO:0009179	purine ribonucleoside diphosphate metabolic process	6	1	1	1	0.0401417	1	1	1	1	1	1	1	1	1	1
GO:0016925	protein sumoylation	6	1	1	1	0.0019081	0.000512604	1	1	1	1	1	1	1	1	1
GO:0031100	animal organ regeneration	6	1	1	1	0.0284951	1	1	1	1	1	1	1	1	0.00721897	1
GO:0033120	positive regulation of RNA splicing	6	1	1	1	0.00080112	1	1	0.000580996	1.5417e-06	1	1	1	1	1.20991e-05	1.81359e-05
GO:0055008	cardiac muscle tissue morphogenesis	6	1	1	1	0.0156734	1	1	1	1	1	1	1	1	1	1
GO:0070734	histone H3-K27 methylation	6	1	1	1	5.82912e-05	0.000168028	1	1	1	1	1	1	1	7.17762e-06	1.05842e-05
GO:0071514	genetic imprinting	6	1	1	1	0.000512604	1.23254e-05	1	1	1	1	1	1	1	1	1.04924e-05
GO:1902743	regulation of lamellipodium organization	6	1	1	1	0.0019081	1	1	1	1	1	1	1	1	1	1
GO:2001022	positive regulation of response to DNA damage stimulus	6	1	1	1	0.0275516	0.010397	0.0223113	1	1	1	0.0134793	1	1	0.00161739	0.00211189
GO:0000462	maturation of SSU-rRNA from tricistronic rRNA transcript (SSU-rRNA, 5.8S rRNA, LSU-rRNA)	6	1	1	1	1	0.000175228	1	1	1	1	1	1	1	0.000880149	1
GO:0003279	cardiac septum development	6	1	1	1	1	0.0447775	1	1	1	1	1	1	1	1	1
GO:0006356	regulation of transcription by RNA polymerase I	6	1	1	1	1	8.91808e-05	1	1	1	1	1	1	1	1	1
GO:0080182	histone H3-K4 trimethylation	6	1	1	1	1	1.59656e-06	1	1	1	1	1	1	1	1	5.33546e-08
GO:0099003	vesicle-mediated transport in synapse	6	1	1	1	1	0.0474246	1	1	1	1	1	1	1	1	1
GO:0030183	B cell differentiation	6	1	1	1	1	1	0.0186248	1	1	1	1	0.0411724	1	1	1
GO:0030216	keratinocyte differentiation	6	1	1	1	1	1	0.0129975	1	1	1	1	1	1	0.0454299	1
GO:0033598	mammary gland epithelial cell proliferation	6	1	1	1	1	1	0.00018145	1	1	1	1	1	1	1	1
GO:0034446	substrate adhesion-dependent cell spreading	6	1	1	1	1	1	0.00634119	0.00576565	1	0.0223022	0.00414293	0.0380507	0.00640539	1	1
GO:0042177	negative regulation of protein catabolic process	6	1	1	1	1	1	0.0213813	1	1	1	0.000593574	0.0220665	1	1	1
GO:0043487	regulation of RNA stability	6	1	1	1	1	1	0.00670036	0.000445688	0.00756181	1	0.0134793	1	1	0.000337921	1
GO:0048538	thymus development	6	1	1	1	1	1	0.00119073	1	1	1	1	1	1	1	1
GO:0051492	regulation of stress fiber assembly	6	1	1	1	1	1	0.00573304	1	1	1	1	1	1	1	1
GO:0051893	regulation of focal adhesion assembly	6	1	1	1	1	1	0.000559023	1	1	1	1	1	1	1	1
GO:0060603	mammary gland duct morphogenesis	6	1	1	1	1	1	0.000414658	1	1	1	1	1	1	1	1
GO:0071156	regulation of cell cycle arrest	6	1	1	1	1	1	0.00184075	1	1	1	1	1	1	1	1
GO:0000184	nuclear-transcribed mRNA catabolic process, nonsense-mediated decay	6	1	1	1	1	1	1	0.000651666	1	1	1	1	1	1	1
GO:0000187	activation of MAPK activity	6	1	1	1	1	1	1	0.0390858	1	1	1	1	1	1	1
GO:0010171	body morphogenesis	6	1	1	1	1	1	1	0.00537108	1	1	1	1	1	1	1
GO:0016239	positive regulation of macroautophagy	6	1	1	1	1	1	1	0.0057554	1	1	1	1	1	1	1
GO:0032272	negative regulation of protein polymerization	6	1	1	1	1	1	1	0.00500436	1	1	1	1	0.0189291	1	1
GO:0034063	stress granule assembly	6	1	1	1	1	1	1	1.38476e-06	1	1	1	1	1	1	1
GO:0034453	microtubule anchoring	6	1	1	1	1	1	1	5.96144e-05	1	1	1	0.000302012	1	1	1
GO:0035304	regulation of protein dephosphorylation	6	1	1	1	1	1	1	0.0110286	1	0.0368244	1	1	0.034482	1	1
GO:0038179	neurotrophin signaling pathway	6	1	1	1	1	1	1	0.000580996	1	1	1	1	1	1	1
GO:0061387	regulation of extent of cell growth	6	1	1	1	1	1	1	0.0377112	1	1	1	1	0.015146	1	1
GO:2000637	positive regulation of gene silencing by miRNA	6	1	1	1	1	1	1	3.62026e-05	1	1	1	1	1	1	1
GO:0010390	histone monoubiquitination	6	1	1	1	1	1	1	1	3.50058e-05	1	1	1	1	1	1
GO:0098781	ncRNA transcription	6	1	1	1	1	1	1	1	0.00016128	1	1	1	1	0.000120213	0.00132438
GO:0001731	formation of translation preinitiation complex	6	1	1	1	1	1	1	1	1	4.86644e-05	1	1	1	1	1
GO:0006414	translational elongation	6	1	1	1	1	1	1	1	1	0.0111239	1	1	0.000878959	1	1
GO:0008156	negative regulation of DNA replication	6	1	1	1	1	1	1	1	1	0.00118191	1	1	1	1	1
GO:0008625	extrinsic apoptotic signaling pathway via death domain receptors	6	1	1	1	1	1	1	1	1	0.0467997	1	1	1	1	1
GO:0021695	cerebellar cortex development	6	1	1	1	1	1	1	1	1	0.0170488	1	1	1	1	1
GO:0043297	apical junction assembly	6	1	1	1	1	1	1	1	1	0.00961851	1	1	0.00320375	1	1
GO:0043507	positive regulation of JUN kinase activity	6	1	1	1	1	1	1	1	1	0.0281633	1	1	1	1	1
GO:0045839	negative regulation of mitotic nuclear division	6	1	1	1	1	1	1	1	1	0.00885325	1	1	1	1	1
GO:0051058	negative regulation of small GTPase mediated signal transduction	6	1	1	1	1	1	1	1	1	0.0160894	1	0.032944	0.00496518	1	1
GO:0051785	positive regulation of nuclear division	6	1	1	1	1	1	1	1	1	0.0225357	1	1	1	1	1
GO:1900006	positive regulation of dendrite development	6	1	1	1	1	1	1	1	1	0.0350862	1	1	1	1	1
GO:1900181	negative regulation of protein localization to nucleus	6	1	1	1	1	1	1	1	1	0.0316687	1	1	0.0105041	1	1
GO:0006284	base-excision repair	6	1	1	1	1	1	1	1	1	1	0.00109288	0.00446128	1	1	1
GO:0010921	regulation of phosphatase activity	6	1	1	1	1	1	1	1	1	1	0.04441	1	1	1	1
GO:0033143	regulation of intracellular steroid hormone receptor signaling pathway	6	1	1	1	1	1	1	1	1	1	0.00795219	1	1	1	1
GO:1901799	negative regulation of proteasomal protein catabolic process	6	1	1	1	1	1	1	1	1	1	0.00109288	1	1	1	1
GO:0000045	autophagosome assembly	6	1	1	1	1	1	1	1	1	1	1	0.0468856	1	1	1
GO:0006094	gluconeogenesis	6	1	1	1	1	1	1	1	1	1	1	0.0250101	0.033188	1	1
GO:0010676	positive regulation of cellular carbohydrate metabolic process	6	1	1	1	1	1	1	1	1	1	1	0.0101831	1	1	1
GO:0042147	retrograde transport, endosome to Golgi	6	1	1	1	1	1	1	1	1	1	1	0.0270898	1	1	1
GO:0043255	regulation of carbohydrate biosynthetic process	6	1	1	1	1	1	1	1	1	1	1	0.0433212	1	1	1
GO:0051445	regulation of meiotic cell cycle	6	1	1	1	1	1	1	1	1	1	1	0.00682525	1	1	1
GO:0061097	regulation of protein tyrosine kinase activity	6	1	1	1	1	1	1	1	1	1	1	0.0263348	0.034482	1	1
GO:0045446	endothelial cell differentiation	6	1	1	1	1	1	1	1	1	1	1	1	0.0335462	1	1
GO:0048010	vascular endothelial growth factor receptor signaling pathway	6	1	1	1	1	1	1	1	1	1	1	1	0.00165893	1	1
GO:0098876	vesicle-mediated transport to the plasma membrane	6	1	1	1	1	1	1	1	1	1	1	1	0.011024	1	1
GO:1904659	glucose transmembrane transport	6	1	1	1	1	1	1	1	1	1	1	1	0.0294977	1	1
GO:0031061	negative regulation of histone methylation	6	1	1	1	1	1	1	1	1	1	1	1	1	7.17762e-06	6.56698e-07
GO:0032467	positive regulation of cytokinesis	6	1	1	1	1	1	1	1	1	1	1	1	1	3.57647e-05	1
GO:0045682	regulation of epidermis development	6	1	1	1	1	1	1	1	1	1	1	1	1	0.00394989	1
GO:0032526	response to retinoic acid	6	1	1	1	1	1	1	1	1	1	1	1	1	1	0.0267365
GO:0000070	mitotic sister chromatid segregation	7	0.0163	1	1	1	6.20173e-07	0.00212604	0.0222236	0.00766407	0.00848511	1	0.00224296	0.0231676	6.72398e-06	0.000229284
GO:0000082	G1/S transition of mitotic cell cycle	7	0.0479	1	1	1	1	1	0.0291546	1	0.00724262	0.000184563	1	0.0138681	1	1
GO:0000724	double-strand break repair via homologous recombination	7	0.00459	1	1	0.0034303	0.00955441	1	0.0178305	0.00659306	1	0.0128038	0.0183558	0.0458304	0.000374562	0.00745348
GO:0001843	neural tube closure	7	0.00552	1	0.0421073	1	0.0343798	0.00202694	1	1	1	1	1	1	0.0238195	0.000165027
GO:0006611	protein export from nucleus	7	0.0113	0.0231018	1	0.000324671	1	1	0.00018054	1	0.012761	0.0109105	1	0.0375613	1	1
GO:0007062	sister chromatid cohesion	7	9.44e-05	0.0172239	1	1	0.00134546	1	1	1	0.0360683	1	0.0265743	1	0.000831316	1
GO:0009451	RNA modification	7	0.0113	1	1	0.0101062	1	1	1	1	1	0.00405066	1	1	1	1
GO:0010833	telomere maintenance via telomere lengthening	7	0.000834	1	1	1	1	1	1	0.0198082	1	1	1	1	1	1
GO:0031062	positive regulation of histone methylation	7	1.2e-05	1	0.000103042	0.00510028	2.64826e-05	1	1	1	1	1	1	1	9.41492e-08	1.22244e-12
GO:0051302	regulation of cell division	7	0.0158	1	0.0324672	0.0338021	0.0309003	1	1	1	1	0.0357612	1	1	3.01346e-05	1
GO:1902369	negative regulation of RNA catabolic process	7	7.41e-05	1	1	1	0.00599832	1	1	1	1	1	1	1	1	1
GO:1902749	regulation of cell cycle G2/M phase transition	7	0.00102	1	0.014093	1	1	1	0.0468244	1	1	0.0352561	1	0.0172761	0.00130701	1
GO:0002011	morphogenesis of an epithelial sheet	7	1	0.00222619	1	1	1	1	1	1	1	1	1	1	1	1
GO:0006476	protein deacetylation	7	1	0.0173286	1.78858e-05	1	1	1	1	1	0.0420949	0.000810268	1	1	1	9.91658e-06
GO:0007009	plasma membrane organization	7	1	0.0066902	1	1	1	1	1	1	1	1	1	1	1	1
GO:0007044	cell-substrate junction assembly	7	1	0.00605412	1	1	1	1	1	1	1	1	1	0.0136616	1	1
GO:0007097	nuclear migration	7	1	1.91685e-05	1	1	1	1	1	1	1	1	1	1	1	1
GO:0008286	insulin receptor signaling pathway	7	1	0.0220664	1	0.00271348	1	1	1	1	1	0.010992	1	0.039973	1	1
GO:0010634	positive regulation of epithelial cell migration	7	1	0.031021	1	1	1	1	1	1	1	1	1	1	1	1
GO:0016579	protein deubiquitination	7	1	0.0323208	1	1	1	1	1	1	0.00227035	0.0418002	1	1	1	1
GO:0030177	positive regulation of Wnt signaling pathway	7	1	0.0323208	1	1	1	1	1	1	0.035101	1	1	1	1	1
GO:0032092	positive regulation of protein binding	7	1	0.0145383	1	1	1	1	1	1	1	1	1	0.0036716	1	1
GO:0034250	positive regulation of cellular amide metabolic process	7	1	0.047731	1	1	1	0.0118153	1	1	0.000573588	1	1	1	1	1
GO:0034333	adherens junction assembly	7	1	0.00605412	1	1	1	1	1	1	0.000462219	1	1	0.00135989	1	1
GO:0051298	centrosome duplication	7	1	0.00321833	0.00679781	1	1	1	1	1	0.0252266	1	0.0185591	1	1	0.0126533
GO:0051983	regulation of chromosome segregation	7	1	0.0160586	1.57431e-05	0.000412736	0.000302846	1	1	0.000930643	0.00612685	1	0.0262511	0.00137345	0.00319495	0.000233779
GO:0071364	cellular response to epidermal growth factor stimulus	7	1	0.000301641	1	1	1	0.00179186	1	1	1	1	1	1	1	1
GO:0097581	lamellipodium organization	7	1	0.00826382	1	0.00236002	1	0.00152827	0.0487086	1	1	0.01241	0.036287	1	1	1
GO:1902904	negative regulation of supramolecular fiber organization	7	1	0.0374941	1	1	1	0.0250831	0.000316434	1	0.0184483	0.0185678	0.0262391	0.00416102	1	1
GO:1905477	positive regulation of protein localization to membrane	7	1	0.00737387	1	1	1	1	1	1	0.019474	1	1	1	1	1
GO:0001678	cellular glucose homeostasis	7	1	1	0.015409	1	1	1	1	1	1	1	1	1	1	1
GO:0002761	regulation of myeloid leukocyte differentiation	7	1	1	0.00254688	1	1	1	1	1	1	1	1	1	1	1
GO:0007127	meiosis I	7	1	1	0.0051259	1	1	1	1	0.0100334	1	1	1	1	0.00259076	1
GO:0031570	DNA integrity checkpoint	7	1	1	0.00495149	0.00538147	0.00116635	0.000697756	7.05409e-05	1	1	1	1	0.0038208	0.00860747	0.0318797
GO:0035303	regulation of dephosphorylation	7	1	1	0.015409	1	1	1	0.0289208	0.0269659	1	1	1	0.0292781	1	1
GO:0051101	regulation of DNA binding	7	1	1	0.00410281	0.0125346	8.68508e-06	1	1	1	1	0.0388608	1	1	1	1
GO:0051570	regulation of histone H3-K9 methylation	7	1	1	6.45085e-07	0.000858989	0.000252975	1	1	1	1	1	1	1	1.21314e-05	1.21587e-06
GO:0071456	cellular response to hypoxia	7	1	1	0.00932048	1	1	1	1	1	1	1	1	1	0.0455845	1
GO:0071478	cellular response to radiation	7	1	1	0.0206847	1	1	0.0014967	0.0387484	1	0.00324949	6.56187e-05	1	0.00124622	1	1
GO:2001242	regulation of intrinsic apoptotic signaling pathway	7	1	1	0.0217828	1	1	1	1	0.0372964	1	1	0.0226478	1	1	1
GO:0000077	DNA damage checkpoint	7	1	1	1	0.0296292	0.0103716	0.00633588	1	1	0.000576001	0.00493787	0.0421468	1	1	1
GO:0032434	regulation of proteasomal ubiquitin-dependent protein catabolic process	7	1	1	1	0.0399075	1	1	1	1	1	0.00710894	1	1	1	1
GO:0033135	regulation of peptidyl-serine phosphorylation	7	1	1	1	0.0428617	1	0.0266812	1	1	0.0199149	1	1	0.0118906	1	1
GO:0045132	meiotic chromosome segregation	7	1	1	1	0.0128285	0.0141994	1	1	1	1	0.0489578	1	1	0.000524603	1
GO:0048644	muscle organ morphogenesis	7	1	1	1	0.0123082	1	1	1	1	1	1	1	1	1	1
GO:1903322	positive regulation of protein modification by small protein conjugation or removal	7	1	1	1	0.0370777	1	1	1	1	1	0.04441	1	1	1	1
GO:2000779	regulation of double-strand break repair	7	1	1	1	0.000971289	0.00134546	0.00101322	1	0.00535423	1	0.000559812	1	0.0136014	1	1
GO:2001021	negative regulation of response to DNA damage stimulus	7	1	1	1	0.00211139	0.0118996	1	1	1	1	0.0149806	1	1	1	1
GO:0008584	male gonad development	7	1	1	1	1	0.0408064	1	1	1	1	1	1	1	1	1
GO:0034770	histone H4-K20 methylation	7	1	1	1	1	9.99559e-10	1	1	1	1	1	1	1	1	1
GO:0042476	odontogenesis	7	1	1	1	1	0.0180667	1	1	1	1	1	1	1	1	1
GO:0043392	negative regulation of DNA binding	7	1	1	1	1	8.02059e-05	1	1	1	1	1	1	1	1	1
GO:0071453	cellular response to oxygen levels	7	1	1	1	1	0.0488234	1	1	1	1	1	0.0384132	1	0.0340694	1
GO:0022612	gland morphogenesis	7	1	1	1	1	1	0.0270891	1	1	1	1	1	1	1	0.0149837
GO:0045619	regulation of lymphocyte differentiation	7	1	1	1	1	1	0.0218132	1	1	1	1	1	1	1	1
GO:0070849	response to epidermal growth factor	7	1	1	1	1	1	6.21749e-05	1	1	1	0.00492547	1	1	1	1
GO:0071479	cellular response to ionizing radiation	7	1	1	1	1	1	0.000569569	0.00787417	1	0.00961574	0.00155181	0.0195723	0.0028612	1	1
GO:1903034	regulation of response to wounding	7	1	1	1	1	1	0.0250177	1	1	1	1	1	1	1	1
GO:2000045	regulation of G1/S transition of mitotic cell cycle	7	1	1	1	1	1	0.00605038	0.0183505	1	0.0123626	0.0132848	1	0.0473951	1	1
GO:0000422	autophagy of mitochondrion	7	1	1	1	1	1	1	0.00711731	1	1	1	1	1	1	1
GO:0031111	negative regulation of microtubule polymerization or depolymerization	7	1	1	1	1	1	1	3.48048e-05	1	0.00664459	1	1	0.00255247	1	1
GO:0044380	protein localization to cytoskeleton	7	1	1	1	1	1	1	0.000493823	1	1	0.00186131	1	1	1	0.000859354
GO:0072332	intrinsic apoptotic signaling pathway by p53 class mediator	7	1	1	1	1	1	1	0.00790647	0.0308411	1	1	1	1	1	1
GO:0043401	steroid hormone mediated signaling pathway	7	1	1	1	1	1	1	1	0.041244	1	1	1	1	0.00187087	0.00257009
GO:0006446	regulation of translational initiation	7	1	1	1	1	1	1	1	1	0.00571299	0.0038199	0.0128488	0.0189291	1	1
GO:0007041	lysosomal transport	7	1	1	1	1	1	1	1	1	0.0213523	1	1	1	1	1
GO:0008277	regulation of G-protein coupled receptor protein signaling pathway	7	1	1	1	1	1	1	1	1	0.0420949	1	1	1	1	1
GO:0009119	ribonucleoside metabolic process	7	1	1	1	1	1	1	1	1	0.0256949	0.0148515	1	1	1	1
GO:0009185	ribonucleoside diphosphate metabolic process	7	1	1	1	1	1	1	1	1	0.0405433	1	1	1	1	1
GO:0016241	regulation of macroautophagy	7	1	1	1	1	1	1	1	1	0.0475577	0.0261628	1	1	1	1
GO:0033138	positive regulation of peptidyl-serine phosphorylation	7	1	1	1	1	1	1	1	1	0.0281888	1	1	0.0234164	1	1
GO:1903391	regulation of adherens junction organization	7	1	1	1	1	1	1	1	1	0.00256426	0.00186131	1	1	1	1
GO:1904591	positive regulation of protein import	7	1	1	1	1	1	1	1	1	0.0312755	1	1	1	1	1
GO:0009267	cellular response to starvation	7	1	1	1	1	1	1	1	1	1	0.0457834	1	1	1	1
GO:0034766	negative regulation of ion transmembrane transport	7	1	1	1	1	1	1	1	1	1	0.00313611	1	1	1	1
GO:0071356	cellular response to tumor necrosis factor	7	1	1	1	1	1	1	1	1	1	0.0492583	1	1	1	1
GO:1903363	negative regulation of cellular protein catabolic process	7	1	1	1	1	1	1	1	1	1	0.00212743	1	1	1	1
GO:0043954	cellular component maintenance	7	1	1	1	1	1	1	1	1	1	1	0.00121493	1	1	1
GO:0002429	immune response-activating cell surface receptor signaling pathway	7	1	1	1	1	1	1	1	1	1	1	1	0.0312509	1	1
GO:0009166	nucleotide catabolic process	7	1	1	1	1	1	1	1	1	1	1	1	0.0305931	1	1
GO:0009168	purine ribonucleoside monophosphate biosynthetic process	7	1	1	1	1	1	1	1	1	1	1	1	0.0438661	1	1
GO:0009201	ribonucleoside triphosphate biosynthetic process	7	1	1	1	1	1	1	1	1	1	1	1	0.0365023	1	1
GO:0010761	fibroblast migration	7	1	1	1	1	1	1	1	1	1	1	1	0.000405181	1	1
GO:0034109	homotypic cell-cell adhesion	7	1	1	1	1	1	1	1	1	1	1	1	0.00415539	1	1
GO:0043149	stress fiber assembly	7	1	1	1	1	1	1	1	1	1	1	1	0.0106682	1	1
GO:0043506	regulation of JUN kinase activity	7	1	1	1	1	1	1	1	1	1	1	1	0.00672794	1	1
GO:1901800	positive regulation of proteasomal protein catabolic process	7	1	1	1	1	1	1	1	1	1	1	1	0.0157141	1	1
GO:0001838	embryonic epithelial tube formation	7	1	1	1	1	1	1	1	1	1	1	1	1	0.0360767	1
GO:0002699	positive regulation of immune effector process	7	1	1	1	1	1	1	1	1	1	1	1	1	0.0455336	1
GO:0045995	regulation of embryonic development	7	1	1	1	1	1	1	1	1	1	1	1	1	1	0.0199499
GO:0046660	female sex differentiation	7	1	1	1	1	1	1	1	1	1	1	1	1	1	0.0193476
GO:1904357	negative regulation of telomere maintenance via telomere lengthening	7	1	1	1	1	1	1	1	1	1	1	1	1	1	2.15907e-06
GO:0000380	alternative mRNA splicing, via spliceosome	8	2.05e-05	1	0.000130237	0.000290224	0.00196204	1	0.0158163	3.8969e-05	0.0452744	1	1	1	2.91456e-09	5.53916e-06
GO:0006261	DNA-dependent DNA replication	8	0.003	0.0208746	0.000140423	0.00302509	1	8.29993e-05	0.0139191	0.00455875	0.000178361	0.00118383	3.20094e-07	0.00582798	0.000277861	0.0442761
GO:0006282	regulation of DNA repair	8	0.000487	1	1	0.000347817	0.000257404	0.000744923	1	1	1	0.000189491	1	1	0.0107449	0.0133178
GO:0030518	intracellular steroid hormone receptor signaling pathway	8	0.0014	1	1	1	1	1	1	1	1	1	1	1	1	0.00864247
GO:0032204	regulation of telomere maintenance	8	0.000225	1	1	1	0.000552525	0.00163483	1	0.00180273	1	1	1	1	5.43379e-05	2.25494e-06
GO:0032845	negative regulation of homeostatic process	8	0.0306	1	1	1	1	1	1	1	1	1	1	0.0453529	1	0.046418
GO:0042274	ribosomal small subunit biogenesis	8	0.000102	1	1	1	1.10342e-07	1	1	1	1	1	1	1	0.000138849	1
GO:0045931	positive regulation of mitotic cell cycle	8	0.00549	0.00222911	0.00389554	0.0154113	0.0119108	0.0493198	1	0.0221198	0.00133723	0.00228901	0.0115881	1	0.00729202	0.0261726
GO:0050792	regulation of viral process	8	0.01	1	1	1	1	0.0293859	1	0.0349969	1	0.0109604	1	0.0368149	0.00442902	1
GO:0051568	histone H3-K4 methylation	8	1.4e-05	0.000282587	1	0.000202635	4.15093e-09	1	1	1	1	1	1	1	1.11234e-10	6.69497e-13
GO:0072331	signal transduction by p53 class mediator	8	0.00753	1	0.000118474	1	1	0.00909778	0.00492813	0.000320068	1	1	1	1	0.0031918	0.0333794
GO:0006405	RNA export from nucleus	8	1	0.0039991	1	4.18366e-08	8.11152e-07	1	3.40676e-05	1	1	0.000504382	1	0.0242463	1	4.3911e-06
GO:0006997	nucleus organization	8	1	0.0139626	1	0.0016026	5.63518e-08	0.0226308	0.00311868	0.000168209	1	1	1	1	0.000129369	0.003062
GO:0007043	cell-cell junction assembly	8	1	0.00217605	0.0128461	1	1	1	0.0431666	0.0206249	1	1	1	0.00166146	1	1
GO:0018107	peptidyl-threonine phosphorylation	8	1	0.0145225	1	1	1	0.00815527	0.0246771	1	0.00254975	0.04441	1	0.00136141	1	1
GO:0031122	cytoplasmic microtubule organization	8	1	0.000113908	0.00213801	1	1	1	1	1	0.0243143	1	0.00578657	1	1	1
GO:0032273	positive regulation of protein polymerization	8	1	0.0111218	1	0.00385717	1	1	0.0497708	1	1	1	1	0.0204418	1	1
GO:0043902	positive regulation of multi-organism process	8	1	0.0435688	1	1	1	0.0244233	0.030322	0.0283434	0.0008211	0.0208135	1	1	1	1
GO:0046605	regulation of centrosome cycle	8	1	0.000223152	1	1	1	1	1	1	0.000770975	0.00224026	0.00826823	1	1	0.00516272
GO:0060968	regulation of gene silencing	8	1	0.000507308	3.36845e-06	0.000402904	0.000468642	0.000369414	8.63136e-06	0.00185452	1	0.00102298	0.000324486	0.00176794	3.88642e-05	0.0020085
GO:0090630	activation of GTPase activity	8	1	0.00172097	1	1	1	1	1	1	1	0.0280166	1	0.0136616	1	1
GO:1901992	positive regulation of mitotic cell cycle phase transition	8	1	0.000507308	1	1	1	1	1	1	0.00172961	1	1	1	1	1
GO:1902117	positive regulation of organelle assembly	8	1	0.000801937	1	1	1	1	1	1	1	1	1	1	1	1
GO:1903900	regulation of viral life cycle	8	1	0.017268	1	1	1	1	1	1	1	1	1	1	1	1
GO:1904375	regulation of protein localization to cell periphery	8	1	0.0039991	1	1	1	1	1	1	1	1	1	1	1	0.0356192
GO:1905269	positive regulation of chromatin organization	8	1	0.00683397	3.82925e-06	0.000139415	5.98842e-08	4.00239e-08	1	1	1	1	1	0.0345454	2.06434e-08	4.5998e-13
GO:0031109	microtubule polymerization or depolymerization	8	1	1	0.000620784	1	1	1	8.93417e-05	1	1	1	1	0.00055481	1	0.0181276
GO:0051100	negative regulation of binding	8	1	1	0.00438975	0.0172206	0.00458955	1	1	1	0.00406413	1	1	1	1	1
GO:0060173	limb development	8	1	1	0.0250907	1	1	1	1	1	1	0.0378884	1	1	1	1
GO:0061008	hepaticobiliary system development	8	1	1	0.0128747	1	0.0151201	1	1	1	1	1	1	1	0.000280785	0.00417902
GO:1901215	negative regulation of neuron death	8	1	1	0.0189256	1	1	1	1	1	1	1	1	1	1	1
GO:0006352	DNA-templated transcription, initiation	8	1	1	1	0.0105978	0.00955441	1	1	0.020707	1	1	1	1	0.000374562	0.00211887
GO:0006626	protein targeting to mitochondrion	8	1	1	1	0.0327203	1	1	1	1	1	1	1	1	1	1
GO:0043467	regulation of generation of precursor metabolites and energy	8	1	1	1	0.00628399	1	1	1	1	1	1	1	1	1	1
GO:0045727	positive regulation of translation	8	1	1	1	0.0110731	1	1	0.000167981	1	1	0.00470854	2.13106e-05	0.00291118	1	1
GO:0046824	positive regulation of nucleocytoplasmic transport	8	1	1	1	0.0115149	1	0.01934	1	1	0.00492932	0.00493787	1	0.00306757	1	1
GO:0060048	cardiac muscle contraction	8	1	1	1	0.0136131	1	1	1	1	1	1	1	1	1	1
GO:0000086	G2/M transition of mitotic cell cycle	8	1	1	1	1	0.00293757	1	1	1	0.0123626	0.0132848	1	1	1	1
GO:0002700	regulation of production of molecular mediator of immune response	8	1	1	1	1	0.0030856	1	1	1	1	1	1	1	0.00658653	1
GO:0002703	regulation of leukocyte mediated immunity	8	1	1	1	1	0.0180831	1	1	1	0.0283715	1	1	1	0.0311264	1
GO:0034101	erythrocyte homeostasis	8	1	1	1	1	0.00623104	1	1	0.00424319	1	1	1	1	1	1
GO:0046661	male sex differentiation	8	1	1	1	1	0.0343987	1	1	1	1	1	1	1	1	1
GO:0050000	chromosome localization	8	1	1	1	1	0.000407267	1	1	1	1	1	1	1	1	1
GO:0010332	response to gamma radiation	8	1	1	1	1	1	6.30404e-05	1	1	1	1	1	1	1	1
GO:0010810	regulation of cell-substrate adhesion	8	1	1	1	1	1	0.0210397	0.00226339	1	0.031635	0.00887932	0.035641	1	1	1
GO:0030218	erythrocyte differentiation	8	1	1	1	1	1	0.00223279	1	1	1	0.0418002	1	1	1	0.0296411
GO:0048762	mesenchymal cell differentiation	8	1	1	1	1	1	0.029391	1	1	1	1	1	1	1	1
GO:0001837	epithelial to mesenchymal transition	8	1	1	1	1	1	1	0.0160304	1	1	1	1	1	1	1
GO:0001952	regulation of cell-matrix adhesion	8	1	1	1	1	1	1	0.00330185	1	0.0372704	1	1	1	1	1
GO:0007019	microtubule depolymerization	8	1	1	1	1	1	1	9.24988e-06	1	0.0102559	1	1	0.000764445	1	1
GO:0007052	mitotic spindle organization	8	1	1	1	1	1	1	0.00504686	1	0.0221523	1	0.0336661	1	1	1
GO:0010508	positive regulation of autophagy	8	1	1	1	1	1	1	0.00504686	1	0.0221523	0.0280809	1	1	1	1
GO:0010927	cellular component assembly involved in morphogenesis	8	1	1	1	1	1	1	0.00588171	1	1	1	1	1	1	1
GO:0031532	actin cytoskeleton reorganization	8	1	1	1	1	1	1	0.00236446	1	1	1	1	1	1	1
GO:0032006	regulation of TOR signaling	8	1	1	1	1	1	1	0.0029695	1	1	1	1	1	1	1
GO:0046328	regulation of JNK cascade	8	1	1	1	1	1	1	0.0432208	1	1	1	1	1	1	1
GO:0060964	regulation of gene silencing by miRNA	8	1	1	1	1	1	1	6.29714e-06	1	1	1	0.00686201	1	1	1
GO:0070374	positive regulation of ERK1 and ERK2 cascade	8	1	1	1	1	1	1	0.0322206	1	1	1	1	1	1	1
GO:0110020	regulation of actomyosin structure organization	8	1	1	1	1	1	1	0.00283143	1	1	1	1	1	1	1
GO:0031396	regulation of protein ubiquitination	8	1	1	1	1	1	1	1	0.0252899	1	1	1	1	1	1
GO:0035108	limb morphogenesis	8	1	1	1	1	1	1	1	0.0234462	1	1	1	1	0.00862555	1
GO:0019079	viral genome replication	8	1	1	1	1	1	1	1	1	0.0132365	1	1	1	1	1
GO:0021549	cerebellum development	8	1	1	1	1	1	1	1	1	0.0363147	1	1	1	1	1
GO:0048675	axon extension	8	1	1	1	1	1	1	1	1	0.035101	1	1	1	1	1
GO:0006399	tRNA metabolic process	8	1	1	1	1	1	1	1	1	1	0.043125	1	1	1	1
GO:0014066	regulation of phosphatidylinositol 3-kinase signaling	8	1	1	1	1	1	1	1	1	1	0.000489809	1	0.0294424	1	1
GO:0042542	response to hydrogen peroxide	8	1	1	1	1	1	1	1	1	1	0.012451	1	1	1	1
GO:0043123	positive regulation of I-kappaB kinase/NF-kappaB signaling	8	1	1	1	1	1	1	1	1	1	0.0250259	1	1	1	1
GO:0070646	protein modification by small protein removal	8	1	1	1	1	1	1	1	1	1	0.012451	0.0204257	0.00320763	1	1
GO:0071482	cellular response to light stimulus	8	1	1	1	1	1	1	1	1	1	0.00324895	1	1	1	1
GO:0140013	meiotic nuclear division	8	1	1	1	1	1	1	1	1	1	0.04506	1	1	0.00328312	1
GO:1903052	positive regulation of proteolysis involved in cellular protein catabolic process	8	1	1	1	1	1	1	1	1	1	0.00655764	1	1	1	1
GO:2001235	positive regulation of apoptotic signaling pathway	8	1	1	1	1	1	1	1	1	1	0.0470395	1	1	1	1
GO:0016482	cytosolic transport	8	1	1	1	1	1	1	1	1	1	1	0.0497644	1	1	1
GO:0033077	T cell differentiation in thymus	8	1	1	1	1	1	1	1	1	1	1	0.00669834	1	1	1
GO:0045580	regulation of T cell differentiation	8	1	1	1	1	1	1	1	1	1	1	0.0278935	1	1	1
GO:1901988	negative regulation of cell cycle phase transition	8	1	1	1	1	1	1	1	1	1	1	0.0497644	1	0.0212989	1
GO:2000241	regulation of reproductive process	8	1	1	1	1	1	1	1	1	1	1	0.0466112	1	1	1
GO:0007179	transforming growth factor beta receptor signaling pathway	8	1	1	1	1	1	1	1	1	1	1	1	0.0298787	1	1
GO:0035966	response to topologically incorrect protein	8	1	1	1	1	1	1	1	1	1	1	1	0.0123964	1	1
GO:0043409	negative regulation of MAPK cascade	8	1	1	1	1	1	1	1	1	1	1	1	0.0313061	1	1
GO:0050807	regulation of synapse organization	8	1	1	1	1	1	1	1	1	1	1	1	0.0368149	1	1
GO:0090090	negative regulation of canonical Wnt signaling pathway	8	1	1	1	1	1	1	1	1	1	1	1	0.00850941	1	1
GO:0030856	regulation of epithelial cell differentiation	8	1	1	1	1	1	1	1	1	1	1	1	1	0.00547504	1
GO:0043331	response to dsRNA	8	1	1	1	1	1	1	1	1	1	1	1	1	0.000393107	1
GO:0048754	branching morphogenesis of an epithelial tube	8	1	1	1	1	1	1	1	1	1	1	1	1	1	0.0342853
GO:0001824	blastocyst development	9	0.000129	0.0173286	1	1	1	0.0366401	0.0322457	0.00106539	0.00696434	1	1	1	0.000851125	0.00122239
GO:0006306	DNA methylation	9	1.2e-05	1	1.21842e-06	3.91927e-05	5.6745e-07	0.000719943	0.00941118	1	1	1	1	1	1	1
GO:0008406	gonad development	9	0.0307	1	1	1	0.0292132	1	1	1	1	1	1	1	1	0.0220744
GO:0010948	negative regulation of cell cycle process	9	0.0155	1	1	1	0.00549285	0.000101442	1	0.0460063	0.00182238	0.0182769	1	0.00638682	0.00793172	0.00398135
GO:0016575	histone deacetylation	9	3.48e-05	1	0.000166991	1	2.44276e-06	7.28577e-05	1	1	1	1	1	1	1	7.69171e-05
GO:0031497	chromatin assembly	9	0.000217	0.00304092	2.02695e-08	4.98858e-05	2.42927e-10	1	1	1	1	1	0.00264901	1	6.84843e-11	3.46823e-06
GO:0044843	cell cycle G1/S phase transition	9	0.00985	1	1	1	1	1	0.00811908	1	1	1	1	1	0.0132375	1
GO:0045930	negative regulation of mitotic cell cycle	9	0.017	0.0230237	0.00163928	0.0122642	1.92957e-05	3.73614e-05	0.00651315	1	0.00489675	0.0429354	1	0.0155555	0.00891641	0.00165964
GO:0051053	negative regulation of DNA metabolic process	9	0.00091	1	0.0242448	1.99819e-05	3.40976e-05	9.38865e-05	0.00573389	0.000401405	0.0122265	0.0012906	0.00326468	0.00636483	0.014105	0.000111453
GO:0061647	histone H3-K9 modification	9	4.83e-07	0.00292003	3.82229e-08	1.08276e-05	1.23522e-07	1	1	1	0.00750256	1	1	1	6.27294e-07	9.41282e-08
GO:0071383	cellular response to steroid hormone stimulus	9	0.0295	1	1	1	1	1	1	1	1	1	1	1	1	0.00345824
GO:1903312	negative regulation of mRNA metabolic process	9	2.58e-05	0.0209537	0.00321703	9.86427e-05	1.6551e-06	0.00513219	0.0012174	1.14566e-06	0.0467997	0.0323151	1	0.00166146	5.68731e-06	1.37023e-06
GO:1905268	negative regulation of chromatin organization	9	9.75e-07	1	1	0.000792065	1.56057e-10	1	0.0106145	1	1	1	0.0240435	1	1.20859e-07	2.15065e-07
GO:0000075	cell cycle checkpoint	9	1	0.0476969	0.000582929	0.00181871	0.00239891	0.00123205	2.98675e-05	0.0115455	7.77033e-05	0.00414034	0.0102052	0.00699688	0.0105181	0.00494106
GO:0001764	neuron migration	9	1	0.0343377	1	1	1	1	1	1	1	1	1	1	1	1
GO:0006006	glucose metabolic process	9	1	0.046678	1	1	1	1	1	1	1	1	1	1	1	1
GO:0006304	DNA modification	9	1	0.00120909	1	1	8.11152e-07	1	1	1	1	1	1	1	1	1
GO:0006402	mRNA catabolic process	9	1	0.046678	0.0359636	0.0113488	1	0.00916792	1	1	0.00363156	0.00403371	0.00463753	1	1	1
GO:0007519	skeletal muscle tissue development	9	1	0.0412343	1	1	1	1	1	1	1	1	1	1	1	1
GO:0030902	hindbrain development	9	1	0.0375524	1	1	1	0.01795	1	1	1	1	1	1	1	1
GO:0034332	adherens junction organization	9	1	0.00150027	1	1	1	1	1.68658e-06	1	0.000137142	0.000586035	0.00113199	0.000358699	1	1
GO:0044839	cell cycle G2/M phase transition	9	1	0.00621654	0.0056058	0.00204189	1	1	0.027564	1	1	0.00255016	0.0271777	0.0043132	1	0.0122987
GO:0051017	actin filament bundle assembly	9	1	0.0143064	1	1	1	0.0184553	0.00110653	1	0.0033447	0.0150546	0.0497644	0.00151545	1	1
GO:0090150	establishment of protein localization to membrane	9	1	0.0394964	1	1	1	1	1	1	0.0138157	1	1	0.0271926	1	1
GO:1905330	regulation of morphogenesis of an epithelium	9	1	0.00401865	1	1	1	1	1	1	1	1	1	1	1	1
GO:1905475	regulation of protein localization to membrane	9	1	0.00906338	1	1	1	1	1	1	0.00489709	1	1	0.0365023	1	1
GO:1990090	cellular response to nerve growth factor stimulus	9	1	2.0665e-05	1	1	1	1	1	1	2.65903e-06	0.000336527	1	1	1	1
GO:0002573	myeloid leukocyte differentiation	9	1	1	0.00589405	1	0.045535	1	1	1	1	1	1	1	1	1
GO:0007093	mitotic cell cycle checkpoint	9	1	1	0.00058761	0.00843822	0.00648482	0.00114829	0.00499543	1	0.0107948	1	1	0.0144442	1	0.00490479
GO:0045637	regulation of myeloid cell differentiation	9	1	1	0.0037288	0.0398391	1	0.0420304	1	1	1	1	1	1	1	0.0246993
GO:0014020	primary neural tube formation	9	1	1	1	0.00600597	1	1	1	0.000867774	1	1	1	1	1	1
GO:0031345	negative regulation of cell projection organization	9	1	1	1	0.0261403	1	1	0.000256609	1	1	1	1	1	1	1
GO:0042306	regulation of protein import into nucleus	9	1	1	1	0.027919	1	1	1	1	1	0.0261486	1	0.00757775	1	1
GO:1900182	positive regulation of protein localization to nucleus	9	1	1	1	0.00773566	0.0180667	1	1	0.0126529	0.0221093	0.0220445	0.0307521	0.00511566	1	0.0402902
GO:0002366	leukocyte activation involved in immune response	9	1	1	1	1	0.023857	1	1	1	1	1	1	1	1	1
GO:0007369	gastrulation	9	1	1	1	1	1	0.0164812	1	1	1	1	1	1	1	1
GO:0030879	mammary gland development	9	1	1	1	1	1	0.00495591	1	1	1	1	1	0.0411404	1	0.0466572
GO:0032846	positive regulation of homeostatic process	9	1	1	1	1	1	0.0200741	1	1	1	1	1	1	1	1
GO:0042113	B cell activation	9	1	1	1	1	1	0.0214411	1	1	1	1	1	1	1	1
GO:2000278	regulation of DNA biosynthetic process	9	1	1	1	1	1	0.000388179	1	0.00160998	1	1	0.0362634	0.0413042	1	0.00181062
GO:0030010	establishment of cell polarity	9	1	1	1	1	1	1	0.00624677	1	1	1	1	1	1	1
GO:0030041	actin filament polymerization	9	1	1	1	1	1	1	0.0128329	1	1	1	1	1	1	1
GO:0031333	negative regulation of protein complex assembly	9	1	1	1	1	1	1	0.00453537	1	0.00134283	0.0220445	1	0.01351	1	1
GO:0032231	regulation of actin filament bundle assembly	9	1	1	1	1	1	1	0.000779988	1	1	1	1	1	1	1
GO:0042594	response to starvation	9	1	1	1	1	1	1	0.033196	1	1	0.0221197	0.0208155	1	1	1
GO:0050770	regulation of axonogenesis	9	1	1	1	1	1	1	0.0182508	1	0.0383534	0.0284451	1	0.019394	1	1
GO:0061013	regulation of mRNA catabolic process	9	1	1	1	1	1	1	0.000900797	0.0370546	1	0.0208598	0.0101897	0.0294977	1	1
GO:0009755	hormone-mediated signaling pathway	9	1	1	1	1	1	1	1	0.0168436	1	0.00661607	1	1	1	1
GO:0031330	negative regulation of cellular catabolic process	9	1	1	1	1	1	1	1	0.0239379	1	0.000276864	0.0411952	0.00755985	1	1
GO:0051783	regulation of nuclear division	9	1	1	1	1	1	1	1	0.0105813	0.000192223	0.04506	0.00911766	0.0306091	1	1
GO:0018022	peptidyl-lysine methylation	9	1	1	1	1	1	1	1	1	0.0169549	1	1	1	1	1
GO:0032091	negative regulation of protein binding	9	1	1	1	1	1	1	1	1	0.00480074	1	1	1	1	1
GO:0032387	negative regulation of intracellular transport	9	1	1	1	1	1	1	1	1	0.0128915	1	1	1	1	1
GO:0032874	positive regulation of stress-activated MAPK cascade	9	1	1	1	1	1	1	1	1	0.0383469	1	1	1	1	1
GO:0043491	protein kinase B signaling	9	1	1	1	1	1	1	1	1	0.0470586	0.00730347	1	1	1	1
GO:0048259	regulation of receptor-mediated endocytosis	9	1	1	1	1	1	1	1	1	0.00148073	1	0.00375927	1	1	1
GO:1903828	negative regulation of cellular protein localization	9	1	1	1	1	1	1	1	1	0.0454291	1	1	0.0258433	1	1
GO:0071560	cellular response to transforming growth factor beta stimulus	9	1	1	1	1	1	1	1	1	1	0.0337187	1	1	1	1
GO:1901654	response to ketone	9	1	1	1	1	1	1	1	1	1	0.0193329	1	1	1	1
GO:0010906	regulation of glucose metabolic process	9	1	1	1	1	1	1	1	1	1	1	0.00824219	1	1	1
GO:0010632	regulation of epithelial cell migration	9	1	1	1	1	1	1	1	1	1	1	1	0.0329862	1	1
GO:0051896	regulation of protein kinase B signaling	9	1	1	1	1	1	1	1	1	1	1	1	0.00494128	1	1
GO:0097305	response to alcohol	9	1	1	1	1	1	1	1	1	1	1	1	0.0294082	1	1
GO:0000910	cytokinesis	10	0.000178	0.0463805	2.66376e-05	0.000247434	0.00050863	1	0.0133922	0.00436557	0.0107948	0.023573	0.0149876	0.00223746	7.90601e-09	9.02287e-05
GO:0006275	regulation of DNA replication	10	4.46e-05	1	0.00320839	0.00088223	1	1	1	0.0060104	0.000122098	0.0119306	0.00698968	0.0174309	0.00544185	0.0220404
GO:0031058	positive regulation of histone modification	10	1.41e-05	1	6.22848e-05	0.0135214	4.19083e-05	5.94663e-06	0.00875304	1	1	1	1	1	4.34479e-07	1.21377e-11
GO:0043966	histone H3 acetylation	10	8.97e-07	0.0111234	4.23455e-05	0.034631	2.0036e-05	1	0.0248548	9.16059e-05	1	1	1	1	6.8731e-05	1.54808e-05
GO:0065004	protein-DNA complex assembly	10	0.00117	0.027606	1	0.000202839	1.43506e-07	1	1	0.038013	1	1	1	1	7.51821e-09	1
GO:0071897	DNA biosynthetic process	10	0.00128	1	1	1	1	0.000175794	1	0.00065457	1	0.00541933	0.00253169	0.0434738	0.0421817	1
GO:0001890	placenta development	10	1	0.0214673	0.0135702	5.04151e-05	0.0395712	1	1	0.00127993	1	1	1	1	1	0.00445554
GO:0007088	regulation of mitotic nuclear division	10	1	0.00838129	0.0018777	0.00328585	3.45782e-05	1	1	0.0283434	0.000287227	1	0.0332656	1	0.0102507	0.00142584
GO:0008360	regulation of cell shape	10	1	0.00380633	1	1	1	1	0.0394634	1	0.00206079	1	1	1	1	1
GO:0032984	protein-containing complex disassembly	10	1	0.0265167	1	0.00594314	1	0.0260864	0.000415518	1	0.0410768	0.0254351	1	0.00369784	1	1
GO:0035023	regulation of Rho protein signal transduction	10	1	0.0026731	1	1	1	1	1	1	1	1	1	0.01351	1	1
GO:0071229	cellular response to acid chemical	10	1	0.0246401	1	1	1	1	1	1	1	1	1	1	1	1
GO:0006342	chromatin silencing	10	1	1	9.11965e-06	1.06595e-05	1	1	0.0234193	0.00012525	1	0.0170685	1	1	1	6.54957e-07
GO:0042593	glucose homeostasis	10	1	1	0.0105229	1	1	1	1	1	1	1	0.0263328	1	1	1
GO:0043523	regulation of neuron apoptotic process	10	1	1	0.00499196	1	1	1	1	1	1	1	1	1	1	1
GO:0002244	hematopoietic progenitor cell differentiation	10	1	1	1	0.00407794	1	0.00506139	1	1	1	1	0.0198579	1	1	1
GO:0003205	cardiac chamber development	10	1	1	1	0.028243	0.0195061	1	1	1	1	1	1	1	1	1
GO:0006334	nucleosome assembly	10	1	1	1	0.000158195	6.00344e-08	1	1	1	1	1	1	1	2.14551e-08	0.000485492
GO:0008064	regulation of actin polymerization or depolymerization	10	1	1	1	0.0113389	1	0.0287356	0.0157968	1	1	1	1	0.0169258	1	1
GO:0016331	morphogenesis of embryonic epithelium	10	1	1	1	0.0313596	1	0.0115476	1	1	1	1	1	1	1	1
GO:0021915	neural tube development	10	1	1	1	0.0379988	1	0.0138727	1	0.0024549	1	1	1	0.0110541	1	0.00103976
GO:0031099	regeneration	10	1	1	1	0.028243	1	1	0.00712306	1	1	1	1	0.017318	0.0305063	1
GO:0034612	response to tumor necrosis factor	10	1	1	1	0.0165636	1	1	1	1	1	1	1	1	1	1
GO:0045665	negative regulation of neuron differentiation	10	1	1	1	0.0478659	1	1	0.00250598	1	1	1	1	1	1	1
GO:0002696	positive regulation of leukocyte activation	10	1	1	1	1	0.0351953	1	1	1	1	1	1	1	1	1
GO:0009615	response to virus	10	1	1	1	1	0.0456538	1	1	1	1	1	0.0328973	1	1	1
GO:0045927	positive regulation of growth	10	1	1	1	1	0.0439405	1	1	1	0.0334881	1	1	1	1	1
GO:1901991	negative regulation of mitotic cell cycle phase transition	10	1	1	1	1	0.000678797	0.000415853	1	1	0.0132265	1	1	0.0172715	1	0.00606591
GO:0007050	cell cycle arrest	10	1	1	1	1	1	0.000608707	1	1	1	0.0357612	1	1	1	1
GO:0030217	T cell differentiation	10	1	1	1	1	1	0.0123775	1	1	1	1	0.0329101	1	1	1
GO:0030324	lung development	10	1	1	1	1	1	0.00992326	1	1	1	1	1	1	0.0284136	1
GO:1902105	regulation of leukocyte differentiation	10	1	1	1	1	1	0.0161313	1	1	1	1	1	1	1	1
GO:0008361	regulation of cell size	10	1	1	1	1	1	1	0.0095053	1	0.0111246	0.00248491	1	0.000685257	1	1
GO:0010770	positive regulation of cell morphogenesis involved in differentiation	10	1	1	1	1	1	1	0.00381591	1	0.021066	0.00682344	1	0.0108781	1	1
GO:0016236	macroautophagy	10	1	1	1	1	1	1	0.0155739	1	1	1	1	1	1	1
GO:0031032	actomyosin structure organization	10	1	1	1	1	1	1	0.0159576	1	1	1	1	0.0170944	1	1
GO:0031929	TOR signaling	10	1	1	1	1	1	1	0.000556934	1	0.0111601	1	0.0388225	1	1	1
GO:0032872	regulation of stress-activated MAPK cascade	10	1	1	1	1	1	1	0.023499	1	1	1	1	1	1	1
GO:1901880	negative regulation of protein depolymerization	10	1	1	1	1	1	1	6.57934e-06	1	1	1	1	1	1	1
GO:0035148	tube formation	10	1	1	1	1	1	1	1	0.00399771	1	1	1	0.00661296	1	0.00162184
GO:0043112	receptor metabolic process	10	1	1	1	1	1	1	1	1	0.0383534	1	1	1	1	1
GO:0071695	anatomical structure maturation	10	1	1	1	1	1	1	1	1	0.030664	1	1	1	1	1
GO:0014065	phosphatidylinositol 3-kinase signaling	10	1	1	1	1	1	1	1	1	1	0.000213439	1	1	1	1
GO:1903320	regulation of protein modification by small protein conjugation or removal	10	1	1	1	1	1	1	1	1	1	0.0196378	1	1	1	1
GO:2000058	regulation of ubiquitin-dependent protein catabolic process	10	1	1	1	1	1	1	1	1	1	0.00252317	1	0.0108781	1	1
GO:0006109	regulation of carbohydrate metabolic process	10	1	1	1	1	1	1	1	1	1	1	0.0200168	1	1	1
GO:0060491	regulation of cell projection assembly	10	1	1	1	1	1	1	1	1	1	1	0.0219153	1	1	1
GO:0002757	immune response-activating signal transduction	10	1	1	1	1	1	1	1	1	1	1	1	0.0481767	1	1
GO:0009124	nucleoside monophosphate biosynthetic process	10	1	1	1	1	1	1	1	1	1	1	1	0.00678104	1	1
GO:0030178	negative regulation of Wnt signaling pathway	10	1	1	1	1	1	1	1	1	1	1	1	0.0043325	1	1
GO:0032869	cellular response to insulin stimulus	10	1	1	1	1	1	1	1	1	1	1	1	0.0166046	1	1
GO:0050730	regulation of peptidyl-tyrosine phosphorylation	10	1	1	1	1	1	1	1	1	1	1	1	0.0307934	1	1
GO:0060828	regulation of canonical Wnt signaling pathway	10	1	1	1	1	1	1	1	1	1	1	1	0.0238593	1	1
GO:1904950	negative regulation of establishment of protein localization	10	1	1	1	1	1	1	1	1	1	1	1	0.0296536	1	1
GO:0000723	telomere maintenance	11	3.97e-05	1	1	0.00882537	0.000536912	1	1	0.000354918	1	1	0.0156261	1	1.21133e-05	4.2608e-06
GO:0009895	negative regulation of catabolic process	11	0.00826	1	1	0.0366529	1	0.0218011	1	1	0.0185134	0.000199182	0.0314822	1	0.0274821	1
GO:0022618	ribonucleoprotein complex assembly	11	0.00256	0.00580517	0.0126209	1	1	0.00340383	3.75193e-07	0.00150263	0.00105707	0.0103289	1	1	0.00361878	0.000639295
GO:0030522	intracellular receptor signaling pathway	11	0.00435	1	1	0.0419271	1	1	1	0.0160713	1	0.00725353	1	0.0246907	0.00227125	0.0199899
GO:0034502	protein localization to chromosome	11	4.13e-07	1	1	0.0194672	1.27821e-06	1	1	1	0.0424036	1	1	0.0393159	5.68006e-07	7.58613e-06
GO:0045814	negative regulation of gene expression, epigenetic	11	3.31e-06	7.9584e-06	1	1	5.16055e-10	8.2452e-06	1	1	1	1	1	1	1.48605e-10	1
GO:0051168	nuclear export	11	0.000186	0.00871468	0.0167943	1.5947e-06	1	0.00969641	1.50069e-05	2.19712e-05	0.00572322	0.000457596	1	0.014433	2.71006e-09	1
GO:1901990	regulation of mitotic cell cycle phase transition	11	0.00623	0.006212	1	1	0.000315375	0.000430957	1	1	3.78115e-05	1	0.0132618	1	0.0215462	1
GO:0002064	epithelial cell development	11	1	0.0382921	1	1	1	1	1	1	1	1	1	1	1	1
GO:0006401	RNA catabolic process	11	1	0.0253482	0.0129176	1	1	1	1	1	0.0011126	1	0.00316913	0.0334696	1	1
GO:0006469	negative regulation of protein kinase activity	11	1	0.0408703	0.0203989	1	1	1	1	1	1	1	1	1	1	1
GO:0010631	epithelial cell migration	11	1	0.044192	1	1	1	1	1	1	1	1	1	0.00715011	1	1
GO:0018394	peptidyl-lysine acetylation	11	1	0.00666201	1.78575e-05	1	1	1	0.0494579	5.54607e-05	1	0.0148395	1	0.0232495	3.27328e-10	1.26895e-11
GO:0019058	viral life cycle	11	1	0.0138002	1	1	1	1	1	1	1	1	1	1	1	1
GO:0043393	regulation of protein binding	11	1	0.021418	1	1	1	1	1	1	0.000792121	1	1	0.00647877	1	1
GO:0051099	positive regulation of binding	11	1	0.0112175	1	1	0.0437943	1	1	1	0.00904398	0.0103422	1	0.00326939	1	1
GO:0051650	establishment of vesicle localization	11	1	0.00790869	1	1	1	0.0183676	1	1	1	1	1	1	1	1
GO:0110053	regulation of actin filament organization	11	1	0.0382921	1	1	1	0.00219862	0.000111844	1	1	0.0156065	0.0196666	1	1	1
GO:0120034	positive regulation of plasma membrane bounded cell projection assembly	11	1	8.16445e-05	1	0.0128285	1	1	1	1	1	0.0177039	0.0215158	1	1	1
GO:1900180	regulation of protein localization to nucleus	11	1	0.0230237	0.0116048	0.0122642	0.00628468	1	1	1	0.00489675	0.0201059	0.0396924	0.00055682	1	1
GO:1903046	meiotic cell cycle process	11	1	0.0148597	0.0193683	0.0341375	0.00951312	1	1	0.00212169	0.0473893	1	0.049715	1	0.000560673	1
GO:1902905	positive regulation of supramolecular fiber organization	11	1	1	1	0.00769429	1	1	0.010059	1	1	1	1	0.0110456	1	1
GO:0001889	liver development	11	1	1	1	1	1	0.000900914	1	0.0222646	1	1	1	1	1	1
GO:0009913	epidermal cell differentiation	11	1	1	1	1	1	0.000494954	1	1	1	1	1	1	0.0146085	1
GO:0010212	response to ionizing radiation	11	1	1	1	1	1	0.000414235	0.00647035	1	0.0160921	0.0107631	0.0200168	0.0169258	1	1
GO:0060485	mesenchyme development	11	1	1	1	1	1	0.0101072	0.0414298	1	1	1	1	1	1	1
GO:0007249	I-kappaB kinase/NF-kappaB signaling	11	1	1	1	1	1	1	0.0262486	1	0.0202833	1	1	1	1	1
GO:0008154	actin polymerization or depolymerization	11	1	1	1	1	1	1	0.00646308	1	1	0.0480457	0.0396104	0.00699688	1	1
GO:0034404	nucleobase-containing small molecule biosynthetic process	11	1	1	1	1	1	1	1	1	0.0227551	1	1	0.010479	1	1
GO:0050821	protein stabilization	11	1	1	1	1	1	1	1	1	0.018447	1	1	1	1	1
GO:1990138	neuron projection extension	11	1	1	1	1	1	1	1	1	0.0167226	1	1	1	1	1
GO:0000302	response to reactive oxygen species	11	1	1	1	1	1	1	1	1	1	0.0123147	0.0495493	1	1	1
GO:0031668	cellular response to extracellular stimulus	11	1	1	1	1	1	1	1	1	1	0.0191731	1	1	1	1
GO:0043122	regulation of I-kappaB kinase/NF-kappaB signaling	11	1	1	1	1	1	1	1	1	1	0.00971074	1	0.0313237	1	1
GO:0051348	negative regulation of transferase activity	11	1	1	1	1	1	1	1	1	1	0.046576	0.033152	1	1	1
GO:0006470	protein dephosphorylation	11	1	1	1	1	1	1	1	1	1	1	1	0.0393031	1	1
GO:0008544	epidermis development	11	1	1	1	1	1	1	1	1	1	1	1	1	0.0145953	1
GO:0006323	DNA packaging	12	2.42e-05	0.000261663	3.73236e-09	3.12665e-06	9.47531e-12	0.00230602	0.00949853	4.92332e-05	0.0203616	0.000284102	0.000823297	1	1	2.92905e-06
GO:0034728	nucleosome organization	12	2.29e-06	1	9.66459e-06	3.85869e-06	3.55655e-08	1	1	1	1	1	0.00859784	1	1.8519e-11	1
GO:0043967	histone H4 acetylation	12	1.73e-08	0.0404807	0.000406955	0.0139377	0.000195569	1	0.0301814	2.34337e-05	1	1	1	1	2.6217e-08	3.90753e-10
GO:0048024	regulation of mRNA splicing, via spliceosome	12	1.41e-07	1	3.76662e-05	3.61691e-05	3.54061e-06	1	0.00645071	3.14369e-07	1	1	1	1	2.02752e-07	3.95825e-07
GO:0051028	mRNA transport	12	3.32e-06	0.00527708	0.0156307	9.54341e-10	1	1	3.36734e-06	1	1	0.0430951	1	1	3.60164e-12	8.56584e-06
GO:1990830	cellular response to leukemia inhibitory factor	12	1.39e-05	0.0262018	0.0279404	0.0118009	0.00920072	0.0150391	1	0.00600244	1	1	0.0204257	1	0.0468502	1.44668e-06
GO:0007266	Rho protein signal transduction	12	1	0.00268787	1	1	1	1	1	1	0.00489112	1	0.0272573	0.00185507	1	1
GO:0010970	transport along microtubule	12	1	0.00044517	1	1	1	1	1	1	1	1	1	1	1	1
GO:0016358	dendrite development	12	1	0.023501	1	1	1	1	1	1	0.0128479	1	1	0.0155635	1	1
GO:0017148	negative regulation of translation	12	1	0.00149846	0.00221043	0.000434296	1	0.000104264	6.09484e-08	1	0.00657051	0.0039786	0.00020083	0.000392199	0.00118446	0.00513354
GO:0031334	positive regulation of protein complex assembly	12	1	0.0135773	1	0.030097	1	1	0.0170394	1	1	1	1	0.0177803	1	0.0054397
GO:0032271	regulation of protein polymerization	12	1	0.00401635	0.033761	1	1	1	0.000255135	1	1	1	1	1	1	1
GO:0043903	regulation of symbiosis, encompassing mutualism through parasitism	12	1	0.005778	1	1	0.0476911	1	1	1	0.0212098	1	1	1	1	1
GO:0046777	protein autophosphorylation	12	1	0.0214138	1	1	1	1	1	1	0.0394401	1	1	0.00658943	1	1
GO:0046822	regulation of nucleocytoplasmic transport	12	1	0.00986984	1	0.00455075	0.0332344	0.0394684	0.0282642	1	0.00182238	0.000553935	1	0.00121231	0.00793172	1
GO:0051495	positive regulation of cytoskeleton organization	12	1	0.00732173	1	0.00119681	1	1	0.00421305	1	1	1	0.00749494	0.0107316	1	1
GO:0090305	nucleic acid phosphodiester bond hydrolysis	12	1	0.0258132	1	0.0029852	1	1	0.0161879	1	0.0261819	0.00466217	0.00733571	1	1	0.0121607
GO:1902115	regulation of organelle assembly	12	1	0.00226448	1	1	1	1	0.0195424	1	0.000636889	1	0.0116165	1	1	0.0491908
GO:2001234	negative regulation of apoptotic signaling pathway	12	1	1	0.000782475	1	0.0213405	1	1	0.0133833	0.0277668	1	1	1	1	1
GO:0003007	heart morphogenesis	12	1	1	1	0.0437687	0.0249487	1	1	1	1	1	1	1	1	1
GO:0007030	Golgi organization	12	1	1	1	1	1	6.54623e-06	0.00776298	1	0.0323475	1	0.00896535	0.00327653	1	1
GO:0048872	homeostasis of number of cells	12	1	1	1	1	1	0.00990336	1	0.0127158	0.0240167	1	1	1	1	1
GO:0061138	morphogenesis of a branching epithelium	12	1	1	1	1	1	0.00177231	1	1	1	1	1	1	1	1
GO:0006413	translational initiation	12	1	1	1	1	1	1	5.9405e-05	1	0.000765518	0.000197296	3.08197e-07	0.0012241	1	1
GO:0007018	microtubule-based movement	12	1	1	1	1	1	1	0.017804	1	1	1	0.000341928	1	1	1
GO:0007160	cell-matrix adhesion	12	1	1	1	1	1	1	0.00226339	1	0.031635	0.0198552	1	1	1	1
GO:0009416	response to light stimulus	12	1	1	1	1	1	1	0.0480014	1	0.0473107	0.00774877	1	1	1	1
GO:0031047	gene silencing by RNA	12	1	1	1	1	1	1	1.28245e-05	1	0.0164298	1	0.0106879	0.0303345	1	1
GO:0070372	regulation of ERK1 and ERK2 cascade	12	1	1	1	1	1	1	0.0121041	1	1	1	1	1	1	1
GO:1904589	regulation of protein import	12	1	1	1	1	1	1	1	1	0.00858465	1	1	1	1	1
GO:0016032	viral process	12	1	1	1	1	1	1	1	1	1	0.0191875	0.0146123	1	0.00312309	1
GO:0061136	regulation of proteasomal protein catabolic process	12	1	1	1	1	1	1	1	1	1	0.00110415	1	1	1	1
GO:0019318	hexose metabolic process	12	1	1	1	1	1	1	1	1	1	1	0.0243291	1	1	1
GO:0032868	response to insulin	12	1	1	1	1	1	1	1	1	1	1	0.0411749	0.0155635	1	1
GO:0009123	nucleoside monophosphate metabolic process	12	1	1	1	1	1	1	1	1	1	1	1	0.03356	1	1
GO:0090287	regulation of cellular response to growth factor stimulus	12	1	1	1	1	1	1	1	1	1	1	1	0.0177455	1	1
GO:0006333	chromatin assembly or disassembly	13	1.67e-06	0.00113357	5.11498e-09	7.9252e-07	1.02217e-11	0.00411412	0.0143978	0.0143542	1	0.00124159	1	1	2.57566e-14	2.63155e-09
GO:0016458	gene silencing	13	8.86e-05	1.20683e-05	7.25356e-07	4.51131e-07	5.84454e-08	1.35917e-05	1.01492e-06	4.80034e-05	0.0223184	0.00213607	0.00303539	0.00885406	7.17165e-11	3.22604e-08
GO:0031060	regulation of histone methylation	13	9.01e-10	0.0352338	1.03304e-07	2.73655e-05	4.34045e-08	0.0106965	0.00787417	0.00290595	0.0265374	1	0.0494376	1	6.6074e-13	2.39959e-16
GO:0051054	positive regulation of DNA metabolic process	13	0.000253	0.0248857	1	0.00237363	0.00260286	0.00125523	1	0.0244782	0.0115162	0.0217216	0.0118864	0.000286201	7.96743e-06	0.000639295
GO:0098813	nuclear chromosome segregation	13	0.000912	2.34272e-05	9.0875e-07	5.65342e-06	3.50981e-08	5.62073e-05	0.00811757	0.00425832	0.000747119	0.00493137	0.00396752	0.0177455	1.62298e-07	2.16373e-05
GO:0140014	mitotic nuclear division	13	0.00102	2.68698e-05	1.07079e-06	6.71269e-06	4.25746e-08	0.00149068	0.0040788	0.0113121	6.82681e-06	0.0116013	0.000863946	0.0096031	4.80324e-05	2.5128e-05
GO:1901987	regulation of cell cycle phase transition	13	0.00182	1	0.00305193	1	1	1	0.00315092	1	1	0.00403332	0.00725879	0.00370584	0.00100307	0.00944247
GO:2001020	regulation of response to DNA damage stimulus	13	6.01e-05	1	1	0.000631749	0.00239891	0.000411793	0.015068	0.0272192	1	0.000217659	1	0.0329862	9.59916e-05	0.00174116
GO:2001252	positive regulation of chromosome organization	13	2.42e-05	0.0144564	1.58404e-05	0.000257295	7.24748e-09	1.86014e-08	1	0.0178063	1	0.0323388	1	0.0219941	1.81346e-09	1.3175e-12
GO:0000819	sister chromatid segregation	13	1	0.00111169	4.75883e-06	2.74982e-05	5.91259e-08	0.000233603	0.010059	0.00267038	0.0053451	0.0359322	1	1	2.43884e-06	8.06129e-05
GO:0007051	spindle organization	13	1	0.000635652	0.00746873	0.0285919	0.0225694	0.0015237	0.00283891	0.0365865	0.000514763	0.000628301	0.00217743	1	0.0379974	0.00209946
GO:0032388	positive regulation of intracellular transport	13	1	0.0381415	1	1	1	1	1	1	0.00767264	0.00342722	1	0.00640931	1	1
GO:0032956	regulation of actin cytoskeleton organization	13	1	0.03958	1	1	1	0.00201758	1	1	1	0.00759074	1	0.0135347	1	1
GO:0051402	neuron apoptotic process	13	1	0.0142944	1	1	1	1	1	1	1	1	1	1	1	1
GO:0120032	regulation of plasma membrane bounded cell projection assembly	13	1	0.00057879	1	0.0117138	1	1	1	1	1	0.0257278	1	1	1	1
GO:1901214	regulation of neuron death	13	1	0.0410522	1	1	1	1	1	1	1	1	1	1	1	1
GO:0048863	stem cell differentiation	13	1	1	1	0.00320031	1	1	1	0.00239267	1	1	1	1	1	0.000998046
GO:0071375	cellular response to peptide hormone stimulus	13	1	1	1	0.0189325	1	1	1	1	1	0.0256757	1	1	1	1
GO:0007548	sex differentiation	13	1	1	1	1	0.00966745	1	1	1	1	1	1	1	1	0.0157387
GO:0030098	lymphocyte differentiation	13	1	1	1	1	1	0.00816299	1	1	1	1	0.0217056	1	1	1
GO:0031589	cell-substrate adhesion	13	1	1	1	1	1	0.00491706	0.00294359	1	0.0262148	0.00759074	1	1	1	1
GO:0071214	cellular response to abiotic stimulus	13	1	1	1	1	1	0.00350938	0.0368755	1	0.0110637	0.000485328	1	0.00494674	1	1
GO:0032147	activation of protein kinase activity	13	1	1	1	1	1	1	0.00941945	1	0.00444608	1	1	0.0376709	1	1
GO:0097193	intrinsic apoptotic signaling pathway	13	1	1	1	1	1	1	0.0249834	0.0136883	1	0.0035801	0.0236768	1	1	1
GO:0030100	regulation of endocytosis	13	1	1	1	1	1	1	1	1	0.0200238	1	0.0107124	1	1	1
GO:0045732	positive regulation of protein catabolic process	13	1	1	1	1	1	1	1	1	0.0141329	0.00272955	1	0.0463795	1	1
GO:0048588	developmental cell growth	13	1	1	1	1	1	1	1	1	0.0164167	1	1	0.025761	1	1
GO:0051403	stress-activated MAPK cascade	13	1	1	1	1	1	1	1	1	0.0277668	1	1	0.0204722	1	1
GO:0060560	developmental growth involved in morphogenesis	13	1	1	1	1	1	1	1	1	0.040604	1	1	0.0143977	1	1
GO:0097191	extrinsic apoptotic signaling pathway	13	1	1	1	1	1	1	1	1	0.0261958	1	1	1	1	1
GO:1903362	regulation of cellular protein catabolic process	13	1	1	1	1	1	1	1	1	0.0348667	1	1	1	1	1
GO:0070482	response to oxygen levels	13	1	1	1	1	1	1	1	1	1	0.035035	1	1	1	1
GO:0071496	cellular response to external stimulus	13	1	1	1	1	1	1	1	1	1	0.0175778	1	1	1	1
GO:0006898	receptor-mediated endocytosis	13	1	1	1	1	1	1	1	1	1	1	0.0118864	1	1	1
GO:0048562	embryonic organ morphogenesis	13	1	1	1	1	1	1	1	1	1	1	1	1	1	0.0135995
GO:0006302	double-strand break repair	14	2.59e-05	1	1	3.38069e-05	0.000106444	0.000197192	0.0200284	0.00588912	0.0244063	9.79002e-06	0.000499338	0.00431585	0.00182711	0.000880973
GO:0043484	regulation of RNA splicing	14	2.03e-07	0.0447719	5.14625e-06	2.92774e-06	8.16754e-07	0.00110001	0.00012576	1.92154e-11	1	0.0227137	1	1	4.72421e-08	2.47821e-11
GO:0050658	RNA transport	14	2.7e-06	0.00411373	0.00652294	3.60789e-09	1.55536e-08	1	1.24072e-06	1.19793e-06	1	0.00149651	0.0384132	0.0347045	1.2201e-11	7.80436e-06
GO:0071824	protein-DNA complex subunit organization	14	2.46e-05	0.0144792	1.60334e-05	2.27446e-06	6.66181e-08	1	1	0.00571025	1	0.027976	0.0132536	1	1.86547e-12	0.000252458
GO:0001101	response to acid chemical	14	1	0.0440976	1	1	1	1	1	1	1	1	1	1	1	1
GO:0030705	cytoskeleton-dependent intracellular transport	14	1	0.000129782	1	1	1	1	0.0313193	1	1	0.0492583	0.00370098	1	1	1
GO:0031098	stress-activated protein kinase signaling cascade	14	1	0.00889253	1	1	1	1	0.0431047	1	0.0107844	1	1	0.011462	1	1
GO:0046578	regulation of Ras protein signal transduction	14	1	0.00267119	1	1	1	1	1	1	0.000187875	1	1	0.0177803	1	1
GO:0051258	protein polymerization	14	1	0.00607162	0.00390195	0.0281466	1	0.0173564	0.000495866	1	1	1	0.00696631	0.00778603	1	1
GO:0070507	regulation of microtubule cytoskeleton organization	14	1	0.000295141	0.00306651	1	1	0.0359503	1	1	2.45536e-05	1	0.000345004	1	1	1
GO:1902903	regulation of supramolecular fiber organization	14	1	0.0262218	1	0.00839306	1	0.00259266	5.02192e-07	1	1	0.00966412	0.00485935	0.000454607	1	1
GO:0016571	histone methylation	14	1	1	3.82246e-07	3.16019e-07	3.72146e-17	1	1	3.18191e-05	1	1	1	1	1	8.21351e-20
GO:0043543	protein acylation	14	1	1	6.41991e-05	0.016862	1	1	1	1	1	0.0262156	1	1	1	1
GO:0044772	mitotic cell cycle phase transition	14	1	1	0.00341362	1	0.000231014	0.000589742	0.0108401	1	8.49478e-06	0.000134028	0.00761813	1	0.00872994	1
GO:0018105	peptidyl-serine phosphorylation	14	1	1	1	0.0243294	1	1	1	1	0.00389285	1	0.0231942	0.000329988	1	1
GO:0071902	positive regulation of protein serine/threonine kinase activity	14	1	1	1	0.0326807	1	1	1	1	1	1	1	1	1	1
GO:0006606	protein import into nucleus	14	1	1	1	1	0.00170781	0.0114892	1	0.0142284	1	1	1	0.00307939	1	0.0178522
GO:0018209	peptidyl-serine modification	14	1	1	1	1	1	0.00337014	1	1	1	1	1	1	1	1
GO:1903706	regulation of hemopoiesis	14	1	1	1	1	1	0.00446564	1	1	1	1	0.0410487	1	1	1
GO:0001667	ameboidal-type cell migration	14	1	1	1	1	1	1	0.0337702	1	1	1	1	0.000137868	1	1
GO:0010506	regulation of autophagy	14	1	1	1	1	1	1	0.00186436	1	0.00828428	0.013506	0.0304938	0.0221033	1	1
GO:0043406	positive regulation of MAP kinase activity	14	1	1	1	1	1	1	0.00158515	1	1	1	0.0495493	1	1	1
GO:0010976	positive regulation of neuron projection development	14	1	1	1	1	1	1	1	1	0.0154195	0.0128144	1	0.0404147	1	1
GO:0016197	endosomal transport	14	1	1	1	1	1	1	1	1	0.00182233	1	1	1	1	1
GO:0030111	regulation of Wnt signaling pathway	14	1	1	1	1	1	1	1	1	0.0445726	1	1	0.00693975	1	1
GO:0045862	positive regulation of proteolysis	14	1	1	1	1	1	1	1	1	1	0.0109516	1	1	1	1
GO:1903050	regulation of proteolysis involved in cellular protein catabolic process	14	1	1	1	1	1	1	1	1	1	0.000491186	1	0.0123606	1	1
GO:0044262	cellular carbohydrate metabolic process	14	1	1	1	1	1	1	1	1	1	1	0.0172426	1	1	1
GO:0035690	cellular response to drug	14	1	1	1	1	1	1	1	1	1	1	1	0.0299268	1	0.00922398
GO:0006338	chromatin remodeling	15	8.65e-08	0.00164147	2.0242e-06	4.63135e-11	2.36659e-10	9.61054e-10	1	0.0001363	1	0.00171348	0.0423381	1	8.387e-14	8.31692e-10
GO:0040029	regulation of gene expression, epigenetic	15	1.42e-05	2.4788e-07	4.4806e-07	1.03757e-09	4.73987e-11	4.82782e-07	2.32082e-07	7.96217e-06	0.0189389	0.000577478	0.0202619	1	1.79499e-13	1.13891e-10
GO:0044770	cell cycle phase transition	15	0.00508	0.00292132	0.0013012	0.012672	1	1	0.000248798	1	1	1.86547e-05	0.00461654	0.000190022	0.000571355	0.0110005
GO:0050684	regulation of mRNA processing	15	1.15e-08	0.000562958	1.48736e-05	6.39548e-06	1.17738e-09	0.0234314	0.00325935	4.30126e-10	0.00254975	0.00655764	1	0.0102931	3.27171e-10	7.3857e-12
GO:0071103	DNA conformation change	15	1.42e-05	0.000280006	1.92557e-08	2.24707e-05	4.73987e-11	0.000104285	0.00250598	3.18234e-05	0.0043337	0.000214659	0.000357826	1	1.95285e-09	1
GO:0017038	protein import	15	1	0.0168741	1	1	0.00128467	1	1	1	1	1	1	0.00277371	1	1
GO:0018108	peptidyl-tyrosine phosphorylation	15	1	0.0208772	1	1	1	1	1	1	1	1	1	1	1	1
GO:0032970	regulation of actin filament-based process	15	1	0.024875	1	0.0291996	1	1	0.000115553	1	1	1	0.00507364	0.00414274	1	1
GO:0051170	nuclear import	15	1	0.00604701	1	1.99771e-05	1	1	1	1	0.0260768	0.000134916	1	1	0.000346138	1
GO:0090316	positive regulation of intracellular protein transport	15	1	1	1	0.00342047	1	1	1	1	0.00844617	0.00515309	1	0.0351395	1	1
GO:0001763	morphogenesis of a branching structure	15	1	1	1	1	1	0.000122253	1	1	1	1	1	1	1	1
GO:0002443	leukocyte mediated immunity	15	1	1	1	1	1	1	1	1	0.0220593	1	1	1	1	1
GO:0043161	proteasome-mediated ubiquitin-dependent protein catabolic process	15	1	1	1	1	1	1	1	1	1	0.0123795	0.0387011	1	1	1
GO:0045785	positive regulation of cell adhesion	15	1	1	1	1	1	1	1	1	1	1	0.0496594	1	1	1
GO:0007178	transmembrane receptor protein serine/threonine kinase signaling pathway	15	1	1	1	1	1	1	1	1	1	1	1	0.012288	1	1
GO:0006260	DNA replication	16	2.44e-05	0.00672132	5.04343e-05	4.1994e-07	0.00730562	1.65596e-05	0.00369263	4.21766e-06	4.53054e-05	0.00014774	3.11789e-07	0.00199496	1.1575e-05	0.0286919
GO:0006310	DNA recombination	16	1.68e-05	1	0.000438837	0.000334079	7.81571e-05	0.00671049	0.000436348	0.00123754	1	0.00397406	0.00320352	0.0291027	1.8513e-06	1.42886e-05
GO:0006913	nucleocytoplasmic transport	16	0.00421	0.000667002	0.00240038	2.0398e-05	0.000554482	0.00245808	0.000256946	0.000242634	0.00101112	4.93217e-08	0.0383996	8.56348e-05	7.97832e-06	0.00442364
GO:0034504	protein localization to nucleus	16	0.00159	0.00824704	0.00228344	2.70114e-05	5.54277e-05	1	1	0.00123233	0.041119	0.00224489	0.0195205	0.000547189	4.90705e-05	0.00383612
GO:0060249	anatomical structure homeostasis	16	0.000874	1	1	1	1	1	1	1	0.0438351	1	0.0345468	0.0336053	0.00782694	4.07597e-05
GO:0090068	positive regulation of cell cycle process	16	1.05e-05	0.00163188	2.1743e-05	6.87167e-05	0.000507781	0.00509185	0.00476257	0.000842206	0.00183408	0.00118318	0.00447909	0.00526374	2.15201e-07	0.000354627
GO:2001251	negative regulation of chromosome organization	16	6.29e-09	1	1.22142e-06	8.76793e-07	1.30971e-12	0.000389678	0.00573389	0.00149788	0.00489709	1	0.0074872	1	1.11041e-08	5.58832e-14
GO:0007015	actin filament organization	16	1	0.0218981	1	0.0259156	1	0.00832257	0.000107459	1	0.0112701	0.0135225	0.00876054	9.3588e-05	1	1
GO:0016055	Wnt signaling pathway	16	1	0.0426408	1	1	1	1	1	1	0.0411306	0.0146133	1	0.0258685	1	1
GO:0031023	microtubule organizing center organization	16	1	1.52207e-06	0.0022539	1	1	1	0.000497421	1	0.000539413	1	0.000892689	1	1	0.00147788
GO:0032535	regulation of cellular component size	16	1	0.01692	1	1	1	1	1	1	0.0245755	0.00256252	1	0.000575557	1	1
GO:0042060	wound healing	16	1	0.0246229	1	1	1	1	1	1	1	1	1	1	1	1
GO:0051321	meiotic cell cycle	16	1	0.00267384	0.00302839	0.0262092	0.00216034	1	0.0280024	0.000412477	0.0141713	1	0.0128482	1	0.000104847	1
GO:0070997	neuron death	16	1	0.0159626	0.00632606	1	1	1	1	1	1	1	1	1	1	1
GO:0043010	camera-type eye development	16	1	1	1	0.0203794	1	1	1	1	1	1	1	1	1	1
GO:1901653	cellular response to peptide	16	1	1	1	0.00643542	1	1	1	1	1	0.0152052	1	0.0258777	1	0.0013619
GO:0030099	myeloid cell differentiation	16	1	1	1	1	0.00287233	0.00603668	1	0.0161456	1	1	1	1	1	0.00441326
GO:0009896	positive regulation of catabolic process	16	1	1	1	1	1	1	0.0180064	1	0.00278519	4.77863e-05	1	0.00305626	1	1
GO:0050768	negative regulation of neurogenesis	16	1	1	1	1	1	1	0.0013539	1	1	1	1	1	1	1
GO:0000280	nuclear division	17	0.00159	1	4.34952e-07	2.04343e-06	1	0.00491318	0.00247936	1	1	0.0173985	1	0.0173787	1	4.09115e-05
GO:0006403	RNA localization	17	3.02e-07	0.00666374	0.00724121	6.31929e-09	1.4959e-08	0.0124343	4.41455e-06	7.81712e-07	1	1	1	0.0420975	9.61002e-11	1
GO:0031056	regulation of histone modification	17	6.19e-09	0.0074373	1.9069e-07	2.08039e-05	9.93143e-10	1.73776e-05	0.0114039	0.00338096	1	0.0448055	1	1	4.75792e-13	1.06551e-14
GO:0007517	muscle organ development	17	1	0.017526	1	0.0207303	1	1	1	1	1	1	1	1	1	1
GO:0030335	positive regulation of cell migration	17	1	0.0281017	1	1	1	1	1	1	1	1	1	0.00500417	1	1
GO:0032886	regulation of microtubule-based process	17	1	4.85671e-05	1	1	1	0.0130726	1.83983e-05	1	6.29759e-06	0.00620713	7.45157e-05	0.00458098	0.0381532	0.000963399
GO:0033157	regulation of intracellular protein transport	17	1	0.0161381	1	0.00511433	1	1	0.0302019	1	0.00879569	0.00110992	1	0.0172728	1	1
GO:0034329	cell junction assembly	17	1	1.11908e-05	0.0268197	1	1	0.000225798	3.29499e-06	0.0194756	0.00211483	0.00096156	0.0136552	3.5277e-05	1	1
GO:0043434	response to peptide hormone	17	1	0.0164349	1	1	1	1	1	1	1	1	1	1	1	1
GO:0044403	symbiont process	17	1	0.00891934	1	1	1	1	0.0331362	1	0.0419569	1	1	1	0.00318373	1
GO:0051056	regulation of small GTPase mediated signal transduction	17	1	0.000518327	1	1	1	1	1	1	4.53054e-05	1	0.0145563	0.00416067	1	1
GO:0051098	regulation of binding	17	1	0.0123112	0.00389255	0.0138839	0.00942983	1	1	1	0.000370556	0.00163902	1	0.00371634	1	1
GO:0060537	muscle tissue development	17	1	0.0367481	1	1	1	1	1	1	1	1	1	1	1	1
GO:0072659	protein localization to plasma membrane	17	1	0.000303291	1	0.0439	1	1	0.0121041	1	1	1	1	0.0130743	1	1
GO:2001233	regulation of apoptotic signaling pathway	17	1	0.030317	0.00227671	1	1	1	1	1	0.0192237	1	1	1	1	1
GO:0034655	nucleobase-containing compound catabolic process	17	1	1	1	0.0246677	1	1	0.00309136	1	1	1	1	0.00357541	1	1
GO:0043547	positive regulation of GTPase activity	17	1	1	1	0.0125628	1	0.00749795	1	1	0.000130904	1	1	0.00327864	1	1
GO:0007409	axonogenesis	17	1	1	1	1	1	1	0.0178702	1	1	1	1	0.0312625	1	1
GO:0010769	regulation of cell morphogenesis involved in differentiation	17	1	1	1	1	1	1	0.000501597	1	0.0254451	0.000710246	0.0411346	0.000335299	1	1
GO:0031647	regulation of protein stability	17	1	1	1	1	1	1	1	1	0.0058349	1	1	1	1	1
GO:0016311	dephosphorylation	17	1	1	1	1	1	1	1	1	1	1	1	0.022598	1	1
GO:1903311	regulation of mRNA metabolic process	18	1.17e-07	0.000597241	2.66685e-05	2.88347e-07	1.433e-07	0.00240434	8.1248e-06	1.74372e-09	0.00065545	0.000499935	0.00889361	0.00043065	1.41474e-09	2.86882e-09
GO:0001933	negative regulation of protein phosphorylation	18	1	0.0183243	1	1	1	1	1	1	1	1	1	1	1	1
GO:0016050	vesicle organization	18	1	0.00142941	1	1	1	1	1	1	0.0093908	1	1	1	1	1
GO:0043254	regulation of protein complex assembly	18	1	0.0144891	1	0.00918787	1	0.00179356	9.39428e-06	1	0.000635761	0.007914	0.0302637	0.000549876	1	1
GO:0045216	cell-cell junction organization	18	1	1.35183e-05	0.00724121	1	1	1	1	1	0.000411005	1	0.000499338	0.00011084	1	1
GO:0060627	regulation of vesicle-mediated transport	18	1	0.0351566	1	1	1	1	1	1	0.0244745	1	0.0170813	1	1	1
GO:0045786	negative regulation of cell cycle	18	1	1	0.00084269	0.0220228	0.00288158	3.34707e-06	0.000265468	0.00055359	0.00121822	0.000630484	1	0.0056985	6.53746e-05	0.0039679
GO:0019827	stem cell population maintenance	18	1	1	1	1.73857e-06	1	1.7148e-05	1	1	1	1	1	1	1	1
GO:0051222	positive regulation of protein transport	18	1	1	1	0.0472055	1	1	1	1	1	1	1	1	1	1
GO:0009314	response to radiation	18	1	1	1	1	1	0.0020175	0.00932051	1	0.00721948	0.000588037	0.0232739	0.017315	1	1
GO:0006914	autophagy	18	1	1	1	1	1	1	0.00367673	1	0.0128232	1	1	1	1	1
GO:0010721	negative regulation of cell development	18	1	1	1	1	1	1	0.000726007	1	1	1	1	1	1	1
GO:0051272	positive regulation of cellular component movement	18	1	1	1	1	1	1	0.0140997	1	1	1	1	0.00437931	1	1
GO:0043900	regulation of multi-organism process	18	1	1	1	1	1	1	1	1	0.0241952	1	0.032787	1	1	1
GO:0071826	ribonucleoprotein complex subunit organization	18	1	1	1	1	1	1	1	1	1	1	0.000345398	1	1	1
GO:0032844	regulation of homeostatic process	18	1	1	1	1	1	1	1	1	1	1	1	0.0282592	1	1
GO:0006364	rRNA processing	19	6.33e-09	0.0129146	1	1	2.31489e-16	1	1	0.00176016	1	1	0.0116226	1	1.7206e-06	5.54181e-05
GO:0006475	internal protein amino acid acetylation	19	7.92e-10	0.00604933	1.5574e-05	1	1	1	0.0457196	4.78917e-05	1	0.013456	1	0.0212644	2.39088e-10	8.91973e-12
GO:0016573	histone acetylation	19	2.97e-10	0.0102403	8.77093e-06	0.0110192	8.52855e-08	1	1	2.86292e-05	1	0.0242433	1	0.0347045	8.91304e-11	2.84751e-12
GO:0022604	regulation of cell morphogenesis	19	1	0.0164837	1	0.0111281	1	1	3.61972e-05	1	0.000514863	0.000554682	0.0345718	0.000372181	1	1
GO:0034248	regulation of cellular amide metabolic process	19	1	0.00481489	1	1	1	6.66565e-05	1	1	5.57836e-05	1.36899e-05	1	1.25388e-05	1	1
GO:0040017	positive regulation of locomotion	19	1	0.0210053	1	1	1	1	1	1	1	1	1	1	1	1
GO:1901652	response to peptide	19	1	0.0171591	1	0.0353668	1	1	1	1	1	1	1	1	1	1
GO:1905114	cell surface receptor signaling pathway involved in cell-cell signaling	19	1	0.0439756	1	1	1	1	1	1	1	1	1	1	1	1
GO:0022411	cellular component disassembly	19	1	1	1	0.00215374	1	0.0124532	5.7801e-05	1	0.0230199	1	1	0.0174081	1	1
GO:0060562	epithelial tube morphogenesis	19	1	1	1	0.00822521	1	0.000108193	1	0.00458851	1	1	1	0.0237627	1	0.00124102
GO:0043410	positive regulation of MAPK cascade	19	1	1	1	1	1	1	0.00850096	1	1	1	1	1	1	1
GO:0061564	axon development	19	1	1	1	1	1	1	0.0100743	1	0.0222834	1	0.0254046	1	1	1
GO:0071900	regulation of protein serine/threonine kinase activity	19	1	1	1	1	1	1	0.0100743	1	1	1	1	0.0186587	1	1
GO:0090066	regulation of anatomical structure size	19	1	1	1	1	1	1	0.0166126	1	1	1	1	0.00321269	1	1
GO:0045666	positive regulation of neuron differentiation	19	1	1	1	1	1	1	1	1	0.00762051	0.0227759	1	1	1	1
GO:0010498	proteasomal protein catabolic process	19	1	1	1	1	1	1	1	1	1	0.00291988	1	1	1	1
GO:0045787	positive regulation of cell cycle	20	1.08e-05	0.000452504	0.000155493	6.79388e-05	0.00124249	0.00274902	0.00936463	7.48525e-05	0.00050515	0.00118211	0.00669971	0.00285036	4.47042e-07	0.000851038
GO:0031346	positive regulation of cell projection organization	20	1	0.000556811	1	0.0438139	1	1	1	1	0.0167546	0.00154273	0.0240173	0.0237489	1	1
GO:0034330	cell junction organization	20	1	4.89634e-06	1	1	1	4.3055e-05	1.27033e-06	1	1	0.000105784	1	1.39666e-05	1	1
GO:0042326	negative regulation of phosphorylation	20	1	0.012967	1	1	1	1	1	1	1	1	0.0433826	0.00688155	1	1
GO:1903829	positive regulation of cellular protein localization	20	1	0.00260078	1	0.00130533	1	1	1	1	0.000720325	0.0104886	0.0127705	0.00544855	1	0.000863522
GO:1990778	protein localization to cell periphery	20	1	5.07504e-05	1	1	1	1	1	1	0.00298169	1	1	0.00641472	1	1
GO:0048608	reproductive structure development	20	1	1	0.000529837	1	0.000992945	1	1	0.00429005	1	1	1	1	1	1
GO:0006417	regulation of translation	20	1	1	1	0.000855448	1	1	1.56912e-09	1	1	1	5.44102e-10	1	0.0065189	0.0193736
GO:0033674	positive regulation of kinase activity	20	1	1	1	0.0274298	1	1	1	1	0.00204283	1	0.004313	0.00230592	1	1
GO:0031331	positive regulation of cellular catabolic process	20	1	1	1	1	1	1	1	1	0.00447766	0.000290658	1	0.00328204	1	1
GO:0002521	leukocyte differentiation	20	1	1	1	1	1	1	1	1	1	1	0.0411543	1	1	1
GO:0006473	protein acetylation	21	1.61e-10	1	1	1	2.27233e-07	1	1	1	1	1	1	1	1	1
GO:0016072	rRNA metabolic process	21	1.37e-09	0.00230375	0.00175953	9.90525e-05	1.03489e-17	1	1	0.000140808	1	0.0446371	0.00596252	1	2.96915e-09	3.68542e-06
GO:1902275	regulation of chromatin organization	21	4.58e-11	0.00356368	9.72142e-09	2.69748e-08	1.94224e-13	4.14379e-08	0.000647947	8.34933e-05	0.0284783	0.00793613	1	0.0280462	4.26591e-16	1.00715e-18
GO:0001701	in utero embryonic development	21	1	0.00828307	1	0.00130915	1	0.00148528	0.00755404	7.01051e-06	0.0188251	1	1	1	0.000113703	0.000223276
GO:0072594	establishment of protein localization to organelle	21	1	0.0249891	1	0.000176338	0.00192044	1	1	1	1	0.0122565	1	0.00803876	0.00316897	1
GO:0007283	spermatogenesis	21	1	1	1	0.0189554	1	1	1	1	1	1	1	1	1	1
GO:0045860	positive regulation of protein kinase activity	21	1	1	1	1	1	1	0.00313504	1	0.00268336	1	0.0167392	1	1	1
GO:0071407	cellular response to organic cyclic compound	21	1	1	1	1	1	1	1	0.00243547	1	0.00149142	0.0288272	1	0.000181462	0.000149066
GO:0042176	regulation of protein catabolic process	21	1	1	1	1	1	1	1	1	0.005682	0.000150079	1	0.0226079	1	1
GO:0043065	positive regulation of apoptotic process	21	1	1	1	1	1	1	1	1	1	0.0109495	1	1	1	1
GO:0071396	cellular response to lipid	21	1	1	1	1	1	1	1	1	1	0.00892799	1	1	1	1
GO:0001817	regulation of cytokine production	21	1	1	1	1	1	1	1	1	1	1	1	0.0157093	1	1
GO:0006479	protein methylation	22	3.32e-12	0.000113589	1	1	1	1	1	1	1	1	1	1	1	1
GO:0007346	regulation of mitotic cell cycle	22	0.000289	6.08982e-05	4.96937e-05	0.000139978	8.03823e-07	0.00049165	0.000453957	1	1.38832e-07	0.000457632	0.000205009	0.000348608	0.00125382	0.000997953
GO:0034470	ncRNA processing	22	6.7e-07	0.00397995	0.00263994	0.00203427	1	1	1	0.00709346	0.0379007	0.00468032	0.0183639	1	4.68433e-06	9.08785e-05
GO:0042254	ribosome biogenesis	22	1.86e-08	0.0248403	0.000451156	0.000516963	2.43505e-16	1	0.0302194	0.00132975	1	1	0.00767429	1	1.6969e-07	5.97118e-06
GO:0002009	morphogenesis of an epithelium	22	1	0.0275298	1	0.0128265	1	2.14228e-05	1	1	1	1	1	0.0153353	1	1
GO:0007265	Ras protein signal transduction	22	1	0.000120928	1	1	1	1	1	1	5.5135e-05	1	1	9.08011e-05	1	1
GO:0010608	posttranscriptional regulation of gene expression	22	1	0.00118985	1	9.80966e-05	1	2.15544e-05	4.19263e-10	1	0.00037454	6.07674e-07	8.03343e-10	3.27446e-05	0.00100119	0.00165642
GO:0015931	nucleobase-containing compound transport	22	1	1	1	2.2247e-08	1	1	1	1	1	1	1	1	1	1
GO:0048667	cell morphogenesis involved in neuron differentiation	22	1	1	1	1	1	1	0.00966968	1	0.0118005	1	0.0109556	0.017238	1	1
GO:0050769	positive regulation of neurogenesis	22	1	1	1	1	1	1	1	1	0.0132306	1	1	0.00637911	1	1
GO:1904951	positive regulation of establishment of protein localization	22	1	1	1	1	1	1	1	1	0.0353039	1	1	1	1	1
GO:0010639	negative regulation of organelle organization	23	4.38e-07	0.0123112	8.86016e-06	0.000117614	2.83752e-07	0.000299508	1.55306e-05	1	0.000370556	0.00359263	0.000592507	0.00371634	3.21518e-05	2.17808e-09
GO:0071417	cellular response to organonitrogen compound	23	1	0.00380909	1	0.0147831	1	1	1	1	1	1	1	0.00368275	1	0.00423373
GO:0051347	positive regulation of transferase activity	23	1	1	1	0.0194082	1	1	0.00778725	1	0.000311391	1	0.00590091	0.00287446	1	1
GO:0010975	regulation of neuron projection development	23	1	1	1	1	1	1	0.000266736	1	0.0211551	0.00144155	1	0.0197886	1	1
GO:0030155	regulation of cell adhesion	23	1	1	1	1	1	1	1	1	1	1	0.0396201	1	1	1
GO:0000398	mRNA splicing, via spliceosome	24	5.32e-11	0.000971445	6.00929e-07	3.15468e-09	3.43572e-07	0.00103595	1.38889e-06	3.09525e-11	0.00270503	0.0182147	0.0398372	0.0291027	3.87668e-12	2.03274e-13
GO:0010256	endomembrane system organization	24	1	2.67177e-05	1	1	1	6.64714e-05	0.000927638	1	0.0411799	1	1	0.0317898	1	1
GO:0032870	cellular response to hormone stimulus	24	1	0.0184279	1	0.0370273	1	1	1	1	1	0.0043209	1	1	1	1
GO:0045936	negative regulation of phosphate metabolic process	24	1	0.0103974	1	1	1	1	1	1	1	1	1	0.00899637	1	1
GO:0051493	regulation of cytoskeleton organization	24	1	0.00143949	1	0.0031512	1	0.000357156	4.43809e-08	1	0.000312166	5.48201e-05	1.41121e-05	0.0014901	1	1
GO:0072657	protein localization to membrane	24	1	0.000657972	1	1	1	1	0.0295816	1	0.0005649	1	1	0.017315	1	1
GO:0120031	plasma membrane bounded cell projection assembly	24	1	0.00135921	1	0.019024	1	1	1	1	1	0.00416054	1	1	1	1
GO:0120035	regulation of plasma membrane bounded cell projection organization	24	1	0.0128124	1	1	1	1	0.000204341	1	0.0220675	0.000201074	0.0124662	0.0178067	1	1
GO:0034968	histone lysine methylation	24	1	1	1	1	2.8423e-17	2.4399e-05	0.00674173	1	1	1	1	1	1.11736e-21	6.92566e-19
GO:0048732	gland development	24	1	1	1	1	1	8.39775e-05	1	1	1	1	1	1	1	0.00195724
GO:0043408	regulation of MAPK cascade	24	1	1	1	1	1	1	0.0145289	1	1	1	1	1	1	1
GO:0051962	positive regulation of nervous system development	24	1	1	1	1	1	1	1	1	0.0172336	1	1	0.00368275	1	1
GO:0043632	modification-dependent macromolecule catabolic process	24	1	1	1	1	1	1	1	1	1	1	0.0149963	1	1	1
GO:0000375	RNA splicing, via transesterification reactions	25	9.7e-12	1	1	1	1	1	4.94811e-07	5.63277e-12	1	1	1	1	1	1
GO:0034660	ncRNA metabolic process	25	2.08e-06	0.00220024	1	0.00480061	1	1	1	0.00176295	0.0441693	0.00357305	0.0112515	1	4.14545e-07	2.71868e-05
GO:0006412	translation	25	1	0.0170672	1	0.021477	1	1	3.1108e-09	1	3.82544e-05	0.000168126	4.11782e-10	1	1	1
GO:0007169	transmembrane receptor protein tyrosine kinase signaling pathway	25	1	0.00349766	1	1	1	1	1	1	0.0178763	0.00126913	1	0.00324676	1	1
GO:0031400	negative regulation of protein modification process	25	1	0.00530221	1	1	0.00360916	1	1	1	0.0244644	1	1	0.00779755	1	1
GO:0032386	regulation of intracellular transport	25	1	0.00182596	1	0.0039851	1	1	1	1	0.00099779	0.000641132	0.0262597	0.00570992	1	1
GO:0031344	regulation of cell projection organization	25	1	1	1	0.0110852	1	1	1	1	1	1	1	1	1	1
GO:0048568	embryonic organ development	25	1	1	1	0.00170535	1	0.00315346	1	1	1	1	1	1	0.000789654	0.00137681
GO:0080135	regulation of cellular response to stress	25	1	1	1	0.00862886	1	0.00149447	0.000182969	1	1	8.99058e-05	0.0116827	0.0103065	0.00183138	1
GO:0045664	regulation of neuron differentiation	25	1	1	1	1	1	1	0.00366295	1	0.00573216	0.00306377	0.0132186	1	1	1
GO:0048812	neuron projection morphogenesis	25	1	1	1	1	1	1	0.00419591	1	1	1	0.0037545	1	1	1
GO:0071363	cellular response to growth factor stimulus	26	1	0.0068066	1	1	1	1	1	1	1	1	1	0.000343557	1	1
GO:0031329	regulation of cellular catabolic process	26	1	1	1	0.0168841	1	1	0.000505302	1	0.00146019	3.50072e-06	0.00907125	0.000222993	1	1
GO:0048598	embryonic morphogenesis	26	1	1	1	1	1	0.000682198	1	1	1	1	1	1	1	1
GO:0044270	cellular nitrogen compound catabolic process	26	1	1	1	1	1	1	1	1	0.00125237	1	0.0269781	1	1	1
GO:0046700	heterocycle catabolic process	26	1	1	1	1	1	1	1	1	0.00134885	1	0.0281222	1	1	1
GO:0098657	import into cell	26	1	1	1	1	1	1	1	1	0.0378889	1	0.0139267	1	1	1
GO:0006281	DNA repair	27	2.21e-07	0.000564398	2.38862e-08	1.01908e-09	7.40827e-07	6.94679e-07	3.47168e-05	5.26215e-05	0.000257993	1.71073e-08	4.04519e-07	5.99504e-07	4.15327e-08	3.97864e-07
GO:0043414	macromolecule methylation	27	6.77e-12	3.50134e-05	2.87675e-07	1.51142e-08	2.85874e-15	0.000484605	1	5.96316e-05	1	0.00226329	0.0285767	1	4.33447e-17	4.94246e-15
GO:0000904	cell morphogenesis involved in differentiation	27	1	0.0162309	1	1	1	1	0.00067796	1	0.0023015	1	0.00319258	0.000911219	1	1
GO:0007264	small GTPase mediated signal transduction	27	1	7.37023e-05	1	1	1	1	1	1	2.4158e-06	1	0.00925731	4.7388e-05	1	1
GO:0030036	actin cytoskeleton organization	27	1	0.00478776	1	1	1	1	0.000111232	1	0.0168123	0.0015307	0.008917	4.91407e-05	1	1
GO:0030334	regulation of cell migration	27	1	0.0183085	1	1	1	1	1	1	1	1	1	0.00545531	1	1
GO:0043087	regulation of GTPase activity	27	1	2.25177e-05	1	0.00670568	1	0.00536395	1	1	4.62924e-05	0.000638115	0.0383996	1	1	1
GO:0044089	positive regulation of cellular component biogenesis	27	1	0.000136307	1	0.000706796	1	1	0.00449015	1	0.0127533	1	1	0.00877591	1	0.00621782
GO:0045859	regulation of protein kinase activity	27	1	0.0184325	1	1	1	1	1	1	0.018466	1	0.0208398	0.00343276	1	1
GO:0048285	organelle fission	27	1	8.8178e-05	2.2307e-07	1	1.4845e-08	1	1	0.000700504	0.000412378	1	0.00373563	1	3.73158e-06	1
GO:1901699	cellular response to nitrogen compound	27	1	0.00229342	1	0.00140618	1	1	0.000842898	1	0.0335189	0.00490936	1	0.00373894	0.000399367	0.000338206
GO:0048729	tissue morphogenesis	27	1	1	1	0.0160622	1	5.948e-05	1	1	1	1	1	1	1	1
GO:0010720	positive regulation of cell development	27	1	1	1	1	1	1	1	1	0.00333012	0.00574445	0.0424713	0.000524648	1	1
GO:0019439	aromatic compound catabolic process	27	1	1	1	1	1	1	1	1	0.000892734	0.0144638	0.032759	1	1	1
GO:0043068	positive regulation of programmed cell death	27	1	1	1	1	1	1	1	1	0.0171908	1	1	1	1	1
GO:0070848	response to growth factor	27	1	1	1	1	1	1	1	1	0.0446665	0.000149072	1	1	1	1
GO:1901361	organic cyclic compound catabolic process	27	1	1	1	1	1	1	1	1	0.0017183	1	0.0448785	1	1	1
GO:0010564	regulation of cell cycle process	28	1.68e-06	0.000132838	0.000102393	0.000306345	6.24316e-06	0.000410901	0.003335	1.44393e-05	1.72818e-07	1.46512e-05	0.000369689	0.000338296	1.27487e-06	9.03902e-06
GO:0097435	supramolecular fiber organization	28	1	0.00221143	1	0.00253789	1	1	1.25528e-06	1	0.0493433	1	0.00162222	2.11068e-05	1	1
GO:1902532	negative regulation of intracellular signal transduction	28	1	1	1	1	1	1	1	1	0.00298913	1	1	0.0267721	1	1
GO:0022613	ribonucleoprotein complex biogenesis	29	2.66e-09	8.21593e-05	0.000529922	3.0678e-05	4.68023e-13	1	1.25211e-06	4.65936e-05	0.00262249	0.00359428	3.57163e-05	1	1.83034e-09	7.1599e-08
GO:0033044	regulation of chromosome organization	29	8.15e-12	0.00608412	6.54008e-10	2.00073e-09	1.23464e-15	1.66224e-08	3.38651e-05	3.22962e-09	0.000580376	0.00161994	0.00795399	0.00362151	2.40852e-18	3.37114e-23
GO:0043549	regulation of kinase activity	29	1	0.0172509	1	1	1	1	1	1	0.00872898	1	0.00888023	0.00321322	1	1
GO:0032446	protein modification by small protein conjugation	29	1	1	1	0.0246942	1	1	1	1	0.0214412	0.00212872	1	1	1	1
GO:0010942	positive regulation of cell death	29	1	1	1	1	1	1	1	1	0.0141755	1	1	1	1	1
GO:0097190	apoptotic signaling pathway	29	1	1	1	1	1	1	1	1	0.0141755	1	1	1	1	1
GO:0051656	establishment of organelle localization	30	1	3.01355e-07	0.00120235	1	0.00711063	0.00122912	0.00528905	1	6.6758e-05	1	0.00444663	0.0193719	1	1
GO:0061024	membrane organization	30	1	0.00121712	1	1	1	1	1	1	1	1	1	1	1	1
GO:0070201	regulation of establishment of protein localization	30	1	0.0108939	1	1	1	1	1	1	0.00856664	1	1	0.00793124	1	1
GO:0061458	reproductive system development	30	1	1	1	3.67513e-05	1	1	1	1	1	1	1	1	1	4.60949e-05
GO:0000165	MAPK cascade	30	1	1	1	1	1	1	1	1	0.0374343	1	1	1	1	1
GO:0051052	regulation of DNA metabolic process	31	2.63e-11	0.0234894	0.00064714	1.04038e-07	1.30542e-07	1.69796e-06	0.000141098	1.61033e-06	0.0001219	0.000196061	0.000829319	2.46384e-05	1.59739e-09	9.30195e-10
GO:1903047	mitotic cell cycle process	31	9.02e-07	1.89674e-07	1.01319e-08	2.69589e-07	7.25197e-09	6.84537e-06	1.79204e-07	0.000638932	1.54736e-07	6.45833e-07	2.07427e-05	4.59468e-06	2.66084e-08	7.65246e-07
GO:0010638	positive regulation of organelle organization	31	1	0.000432956	1	5.08141e-07	5.62693e-05	0.000401144	0.00668901	1	0.00694479	1	0.00376591	1	0.000444056	2.85199e-05
GO:0090087	regulation of peptide transport	31	1	0.00709771	1	1	1	1	1	1	1	1	1	1	1	1
GO:0009894	regulation of catabolic process	31	1	1	1	0.00774526	1	1	0.000655165	1	0.000564522	9.1123e-08	0.00495033	0.000315466	1	1
GO:0009792	embryo development ending in birth or egg hatching	31	1	1	1	1	1	1	0.00247759	1	0.0381015	1	1	1	1	1
GO:0070925	organelle assembly	31	1	1	1	1	1	1	0.00121311	1	0.034053	1	0.0073692	1	1	1
GO:0016567	protein ubiquitination	31	1	1	1	1	1	1	1	1	0.0359923	0.00315102	1	1	1	1
GO:0051270	regulation of cellular component movement	31	1	1	1	1	1	1	1	1	1	1	1	0.00599699	1	1
GO:0051640	organelle localization	32	1	5.79396e-06	1	1	0.00195154	1	0.0041566	1	7.71385e-05	1	0.0015538	0.0237292	1	1
GO:0060322	head development	32	1	0.0103988	1	1	1	2.20333e-06	1	1	1	1	1	1	1	1
GO:1903827	regulation of cellular protein localization	32	1	0.000120584	1	0.000273217	0.00389014	1	1	1	1.2666e-05	0.00700635	0.0262439	0.000139799	1	0.0023072
GO:0030097	hemopoiesis	32	1	1	1	0.00775817	1	6.06526e-05	1	1	1	1	1	1	1	1
GO:0023014	signal transduction by protein phosphorylation	32	1	1	1	1	1	1	1	1	0.0266943	1	1	1	1	1
GO:0120039	plasma membrane bounded cell projection morphogenesis	32	1	1	1	1	1	1	1	1	0.00333871	1	0.000906918	0.0103356	1	1
GO:0033365	protein localization to organelle	33	3.31e-05	0.00162899	1	8.60655e-06	1.65306e-07	1	1	1	0.0110904	0.00109155	1	0.000393192	1.01475e-06	3.94608e-05
GO:0043069	negative regulation of programmed cell death	33	1	0.00906676	1	1	1	1	1	1	0.0023091	1	1	1	1	1
GO:0051129	negative regulation of cellular component organization	33	1	1	1	0.000234206	0.000122806	1	3.88588e-07	1	0.000125626	0.00490255	0.00234892	0.00399398	1	1.05519e-05
GO:0007420	brain development	33	1	1	1	1	1	2.29183e-05	1	1	1	1	1	1	1	1
GO:0006511	ubiquitin-dependent protein catabolic process	33	1	1	1	1	1	1	1	1	0.000161994	1.39658e-05	0.0192482	0.00221717	1	1
GO:0050767	regulation of neurogenesis	33	1	1	1	1	1	1	1	1	0.0175824	1	0.0279793	0.0048467	1	1
GO:0051223	regulation of protein transport	33	1	1	1	1	1	1	1	1	0.0199693	1	1	1	1	1
GO:0007167	enzyme linked receptor protein signaling pathway	33	1	1	1	1	1	1	1	1	1	0.00129975	1	0.000464389	1	1
GO:0000278	mitotic cell cycle	34	8.19e-06	5.30352e-10	3.79503e-08	1.10811e-07	1.90452e-07	4.36033e-05	1.32943e-07	1	1.04599e-09	8.54425e-08	3.30788e-07	8.06881e-08	6.00048e-08	3.74489e-06
GO:0000226	microtubule cytoskeleton organization	34	1	1.59069e-06	3.93664e-05	0.000108094	1	1	3.91729e-10	1	4.31769e-07	6.25503e-07	9.8041e-10	0.000300111	1	5.55101e-05
GO:0070647	protein modification by small protein conjugation or removal	34	1	1	1	0.0137612	1	1	1	1	0.00115796	0.000289487	1	1	1	1
GO:0060284	regulation of cell development	34	1	1	1	1	1	1	0.00195303	1	0.0125839	0.000411611	0.00760015	0.000772914	1	1
GO:0051603	proteolysis involved in cellular protein catabolic process	34	1	1	1	1	1	1	1	1	0.00144997	6.188e-05	1	0.00430768	1	1
GO:0031175	neuron projection development	34	1	1	1	1	1	1	1	1	1	0.000957521	1	1	1	1
GO:0000122	negative regulation of transcription by RNA polymerase II	35	8.95e-06	0.00580449	8.84933e-07	4.40588e-09	1.77934e-10	7.39006e-08	1	9.86247e-08	0.003568	1.3696e-05	0.0368473	8.84212e-05	3.19225e-09	3.45031e-11
GO:0010243	response to organonitrogen compound	35	1	0.00681973	1	1	1	1	1	1	1	1	1	0.00106514	1	1
GO:0002520	immune system development	35	1	1	1	0.00692409	1	7.16617e-06	1	1	1	1	0.0250725	1	1	1
GO:0003006	developmental process involved in reproduction	35	1	1	1	0.000499413	1	1	1	1	1	1	1	1	1	1
GO:0048534	hematopoietic or lymphoid organ development	35	1	1	1	1	1	1.4355e-05	1	1	1	1	1	1	1	1
GO:0022603	regulation of anatomical structure morphogenesis	36	1	0.00664682	1	1	1	1	1	1	0.0359508	1	1	0.000560841	1	1
GO:0044257	cellular protein catabolic process	36	1	1	1	1	1	1	1	1	0.00125143	1	1	1	1	1
GO:0045597	positive regulation of cell differentiation	36	1	1	1	1	1	1	1	1	1	1	1	0.00160951	1	1
GO:0051345	positive regulation of hydrolase activity	37	1	1.07328e-05	1	1	1	1	1	1	0.000226578	0.000214906	1	0.00230642	1	1
GO:0043009	chordate embryonic development	37	1	1	1	0.000158593	1	1	1	2.95681e-08	1	1	1	0.00387573	2.42695e-05	4.22111e-06
GO:0051960	regulation of nervous system development	37	1	1	1	1	1	1	1	1	0.0141064	1	0.0395839	0.00166025	1	1
GO:0018205	peptidyl-lysine modification	38	3.92e-18	1.43911e-05	1.02012e-08	3.05127e-08	2.94185e-21	0.000235582	0.0106397	5.97001e-08	0.00952984	0.0119108	0.0128903	0.0208617	1.27139e-22	6.63854e-23
GO:0051726	regulation of cell cycle	38	1.23e-05	9.71045e-06	7.10212e-06	4.09627e-06	8.71091e-05	1	1.19601e-05	2.15331e-07	5.47309e-09	1.08833e-06	0.000204375	1.06895e-05	1.65415e-07	1.74948e-05
GO:0044087	regulation of cellular component biogenesis	38	1	0.000490789	1	0.00110432	1	1	3.13139e-06	1	2.70812e-05	0.000100192	0.00683668	0.00113397	1	1
GO:1901698	response to nitrogen compound	38	1	0.00723518	1	1	1	1	0.00275202	1	1	1	1	0.00114417	1	1
GO:0006974	cellular response to DNA damage stimulus	39	4.66e-09	0.000428826	4.54305e-10	2.70621e-09	1.3487e-07	1.68862e-08	4.65398e-07	1.42157e-06	4.98271e-05	1.70336e-08	3.29828e-07	6.91292e-07	4.89677e-10	5.1691e-09
GO:0008380	RNA splicing	39	3.88e-18	1.26416e-05	3.7047e-07	2.30893e-12	2.78025e-13	2.18976e-06	5.95411e-11	9.15483e-20	0.000577308	0.00110148	0.0111959	5.34486e-05	1.40693e-16	5.17266e-21
GO:0000902	cell morphogenesis	39	1	0.00305313	1	1	1	1	8.17474e-05	1	1	1	0.000859357	0.000284431	1	1
GO:0007417	central nervous system development	39	1	1	1	1	1	1.83781e-05	1	1	1	1	1	1	1	1
GO:0031401	positive regulation of protein modification process	40	1	0.00591773	1	1	1	1	1	1	0.00173523	1	1	0.000341323	1	1
GO:0034622	cellular protein-containing complex assembly	40	1	0.000965647	6.47705e-06	0.00069566	0.000585579	1	9.14714e-07	1	0.00368776	1	1.78816e-05	1	5.17405e-06	1
GO:0060341	regulation of cellular localization	40	1	0.000427042	1	0.00171254	1	1	1	1	5.66409e-05	1	0.0277281	0.000912685	1	1
GO:1901701	cellular response to oxygen-containing compound	40	1	0.0020436	1	1	1	1	1	1	0.0228	1	1	1	1	1
GO:0048666	neuron development	40	1	1	1	1	1	1	0.000777802	1	0.0203268	1	0.0107223	1	1	1
GO:0051248	negative regulation of protein metabolic process	40	1	1	1	1	1	1	0.00179057	1	0.00242408	1	0.00300957	1	1	1
GO:0032989	cellular component morphogenesis	41	1	0.0058995	1	1	1	1	7.85206e-06	1	0.000269505	1	0.00043706	0.000505895	1	1
GO:0001934	positive regulation of protein phosphorylation	41	1	1	1	1	1	1	1	1	0.00349999	1	1	0.00046981	1	1
GO:0006886	intracellular protein transport	42	1	0.000410781	1	0.00090063	1	1	0.000616006	1	0.0110612	6.38672e-05	0.0265283	1	1	1
GO:0006397	mRNA processing	43	1.25e-18	2.68643e-07	4.06079e-09	2.57785e-14	1.01229e-13	1.11624e-05	4.07602e-10	2.40152e-19	9.32991e-07	0.000332988	0.000196483	4.7024e-06	1.54454e-15	1.00745e-23
GO:0032269	negative regulation of cellular protein metabolic process	43	1	0.000432444	1	1	1	1	1	1	0.00336696	1	0.00427828	0.00237651	1	1
GO:0006518	peptide metabolic process	43	1	1	1	1	1	1	1	1	0.000355342	0.00152198	9.38619e-09	0.00153062	1	1
GO:0051338	regulation of transferase activity	43	1	1	1	1	1	1	1	1	0.00190102	1	0.0104115	0.00323248	1	1
GO:0030163	protein catabolic process	44	1	1	1	1	1	1	1	1	0.000309498	0.000202419	1	1	1	1
GO:0016071	mRNA metabolic process	45	5.53e-15	4.07792e-08	2.49138e-09	3.77146e-15	2.08173e-12	6.41876e-10	6.98478e-15	7.85974e-17	4.26506e-08	5.91782e-07	3.46844e-05	5.45787e-07	1.47906e-13	4.88143e-19
GO:0022402	cell cycle process	45	1.29e-07	4.09091e-11	1.63272e-11	1.36704e-09	1.23392e-07	1.05477e-06	5.12365e-09	8.49407e-08	3.35691e-08	2.67836e-08	2.10241e-05	3.48712e-06	1.63042e-11	4.86032e-09
GO:0043604	amide biosynthetic process	45	1	1	1	1	1	1	1.61107e-08	1	0.000263004	0.000532254	1	0.000501418	1	1
GO:0042327	positive regulation of phosphorylation	45	1	1	1	1	1	1	1	1	0.0012454	1	0.0150337	0.000388915	1	1
GO:0043603	cellular amide metabolic process	45	1	1	1	1	1	1	1	1	0.00194379	1	1	0.004113	1	1
GO:0060548	negative regulation of cell death	45	1	1	1	1	1	1	1	1	0.00231434	1	1	1	1	1
GO:0016477	cell migration	46	1	0.00350277	1	1	1	1	1	1	0.00878333	1	1	0.000104966	1	1
GO:0051336	regulation of hydrolase activity	46	1	0.000287715	1	1	1	1	1	1	0.000245611	0.000646518	1	1	1	1
GO:0071495	cellular response to endogenous stimulus	46	1	0.00276307	1	1	1	1	1	1	1	7.62343e-05	1	0.000383745	1	1
GO:1901565	organonitrogen compound catabolic process	46	1	1	1	1	1	1	1	1	0.00877069	1	1	1	1	1
GO:0018193	peptidyl-amino acid modification	48	1.04e-07	8.80383e-06	1	6.51554e-05	4.59499e-10	1	1	1	0.00148522	1	0.0104943	0.000802641	2.36847e-08	2.33699e-10
GO:0009790	embryo development	48	1	1	1	0.000946386	1	1	0.00145891	1.64807e-06	0.0046929	1	1	1	1.52888e-05	4.67242e-06
GO:0032880	regulation of protein localization	49	1	1.19539e-05	1	0.00882666	1	1	1	1	1.74266e-05	1	1	0.000548477	1	1
GO:0045937	positive regulation of phosphate metabolic process	49	1	1	1	1	1	1	1	1	0.00116992	1	1	0.000403049	1	1
GO:0016570	histone modification	51	1.74e-24	2.29447e-06	1.46387e-11	5.42954e-08	7.99849e-28	1.03088e-06	0.0012577	9.51348e-11	0.000731643	0.000297352	1	0.00539507	3.71468e-24	3.47759e-25
GO:0051130	positive regulation of cellular component organization	51	1	8.11201e-05	1	1.54838e-05	1	1	1	1	6.09035e-05	0.000318995	0.00131965	0.000469567	1	1
GO:0120036	plasma membrane bounded cell projection organization	51	1	1	1	1	1	1	0.000279452	1	0.0132231	1	1	1	1	1
GO:0009968	negative regulation of signal transduction	51	1	1	1	1	1	1	1	1	0.00269521	1	1	1	1	1
GO:0043085	positive regulation of catalytic activity	52	1	0.000191044	1	1	1	1	1	1	2.96608e-06	1	0.0110019	4.08262e-05	1	1
GO:0051094	positive regulation of developmental process	52	1	1	1	1	1	1	1	1	0.0159866	1	1	0.000239368	1	1
GO:0045944	positive regulation of transcription by RNA polymerase II	53	1.28e-09	1	1	0.000594787	6.2438e-06	1	1	1	1	1	1	1	3.836e-11	6.25013e-12
GO:0010648	negative regulation of cell communication	54	1	1	1	1	1	1	1	1	0.00369599	1	1	1	1	1
GO:0023057	negative regulation of signaling	54	1	1	1	1	1	1	1	1	0.00388559	1	1	1	1	1
GO:0030182	neuron differentiation	54	1	1	1	1	1	1	1	1	0.00806911	1	0.00892582	1	1	1
GO:0044265	cellular macromolecule catabolic process	54	1	1	1	1	1	1	1	1	8.39123e-06	6.0749e-06	0.00857603	0.00080939	1	1
GO:0048870	cell motility	54	1	1	1	1	1	1	1	1	0.0173115	1	1	1	1	1
GO:0030030	cell projection organization	54	1	1	1	1	1	1	1	1	1	1	0.00376954	1	1	1
GO:0006259	DNA metabolic process	55	3.76e-15	1.01278e-05	1.1188e-11	7.97602e-14	7.66867e-13	6.05493e-10	6.76574e-07	5.60159e-11	2.46186e-06	6.53734e-07	5.76283e-09	1.06189e-05	7.78955e-18	4.64647e-13
GO:0045892	negative regulation of transcription, DNA-templated	55	3.3e-10	1	1	1	4.10867e-14	1	1	1	1	1	0.0178585	1	2.99428e-11	1
GO:0033043	regulation of organelle organization	55	1	2.32067e-05	1	2.91265e-09	2.2715e-07	6.242e-06	7.39059e-09	1	1.69174e-07	5.7226e-06	1.84949e-06	1	7.20333e-06	3.77116e-09
GO:0043067	regulation of programmed cell death	57	1	0.000497806	1	1	1	1	1	1	1.44587e-05	1	1	1	1	1
GO:0001932	regulation of protein phosphorylation	57	1	1	1	1	1	1	1	1	0.00268556	1	1	0.0010481	1	1
GO:0048699	generation of neurons	57	1	1	1	1	1	1	1	1	0.0167717	1	1	1	1	1
GO:1903507	negative regulation of nucleic acid-templated transcription	58	2.48e-11	0.000322404	3.31776e-08	3.17117e-10	8.23576e-15	1.34721e-10	0.00062614	5.7223e-11	0.013205	3.50331e-06	0.0109596	0.000801628	2.0399e-13	2.43578e-16
GO:0016192	vesicle-mediated transport	59	1	1	1	1	1	1	1	1	0.00054117	1	1	1	1	1
GO:0010941	regulation of cell death	60	1	0.00060277	1	1	1	1	1	1	3.16157e-06	1	1	1	1	1
GO:0022008	neurogenesis	60	1	1	1	1	1	1	1	1	0.0213755	1	1	1	1	1
GO:0031399	regulation of protein modification process	61	1	0.000775748	1	1	1	1	1	1	0.000205867	1	1	1	1	1
GO:0016569	covalent chromatin modification	62	8.8e-30	7.10489e-10	2.70413e-14	1.0351e-11	3.36942e-34	1.37673e-09	0.000432693	3.93771e-13	0.0016922	0.000201243	0.0433204	0.0011412	4.90284e-29	3.85198e-29
GO:0065003	protein-containing complex assembly	62	1	1	1	1	1	1	2.1815e-05	1	0.00125154	1	0.000177	1	1	1
GO:0048585	negative regulation of response to stimulus	62	1	1	1	1	1	1	1	1	0.00255728	1	1	1	1	1
GO:2000113	negative regulation of cellular macromolecule biosynthetic process	63	2.79e-11	1.55422e-05	1	1	2.74041e-15	1	1	1	0.000413329	1	0.000372651	1	3.74123e-13	1
GO:1901566	organonitrogen compound biosynthetic process	63	1	1	1	1	1	1	1	1	0.0335107	1	0.00298219	1	1	1
GO:0009057	macromolecule catabolic process	64	1	1	1	1	1	1	1	1	1.44502e-06	8.53784e-06	0.00372442	0.00257286	1	1
GO:0033554	cellular response to stress	65	1	0.000400458	1	7.38979e-06	1	1	9.6904e-07	1	4.85294e-05	6.30314e-07	1.4413e-05	2.65899e-05	4.34916e-08	1
GO:0044093	positive regulation of molecular function	65	1	4.29933e-05	1	1	1	1	1	1	2.96625e-07	1	1	9.8501e-06	1	1
GO:0070727	cellular macromolecule localization	65	1	1	1	1	1	1	1	1	1	1	1	4.61666e-05	1	1
GO:0010558	negative regulation of macromolecule biosynthetic process	66	4.04e-12	1.14598e-05	4.1196e-09	5.18459e-13	1	2.25133e-12	1	4.74455e-12	1	1	1	1	1	8.12996e-18
GO:0015031	protein transport	66	1	0.000493893	1	1	1	1	1	1	0.00329234	1	1	1	1	1
GO:0043933	protein-containing complex subunit organization	66	1	1	1	0.000649513	1	1	2.07e-05	1	0.00566637	1	0.00014211	1	1	1
GO:0010557	positive regulation of macromolecule biosynthetic process	66	1	1	1	1	1	1.55333e-08	1	1	0.0111875	1	0.00407604	1	1	3.11632e-15
GO:0051253	negative regulation of RNA metabolic process	67	1.25e-14	4.82861e-05	4.18677e-10	4.59167e-13	1.26382e-18	5.86778e-12	0.000161555	1.37341e-14	0.00649201	2.47253e-06	0.00489719	0.000158646	1.01329e-16	2.07889e-20
GO:0006468	protein phosphorylation	67	1	0.000260865	1	1	1	1	1	1	3.53162e-05	1	0.00381531	2.62077e-05	1	1
GO:0007010	cytoskeleton organization	67	1	4.32644e-09	1	2.32205e-06	1	1	8.17063e-14	1	1.38094e-06	1.33381e-08	1.88743e-09	1.36957e-07	1	1
GO:0042325	regulation of phosphorylation	67	1	1	1	1	1	1	1	1	0.000185444	1	1	0.000718492	1	1
GO:0031327	negative regulation of cellular biosynthetic process	68	3.79e-12	1.19914e-05	1.81811e-08	6.07513e-12	5.15141e-15	8.23556e-12	1.22983e-06	3.20523e-11	1	1	1	3.64723e-05	1.83294e-14	1.04162e-17
GO:0015833	peptide transport	68	1	0.000315515	1	1	1	1	1	1	1	1	1	1	1	1
GO:0006396	RNA processing	69	2.55e-26	3.95046e-09	3.13177e-13	4.08732e-19	5.08854e-25	1.15893e-06	4.55781e-13	7.51991e-22	4.3758e-07	1.74198e-07	2.12988e-06	1.14764e-05	5.75923e-22	3.94026e-29
GO:0010629	negative regulation of gene expression	69	6.96e-11	1.569e-05	5.10956e-11	4.71741e-13	1.08168e-15	9.21961e-12	1.31832e-07	1.88717e-12	0.00229437	1.97216e-07	0.000708044	0.000173397	2.05611e-13	1.4947e-19
GO:0009890	negative regulation of biosynthetic process	69	1	1	1	1	1	1	1	1	0.000948082	9.14267e-07	0.000751848	1	1	1
GO:0032270	positive regulation of cellular protein metabolic process	69	1	1	1	1	1	1	1	1	4.82481e-05	1	0.00718482	4.83003e-05	1	1
GO:1902531	regulation of intracellular signal transduction	69	1	1	1	1	1	1	1	1	0.000833774	1	1	1	1	1
GO:0012501	programmed cell death	71	1	7.8073e-05	1	1	1	1	1	1	1.30922e-05	1	1	1	1	1
GO:0042981	regulation of apoptotic process	72	1	1	1	1	1	1	1	1	3.07322e-05	1	1	1	1	1
GO:0045934	negative regulation of nucleobase-containing compound metabolic process	73	1.03e-15	2.87763e-05	2.36408e-10	8.28618e-15	3.12308e-21	8.41292e-13	2.67874e-05	4.28301e-15	0.00074855	5.73897e-07	0.00375324	8.71192e-05	9.97014e-18	9.95199e-21
GO:0034613	cellular protein localization	73	1	1.55576e-06	1	0.000118983	1	1	1.89794e-05	1	9.51804e-05	1	1	1	1	1
GO:1901575	organic substance catabolic process	73	1	1	1	1	1	1	1	1	0.00133124	1	1	1	1	1
GO:0045893	positive regulation of transcription, DNA-templated	74	1.21e-15	1	1	1.00418e-06	4.54601e-10	8.91585e-08	1	6.36611e-10	1	1	1	1	1.67924e-13	1.08392e-16
GO:0046907	intracellular transport	74	1	3.58802e-08	1	1	1	1	1	1	6.99054e-06	1.2124e-05	0.00230086	1	1	1
GO:0019220	regulation of phosphate metabolic process	74	1	1	1	1	1	1	1	1	0.000230468	1	1	1	1	1
GO:0006325	chromatin organization	75	7.24e-35	4.45404e-11	1.06165e-19	8.3882e-20	5.52727e-45	5.05013e-12	1.87983e-06	3.27364e-15	0.000168727	5.99686e-07	0.00231239	0.00320931	3.24237e-39	9.31622e-34
GO:0051254	positive regulation of RNA metabolic process	76	1.52e-15	1	1	8.05849e-08	2.34426e-10	1.75701e-08	3.3817e-05	5.47881e-12	1	1	1	1	7.69742e-15	1.50799e-17
GO:0045184	establishment of protein localization	76	1	1	1	1	1	1	1	1	0.00332129	1	1	1	1	1
GO:0048468	cell development	76	1	1	1	1	1	1	1	1	0.0221167	1	1	1	1	1
GO:0051247	positive regulation of protein metabolic process	76	1	1	1	1	1	1	1	1	7.0475e-06	1	0.00469051	4.77786e-05	1	1
GO:0031328	positive regulation of cellular biosynthetic process	78	1	1	1	4.08787e-06	6.16601e-08	1.59508e-08	1	1.89384e-09	0.0195034	1	0.00375689	1	2.03507e-11	4.95989e-15
GO:0044248	cellular catabolic process	78	1	1	1	1	1	1	1	1	0.00074257	1	1	1	1	1
GO:0009891	positive regulation of biosynthetic process	79	4.67e-13	1	1	1	1	1	1	1	1	1	1	1	1	1
GO:0006357	regulation of transcription by RNA polymerase II	81	1.24e-12	1	1	1.27601e-08	5.35815e-18	1	1	5.68448e-12	0.0132187	1	1	1	4.93387e-15	3.00751e-23
GO:0010628	positive regulation of gene expression	81	5.52e-14	1	1	8.04405e-09	2.14325e-09	1.42207e-08	2.65265e-05	1.62271e-09	0.00199101	1	1	1	1.34188e-14	4.84949e-16
GO:0051649	establishment of localization in cell	82	1	2.58053e-07	1	1	1	1	1	1	3.02146e-06	1	0.00374046	1	1	1
GO:0045935	positive regulation of nucleobase-containing compound metabolic process	83	6.94e-16	1	1	2.60809e-08	8.78007e-10	1.57392e-08	1	2.52689e-12	0.0173089	1	1	1	4.35372e-15	4.02959e-18
GO:0006915	apoptotic process	85	1	1	1	1	1	1	1	1	2.09696e-05	1	1	1	1	1
GO:0006366	transcription by RNA polymerase II	86	3.11e-14	1	1	2.89905e-09	3.01674e-21	1	1	5.82718e-13	0.00966575	1	1	4.51484e-05	4.04535e-17	2.8433e-26
GO:0051128	regulation of cellular component organization	89	1	1.66341e-05	1	1.05851e-08	1	1	1.77537e-09	1	2.03794e-09	1.82777e-07	0.000199517	1	1	1
GO:0051276	chromosome organization	91	3.55e-35	3.6694e-12	1.93666e-22	7.28933e-24	4.70319e-48	5.89255e-13	1.33698e-08	3.40723e-18	1.67713e-07	3.1256e-07	3.22485e-07	0.000452211	7.01725e-41	9.88531e-36
GO:0051172	negative regulation of nitrogen compound metabolic process	92	1	2.37196e-06	1	7.16578e-10	4.36882e-13	8.16266e-12	1	7.52086e-11	8.71771e-05	3.38487e-07	0.000438981	1	2.08129e-10	8.51379e-15
GO:0050793	regulation of developmental process	93	1	1	1	1	1	1	1	1	0.0025375	1	1	1	1	1
GO:0010605	negative regulation of macromolecule metabolic process	97	1	1.70566e-06	1	5.65081e-11	4.60046e-13	2.83071e-11	1	1	5.90397e-05	1.04538e-07	0.000112666	1	1	3.21535e-15
GO:0022607	cellular component assembly	97	1	7.86784e-06	1	1	1	1	1	1	2.68331e-05	1	0.000104703	1	1	1
GO:0032879	regulation of localization	97	1	1	1	1	1	1	1	1	0.00445518	1	1	1	1	1
GO:0050790	regulation of catalytic activity	97	1	1	1	1	1	1	1	1	5.00416e-06	1	1	1	1	1
GO:0031324	negative regulation of cellular metabolic process	100	1	3.12228e-07	1	1.36055e-09	9.23553e-14	3.04625e-11	1	3.03633e-11	6.53956e-05	7.94176e-08	0.000863257	1	1	5.03116e-16
GO:0016310	phosphorylation	101	1	1	1	1	1	1	1	1	3.02474e-06	1	1	2.1449e-05	1	1
GO:0008104	protein localization	102	1	2.53591e-07	1	1	1	1	1	1	2.34368e-05	1	1	1	1	1
GO:0009892	negative regulation of metabolic process	105	1	7.76236e-07	1	2.27605e-09	2.03903e-13	1	1	1	0.000120841	4.11483e-08	0.000237447	1	1	3.12138e-15
GO:0009966	regulation of signal transduction	108	1	1	1	1	1	1	1	1	0.000834806	1	1	1	1	1
GO:0035556	intracellular signal transduction	108	1	1	1	1	1	1	1	1	4.64054e-06	1	1	1	1	1
GO:0010646	regulation of cell communication	111	1	1	1	1	1	1	1	1	0.00582678	1	1	1	1	1
GO:0032268	regulation of cellular protein metabolic process	113	1	1	1	1	1	1	1	1	4.4132e-07	1	0.000276611	1	1	1
GO:0051173	positive regulation of nitrogen compound metabolic process	115	1	1	1	9.24573e-08	1	1	1	1	1.10916e-05	1	1	1	1	1
GO:0031325	positive regulation of cellular metabolic process	117	1	1	1	2.6118e-07	1	1	1	1	6.40515e-05	1	1	1	1	1
GO:0010604	positive regulation of macromolecule metabolic process	122	1	1	1	7.08896e-09	1	1	1	1	3.1882e-06	1	1	1	1	3.02859e-12
GO:0051246	regulation of protein metabolic process	123	1	1	1	1	1	1	1	1	9.54369e-08	1	0.00025145	1	1	1
GO:0009893	positive regulation of metabolic process	125	1	1	1	6.94873e-08	1	1	1	1	1.04159e-05	1	1	1	1	1
GO:0006793	phosphorus metabolic process	128	1	1	1	1	1	1	1	1	1.49732e-05	1	1	1	1	1
GO:1903506	regulation of nucleic acid-templated transcription	133	1	1	1	1	1	1	1	2.24613e-18	1	1	1	1	1.54564e-24	1
GO:0097659	nucleic acid-templated transcription	141	1	1	1	1	1	1	1	2.33001e-21	1	1	1	1	2.28119e-27	1
GO:0032774	RNA biosynthetic process	145	1	1	1	1.33961e-10	1	1	1	1	1	1	1	1	1	1
GO:0010556	regulation of macromolecule biosynthetic process	146	1	1	1	1	1	1	1	2.00677e-19	0.00134268	1	1	1	4.60972e-25	3.43167e-32
GO:0006355	regulation of transcription, DNA-templated	150	5.25e-30	1	1	1.00025e-09	5.81055e-32	1	1	1	1	1	1	1	1	6.48764e-30
GO:0034654	nucleobase-containing compound biosynthetic process	150	1	1	1	2.96918e-08	1	1	1	1	1	1	1	1	1	1
GO:0006464	cellular protein modification process	154	1	1	1	1	1	1	1	1	8.71089e-07	1	1	1	1	1
GO:0006351	transcription, DNA-templated	157	3.75e-33	1	1	1.34268e-10	3.63432e-36	1	1	1	1	1	1	1	1	1.6861e-33
GO:0051252	regulation of RNA metabolic process	160	3.49e-33	1	1	7.21324e-14	3.6466e-34	1	1	1.70649e-24	1	1	1	1	1.21741e-28	5.66171e-37
GO:0048523	negative regulation of cellular process	161	1	1	1	1.43969e-08	1	1	1	1	1.71373e-07	1	1	1	1	1
GO:0043412	macromolecule modification	161	1	1	1	1	1	1	1	1	1.41815e-06	1	1	1	1	1
GO:2000112	regulation of cellular macromolecule biosynthetic process	163	3.04e-32	1	1	1	1	1	1	1	0.0014766	1	1	1	1	1
GO:0031326	regulation of cellular biosynthetic process	165	4.71e-30	1	1	1	1	1	1	1	1	1	1	1	1	1.43002e-31
GO:0010468	regulation of gene expression	166	4.85e-29	1	1	1.29943e-15	2.85733e-30	1	1	8.20848e-22	0.000310988	1	1	1	1.26628e-25	3.31179e-33
GO:0009889	regulation of biosynthetic process	167	1.59e-30	1	1	8.88927e-12	4.34465e-28	1	1	1	1	1	1	1	1.51656e-23	1
GO:1901362	organic cyclic compound biosynthetic process	167	6.81e-30	1	1	1	1.66575e-29	1	1	1	1	1	1	1	6.32702e-23	7.57365e-27
GO:0006996	organelle organization	168	1	3.26699e-19	1	2.4942e-16	4.25115e-25	1	9.63163e-16	1	3.08867e-09	1	5.31316e-11	1	1.63157e-16	2.50488e-16
GO:0019219	regulation of nucleobase-containing compound metabolic process	173	1.76e-36	1	1	2.08145e-16	2.43942e-34	1	1	3.59682e-24	1	1	1	1	1.34232e-27	1.16497e-38
GO:0034645	cellular macromolecule biosynthetic process	174	3.74e-28	1	1	1	9.5854e-29	1	1	1	1	1	1	1	1.34074e-25	1
GO:0018130	heterocycle biosynthetic process	181	1	1	1	1	2.74066e-30	1	1	1	1	1	1	1	4.61303e-24	1
GO:0019438	aromatic compound biosynthetic process	181	1	1	1	1	2.86059e-30	1	1	1	1	1	1	1	4.7873e-24	1
GO:0009059	macromolecule biosynthetic process	182	1	1	1	2.18736e-11	1	1	1	1	1	1	1	1	1	1.98953e-28
GO:0048522	positive regulation of cellular process	185	1	1	1	1	1	1	1	1	1.49772e-05	1	1	1	1	1
GO:0044271	cellular nitrogen compound biosynthetic process	187	1	1	1	1	4.12494e-26	1	1	1	1	1	1	1	1	7.83134e-26
GO:0048519	negative regulation of biological process	194	1	1	1	1	1	1	1	1	4.35355e-07	1	1	1	1	1
GO:0016070	RNA metabolic process	199	3.65e-48	2.48128e-09	1	1.74983e-22	2.08335e-49	1	2.52563e-11	5.54873e-34	0.000158421	1	1	1	4.11724e-39	1.01924e-51
GO:0044267	cellular protein metabolic process	201	1	1	1	1	1	1	1	1	2.45994e-09	1	3.16374e-07	1	1	1
GO:0010467	gene expression	204	1.67e-40	1	1	4.95613e-23	1.15042e-41	1	1	2.60541e-30	1.47325e-05	1	1	1	6.35096e-34	3.57054e-45
GO:0051171	regulation of nitrogen compound metabolic process	207	1	1	1	7.37709e-13	1	1	1	1	1.88113e-07	1	1	1	1	1
GO:0048518	positive regulation of biological process	209	1	1	1	1	1	1	1	1	5.446e-07	1	1	1	1	1
GO:0080090	regulation of primary metabolic process	210	1	1	1	7.51605e-13	1	1	1	1	3.81196e-07	1	1	1	1	1
GO:0019538	protein metabolic process	214	1	1	1	1	1	1	1	1	2.29606e-08	1	1	1	1	1
GO:0031323	regulation of cellular metabolic process	215	1	1	1	2.78261e-13	1	1	1	1	2.3662e-07	1	1	1	1	1
GO:0060255	regulation of macromolecule metabolic process	217	1	1	1	1.06008e-14	1	1	1	1	3.37909e-08	1	1	1	1	1
GO:0090304	nucleic acid metabolic process	219	2.82e-55	4.92228e-12	1	9.53858e-30	3.69975e-55	1	1	1.28843e-35	8.639e-07	1	1	1	1.27826e-40	9.55562e-56
GO:0006139	nucleobase-containing compound metabolic process	223	3.59e-50	1	1	1	1	1	1	5.98768e-31	1	1	1	1	1	1
GO:1901360	organic cyclic compound metabolic process	225	4.33e-47	1	1	1.75204e-22	1.14767e-46	1	1	1	4.09518e-05	1	1	1	3.77839e-34	3.98695e-45
GO:0034641	cellular nitrogen compound metabolic process	227	6.44e-44	1	1	4.45007e-22	4.09864e-43	1	1	1	2.42609e-06	1	1	1	1	5.74123e-44
GO:1901564	organonitrogen compound metabolic process	231	1	1	1	1	1	1	1	1	1.00703e-06	1	1	1	1	1
GO:0006725	cellular aromatic compound metabolic process	238	1	1	1	2.42739e-23	2.31212e-48	1	1	1	8.76084e-06	1	1	1	1.40493e-35	1
GO:0046483	heterocycle metabolic process	238	1	1	1	1.00607e-23	6.77044e-49	1	1	1	8.18153e-06	1	1	1	4.84913e-36	1
GO:0019222	regulation of metabolic process	239	1	1	1	1	1	1	1	1	4.75063e-08	1	1	1	1	1
GO:0044260	cellular macromolecule metabolic process	287	1	1	1	1	1	1	1	1	3.88778e-09	1	1	1	1	1
GO:0043170	macromolecule metabolic process	330	1	1	1	1	1	1	1	1	2.08143e-12	1	1	1	1	1
