# Supplementary material for: Dissection of two routes to naïve pluripotency using different kinase inhibitors
Source: Nat Commun. 2021 Mar 25;12:1863. doi: 10.1038/s41467-021-22181-5 (PMC7994667; doi:10.1038/s41467-021-22181-5)
Supplement: Supplementary file 10 — Supplementary Data 7 [file 41467_2021_22181_MOESM10_ESM.xlsx]

## Sheet: Motif_analysis_fisherFDR10
Cluster	Kinase motif - name	Kinase motif - sequence	Cluster size	Motif size	Intersection size	Enrichment factor	P value	Benj. Hoch. FDR
13	02-ERK1,2 kinase substrate motif MINIMAL	-ST-P	735	6049	438	1.4064	2.2421e-22	1.2556e-19
13	GSK-3, ERK1, ERK2, CDK5 substrate motif	X,X-S-P;X-ST-P;P,X-S-P;K-T-P,A,K,E,E;K-S-P,X,X,X,X,K;K-S-P,X,X,K;K-S-P,X,X,X,K;K-ST-P,X,K;R,X,X-S-P,V	735	6049	438	1.4064	2.2421e-22	1.2556e-19
6	05-GSK3 kinase substrate motif	-ST-X,X,X,ST	660	2623	217	1.7895	2.2529e-20	9.4621e-18
6	GSK3 kinase substrate motif	-S-X,X,X,S	660	1607	150	2.019	3.5091e-18	1.1791e-15
4	Casein kinase II substrate motif	SEPG,DSNEP,EDGQW,YEDSWT,WED-S-DE,DEWN,ED,EDNQ;-ST-X,X,EDSY;-ST-X,X,DE;-S-DE,DE,DE;DE-S-DE,X,DE;-S-DE,X,DE,X,DE;-S-X,X,ED;-S-D,X,E;-ST-X,X,ED;-S-X,X,EST;-S-X,EST;EDA,DE,ED,ED-S-EDA,DEA,ED,ED	628	7969	253	0.72171	4.6797e-16	1.3103e-13
13	ERK1,2 kinase substrate motif	-S-P;P,X-ST-P;X,X,P,X-ST-P,P,P,X;P,X-ST-P,P	735	5382	373	1.3461	4.4965e-14	1.0792e-11
2	Chk1 kinase substrate motif	MILV,X,RK,X,X-ST-	675	491	62	2.6706	7.815e-13	1.6412e-10
13	Casein kinase II substrate motif	SEPG,DSNEP,EDGQW,YEDSWT,WED-S-DE,DEWN,ED,EDNQ;-ST-X,X,EDSY;-ST-X,X,DE;-S-DE,DE,DE;DE-S-DE,X,DE;-S-DE,X,DE,X,DE;-S-X,X,ED;-S-D,X,E;-ST-X,X,ED;-S-X,X,EST;-S-X,EST;EDA,DE,ED,ED-S-EDA,DEA,ED,ED	735	7969	319	0.77751	1.1212e-12	2.0929e-10
7	02-ERK1,2 kinase substrate motif MINIMAL	-ST-P	740	6049	404	1.2885	1.8162e-12	2.3471e-10
7	GSK-3, ERK1, ERK2, CDK5 substrate motif	X,X-S-P;X-ST-P;P,X-S-P;K-T-P,A,K,E,E;K-S-P,X,X,X,X,K;K-S-P,X,X,K;K-S-P,X,X,X,K;K-ST-P,X,K;R,X,X-S-P,V	740	6049	404	1.2885	1.8162e-12	2.3471e-10
14	PKA kinase substrate motif	RCPK,RAP,RK,RKS,NLSMP-S-ILVC,SPHQ,SWQ,SLG;R,R,R,RN-S-I,I,FD;R,R,X-S-;R,RK,X-ST-ILVFY,DCX,X,D;R,R,X-S-;R,R,R,R-S-I,I,F,I;-ST-X,RK;K,X,X,X-ST-;RK,RK,X-ST-;K,X,X-ST-;RK,X-ST-;R,X,X-S-;K,R,X,X-S-;R,X-S-;R,R,X-S-MILVFY	867	5207	224	0.70835	1.6569e-12	2.3471e-10
4	02-ERK1,2 kinase substrate motif MINIMAL	-ST-P	628	6049	349	1.3116	3.0461e-12	3.1984e-10
4	GSK-3, ERK1, ERK2, CDK5 substrate motif	X,X-S-P;X-ST-P;P,X-S-P;K-T-P,A,K,E,E;K-S-P,X,X,X,X,K;K-S-P,X,X,K;K-S-P,X,X,X,K;K-ST-P,X,K;R,X,X-S-P,V	628	6049	349	1.3116	3.0461e-12	3.1984e-10
4	ERK1,2 kinase substrate motif	-S-P;P,X-ST-P;X,X,P,X-ST-P,P,P,X;P,X-ST-P,P	628	5382	318	1.3432	4.5486e-12	4.4951e-10
11	02-ERK1,2 kinase substrate motif MINIMAL	-ST-P	706	6049	384	1.2837	1.213e-11	1.0189e-09
11	GSK-3, ERK1, ERK2, CDK5 substrate motif	X,X-S-P;X-ST-P;P,X-S-P;K-T-P,A,K,E,E;K-S-P,X,X,X,X,K;K-S-P,X,X,K;K-S-P,X,X,X,K;K-ST-P,X,K;R,X,X-S-P,V	706	6049	384	1.2837	1.213e-11	1.0189e-09
9	PKC kinase substrate motif	RK,X-ST-X,RK;KR,X-ST-;RK,X,X-ST-X,RK;RK,X,X-ST-;-ST-X,RK;X,R,X,X-S-X,R,X	980	4710	234	0.72373	2.7568e-11	2.2054e-09
14	PKC kinase substrate motif	RK,X-ST-X,RK;KR,X-ST-;RK,X,X-ST-X,RK;RK,X,X-ST-;-ST-X,RK;X,R,X,X-S-X,R,X	867	4710	203	0.70968	5.2299e-11	3.9937e-09
2	AMP-activated protein kinase substrate motif	MVLIF,RKH,X,X-ST-X,X,X,MVLIF;MVLI,X,X,RKH,X-ST-X,X,X,MVLI;MVLIF,RKH,X,X,X-ST-X,X,X,MVLIF	675	233	36	3.2678	2.265e-10	1.6544e-08
14	02-ERK1,2 kinase substrate motif MINIMAL	-ST-P	867	6049	283	0.77035	3.1446e-10	1.9566e-08
4	b-Adrenergic Receptor kinase substrate motif	DE-ST-X,X,X	628	2477	56	0.51394	3.1263e-10	1.9566e-08
14	GSK-3, ERK1, ERK2, CDK5 substrate motif	X,X-S-P;X-ST-P;P,X-S-P;K-T-P,A,K,E,E;K-S-P,X,X,X,X,K;K-S-P,X,X,K;K-S-P,X,X,X,K;K-ST-P,X,K;R,X,X-S-P,V	867	6049	283	0.77035	3.1446e-10	1.9566e-08
10	PKC kinase substrate motif	RK,X-ST-X,RK;KR,X-ST-;RK,X,X-ST-X,RK;RK,X,X-ST-;-ST-X,RK;X,R,X,X-S-X,R,X	648	4710	145	0.67823	3.6908e-10	2.2145e-08
9	PKA kinase substrate motif	RCPK,RAP,RK,RKS,NLSMP-S-ILVC,SPHQ,SWQ,SLG;R,R,R,RN-S-I,I,FD;R,R,X-S-;R,RK,X-ST-ILVFY,DCX,X,D;R,R,X-S-;R,R,R,R-S-I,I,F,I;-ST-X,RK;K,X,X,X-ST-;RK,RK,X-ST-;K,X,X-ST-;RK,X-ST-;R,X,X-S-;K,R,X,X-S-;R,X-S-;R,R,X-S-MILVFY	980	5207	272	0.76096	4.7792e-10	2.6763e-08
10	PKA kinase substrate motif	RCPK,RAP,RK,RKS,NLSMP-S-ILVC,SPHQ,SWQ,SLG;R,R,R,RN-S-I,I,FD;R,R,X-S-;R,RK,X-ST-ILVFY,DCX,X,D;R,R,X-S-;R,R,R,R-S-I,I,F,I;-ST-X,RK;K,X,X,X-ST-;RK,RK,X-ST-;K,X,X-ST-;RK,X-ST-;R,X,X-S-;K,R,X,X-S-;R,X-S-;R,R,X-S-MILVFY	648	5207	166	0.70235	4.6789e-10	2.6763e-08
14	Casein kinase II substrate motif	SEPG,DSNEP,EDGQW,YEDSWT,WED-S-DE,DEWN,ED,EDNQ;-ST-X,X,EDSY;-ST-X,X,DE;-S-DE,DE,DE;DE-S-DE,X,DE;-S-DE,X,DE,X,DE;-S-X,X,ED;-S-D,X,E;-ST-X,X,ED;-S-X,X,EST;-S-X,EST;EDA,DE,ED,ED-S-EDA,DEA,ED,ED	867	7969	567	1.1716	7.2221e-10	3.8637e-08
7	ERK1,2 kinase substrate motif	-S-P;P,X-ST-P;X,X,P,X-ST-P,P,P,X;P,X-ST-P,P	740	5382	356	1.2761	7.3595e-10	3.8637e-08
7	b-Adrenergic Receptor kinase substrate motif	DE-ST-X,X,X	740	2477	73	0.56855	1.3905e-09	7.0789e-08
6	G protein-coupled receptor kinase 1 substrate motif	X-ST-X,X,X,APST;X,X-ST-E	660	5737	337	1.2706	1.8086e-09	8.9365e-08
11	ERK1,2 kinase substrate motif	-S-P;P,X-ST-P;X,X,P,X-ST-P,P,P,X;P,X-ST-P,P	706	5382	339	1.2737	2.3449e-09	1.1256e-07
2	Calmodulin-dependent protein kinase IV substrate motif	MILVFY,X,R,X,X-ST-;P,L,A,R,T,L-S-V,A,G,L,P;V,P,G,K,A,R,K,K-S-S,C,Q,L,L	675	423	49	2.45	3.6479e-09	1.7024e-07
9	Casein kinase II substrate motif	SEPG,DSNEP,EDGQW,YEDSWT,WED-S-DE,DEWN,ED,EDNQ;-ST-X,X,EDSY;-ST-X,X,DE;-S-DE,DE,DE;DE-S-DE,X,DE;-S-DE,X,DE,X,DE;-S-X,X,ED;-S-D,X,E;-ST-X,X,ED;-S-X,X,EST;-S-X,EST;EDA,DE,ED,ED-S-EDA,DEA,ED,ED	980	7969	628	1.148	1.0235e-08	4.6474e-07
1	CDK1,2,4,6 kinase substrate motif	-ST-P,X,RK	881	1284	127	1.6028	1.741e-08	7.6972e-07
1	Cdc2 kinase substrate motif	H,H,H,RK-S-P,R,RK,R;-ST-P,X,RK;RK-S-P,RP,RKH	881	1287	127	1.599	1.9878e-08	8.563e-07
4	PAK2 kinase substrate motif	RK,RX,X-ST-	628	427	45	2.3957	3.0977e-08	1.301e-06
5	Casein kinase I substrate motif	DE,X,X-ST-	849	2034	175	1.4467	4.6279e-08	1.8963e-06
5	b-Adrenergic Receptor kinase substrate motif	DE-ST-X,X,X	849	2477	205	1.3916	5.2171e-08	2.0868e-06
1	PKA kinase substrate motif	RCPK,RAP,RK,RKS,NLSMP-S-ILVC,SPHQ,SWQ,SLG;R,R,R,RN-S-I,I,FD;R,R,X-S-;R,RK,X-ST-ILVFY,DCX,X,D;R,R,X-S-;R,R,R,R-S-I,I,F,I;-ST-X,RK;K,X,X,X-ST-;RK,RK,X-ST-;K,X,X-ST-;RK,X-ST-;R,X,X-S-;K,R,X,X-S-;R,X-S-;R,R,X-S-MILVFY	881	5207	393	1.223	5.8233e-08	2.2751e-06
9	02-ERK1,2 kinase substrate motif MINIMAL	-ST-P	980	6049	340	0.8188	6.6091e-08	2.4138e-06
9	GSK-3, ERK1, ERK2, CDK5 substrate motif	X,X-S-P;X-ST-P;P,X-S-P;K-T-P,A,K,E,E;K-S-P,X,X,X,X,K;K-S-P,X,X,K;K-S-P,X,X,X,K;K-ST-P,X,K;R,X,X-S-P,V	980	6049	340	0.8188	6.6091e-08	2.4138e-06
14	ERK1,2 kinase substrate motif	-S-P;P,X-ST-P;X,X,P,X-ST-P,P,P,X;P,X-ST-P,P	867	5382	259	0.7924	1.2384e-07	4.4267e-06
13	CDK1,2,4,6 kinase substrate motif	-ST-P,X,RK	735	1284	107	1.6186	1.3642e-07	4.7747e-06
13	Cdc2 kinase substrate motif	H,H,H,RK-S-P,R,RK,R;-ST-P,X,RK;RK-S-P,RP,RKH	735	1287	107	1.6148	1.5258e-07	5.2314e-06
14	b-Adrenergic Receptor kinase substrate motif	DE-ST-X,X,X	867	2477	206	1.3694	1.6476e-07	5.5359e-06
2	Calmodulin-dependent protein kinase II alpha substrate motif	MILVFY,X,R,X,X-ST-MILVFY	675	83	17	4.3319	2.1755e-07	7.1663e-06
1	Growth associated histone HI kinase substrate motif	-ST-P,KR;KR-ST-P;ST-ST-P,X,KR	881	1687	152	1.46	2.3574e-07	7.6162e-06
10	Casein kinase II substrate motif	SEPG,DSNEP,EDGQW,YEDSWT,WED-S-DE,DEWN,ED,EDNQ;-ST-X,X,EDSY;-ST-X,X,DE;-S-DE,DE,DE;DE-S-DE,X,DE;-S-DE,X,DE,X,DE;-S-X,X,ED;-S-D,X,E;-ST-X,X,ED;-S-X,X,EST;-S-X,EST;EDA,DE,ED,ED-S-EDA,DEA,ED,ED	648	7969	421	1.1639	2.6597e-07	8.4309e-06
9	b-Adrenergic Receptor kinase substrate motif	DE-ST-X,X,X	980	2477	227	1.335	3.0976e-07	9.637e-06
1	CDK kinase substrate motif	-S-P,X,RK,X	881	1041	103	1.6033	3.8733e-07	1.1831e-05
7	Casein kinase I substrate motif	DE,X,X-ST-	740	2034	64	0.60702	6.4025e-07	1.9208e-05
9	Cdc2 kinase substrate motif	H,H,H,RK-S-P,R,RK,R;-ST-P,X,RK;RK-S-P,RP,RKH	980	1287	50	0.56594	6.8418e-07	2.0165e-05
9	CDK1,2,4,6 kinase substrate motif	-ST-P,X,RK	980	1284	50	0.56726	7.5907e-07	2.1987e-05
3	PKA kinase substrate motif	RCPK,RAP,RK,RKS,NLSMP-S-ILVC,SPHQ,SWQ,SLG;R,R,R,RN-S-I,I,FD;R,R,X-S-;R,RK,X-ST-ILVFY,DCX,X,D;R,R,X-S-;R,R,R,R-S-I,I,F,I;-ST-X,RK;K,X,X,X-ST-;RK,RK,X-ST-;K,X,X-ST-;RK,X-ST-;R,X,X-S-;K,R,X,X-S-;R,X-S-;R,R,X-S-MILVFY	477	5207	128	0.73572	1.3379e-06	3.8096e-05
7	Pyruvate dehydrogenase kinase substrate motif	X-S-X,X,D,X,X	740	988	23	0.4491	1.6988e-06	4.7565e-05
9	Casein kinase I substrate motif	DE,X,X-ST-	980	2034	188	1.3464	2.0853e-06	5.7432e-05
8	MAPKAPK2 kinase substrate motif	S,X,X,X-ST-;X,X,ND,X,R,X,X-S-X,X;LFI,X,X,X,R,QST,L-ST-MLIV	749	2177	158	1.3833	2.5466e-06	6.9005e-05
12	Calmodulin-dependent protein kinase IV substrate motif	MILVFY,X,R,X,X-ST-;P,L,A,R,T,L-S-V,A,G,L,P;V,P,G,K,A,R,K,K-S-S,C,Q,L,L	654	423	41	2.1158	2.8167e-06	7.3939e-05
9	Growth associated histone HI kinase substrate motif	-ST-P,KR;KR-ST-P;ST-ST-P,X,KR	980	1687	75	0.64763	2.8057e-06	7.3939e-05
4	Casein kinase I substrate motif	DE,X,X-ST-	628	2034	54	0.60352	3.4377e-06	8.8852e-05
6	MAPKAPK2 kinase substrate motif	S,X,X,X-ST-;X,X,ND,X,R,X,X-S-X,X;LFI,X,X,X,R,QST,L-ST-MLIV	660	2177	141	1.401	4.1871e-06	0.00010658
4	PKC kinase substrate motif	RK,X-ST-X,RK;KR,X-ST-;RK,X,X-ST-X,RK;RK,X,X-ST-;-ST-X,RK;X,R,X,X-S-X,R,X	628	4710	256	1.2356	5.6096e-06	0.00014066
2	Phosphorylase kinase substrate motif	KR,X,X-S-VI;FMK,RK,MRQF,MFLI,S-S-FIML,FRK,LI,FLI;K,R,K,Q,I-S-V,R	675	281	31	2.3332	6.4016e-06	0.00015816
12	PKC kinase substrate motif	RK,X-ST-X,RK;KR,X-ST-;RK,X,X-ST-X,RK;RK,X,X-ST-;-ST-X,RK;X,R,X,X-S-X,R,X	654	4710	265	1.2282	6.5695e-06	0.00015995
7	MAPKAPK2 kinase substrate motif	S,X,X,X-ST-;X,X,ND,X,R,X,X-S-X,X;LFI,X,X,X,R,QST,L-ST-MLIV	740	2177	154	1.3647	6.9049e-06	0.00016572
12	PKA kinase substrate motif	RCPK,RAP,RK,RKS,NLSMP-S-ILVC,SPHQ,SWQ,SLG;R,R,R,RN-S-I,I,FD;R,R,X-S-;R,RK,X-ST-ILVFY,DCX,X,D;R,R,X-S-;R,R,R,R-S-I,I,F,I;-ST-X,RK;K,X,X,X-ST-;RK,RK,X-ST-;K,X,X-ST-;RK,X-ST-;R,X,X-S-;K,R,X,X-S-;R,X-S-;R,R,X-S-MILVFY	654	5207	288	1.2074	8.3115e-06	0.00019667
5	14-3-3 domain binding motif	R,P,V,S,S,A,A-S-V,Y;R,X,YF,X-S-X,P;R,S,X-ST-X,P;Y-T-V;R,X,R,X,X-S-X,P;R,X,X-S-;K,C,S-T-W,P	849	1812	71	0.65887	1.0423e-05	0.00023988
5	ERK1,2 kinase substrate motif	-S-P;P,X-ST-P;X,X,P,X-ST-P,P,P,X;P,X-ST-P,P	849	5382	266	0.83107	1.0336e-05	0.00023988
1	PKC kinase substrate motif	RK,X-ST-X,RK;KR,X-ST-;RK,X,X-ST-X,RK;RK,X,X-ST-;-ST-X,RK;X,R,X,X-S-X,R,X	881	4710	345	1.1869	1.0895e-05	0.00024734
4	Growth associated histone HI kinase substrate motif	-ST-P,KR;KR-ST-P;ST-ST-P,X,KR	628	1687	108	1.4553	1.2059e-05	0.00027013
14	Casein kinase I substrate motif	DE,X,X-ST-	867	2034	164	1.3276	1.7472e-05	0.0003824
9	Pyruvate dehydrogenase kinase substrate motif	X-S-X,X,D,X,X	980	988	100	1.4744	1.7526e-05	0.0003824
8	PKA kinase substrate motif	RCPK,RAP,RK,RKS,NLSMP-S-ILVC,SPHQ,SWQ,SLG;R,R,R,RN-S-I,I,FD;R,R,X-S-;R,RK,X-ST-ILVFY,DCX,X,D;R,R,X-S-;R,R,R,R-S-I,I,F,I;-ST-X,RK;K,X,X,X-ST-;RK,RK,X-ST-;K,X,X-ST-;RK,X-ST-;R,X,X-S-;K,R,X,X-S-;R,X-S-;R,R,X-S-MILVFY	749	5207	323	1.1823	1.8749e-05	0.0003975
8	PKC kinase substrate motif	RK,X-ST-X,RK;KR,X-ST-;RK,X,X-ST-X,RK;RK,X,X-ST-;-ST-X,RK;X,R,X,X-S-X,R,X	749	4710	296	1.1978	1.8628e-05	0.0003975
2	PKC kinase substrate motif	RK,X-ST-X,RK;KR,X-ST-;RK,X,X-ST-X,RK;RK,X,X-ST-;-ST-X,RK;X,R,X,X-S-X,R,X	675	4710	269	1.2079	2.1266e-05	0.00044107
13	Pyruvate dehydrogenase kinase substrate motif	X-S-X,X,D,X,X	735	988	26	0.51113	2.1768e-05	0.00044598
11	b-Adrenergic Receptor kinase substrate motif	DE-ST-X,X,X	706	2477	86	0.70206	2.4982e-05	0.00050567
5	02-ERK1,2 kinase substrate motif MINIMAL	-ST-P	849	6049	308	0.85618	2.7704e-05	0.00051714
5	Calmodulin-dependent protein kinase II substrate motif	R,X,X-S-;MVLIF,X,RK,X,X-ST-X,X;KF,RK,QM,QMKLF-S-FIMLV,DEI,LMKI,FK;R,X,X-ST-	849	2102	88	0.70396	2.6694e-05	0.00051714
13	CDK kinase substrate motif	-S-P,X,RK,X	735	1041	82	1.53	2.6577e-05	0.00051714
5	GSK-3, ERK1, ERK2, CDK5 substrate motif	X,X-S-P;X-ST-P;P,X-S-P;K-T-P,A,K,E,E;K-S-P,X,X,X,X,K;K-S-P,X,X,K;K-S-P,X,X,X,K;K-ST-P,X,K;R,X,X-S-P,V	849	6049	308	0.85618	2.7704e-05	0.00051714
4	PKA kinase substrate motif	RCPK,RAP,RK,RKS,NLSMP-S-ILVC,SPHQ,SWQ,SLG;R,R,R,RN-S-I,I,FD;R,R,X-S-;R,RK,X-ST-ILVFY,DCX,X,D;R,R,X-S-;R,R,R,R-S-I,I,F,I;-ST-X,RK;K,X,X,X-ST-;RK,RK,X-ST-;K,X,X-ST-;RK,X-ST-;R,X,X-S-;K,R,X,X-S-;R,X-S-;R,R,X-S-MILVFY	628	5207	274	1.1962	2.7166e-05	0.00051714
4	PKC epsilon kinase substrate motif	R,KER,X-S-;K,R,Q,G-S-V,R,R	628	519	43	1.8834	2.624e-05	0.00051714
12	Calmodulin-dependent protein kinase I substrate motif	MVLIF,X,R,X,X-ST-X,X,X,MVLIF	654	122	17	3.0417	2.9321e-05	0.00054131
3	PKC kinase substrate motif	RK,X-ST-X,RK;KR,X-ST-;RK,X,X-ST-X,RK;RK,X,X-ST-;-ST-X,RK;X,R,X,X-S-X,R,X	477	4710	120	0.76252	3.281e-05	0.00059914
14	Calmodulin-dependent protein kinase II substrate motif	R,X,X-S-;MVLIF,X,RK,X,X-ST-X,X;KF,RK,QM,QMKLF-S-FIMLV,DEI,LMKI,FK;R,X,X-ST-	867	2102	91	0.71285	3.5644e-05	0.00064389
13	PKA kinase substrate motif	RCPK,RAP,RK,RKS,NLSMP-S-ILVC,SPHQ,SWQ,SLG;R,R,R,RN-S-I,I,FD;R,R,X-S-;R,RK,X-ST-ILVFY,DCX,X,D;R,R,X-S-;R,R,R,R-S-I,I,F,I;-ST-X,RK;K,X,X,X-ST-;RK,RK,X-ST-;K,X,X-ST-;RK,X-ST-;R,X,X-S-;K,R,X,X-S-;R,X-S-;R,R,X-S-MILVFY	735	5207	315	1.175	3.8533e-05	0.00068867
7	Casein kinase II substrate motif	SEPG,DSNEP,EDGQW,YEDSWT,WED-S-DE,DEWN,ED,EDNQ;-ST-X,X,EDSY;-ST-X,X,DE;-S-DE,DE,DE;DE-S-DE,X,DE;-S-DE,X,DE,X,DE;-S-X,X,ED;-S-D,X,E;-ST-X,X,ED;-S-X,X,EST;-S-X,EST;EDA,DE,ED,ED-S-EDA,DEA,ED,ED	740	7969	365	0.88362	3.9691e-05	0.0007019
2	Calmodulin-dependent protein kinase II substrate motif	R,X,X-S-;MVLIF,X,RK,X,X-ST-X,X;KF,RK,QM,QMKLF-S-FIMLV,DEI,LMKI,FK;R,X,X-ST-	675	2102	134	1.3483	4.2343e-05	0.000741
2	Calmodulin-dependent protein kinase I substrate motif	MVLIF,X,R,X,X-ST-X,X,X,MVLIF	675	122	17	2.9471	4.2929e-05	0.00074352
2	PKA kinase substrate motif	RCPK,RAP,RK,RKS,NLSMP-S-ILVC,SPHQ,SWQ,SLG;R,R,R,RN-S-I,I,FD;R,R,X-S-;R,RK,X-ST-ILVFY,DCX,X,D;R,R,X-S-;R,R,R,R-S-I,I,F,I;-ST-X,RK;K,X,X,X-ST-;RK,RK,X-ST-;K,X,X-ST-;RK,X-ST-;R,X,X-S-;K,R,X,X-S-;R,X-S-;R,R,X-S-MILVFY	675	5207	291	1.182	4.3505e-05	0.00074581
4	07-CDK8 substrate motif P_1	P-ST-P	628	654	50	1.738	4.708e-05	0.00079894
9	Calmodulin-dependent protein kinase IV substrate motif	MILVFY,X,R,X,X-ST-;P,L,A,R,T,L-S-V,A,G,L,P;V,P,G,K,A,R,K,K-S-S,C,Q,L,L	980	423	50	1.7219	5.4613e-05	0.00090842
14	Growth associated histone HI kinase substrate motif	-ST-P,KR;KR-ST-P;ST-ST-P,X,KR	867	1687	70	0.68324	5.4176e-05	0.00090842
9	CDK kinase substrate motif	-S-P,X,RK,X	980	1041	44	0.61572	6.0263e-05	0.00099257
13	Growth associated histone HI kinase substrate motif	-ST-P,KR;KR-ST-P;ST-ST-P,X,KR	735	1687	119	1.3701	6.186e-05	0.001009
9	07-CDK8 substrate motif P_1	P-ST-P	980	654	23	0.51231	6.5488e-05	0.0010579
14	Chk1 kinase substrate motif	MILV,X,RK,X,X-ST-	867	491	12	0.40243	6.8756e-05	0.0011001
11	G protein-coupled receptor kinase 1 substrate motif	X-ST-X,X,X,APST;X,X-ST-E	706	5737	240	0.84592	7.7549e-05	0.0012209
7	BARD1 BRCT domain binding motif	-S-DE,DE,E	740	454	8	0.33995	9.0612e-05	0.0014095
9	Chk1 kinase substrate motif	MILV,X,RK,X,X-ST-	980	491	55	1.6318	9.7379e-05	0.0015009
11	Casein kinase I substrate motif	DE,X,X-ST-	706	2034	70	0.6959	9.8552e-05	0.0015052
10	b-Adrenergic Receptor kinase substrate motif	DE-ST-X,X,X	648	2477	146	1.2985	0.00010164	0.001534
13	PKC kinase substrate motif	RK,X-ST-X,RK;KR,X-ST-;RK,X,X-ST-X,RK;RK,X,X-ST-;-ST-X,RK;X,R,X,X-S-X,R,X	735	4710	285	1.1753	0.00010227	0.001534
13	Casein kinase I substrate motif	DE,X,X-ST-	735	2034	74	0.70664	0.00011792	0.0017532
7	PKC kinase substrate motif	RK,X-ST-X,RK;KR,X-ST-;RK,X,X-ST-X,RK;RK,X,X-ST-;-ST-X,RK;X,R,X,X-S-X,R,X	740	4710	286	1.1714	0.00012534	0.0018311
11	AMP-activated protein kinase substrate motif	MVLIF,RKH,X,X-ST-X,X,X,MVLIF;MVLI,X,X,RKH,X-ST-X,X,X,MVLI;MVLIF,RKH,X,X,X-ST-X,X,X,MVLIF	706	233	25	2.1696	0.00013623	0.0019287
1	MAPKAPK1 kinase substrate motif	R,R,R,X-S-;RK,X,R,X,X-S-	881	566	56	1.6033	0.00013403	0.0019287
1	Casein kinase I substrate motif	DE,X,X-ST-	881	2034	160	1.2747	0.00014566	0.0020224
1	GSK3 kinase substrate motif	-S-X,X,X,S	881	1607	70	0.70585	0.0001805	0.0024689
5	PKC kinase substrate motif	RK,X-ST-X,RK;KR,X-ST-;RK,X,X-ST-X,RK;RK,X,X-ST-;-ST-X,RK;X,R,X,X-S-X,R,X	849	4710	238	0.84968	0.00018076	0.0024689
1	b-Adrenergic Receptor kinase substrate motif	DE-ST-X,X,X	881	2477	189	1.2364	0.00018314	0.0024813
11	PKA kinase substrate motif	RCPK,RAP,RK,RKS,NLSMP-S-ILVC,SPHQ,SWQ,SLG;R,R,R,RN-S-I,I,FD;R,R,X-S-;R,RK,X-ST-ILVFY,DCX,X,D;R,R,X-S-;R,R,R,R-S-I,I,F,I;-ST-X,RK;K,X,X,X-ST-;RK,RK,X-ST-;K,X,X-ST-;RK,X-ST-;R,X,X-S-;K,R,X,X-S-;R,X-S-;R,R,X-S-MILVFY	706	5207	297	1.1534	0.00022674	0.0030474
10	Pyruvate dehydrogenase kinase substrate motif	X-S-X,X,D,X,X	648	988	67	1.494	0.00023151	0.0030869
11	PKA, PKG kinase substrate motif	R,RK,X-ST-ND	706	45	9	4.0442	0.00024551	0.0032223
11	PKG kinase substrate motif	R,RK,X-ST-ND	706	45	9	4.0442	0.00024551	0.0032223
1	Akt kinase substrate motif	RK,X,RK,ST,X-S-;RQK,RKNQPH,RK,RST,NKQHDP-S-FWIMNS,STH,RSK,STPQ;G,R,A,R,T,ST-S-FAE;R,X,R,X,X-ST-;R,X,R,X,X-ST-FL	881	478	48	1.6272	0.00026212	0.0033615
6	Cdc2 kinase substrate motif	H,H,H,RK-S-P,R,RK,R;-ST-P,X,RK;RK-S-P,RP,RKH	660	1287	37	0.62185	0.00026208	0.0033615
9	ERK1,2 kinase substrate motif	-S-P;P,X-ST-P;X,X,P,X-ST-P,P,P,X;P,X-ST-P,P	980	5382	325	0.87967	0.00025827	0.0033615
6	CDK1,2,4,6 kinase substrate motif	-ST-P,X,RK	660	1284	37	0.6233	0.00027825	0.0035413
10	02-ERK1,2 kinase substrate motif MINIMAL	-ST-P	648	6049	237	0.86317	0.00029132	0.0036253
10	GSK-3, ERK1, ERK2, CDK5 substrate motif	X,X-S-P;X-ST-P;P,X-S-P;K-T-P,A,K,E,E;K-S-P,X,X,X,X,K;K-S-P,X,X,K;K-S-P,X,X,X,K;K-ST-P,X,K;R,X,X-S-P,V	648	6049	237	0.86317	0.00029132	0.0036253
7	PKA kinase substrate motif	RCPK,RAP,RK,RKS,NLSMP-S-ILVC,SPHQ,SWQ,SLG;R,R,R,RN-S-I,I,FD;R,R,X-S-;R,RK,X-ST-ILVFY,DCX,X,D;R,R,X-S-;R,R,R,R-S-I,I,F,I;-ST-X,RK;K,X,X,X-ST-;RK,RK,X-ST-;K,X,X-ST-;RK,X-ST-;R,X,X-S-;K,R,X,X-S-;R,X-S-;R,R,X-S-MILVFY	740	5207	309	1.1448	0.00030126	0.0037215
13	b-Adrenergic Receptor kinase substrate motif	DE-ST-X,X,X	735	2477	97	0.76062	0.00030498	0.0037399
9	Akt kinase substrate motif	RK,X,RK,ST,X-S-;RQK,RKNQPH,RK,RST,NKQHDP-S-FWIMNS,STH,RSK,STPQ;G,R,A,R,T,ST-S-FAE;R,X,R,X,X-ST-;R,X,R,X,X-ST-FL	980	478	16	0.48761	0.00031006	0.0037747
1	G protein-coupled receptor kinase 1 substrate motif	X-ST-X,X,X,APST;X,X-ST-E	881	5737	312	0.88125	0.00031869	0.0038518
10	ERK1,2 kinase substrate motif	-S-P;P,X-ST-P;X,X,P,X-ST-P,P,P,X;P,X-ST-P,P	648	5382	208	0.85143	0.00033434	0.0040121
14	CDK5 kinase substrate motif	ST,P,G-ST-P,G,T,P;KHG,H,HP,KGH-S-P,RK,HRK,RHK;-T-P,X,K	867	163	1	0.10102	0.00036869	0.0043929
2	02-ERK1,2 kinase substrate motif MINIMAL	-ST-P	675	6049	249	0.8706	0.00039249	0.004579
2	GSK-3, ERK1, ERK2, CDK5 substrate motif	X,X-S-P;X-ST-P;P,X-S-P;K-T-P,A,K,E,E;K-S-P,X,X,X,X,K;K-S-P,X,X,K;K-S-P,X,X,X,K;K-ST-P,X,K;R,X,X-S-P,V	675	6049	249	0.8706	0.00039249	0.004579
10	BARD1 BRCT domain binding motif	-S-DE,DE,E	648	454	36	1.7469	0.00040551	0.0046983
12	14-3-3 domain binding motif	R,P,V,S,S,A,A-S-V,Y;R,X,YF,X-S-X,P;R,S,X-ST-X,P;Y-T-V;R,X,R,X,X-S-X,P;R,X,X-S-;K,C,S-T-W,P	654	1812	109	1.3131	0.00046665	0.0053696
4	Pyruvate dehydrogenase kinase substrate motif	X-S-X,X,D,X,X	628	988	25	0.57521	0.0004926	0.005566
10	Casein kinase I substrate motif	DE,X,X-ST-	648	2034	119	1.2889	0.00051454	0.0057628
12	Chk1 kinase substrate motif	MILV,X,RK,X,X-ST-	654	491	38	1.6894	0.00052598	0.0058134
14	DNA dependent Protein kinase substrate motif	P-ST-X;X-S-Q	867	1562	69	0.72737	0.00052437	0.0058134
2	b-Adrenergic Receptor kinase substrate motif	DE-ST-X,X,X	675	2477	90	0.76846	0.00065584	0.0071716
12	CDK kinase substrate motif	-S-P,X,RK,X	654	1041	68	1.4259	0.0006574	0.0071716
1	05-GSK3 kinase substrate motif	-ST-X,X,X,ST	881	2623	131	0.80929	0.00068206	0.0073926
13	BARD1 BRCT domain binding motif	-S-DE,DE,E	735	454	10	0.42782	0.00068844	0.007414
1	AMP-activated protein kinase substrate motif	MVLIF,RKH,X,X-ST-X,X,X,MVLIF;MVLI,X,X,RKH,X-ST-X,X,X,MVLI;MVLIF,RKH,X,X,X-ST-X,X,X,MVLIF	881	233	4	0.27819	0.00075324	0.0079588
12	ERK1,2 kinase substrate motif	-S-P;P,X-ST-P;X,X,P,X-ST-P,P,P,X;P,X-ST-P,P	654	5382	280	1.1356	0.00075298	0.0079588
9	BARD1 BRCT domain binding motif	-S-DE,DE,E	980	454	48	1.5402	0.00076702	0.0080537
10	Calmodulin-dependent protein kinase II substrate motif	R,X,X-S-;MVLIF,X,RK,X,X-ST-X,X;KF,RK,QM,QMKLF-S-FIMLV,DEI,LMKI,FK;R,X,X-ST-	648	2102	71	0.74414	0.000817	0.0085252
2	MAPKAPK2 kinase substrate motif	S,X,X,X-ST-;X,X,ND,X,R,X,X-S-X,X;LFI,X,X,X,R,QST,L-ST-MLIV	675	2177	78	0.75777	0.0008869	0.0091975
14	ATM kinase substrate motif	-S-Q;L-S-Q,E;PLIM,X,LIDE-S-Q	867	283	6	0.3491	0.00091467	0.0093698
6	DNA dependent Protein kinase substrate motif	P-ST-X;X-S-Q	660	1562	95	1.3155	0.00091195	0.0093698
11	05-GSK3 kinase substrate motif	-ST-X,X,X,ST	706	2623	103	0.79404	0.0010237	0.010269
4	BARD1 BRCT domain binding motif	-S-DE,DE,E	628	454	8	0.40057	0.0010159	0.010269
9	PAK2 kinase substrate motif	RK,RX,X-ST-	980	427	15	0.51173	0.0010231	0.010269
5	PAK2 kinase substrate motif	RK,RX,X-ST-	849	427	12	0.47255	0.0010269	0.010269
12	Calmodulin-dependent protein kinase II substrate motif	R,X,X-S-;MVLIF,X,RK,X,X-ST-X,X;KF,RK,QM,QMKLF-S-FIMLV,DEI,LMKI,FK;R,X,X-ST-	654	2102	121	1.2566	0.0010601	0.010538
9	MAPKAPK1 kinase substrate motif	R,R,R,X-S-;RK,X,R,X,X-S-	980	566	23	0.59196	0.0013195	0.012814
5	PKA kinase substrate motif	RCPK,RAP,RK,RKS,NLSMP-S-ILVC,SPHQ,SWQ,SLG;R,R,R,RN-S-I,I,FD;R,R,X-S-;R,RK,X-ST-ILVFY,DCX,X,D;R,R,X-S-;R,R,R,R-S-I,I,F,I;-ST-X,RK;K,X,X,X-ST-;RK,RK,X-ST-;K,X,X-ST-;RK,X-ST-;R,X,X-S-;K,R,X,X-S-;R,X-S-;R,R,X-S-MILVFY	849	5207	276	0.89129	0.0013404	0.012942
9	DNA dependent Protein kinase substrate motif	P-ST-X;X-S-Q	980	1562	83	0.77407	0.0013806	0.013254
11	Casein kinase II substrate motif	SEPG,DSNEP,EDGQW,YEDSWT,WED-S-DE,DEWN,ED,EDNQ;-ST-X,X,EDSY;-ST-X,X,DE;-S-DE,DE,DE;DE-S-DE,X,DE;-S-DE,X,DE,X,DE;-S-X,X,ED;-S-D,X,E;-ST-X,X,ED;-S-X,X,EST;-S-X,EST;EDA,DE,ED,ED-S-EDA,DEA,ED,ED	706	7969	362	0.91856	0.0013946	0.013312
1	Calmodulin-dependent protein kinase IV substrate motif	MILVFY,X,R,X,X-ST-;P,L,A,R,T,L-S-V,A,G,L,P;V,P,G,K,A,R,K,K-S-S,C,Q,L,L	881	423	13	0.498	0.0014357	0.013627
2	ERK1,2 kinase substrate motif	-S-P;P,X-ST-P;X,X,P,X-ST-P,P,P,X;P,X-ST-P,P	675	5382	224	0.88025	0.0014647	0.013824
14	14-3-3 domain binding motif	R,P,V,S,S,A,A-S-V,Y;R,X,YF,X-S-X,P;R,S,X-ST-X,P;Y-T-V;R,X,R,X,X-S-X,P;R,X,X-S-;K,C,S-T-W,P	867	1812	86	0.7815	0.0015283	0.014185
6	CDK kinase substrate motif	-S-P,X,RK,X	660	1041	31	0.64413	0.0015243	0.014185
12	Growth associated histone HI kinase substrate motif	-ST-P,KR;KR-ST-P;ST-ST-P,X,KR	654	1687	99	1.281	0.0015236	0.014185
9	Pim1 kinase substrate sequence	RK,RK,RK,X-ST-X	980	171	3	0.25557	0.0016472	0.015205
5	PKC epsilon kinase substrate motif	R,KER,X-S-;K,R,Q,G-S-V,R,R	849	519	17	0.55078	0.0017318	0.015898
13	Calmodulin-dependent protein kinase IV substrate motif	MILVFY,X,R,X,X-ST-;P,L,A,R,T,L-S-V,A,G,L,P;V,P,G,K,A,R,K,K-S-S,C,Q,L,L	735	423	10	0.45918	0.0017866	0.016312
2	14-3-3 domain binding motif	R,P,V,S,S,A,A-S-V,Y;R,X,YF,X-S-X,P;R,S,X-ST-X,P;Y-T-V;R,X,R,X,X-S-X,P;R,X,X-S-;K,C,S-T-W,P	675	1812	107	1.2489	0.0021552	0.019572
9	MAPKAPK2 kinase substrate motif	S,X,X,X-ST-;X,X,ND,X,R,X,X-S-X,X;LFI,X,X,X,R,QST,L-ST-MLIV	980	2177	124	0.82974	0.0022299	0.020141
6	Casein kinase II substrate motif	SEPG,DSNEP,EDGQW,YEDSWT,WED-S-DE,DEWN,ED,EDNQ;-ST-X,X,EDSY;-ST-X,X,DE;-S-DE,DE,DE;DE-S-DE,X,DE;-S-DE,X,DE,X,DE;-S-X,X,ED;-S-D,X,E;-ST-X,X,ED;-S-X,X,EST;-S-X,EST;EDA,DE,ED,ED-S-EDA,DEA,ED,ED	660	7969	397	1.0776	0.0022888	0.020453
4	14-3-3 domain binding motif	R,P,V,S,S,A,A-S-V,Y;R,X,YF,X-S-X,P;R,S,X-ST-X,P;Y-T-V;R,X,R,X,X-S-X,P;R,X,X-S-;K,C,S-T-W,P	628	1812	100	1.2546	0.0024481	0.021697
2	HMGCoA Reductase kinase substrate motif	MLVIF,RKH,X,X-S-X,X,X,MLVIF	675	65	9	2.9284	0.0024538	0.021697
11	CDK1,2,4,6 kinase substrate motif	-ST-P,X,RK	706	1284	82	1.2914	0.0026871	0.023635
3	CDK kinase substrate motif	-S-P,X,RK,X	477	1041	21	0.60375	0.0027067	0.023683
11	Cdc2 kinase substrate motif	H,H,H,RK-S-P,R,RK,R;-ST-P,X,RK;RK-S-P,RP,RKH	706	1287	82	1.2884	0.0028248	0.024463
11	Pyruvate dehydrogenase kinase substrate motif	X-S-X,X,D,X,X	706	988	33	0.6754	0.0028219	0.024463
11	HMGCoA Reductase kinase substrate motif	MLVIF,RKH,X,X-S-X,X,X,MLVIF	706	65	9	2.7998	0.0032417	0.027928
7	G protein-coupled receptor kinase 1 substrate motif	X-ST-X,X,X,APST;X,X-ST-E	740	5737	270	0.90793	0.0033072	0.028348
5	DNA dependent Protein kinase substrate motif	P-ST-X;X-S-Q	849	1562	73	0.78585	0.0033245	0.028351
12	CDK1,2,4,6 kinase substrate motif	-ST-P,X,RK	654	1284	76	1.292	0.0034419	0.029204
12	02-ERK1,2 kinase substrate motif MINIMAL	-ST-P	654	6049	303	1.0934	0.0036056	0.029693
12	Cdc2 kinase substrate motif	H,H,H,RK-S-P,R,RK,R;-ST-P,X,RK;RK-S-P,RP,RKH	654	1287	76	1.289	0.0036047	0.029693
12	GSK-3, ERK1, ERK2, CDK5 substrate motif	X,X-S-P;X-ST-P;P,X-S-P;K-T-P,A,K,E,E;K-S-P,X,X,X,X,K;K-S-P,X,X,K;K-S-P,X,X,X,K;K-ST-P,X,K;R,X,X-S-P,V	654	6049	303	1.0934	0.0036056	0.029693
8	MDC1 BRCT domain binding motif	S-ST-X	749	1719	110	1.2197	0.0035928	0.029693
8	Plk1 PBD domain binding motif	S-ST-X	749	1719	110	1.2197	0.0035928	0.029693
2	Casein kinase II substrate motif	SEPG,DSNEP,EDGQW,YEDSWT,WED-S-DE,DEWN,ED,EDNQ;-ST-X,X,EDSY;-ST-X,X,DE;-S-DE,DE,DE;DE-S-DE,X,DE;-S-DE,X,DE,X,DE;-S-X,X,ED;-S-D,X,E;-ST-X,X,ED;-S-X,X,EST;-S-X,EST;EDA,DE,ED,ED-S-EDA,DEA,ED,ED	675	7969	351	0.93155	0.0039057	0.031782
11	CDK5 kinase substrate motif	ST,P,G-ST-P,G,T,P;KHG,H,HP,KGH-S-P,RK,HRK,RHK;-T-P,X,K	706	163	16	1.9849	0.0039573	0.03181
14	Plk1 kinase substrate motif	DE,X-ST-ILVM,X,DE	867	27	6	3.6591	0.0039511	0.03181
11	PKC kinase substrate motif	RK,X-ST-X,RK;KR,X-ST-;RK,X,X-ST-X,RK;RK,X,X-ST-;-ST-X,RK;X,R,X,X-S-X,R,X	706	4710	258	1.1076	0.0039797	0.031838
6	PKC epsilon kinase substrate motif	R,KER,X-S-;K,R,Q,G-S-V,R,R	660	519	36	1.5004	0.0040239	0.032039
11	Calmodulin-dependent protein kinase II substrate motif	R,X,X-S-;MVLIF,X,RK,X,X-ST-X,X;KF,RK,QM,QMKLF-S-FIMLV,DEI,LMKI,FK;R,X,X-ST-	706	2102	124	1.1929	0.0041722	0.033063
10	AMP-activated protein kinase substrate motif	MVLIF,RKH,X,X-ST-X,X,X,MVLIF;MVLI,X,X,RKH,X-ST-X,X,X,MVLI;MVLIF,RKH,X,X,X-ST-X,X,X,MVLIF	648	233	3	0.28366	0.004264	0.033475
5	Calmodulin-dependent protein kinase I substrate motif	MVLIF,X,R,X,X-ST-X,X,X,MVLIF	849	122	1	0.13783	0.0042499	0.033475
6	04-ERK1,2 kinase substrate motif AP	P,X-ST-A,P	660	8	3	8.1114	0.0043528	0.034013
9	ALK kinase substrate motif	-Y-X,X,X,X,FY;DE,X,X-Y-;-Y-DE,X,ILVM;-Y-X,X,Y,Y	980	41	8	2.8424	0.0044589	0.034624
5	Calmodulin-dependent protein kinase IV substrate motif	MILVFY,X,R,X,X-ST-;P,L,A,R,T,L-S-V,A,G,L,P;V,P,G,K,A,R,K,K-S-S,C,Q,L,L	849	423	14	0.55653	0.0044929	0.034624
4	MAPKAPK2 kinase substrate motif	S,X,X,X-ST-;X,X,ND,X,R,X,X-S-X,X;LFI,X,X,X,R,QST,L-ST-MLIV	628	2177	77	0.80404	0.0044875	0.034624
11	01-ERK1,2 kinase substrate motif FULL	P,X-ST-P	706	1043	67	1.2989	0.0047122	0.03566
11	06-CDK8 substrate motif P_2	P,X-ST-P	706	1043	67	1.2989	0.0047122	0.03566
11	GSK3 kinase substrate motif	-S-X,X,X,S	706	1607	62	0.78015	0.0047465	0.035758
9	ATM kinase substrate motif	-S-Q;L-S-Q,E;PLIM,X,LIDE-S-Q	980	283	30	1.5442	0.0050325	0.037533
11	BARD1 BRCT domain binding motif	-S-DE,DE,E	706	454	12	0.53447	0.0050443	0.037533
3	PKC epsilon kinase substrate motif	R,KER,X-S-;K,R,Q,G-S-V,R,R	477	519	8	0.46133	0.0050491	0.037533
14	Pyruvate dehydrogenase kinase substrate motif	X-S-X,X,D,X,X	867	988	76	1.2666	0.0051251	0.037931
10	14-3-3 domain binding motif	R,P,V,S,S,A,A-S-V,Y;R,X,YF,X-S-X,P;R,S,X-ST-X,P;Y-T-V;R,X,R,X,X-S-X,P;R,X,X-S-;K,C,S-T-W,P	648	1812	65	0.79029	0.0052776	0.038887
14	Calmodulin-dependent protein kinase II alpha substrate motif	MILVFY,X,R,X,X-ST-MILVFY	867	83	0	0	0.0054305	0.039839
14	PAK2 kinase substrate motif	RK,RX,X-ST-	867	427	15	0.57843	0.0055431	0.040489
4	DNA dependent Protein kinase substrate motif	P-ST-X;X-S-Q	628	1562	85	1.237	0.0056586	0.041002
10	Growth associated histone HI kinase substrate motif	-ST-P,KR;KR-ST-P;ST-ST-P,X,KR	648	1687	60	0.78355	0.0056621	0.041002
14	Phosphorylase kinase substrate motif	KR,X,X-S-VI;FMK,RK,MRQF,MFLI,S-S-FIML,FRK,LI,FLI;K,R,K,Q,I-S-V,R	867	281	8	0.46878	0.0057448	0.041422
4	Calmodulin-dependent protein kinase II substrate motif	R,X,X-S-;MVLIF,X,RK,X,X-ST-X,X;KF,RK,QM,QMKLF-S-FIMLV,DEI,LMKI,FK;R,X,X-ST-	628	2102	110	1.1896	0.0061343	0.044041
6	b-Adrenergic Receptor kinase substrate motif	DE-ST-X,X,X	660	2477	96	0.83832	0.0061835	0.044205
4	Aurora-A kinase substrate motif	RKN,R,X-ST-MLVI	628	96	10	2.368	0.0062635	0.044399
3	elF2 alpha kinase substrate motif	E,X-S-X,R,X,X,R	477	4	2	14.964	0.0062474	0.044399
3	Cdc2 kinase substrate motif	H,H,H,RK-S-P,R,RK,R;-ST-P,X,RK;RK-S-P,RP,RKH	477	1287	30	0.69764	0.0064388	0.04545
5	CDK kinase substrate motif	-S-P,X,RK,X	849	1041	47	0.75918	0.006635	0.04664
3	CDK1,2,4,6 kinase substrate motif	-ST-P,X,RK	477	1284	30	0.69927	0.006663	0.046641
6	01-ERK1,2 kinase substrate motif FULL	P,X-ST-P	660	1043	62	1.2858	0.0069517	0.048259
6	06-CDK8 substrate motif P_2	P,X-ST-P	660	1043	62	1.2858	0.0069517	0.048259
8	Akt kinase substrate motif	RK,X,RK,ST,X-S-;RQK,RKNQPH,RK,RST,NKQHDP-S-FWIMNS,STH,RSK,STPQ;G,R,A,R,T,ST-S-FAE;R,X,R,X,X-ST-;R,X,R,X,X-ST-FL	749	478	36	1.4355	0.0069952	0.048362
12	BARD1 BRCT domain binding motif	-S-DE,DE,E	654	454	31	1.4905	0.0070273	0.048385
11	Chk1 kinase substrate motif	MILV,X,RK,X,X-ST-	706	491	35	1.4414	0.0072359	0.049416
6	Pim1 kinase substrate sequence	RK,RK,RK,X-ST-X	660	171	15	1.8974	0.0072162	0.049416
5	G protein-coupled receptor kinase 1 substrate motif	X-ST-X,X,X,APST;X,X-ST-E	849	5737	364	1.0669	0.0074148	0.050432
13	Chk1 kinase substrate motif	MILV,X,RK,X,X-ST-	735	491	15	0.59337	0.0074971	0.050786
8	DMPK1,2 kinase substrate motif	R,X,X-ST-LV,R	749	3	2	12.707	0.0078159	0.052689
3	G protein-coupled receptor kinase 1 substrate motif	X-ST-X,X,X,APST;X,X-ST-E	477	5737	173	0.9025	0.0078407	0.052689
4	G protein-coupled receptor kinase 1 substrate motif	X-ST-X,X,X,APST;X,X-ST-E	628	5737	232	0.91928	0.0078971	0.052857
1	BARD1 BRCT domain binding motif	-S-DE,DE,E	881	454	39	1.392	0.0080636	0.053545
13	CDK4 kinase substrate motif	P,L-ST-P,X,KRH;P,L-ST-P,I,P,KRH	735	37	6	3.1497	0.0083427	0.05518
6	ZIP kinase substrate motif	K,R,R,X-T-;K,R,X,R-S-;R,R,X,X-S-	660	312	23	1.5945	0.0084374	0.055588
11	Growth associated histone HI kinase substrate motif	-ST-P,KR;KR-ST-P;ST-ST-P,X,KR	706	1687	99	1.1866	0.0085229	0.055932
14	Cdc2 kinase substrate motif	H,H,H,RK-S-P,R,RK,R;-ST-P,X,RK;RK-S-P,RP,RKH	867	1287	63	0.80603	0.0086237	0.056154
11	MAPKAPK2 kinase substrate motif	S,X,X,X-ST-;X,X,ND,X,R,X,X-S-X,X;LFI,X,X,X,R,QST,L-ST-MLIV	706	2177	91	0.84525	0.0086144	0.056154
8	Calmodulin-dependent protein kinase II substrate motif	R,X,X-S-;MVLIF,X,RK,X,X-ST-X,X;KF,RK,QM,QMKLF-S-FIMLV,DEI,LMKI,FK;R,X,X-ST-	749	2102	127	1.1516	0.0088353	0.05731
14	CDK1,2,4,6 kinase substrate motif	-ST-P,X,RK	867	1284	63	0.80791	0.0089844	0.058053
7	Cdc2 kinase substrate motif	H,H,H,RK-S-P,R,RK,R;-ST-P,X,RK;RK-S-P,RP,RKH	740	1287	81	1.2142	0.0090636	0.05834
7	Akt kinase substrate motif	RK,X,RK,ST,X-S-;RQK,RKNQPH,RK,RST,NKQHDP-S-FWIMNS,STH,RSK,STPQ;G,R,A,R,T,ST-S-FAE;R,X,R,X,X-ST-;R,X,R,X,X-ST-FL	740	478	35	1.4126	0.0091158	0.058452
1	ATM kinase substrate motif	-S-Q;L-S-Q,E;PLIM,X,LIDE-S-Q	881	283	9	0.51533	0.0092719	0.059228
11	14-3-3 domain binding motif	R,P,V,S,S,A,A-S-V,Y;R,X,YF,X-S-X,P;R,S,X-ST-X,P;Y-T-V;R,X,R,X,X-S-X,P;R,X,X-S-;K,C,S-T-W,P	706	1812	105	1.1717	0.0094518	0.060148
7	ZIP kinase substrate motif	K,R,R,X-T-;K,R,X,R-S-;R,R,X,X-S-	740	312	8	0.49466	0.0095398	0.060479
1	MDC1 BRCT domain binding motif	S-ST-X	881	1719	90	0.84839	0.0097463	0.061325
1	Plk1 PBD domain binding motif	S-ST-X	881	1719	90	0.84839	0.0097463	0.061325
6	Pyruvate dehydrogenase kinase substrate motif	X-S-X,X,D,X,X	660	988	58	1.2698	0.0098873	0.06198
8	GSK3 kinase substrate motif	-S-X,X,X,S	749	1607	99	1.1742	0.010361	0.064466
3	ERK1,2 kinase substrate motif	-S-P;P,X-ST-P;X,X,P,X-ST-P,P,P,X;P,X-ST-P,P	477	5382	163	0.90643	0.010406	0.064507
1	Chk1 kinase substrate motif	MILV,X,RK,X,X-ST-	881	491	20	0.66005	0.010455	0.064573
8	01-ERK1,2 kinase substrate motif FULL	P,X-ST-P	749	1043	42	0.76752	0.01054	0.064625
8	06-CDK8 substrate motif P_2	P,X-ST-P	749	1043	42	0.76752	0.01054	0.064625
9	Calmodulin-dependent protein kinase I substrate motif	MVLIF,X,R,X,X-ST-X,X,X,MVLIF	980	122	15	1.7911	0.010631	0.064948
7	ATM kinase substrate motif	-S-Q;L-S-Q,E;PLIM,X,LIDE-S-Q	740	283	7	0.47718	0.010804	0.065526
7	CDK1,2,4,6 kinase substrate motif	-ST-P,X,RK	740	1284	80	1.202	0.010958	0.066224
13	CDK5 kinase substrate motif	ST,P,G-ST-P,G,T,P;KHG,H,HP,KGH-S-P,RK,HRK,RHK;-T-P,X,K	735	163	15	1.7874	0.011122	0.066973
3	02-ERK1,2 kinase substrate motif MINIMAL	-ST-P	477	6049	186	0.92027	0.011907	0.070938
3	GSK-3, ERK1, ERK2, CDK5 substrate motif	X,X-S-P;X-ST-P;P,X-S-P;K-T-P,A,K,E,E;K-S-P,X,X,X,X,K;K-S-P,X,X,K;K-S-P,X,X,X,K;K-ST-P,X,K;R,X,X-S-P,V	477	6049	186	0.92027	0.011907	0.070938
5	07-CDK8 substrate motif P_1	P-ST-P	849	654	28	0.71991	0.0121	0.071569
12	G protein-coupled receptor kinase 1 substrate motif	X-ST-X,X,X,APST;X,X-ST-E	654	5737	280	1.0654	0.012141	0.071569
13	Phosphorylase kinase substrate motif	KR,X,X-S-VI;FMK,RK,MRQF,MFLI,S-S-FIML,FRK,LI,FLI;K,R,K,Q,I-S-V,R	735	281	7	0.48385	0.012084	0.071569
14	MDC1 BRCT domain binding motif	S-ST-X	867	1719	119	1.1399	0.012365	0.072306
14	Plk1 PBD domain binding motif	S-ST-X	867	1719	119	1.1399	0.012365	0.072306
9	G protein-coupled receptor kinase 1 substrate motif	X-ST-X,X,X,APST;X,X-ST-E	980	5737	376	0.95474	0.013106	0.076185
8	CDK1,2,4,6 kinase substrate motif	-ST-P,X,RK	749	1284	80	1.1875	0.013169	0.076287
4	05-GSK3 kinase substrate motif	-ST-X,X,X,ST	628	2623	101	0.87533	0.013482	0.077835
5	Casein kinase II substrate motif	SEPG,DSNEP,EDGQW,YEDSWT,WED-S-DE,DEWN,ED,EDNQ;-ST-X,X,EDSY;-ST-X,X,DE;-S-DE,DE,DE;DE-S-DE,X,DE;-S-DE,X,DE,X,DE;-S-X,X,ED;-S-D,X,E;-ST-X,X,ED;-S-X,X,EST;-S-X,EST;EDA,DE,ED,ED-S-EDA,DEA,ED,ED	849	7969	491	1.036	0.013589	0.078099
8	Cdc2 kinase substrate motif	H,H,H,RK-S-P,R,RK,R;-ST-P,X,RK;RK-S-P,RP,RKH	749	1287	80	1.1848	0.013625	0.078099
13	CLK1 kinase substrate motif	R,X,X-ST-X,X,R	735	80	9	2.1851	0.013667	0.078099
14	Calmodulin-dependent protein kinase I substrate motif	MVLIF,X,R,X,X-ST-X,X,X,MVLIF	867	122	2	0.26993	0.014536	0.08195
8	Casein kinase II substrate motif	SEPG,DSNEP,EDGQW,YEDSWT,WED-S-DE,DEWN,ED,EDNQ;-ST-X,X,EDSY;-ST-X,X,DE;-S-DE,DE,DE;DE-S-DE,X,DE;-S-DE,X,DE,X,DE;-S-X,X,ED;-S-D,X,E;-ST-X,X,ED;-S-X,X,EST;-S-X,EST;EDA,DE,ED,ED-S-EDA,DEA,ED,ED	749	7969	434	1.038	0.014686	0.08224
11	Akt kinase substrate motif	RK,X,RK,ST,X-S-;RQK,RKNQPH,RK,RST,NKQHDP-S-FWIMNS,STH,RSK,STPQ;G,R,A,R,T,ST-S-FAE;R,X,R,X,X-ST-;R,X,R,X,X-ST-FL	706	478	15	0.63455	0.014896	0.082891
9	05-GSK3 kinase substrate motif	-ST-X,X,X,ST	980	2623	165	0.91636	0.015103	0.083042
11	07-CDK8 substrate motif P_1	P-ST-P	706	654	42	1.2986	0.015125	0.083042
8	PAK2 kinase substrate motif	RK,RX,X-ST-	749	427	31	1.3838	0.015031	0.083042
14	PKC epsilon kinase substrate motif	R,KER,X-S-;K,R,Q,G-S-V,R,R	867	519	22	0.69798	0.01511	0.083042
13	G protein-coupled receptor kinase 1 substrate motif	X-ST-X,X,X,APST;X,X-ST-E	735	5737	280	0.94797	0.015302	0.083735
10	Phosphorylase kinase substrate motif	KR,X,X-S-VI;FMK,RK,MRQF,MFLI,S-S-FIML,FRK,LI,FLI;K,R,K,Q,I-S-V,R	648	281	6	0.47041	0.015533	0.084453
5	SHP1 phosphatase substrate motif	EP,FIL,Y-Y-A,X,FILV;DE,X-Y-;DE,DE,DE,L,X-Y-X,X,FMLVI,DE;DE,X,LIV,X,X-Y-X,X,LIV;DE,X,LIV,X-Y-X,X,LIV	849	27	5	3.1139	0.015517	0.084453
7	Growth associated histone HI kinase substrate motif	-ST-P,KR;KR-ST-P;ST-ST-P,X,KR	740	1687	100	1.1436	0.015636	0.084739
7	CDK kinase substrate motif	-S-P,X,RK,X	740	1041	65	1.2046	0.015842	0.08558
6	02-ERK1,2 kinase substrate motif MINIMAL	-ST-P	660	6049	265	0.9476	0.016066	0.085802
10	Chk1 kinase substrate motif	MILV,X,RK,X,X-ST-	648	491	14	0.62817	0.016139	0.085802
3	Chk1 kinase substrate motif	MILV,X,RK,X,X-ST-	477	491	9	0.54859	0.016106	0.085802
6	GSK-3, ERK1, ERK2, CDK5 substrate motif	X,X-S-P;X-ST-P;P,X-S-P;K-T-P,A,K,E,E;K-S-P,X,X,X,X,K;K-S-P,X,X,K;K-S-P,X,X,X,K;K-ST-P,X,K;R,X,X-S-P,V	660	6049	265	0.9476	0.016066	0.085802
14	GSK3, Erk1, Erk2 and CDK5 kinase motif	P,X-T-P	867	165	4	0.39918	0.016519	0.087545
6	Growth associated histone HI kinase substrate motif	-ST-P,KR;KR-ST-P;ST-ST-P,X,KR	660	1687	66	0.84624	0.016765	0.088016
1	Pim1 kinase substrate sequence	RK,RK,RK,X-ST-X	881	171	17	1.611	0.016668	0.088016
14	01-ERK1,2 kinase substrate motif FULL	P,X-ST-P	867	1043	52	0.82093	0.017047	0.088943
14	06-CDK8 substrate motif P_2	P,X-ST-P	867	1043	52	0.82093	0.017047	0.088943
6	ATM kinase substrate motif	-S-Q;L-S-Q,E;PLIM,X,LIDE-S-Q	660	283	20	1.5286	0.017101	0.088947
4	01-ERK1,2 kinase substrate motif FULL	P,X-ST-P	628	1043	56	1.2205	0.01751	0.089514
4	06-CDK8 substrate motif P_2	P,X-ST-P	628	1043	56	1.2205	0.01751	0.089514
7	MDC1 BRCT domain binding motif	S-ST-X	740	1719	101	1.1335	0.01753	0.089514
7	Plk1 PBD domain binding motif	S-ST-X	740	1719	101	1.1335	0.01753	0.089514
5	ZIP kinase substrate motif	K,R,R,X-T-;K,R,X,R-S-;R,R,X,X-S-	849	312	11	0.59284	0.017647	0.089838
9	CDK5 kinase substrate motif	ST,P,G-ST-P,G,T,P;KHG,H,HP,KGH-S-P,RK,HRK,RHK;-T-P,X,K	980	163	5	0.44685	0.017785	0.090062
8	07-CDK8 substrate motif P_1	P-ST-P	749	654	25	0.7286	0.017864	0.090125
3	Calmodulin-dependent protein kinase II substrate motif	R,X,X-S-;MVLIF,X,RK,X,X-ST-X,X;KF,RK,QM,QMKLF-S-FIMLV,DEI,LMKI,FK;R,X,X-ST-	477	2102	59	0.84005	0.017971	0.090393
12	AMP-activated protein kinase substrate motif	MVLIF,RKH,X,X-ST-X,X,X,MVLIF;MVLI,X,X,RKH,X-ST-X,X,X,MVLI;MVLIF,RKH,X,X,X-ST-X,X,X,MVLIF	654	233	17	1.5927	0.018333	0.091839
8	CDK kinase substrate motif	-S-P,X,RK,X	749	1041	65	1.1901	0.018368	0.091839
7	Calmodulin-dependent protein kinase IV substrate motif	MILVFY,X,R,X,X-ST-;P,L,A,R,T,L-S-V,A,G,L,P;V,P,G,K,A,R,K,K-S-S,C,Q,L,L	740	423	14	0.6385	0.018555	0.092499
5	Branched chain alpha-ketoacid dehydrogenase kinase substrate motif	Y,R-S-V,D,E;H-S-T,S,D,D	849	4	2	8.4075	0.018756	0.093224
12	05-GSK3 kinase substrate motif	-ST-X,X,X,ST	654	2623	108	0.89878	0.019061	0.094349
10	07-CDK8 substrate motif P_1	P-ST-P	648	654	21	0.70741	0.019207	0.094349
3	07-CDK8 substrate motif P_1	P-ST-P	477	654	14	0.64068	0.019152	0.094349
1	PAK2 kinase substrate motif	RK,RX,X-ST-	881	427	18	0.68309	0.019121	0.094349
12	CDK4 kinase substrate motif	P,L-ST-P,X,KRH;P,L-ST-P,I,P,KRH	654	37	5	2.9498	0.019513	0.095298
14	GSK3 kinase substrate motif	-S-X,X,X,S	867	1607	109	1.1169	0.019467	0.095298
1	14-3-3 domain binding motif	R,P,V,S,S,A,A-S-V,Y;R,X,YF,X-S-X,P;R,S,X-ST-X,P;Y-T-V;R,X,R,X,X-S-X,P;R,X,X-S-;K,C,S-T-W,P	881	1812	100	0.89428	0.019865	0.096453
8	Casein kinase I substrate motif	DE,X,X-ST-	749	2034	95	0.89022	0.019838	0.096453
4	GSK3 kinase substrate motif	-S-X,X,X,S	628	1607	60	0.84875	0.020358	0.09828
8	14-3-3 domain binding motif	R,P,V,S,S,A,A-S-V,Y;R,X,YF,X-S-X,P;R,S,X-ST-X,P;Y-T-V;R,X,R,X,X-S-X,P;R,X,X-S-;K,C,S-T-W,P	749	1812	106	1.115	0.020587	0.099101
1	CDK5 kinase substrate motif	ST,P,G-ST-P,G,T,P;KHG,H,HP,KGH-S-P,RK,HRK,RHK;-T-P,X,K	881	163	16	1.5906	0.020788	0.099785
