# Supplementary material for: Dissection of two routes to naïve pluripotency using different kinase inhibitors
Source: Nat Commun. 2021 Mar 25;12:1863. doi: 10.1038/s41467-021-22181-5 (PMC7994667; doi:10.1038/s41467-021-22181-5)
Supplement: Supplementary file 11 — Supplementary Data 8 [file 41467_2021_22181_MOESM11_ESM.xlsx]

## Sheet: Hoja2
	GSK3 target site						Priming site						Priming site-monophosphorylated
Unique.identifier	UID_site	Zscore SL	Zscore X2i_30m	Zscore X2i_1h	Zscore X2i_2h	Zscore X2i_6h	Priming site	Zscore SL	Zscore X2i_30m	Zscore X2i_1h	Zscore X2i_2h	Zscore X2i_6h	Priming site __1	Zscore SL	Zscore X2i_30m	Zscore X2i_1h	Zscore X2i_2h	Zscore X2i_6h	2i 6h priming site UP/DOWN?
UID51827	AHCTF1-S2198___2	-0.0597089	-1.05573	-1.05827	-0.104053	-1.37978	AHCTF1-S2202___2	-0.0597089	-1.05573	-1.05827	-0.104053	-1.37978	AHCTF1-S2202___1	-1.04805	0.561317	0.302789	0.972756	1.84137	UP
UID49538	ARHGAP11A-S655___2	0.421237	0.101257	-0.743193	-0.836554	-1.72562	ARHGAP11A-S659___2	0.421237	0.101257	-0.743193	-0.836554	-1.72562	ARHGAP11A-S659___1	-1.16398	0.898237	0.444994	0.804133	1.45297	UP
UID44329	CDK12-S677___2	0.403368	-0.293706	0.156682	-0.818105	-2.25191	CDK12-S681___2	0.403368	-0.293706	0.156682	-0.818105	-2.25191	CDK12-S681___1	-0.974672	-0.871197	-0.563703	1.04176	1.69802	UP
UID62145	CHAMP1-T371___2	-0.348996	-0.572883	-0.396471	-0.529313	-1.6807	CHAMP1-S375___2	-0.14956	-0.642299	-0.39184	-0.345796	-1.68467	CHAMP1-S375___1	-0.544627	0.772902	0.357411	0.58926	1.95032	UP
UID38294	CHD4-S1511___2	0.822869	-0.257353	-0.302998	-1.33228	-1.7269	CHD4-S1515___2	0.701338	-0.35165	-0.226319	-1.39676	-1.62016	CHD4-S1515___1	-1.12936	0.141521	-0.310837	0.0261371	2.12423	UP
UID43660	CTPS1-S571___2	0.810647	-0.934345	-1.07804	-0.605852	-1.31954	CTPS1-S575___2	1.2409	-0.652044	-0.39429	1.0314	-1.17587	CTPS1-S575___1	0.267757	-0.135568	0.30043	1.51703	1.43315	UP
UID45191	D2WSU81E-S374___2	0.356531	0.65349	-0.109643	-1.05506	-1.97286	D2WSU81E-S378___2	-0.41256	0.694774	-0.235836	-1.26079	-1.2662	D2WSU81E-S378___1	-0.839492	0.0900201	-0.156726	-0.275234	1.65726	UP
UID35611	EZH2-S324___2	0.509666	-0.824422	-0.663343	-1.01149	-1.3123	EZH2-T328___2	0.557284	-0.921206	-0.552295	-0.909445	-1.41891	EZH2-T328___1	-1.65763	1.53053	0.69858	-1.00096	0.845069	UP
UID32594	GEMIN5-S1409___2	1.33034	-0.270714	-0.314587	-0.659906	-1.85975	GEMIN5-S1413___2	1.1678	-0.0262721	-0.109379	-0.853474	-1.94914	GEMIN5-S1413___1	-0.626763	0.323213	0.602201	1.29393	1.38498	UP
UID44541	GTF2F1-S385___2	-0.138526	0.117343	0.00835885	-0.224841	-2.35745	GTF2F1-T389___2	-0.161059	0.111453	-0.0213347	-0.231653	-2.35234	GTF2F1-T389___1	-1.10026	0.199083	0.738633	1.21644	1.44536	UP
UID47822	HELB-S942___2	0.954081	-0.545897	-0.645117	-0.501717	-1.87703	HELB-S946___2	0.958234	-0.594259	-0.622634	-0.482592	-1.86206	HELB-S946___1	-0.269507	0.185602	0.731091	1.31797	1.17183	UP
UID52525	KARS-S617___2	1.02165	0.152505	-0.180622	-1.21449	-1.82213	KARS-S621___2	1.03247	0.150435	-0.13528	-1.22898	-1.8128	KARS-S621___1	-0.413524	-0.384033	0.764695	1.2469	1.37307	UP
UID45828	KIAA1551-S1514___2	-0.369029	-0.120818	-0.166183	-0.887295	-1.66047	KIAA1551-S1518___2	-0.556977	-0.214666	-0.281672	-0.643728	-1.41778	KIAA1551-S1518___1	-1.86729	0.667983	-0.073995	0.255154	0.666785	UP
UID48681	LARP1-S494___2	0.874513	-0.877624	-0.572851	-0.451575	-1.90459	LARP1-S498___2	0.906514	-0.808979	-0.519998	-0.461727	-1.9579	LARP1-S498___1	-0.197825	0.463944	0.730194	1.12931	1.38564	UP
UID44806	MPHOSPH8-S267___2	-0.777484	0.143553	0.100029	-1.3966	-1.27371	MPHOSPH8-S271___2	-0.777484	0.143553	0.100029	-1.3966	-1.27371	MPHOSPH8-S271___1	-1.54542	0.167696	-0.404304	-0.646256	-0.2097	UP
UID59331	MYCN-T58___2	0.471836	-0.403439	-0.747682	-0.944598	-1.72868	MYCN-S62___2	0.476482	-0.427899	-0.74076	-0.935533	-1.7301	MYCN-S62___1	-1.82212	1.1982	0.448957	0.22215	1.25767	UP
UID58480	MYC-T72___2	0.482634	-0.436108	-0.784427	-0.917094	-1.69856	MYC-S76___2	0.488573	-0.461703	-0.782703	-0.90679	-1.69418	MYC-S76___1	-1.92905	1.13521	0.288601	0.208468	1.00218	UP
UID81681	PCYT1B-S319___3	1.1861	-1.3159	-0.451059	-0.37912	-1.51074	PCYT1B-S323___3	1.17413	-1.34115	-0.439931	-0.486064	-1.48489	PCYT1B-S323___1	-1.06801	0.379639	0.807038	1.23366	1.52196	UP
UID45215	PLEKHA7-S900___2	0.752383	-0.758438	-0.787565	-0.642781	-1.73608	PLEKHA7-S904___2	0.680891	-0.687581	-0.772595	-0.698974	-1.78646	PLEKHA7-S904___1	-0.466208	0.78584	0.536967	1.04911	1.59447	UP
UID40424	PPHLN1-S215___2	1.37502	-0.596131	-0.575084	-1.01841	-1.6116	PPHLN1-S219___2	1.44964	-0.33219	-0.702414	-1.31321	-1.43401	PPHLN1-S219___1	-0.818105	1.29785	0.576555	-0.511883	1.00594	UP
UID32419	RPTOR-S859___2	0.0121992	-0.943156	-0.844537	-0.889748	-1.2443	RPTOR-S863___2	0.0121992	-0.943156	-0.844537	-0.889748	-1.2443	RPTOR-S863___1	-1.01853	0.192643	0.780748	0.743284	1.19047	UP
UID46733	SLC20A1-S269___2	0.328633	-0.000670273	-0.572713	-0.499578	-1.9757	SLC20A1-S273___2	0.387626	-0.105677	-0.553544	-0.392627	-2.02233	SLC20A1-S273___1	-0.847471	-0.253387	0.0606697	1.29672	1.75688	UP
UID78977	SPTBN1-S2164___3	0.593848	-0.183024	-0.206951	-0.213815	-2.18665	SPTBN1-S2168___3	0.660551	-0.269422	-0.157205	-0.232683	-2.09387	SPTBN1-S2168___1	-0.711155	-0.0139659	0.202709	0.859937	2.2366	UP
UID40937	TCOF1-S1160___2	1.13343	-0.638736	-1.0348	-0.780247	-1.53631	TCOF1-S1164___2	0.831253	-0.682075	-0.977897	-0.685739	-1.50583	TCOF1-S1164___1	-2.20928	0.681146	-0.432785	-0.0466835	0.75691	UP
UID33219	TRP53BP1-S1411___2	1.20076	-0.283371	-0.708029	-1.00313	-1.69232	TRP53BP1-S1415___2	1.19815	-0.340433	-0.722204	-0.954318	-1.68788	TRP53BP1-S1415___1	-1.51691	0.223506	-0.546288	0.316165	1.72937	UP
UID34390	ZFC3H1-S952___2	0.749416	0.363879	-0.262391	-1.42785	-1.49862	ZFC3H1-S956___2	0.841187	0.419239	-0.247239	-1.17054	-1.73331	ZFC3H1-S956___1	-0.537234	0.470349	0.719063	0.555856	1.93338	UP
UID48000	ABCF1-S103___2	0.724187	-0.75036	-0.736255	-0.680347	-1.64355	ABCF1-S107___2	0.724187	-0.75036	-0.736255	-0.680347	-1.64355	ABCF1-S107___1	0.829831	-0.0357543	0.419053	1.03653	0.361601	not-reg
UID37529	AHNAK-S213___2	0.889019	-0.484455	-1.20996	-1.10362	-1.22314	AHNAK-S217___2	0.883855	-0.636516	-1.04995	-1.09401	-1.30496	AHNAK-S217___1	-0.0794784	0.308973	0.232898	1.14941	1.39993	not-reg
UID63089	AKAP12-T594___2	0.61971	-0.495107	-0.802839	-0.955255	-1.40171	AKAP12-S598___2	0.61971	-0.495107	-0.802839	-0.955255	-1.40171	AKAP12-S598___1	0.309878	1.49099	0.574807	0.0714068	-1.13655	not-reg
UID35221	CCDC6-S233___2	1.42999	0.100365	-0.986561	-0.472477	-1.1792	CCDC6-S237___2	1.42999	0.100365	-0.986561	-0.472477	-1.1792	CCDC6-S237___1	0.81696	-0.792026	-0.38087	1.43338	-0.179868	not-reg
UID55436	CDC42EP4-S136___2	0.900799	-0.608656	-0.642786	-0.636509	-1.88817	CDC42EP4-S140___2	0.73692	-0.208581	-0.510492	-0.705492	-2.04283	CDC42EP4-S140___1	1.02379	0.0375349	1.03254	1.0976	-0.326882	not-reg
UID79010	JARID2-S204___3	-0.326032	-0.419458	-0.718025	-1.12904	-0.916142	JARID2-S208___3	-0.326032	-0.419458	-0.718025	-1.12904	-0.916142	JARID2-S208___1	-1.97088	0.110403	0.833391	-0.657644	-0.815563	not-reg
UID79011	JARID2-S205___3	-0.326032	-0.419458	-0.718025	-1.12904	-0.916142	JARID2-T209___3	-0.326032	-0.419458	-0.718025	-1.12904	-0.916142	JARID2-T209___1	-1.80789	0.143597	0.144188	-0.670753	-1.09197	not-reg
UID81486	LLGL1-S982___3	0.756366	-0.414516	-0.281208	-1.32026	-1.74877	LLGL1-S986___3	0.756366	-0.414516	-0.281208	-1.32026	-1.74877	LLGL1-S986___1	-0.442551	0.415092	1.23045	0.590056	1.04216	not-reg
UID49692	MPHOSPH10-S168___2	-0.520948	-0.461642	-0.525504	-1.39006	-0.641778	MPHOSPH10-S172___2	-0.620478	-0.873899	-0.498261	-1.63033	-0.170265	MPHOSPH10-S172___1	0.0312901	-1.45999	-0.242335	-1.16264	-0.503989	not-reg
UID82599	SRRM2-S1339___3	0.946314	-1.17039	-0.0280458	0.188791	-1.29948	SRRM2-S1343___3	0.971921	-1.18226	-0.209397	0.573117	-0.977983	SRRM2-S1343___1	0.427616	-1.05629	0.317279	0.0974925	2.02801	not-reg
UID50631	SRRM2-S773___2	0.975285	-1.50925	-1.37545	-0.094202	-0.658506	SRRM2-S777___2	0.0883103	-1.4801	-1.28668	0.294283	-0.2512	SRRM2-S777___1	-0.358318	-0.902435	-1.06519	-0.416456	-0.485368	not-reg
UID46518	TMPO-S179___2	1.07198	-0.645927	-1.17001	-1.3282	-0.249132	TMPO-S183___2	1.12483	-0.138279	-1.35688	-1.38196	-0.284581	TMPO-S183___1	1.40874	-1.18016	-0.514376	-1.31361	-0.670822	not-reg
UID49437	UBAP2L-S624___2	0.918709	-0.780519	-0.710371	-0.593384	-1.75591	UBAP2L-S628___2	0.856681	-0.913494	-0.637975	-0.531596	-1.70572	UBAP2L-S628___1	0.199611	-0.154527	0.507492	1.22249	0.854238	not-reg
UID49438	UBAP2L-S625___2	0.914834	-0.968775	-0.796703	-0.482643	-1.51822	UBAP2L-S629___2	0.940914	-0.940671	-0.847205	-0.482477	-1.52933	UBAP2L-S629___1	0.243182	0.166714	0.531066	1.40505	0.979157	not-reg
UID54689	XRN2-S471___2	0.834662	-0.825317	-0.987463	-0.964405	-1.05718	XRN2-S475___2	0.874531	-0.778886	-1.02385	-0.925744	-1.12594	XRN2-S475___1	-0.467554	-0.512222	-0.00336598	1.16823	0.402452	not-reg
UID40864	ZC3HC1-S24___2	0.539519	-0.99804	-0.520966	-0.335123	-1.77148	ZC3HC1-T28___2	0.539519	-0.99804	-0.520966	-0.335123	-1.77148	ZC3HC1-T28___1	-0.299031	-0.531589	0.699497	1.00462	-0.598708	not-reg
UID57905	ABCC4-T567___2	0.736508	-0.922545	-0.851163	-1.02494	-1.29149	ABCC4-T571___2	0.541019	-0.872003	-0.994162	-0.9903	-1.2109	ABCC4-T571___1	1.22119	0.848012	1.02382	0.0598485	-0.948606	DOWN
UID46162	ACACA-S25___2	1.29125	-0.705817	-0.821609	-1.01307	-1.38625	ACACA-S29___2	1.29125	-0.705817	-0.821609	-1.01307	-1.38625	ACACA-S29___1	1.85649	0.243356	0.939227	0.319958	-0.669368	DOWN
UID87487	ADD3-S673___3	1.23939	-0.539651	-1.04428	-0.82214	-1.49288	ADD3-S677___3	1.23939	-0.539651	-1.04428	-0.82214	-1.49288	ADD3-S677___1	1.5624	0.404778	0.508101	-0.583048	-1.23602	DOWN
UID40194	GIGYF2-S26___2	2.1709	-0.0909583	-0.641662	-0.346225	-1.25447	GIGYF2-S30___2	2.19921	-0.120533	-0.659079	-0.326261	-1.27057	GIGYF2-S30___1	2.20782	-0.437936	-0.236807	0.319313	-0.227457	DOWN
UID74052	MAP1B-S1253___3	1.96837	0.104534	-0.122895	-0.502666	-1.81669	MAP1B-S1257___3	1.92555	0.092824	-0.0100827	-0.478572	-1.85768	MAP1B-S1257___1	1.97535	0.00850975	-0.0128808	0.056713	-1.67589	DOWN
UID36522	TCEA1-S107___2	1.43557	-0.673734	-0.744089	-0.879159	-1.15519	TCEA1-S111___2	1.67829	-0.480727	-0.57267	-0.712066	-1.19265	TCEA1-S111___1	1.58021	0.0356287	0.377924	0.468203	-0.0750032	DOWN
UID58214	ZC3H4-T1266___2	1.2061	-0.769974	-0.764419	-0.924311	-1.5682	ZC3H4-S1270___2	1.36182	-1.08907	-0.666539	-0.585826	-1.48037	ZC3H4-S1270___1	1.95881	-0.700924	-0.490767	-0.0271544	-1.30261	DOWN
UID38752	ACBD5-S187___2	1.31654	-0.321556	-0.230155	-1.55304	-0.555178	ACBD5-S191___2	1.31654	-0.321556	-0.230155	-1.55304	-0.555178	ACBD5-S191___1
UID90241	ARHGAP17-T730___3	1.39452	0.139517	-0.614993	-0.766239	-1.83387	ARHGAP17-T734___3	1.47365	0.200498	-0.590095	-0.753326	-1.77551	ARHGAP17-T734___1
UID90243	ARHGAP17-T736___3	1.47365	0.200498	-0.590095	-0.753326	-1.77551	ARHGAP17-T740___3	1.36636	0.168632	-0.727996	-0.808176	-1.73046	ARHGAP17-T740___1
UID91110	BCL7C-T118___3	0.16257	0.64172	-0.531934	-1.52635	-1.07762	BCL7C-S122___3	0.16257	0.64172	-0.531934	-1.52635	-1.07762	BCL7C-S122___1
UID66625	CEP57-S423___3	-0.0725967	0.154554	-0.782875	-0.733866	-1.82798	CEP57-S427___3	-0.0884445	0.174617	-0.795556	-0.737276	-1.81212	CEP57-S427___1
UID66626	CEP57-S424___3	-0.0884445	0.174617	-0.795556	-0.737276	-1.81212	CEP57-S428___3	-0.0884445	0.174617	-0.795556	-0.737276	-1.81212	CEP57-S428___1
UID53352	CIC-S2280___2	0.895494	-1.18756	-1.32173	-0.917257	-0.700454	CIC-S2284___2	0.891443	-1.19299	-1.38722	-0.86985	-0.667027	CIC-S2284___1
UID69989	CLASP2-S505___3	0.613117	-0.11923	-0.0988491	-0.999374	-1.90279	CLASP2-S509___3	0.613117	-0.11923	-0.0988491	-0.999374	-1.90279	CLASP2-S509___1
UID69990	CLASP2-S509___3	0.613117	-0.11923	-0.0988491	-0.999374	-1.90279	CLASP2-S513___3	0.613117	-0.11923	-0.0988491	-0.999374	-1.90279	CLASP2-S513___1
UID69973	CLASP2-S542___3	1.08549	-0.956281	0.58425	-0.820132	-1.4321	CLASP2-T546___3	0.885607	-0.975639	0.639889	-0.7789	-1.53774	CLASP2-T546___1
UID69974	CLASP2-S543___3	0.88734	-0.963042	0.567485	-0.828039	-1.5062	CLASP2-S547___3	0.655926	-1.02571	0.690628	-0.729474	-1.53113	CLASP2-S547___1
UID60576	CTTN-T364___2	0.742466	0.582716	0.113761	-1.06584	-2.18621	CTTN-S368___2	0.574679	0.53064	0.211301	-1.07365	-2.2006	CTTN-S368___1
UID40812	CUX1-S92___2	1.06112	1.51934	-0.353197	-1.5083	-1.17676	CUX1-S96___2	1.19389	1.34267	-0.633999	-1.48099	-1.08372	CUX1-S96___1
UID60308	D2WSU81E-T370___2	0.288738	0.729947	-0.0506386	-1.02831	-1.97319	D2WSU81E-S374___2	0.356531	0.65349	-0.109643	-1.05506	-1.97286	D2WSU81E-S374___1
UID55986	DMTN-S92___2	0.524423	-0.117569	-1.19719	-0.450986	-1.42834	DMTN-S96___2	0.700957	-0.615129	-1.25999	0.118435	-1.62983	DMTN-S96___1
UID48569	DOT1L-S832___2	0.344428	-0.904305	-0.80534	-0.600115	-1.51502	DOT1L-S836___2	0.331401	-0.937273	-0.625404	-0.510948	-1.63024	DOT1L-S836___1
UID40640	EDC4-S919___2	0.422946	-1.29268	-1.45594	-0.344963	-0.717775	EDC4-S923___2	0.428687	-1.3526	-1.40044	-0.234256	-0.795008	EDC4-S923___1
UID48058	GGA2-S414___2	2.09753	-0.698102	-0.825431	-0.7235	-1.1729	GGA2-S418___2	2.1052	-0.657442	-0.87686	-0.720405	-1.1529	GGA2-S418___1
UID92296	HDGFRP2-T389___3	1.13334	-1.97318	-0.94457	0.167339	-0.193821	HDGFRP2-S393___3	0.379703	-1.70883	-0.768843	0.355901	0.18053	HDGFRP2-S393___1
UID82943	MAP1S-S569___3	0.769667	0.806131	0.207755	-0.919797	-2.07174	MAP1S-S573___3	0.842091	0.640707	-0.192986	-1.72184	-1.34326	MAP1S-S573___1
UID82944	MAP1S-S573___3	0.842091	0.640707	-0.192986	-1.72184	-1.34326	MAP1S-S577___3	0.547268	0.77828	0.193123	-1.55153	-1.68292	MAP1S-S577___1
UID42342	MDM2-S284___2	0.375021	-0.254165	0.76833	-0.94379	-2.00007	MDM2-S288___2	0.289397	-0.225251	0.8372	-0.886369	-1.98346	MDM2-S288___1
UID60300	MTCL1-T1403___2	1.76306	-0.486301	-0.620606	-0.370595	-1.75711	MTCL1-S1407___2	1.76427	-0.478115	-0.592013	-0.385393	-1.76233	MTCL1-S1407___1
UID74888	PCYT1A-S315___3	1.36936	-0.705318	-0.52627	-1.09436	-1.05315	PCYT1A-S319___3	1.28221	-0.649428	-0.406663	-1.03427	-1.45589	PCYT1A-S319___1
UID81680	PCYT1B-S315___3	1.17752	-1.34637	-0.433405	-0.313457	-1.44439	PCYT1B-S319___3	1.1861	-1.3159	-0.451059	-0.37912	-1.51074	PCYT1B-S319___1
UID71763	PDS5B-S1367___3	0.254055	1.08687	0.0125983	-1.87608	-1.0151	PDS5B-T1371___3	-0.224704	2.0646	0.208141	-1.16902	-0.931961	PDS5B-T1371___1
UID45910	PRKD3-S2___2	0.298869	0.431414	-0.138698	-1.67932	-1.44979	PRKD3-S6___2	0.298869	0.431414	-0.138698	-1.67932	-1.44979	PRKD3-S6___1
UID61564	PRUNE-T411___2	1.08357	-0.235351	-1.11513	-1.21464	-1.36294	PRUNE-S415___2	1.08357	-0.235351	-1.11513	-1.21464	-1.36294	PRUNE-S415___1
UID60198	PSMD1-T311___2	2.10374	-0.145175	0.0957569	-0.633444	-1.71053	PSMD1-S315___2	2.10374	-0.145175	0.0957569	-0.633444	-1.71053	PSMD1-S315___1
UID32326	RCAN3-S101___2	1.60559	-0.298078	-0.611983	-0.917135	-1.62261	RCAN3-S105___2	1.60559	-0.298078	-0.611983	-0.917135	-1.62261	RCAN3-S105___1
UID38719	SHROOM3-S439___2	1.62114	-0.719136	-0.921795	-0.0775078	-1.52454	SHROOM3-S443___2	1.50283	-0.692544	-0.814555	0.10805	-1.56832	SHROOM3-S443___1
UID91965	SMARCAD1-T99___3	0.657361	-0.970237	0.0685714	-0.487034	-1.3734	SMARCAD1-S103___3	0.657361	-0.970237	0.0685714	-0.487034	-1.3734	SMARCAD1-S103___1
UID78981	SPTBN1-S2159___3	0.121517	0.27356	-0.509266	-0.380241	-2.27929	SPTBN1-S2163___3	0.59437	-0.112278	-0.265044	-0.397594	-2.18521	SPTBN1-S2163___1
UID78982	SPTBN1-S2160___3	0.58065	-0.0609737	-0.250261	-0.163161	-2.26855	SPTBN1-S2164___3	0.593848	-0.183024	-0.206951	-0.213815	-2.18665	SPTBN1-S2164___1
UID35940	SRRM1-S400___2	0.378414	-2.19836	-0.601478	-0.030739	0.359304	SRRM1-T404___2	-0.150256	-2.11066	-0.637138	0.748549	1.01203	SRRM1-T404___1
UID35945	SRRM1-S791___2	1.68076	-0.902199	-1.40407	-0.55051	-0.280058	SRRM1-S795___2	0.415505	-1.13437	-1.07905	-0.289742	0.00216848	SRRM1-S795___1
UID82485	SRRM2-S178___3	0.73963	-0.364685	-0.571198	-0.525831	-1.24891	SRRM2-S182___3	0.649178	-0.63508	-0.282266	-0.479806	-1.14492	SRRM2-S182___1
UID88032	TJP2-S263___3	1.45653	-0.0137547	-1.1123	-0.514756	-1.6645	TJP2-S267___3	1.45653	-0.0137547	-1.1123	-0.514756	-1.6645	TJP2-S267___1
UID47130	TPD52-S36___2	0.655842	-0.827744	-1.22649	0.205463	-0.886675	TPD52-S40___2	0.580211	-0.821084	-1.13489	0.192403	-0.929477	TPD52-S40___1
UID47901	ZC3H11A-S740___2	-0.095676	0.115835	-0.425104	-0.583014	-1.77117	ZC3H11A-T744___2	-0.126783	0.313687	-0.464339	-0.465134	-1.79139	ZC3H11A-T744___1
UID69703	ZC3H13-S1086___3	0.00399477	0.119331	-0.44969	-0.80543	-1.7465	ZC3H13-S1090___3	0.00399477	0.119331	-0.44969	-0.80543	-1.7465	ZC3H13-S1090___1
UID82914	ZNF609-S841___3	1.71087	-0.88715	0.252453	-0.0722193	-1.73026	ZNF609-S845___3	1.74097	-0.836871	0.27638	-0.024482	-1.716	ZNF609-S845___1
UID35479	ZRANB2-S300___2	1.08474	-0.539761	-0.478542	-1.02493	-1.59486	ZRANB2-S304___2	1.10473	-0.54057	-0.493209	-1.00754	-1.59487	ZRANB2-S304___1
