# Supplementary material for: Dissection of two routes to naïve pluripotency using different kinase inhibitors
Source: Nat Commun. 2021 Mar 25;12:1863. doi: 10.1038/s41467-021-22181-5 (PMC7994667; doi:10.1038/s41467-021-22181-5)
Supplement: Supplementary file 12 — Supplementary Data 9 [file 41467_2021_22181_MOESM12_ESM.xlsx]

## Sheet: Lynch_et_al_RNASeq
	SL_vs_NAIVE_2i							SL_vs_CDK8i							SL_vs_CDK8i_3i
Gene	logFC	SIG	AveExpr	t	P.Value	adj.P.Val	B	logFC	SIG	AveExpr	t	P.Value	adj.P.Val	B	logFC	SIG	AveExpr	t	P.Value	adj.P.Val	B
Zzz3	0.00744974		3.23942	0.14814	0.885518	0.912349	-8.31205	0.395145		3.23942	7.85754	2.64695e-05	0.00011512	2.00173	0.227367		3.23942	4.52124	0.00146703	0.00327409	-2.42856
Zzef1	0.489615		0.986102	6.86164	7.60085e-05	0.000280732	0.783739	0.116764		0.986102	1.63637	0.136399	0.192241	-6.95307	0.308725		0.986102	4.32658	0.00194255	0.0042004	-2.72834
Zyx	1.36706	SL	2.57724	12.9135	4.36175e-07	4.33326e-06	6.42876	-0.191236		2.57724	-1.80644	0.104528	0.152571	-6.7089	-0.987064		2.57724	-9.32394	6.6696e-06	3.22743e-05	3.43081
Zyg11b	-0.564721		2.84839	-12.5465	5.57589e-07	5.25785e-06	6.16005	-0.110706		2.84839	-2.45959	0.0363383	0.0601034	-5.6877	-0.634491		2.84839	-14.0966	2.05892e-07	1.97121e-06	7.23872
Zyg11a	-1.13201	NAIVE	3.34101	-10.7312	2.08404e-06	1.45839e-05	4.71643	-0.697302		3.34101	-6.61027	0.000100945	0.000355708	0.542732	-1.20839	NAIVE	3.34101	-11.4553	1.20484e-06	7.95439e-06	5.30522
Zxdc	-0.276694		2.36329	-4.61936	0.00127609	0.00315129	-2.26716	-0.263687		2.36329	-4.40221	0.00174067	0.00415075	-2.53	-0.30316		2.36329	-5.0612	0.000692994	0.00168837	-1.62376
Zxdb	-0.712034		-2.35128	-1.99414	0.0774756	0.117273	-6.49659	0.675986		-2.35128	1.89319	0.091075	0.135191	-6.57999	1.437	SL	-2.35128	4.0245	0.00303574	0.00621396	-3.20299
Zxda	-1.0314	NAIVE	-1.72781	-3.45492	0.00728576	0.0145345	-4.11259	0.054352		-1.72781	0.182065	0.859591	0.892644	-8.23583	-0.11317		-1.72781	-0.37909	0.713463	0.766406	-8.25738
Zwint	-0.180958		4.72239	-3.38594	0.00812266	0.0159923	-4.22608	-0.321845		4.72239	-6.02211	0.000202071	0.000644896	-0.211091	-0.400354		4.72239	-7.4911	3.85461e-05	0.000138784	1.51228
Zwilch	-0.35046		5.58551	-9.66211	4.97831e-06	2.9598e-05	3.76273	-0.0350563		5.58551	-0.966496	0.3592	0.438834	-7.76065	-0.260397		5.58551	-7.17911	5.36739e-05	0.000184589	1.15101
Zw10	0.100902		4.28006	1.94511	0.0838203	0.125716	-6.57142	0.271784		4.28006	5.23926	0.000546177	0.00152052	-1.28639	0.316573		4.28006	6.10268	0.000183269	0.000524481	-0.185444
Zufsp	-0.619541		1.6739	-6.2172	0.000159744	0.000529626	-0.0242191	0.119171		1.6739	1.1959	0.262475	0.336732	-7.51721	-0.184298		1.6739	-1.84946	0.0976397	0.137752	-6.72749
Zswim7	0.529293		3.9615	5.78357	0.000271178	0.000829245	-0.598253	0.0602439		3.9615	0.658283	0.526935	0.601687	-8.01914	0.112826		3.9615	1.23285	0.24905	0.31301	-7.55671
Zswim6	0.456444		1.57216	8.09608	2.08743e-05	9.53553e-05	2.1942	-0.810353		1.57216	-14.3735	1.74179e-07	2.28792e-06	7.49247	-0.017751		1.57216	-0.314854	0.760093	0.806387	-8.28181
Zswim5	0.184889		0.527113	1.87578	0.0936366	0.138397	-6.67591	0.973203		0.527113	9.87358	4.16428e-06	2.53842e-05	4.02361	0.64363		0.527113	6.52991	0.000110705	0.000340424	0.362373
Zswim4	0.824293		2.76624	15.7128	8.07059e-08	1.18972e-06	8.27175	0.522109		2.76624	9.95255	3.8989e-06	2.41149e-05	4.09565	0.39767		2.76624	7.58046	3.51253e-05	0.000128218	1.61375
Zswim3	-0.467193		2.52911	-5.32372	0.000488622	0.00137572	-1.23495	0.319432		2.52911	3.63997	0.00545731	0.011279	-3.74043	0.0656193		2.52911	0.747741	0.473816	0.54431	-8.03528
Zswim1	0.300405		4.41788	5.18637	0.000585927	0.00161151	-1.43082	0.858685		4.41788	14.8249	1.33438e-07	1.8911e-06	7.7828	0.732558		4.41788	12.6473	5.20881e-07	4.05313e-06	6.22346
Zscan5b	-0.617705		-0.507577	-2.40305	0.0398602	0.0652002	-5.84936	3.45135	SL	-0.507577	13.4267	3.12621e-07	3.50613e-06	6.85447	3.20329	SL	-0.507577	12.4617	5.9071e-07	4.47313e-06	6.08575
Zscan4f	2.21121	SL	-1.47931	3.06573	0.0135431	0.0250899	-4.75607	5.1112	SL	-1.47931	7.08643	5.93426e-05	0.000227336	1.12109	8.14104	SL	-1.47931	11.2871	1.36454e-06	8.80768e-06	5.16888
Zscan4e	1.90864	SL	-2.02706	3.05533	0.0137719	0.0254831	-4.77333	4.74403	SL	-2.02706	7.59419	3.46301e-05	0.000143974	1.70841	6.85304	SL	-2.02706	10.9703	1.73308e-06	1.06451e-05	4.90698
Zscan4d	2.11373	SL	-2.03655	6.74041	0.000151239	0.000505598	0.180303	5.37781	SL	-2.03655	17.1491	1.46805e-07	2.02444e-06	7.90769	4.906	SL	-2.03655	13.993	7.04912e-07	5.14406e-06	6.20788
Zscan4c	2.14575	SL	-1.25706	7.22003	5.13624e-05	0.000202937	1.21098	4.94634	SL	-1.25706	16.6435	4.89902e-08	8.84391e-07	8.87245	5.83913	SL	-1.25706	19.6475	1.15132e-08	2.33823e-07	10.3779
Zscan4b	1.87204		-2.08298	2.09303	0.0660481	0.101616	-6.34357	4.39393	SL	-2.08298	4.91264	0.000848223	0.00222454	-1.76016	7.19327	SL	-2.08298	8.04245	2.20086e-05	8.65323e-05	2.12451
Zscan4a	2.17035	SL	-2.63958	2.60007	0.028876	0.0490339	-5.52736	5.31575	SL	-2.63958	6.36825	0.000133609	0.000452212	0.237972	8.06039	SL	-2.63958	9.65633	5.00291e-06	2.55682e-05	3.7457
Zscan29	-0.446142		0.997375	-8.541	1.35978e-05	6.69926e-05	2.6629	-0.417654		0.997375	-7.99563	2.30542e-05	0.000102918	2.15258	-0.546647		0.997375	-10.4651	2.56988e-06	1.4719e-05	4.47541
Zscan22	-0.224135		2.43469	-1.79787	0.105953	0.154092	-6.79135	-0.718753		2.43469	-5.76539	0.000277411	0.000847055	-0.554452	-0.635966		2.43469	-5.10132	0.000656539	0.00160955	-1.56557
Zscan21	-0.0033285		3.25984	-0.0525202	0.959268	0.968571	-8.3227	0.0943391		3.25984	1.48857	0.170985	0.23386	-7.15453	-0.0467178		3.25984	-0.737157	0.479916	0.550005	-8.0435
Zscan20	-0.146405		1.03281	-3.1656	0.011535	0.0217832	-4.59037	-0.149539		1.03281	-3.23336	0.0103503	0.0197941	-4.40861	-0.188853		1.03281	-4.08341	0.00277981	0.00574935	-3.10957
Zscan2	-0.621805		0.442512	-6.77171	8.40568e-05	0.000305446	0.674116	-0.530488		0.442512	-5.77723	0.000273333	0.000837313	-0.538418	-0.697655		0.442512	-7.59775	3.45029e-05	0.000126124	1.63327
Zscan18	-0.0450994		1.52247	-0.397116	0.700591	0.759565	-8.23738	-0.48224		1.52247	-4.24629	0.00218452	0.00507327	-2.77204	-0.245631		1.52247	-2.16286	0.0589766	0.0879699	-6.24631
Zscan12	-0.332466		1.97167	-4.07088	0.00283227	0.00634114	-3.11718	-0.34353		1.97167	-4.20635	0.00231671	0.00533818	-2.83454	-0.780754		1.97167	-9.55993	5.4333e-06	2.74248e-05	3.65532
Zscan10	0.616579		5.24737	15.8436	7.51145e-08	1.122e-06	8.35001	-0.233674		5.24737	-6.00448	0.000206458	0.000657347	-0.234382	0.426198		5.24737	10.9516	1.75802e-06	1.07709e-05	4.89133
Zrsr2	-0.615824		3.6272	-9.80729	4.40245e-06	2.67587e-05	3.89734	-0.0775233		3.6272	-1.23459	0.248431	0.321717	-7.47238	-0.220122		3.6272	-3.50555	0.00672919	0.0126427	-4.04174
Zrsr1	-0.42377		2.95429	-8.98336	9.03561e-06	4.81566e-05	3.11014	-0.398143		2.95429	-8.44011	1.49621e-05	7.15831e-05	2.62491	-0.287366		2.95429	-6.09178	0.000185697	0.000530441	-0.199731
Zranb3	-0.0889792		3.40222	-1.4511	0.180902	0.245494	-7.27373	0.0371772		3.40222	0.606297	0.559388	0.631313	-8.05409	-0.0106094		3.40222	-0.173022	0.866486	0.895891	-8.31998
Zranb2	-0.259441		5.80132	-7.16415	5.45474e-05	0.000213571	1.14536	0.211383		5.80132	5.83708	0.000253693	0.000783977	-0.457665	-0.170357		5.80132	-4.7042	0.00113243	0.00261804	-2.15138
Zranb1	0.00277836		3.2786	0.0374593	0.970941	0.977252	-8.32345	-0.17136		3.2786	-2.31038	0.0463782	0.0746465	-5.92924	-0.298509		3.2786	-4.02467	0.003035	0.00621394	-3.20273
Zpbp2	-0.466955		-3.99649	-0.666704	0.521785	0.595927	-8.08322	-1.30862		-3.99649	-1.86841	0.0947422	0.140031	-6.61708	-2.06133	NAIVE	-3.99649	-2.94311	0.016511	0.0281684	-4.97196
Zpbp	-0.25835		-2.3914	-0.554174	0.593043	0.663483	-8.15647	-1.20137		-2.3914	-2.57701	0.029986	0.0505527	-5.49557	-1.78697	NAIVE	-2.3914	-3.83314	0.00405467	0.00803839	-3.50917
Zp3r	0.454192		-3.83118	0.67805	0.519685	0.594092	-7.72361	-1.58685	NAIVE	-3.83118	-3.35023	0.0123918	0.0231476	-4.4382	-1.35067	NAIVE	-3.83118	-2.8516	0.0248418	0.04065	-5.26007
Zp3	1.03747	SL	2.04087	4.92967	0.000828669	0.00216991	-1.80395	2.36939	SL	2.04087	11.2585	1.39404e-06	1.09036e-05	5.22079	1.73334	SL	2.04087	8.23621	1.82025e-05	7.36796e-05	2.33211
Znrf3	-0.101859		1.05161	-1.16809	0.272961	0.347538	-7.61875	0.371278		1.05161	4.25773	0.00214815	0.00499982	-2.75417	0.279776		1.05161	3.2084	0.0107712	0.0192266	-4.53172
Znrf2	0.181439		4.35175	3.77771	0.00441325	0.00931839	-3.58633	0.464604		4.35175	9.67343	4.93055e-06	2.90481e-05	3.83882	0.556912		4.35175	11.5954	1.08749e-06	7.33933e-06	5.41746
Znrf1	0.490705		2.05495	7.69231	3.1305e-05	0.000134009	1.75139	1.03046	SL	2.05495	16.1535	6.35015e-08	1.07632e-06	8.59069	0.929416		2.05495	14.5696	1.54995e-07	1.58236e-06	7.549
Znrd1as	0.549228		3.27576	6.71702	8.94049e-05	0.000322106	0.606953	-0.554579		3.27576	-6.78245	8.30486e-05	0.000302135	0.755064	-0.342147		3.27576	-4.18442	0.00239286	0.00504069	-2.95032
Znrd1	0.0619858		5.68254	0.876538	0.403664	0.482231	-7.91473	-0.645525		5.68254	-9.12834	7.93109e-06	4.29342e-05	3.31887	-0.448434		5.68254	-6.34129	0.00013791	0.00041011	0.123424
Znhit6	0.162617		3.54464	3.24682	0.0101304	0.0194396	-4.45584	0.132185		3.54464	2.63922	0.0270852	0.0462631	-5.39322	-0.14828		3.54464	-2.96057	0.0160508	0.0274684	-4.94298
Znhit3	0.138832		4.59325	1.4853	0.171831	0.235084	-7.22877	-0.332995		4.59325	-3.56257	0.00615526	0.0125129	-3.8667	-0.076786		4.59325	-0.821501	0.432711	0.50381	-7.97512
Znhit2-ps	0.14931		3.26687	1.15287	0.27884	0.353928	-7.6358	-0.191108		3.26687	-1.47561	0.17436	0.237858	-7.17166	0.292228		3.26687	2.25639	0.0506489	0.0766935	-6.09782
Znhit1	0.478538		4.34218	5.15728	0.000609109	0.00166712	-1.47264	-0.402135		4.34218	-4.33387	0.00192204	0.00453039	-2.6357	0.0661347		4.34218	0.712744	0.494177	0.563329	-8.06207
Znfx1	0.526829		1.26513	9.08192	8.26766e-06	4.49002e-05	3.20736	0.967172		1.26513	16.6729	4.82436e-08	8.72781e-07	8.88912	1.11415	SL	1.26513	19.2066	1.40444e-08	2.69995e-07	10.1627
Znf512b	0.477723		2.44685	7.13575	5.62489e-05	0.000219166	1.11186	-0.392689		2.44685	-5.86558	0.000244884	0.000761495	-0.419382	-0.100328		2.44685	-1.4986	0.168414	0.222761	-7.22346
Zmynd8	0.191353		5.05194	6.33788	0.000138464	0.000468298	0.131108	0.110126		5.05194	3.64754	0.00539362	0.0111704	-3.7281	0.247915		5.05194	8.21129	1.86488e-05	7.52505e-05	2.30562
Zmynd19	0.293999		5.22486	3.70886	0.00490594	0.0102497	-3.69781	0.373668		5.22486	4.71391	0.00111714	0.00283126	-2.05568	0.416232		5.22486	5.25087	0.00053785	0.00134954	-1.35065
Zmynd17	-0.481028		-1.18171	-1.38006	0.201082	0.268645	-7.365	0.2226		-1.18171	0.638633	0.539068	0.613259	-8.03266	-0.495487		-1.18171	-1.42154	0.189076	0.246612	-7.3244
Zmynd15	1.87994	SL	-0.696324	8.9837	9.03281e-06	4.81566e-05	3.11048	0.641837		-0.696324	3.06716	0.013512	0.0249692	-4.68414	0.825696		-0.696324	3.94577	0.00341755	0.00690837	-3.32848
Zmynd12	-0.0710759		-3.23162	-0.118875	0.90874	0.930572	-7.96988	-2.26666	NAIVE	-3.23162	-5.36129	0.00107896	0.00274604	-1.76306	-1.96887	NAIVE	-3.23162	-4.65693	0.00237215	0.00500493	-2.71662
Zmynd11	-0.142878		2.58406	-2.91691	0.0172276	0.0310203	-5.00318	0.224736		2.58406	4.58806	0.00133393	0.00329509	-2.24561	0.141738		2.58406	2.89364	0.0178908	0.0302675	-5.05411
Zmynd10	-0.733947		-0.668844	-2.89929	0.0177273	0.031798	-5.03243	-0.33064		-0.668844	-1.30612	0.2241	0.29474	-7.38687	-0.514381		-0.668844	-2.03195	0.0728997	0.106213	-6.45074
Zmym6	0.401759		2.9732	4.13645	0.00256893	0.00581948	-3.01357	0.0130104		2.9732	0.133954	0.896405	0.922381	-8.24426	-0.198256		2.9732	-2.04122	0.0718178	0.104817	-6.43641
Zmym5	-0.208567		2.24646	-2.70918	0.0241597	0.0418033	-5.34744	-0.352977		2.24646	-4.58498	0.00133977	0.00330613	-2.25029	-0.659319		2.24646	-8.56422	1.33036e-05	5.66191e-05	2.67504
Zmym4	-0.0914214		3.60791	-2.34751	0.0436486	0.0706438	-5.9392	0.272509		3.60791	6.99746	6.54054e-05	0.000247418	1.01511	0.101176		3.60791	2.59798	0.0289749	0.0466045	-5.5431
Zmym3	-0.201095		3.74346	-5.5844	0.000348702	0.00103024	-0.870427	-0.13429		3.74346	-3.72923	0.00475438	0.0099887	-3.59543	-0.168899		3.74346	-4.69032	0.00115471	0.00266225	-2.17226
Zmym2	0.294173		4.06248	6.54716	0.000108526	0.000379727	0.396022	0.384409		4.06248	8.55545	1.34139e-05	6.53428e-05	2.7443	0.14238		4.06248	3.16882	0.0114756	0.0203356	-4.59731
Zmym1	-0.0434675		4.80706	-1.03001	0.33005	0.408125	-7.76724	-0.466156		4.80706	-11.0461	1.6358e-06	1.22823e-05	5.04586	-0.467785		4.80706	-11.0847	1.58862e-06	9.93492e-06	5.00232
Zmpste24	-0.509495		3.99477	-8.8303	1.03886e-05	5.38048e-05	2.95742	-0.355748		3.99477	-6.16562	0.000169905	0.00055675	-0.0229943	-0.539281		3.99477	-9.34652	6.53886e-06	3.18068e-05	3.45249
Zmiz2	0.177655		4.76298	4.13298	0.0025822	0.00584483	-3.01904	-0.0892264		4.76298	-2.07577	0.0679187	0.104398	-6.30067	0.281656		4.76298	6.55248	0.000107864	0.00033351	0.390657
Zmiz1	-0.195548		2.88896	-3.22358	0.0105132	0.0200897	-4.49432	-0.405618		2.88896	-6.68654	9.25455e-05	0.000330738	0.637235	-0.346734		2.88896	-5.71584	0.000295207	0.000792557	-0.7023
Zmat5	-0.304633		3.92056	-7.43156	4.1027e-05	0.000167553	1.45612	-0.479903		3.92056	-11.7073	1.00279e-06	8.54418e-06	5.58104	-0.334851		3.92056	-8.16872	1.94392e-05	7.79368e-05	2.26023
Zmat4	4.12993	SL	0.718895	21.8445	4.54047e-09	1.47951e-07	11.3914	1.24373	SL	0.718895	6.57848	0.000104689	0.000366718	0.503117	2.05958	SL	0.718895	10.8938	1.83772e-06	1.11619e-05	4.84276
Zmat3	0.654376		4.644	14.31	1.80935e-07	2.21305e-06	7.39071	0.152388		4.644	3.33246	0.00884031	0.0172424	-4.2448	0.0520076		4.644	1.13731	0.284955	0.351771	-7.66541
Zmat2	0.0682299		5.49688	1.32394	0.218359	0.288281	-7.43499	-0.344667		5.49688	-6.68793	9.23995e-05	0.000330286	0.638953	-0.331098		5.49688	-6.42464	0.00012508	0.000378345	0.229583
Zmat1	0.689427		-3.90649	1.1525	0.278987	0.354062	-7.63622	-0.640813		-3.90649	-1.07123	0.312118	0.39024	-7.65445	-0.635185		-3.90649	-1.06182	0.316144	0.38448	-7.74665
Zkscan6	-0.272315		1.00449	-2.70615	0.0242796	0.0419806	-5.35245	0.360943		1.00449	3.58691	0.00592622	0.0121144	-3.82695	0.466355		1.00449	4.63444	0.00124919	0.00284895	-2.25653
Zkscan5	0.420409		2.69274	7.47712	3.91133e-05	0.000160631	1.50825	0.237205		2.69274	4.21878	0.00227467	0.005253	-2.81506	0.190609		2.69274	3.39005	0.00807006	0.0148901	-4.23157
Zkscan4	-0.623968		-0.182054	-4.57654	0.00135592	0.00332316	-2.33212	-0.0680401		-0.182054	-0.499046	0.62979	0.694465	-8.11775	-0.214837		-0.182054	-1.57574	0.149748	0.200667	-7.11926
Zkscan3	-0.657688		2.68801	-9.91327	4.02848e-06	2.49592e-05	3.99457	-0.133402		2.68801	-2.01076	0.0754319	0.114529	-6.40126	-0.462624		2.68801	-6.97309	6.71818e-05	0.000223221	0.906265
Zkscan2	-1.40292	NAIVE	-0.461626	-11.6945	1.0121e-06	8.26075e-06	5.50744	-1.63289	NAIVE	-0.461626	-13.6115	2.78089e-07	3.22602e-06	6.98222	-2.1659	NAIVE	-0.461626	-18.0546	2.41153e-08	4.03812e-07	9.57617
Zkscan17	0.270639		3.88481	6.89309	7.33957e-05	0.000272874	0.821846	0.737298		3.88481	18.7788	1.7104e-08	4.17195e-07	10.0121	0.61416		3.88481	15.6425	8.39045e-08	1.01087e-06	8.21891
Zkscan16	-0.697955		-1.02417	-2.53093	0.0323342	0.0541438	-5.64085	-1.17315	NAIVE	-1.02417	-4.25407	0.00215972	0.00502258	-2.75988	-1.62882	NAIVE	-1.02417	-5.90645	0.000232827	0.000645195	-0.445097
Zkscan14	0.360095		1.05932	3.31168	0.00913674	0.0177426	-4.3486	-0.594113		1.05932	-5.46387	0.000407089	0.00117719	-0.969216	-0.243533		1.05932	-2.2397	0.0520456	0.0786109	-6.12445
Zkscan1	-0.478407		1.27588	-11.9883	8.20517e-07	7.00886e-06	5.7372	-0.454206		1.27588	-11.3818	1.2719e-06	1.01553e-05	5.32107	-0.783963		1.27588	-19.6451	1.15256e-08	2.33823e-07	10.3768
Zim3	0.0827797		-2.02564	0.133251	0.896944	0.92084	-8.31438	2.88674	SL	-2.02564	4.64682	0.00122757	0.00306945	-2.15667	3.59381	SL	-2.02564	5.78499	0.000270695	0.000734577	-0.608417
Zim1	2.77364	SL	-3.60199	4.27399	0.00209758	0.00487875	-2.79794	1.31013		-3.60199	2.01883	0.0744574	0.113202	-6.38883	2.79178	SL	-3.60199	4.30194	0.0020136	0.00433128	-2.76662
Zik1	-0.112367		2.28327	-2.29784	0.047337	0.0758641	-6.01913	0.12508		2.28327	2.55781	0.0309427	0.0519529	-5.52708	-0.164428		2.28327	-3.36247	0.00842987	0.0154964	-4.27704
Zic5	0.98141		1.70876	6.3092	0.000143225	0.000482341	0.0943717	1.18667	SL	1.70876	7.62875	3.34168e-05	0.000139683	1.74733	2.23049	SL	1.70876	14.3392	1.77793e-07	1.7601e-06	7.39908
Zic3	0.72857		5.53451	17.4052	3.31895e-08	6.15924e-07	9.23908	-0.4355		5.53451	-10.4039	2.69846e-06	1.81319e-05	4.49827	-0.47361		5.53451	-11.3143	1.3372e-06	8.66767e-06	5.19105
Zic2	1.01485	SL	2.3255	9.9054	4.055e-06	2.50712e-05	3.98738	0.843443		2.3255	8.2324	1.82698e-05	8.44867e-05	2.40666	2.62364	SL	2.3255	25.608	1.11814e-09	4.60207e-08	12.8845
Zic1	0.168741		-5.05479	0.077883	0.939636	0.954169	-8.32086	0.528895		-5.05479	0.244114	0.81265	0.854039	-8.22122	3.90182		-5.05479	1.8009	0.105447	0.147277	-6.79922
Zhx3	1.93845	SL	-3.0812	3.78877	0.00433911	0.00917793	-3.56847	0.340814		-3.0812	0.666132	0.522134	0.597377	-8.01363	1.22503		-3.0812	2.39437	0.04043	0.0627973	-5.87574
Zhx2	0.429936		-3.34861	0.966534	0.359182	0.437704	-7.83058	0.532964		-3.34861	1.19815	0.261642	0.335924	-7.51464	0.609644		-3.34861	1.37053	0.203929	0.263744	-7.38935
Zhx1	0.937615		-0.751967	5.23976	0.000545816	0.00151527	-1.35437	1.26007	SL	-0.751967	7.04178	6.23049e-05	0.000237124	1.06802	1.53608	SL	-0.751967	8.58421	1.30559e-05	5.58325e-05	2.6956
Zgpat	-0.173398		2.68505	-2.83226	0.0197679	0.0349824	-5.14365	-0.416517		2.68505	-6.80333	8.11256e-05	0.000296197	0.780564	-0.410878		2.68505	-6.71124	8.99909e-05	0.00028615	0.587837
Zglp1	0.737511		0.750941	2.5976	0.0289928	0.0492274	-5.53142	-0.11989		0.750941	-0.422266	0.6828	0.743211	-8.15613	0.567514		0.750941	1.99885	0.0768912	0.111489	-6.50169
Zfyve9	0.218649		2.18997	1.61376	0.141246	0.19836	-7.05447	0.930143		2.18997	6.86504	7.57215e-05	0.000279673	0.855612	0.920157		2.18997	6.79134	8.22242e-05	0.000264708	0.686127
Zfyve28	0.580728		1.03496	8.67474	1.19959e-05	6.06404e-05	2.80002	-1.13457	NAIVE	1.03496	-16.9479	4.18477e-08	7.92757e-07	9.04346	-0.511253		1.03496	-7.63694	3.31361e-05	0.000121986	1.67741
Zfyve27	-0.541812		2.24305	-16.9252	4.23384e-08	7.39047e-07	8.97433	-0.304508		2.24305	-9.51225	5.66114e-06	3.25015e-05	3.68766	-0.492968		2.24305	-15.3994	9.60821e-08	1.10928e-06	8.07106
Zfyve26	-0.361843		2.4288	-7.27271	4.85454e-05	0.0001933	1.27251	-0.550719		2.4288	-11.0689	1.60771e-06	1.21254e-05	5.0648	-0.742949		2.4288	-14.9326	1.25356e-07	1.3477e-06	7.78078
Zfyve21	-0.415614		4.42582	-6.50146	0.000114403	0.000396999	0.338652	-0.340708		4.42582	-5.3297	0.000484803	0.00136885	-1.15783	-0.159182		4.42582	-2.49009	0.0345692	0.0546343	-5.71996
Zfyve20	-0.0349386		2.92548	-0.675269	0.51658	0.591343	-8.07714	-0.413711		2.92548	-7.99591	2.30478e-05	0.000102916	2.15289	-0.531483		2.92548	-10.2721	3.00028e-06	1.67688e-05	4.30578
Zfyve19	-0.528781		2.27465	-4.5633	0.00138167	0.00338186	-2.35225	-0.520051		2.27465	-4.48797	0.00153855	0.00372425	-2.3982	-0.510625		2.27465	-4.40662	0.00172961	0.00379293	-2.60448
Zfyve16	0.253742		1.1504	3.37928	0.00820864	0.0161409	-4.23706	-0.0869438		1.1504	-1.1579	0.276888	0.352245	-7.56024	-0.589308		1.1504	-7.84828	2.67177e-05	0.000101455	1.9126
Zfyve1	0.178641		3.60306	2.939	0.0166214	0.0300409	-4.9665	0.259033		3.60306	4.26162	0.00213596	0.00497694	-2.74811	0.279285		3.60306	4.59479	0.00132126	0.00299149	-2.31659
Zfx	0.0556962		2.2939	0.600076	0.563347	0.635059	-8.1281	0.572912		2.2939	6.1726	0.000168489	0.000552756	-0.0139145	0.573774		2.2939	6.18189	0.000166626	0.000483577	-0.0820816
Zfr2	-1.33589	NAIVE	-2.34015	-4.71937	0.00110863	0.00279043	-2.11643	-2.12155	NAIVE	-2.34015	-7.4949	3.83933e-05	0.000157253	1.59586	-2.35056	NAIVE	-2.34015	-8.30393	1.70478e-05	6.96729e-05	2.40378
Zfr	-0.0491108		4.88966	-1.21674	0.254831	0.328093	-7.56313	0.0616669		4.88966	1.52783	0.161112	0.222028	-7.1021	0.0964425		4.88966	2.38941	0.040759	0.0632211	-5.88377
Zfpm2	-0.0757368		-4.3166	-0.172731	0.866709	0.898046	-8.30768	-0.0251554		-4.3166	-0.0573712	0.955511	0.966871	-8.25239	-0.75885		-4.3166	-1.73069	0.117767	0.162428	-6.90136
Zfpm1	-0.956937		1.69415	-10.5946	2.31937e-06	1.58561e-05	4.59924	-0.448208		1.69415	-4.96228	0.000792547	0.00209908	-1.6872	0.126719		1.69415	1.40296	0.194375	0.252801	-7.34824
Zfpl1	-0.47632		4.38409	-6.79664	8.17367e-05	0.000298235	0.704598	-0.63928		4.38409	-9.12192	7.97674e-06	4.31398e-05	3.3126	-0.559162		4.38409	-7.97871	2.34454e-05	9.10821e-05	2.05539
Zfp97	-0.394865		5.93024	-7.82756	2.72822e-05	0.000119417	1.90164	-0.474206		5.93024	-9.40037	6.2382e-06	3.52627e-05	3.58149	-0.763331		5.93024	-15.1318	1.11802e-07	1.24644e-06	7.9057
Zfp964	-1.3545	NAIVE	-0.542324	-3.55594	0.0062193	0.012637	-3.94696	-0.697775		-0.542324	-1.83186	0.100405	0.147446	-6.67141	-1.07642	NAIVE	-0.542324	-2.82592	0.0199728	0.0334148	-5.16645
Zfp963	-0.310883		0.485097	-2.82164	0.0201125	0.0355178	-5.16126	0.0712952		0.485097	0.647089	0.533827	0.608651	-8.02689	-0.112056		0.485097	-1.01704	0.335854	0.405471	-7.79279
Zfp961	0.0125885		5.24112	0.290618	0.777969	0.824626	-8.27753	-0.126617		5.24112	-2.92308	0.0170561	0.0307018	-4.92334	-0.119022		5.24112	-2.74774	0.0226862	0.0374715	-5.29596
Zfp960	-0.442643		2.7319	-5.38506	0.000450948	0.00128378	-1.14832	-0.272922		2.7319	-3.32029	0.00901269	0.0175219	-4.26489	-0.537621		2.7319	-6.54054	0.000109356	0.000337075	0.375707
Zfp959	0.163266		1.96583	2.61076	0.0283754	0.0482859	-5.50977	-0.152513		1.96583	-2.43882	0.0375947	0.0619577	-5.72152	-0.355913		1.96583	-5.69136	0.000304452	0.000814913	-0.735684
Zfp958	0.641143		3.51064	11.6681	1.03161e-06	8.38307e-06	5.48653	-0.019919		3.51064	-0.362503	0.725394	0.780586	-8.18175	0.140257		3.51064	2.55252	0.0312119	0.0498275	-5.61777
Zfp957	-0.465794		-3.00228	-1.4049	0.193816	0.260443	-7.33342	-0.670492		-3.00228	-2.02229	0.0740433	0.112633	-6.3835	0.0916091		-3.00228	0.276305	0.788592	0.830255	-8.29435
Zfp956	0.538755		0.711798	4.80378	0.000985628	0.00251991	-1.99027	0.679724		0.711798	6.06072	0.000192811	0.000618953	-0.160218	0.47213		0.711798	4.20972	0.00230521	0.0048794	-2.91063
Zfp955b	-0.0703977		3.32137	-1.04433	0.323734	0.401669	-7.75251	-0.294827		3.32137	-4.37369	0.00181404	0.00430892	-2.57404	-0.432033		3.32137	-6.4091	0.000127371	0.000384115	0.209851
Zfp955a	0.10434		3.08131	1.44679	0.182074	0.246826	-7.27935	-0.181061		3.08131	-2.51062	0.0334268	0.0557576	-5.60438	-0.166987		3.08131	-2.31547	0.0459943	0.0704289	-6.00313
Zfp954	-0.613958		1.83809	-5.70282	0.000300084	0.000901428	-0.707941	-0.104515		1.83809	-0.970798	0.357167	0.43673	-7.75646	-0.32234		1.83809	-2.99409	0.0152034	0.0261774	-4.88731
Zfp953	0.0628246		1.66851	0.49637	0.631603	0.698018	-8.1892	-0.756493		1.66851	-5.97697	0.000213515	0.000676539	-0.270825	-0.372398		1.66851	-2.94227	0.0165335	0.028203	-4.97336
Zfp952	-0.415775		1.98332	-4.8796	0.000887604	0.00230172	-1.87778	-0.311228		1.98332	-3.65263	0.00535129	0.0110909	-3.71982	-0.362966		1.98332	-4.25982	0.00214158	0.00457451	-2.83226
Zfp951	0.191707		3.16872	3.09891	0.0128386	0.0239319	-4.701	0.163482		3.16872	2.64266	0.0269335	0.0460412	-5.38756	1.05056	SL	3.16872	16.9822	4.11182e-08	5.88165e-07	8.99601
Zfp949	0.208748		1.32076	2.18679	0.0567275	0.0888507	-6.19619	-0.0257548		1.32076	-0.269801	0.793435	0.838334	-8.21394	0.0839284		1.32076	0.879211	0.402289	0.473703	-7.92467
Zfp948	0.641227		1.79755	5.57357	0.00035356	0.00104295	-0.88539	0.39037		1.79755	3.39312	0.00803111	0.0158528	-4.1448	0.2479		1.79755	2.15476	0.0597579	0.0890486	-6.25909
Zfp947	-0.0990115		0.963215	-0.465866	0.652448	0.716644	-8.20509	0.294054		0.963215	1.38357	0.20004	0.267359	-7.29063	0.514737		0.963215	2.42192	0.0386482	0.0603183	-5.83102
Zfp946	0.113682		0.520736	0.681908	0.512566	0.587745	-8.07238	0.53036		0.520736	3.1813	0.0112485	0.0212578	-4.49482	0.0497808		0.520736	0.298604	0.772063	0.816673	-8.28729
Zfp945	0.135884		1.69689	1.7647	0.111641	0.161321	-6.83979	0.0379233		1.69689	0.492504	0.634226	0.698401	-8.12126	-0.0883638		1.69689	-1.14757	0.280914	0.347468	-7.65405
Zfp944	-0.894662		1.9437	-7.51286	3.76807e-05	0.000155924	1.54899	-0.0123185		1.9437	-0.103444	0.919893	0.940069	-8.24827	-0.3498		1.9437	-2.93742	0.0166641	0.0284071	-4.98142
Zfp943	-0.344789		0.697332	-1.50148	0.167681	0.230235	-7.20729	0.470809		0.697332	2.05028	0.0707751	0.108296	-6.34025	0.30223		0.697332	1.31615	0.220853	0.282579	-7.45689
Zfp942	-0.253096		2.04144	-2.79689	0.0209394	0.0368009	-5.20227	-0.00201556		2.04144	-0.0222734	0.982719	0.987516	-8.25394	-0.312677		2.04144	-3.4553	0.00728138	0.0135654	-4.12422
Zfp941	0.154051		2.1061	2.63902	0.0270939	0.0463858	-5.46323	0.168625		2.1061	2.88868	0.0180354	0.0322547	-4.98043	0.0405762		2.1061	0.695104	0.504646	0.573134	-8.07515
Zfp940	0.428823		2.56584	9.3626	6.44741e-06	3.65385e-05	3.47959	0.100711		2.56584	2.19886	0.0556242	0.0876067	-6.10728	-0.140163		2.56584	-3.06022	0.013664	0.0237669	-4.7775
Zfp94	0.401944		0.39254	4.32306	0.00195254	0.00458818	-2.72159	-0.274293		0.39254	-2.95012	0.0163245	0.029555	-4.87844	-0.371226		0.39254	-3.99268	0.00318433	0.0064937	-3.25363
Zfp939	0.413088		-1.4825	0.94388	0.370027	0.448523	-7.8524	1.19133	SL	-1.4825	2.72211	0.0236549	0.0410985	-5.2564	1.46784	SL	-1.4825	3.35392	0.00854469	0.0156801	-4.29114
Zfp938	-0.416119		2.16827	-3.58544	0.00593981	0.0121393	-3.89875	0.0185946		2.16827	0.160218	0.876269	0.906006	-8.23998	-0.233161		2.16827	-2.009	0.0756458	0.109825	-6.48611
Zfp937	-0.0656911		1.39123	-0.719518	0.490193	0.566904	-8.04462	0.484752		1.39123	5.30952	0.000497824	0.00140157	-1.18642	-0.048177		1.39123	-0.527685	0.610556	0.673479	-8.18424
Zfp936	0.148848		4.22063	4.06881	0.00284102	0.00635988	-3.12045	-0.229718		4.22063	-6.27942	0.000148359	0.000495675	0.124225	0.531003		4.22063	14.5151	1.60076e-07	1.62251e-06	7.51376
Zfp935	-0.350223		2.25098	-9.17091	7.63568e-06	4.21841e-05	3.2944	-0.0439567		2.25098	-1.15105	0.279553	0.355154	-7.56788	0.118587		2.25098	3.10531	0.0127073	0.0222799	-4.70266
Zfp934	-0.366805		2.55488	-2.96406	0.0159602	0.0289513	-4.92489	0.0361186		2.55488	0.291866	0.777045	0.824871	-8.20712	0.326844		2.55488	2.64115	0.0269999	0.0437404	-5.47202
Zfp933	-0.406233		1.40424	-4.58592	0.00133799	0.00328636	-2.31787	-0.381752		1.40424	-4.30956	0.00199133	0.00467674	-2.67344	-0.713691		1.40424	-8.05678	2.1699e-05	8.55178e-05	2.14
Zfp932	-0.0468173		4.2328	-0.907034	0.388172	0.466696	-7.88698	0.0760646		4.2328	1.47367	0.174871	0.238479	-7.17423	0.0594312		4.2328	1.15141	0.27941	0.346013	-7.64977
Zfp931	-0.253027		2.28507	-2.81766	0.020243	0.0357198	-5.16785	0.0495107		2.28507	0.551341	0.594902	0.663716	-8.08815	0.505328		2.28507	5.62723	0.000330198	0.000876048	-0.823548
Zfp930	-0.043298		3.55834	-0.64739	0.533641	0.607208	-8.09667	0.735213		3.55834	10.9929	1.70346e-06	1.27028e-05	5.00152	0.342661		3.55834	5.12344	0.000637329	0.0015686	-1.53358
Zfp93	0.127969		1.04471	1.25383	0.241681	0.313989	-7.51965	0.0354789		1.04471	0.34762	0.736165	0.789487	-8.18753	0.10245		1.04471	1.0038	0.341856	0.411569	-7.80613
Zfp92	-0.487316		-6.92819	-0.189551	0.853893	0.888257	-8.30431	0.440952		-6.92819	0.171517	0.867635	0.898896	-8.2379	3.43348		-6.92819	1.33552	0.214694	0.27576	-7.43305
Zfp91	-0.416593		3.84101	-7.54316	3.65108e-05	0.000151865	1.58342	-0.00172238		3.84101	-0.0311868	0.975805	0.982324	-8.25368	-0.201794		3.84101	-3.65384	0.00534124	0.0102846	-3.79947
Zfp90	0.480787		1.26913	3.48665	0.00693149	0.0139133	-4.06047	1.06137	SL	1.26913	7.69703	3.11541e-05	0.000131891	1.82385	0.728465		1.26913	5.28281	0.000515638	0.0012998	-1.30515
Zfp9	-0.313779		-0.274721	-1.8372	0.0995579	0.146125	-6.73335	-0.577678		-0.274721	-3.38235	0.00816884	0.0160927	-4.16253	-0.158726		-0.274721	-0.929357	0.377104	0.448217	-7.87851
Zfp882	0.707261		1.02147	5.99646	0.00020849	0.000662231	-0.313288	0.246141		1.02147	2.08689	0.0667079	0.102781	-6.28335	0.336535		1.02147	2.85329	0.019103	0.032074	-5.12106
Zfp879	-0.671644		-1.98617	-2.56001	0.0308318	0.0519268	-5.59318	-0.483985		-1.98617	-1.84474	0.0983747	0.144779	-6.65232	-0.754663		-1.98617	-2.87644	0.0183975	0.0310128	-5.08264
Zfp874b	-0.164924		2.23732	-1.83086	0.100564	0.14734	-6.74274	-0.509518		2.23732	-5.65627	0.000318258	0.000951954	-0.703108	-0.590748		2.23732	-6.55803	0.000107178	0.000331936	0.397602
Zfp874a	-0.206644		2.84531	-2.76496	0.0220582	0.0385624	-5.25517	-0.545928		2.84531	-7.30467	4.69191e-05	0.000186122	1.37714	-0.627379		2.84531	-8.39452	1.56273e-05	6.46662e-05	2.49893
Zfp873	-0.377297		1.52635	-2.72116	0.023692	0.0410615	-5.32764	0.250828		1.52635	1.80903	0.1041	0.152078	-6.70508	-0.0473244		1.52635	-0.341315	0.740748	0.789236	-8.27228
Zfp872	-0.711844		-3.04859	-1.09067	0.303926	0.38059	-7.70376	1.01542		-3.04859	1.55579	0.154389	0.21411	-7.06426	1.22578		-3.04859	1.87811	0.09329	0.132238	-6.68476
Zfp871	-0.0241061		2.86046	-0.262482	0.798896	0.842311	-8.2861	-0.14178		2.86046	-1.54379	0.157245	0.217641	-7.08056	-0.68377		2.86046	-7.44529	4.04396e-05	0.0001444	1.45993
Zfp870	-0.0398155		2.84226	-0.765693	0.463584	0.540838	-8.00874	-0.629463		2.84226	-12.1052	7.55741e-07	6.86923e-06	5.89025	-0.853158		2.84226	-16.4071	5.54719e-08	7.31492e-07	8.66998
Zfp87	-0.0388856		2.41103	-0.459765	0.656656	0.720703	-8.20816	-0.182075		2.41103	-2.15277	0.0599513	0.0935749	-6.18011	-0.25992		2.41103	-3.07318	0.0133816	0.0233167	-4.75599
Zfp869	0.267495		3.39019	5.33275	0.000482874	0.00136295	-1.22217	0.306242		3.39019	6.1052	0.000182711	0.00059148	-0.101848	0.150144		3.39019	2.99326	0.0152238	0.02621	-4.88869
Zfp868	-0.214707		3.1279	-3.4406	0.00745178	0.0148219	-4.13612	0.0437495		3.1279	0.701068	0.501091	0.577328	-7.98842	-0.140269		3.1279	-2.24776	0.0513666	0.0776967	-6.1116
Zfp867	-0.168388		1.10033	-2.27475	0.0491551	0.0784279	-6.05615	0.481529		1.10033	6.50497	0.00011394	0.000394907	0.411042	-0.0207862		1.10033	-0.2808	0.785251	0.827614	-8.29297
Zfp866	0.302954		1.87902	3.93343	0.00348185	0.00760385	-3.33597	0.700102		1.87902	9.08985	8.20901e-06	4.40572e-05	3.28121	0.381046		1.87902	4.94735	0.000808864	0.00193684	-1.7901
Zfp865	0.043773		2.31544	0.509726	0.622581	0.690081	-8.18194	-0.155203		2.31544	-1.8073	0.104386	0.15243	-6.70764	-0.305665		2.31544	-3.55939	0.00618589	0.0117185	-3.95357
Zfp862	-0.0168796		0.306295	-0.172317	0.867024	0.898263	-8.30776	-0.394842		0.306295	-4.03077	0.00300736	0.0067038	-3.11157	-0.440921		0.306295	-4.50117	0.00150973	0.0033574	-2.45923
Zfp85-rs1	-0.581395		0.440369	-3.45326	0.00730478	0.0145673	-4.11531	0.319999		0.440369	1.90067	0.0899944	0.133822	-6.56875	-0.195743		0.440369	-1.16264	0.275056	0.341423	-7.63722
Zfp846	-0.0494656		1.83533	-0.343191	0.739383	0.792434	-8.25922	0.305341		1.83533	2.11844	0.0633848	0.0982886	-6.23404	0.321467		1.83533	2.23032	0.0528466	0.0797068	-6.13939
Zfp84	-0.274253		1.82492	-5.19398	0.000580015	0.0015989	-1.41989	-0.433615		1.82492	-8.21208	1.86343e-05	8.59369e-05	2.38508	-0.38226		1.82492	-7.2395	5.0301e-05	0.000174196	1.22181
Zfp839	-0.195302		2.10274	-2.69662	0.0246602	0.0425778	-5.36819	-0.634657		2.10274	-8.763	1.10529e-05	5.59574e-05	2.95594	-0.597366		2.10274	-8.24811	1.79935e-05	7.29026e-05	2.34473
Zfp830	-0.0532784		3.05455	-0.871098	0.406473	0.485003	-7.91959	0.06867		3.05455	1.12275	0.290776	0.367393	-7.59911	-0.150413		3.05455	-2.45925	0.0363588	0.0571255	-5.77029
Zfp828	0.812641		4.41888	18.1355	2.31928e-08	4.72791e-07	9.62836	0.705152		4.41888	15.7367	7.96539e-08	1.28535e-06	8.34434	0.575863		4.41888	12.8514	4.54485e-07	3.6495e-06	6.37269
Zfp827	-0.265456		-0.0456003	-3.51019	0.00668046	0.0134848	-4.02188	-0.506272		-0.0456003	-6.69455	9.17084e-05	0.000328372	0.647121	-0.544761		-0.0456003	-7.2035	5.22827e-05	0.000180172	1.17966
Zfp825	-0.100597		4.71382	-1.47776	0.173798	0.237437	-7.23875	-0.227574		4.71382	-3.34301	0.00869375	0.0169997	-4.2274	-0.462905		4.71382	-6.79997	8.14315e-05	0.000262406	0.696679
Zfp821	0.435929		1.29215	4.48774	0.00153906	0.00371908	-2.4676	1.3994	SL	1.29215	14.4064	1.70786e-07	2.25726e-06	7.51392	1.16718	SL	1.29215	12.0157	8.04789e-07	5.74378e-06	5.74715
Zfp820	-0.361394		1.41168	-3.58652	0.00592981	0.0121203	-3.89698	0.161838		1.41168	1.6061	0.142923	0.2001	-6.99521	-0.0627542		1.41168	-0.62278	0.548976	0.616142	-8.12564
Zfp82	0.247775		1.67081	1.87213	0.0941834	0.139095	-6.68138	0.436667		1.67081	3.29934	0.00931773	0.0180484	-4.2995	0.423382		1.67081	3.19896	0.0109351	0.0194797	-4.54736
Zfp819	1.04417	SL	2.49923	13.1641	3.70157e-07	3.84249e-06	6.60828	0.310294		2.49923	3.91195	0.00359689	0.00784594	-3.30107	1.16048	SL	2.49923	14.6304	1.49524e-07	1.53798e-06	7.58825
Zfp811	-0.972251		1.14347	-9.65878	4.99245e-06	2.96561e-05	3.75962	-0.294397		1.14347	-2.92467	0.017012	0.0306289	-4.92069	-0.670546		1.14347	-6.6615	9.52149e-05	0.000300118	0.526405
Zfp810	-0.110172		0.608589	-0.958411	0.363043	0.441739	-7.83845	-0.475385		0.608589	-4.13547	0.00257267	0.0058531	-2.94592	-0.157768		0.608589	-1.37245	0.203352	0.263078	-7.38693
Zfp81	-0.200234		2.17572	-2.8933	0.0179005	0.0320644	-5.04237	0.111209		2.17572	1.60693	0.142741	0.199911	-6.99406	-0.265557		2.17572	-3.83719	0.0040297	0.00799357	-3.50265
Zfp809	-0.182977		4.24375	-4.22832	0.00224298	0.00517628	-2.8693	-0.464766		4.24375	-10.74	2.06986e-06	1.4729e-05	4.78841	-0.770691		4.24375	-17.8094	2.71702e-08	4.35938e-07	9.44659
Zfp808	-0.241666		4.83447	-2.98828	0.0153469	0.0279742	-4.88468	-0.429971		4.83447	-5.31673	0.000493127	0.00138933	-1.1762	0.120952		4.83447	1.49561	0.169176	0.223647	-7.22743
Zfp800	-0.873323		0.909695	-8.44341	1.49151e-05	7.24256e-05	2.56176	-0.21524		0.909695	-2.08097	0.0673504	0.103629	-6.29258	-0.881337		0.909695	-8.52089	1.38584e-05	5.85231e-05	2.63034
Zfp799	0.566049		2.83585	7.90728	2.51794e-05	0.000111637	1.98927	-0.104059		2.83585	-1.45363	0.180216	0.244819	-7.20051	-0.122156		2.83585	-1.70643	0.122322	0.167968	-6.93616
Zfp791	0.234924		0.185335	1.00527	0.341186	0.419744	-7.79231	0.77488		0.185335	3.31581	0.00907701	0.0176327	-4.27229	0.894733		0.185335	3.82868	0.00408235	0.00808661	-3.51636
Zfp790	-0.409597		1.1009	-5.15229	0.000613185	0.00167665	-1.47983	-0.160919		1.1009	-2.02418	0.0738176	0.112321	-6.38058	-0.327162		1.1009	-4.11535	0.00265073	0.00551005	-3.05908
Zfp788	-0.517285		1.89186	-6.48618	0.000116444	0.000402913	0.319413	0.0689736		1.89186	0.864854	0.409714	0.489355	-7.85517	-0.34674		1.89186	-4.34774	0.00188366	0.00408771	-2.69551
Zfp787	-0.00242272		2.38382	-0.0187358	0.985463	0.989083	-8.32404	-0.391967		2.38382	-3.03122	0.0143182	0.0263321	-4.74379	-0.653667		2.38382	-5.05503	0.000698792	0.00170127	-1.63273
Zfp786	-0.173162		-0.0375826	-0.822795	0.432012	0.510155	-7.96167	-0.394371		-0.0375826	-1.87389	0.0939193	0.139034	-6.6089	-0.269663		-0.0375826	-1.28133	0.232299	0.29481	-7.49917
Zfp784	0.0771585		-1.61387	0.222867	0.828645	0.867315	-8.29671	0.168284		-1.61387	0.486076	0.6386	0.70276	-8.12466	-0.370159		-1.61387	-1.06918	0.312993	0.38117	-7.73892
Zfp783	-0.191094		-3.09526	-0.761373	0.466033	0.543282	-8.01218	1.18027	SL	-3.09526	4.70253	0.00113509	0.00287029	-2.07276	0.574372		-3.09526	2.28846	0.0480679	0.0732452	-6.04651
Zfp781	0.702885		2.71571	9.55603	5.45152e-06	3.18506e-05	3.66329	0.589897		2.71571	8.01992	2.25052e-05	0.00010092	2.17891	0.732534		2.71571	9.95914	3.87762e-06	2.06663e-05	4.02478
Zfp781	0.636223		2.75939	8.31748	1.68266e-05	7.96903e-05	2.42987	0.571683		2.75939	7.47373	3.92523e-05	0.000160177	1.57172	0.682499		2.75939	8.92245	9.54928e-06	4.31892e-05	3.03789
Zfp780b	-0.430556		1.38741	-3.71056	0.00489311	0.010228	-3.69506	-0.500008		1.38741	-4.3091	0.00199269	0.00467927	-2.67416	-0.527218		1.38741	-4.54359	0.00142098	0.00318712	-2.39445
Zfp78	0.0221336		-0.855406	0.143677	0.88894	0.914792	-8.31278	-0.0822404		-0.855406	-0.533852	0.606454	0.673754	-8.09836	-0.176047		-0.855406	-1.14278	0.282794	0.349493	-7.65936
Zfp777	-0.147897		2.90885	-2.13663	0.0615421	0.0955894	-6.27529	-0.164768		2.90885	-2.38037	0.0413659	0.0674219	-5.81635	0.0262508		2.90885	0.379239	0.713356	0.766341	-8.25732
Zfp775	-0.594099		1.18202	-10.7496	2.05446e-06	1.44188e-05	4.73209	-0.609754		1.18202	-11.0329	1.65236e-06	1.23846e-05	5.03484	-0.676997		1.18202	-12.2495	6.83464e-07	5.028e-06	5.92607
Zfp773	-0.725055		-0.679406	-3.16136	0.0116137	0.0219072	-4.59741	1.04196	SL	-0.679406	4.54311	0.00142197	0.00348705	-2.31398	0.196861		-0.679406	0.858345	0.413111	0.484129	-7.94325
Zfp772	0.00312851		1.14244	0.0221034	0.982851	0.986826	-8.32396	0.0620438		1.14244	0.43835	0.671529	0.732881	-8.1486	0.211157		1.14244	1.49186	0.170139	0.224797	-7.23242
Zfp771	-0.473472		4.29985	-3.39001	0.00807054	0.0159157	-4.21937	-1.74043	NAIVE	4.29985	-12.4614	5.90844e-07	5.74142e-06	6.15926	-1.53688	NAIVE	4.29985	-11.0039	1.6892e-06	1.04211e-05	4.93508
Zfp770	0.432879		2.80323	6.89676	7.30976e-05	0.000271945	0.82628	0.680659		2.80323	10.8444	1.9089e-06	1.38821e-05	4.87697	0.589242		2.80323	9.38797	6.30605e-06	3.08611e-05	3.49219
Zfp768	-0.183421		0.711922	-1.20355	0.25965	0.333584	-7.57838	-0.281607		0.711922	-1.84781	0.0978954	0.144154	-6.64775	-0.64807		0.711922	-4.25242	0.00216495	0.004618	-2.84382
Zfp764	0.0441799		0.300462	0.575428	0.579188	0.650354	-8.14359	0.710625		0.300462	9.25564	7.08308e-06	3.92042e-05	3.44255	0.411138		0.300462	5.35493	0.000469048	0.00119287	-1.20295
Zfp763	-0.0468416		2.41758	-0.482828	0.640815	0.706487	-8.19637	-0.0195306		2.41758	-0.201315	0.844956	0.88055	-8.23175	-0.306703		2.41758	-3.1614	0.011613	0.0205574	-4.60962
Zfp760	0.127622		2.06418	1.51746	0.16367	0.225352	-7.18594	-0.0590152		2.06418	-0.701704	0.500713	0.577014	-7.98795	-0.319969		2.06418	-3.8045	0.00423593	0.0083526	-3.55533
Zfp759	-0.0299341		1.07426	-0.2752	0.789414	0.833969	-8.28233	-0.18826		1.07426	-1.73078	0.117751	0.16928	-6.81902	-0.204754		1.07426	-1.88242	0.0926523	0.13144	-6.67831
Zfp758	-0.843844		0.563413	-4.0202	0.0030554	0.00678849	-3.19761	0.246869		0.563413	1.17612	0.269899	0.344722	-7.53973	-0.116356		0.563413	-0.554337	0.592936	0.657005	-8.16873
Zfp750	1.89722	SL	0.350534	12.7146	4.97871e-07	4.80204e-06	6.28401	0.746615		0.350534	5.00359	0.000749217	0.00199906	-1.62674	1.25395	SL	0.350534	8.40361	1.54921e-05	6.41852e-05	2.50844
Zfp748	-0.319107		2.10979	-3.99757	0.00316099	0.00699088	-3.23361	-0.320171		2.10979	-4.0109	0.00309832	0.00688144	-3.14315	-0.442822		2.10979	-5.5474	0.000365599	0.000957776	-0.933715
Zfp747	0.124454		1.87624	1.41425	0.191138	0.257583	-7.32143	0.0612507		1.87624	0.696031	0.504092	0.580195	-7.99212	-0.0447075		1.87624	-0.50804	0.623716	0.685799	-8.19522
Zfp746	0.384892		2.19165	4.46735	0.00158474	0.00381473	-2.49886	0.491446		2.19165	5.7041	0.000299603	0.000903927	-0.637752	0.606763		2.19165	7.04254	6.22526e-05	0.000209273	0.989331
Zfp740	0.65321		4.97151	19.6566	1.14669e-08	2.82397e-07	10.3917	-0.459762		4.97151	-13.8353	2.41787e-07	2.89783e-06	7.13484	-0.542509		4.97151	-16.3253	5.79306e-08	7.55537e-07	8.62273
Zfp74	0.396861		2.39993	5.62577	0.000330813	0.000982199	-0.813454	0.652113		2.39993	9.24412	7.1555e-06	3.95215e-05	3.43143	1.00528	SL	2.39993	14.2505	1.87542e-07	1.82649e-06	7.34074
Zfp738	0.192027		2.10811	2.31188	0.0462646	0.0743431	-5.99659	0.000720812		2.10811	0.00867812	0.993266	0.99474	-8.25417	-0.147304		2.10811	-1.77345	0.110114	0.153111	-6.83939
Zfp72	0.385857		2.28772	2.36282	0.0425698	0.0691366	-5.91448	-0.0930124		2.28772	-0.569568	0.58299	0.652755	-8.07719	-0.330952		2.28772	-2.02661	0.0735295	0.107038	-6.45898
Zfp71-rs1	0.534674		3.43519	6.8092	8.05937e-05	0.000294825	0.719936	0.0971516		3.43519	1.23725	0.247491	0.32082	-7.46926	0.0609479		3.43519	0.776186	0.457671	0.528135	-8.01266
Zfp719	0.0279969		1.22529	0.293579	0.775778	0.823078	-8.27658	-0.223759		1.22529	-2.34637	0.0437304	0.070782	-5.8713	0.266328		1.22529	2.79275	0.0210812	0.0350917	-5.22143
Zfp715	-0.245481		2.4865	-3.40993	0.00782077	0.015472	-4.18658	-0.00625336		2.4865	-0.0868643	0.932693	0.949685	-8.25003	-0.210216		2.4865	-2.92008	0.0171392	0.0291098	-5.0102
Zfp712	-0.562917		-0.124823	-3.41543	0.00775325	0.0153546	-4.17753	-0.484511		-0.124823	-2.93971	0.0166024	0.0299809	-4.89573	-1.00374	NAIVE	-0.124823	-6.09005	0.000186086	0.000531282	-0.202003
Zfp711	-0.518367		-1.91785	-4.89714	0.000866461	0.00225208	-1.85188	-1.19113	NAIVE	-1.91785	-11.2529	1.39989e-06	1.09407e-05	5.2162	-1.22605	NAIVE	-1.91785	-11.5828	1.09744e-06	7.38882e-06	5.40748
Zfp710	0.231167		5.13925	4.56239	0.00138347	0.00338527	-2.35364	0.0206979		5.13925	0.408501	0.692513	0.751796	-8.16237	0.540966		5.13925	10.6767	2.17471e-06	1.28311e-05	4.65831
Zfp709	0.118648		0.573326	0.862097	0.411151	0.489512	-7.92759	-0.0499668		0.573326	-0.363059	0.724993	0.780231	-8.18152	0.0438513		0.573326	0.318624	0.757326	0.804159	-8.2805
Zfp708	-0.264691		1.05956	-2.34434	0.0438753	0.070954	-5.94432	0.102499		1.05956	0.907827	0.387774	0.467484	-7.81627	-0.110781		1.05956	-0.981177	0.352298	0.422362	-7.8286
Zfp707	0.00516576		2.40504	0.0518137	0.959816	0.968943	-8.32274	-0.387446		2.40504	-3.88616	0.00374034	0.00810855	-3.34241	-0.175586		2.40504	-1.76117	0.112264	0.155728	-6.85726
Zfp706	-0.315663		5.78091	-9.8746	4.16072e-06	2.55471e-05	3.95919	-0.162154		5.78091	-5.07249	0.000682519	0.00184177	-1.52643	-0.39805		5.78091	-12.4518	5.94703e-07	4.49932e-06	6.07837
Zfp704	-0.283048		1.88956	-5.7346	0.000288327	0.000872319	-0.664666	0.653563		1.88956	13.2413	3.52115e-07	3.84417e-06	6.7246	0.246356		1.88956	4.9912	0.000761935	0.00183619	-1.72582
Zfp703	-2.56242	NAIVE	-0.199317	-10.6265	2.26194e-06	1.54948e-05	4.62671	-2.00835	NAIVE	-0.199317	-8.32876	1.66449e-05	7.81933e-05	2.50844	-2.58576	NAIVE	-0.199317	-10.7233	2.09691e-06	1.24494e-05	4.69822
Zfp7	0.0355797		4.34987	0.842083	0.421685	0.500184	-7.94511	0.278377		4.34987	6.58848	0.000103495	0.00036318	0.51559	0.266909		4.34987	6.31707	0.000141901	0.000420791	0.0924214
Zfp697	-0.497026		-1.94513	-2.44649	0.0371257	0.0612316	-5.77876	0.208777		-1.94513	1.02765	0.3311	0.410265	-7.69968	0.262035		-1.94513	1.2898	0.229467	0.291941	-7.48895
Zfp692	-0.604646		3.22189	-10.1093	3.42576e-06	2.18946e-05	4.17206	-0.0849511		3.22189	-1.42033	0.189418	0.255133	-7.2437	-0.276488		3.22189	-4.6227	0.00127009	0.00288958	-2.2743
Zfp691	0.255435		1.76654	1.66548	0.13038	0.185165	-6.98204	-0.0346078		1.76654	-0.225649	0.826546	0.865521	-8.22601	-0.201227		1.76654	-1.31203	0.22218	0.283997	-7.46193
Zfp69	-0.337706		0.068117	-1.33671	0.21432	0.283614	-7.41923	0.373569		0.068117	1.47867	0.17356	0.236862	-7.16764	0.495788		0.068117	1.96243	0.0815249	0.117461	-6.5574
Zfp689	-0.423462		1.29832	-4.44771	0.00163011	0.00390974	-2.52901	-0.351299		1.29832	-3.68976	0.00505264	0.0105444	-3.65946	-0.484422		1.29832	-5.08798	0.000668425	0.0016356	-1.58489
Zfp688	-0.151777		2.85603	-1.27701	0.233752	0.305213	-7.49201	0.189859		2.85603	1.59742	0.144846	0.202439	-7.00721	-0.102952		2.85603	-0.866212	0.409007	0.48032	-7.93629
Zfp687	-0.355943		3.48597	-9.07754	8.30021e-06	4.50335e-05	3.20306	-0.130122		3.48597	-3.31848	0.00903865	0.0175643	-4.26788	-0.315422		3.48597	-8.04415	2.19717e-05	8.64274e-05	2.12635
Zfp68	0.0105436		2.08926	0.160875	0.875767	0.905098	-8.30987	-0.0603099		2.08926	-0.920213	0.381609	0.461303	-7.80476	-0.248367		2.08926	-3.7896	0.0043336	0.00852528	-3.57937
Zfp677	1.11171	SL	-2.19971	4.00343	0.0031333	0.00693911	-3.22429	1.23038	SL	-2.19971	4.43074	0.00167044	0.00400445	-2.48604	-0.172321		-2.19971	-0.620548	0.550379	0.617225	-8.12712
Zfp672	-0.717532		1.55591	-7.36229	4.41362e-05	0.000177841	1.3764	-0.705321		1.55591	-7.23699	5.04364e-05	0.000198257	1.29832	-0.834264		1.55591	-8.56002	1.33563e-05	5.6786e-05	2.67072
Zfp668	0.1451		2.09579	1.09419	0.302461	0.379261	-7.69999	-0.214229		2.09579	-1.61548	0.140871	0.197733	-6.98219	-0.0875326		2.09579	-0.660076	0.525836	0.593923	-8.10023
Zfp667	-0.0302043		2.08768	-0.323452	0.753787	0.803891	-8.26644	0.112731		2.08768	1.20722	0.258303	0.332259	-7.50421	0.0744401		2.08768	0.797163	0.446001	0.516539	-7.99551
Zfp664	0.277856		4.47911	5.4417	0.000418942	0.00120527	-1.06881	0.287419		4.47911	5.629	0.000329457	0.000979895	-0.740516	0.220797		4.47911	4.32423	0.0019492	0.00421262	-2.73198
Zfp663	0.416826		-5.70689	0.541627	0.611578	0.680297	-7.80684	0.437292		-5.70689	0.803585	0.458509	0.537912	-7.88964	0.479891		-5.70689	0.623575	0.56054	0.626697	-7.76555
Zfp661	-0.196345		1.45819	-1.86926	0.0946134	0.139621	-6.68566	-0.223892		1.45819	-2.13152	0.0620546	0.0964475	-6.21352	-0.227541		1.45819	-2.16626	0.0586516	0.0875236	-6.24094
Zfp658	0.966256		-0.663851	8.00581	2.28224e-05	0.000102972	2.09668	0.642601		-0.663851	5.3242	0.000488315	0.00137807	-1.16562	1.29977	SL	-0.663851	10.7691	2.02349e-06	1.20858e-05	4.73727
Zfp655	0.385161		4.46628	10.3884	2.73227e-06	1.82429e-05	4.4198	0.412402		4.46628	11.1231	1.5432e-06	1.17331e-05	5.1096	0.448727		4.46628	12.1028	7.57003e-07	5.46512e-06	5.81418
Zfp654	-0.33598		3.68752	-5.07579	0.000679488	0.00183154	-1.59042	-1.0373	NAIVE	3.68752	-15.6709	8.2596e-08	1.32021e-06	8.30489	-1.01337	NAIVE	3.68752	-15.3094	1.01077e-07	1.15276e-06	8.01576
Zfp653	-0.704922		1.26753	-6.46895	0.000118796	0.000409833	0.297672	-0.293265		1.26753	-2.69124	0.0248781	0.0429715	-5.30742	-0.600393		1.26753	-5.5097	0.000383728	0.000999528	-0.986042
Zfp652	0.704094		2.92538	7.01353	6.42623e-05	0.000244408	0.966664	0.84997		2.92538	8.4666	1.45899e-05	7.00281e-05	2.65245	1.46083	SL	2.92538	14.5514	1.5667e-07	1.59495e-06	7.53726
Zfp651	1.12952	SL	-2.15752	5.79857	0.000266146	0.000815889	-0.577965	0.380591		-2.15752	1.95382	0.0826585	0.124006	-6.48835	1.30906	SL	-2.15752	6.72024	8.9079e-05	0.000283584	0.598927
Zfp647	0.714471		1.04964	5.16296	0.000604507	0.00165614	-1.46447	0.396811		1.04964	2.86746	0.0186679	0.0332554	-5.01563	0.454537		1.04964	3.2846	0.00953865	0.0172861	-4.40562
Zfp646	0.0751887		3.07786	1.21195	0.256574	0.330009	-7.56869	0.111602		3.07786	1.79889	0.105783	0.154123	-6.71999	-0.0630369		3.07786	-1.01608	0.336288	0.405878	-7.79377
Zfp644	0.694731		2.61119	7.4992	3.82213e-05	0.000157658	1.53344	0.480683		2.61119	5.18868	0.000584123	0.00161101	-1.35878	0.652384		2.61119	7.04209	6.22833e-05	0.000209335	0.988792
Zfp641	-1.95079	NAIVE	-4.62354	-3.4993	0.00817653	0.0160872	-4.04648	-2.21724	NAIVE	-4.62354	-4.44671	0.0021858	0.00507533	-2.6731	-3.04657	NAIVE	-4.62354	-6.10996	0.000294445	0.000790886	-0.565321
Zfp64	-0.205101		4.48057	-4.39603	0.00175628	0.00417879	-2.60861	-0.414694		4.48057	-8.88834	9.85094e-06	5.08483e-05	3.08181	-0.60284		4.48057	-12.921	4.34021e-07	3.51866e-06	6.42311
Zfp639	-0.00160388		3.88764	-0.0323795	0.97488	0.980561	-8.32365	0.493664		3.88764	9.96623	3.85485e-06	2.39125e-05	4.10808	0.553352		3.88764	11.1712	1.48824e-06	9.39414e-06	5.07383
Zfp637	-0.538407		2.31306	-5.20094	0.000574674	0.00158521	-1.40992	-0.151243		2.31306	-1.46099	0.178238	0.242424	-7.19089	0.0676827		2.31306	0.653806	0.529684	0.59759	-8.1046
Zfp629	1.38948	SL	-1.39474	7.59801	3.44934e-05	0.000144938	1.64548	0.822201		-1.39474	4.496	0.00152094	0.00368797	-2.3859	1.08602	SL	-1.39474	5.93864	0.000223787	0.000624347	-0.402158
Zfp628	-0.672084		1.79303	-5.3874	0.000449576	0.00128053	-1.14504	-0.448745		1.79303	-3.59713	0.0058327	0.0119536	-3.81026	-0.512536		1.79303	-4.10847	0.00267798	0.00555781	-3.06995
Zfp623	0.23085		2.5665	3.1619	0.0116037	0.0218959	-4.59652	0.501387		2.5665	6.86739	7.55236e-05	0.000279064	0.858461	0.459652		2.5665	6.29574	0.000145521	0.000429586	0.0650447
Zfp622	0.316153		4.66744	8.25658	1.78464e-05	8.3698e-05	2.36553	-0.178687		4.66744	-4.66653	0.00119395	0.00299534	-2.12693	0.0452695		4.66744	1.18225	0.267582	0.33315	-7.61508
Zfp62	0.227661		3.12033	3.16542	0.0115384	0.0217849	-4.59068	0.0562922		3.12033	0.782692	0.45403	0.533713	-7.92505	-0.0925885		3.12033	-1.28736	0.230281	0.292844	-7.4919
Zfp619	0.570449		-0.0544512	4.06501	0.0028572	0.00639102	-3.12648	1.05472	SL	-0.0544512	7.5159	3.75614e-05	0.000154257	1.61975	1.0937	SL	-0.0544512	7.79365	2.82346e-05	0.000106306	1.85227
Zfp618	3.35658	SL	-2.87197	6.67128	9.4162e-05	0.000336515	0.550517	0.978502		-2.87197	1.9448	0.0838624	0.125622	-6.50206	0.873694		-2.87197	1.73649	0.1167	0.161088	-6.89299
Zfp617	0.101081		3.6077	1.43743	0.184643	0.249987	-7.29152	-0.00289709		3.6077	-0.0411984	0.968043	0.976197	-8.25327	-0.0307038		3.6077	-0.436627	0.672732	0.729711	-8.23178
Zfp616	-1.52486	NAIVE	-6.11587	-13.953	0.00569505	0.0117014	-1.30239	-0.0973088		-6.11587	-0.89041	0.46949	0.548334	-7.34658	-0.592339		-6.11587	-5.42011	0.0344284	0.0544576	-3.86747
Zfp612	0.499492		-0.253977	3.05167	0.0138536	0.0256117	-4.77941	-0.650289		-0.253977	-3.97297	0.00328018	0.00724024	-3.20356	-1.12095	NAIVE	-0.253977	-6.8485	7.71305e-05	0.000250672	0.755788
Zfp61	-0.61912		1.66074	-9.25853	7.065e-06	3.9513e-05	3.37944	-0.102127		1.66074	-1.52724	0.161255	0.222153	-7.10289	-0.166231		1.66074	-2.48587	0.0348085	0.054966	-5.72685
Zfp609	0.548731		3.35726	11.6611	1.03683e-06	8.41377e-06	5.48101	0.708486		3.35726	15.056	1.16755e-07	1.71515e-06	7.92825	0.398816		3.35726	8.47525	1.44704e-05	6.0487e-05	2.58306
Zfp608	3.26309	SL	-3.73052	4.34437	0.0018929	0.0044642	-2.68852	1.62371		-3.73052	2.16175	0.0590835	0.0923826	-6.16596	4.23897	SL	-3.73052	5.64363	0.000323398	0.000860035	-0.80103
Zfp607	-0.0258029		2.38033	-0.203953	0.842955	0.879507	-8.30117	-0.193673		2.38033	-1.53085	0.160373	0.221137	-7.09803	-0.0130872		2.38033	-0.103445	0.919892	0.937442	-8.33064
Zfp606	-0.46562		1.88886	-4.37938	0.00179914	0.00426872	-2.63433	-0.343002		1.88886	-3.2261	0.0104709	0.0199953	-4.42062	-0.349052		1.88886	-3.283	0.00956301	0.0173265	-4.40827
Zfp605	0.316483		1.85394	5.0767	0.000678662	0.00182962	-1.58911	0.224347		1.85394	3.59874	0.00581807	0.0119338	-3.80763	0.151089		1.85394	2.42362	0.038541	0.0601789	-5.82826
Zfp600	0.363857		2.42668	5.12828	0.000633208	0.00172247	-1.51445	0.28769		2.42668	4.05477	0.00290125	0.00649214	-3.07349	0.650916		2.42668	9.17417	7.61356e-06	3.58464e-05	3.28588
Zfp60	-0.402624		2.91917	-5.70413	0.00029959	0.000900103	-0.706155	0.139763		2.91917	1.98008	0.0792468	0.119579	-6.4483	0.0664207		2.91917	0.941009	0.371418	0.442394	-7.86748
Zfp599	-0.250618		2.20025	-3.86051	0.00388907	0.00837078	-3.4529	0.0853702		2.20025	1.31504	0.221211	0.291522	-7.37598	0.164833		2.20025	2.53907	0.0319062	0.0508205	-5.63981
Zfp598	-0.234044		4.97621	-6.22071	0.000159078	0.000527729	-0.0196779	-0.00115412		4.97621	-0.0306757	0.976202	0.982488	-8.25369	0.0130726		4.97621	0.347459	0.736282	0.785123	-8.26996
Zfp597	0.000277378		1.01286	0.0033066	0.997434	0.997966	-8.32423	-0.192447		1.01286	-2.29415	0.0476228	0.0764093	-5.95529	-0.186644		1.01286	-2.22497	0.0533096	0.0802903	-6.14791
Zfp595	-0.290041		1.18754	-3.02919	0.0143652	0.0264416	-4.81674	-0.480483		1.18754	-5.01817	0.000734542	0.00196581	-1.60547	-0.7919		1.18754	-8.2706	1.76056e-05	7.16061e-05	2.36856
Zfp593	-0.152096		2.79878	-2.60325	0.0287264	0.0488094	-5.52214	0.367022		2.79878	6.28187	0.000147929	0.000494631	0.127374	0.239221		2.79878	4.09446	0.00273439	0.00566582	-3.09208
Zfp592	-0.149177		2.29253	-2.29476	0.0475757	0.076196	-6.02408	-0.428626		2.29253	-6.59348	0.000102903	0.000361509	0.521832	-0.394082		2.29253	-6.0621	0.000192488	0.000546265	-0.238717
Zfp59	-0.862004		3.73677	-18.9084	1.61051e-08	3.63091e-07	10.0239	-0.487156		3.73677	-10.686	2.15895e-06	1.52098e-05	4.74231	-0.700457		3.73677	-15.3648	9.7968e-08	1.1272e-06	8.04985
Zfp583	0.226498		0.619861	1.50132	0.167721	0.230272	-7.2075	-0.26612		0.619861	-1.76395	0.111773	0.161774	-6.77101	0.18866		0.619861	1.25052	0.242834	0.306418	-7.53592
Zfp580	0.722123		2.74836	5.43858	0.000420641	0.00120974	-1.07318	0.204091		2.74836	1.53709	0.158857	0.219442	-7.08961	0.527992		2.74836	3.9765	0.00326277	0.00663362	-3.27941
Zfp58	-0.327347		1.89342	-5.46236	0.000407884	0.00117883	-1.03991	-0.427192		1.89342	-7.12847	5.66943e-05	0.00021888	1.17084	-0.375027		1.89342	-6.258	0.000152175	0.000446474	0.016462
Zfp579	0.438586		0.390396	2.98897	0.0153297	0.0279518	-4.88352	0.156272		0.390396	1.065	0.314781	0.392987	-7.66101	0.631417		0.390396	4.30312	0.00201014	0.00432549	-2.76479
Zfp575	0.449168		-2.85153	0.751954	0.471401	0.548403	-8.01962	1.88587	SL	-2.85153	3.15714	0.0116926	0.0220046	-4.53487	2.11735	SL	-2.85153	3.54467	0.0063297	0.0119629	-3.97765
Zfp574	-0.07373		2.94728	-1.35832	0.20763	0.275864	-7.39234	-0.158642		2.94728	-2.92264	0.0170683	0.0307172	-4.92407	0.0043356		2.94728	0.0798742	0.938096	0.951627	-8.33304
Zfp572	-1.55746		-4.22035	-2.76666	0.0712452	0.108789	-5.25826	-0.70445		-4.22035	-1.44497	0.245846	0.319006	-6.79419	-0.355871		-4.22035	-0.729962	0.519158	0.587363	-7.60388
Zfp57	-0.478262		7.67094	-11.1138	1.55407e-06	1.16221e-05	5.03781	-1.96258	NAIVE	7.67094	-45.6063	6.65108e-12	2.80659e-09	18.1479	-2.1301	NAIVE	7.67094	-49.4989	3.20528e-12	1.28814e-09	18.8775
Zfp568	0.107837		4.63309	2.60402	0.02869	0.0487624	-5.52086	0.551558		4.63309	13.3189	3.34948e-07	3.70241e-06	6.77917	0.605243		4.63309	14.6153	1.50868e-07	1.54709e-06	7.57848
Zfp566	0.894213		2.50184	7.33977	4.52018e-05	0.000181312	1.35036	0.528039		2.50184	4.33418	0.00192116	0.00452895	-2.63521	0.959625		2.50184	7.87667	2.5965e-05	9.91096e-05	1.94383
Zfp563	-0.0437121		0.43459	-0.314092	0.760653	0.809831	-8.26972	-0.332506		0.43459	-2.38921	0.0407724	0.0665765	-5.80205	-0.451516		0.43459	-3.24435	0.0101703	0.0182719	-4.47219
Zfp560	0.436915		-0.755239	2.17551	0.0577771	0.0902981	-6.21403	0.458238		-0.755239	2.28168	0.0486022	0.0778097	-5.97528	-0.0295319		-0.755239	-0.147047	0.886356	0.9113	-8.32459
Zfp558	-0.409432		-0.444477	-2.35029	0.0434509	0.0703712	-5.93472	-0.583869		-0.444477	-3.35162	0.00857591	0.0167849	-4.21319	-1.5026	NAIVE	-0.444477	-8.62548	1.25604e-05	5.39731e-05	2.73794
Zfp553	-0.498259		5.53707	-13.6304	2.74794e-07	3.08654e-06	6.93404	-0.87964		5.53707	-24.0635	1.93646e-09	8.90613e-08	12.349	-1.40508	NAIVE	5.53707	-38.4373	3.04885e-11	4.21816e-09	16.645
Zfp551	-0.585715		-0.00683593	-3.45421	0.00729388	0.014549	-4.11375	-0.452137		-0.00683593	-2.66644	0.0259066	0.0445338	-5.34834	-0.541631		-0.00683593	-3.19423	0.0110182	0.0196074	-4.55521
Zfp541	0.0767982		-4.71398	0.156837	0.878856	0.90751	-8.31058	1.47617	SL	-4.71398	3.01463	0.0147069	0.0269588	-4.77133	1.51113	SL	-4.71398	3.08602	0.0131078	0.0228916	-4.73468
Zfp54	0.325647		0.48961	5.28578	0.000513622	0.00143391	-1.28879	-0.0608268		0.48961	-0.987318	0.34944	0.428929	-7.74023	-0.184033		0.48961	-2.98715	0.0153749	0.0264351	-4.89884
Zfp536	-1.74944	NAIVE	-3.43698	-6.30389	0.000415869	0.00119847	-0.768413	1.45365	SL	-3.43698	4.68502	0.00229571	0.00529361	-2.48994	1.0183	SL	-3.43698	3.28192	0.0136041	0.0236774	-4.50943
Zfp534	0.0129213		6.13044	0.167533	0.870677	0.901107	-8.30866	0.123636		6.13044	1.60302	0.143602	0.200884	-6.99947	0.35168		6.13044	4.55976	0.00138864	0.00312602	-2.36982
Zfp532	1.45477	SL	4.13847	29.5206	3.17735e-10	2.19797e-08	14.2234	-0.0817492		4.13847	-1.65887	0.131725	0.186571	-6.92148	-0.14389		4.13847	-2.91985	0.0171456	0.0291148	-5.01059
Zfp53	-0.169538		1.96262	-2.7037	0.0243771	0.0421362	-5.3565	0.0989105		1.96262	1.57737	0.149374	0.207907	-7.03479	-0.425809		1.96262	-6.79057	8.22949e-05	0.000264885	0.685191
Zfp526	-0.572548		1.26092	-5.63745	0.000325944	0.000970301	-0.797409	-0.316654		1.26092	-3.11785	0.0124536	0.02325	-4.60002	-0.271472		1.26092	-2.67298	0.0256313	0.0417678	-5.41953
Zfp524	-0.234452		1.42405	-1.69039	0.125422	0.178865	-6.94672	0.35421		1.42405	2.55384	0.0311445	0.0522473	-5.53359	0.649422		1.42405	4.68231	0.00116776	0.00268831	-2.18432
Zfp523	-0.362009		2.09396	-4.90375	0.000858632	0.00223586	-1.84212	-1.0524	NAIVE	2.09396	-14.2557	1.86952e-07	2.39784e-06	7.41533	-0.932826		2.09396	-12.636	5.24871e-07	4.07137e-06	6.2151
Zfp521	2.01061	SL	-2.75791	4.98253	0.000770981	0.00204292	-1.72636	-1.63996	NAIVE	-2.75791	-4.06401	0.00286146	0.00641926	-3.05884	0.0072751		-2.75791	0.0180285	0.986012	0.988941	-8.3364
Zfp52	0.528745		1.17443	4.22682	0.00224792	0.00518484	-2.87163	-0.191864		1.17443	-1.53377	0.159661	0.220299	-7.09409	-0.375829		1.17443	-3.0044	0.014952	0.0257763	-4.87019
Zfp518b	-0.115036		3.70695	-2.74045	0.0229576	0.0399546	-5.29573	0.379031		3.70695	9.02946	8.66708e-06	4.59603e-05	3.22182	1.01738	SL	3.70695	24.2364	1.81791e-09	6.54399e-08	12.3655
Zfp518a	0.195711		3.49179	4.28533	0.00206308	0.0048082	-2.78027	0.221935		3.49179	4.85953	0.000912496	0.002371	-1.83861	0.105132		3.49179	2.30199	0.0470176	0.0719044	-6.02479
Zfp516	-0.772219		3.72872	-17.9795	2.50084e-08	4.95441e-07	9.54654	-0.665552		3.72872	-15.496	9.10218e-08	1.4173e-06	8.19923	-0.304856		3.72872	-7.09794	5.86041e-05	0.00019919	1.05518
Zfp513	-0.346693		3.21167	-3.69969	0.00497581	0.0103777	-3.7127	-0.215326		3.21167	-2.29782	0.0473389	0.0759899	-5.94941	-0.291356		3.21167	-3.10917	0.0126286	0.0221613	-4.69625
Zfp512	0.405528		3.83858	9.14612	7.80621e-06	4.28605e-05	3.27022	0.496598		3.83858	11.2001	1.45632e-06	1.12449e-05	5.17298	0.21864		3.83858	4.93113	0.000827014	0.00197638	-1.81396
Zfp511	-0.27305		3.69494	-3.2931	0.00941063	0.0181866	-4.37931	-0.0325999		3.69494	-0.393168	0.703402	0.761609	-8.16907	-0.109219		3.69494	-1.31722	0.220508	0.282308	-7.45558
Zfp51	0.129639		2.33246	1.44657	0.182135	0.246849	-7.27964	-0.207305		2.33246	-2.3132	0.0461647	0.0743454	-5.9247	-0.17067		2.33246	-1.90441	0.0894583	0.127553	-6.64528
Zfp507	-0.0744016		2.73404	-1.3829	0.200238	0.267623	-7.3614	0.212804		2.73404	3.95538	0.00336832	0.00740766	-3.23162	0.00295079		2.73404	0.0548463	0.957466	0.966572	-8.33491
Zfp503	-0.924686		-3.88899	-2.02393	0.0738476	0.112325	-6.45079	-0.837132		-3.88899	-1.8323	0.100336	0.147369	-6.67076	-0.930454		-3.88899	-2.03656	0.0723595	0.105535	-6.44362
Zfp498	0.125788		2.20676	1.71918	0.119908	0.171781	-6.90557	0.0546821		2.20676	0.747358	0.474035	0.552725	-7.95324	0.246041		2.20676	3.36272	0.00842648	0.0154918	-4.27662
Zfp493	0.402013		2.22749	4.84075	0.000936454	0.00240988	-1.93532	-0.0670854		2.22749	-0.807794	0.440162	0.519545	-7.90434	0.148019		2.22749	1.78234	0.108582	0.15123	-6.82641
Zfp488	1.18877	SL	5.08033	15.4587	9.29411e-08	1.33511e-06	8.11784	1.03971	SL	5.08033	13.5203	2.94565e-07	3.35264e-06	6.9194	1.41929	SL	5.08033	18.4563	1.9899e-08	3.46822e-07	9.78481
Zfp473	0.587357		3.03666	8.94128	9.38719e-06	4.95454e-05	3.06836	0.139988		3.03666	2.13103	0.0621044	0.0964982	-6.2143	0.588206		3.03666	8.95419	9.27774e-06	4.21532e-05	3.06946
Zfp472	-0.246877		2.86228	-5.62822	0.000329785	0.000979835	-0.810085	-0.121908		2.86228	-2.77923	0.0215508	0.037844	-5.16189	-0.554859		2.86228	-12.6495	5.20114e-07	4.04936e-06	6.22507
Zfp467	-0.267506		-2.76578	-0.67741	0.515283	0.590178	-8.07561	0.185007		-2.76578	0.468498	0.650636	0.714049	-8.13375	-1.17573	NAIVE	-2.76578	-2.97733	0.015621	0.0268134	-4.91514
Zfp462	0.722623		3.49073	12.3277	6.47518e-07	5.86988e-06	5.9964	0.29213		3.49073	4.98366	0.000769798	0.00204717	-1.65588	0.501286		3.49073	8.55181	1.34599e-05	5.7126e-05	2.66226
Zfp46	-1.06126	NAIVE	0.217741	-10.0637	3.55651e-06	2.25254e-05	4.13104	-0.653492		0.217741	-6.1969	0.000163662	0.000539332	0.0176351	-1.05272	NAIVE	0.217741	-9.98263	3.80277e-06	2.03381e-05	4.04613
Zfp459	0.210212		3.88344	5.20932	0.000568309	0.00157074	-1.39791	-0.461743		3.88344	-11.4426	1.21614e-06	9.82175e-06	5.37009	0.0316379		3.88344	0.784027	0.453285	0.523898	-8.0063
Zfp458	0.342108		-1.62213	1.64464	0.134665	0.190289	-7.01138	-0.59114		-1.62213	-2.84183	0.0194624	0.0345505	-5.05815	0.0867715		-1.62213	0.417142	0.686408	0.742114	-8.24084
Zfp457	-0.258781		-1.67122	-0.717878	0.491156	0.567823	-8.04586	-0.174883		-1.67122	-0.485139	0.639238	0.703371	-8.12516	-0.586198		-1.67122	-1.62616	0.13857	0.187459	-7.04956
Zfp456	-0.757117		0.486997	-5.46513	0.00040643	0.00117589	-1.03605	-1.10194	NAIVE	0.486997	-7.9542	2.40251e-05	0.000106436	2.10753	-1.03406	NAIVE	0.486997	-7.4642	3.96457e-05	0.000142126	1.48158
Zfp455	-0.415549		-0.728351	-1.86354	0.0954783	0.140725	-6.69419	-0.334567		-0.728351	-1.50038	0.167962	0.230204	-7.13885	-0.357003		-0.728351	-1.60099	0.144052	0.194022	-7.0845
Zfp454	-0.154		0.884421	-1.40663	0.193317	0.259897	-7.3312	-0.464532		0.884421	-4.24303	0.00219502	0.00509415	-2.77714	-0.474869		0.884421	-4.33744	0.00191208	0.00414247	-2.71148
Zfp451	0.284424		3.75307	7.08242	5.9602e-05	0.000229843	1.04873	0.354135		3.75307	8.81831	1.05037e-05	5.35949e-05	3.01166	0.564229		3.75307	14.0498	2.11861e-07	2.01352e-06	7.20749
Zfp449	-0.843444		1.58204	-12.2355	6.90154e-07	6.16029e-06	5.9266	0.133718		1.58204	1.93979	0.0845381	0.126545	-6.50966	0.148225		1.58204	2.15024	0.0601976	0.0896485	-6.2662
Zfp446	-0.455807		1.50419	-6.61341	0.000100583	0.000356365	0.478721	-0.350902		1.50419	-5.09132	0.000665427	0.0018014	-1.49913	-0.346513		1.50419	-5.02764	0.000725169	0.00175765	-1.67261
Zfp445	0.0556171		4.15661	1.04871	0.32182	0.399589	-7.74797	-0.0543017		4.15661	-1.02391	0.332772	0.412035	-7.7035	-0.249575		4.15661	-4.70595	0.00112966	0.00261198	-2.14875
Zfp444	-0.184606		2.28787	-3.19385	0.0110249	0.0209419	-4.54356	-0.0121167		2.28787	-0.20963	0.838654	0.875696	-8.22986	-0.669601		2.28787	-11.5847	1.09599e-06	7.38194e-06	5.40894
Zfp442	-0.234995		1.26086	-1.95872	0.082012	0.123277	-6.55073	0.152546		1.26086	1.27149	0.235619	0.307532	-7.42868	-0.0919225		1.26086	-0.766188	0.463304	0.533654	-8.02069
Zfp438	0.48038		0.207983	3.88422	0.00375139	0.00811686	-3.41482	-0.0877656		0.207983	-0.709648	0.496004	0.572722	-7.98205	-0.127749		0.207983	-1.03295	0.328749	0.39806	-7.77658
Zfp433	0.116136		1.75275	1.24041	0.246373	0.318807	-7.53549	0.0200579		1.75275	0.214233	0.835169	0.872598	-8.22878	-0.00110804		1.75275	-0.0118347	0.990817	0.992877	-8.33651
Zfp433	0.0587523		1.84081	0.636729	0.540253	0.61316	-8.10394	-0.0931532		1.84081	-1.00955	0.33924	0.418783	-7.71804	-0.0799104		1.84081	-0.86603	0.409102	0.480364	-7.93645
Zfp429	-0.555167		1.0674	-4.00885	0.00310789	0.00689059	-3.21566	-0.641227		1.0674	-4.63029	0.00125654	0.003131	-2.18164	-0.815757		1.0674	-5.89056	0.000237436	0.000656137	-0.466349
Zfp428	0.268167		4.38302	3.90721	0.00362283	0.007872	-3.37795	0.926907		4.38302	13.5051	2.97425e-07	3.38291e-06	6.90886	2.16178	SL	4.38302	31.4972	1.78848e-10	1.42395e-08	14.8202
Zfp426	0.00967213		2.10333	0.157063	0.878683	0.907446	-8.31054	-0.243216		2.10333	-3.94952	0.00339828	0.00746772	-3.24099	-0.698284		2.10333	-11.3392	1.3127e-06	8.54827e-06	5.2113
Zfp423	2.78115	SL	2.32396	52.322	1.95471e-12	1.07416e-09	19.344	-0.874682		2.32396	-16.4554	5.40729e-08	9.5271e-07	8.76528	-0.113253		2.32396	-2.13064	0.0621433	0.0922696	-6.29702
Zfp422	0.150534		2.55144	1.66493	0.130491	0.185291	-6.98281	0.63321		2.55144	7.00341	6.49797e-05	0.000246083	1.02222	0.678157		2.55144	7.50053	3.81683e-05	0.0001376	1.52304
Zfp420	-0.359245		1.48512	-6.06994	0.000190668	0.000615352	-0.216341	-0.0979974		1.48512	-1.6558	0.132354	0.187307	-6.92581	-0.426693		1.48512	-7.20957	5.19429e-05	0.000179147	1.18677
Zfp42	0.124417		8.00082	4.0125	0.0030909	0.00685473	-3.20985	-0.0735692		8.00082	-2.37264	0.0418919	0.0681766	-5.82886	-0.0243906		8.00082	-0.786607	0.451848	0.52238	-8.00419
Zfp418	-0.0459582		1.13248	-0.468963	0.650316	0.714535	-8.20352	0.295216		1.13248	3.01241	0.0147597	0.0270323	-4.77502	-0.0376382		1.13248	-0.384064	0.709902	0.763067	-8.2553
Zfp414	-0.337508		4.09815	-4.62921	0.00125845	0.00311092	-2.25226	-0.078928		4.09815	-1.08257	0.307321	0.385355	-7.64245	-0.309746		4.09815	-4.24843	0.00217767	0.00464278	-2.85005
Zfp410	-0.359374		3.27558	-6.70814	9.0307e-05	0.000324939	0.596023	-0.0936162		3.27558	-1.74746	0.114709	0.165414	-6.79494	-0.308745		3.27558	-5.76309	0.000278212	0.000752433	-0.638084
Zfp41	0.0505018		2.67525	0.898417	0.392506	0.471221	-7.8949	-0.105377		2.67525	-1.87464	0.0938065	0.138879	-6.60777	-0.260802		2.67525	-4.63962	0.00124009	0.00283163	-2.2487
Zfp408	-0.509883		2.25535	-7.29913	4.71965e-05	0.000188596	1.30325	-0.289129		2.25535	-4.13897	0.00255934	0.00582513	-2.94041	-0.388157		2.25535	-5.55659	0.000361319	0.000948328	-0.920979
Zfp407	0.151189		1.44211	2.58206	0.0297393	0.0503581	-5.55697	0.0838841		1.44211	1.4326	0.18598	0.251313	-7.22785	0.111039		1.44211	1.89637	0.0906146	0.128929	-6.65738
Zfp40	0.0352088		0.192849	0.230308	0.823033	0.862427	-8.29485	0.401361		0.192849	2.62539	0.0277047	0.0472018	-5.416	0.612535		0.192849	4.00672	0.00311781	0.00636805	-3.23126
Zfp398	-0.525721		0.282976	-4.28313	0.00206974	0.0048213	-2.78371	-0.462621		0.282976	-3.76905	0.00447229	0.00947795	-3.53101	-0.585277		0.282976	-4.76834	0.00103539	0.0024152	-2.0553
Zfp397	-0.432866		2.06461	-6.18694	0.000165623	0.000546861	-0.0634686	0.498998		2.06461	7.13215	5.64682e-05	0.000218107	1.1752	-0.00305476		2.06461	-0.0436616	0.966133	0.973516	-8.33553
Zfp395	-0.11415		2.88476	-3.3074	0.00919904	0.0178513	-4.35566	0.641502		2.88476	18.587	1.87097e-08	4.39833e-07	9.91516	0.478329		2.88476	13.8592	2.38235e-07	2.21065e-06	7.07923
Zfp39	-0.244168		0.842075	-3.53569	0.00641919	0.0130071	-3.9801	0.402508		0.842075	5.82854	0.0002564	0.000790766	-0.469162	0.19721		0.842075	2.85571	0.0190279	0.0319573	-5.11704
Zfp389	-1.18653		-3.47113	-1.1382	0.29882	0.375281	-7.29424	-1.16844		-3.47113	-1.05675	0.331666	0.410906	-7.25238	-1.46506		-3.47113	-1.40539	0.209954	0.270437	-6.99548
Zfp386	-0.0663657		1.75485	-0.504658	0.625997	0.693048	-8.18471	0.101995		1.75485	0.775588	0.458007	0.537489	-7.93081	-0.127484		1.75485	-0.969414	0.35782	0.428306	-7.84013
Zfp385c	-0.542706		2.14887	-6.92402	7.09223e-05	0.000265138	0.859198	-0.213101		2.14887	-2.71881	0.0237828	0.0412993	-5.26186	-0.307414		2.14887	-3.92208	0.00354215	0.00712355	-3.36637
Zfp385b	-2.16518	NAIVE	-3.09679	-3.7825	0.00438101	0.00925861	-3.5786	-2.05292	NAIVE	-3.09679	-3.58638	0.00593111	0.0121215	-3.82781	-2.39058	NAIVE	-3.09679	-4.17626	0.00242191	0.00509146	-2.96315
Zfp385a	-0.349529		3.81372	-4.0721	0.00282713	0.00633215	-3.11526	-0.332745		3.81372	-3.87655	0.00379534	0.00820986	-3.35783	0.245569		3.81372	2.86094	0.0188668	0.0317058	-5.10836
Zfp384	-0.494909		4.24124	-12.4595	5.91595e-07	5.49562e-06	6.09526	-0.0794931		4.24124	-2.00126	0.0765933	0.11601	-6.41585	-0.0185486		4.24124	-0.466968	0.651689	0.711228	-8.21689
Zfp383	-0.299329		3.13771	-3.85405	0.0039275	0.00843843	-3.46329	-0.0954278		3.13771	-1.22869	0.250533	0.323917	-7.47928	-0.121002		3.13771	-1.55798	0.153874	0.20543	-7.14352
Zfp382	0.100663		0.988432	1.05739	0.318055	0.395495	-7.73894	0.230944		0.988432	2.42588	0.0383991	0.0630976	-5.74256	-0.11255		0.988432	-1.18225	0.267582	0.33315	-7.61508
Zfp37	-0.316624		1.67209	-5.4741	0.000401748	0.00116556	-1.02352	-0.359831		1.67209	-6.2211	0.000159003	0.00052593	0.0489868	-0.283197		1.67209	-4.89618	0.000867602	0.00206315	-1.86546
Zfp36l3	0.608431		-1.83094	1.86416	0.0953853	0.140612	-6.69328	2.42564	SL	-1.83094	7.43186	4.1014e-05	0.000166452	1.52383	0.731422		-1.83094	2.24099	0.0519365	0.0784602	-6.1224
Zfp36l2	0.340416		4.67923	6.73553	8.75539e-05	0.000316653	0.629731	-1.18019	NAIVE	4.67923	-23.3515	2.52358e-09	1.0811e-07	12.067	-1.00125	NAIVE	4.67923	-19.8108	1.07078e-08	2.21763e-07	10.4564
Zfp36l1	0.0902212		5.32153	2.07224	0.0683077	0.104815	-6.37597	-0.429041		5.32153	-9.85439	4.23173e-06	2.57211e-05	4.00603	-0.757042		5.32153	-17.3881	3.34761e-08	5.07219e-07	9.2197
Zfp369	0.114761		2.12545	1.51854	0.163401	0.225039	-7.18448	-0.406585		2.12545	-5.38	0.000453933	0.00129206	-1.08683	-0.565427		2.12545	-7.48184	3.89208e-05	0.000139924	1.50172
Zfp367	0.109659		2.99983	1.26359	0.238316	0.310333	-7.50806	0.319369		2.99983	3.68006	0.00512891	0.0106878	-3.67521	0.244108		2.99983	2.81283	0.0204029	0.0340567	-5.18815
Zfp365	1.21654	SL	2.80331	20.5238	7.85304e-09	2.13448e-07	10.8008	0.153216		2.80331	2.58484	0.0296042	0.049974	-5.4827	0.543904		2.80331	9.17599	7.60121e-06	3.58182e-05	3.28766
Zfp362	0.32171		-0.238953	3.57942	0.0059957	0.0122387	-3.90857	1.28241	SL	-0.238953	14.2684	1.85527e-07	2.39046e-06	7.42367	2.21164	SL	-0.238953	24.6072	1.58993e-09	6.01713e-08	12.5088
Zfp36	0.864173		1.92221	7.48702	3.87107e-05	0.00015921	1.51955	0.568988		1.92221	4.9296	0.000828748	0.00218024	-1.7352	0.627213		1.92221	5.43405	0.00042312	0.00108919	-1.09165
Zfp358	0.324714		2.04562	3.77773	0.00441312	0.00931839	-3.5863	0.0920522		2.04562	1.07094	0.312242	0.390337	-7.65476	0.094218		2.04562	1.09614	0.301653	0.369331	-7.71025
Zfp354c	0.333018		1.91462	3.96939	0.00329791	0.00725661	-3.27852	0.182903		1.91462	2.1801	0.0573476	0.089935	-6.13698	0.280108		1.91462	3.33874	0.00875279	0.0160185	-4.31619
Zfp354b	0.000809953		-1.31529	0.00371459	0.997118	0.997709	-8.32422	-0.709187		-1.31529	-3.25246	0.0100397	0.0192876	-4.37701	-0.140546		-1.31529	-0.644567	0.535387	0.603016	-8.11096
Zfp354a	0.306132		0.70193	2.74655	0.0227302	0.0396346	-5.28563	-0.525913		0.70193	-4.71838	0.00111017	0.00281529	-2.04897	-0.213488		0.70193	-1.91537	0.0879063	0.125605	-6.62877
Zfp352	0.504404		-2.44829	0.710662	0.495405	0.571874	-8.05128	0.634137		-2.44829	0.893444	0.395022	0.474875	-7.82946	1.26805		-2.44829	1.78658	0.107859	0.15031	-6.82022
Zfp35	-0.24056		3.30548	-5.41097	0.000435992	0.00124731	-1.1119	-0.272452		3.30548	-6.12833	0.00017769	0.000578555	-0.0716147	-0.216568		3.30548	-4.87131	0.000897797	0.00212418	-1.90222
Zfp346	-0.322891		3.31855	-6.27286	0.000149516	0.000501328	0.0476598	-0.305562		3.31855	-5.9362	0.000224458	0.000706307	-0.325005	-0.382718		3.31855	-7.43511	4.08741e-05	0.000145798	1.44827
Zfp345	0.0121445		2.573	0.129488	0.899836	0.923023	-8.31492	0.0166305		2.573	0.17732	0.863208	0.895657	-8.23678	-0.139009		2.573	-1.48216	0.172649	0.227703	-7.24527
Zfp341	0.0799634		1.17385	0.690944	0.507134	0.582981	-8.06584	0.334668		1.17385	2.89178	0.0179447	0.0320993	-4.97528	0.290926		1.17385	2.51382	0.0332524	0.052721	-5.68117
Zfp335	-0.236386		2.50897	-3.78711	0.00435021	0.00920025	-3.57116	-0.0669728		2.50897	-1.07296	0.311381	0.38955	-7.65262	-0.120815		2.50897	-1.93557	0.0851118	0.122025	-6.59823
Zfp334	0.673645		0.666426	4.70509	0.00113102	0.00284169	-2.13786	0.503646		0.666426	3.51773	0.00660206	0.0133138	-3.9401	-0.111495		0.666426	-0.778743	0.456238	0.526834	-8.01059
Zfp330	0.465845		5.19194	9.7033	4.80692e-06	2.87411e-05	3.80109	0.413064		5.19194	8.60389	1.2817e-05	6.30722e-05	2.79406	0.515222		5.19194	10.7318	2.08314e-06	1.23879e-05	4.70544
Zfp329	-0.237556		1.12167	-2.7034	0.0243888	0.0421479	-5.35699	-0.0693261		1.12167	-0.788934	0.450555	0.530033	-7.91995	-0.712631		1.12167	-8.10976	2.05953e-05	8.17386e-05	2.19706
Zfp326	0.76106		2.55517	12.6718	5.12368e-07	4.91099e-06	6.2526	0.421532		2.55517	7.0186	6.39055e-05	0.00024245	1.04038	0.709688		2.55517	11.8165	9.2712e-07	6.4638e-06	5.59219
Zfp324	-0.636458		0.283372	-3.72153	0.00481113	0.0100803	-3.67727	-0.814266		0.283372	-4.76122	0.00104571	0.00267068	-1.98484	0.0265214		0.283372	0.155077	0.880203	0.906464	-8.32324
Zfp322a	-0.120125		2.95575	-1.97624	0.0797377	0.120276	-6.524	0.325476		2.95575	5.35459	0.000469254	0.00133029	-1.12265	-0.071		2.95575	-1.16806	0.272973	0.339112	-7.63112
Zfp319	0.314776		0.687541	2.8139	0.0203672	0.0359112	-5.17408	0.85401		0.687541	7.63433	3.32252e-05	0.000139158	1.7536	0.659448		0.687541	5.89506	0.000236122	0.000653147	-0.460333
Zfp318	0.284202		2.44516	6.55237	0.000107877	0.000377772	0.40254	0.64167		2.44516	14.7939	1.35866e-07	1.91266e-06	7.76316	0.904533		2.44516	20.8543	6.82562e-09	1.62496e-07	10.9431
Zfp317	-0.751065		3.83108	-13.6301	2.74843e-07	3.08654e-06	6.93385	-0.293767		3.83108	-5.33119	0.000483858	0.00136651	-1.15572	-0.67345		3.83108	-12.2216	6.96851e-07	5.10067e-06	5.90483
Zfp316	-0.242708		0.186918	-4.04147	0.00295954	0.00659982	-3.16381	-0.398942		0.186918	-6.64301	9.7241e-05	0.000344873	0.583391	-0.585379		0.186918	-9.74748	4.63027e-06	2.39517e-05	3.83048
Zfp300	0.00802972		-0.211396	0.0609526	0.952737	0.964104	-8.32217	0.144283		-0.211396	1.09523	0.302027	0.379309	-7.62891	0.562985		-0.211396	4.27354	0.00209897	0.00449372	-2.81086
Zfp30	-0.0957008		0.466554	-0.551301	0.594929	0.665152	-8.15818	0.529835		0.466554	3.0522	0.0138416	0.0255308	-4.70896	0.568459		0.466554	3.27471	0.00969004	0.0175153	-4.42198
Zfp3	-0.635343		0.159638	-4.42133	0.00169327	0.00404538	-2.5696	0.138778		0.159638	0.965748	0.359554	0.4392	-7.76138	-0.177111		0.159638	-1.23251	0.249173	0.313037	-7.55711
Zfp296	-0.179011		4.59288	-2.94369	0.0164957	0.0298233	-4.95872	-0.786815		4.59288	-12.9385	4.29029e-07	4.48395e-06	6.50887	-0.382912		4.59288	-6.29666	0.000145362	0.000429246	0.0662288
Zfp295	-0.0661526		2.96819	-1.3103	0.222742	0.293151	-7.45171	-0.364331		2.96819	-7.21637	5.1565e-05	0.000202081	1.2742	-0.514976		2.96819	-10.2002	3.18043e-06	1.75835e-05	4.2419
Zfp292	-0.0685963		3.48233	-1.15252	0.278976	0.354062	-7.63619	0.378164		3.48233	6.35375	0.000135903	0.000458835	0.219473	0.174717		3.48233	2.93551	0.0167157	0.0284793	-4.98459
Zfp287	0.784786		-1.18009	4.63671	0.0012452	0.00308494	-2.24092	-0.814589		-1.18009	-4.8128	0.000973388	0.00251028	-1.90795	-0.786802		-1.18009	-4.64862	0.00122445	0.00280162	-2.23511
Zfp286	-0.357866		0.773888	-3.27014	0.00976073	0.0187944	-4.41726	-0.363402		0.773888	-3.32073	0.00900642	0.0175158	-4.26417	-0.766909		0.773888	-7.00795	6.46568e-05	0.00021615	0.948023
Zfp282	-0.827885		0.666281	-10.3034	2.92534e-06	1.92427e-05	4.34501	-0.210929		0.666281	-2.62511	0.0277173	0.0472137	-5.41646	-0.607374		0.666281	-7.55906	3.5913e-05	0.000130782	1.58953
Zfp281	0.540321		4.70198	13.5702	2.85415e-07	3.17151e-06	6.89258	-0.00498501		4.70198	-0.125199	0.903135	0.927477	-8.24552	-0.0675038		4.70198	-1.69536	0.124454	0.170549	-6.95197
Zfp280d	-0.147232		2.72255	-2.11928	0.0632988	0.0979843	-6.30252	0.462982		2.72255	6.66422	9.49215e-05	0.000337656	0.609655	0.40118		2.72255	5.77463	0.000274222	0.000742834	-0.622441
Zfp280c	-0.499852		3.09227	-11.7769	9.53791e-07	7.90719e-06	5.57241	1.1289	SL	3.09227	26.5977	7.99689e-10	4.94431e-08	13.2858	0.845894		3.09227	19.9299	1.016e-08	2.12768e-07	10.5132
Zfp280b	0.297901		4.68538	6.18848	0.000165317	0.000545956	-0.0614572	-0.33604		4.68538	-6.98077	6.66169e-05	0.00025082	0.995119	-0.666228		4.68538	-13.84	2.41088e-07	2.2306e-06	7.06621
Zfp28	-0.222035		0.358207	-1.79328	0.106724	0.155106	-6.79808	0.811557		0.358207	6.55457	0.000107604	0.000375335	0.473254	1.47918	SL	0.358207	11.9467	8.45019e-07	5.97281e-06	5.69374
Zfp277	0.367143		5.01624	6.92906	7.05279e-05	0.00026414	0.865273	0.362755		5.01624	6.84624	7.73251e-05	0.000284439	0.832796	0.240655		5.01624	4.54187	0.00142448	0.00319222	-2.39708
Zfp276	-0.429509		0.742532	-5.14788	0.000616811	0.00168492	-1.48618	0.0998661		0.742532	1.19694	0.262088	0.336384	-7.51602	-0.12508		0.742532	-1.49914	0.168276	0.222597	-7.22274
Zfp275	-0.756345		2.32507	-11.2412	1.41219e-06	1.07662e-05	5.14265	0.573596		2.32507	8.52507	1.38038e-05	6.70681e-05	2.71298	0.0353177		2.32507	0.524909	0.612407	0.674991	-8.18582
Zfp273	-0.678116		0.643748	-6.05612	0.000193889	0.000623956	-0.234517	-0.0692246		0.643748	-0.618232	0.551838	0.624671	-8.0463	-0.321979		0.643748	-2.87553	0.0184247	0.0310433	-5.08416
Zfp27	0.169136		1.13775	1.86258	0.0956248	0.140916	-6.69563	0.311079		1.13775	3.42569	0.00762876	0.0151347	-4.09118	0.370465		1.13775	4.07967	0.00279536	0.00577725	-3.11549
Zfp266	0.979982		3.11565	15.0779	1.15301e-07	1.57514e-06	7.88266	0.148719		3.11565	2.28818	0.0480896	0.0770703	-5.96487	0.329643		3.11565	5.07185	0.000683111	0.00166718	-1.60829
Zfp263	-0.149315		3.36916	-2.55158	0.0312598	0.0525323	-5.607	-0.392219		3.36916	-6.70247	9.08888e-05	0.000325922	0.656889	-0.328535		3.36916	-5.6142	0.000335713	0.000888445	-0.84147
Zfp260	-0.20474		3.68083	-3.84693	0.00397033	0.00851311	-3.47474	0.303846		3.68083	5.70906	0.000297738	0.00089934	-0.630992	0.0291044		3.68083	0.546852	0.597856	0.661561	-8.17316
Zfp26	-0.20633		1.80787	-3.81704	0.00415551	0.00884722	-3.52286	0.286478		1.80787	5.29977	0.000504249	0.00141736	-1.20026	-0.0668899		1.80787	-1.23744	0.247421	0.311356	-7.55132
Zfp259	-0.111974		4.50279	-2.54524	0.0315859	0.0530118	-5.6174	0.0432457		4.50279	0.983004	0.351446	0.431015	-7.74449	-0.0460631		4.50279	-1.04704	0.322547	0.391252	-7.76205
Zfp251	-0.0478365		1.31077	-0.693082	0.505854	0.581986	-8.06428	0.0987302		1.31077	1.43046	0.186576	0.251938	-7.23063	0.0120198		1.31077	0.174149	0.865626	0.895111	-8.31976
Zfp248	0.584268		0.859142	4.99924	0.000753652	0.00200392	-1.7019	0.124373		0.859142	1.06419	0.315127	0.393361	-7.66186	0.530993		0.859142	4.54339	0.00142139	0.00318741	-2.39476
Zfp239	0.093204		2.26284	0.918695	0.382361	0.460662	-7.87616	-0.19789		2.26284	-1.95057	0.0830909	0.124591	-6.4933	-0.168891		2.26284	-1.66473	0.130533	0.17784	-6.99544
Zfp238	-0.191625		2.24473	-4.32619	0.00194365	0.00456794	-2.71673	0.267238		2.24473	6.03325	0.00019935	0.000637277	-0.196388	0.271379		2.24473	6.12674	0.000178029	0.000511744	-0.153959
Zfp236	-0.0193568		1.30362	-0.31744	0.758195	0.807905	-8.26856	0.291413		1.30362	4.77899	0.00102016	0.00261372	-1.9583	0.2405		1.30362	3.94406	0.0034264	0.00692128	-3.33122
Zfp235	0.1217		0.810988	1.06604	0.314333	0.391531	-7.72987	-0.0921038		0.810988	-0.806793	0.44071	0.520046	-7.90517	-0.0215887		0.810988	-0.189108	0.85423	0.885532	-8.31676
Zfp229	-0.464529		4.06	-8.679	1.19483e-05	6.04543e-05	2.80437	-1.06072	NAIVE	4.06	-19.8179	1.06745e-08	2.94885e-07	10.5207	-1.0907	NAIVE	4.06	-20.378	8.36017e-09	1.86902e-07	10.7241
Zfp219	0.158479		4.52354	3.88745	0.00373306	0.00808654	-3.40964	-0.101166		4.52354	-2.48157	0.0350546	0.0581739	-5.65185	0.00371627		4.52354	0.0911591	0.929375	0.944437	-8.33197
Zfp217	-0.127741		3.76464	-3.97819	0.00325448	0.0071732	-3.26448	-0.358119		3.76464	-11.1527	1.50908e-06	1.15413e-05	5.13406	-0.0581667		3.76464	-1.81146	0.103701	0.145139	-6.7837
Zfp213	-0.138061		2.18314	-1.88621	0.092094	0.13632	-6.6603	-0.665862		2.18314	-9.0971	8.15591e-06	4.38524e-05	3.2883	-0.385273		2.18314	-5.26365	0.000528839	0.00132851	-1.33243
Zfp212	-0.161475		2.86039	-4.38728	0.00177867	0.00422668	-2.62212	-0.424588		2.86039	-11.5361	1.13554e-06	9.30882e-06	5.44508	-0.547236		2.86039	-14.8684	1.30104e-07	1.38202e-06	7.74019
Zfp207	0.110282		6.65321	2.62132	0.0278895	0.0475646	-5.49238	0.330715		6.65321	7.86088	2.63807e-05	0.000114792	2.0054	0.28159		6.65321	6.6932	9.18482e-05	0.000290973	0.565595
Zfp202	-0.186787		-0.215516	-0.99749	0.344745	0.423104	-7.80009	-0.301641		-0.215516	-1.61084	0.141883	0.198907	-6.98864	-0.743812		-0.215516	-3.97215	0.00328422	0.00666839	-3.28635
Zfp2	0.190779		2.21715	1.66384	0.130713	0.185482	-6.98436	-0.0993168		2.21715	-0.866168	0.40903	0.488608	-7.854	-0.191062		2.21715	-1.6663	0.130214	0.177493	-6.99321
Zfp192	0.28047		1.45844	2.52372	0.0327183	0.0547218	-5.65267	-0.191375		1.45844	-1.72202	0.119376	0.17128	-6.83161	-0.432836		1.45844	-3.89473	0.00369202	0.00739236	-3.41019
Zfp191	0.28674		3.52944	6.8273	7.89779e-05	0.000289861	0.741993	0.174598		3.52944	4.15718	0.00249121	0.00568999	-2.91174	0.205829		3.52944	4.90081	0.000862103	0.00205177	-1.85863
Zfp189	-0.0552964		1.39243	-0.599391	0.563785	0.635509	-8.12854	-0.00272008		1.39243	-0.0294846	0.977126	0.983008	-8.25373	-0.0538658		1.39243	-0.583883	0.573726	0.639203	-8.1507
Zfp187	-0.279885		3.86234	-6.4924	0.000115609	0.000400554	0.327239	-0.0629899		3.86234	-1.46116	0.178193	0.242401	-7.19066	-0.336717		3.86234	-7.81071	2.77509e-05	0.000104672	1.87115
Zfp185	-0.973151		1.97378	-13.6043	2.79338e-07	3.1287e-06	6.91611	0.359426		1.97378	5.02466	0.000728099	0.00195073	-1.59599	-0.0391945		1.97378	-0.547926	0.597149	0.661023	-8.17252
Zfp184	-0.156372		2.14275	-2.50546	0.0337105	0.0561753	-5.68254	-0.152869		2.14275	-2.44933	0.0369536	0.0609836	-5.70441	-0.452084		2.14275	-7.24348	5.00868e-05	0.000173561	1.22646
Zfp182	-0.936449		0.528658	-13.3048	3.37987e-07	3.59703e-06	6.70772	0.275956		0.528658	3.92072	0.00354945	0.00775249	-3.28704	0.431999		0.528658	6.13774	0.000175689	0.00050579	-0.139589
Zfp180	-0.213231		2.78053	-4.05553	0.00289794	0.00647528	-3.1415	-0.0649244		2.78053	-1.23482	0.24835	0.321686	-7.47211	-0.262016		2.78053	-4.98338	0.000770086	0.00185266	-1.73727
Zfp174	0.239551		-1.35664	1.11794	0.292718	0.368853	-7.67432	1.15291	SL	-1.35664	5.3804	0.0004537	0.00129162	-1.08627	0.946865		-1.35664	4.41884	0.00169935	0.00373335	-2.58563
Zfp169	-0.426967		-0.163814	-2.0579	0.0699091	0.10699	-6.39824	-0.650573		-0.163814	-3.13564	0.0121029	0.0226706	-4.57052	-0.89092		-0.163814	-4.29406	0.00203692	0.00437697	-2.77889
Zfp167	1.16479	SL	-0.653322	9.30566	6.77757e-06	3.80948e-05	3.42491	0.228303		-0.653322	1.82394	0.101672	0.148969	-6.68311	0.396631		-0.653322	3.16874	0.0114772	0.0203363	-4.59745
Zfp161	0.122673		3.08946	1.48836	0.17104	0.234096	-7.22472	0.285389		3.08946	3.46255	0.00719885	0.0143774	-4.03061	0.302201		3.08946	3.66652	0.00523745	0.0101101	-3.77884
Zfp160	-0.596501		1.33124	-6.38335	0.000131265	0.000446699	0.189142	-0.48025		1.33124	-5.13931	0.000623923	0.0017027	-1.42979	-0.706638		1.33124	-7.56196	3.58054e-05	0.000130418	1.59281
Zfp157	0.0494411		1.94975	0.864313	0.409996	0.488309	-7.92563	0.204676		1.94975	3.57808	0.00600829	0.0122562	-3.84137	-0.0877642		1.94975	-1.53427	0.159542	0.212116	-7.17566
Zfp148	-0.422752		2.6827	-8.56311	1.33175e-05	6.58424e-05	2.68568	-0.0331384		2.6827	-0.671239	0.519025	0.594707	-8.01002	-0.375168		2.6827	-7.59927	3.44488e-05	0.000126021	1.63499
Zfp146	-0.0473892		3.62015	-0.882651	0.400524	0.479294	-7.90923	0.101551		3.62015	1.89145	0.0913272	0.135529	-6.58259	-0.329239		3.62015	-6.13227	0.000176849	0.000508697	-0.146737
Zfp143	0.114497		3.49123	1.82537	0.101442	0.148388	-6.75085	0.134989		3.49123	2.15208	0.0600188	0.0936455	-6.1812	0.0283474		3.49123	0.451932	0.662078	0.720449	-8.22439
Zfp142	0.459361		2.18351	8.68914	1.18361e-05	5.99945e-05	2.81469	-0.21364		2.18351	-4.04115	0.00296097	0.00661174	-3.09509	-0.0860843		2.18351	-1.62835	0.138102	0.18687	-7.04651
Zfp14	-0.194903		-0.147039	-1.07494	0.31054	0.387578	-7.72049	-0.737899		-0.147039	-4.06972	0.00283717	0.00637664	-3.0498	-0.922238		-0.147039	-5.0864	0.000669849	0.00163884	-1.58719
Zfp133-ps	0.252102		-1.18964	0.614204	0.554379	0.626456	-8.11894	0.0421086		-1.18964	0.10259	0.920551	0.940442	-8.24837	-0.489761		-1.18964	-1.19322	0.263472	0.328687	-7.60257
Zfp131	0.245394		3.7298	5.22133	0.000559315	0.00154816	-1.38071	0.133681		3.7298	2.84438	0.0193818	0.0344255	-5.05392	0.104389		3.7298	2.22112	0.0536447	0.0807661	-6.15403
Zfp13	-0.182856		2.87158	-3.22349	0.0105146	0.0200901	-4.49446	-0.447051		2.87158	-7.8809	2.58549e-05	0.000112944	2.02738	-0.461516		2.87158	-8.13589	2.00739e-05	8.00252e-05	2.2251
Zfp128	0.0783021		-0.319291	0.800081	0.444393	0.521984	-7.98074	-0.0376686		-0.319291	-0.384893	0.709308	0.766578	-8.17259	-0.288492		-0.319291	-2.94778	0.0163867	0.0279893	-4.96421
Zfp120	0.108049		1.76415	1.128	0.288668	0.364621	-7.66332	0.112667		1.76415	1.17621	0.269867	0.344716	-7.53964	-0.0604547		1.76415	-0.631128	0.543745	0.611251	-8.12007
Zfp12	-0.1026		2.93574	-2.50401	0.0337907	0.0562978	-5.68491	-0.225698		2.93574	-5.50826	0.000384438	0.00111897	-0.907365	-0.18654		2.93574	-4.5526	0.00140288	0.00315385	-2.38074
Zfp119b	0.402231		2.2382	4.28057	0.0020775	0.0048367	-2.78769	0.467948		2.2382	4.97994	0.000773703	0.00205529	-1.66133	0.538037		2.2382	5.72583	0.000291521	0.000783907	-0.688693
Zfp119a	-0.223215		0.457702	-0.929432	0.377066	0.455356	-7.86609	0.0624788		0.457702	0.260152	0.800636	0.844093	-8.21676	0.0107086		0.457702	0.0445891	0.965414	0.97285	-8.33548
Zfp114	0.47756		-0.0163603	3.41763	0.00772631	0.0153102	-4.1739	-0.262032		-0.0163603	-1.87522	0.0937212	0.138765	-6.60691	-0.0611326		-0.0163603	-0.437492	0.672127	0.729243	-8.23137
Zfp113	-0.234864		1.52594	-3.17939	0.011283	0.0213552	-4.56752	-0.417843		1.52594	-5.6564	0.000318206	0.000951954	-0.702932	-0.675757		1.52594	-9.14781	7.79444e-06	3.65511e-05	3.26017
Zfp112	-0.123062		-2.1577	-0.266965	0.795549	0.839449	-8.28479	1.1741		-2.1577	2.54702	0.031494	0.0527682	-5.54478	0.335329		-2.1577	0.727446	0.485557	0.55519	-8.05095
Zfp111	-0.781779		1.4007	-13.0505	3.9859e-07	4.05045e-06	6.52734	0.167046		1.4007	2.78857	0.0212253	0.0373306	-5.14642	-0.0723367		1.4007	-1.20754	0.258183	0.322925	-7.58612
Zfp110	0.0867607		4.3604	1.81439	0.103221	0.150651	-6.76705	0.119144		4.3604	2.49162	0.0344827	0.0573036	-5.63544	0.155663		4.3604	3.25531	0.00999413	0.0179879	-4.45406
Zfp11	0.14997		0.940043	1.92732	0.0862423	0.128776	-6.59839	0.0946192		0.940043	1.21598	0.255107	0.328773	-7.49407	-0.00893076		0.940043	-0.114772	0.911161	0.930454	-8.32927
Zfp109	0.210109		0.638945	1.41447	0.191077	0.257542	-7.32115	0.267878		0.638945	1.80338	0.105036	0.153206	-6.7134	0.134766		0.638945	0.907256	0.38806	0.459331	-7.89912
Zfp108	-0.748527		-0.965132	-3.90535	0.00363306	0.00789119	-3.38094	-0.0951653		-0.965132	-0.496513	0.631505	0.695886	-8.11912	-0.528647		-0.965132	-2.75815	0.0223043	0.0368912	-5.27873
Zfp106	0.0424742		5.90147	1.24916	0.243307	0.315663	-7.52518	0.269014		5.90147	7.91166	2.5069e-05	0.000110127	2.06109	0.176646		5.90147	5.19515	0.000579119	0.00144067	-1.43037
Zfp105	0.52243		3.13625	7.63749	3.31172e-05	0.000140202	1.68994	0.0781092		3.13625	1.14189	0.283145	0.359069	-7.57805	0.190659		3.13625	2.78727	0.0212702	0.0353714	-5.23051
Zfp101	-0.192047		2.00605	-1.57189	0.150634	0.209643	-7.1122	-0.432074		2.00605	-3.5365	0.00641104	0.0129673	-3.90936	-0.439404		2.00605	-3.59649	0.00583851	0.0111241	-3.89295
Zfp1	1.06216	SL	3.24081	16.505	5.26781e-08	8.57731e-07	8.73653	0.933233		3.24081	14.5017	1.61361e-07	2.16848e-06	7.57579	1.06526	SL	3.24081	16.5533	5.13588e-08	6.88004e-07	8.75389
Zfml	-0.155015		4.33308	-5.1662	0.000601894	0.00164925	-1.4598	0.0136674		4.33308	0.455492	0.659611	0.722349	-8.14027	0.199123		4.33308	6.63616	9.80031e-05	0.000307414	0.494988
Zfhx4	0.366989		-5.95775	0.996002	0.345429	0.423771	-7.80158	1.51214	SL	-5.95775	4.10393	0.00269613	0.00609373	-2.99569	-1.31303	NAIVE	-5.95775	-3.56354	0.006146	0.0116494	-3.94678
Zfhx3	0.681512		-0.369563	8.84065	1.02904e-05	5.3382e-05	2.96782	0.783759		-0.369563	10.167	3.26772e-06	2.10358e-05	4.28886	0.531432		-0.369563	6.8938	7.3338e-05	0.00024013	0.81072
Zfhx2as	-1.85614	NAIVE	1.17069	-13.8461	2.4017e-07	2.76712e-06	7.08126	-0.747433		1.17069	-5.57557	0.000352657	0.00103992	-0.814103	-1.39087	NAIVE	1.17069	-10.3754	2.76088e-06	1.56379e-05	4.39687
Zfhx2	-1.85642	NAIVE	2.01157	-34.8021	7.37454e-11	8.58447e-09	15.7439	-0.451742		2.01157	-8.46877	1.45598e-05	6.9916e-05	2.6547	-1.17994	NAIVE	2.01157	-22.1201	4.06623e-09	1.14199e-07	11.5015
Zfc3h1	-0.140401		3.29491	-2.01316	0.0751409	0.114071	-6.46739	0.088338		3.29491	1.26664	0.237271	0.309426	-7.43448	-0.315948		3.29491	-4.53024	0.0014483	0.00323958	-2.41482
Zfat	0.0744776		1.12064	0.861174	0.411632	0.490016	-7.9284	0.421402		1.12064	4.87261	0.000896188	0.0023337	-1.81925	0.445984		1.12064	5.15685	0.000609459	0.00150814	-1.48541
Zfand6	-0.0702606		5.48936	-1.53522	0.15931	0.220229	-7.16204	-0.00216858		5.48936	-0.0473842	0.963248	0.97252	-8.25297	-0.0173047		5.48936	-0.378113	0.714164	0.76711	-8.25778
Zfand5	0.243028		3.15561	4.80966	0.000977631	0.00250249	-1.98152	0.307316		3.15561	6.08195	0.000187916	0.000605545	-0.132326	0.600871		3.15561	11.8916	8.78759e-07	6.18797e-06	5.65086
Zfand3	-0.248854		3.92977	-4.19307	0.00236253	0.00540633	-2.92454	-0.319831		3.92977	-5.389	0.000448638	0.0012798	-1.07416	-0.107371		3.92977	-1.80916	0.10408	0.14562	-6.78709
Zfand2b	-0.60612		2.68519	-5.3273	0.000486335	0.00137065	-1.22988	0.0656107		2.68519	0.576665	0.578387	0.648807	-8.07283	0.143349		2.68519	1.25992	0.239576	0.30277	-7.52476
Zfand2a	0.110809		2.36037	1.62784	0.13821	0.194582	-7.03488	-0.292831		2.36037	-4.30183	0.00201394	0.00471999	-2.68547	0.0891869		2.36037	1.3102	0.222774	0.284562	-7.46417
Zfand1	-0.328084		4.31368	-4.98784	0.000765424	0.00203042	-1.71858	-0.162267		4.31368	-2.46693	0.0359042	0.0594728	-5.67573	-0.176585		4.31368	-2.68461	0.0251487	0.0410765	-5.40032
Zfa	0.0130729		1.04662	0.0886458	0.931316	0.948455	-8.31987	0.55898		1.04662	3.79037	0.00432853	0.00922056	-3.49657	0.516474		1.04662	3.50214	0.00676517	0.0126933	-4.04732
Zer1	0.173953		2.9708	3.0246	0.0144719	0.026612	-4.82435	-0.70028		2.9708	-12.1761	7.19245e-07	6.63113e-06	5.94435	-0.968466		2.9708	-16.8392	4.4257e-08	6.1468e-07	8.91594
Zeb2	4.26287	SL	-4.88382	9.70365	2.74638e-05	0.000120063	2.59901	2.35631	SL	-4.88382	7.58545	0.000133072	0.000450758	0.576032	4.01203	SL	-4.88382	12.9156	4.14122e-06	2.18164e-05	4.3996
Zeb1	-0.430478		2.30926	-4.86949	0.000900056	0.002329	-1.89275	-0.587977		2.30926	-6.65108	9.63513e-05	0.000342382	0.59339	-0.772256		2.30926	-8.7356	1.13366e-05	4.94827e-05	2.85012
Zdhhc9	-0.703846		2.31041	-11.787	9.46894e-07	7.8616e-06	5.58036	0.614542		2.31041	10.2915	2.95368e-06	1.94519e-05	4.3994	0.934845		2.31041	15.6554	8.33043e-08	1.00579e-06	8.22674
Zdhhc8	-0.187327		2.59185	-3.11675	0.0124757	0.0233249	-4.67139	-0.354902		2.59185	-5.90485	0.000233289	0.000730146	-0.366824	-0.386376		2.59185	-6.42851	0.000124517	0.000376856	0.234487
Zdhhc7	-0.225377		2.62492	-2.94756	0.0163926	0.0296688	-4.9523	0.213559		2.62492	2.793	0.0210727	0.0371009	-5.13909	0.012036		2.62492	0.15741	0.878417	0.905012	-8.32284
Zdhhc6	-0.0866384		4.02238	-1.42324	0.188598	0.254627	-7.30987	0.0653122		4.02238	1.0729	0.311406	0.389552	-7.65268	-0.287676		4.02238	-4.72575	0.00109878	0.00254932	-2.11904
Zdhhc5	-0.131286		3.94557	-2.46414	0.0360687	0.0596983	-5.75	-0.125642		3.94557	-2.35821	0.0428918	0.0695859	-5.85218	-0.193064		3.94557	-3.62366	0.00559713	0.0107162	-3.84863
Zdhhc4	-0.695054		3.86284	-7.37362	4.36104e-05	0.000176016	1.38947	-0.806591		3.86284	-8.55688	1.33957e-05	6.52733e-05	2.74578	-0.907691		3.86284	-9.62942	5.11913e-06	2.60887e-05	3.72055
Zdhhc3	-0.109986		2.9311	-1.72869	0.118136	0.169416	-6.8919	-0.107587		2.9311	-1.69097	0.125309	0.178669	-6.87602	-0.265984		2.9311	-4.18055	0.00240657	0.00506518	-2.9564
Zdhhc24	-0.501676		2.15858	-5.12715	0.000634167	0.00172452	-1.51608	-0.877214		2.15858	-8.96518	9.18571e-06	4.80612e-05	3.15827	-0.725092		2.15858	-7.41048	4.1947e-05	0.000148901	1.41999
Zdhhc23	-0.680769		-0.841464	-1.44997	0.181208	0.24581	-7.2752	0.292504		-0.841464	0.623006	0.548834	0.622063	-8.04314	-0.107407		-0.841464	-0.228767	0.824195	0.860386	-8.30759
Zdhhc21	-0.0867789		1.77136	-1.03982	0.325716	0.403766	-7.75717	0.488531		1.77136	5.85375	0.000248499	0.000770749	-0.435259	-0.240149		1.77136	-2.87755	0.0183644	0.0309693	-5.0808
Zdhhc20	-0.177173		3.29764	-2.93012	0.0168625	0.0304246	-4.98125	0.559945		3.29764	9.26049	7.05278e-06	3.90949e-05	3.44724	0.283995		3.29764	4.69678	0.00114428	0.00264182	-2.16254
Zdhhc2	-0.934975		1.89977	-14.6036	1.51911e-07	1.93956e-06	7.58166	-0.0244664		1.89977	-0.382147	0.711274	0.768161	-8.17374	-0.26311		1.89977	-4.10958	0.00267356	0.00555069	-3.0682
Zdhhc19	0.0950032		-3.85564	0.143848	0.890373	0.915594	-7.96589	1.12726		-3.85564	1.70682	0.139189	0.195553	-6.52541	0.0629953		-3.85564	0.0899282	0.931298	0.945924	-7.92676
Zdhhc18	-0.138506		4.35966	-3.80762	0.00421576	0.0089518	-3.53805	-0.0919544		4.35966	-2.52789	0.0324955	0.0543115	-5.57612	-0.367706		4.35966	-10.1085	3.42796e-06	1.8719e-05	4.1598
Zdhhc17	0.144862		1.7016	1.23686	0.247627	0.320161	-7.53966	0.256579		1.7016	2.19072	0.0563652	0.0886166	-6.12017	0.208647		1.7016	1.78147	0.108731	0.151412	-6.82768
Zdhhc16	-0.491838		3.707	-8.6216	1.2606e-05	6.30078e-05	2.74574	-0.488208		3.707	-8.55797	1.33821e-05	6.52444e-05	2.74689	-0.7065		3.707	-12.3845	6.2274e-07	4.66336e-06	6.02794
Zdhhc15	-0.42525		1.47595	-3.62468	0.00558827	0.0115128	-3.83472	-0.342743		1.47595	-2.92141	0.0171022	0.0307683	-4.9261	-1.21063	NAIVE	1.47595	-10.319	2.88881e-06	1.6248e-05	4.34725
Zdhhc14	-1.27891	NAIVE	-2.38174	-3.66655	0.00641767	0.0130056	-3.89948	-0.273468		-2.38174	-0.784014	0.455769	0.535533	-7.92115	1.57972	SL	-2.38174	4.05082	0.00373381	0.00746629	-3.22174
Zdhhc13	0.27572		3.58654	3.74245	0.00465868	0.00979005	-3.64337	0.506803		3.58654	6.87904	7.45506e-05	0.000276012	0.872581	0.417325		3.58654	5.66452	0.000314953	0.000840091	-0.772392
Zdhhc12	-0.685594		4.81133	-15.4163	9.51756e-08	1.36257e-06	8.09193	-0.80862		4.81133	-18.1826	2.26725e-08	5.02877e-07	9.70743	-0.792876		4.81133	-17.8286	2.69163e-08	4.34341e-07	9.45679
Zdhhc1	0.303696		1.07349	1.66472	0.130533	0.185336	-6.98311	0.151543		1.07349	0.83069	0.427765	0.507075	-7.88495	-0.150389		1.07349	-0.824365	0.431165	0.502461	-7.97268
Zdbf2	0.344951		3.71702	5.35278	0.000470365	0.00133232	-1.19384	-0.114727		3.71702	-1.78028	0.108936	0.158089	-6.74723	-0.540263		3.71702	-8.38355	1.57922e-05	6.52365e-05	2.48745
Zcwpw1	1.97844	SL	2.53411	39.456	2.41584e-11	4.17076e-09	16.8822	-1.18808	NAIVE	2.53411	-23.6939	2.21965e-09	9.93779e-08	12.2037	-0.502778		2.53411	-10.0269	3.66609e-06	1.97439e-05	4.08623
Zcrb1	-0.41017		4.24393	-5.01474	0.000737966	0.00197028	-1.67928	0.554189		4.24393	6.77551	8.3699e-05	0.000304014	0.746573	0.0362313		4.24393	0.442964	0.668311	0.725943	-8.22875
Zcchc9	0.326831		3.50537	2.82949	0.019857	0.0351144	-5.14824	0.361116		3.50537	3.12631	0.0122855	0.0229693	-4.58599	0.282963		3.50537	2.44971	0.0369304	0.0579644	-5.78582
Zcchc8	-0.36253		4.17871	-7.28118	4.81084e-05	0.000191876	1.28237	0.220972		4.17871	4.43809	0.00165285	0.00396775	-2.47474	0.118339		4.17871	2.37676	0.0416106	0.0643882	-5.90425
Zcchc7	0.31553		2.81621	4.38302	0.00178966	0.00424922	-2.6287	0.116886		2.81621	1.62366	0.139105	0.195516	-6.97082	0.0130675		2.81621	0.18152	0.860006	0.890664	-8.31831
Zcchc6	-0.127939		2.88807	-2.28968	0.0479716	0.0767282	-6.03222	-0.193511		2.88807	-3.4632	0.00719154	0.0143703	-4.02954	-0.363853		2.88807	-6.51174	0.000113051	0.000346379	0.339555
Zcchc4	0.268056		2.52151	3.76311	0.00451323	0.00951403	-3.60995	-0.145244		2.52151	-2.03902	0.0720732	0.109993	-6.35768	-0.315325		2.52151	-4.4267	0.00168019	0.0036951	-2.57353
Zcchc3	0.631922		3.41217	11.7074	1.00272e-06	8.20801e-06	5.51763	1.11753	SL	3.41217	20.704	7.27308e-09	2.30756e-07	10.9336	1.64418	SL	3.41217	30.4611	2.40613e-10	1.7356e-08	14.5096
Zcchc24	-0.614084		2.3056	-9.53873	5.53331e-06	3.22503e-05	3.64699	-0.137113		2.3056	-2.12981	0.0622268	0.0966604	-6.2162	-0.897702		2.3056	-13.9442	2.26043e-07	2.12201e-06	7.13666
Zcchc2	0.255591		2.14922	3.80968	0.00420256	0.00893051	-3.53474	0.655309		2.14922	9.76761	4.55218e-06	2.7305e-05	3.92617	0.893694		2.14922	13.3208	3.34537e-07	2.86777e-06	6.70796
Zcchc18	1.68596	SL	-0.909625	10.922	1.79831e-06	1.29598e-05	4.87794	0.836582		-0.909625	5.41958	0.000431141	0.00123868	-1.03121	0.459494		-0.909625	2.97671	0.0156368	0.0268361	-4.91617
Zcchc17	-0.0441928		3.73	-0.57425	0.579951	0.650994	-8.14432	-0.364518		3.73	-4.73662	0.00108221	0.00275306	-2.02163	-0.387878		3.73	-5.04016	0.000712982	0.00173107	-1.65437
Zcchc14	0.52493		2.93609	6.97494	6.70456e-05	0.000252794	0.920452	0.804236		2.93609	10.6862	2.15859e-06	1.52098e-05	4.74249	0.606462		2.93609	8.05829	2.16667e-05	8.54468e-05	2.14163
Zcchc12	3.06025	SL	-2.46595	6.23602	0.000156203	0.000519825	0.000131312	1.0581		-2.46595	2.15614	0.0596243	0.0931247	-6.1748	1.39288	SL	-2.46595	2.83834	0.019573	0.0328044	-5.14585
Zcchc11	0.147878		3.65929	2.88177	0.0182388	0.0326031	-5.06151	0.37473		3.65929	7.30254	4.70258e-05	0.000186457	1.37466	0.304198		3.65929	5.92804	0.00022672	0.000631277	-0.416277
Zcchc10	0.218684		5.26749	3.48898	0.00690628	0.0138676	-4.05666	-1.33113	NAIVE	5.26749	-21.2375	5.81692e-09	1.95821e-07	11.1736	-0.877486		5.26749	-13.9998	2.18457e-07	2.06457e-06	7.17398
Zc4h2	0.892919		1.59127	9.56176	5.42477e-06	3.17259e-05	3.66868	0.674228		1.59127	7.21992	5.13686e-05	0.000201359	1.27836	0.88078		1.59127	9.43177	6.06998e-06	2.99839e-05	3.53397
Zc3hc1	0.306048		5.28623	5.59602	0.000343573	0.00101597	-0.854397	0.0346676		5.28623	0.63389	0.542022	0.615914	-8.03587	0.0358309		5.28623	0.655161	0.528852	0.596753	-8.10366
Zc3hav1l	-0.394025		2.01485	-6.2829	0.000147749	0.000496093	0.060577	1.28808	SL	2.01485	20.539	7.80232e-09	2.42533e-07	10.8581	0.755069		2.01485	12.0399	7.91209e-07	5.66843e-06	5.76579
Zc3hav1	-2.23629	NAIVE	2.87244	-48.527	3.82506e-12	1.46734e-09	18.7032	-0.644643		2.87244	-13.9886	2.1996e-07	2.68842e-06	7.23803	0.0310535		2.87244	0.673853	0.517438	0.58577	-8.0905
Zc3h8	0.124288		2.89764	1.41848	0.189939	0.256294	-7.316	-0.0335668		2.89764	-0.383094	0.710596	0.767625	-8.17335	0.224848		2.89764	2.56617	0.0305227	0.0488706	-5.59537
Zc3h7b	0.0502504		4.2995	1.77995	0.108992	0.158008	-6.81758	-0.262629		4.2995	-9.30273	6.79508e-06	3.7928e-05	3.48796	0.0141099		4.2995	0.499795	0.629283	0.69093	-8.19971
Zc3h7a	0.0206926		3.16437	0.415115	0.687838	0.748454	-8.2294	-0.0367909		3.16437	-0.738063	0.479391	0.557891	-7.96046	0.114114		3.16437	2.28925	0.0480057	0.0731637	-6.04523
Zc3h6	0.0131917		0.50032	0.100643	0.922053	0.940951	-8.31861	-0.228132		0.50032	-1.74049	0.11597	0.16699	-6.80501	-0.907003		0.50032	-6.91982	7.12524e-05	0.000234439	0.842156
Zc3h4	0.326547		3.71295	8.48052	1.43984e-05	7.03213e-05	2.60032	0.275503		3.71295	7.1549	5.50954e-05	0.000214029	1.20202	0.192363		3.71295	4.99571	0.000757277	0.00182732	-1.71923
Zc3h3	-0.265007		3.49983	-6.69587	9.15707e-05	0.000328926	0.580894	-0.34707		3.49983	-8.76933	1.09884e-05	5.56976e-05	2.96234	-0.161233		3.49983	-4.07384	0.00281978	0.00582132	-3.12472
Zc3h18	0.498092		4.97231	11.4224	1.23432e-06	9.65885e-06	5.29008	0.25134		4.97231	5.76383	0.000277952	0.000848534	-0.556558	0.455825		4.97231	10.4532	2.59438e-06	1.48392e-05	4.46501
Zc3h15	0.272233		5.79436	9.1551	7.74394e-06	4.26182e-05	3.27899	0.175182		5.79436	5.89129	0.000237223	0.000741085	-0.384945	0.142575		5.79436	4.79474	0.000998073	0.00233363	-2.01591
Zc3h14	-0.0863163		4.86624	-1.58094	0.148559	0.207182	-7.09979	0.226172		4.86624	4.1425	0.002546	0.00579945	-2.93485	0.0581272		4.86624	1.06464	0.314934	0.383257	-7.74369
Zc3h13	0.219435		3.18521	4.3655	0.00183571	0.00434268	-2.6558	-0.0146687		3.18521	-0.291824	0.777076	0.824871	-8.20713	-0.0620136		3.18521	-1.23372	0.248742	0.312713	-7.55569
Zc3h12d	-0.574541		-5.6329	-1.07441	0.34392	0.422275	-7.28545	-1.16269		-5.6329	-2.17427	0.0963125	0.142115	-5.906	-0.947031		-5.6329	-1.77098	0.152274	0.203519	-6.48751
Zc3h12c	-0.15616		-1.37385	-1.21563	0.255234	0.328587	-7.56442	1.27463	SL	-1.37385	9.92244	3.99782e-06	2.46095e-05	4.06823	0.999162		-1.37385	7.77802	2.86857e-05	0.000107669	1.83495
Zc3h12b	0.158744		-4.08731	0.253555	0.805571	0.847708	-8.28864	-0.580738		-4.08731	-0.927586	0.377973	0.457563	-7.79786	-1.68206	NAIVE	-4.08731	-2.68667	0.0250643	0.0409585	-5.39692
Zc3h12a	-0.0827387		2.61646	-0.936331	0.373693	0.452122	-7.85958	-1.96412	NAIVE	2.61646	-22.2275	3.89671e-09	1.45514e-07	11.6029	-1.99788	NAIVE	2.61646	-22.6095	3.35395e-09	9.91638e-08	11.7086
Zc3h11a	-0.110932		5.49526	-2.55935	0.0308648	0.0519731	-5.59425	-0.0932648		5.49526	-2.15175	0.0600511	0.0936699	-6.18172	-0.186545		5.49526	-4.30385	0.002008	0.00432208	-2.76365
Zc3h10	0.210406		3.47695	3.8733	0.00381416	0.00823368	-3.43235	0.0687832		3.47695	1.26621	0.23742	0.309581	-7.435	0.232485		3.47695	4.27974	0.00208002	0.00445598	-2.8012
Zbtb9	-0.0704678		2.86714	-1.31498	0.22123	0.291502	-7.44599	0.137061		2.86714	2.55765	0.030951	0.0519565	-5.52735	0.00968408		2.86714	0.180711	0.860622	0.891069	-8.31847
Zbtb8os	0.434008		5.30837	7.15816	5.49015e-05	0.000214708	1.13831	0.136272		5.30837	2.24755	0.0513837	0.0817211	-6.02984	0.328364		5.30837	5.41577	0.000433281	0.00111128	-1.11729
Zbtb8b	-0.100933		1.52714	-1.00164	0.342841	0.421442	-7.79595	-0.886768		1.52714	-8.80019	1.06802e-05	5.43312e-05	2.99344	-0.398036		1.52714	-3.95006	0.00339547	0.00686867	-3.32162
Zbtb8a	1.21015	SL	4.15341	23.2972	2.57583e-09	9.90376e-08	12.0003	-0.173201		4.15341	-3.33436	0.00881373	0.0171985	-4.24167	1.2553	SL	4.15341	24.1664	1.86488e-09	6.64077e-08	12.3381
Zbtb7c	2.18999	SL	1.05835	15.2885	1.02278e-07	1.44103e-06	8.01342	-1.79237	NAIVE	1.05835	-12.5127	5.70539e-07	5.57586e-06	6.19747	-1.06604	NAIVE	1.05835	-7.44215	4.05733e-05	0.000144847	1.45633
Zbtb7b	-0.966042		2.66908	-11.7787	9.52546e-07	7.90075e-06	5.57384	-0.408929		2.66908	-4.98597	0.000767374	0.00204202	-1.65249	-1.08416	NAIVE	2.66908	-13.2189	3.57237e-07	3.02549e-06	6.63614
Zbtb7a	-0.363208		3.34242	-5.32476	0.000487955	0.00137423	-1.23347	-0.859768		3.34242	-12.6045	5.36129e-07	5.31688e-06	6.26544	-1.17044	NAIVE	3.34242	-17.1591	3.75726e-08	5.52439e-07	9.09413
Zbtb6	-0.0422831		2.26995	-0.460756	0.655971	0.720045	-8.20766	-0.115798		2.26995	-1.26184	0.238916	0.311163	-7.4402	-0.414269		2.26995	-4.51427	0.00148172	0.00330338	-2.43921
Zbtb5	0.0345274		1.49407	0.459036	0.65716	0.721138	-8.20852	0.0849475		1.49407	1.12936	0.288122	0.364531	-7.59187	-0.0175213		1.49407	-0.232943	0.821049	0.857792	-8.30653
Zbtb49	-0.22325		0.706935	-2.73026	0.0233425	0.040512	-5.31259	-0.173692		0.706935	-2.12419	0.062797	0.0974398	-6.22503	-0.484297		0.706935	-5.92278	0.000228193	0.000634542	-0.4233
Zbtb48	-0.442059		1.97173	-7.03111	6.30362e-05	0.000240612	0.987663	-0.037326		1.97173	-0.593684	0.567432	0.639006	-8.06217	-0.306766		1.97173	-4.87923	0.000888061	0.0021038	-1.8905
Zbtb46	0.440863		0.988767	2.74297	0.0228636	0.0398219	-5.29157	-1.21467	NAIVE	0.988767	-7.55743	3.59739e-05	0.000148642	1.66687	-0.837386		0.988767	-5.21006	0.000567749	0.00141593	-1.40899
Zbtb45	0.0904494		4.14126	1.24623	0.24433	0.316627	-7.52864	-0.398519		4.14126	-5.49088	0.000393143	0.00114116	-0.931559	0.253258		4.14126	3.48944	0.00690129	0.0129315	-4.06817
Zbtb44	-1.21378	NAIVE	4.16446	-24.6471	1.56737e-09	6.88948e-08	12.5318	-0.995667		4.16446	-20.2181	8.95817e-09	2.65434e-07	10.7095	-0.876121		4.16446	-17.7906	2.74223e-08	4.39564e-07	9.43655
Zbtb43	-0.0895948		3.57184	-1.61096	0.141857	0.199088	-7.05836	-0.200073		3.57184	-3.59742	0.00583008	0.0119512	-3.80979	-0.30587		3.57184	-5.49971	0.000388696	0.00101069	-0.999948
Zbtb42	0.863111		-1.94175	2.83553	0.0196628	0.0348289	-5.13822	0.267117		-1.94175	0.877545	0.403145	0.482739	-7.84384	1.20441	SL	-1.94175	3.95678	0.00336122	0.00680591	-3.31089
Zbtb41	0.0209613		1.12371	0.195273	0.849543	0.884877	-8.30309	0.447777		1.12371	4.17145	0.00243918	0.00558249	-2.88931	0.244191		1.12371	2.27486	0.0491463	0.0746459	-6.06829
Zbtb40	0.233801		1.43037	3.4334	0.00753675	0.0149768	-4.14797	0.0130409		1.43037	0.191506	0.852406	0.886819	-8.23388	-0.0777589		1.43037	-1.1419	0.283143	0.349892	-7.66034
Zbtb4	-0.953569		-1.31846	-9.48633	5.78941e-06	3.33742e-05	3.59745	-1.44377	NAIVE	-1.31846	-14.363	1.75273e-07	2.3005e-06	7.48565	-1.24806	NAIVE	-1.31846	-12.416	6.09434e-07	4.58883e-06	6.05159
Zbtb39	-0.225225		2.65119	-3.68757	0.00506975	0.0105554	-3.73237	-0.263227		2.65119	-4.30977	0.00199074	0.00467664	-2.67312	-0.553899		2.65119	-9.0689	8.36488e-06	3.87142e-05	3.18285
Zbtb38	-0.422243		1.46802	-4.15875	0.00248544	0.0056554	-2.97846	1.1463	SL	1.46802	11.2901	1.36153e-06	1.0684e-05	5.24659	0.720309		1.46802	7.09446	5.88265e-05	0.000199705	1.05105
Zbtb37	0.0872155		-0.0273193	0.722421	0.488492	0.565247	-8.04243	-0.0471047		-0.0273193	-0.390177	0.705535	0.763331	-8.17035	-0.56662		-0.0273193	-4.69341	0.0011497	0.00265289	-2.16761
Zbtb34	-0.114678		3.37316	-2.63853	0.0271159	0.046413	-5.46404	-0.100088		3.37316	-2.30284	0.0469525	0.0754486	-5.94135	-0.495477		3.37316	-11.4	1.25494e-06	8.2325e-06	5.26059
Zbtb33	-0.110861		1.97546	-1.46949	0.175973	0.239866	-7.24963	0.811808		1.97546	10.7607	2.0368e-06	1.45613e-05	4.80602	0.535825		1.97546	7.10249	5.83152e-05	0.000198448	1.06057
Zbtb32	0.354493		1.61577	2.83547	0.0196647	0.0348289	-5.13832	1.63827	SL	1.61577	13.104	3.84925e-07	4.12779e-06	6.62733	1.40374	SL	1.61577	11.228	1.42613e-06	9.09736e-06	5.12052
Zbtb3	-0.207012		1.28914	-1.36625	0.205222	0.273246	-7.3824	-0.395051		1.28914	-2.60728	0.0285376	0.0484057	-5.44581	-0.478834		1.28914	-3.16023	0.0116347	0.0205852	-4.61155
Zbtb26	-0.164245		1.45659	-1.59386	0.14564	0.20368	-7.08201	0.391809		1.45659	3.8022	0.00425087	0.00907773	-3.47748	-0.0120968		1.45659	-0.11739	0.909145	0.928846	-8.32894
Zbtb25	0.12605		2.89704	1.51202	0.165025	0.226974	-7.19322	-0.0551963		2.89704	-0.662102	0.524596	0.599462	-8.01647	0.161397		2.89704	1.93602	0.0850501	0.121968	-6.59754
Zbtb24	-0.204578		2.78018	-2.38831	0.0408322	0.0666028	-5.87324	-0.811758		2.78018	-9.47675	5.8376e-06	3.33219e-05	3.65409	-0.540616		2.78018	-6.31134	0.000142864	0.000423127	0.0850706
Zbtb22	-0.394841		3.02234	-7.60081	3.43938e-05	0.000144591	1.64863	0.00288369		3.02234	0.0555118	0.956951	0.967904	-8.2525	-0.340884		3.02234	-6.56213	0.000106673	0.000330737	0.402737
Zbtb20	0.807892		-2.30737	3.03916	0.0141359	0.0260793	-4.80018	0.56262		-2.30737	2.11649	0.0635861	0.0985646	-6.2371	0.6278		-2.30737	2.36168	0.0426492	0.0658444	-5.92863
Zbtb2	0.181504		2.46685	2.23438	0.0524983	0.0829933	-6.12061	-0.746517		2.46685	-9.18993	7.50758e-06	4.10424e-05	3.37889	-0.411182		2.46685	-5.06182	0.000692415	0.00168745	-1.62286
Zbtb17	-0.285436		2.49834	-4.80074	0.000989798	0.00252768	-1.9948	-0.340007		2.49834	-5.71857	0.000294195	0.000890577	-0.618037	-0.0810521		2.49834	-1.36321	0.206141	0.266176	-7.39855
Zbtb16	-1.26042		-3.66682	-2.54442	0.0316286	0.0530728	-5.61875	-2.33595	NAIVE	-3.66682	-4.71559	0.00111451	0.00282501	-2.05315	-1.12137		-3.66682	-2.26372	0.0500473	0.0758983	-6.08611
Zbtb12	0.839562		3.04968	17.5292	3.11992e-08	5.91034e-07	9.30629	0.350508		3.04968	7.31827	4.62455e-05	0.000183882	1.3929	0.691559		3.04968	14.4391	1.67484e-07	1.68272e-06	7.46434
Zbtb11	0.040876		3.04263	0.789765	0.450093	0.527578	-7.98926	-0.0716989		3.04263	-1.3853	0.19953	0.266762	-7.28845	-0.0307817		3.04263	-0.594735	0.566759	0.632777	-8.14386
Zbtb10	-1.74035	NAIVE	2.30558	-18.1264	2.32945e-08	4.74292e-07	9.62361	-0.284777		2.30558	-2.96606	0.0159087	0.0288984	-4.85199	-1.26599	NAIVE	2.30558	-13.1857	3.65003e-07	3.0789e-06	6.61261
Zbtb1	0.0983579		2.62905	1.69226	0.125058	0.178432	-6.94406	0.651862		2.62905	11.2153	1.43976e-06	1.11527e-05	5.18549	0.782677		2.62905	13.466	3.04889e-07	2.66229e-06	6.80947
Zbp1	2.10098	SL	-1.05599	9.23847	7.19137e-06	4.00736e-05	3.36003	0.267212		-1.05599	1.17499	0.270328	0.345148	-7.54101	1.47491	SL	-1.05599	6.48549	0.000116538	0.000355574	0.306515
Zbed6	-0.283551		3.72112	-4.80078	0.000989744	0.00252768	-1.99474	-0.243103		3.72112	-4.11596	0.00264832	0.00600336	-2.9767	-0.452624		3.72112	-7.66334	3.22487e-05	0.000119187	1.70706
Zbed4	0.152985		3.44847	3.78238	0.00438179	0.00925892	-3.57879	0.313569		3.44847	7.75262	2.9436e-05	0.000125626	1.88576	0.456284		3.44847	11.2811	1.37072e-06	8.82204e-06	5.16393
Zbed3	-0.0242494		2.74269	-0.303082	0.768758	0.816709	-8.27346	0.695644		2.74269	8.69452	1.1777e-05	5.89691e-05	2.88656	0.437842		2.74269	5.47238	0.00040264	0.00104284	-1.03804
Zbbx	0.332434		-2.03175	0.751308	0.471771	0.548683	-8.02013	-0.450386		-2.03175	-1.01788	0.335475	0.414822	-7.70962	0.0415393		-2.03175	0.0938798	0.927274	0.942916	-8.33169
Zap70	-0.0148171		0.393397	-0.0781528	0.939427	0.954101	-8.32084	1.96785	SL	0.393397	10.3794	2.75193e-06	1.84398e-05	4.47681	1.3307	SL	0.393397	7.01875	6.38952e-05	0.000214113	0.960939
Zan	0.0227717		-2.61804	0.145163	0.8878	0.913891	-8.31254	-4.21403	NAIVE	-2.61804	-26.8632	7.32433e-10	4.74813e-08	13.3784	-4.03906	NAIVE	-2.61804	-25.7479	1.06558e-09	4.46297e-08	12.9358
Zadh2	-1.18786	NAIVE	1.44942	-10.6627	2.19861e-06	1.51755e-05	4.65781	-1.87315	NAIVE	1.44942	-16.8141	4.48333e-08	8.33415e-07	8.96869	-1.24637	NAIVE	1.44942	-11.1879	1.46973e-06	9.30515e-06	5.08754
Yy2	0.252047		2.05801	1.7586	0.112718	0.162696	-6.84866	0.232808		2.05801	1.62436	0.138954	0.195353	-6.96984	-0.125734		2.05801	-0.877278	0.403283	0.474588	-7.92641
Yy1	0.101297		5.0912	1.75449	0.11345	0.163514	-6.85463	0.0441443		5.0912	0.764585	0.464211	0.543297	-7.93964	0.138699		5.0912	2.40229	0.0399095	0.0620574	-5.86289
Ywhaz	-0.122922		7.53369	-3.86668	0.00385274	0.00830317	-3.44299	-0.381359		7.53369	-11.9962	8.15963e-07	7.28326e-06	5.80644	-0.390985		7.53369	-12.299	6.60504e-07	4.88119e-06	5.96349
Ywhaq	0.290683		7.76085	9.30327	6.79189e-06	3.81625e-05	3.4226	0.516003		7.76085	16.5146	5.24125e-08	9.3183e-07	8.79915	0.463853		7.76085	14.8456	1.31842e-07	1.39521e-06	7.7257
Ywhah	0.276645		6.85243	8.12783	2.02332e-05	9.27755e-05	2.2283	0.0250735		6.85243	0.736658	0.480205	0.558414	-7.96154	0.405251		6.85243	11.9063	8.69618e-07	6.13384e-06	5.66231
Ywhag	-0.0776707		7.36415	-2.56714	0.0304742	0.0514219	-5.58147	0.140277		7.36415	4.63638	0.00124578	0.00310798	-2.17244	0.122605		7.36415	4.05227	0.0029121	0.00599358	-3.1589
Ywhae	-0.062247		8.98101	-1.6044	0.143298	0.200843	-7.06745	0.0511532		8.98101	1.31846	0.22011	0.290343	-7.37179	0.171443		8.98101	4.4189	0.00169921	0.00373335	-2.58554
Ywhab	0.100982		6.45478	3.5192	0.00658685	0.0133117	-4.0071	0.0588852		6.45478	2.05213	0.070564	0.108042	-6.33738	0.0150769		6.45478	0.525425	0.612062	0.674832	-8.18552
Ythdf3	-0.0125413		4.5156	-0.244708	0.812204	0.853517	-8.29107	0.0784393		4.5156	1.53052	0.160453	0.221229	-7.09847	-0.0450021		4.5156	-0.87809	0.402865	0.474262	-7.92568
Ythdf2	0.147393		4.7558	3.48768	0.00692037	0.0138926	-4.05879	0.115697		4.7558	2.73767	0.0230621	0.0401678	-5.23068	0.264116		4.7558	6.24963	0.000153696	0.000450153	0.00565973
Ythdf1	0.391729		5.85097	9.04684	8.5324e-06	4.60859e-05	3.17286	0.0491025		5.85097	1.134	0.28627	0.362405	-7.58676	0.0929386		5.85097	2.14638	0.0605763	0.0901646	-6.27228
Ythdc2	-0.161329		2.15973	-1.96631	0.081019	0.122013	-6.53916	0.133997		2.15973	1.63318	0.137073	0.193046	-6.95753	-0.206189		2.15973	-2.51308	0.0332929	0.0527802	-5.68238
Ythdc1	-0.0533914		4.58321	-1.05462	0.319254	0.396752	-7.74183	-0.0970738		4.58321	-1.91745	0.0876138	0.13072	-6.54346	-0.0905668		4.58321	-1.78893	0.10746	0.149816	-6.81678
Yrdc	0.217535		5.15492	5.0408	0.000712363	0.00190978	-1.64128	0.126008		5.15492	2.91992	0.0171437	0.0308232	-4.92858	0.0643697		5.15492	1.4916	0.170205	0.224866	-7.23276
Ypel5	-0.0723315		3.67317	-1.11215	0.295069	0.371345	-7.68061	-0.151853		3.67317	-2.33486	0.0445604	0.0719953	-5.88985	-0.228433		3.67317	-3.51234	0.00665799	0.0125285	-4.03061
Ypel4	-0.156454		-2.46986	-0.189323	0.854587	0.888815	-8.19261	0.609728		-2.46986	0.737822	0.481845	0.559935	-7.84657	0.22833		-2.46986	0.276299	0.78937	0.830815	-8.18234
Ypel3	-0.21668		4.14529	-3.41286	0.0077847	0.0154096	-4.18176	-0.354322		4.14529	-5.58082	0.0003503	0.00103405	-0.806852	-0.569161		4.14529	-8.96468	9.18983e-06	4.18213e-05	3.07989
Ypel2	-0.679869		2.19583	-13.6007	2.79976e-07	3.13376e-06	6.91362	-1.2053	NAIVE	2.19583	-24.112	1.90236e-09	8.86749e-08	12.3679	-0.437997		2.19583	-8.7621	1.10621e-05	4.84979e-05	2.87694
Ypel1	0.76462		0.42298	5.23399	0.000550002	0.00152613	-1.36261	0.191393		0.42298	1.31013	0.222798	0.29327	-7.38199	0.729238		0.42298	4.9918	0.000761321	0.00183524	-1.72496
Yod1	-0.24481		0.233066	-1.0771	0.309627	0.386638	-7.71821	0.125239		0.233066	0.55102	0.595113	0.663907	-8.08834	-0.25104		0.233066	-1.10451	0.298198	0.36587	-7.70123
Yme1l1	0.0744877		5.91051	1.65415	0.132694	0.18796	-6.99801	0.0306361		5.91051	0.680336	0.513514	0.589433	-8.00352	-0.0257083		5.91051	-0.570904	0.582122	0.647009	-8.15872
Ylpm1	0.184441		3.24339	5.30954	0.000497808	0.00139669	-1.25505	0.145862		3.24339	4.19896	0.00234207	0.00538507	-2.84612	0.20633		3.24339	5.93966	0.000223505	0.000623767	-0.400791
Ykt6	0.507894		5.26558	12.2385	6.88715e-07	6.15396e-06	5.92889	-0.0192711		5.26558	-0.464368	0.653479	0.716518	-8.13584	-0.0975554		5.26558	-2.35075	0.0434184	0.0668728	-5.94629
Yipf7	-0.405893		-1.92846	-0.784959	0.452766	0.530085	-7.99319	-0.637622		-1.92846	-1.2331	0.248962	0.322232	-7.47413	-0.899431		-1.92846	-1.73941	0.116166	0.160482	-6.88877
Yipf6	-0.211666		2.37009	-2.20888	0.0547245	0.0861013	-6.16116	0.234538		2.37009	2.44756	0.0370609	0.0611367	-5.70729	-0.0972248		2.37009	-1.01461	0.336951	0.406475	-7.79525
Yipf5	0.0921324		4.54463	1.98222	0.0789748	0.119296	-6.51485	-0.423341		4.54463	-9.10814	8.07561e-06	4.35852e-05	3.29912	-0.171512		4.54463	-3.69008	0.0050502	0.00978832	-3.74056
Yipf4	-0.215748		4.63957	-3.84153	0.00400314	0.00857441	-3.48343	0.00749023		4.63957	0.133368	0.896855	0.922656	-8.24434	-0.101248		4.63957	-1.80278	0.105135	0.146914	-6.79647
Yipf3	-0.345081		3.73026	-5.31976	0.000491168	0.00138128	-1.24056	-0.761523		3.73026	-11.7396	9.79684e-07	8.38544e-06	5.60652	-0.593259		3.73026	-9.14567	7.80935e-06	3.65947e-05	3.25808
Yipf2	0.275236		4.41845	5.70763	0.000298272	0.000897102	-0.701383	0.310124		4.41845	6.4311	0.000124142	0.000424942	0.317831	0.327374		4.41845	6.78882	8.24565e-05	0.000265253	0.683055
Yipf1	-1.23176	NAIVE	3.67561	-13.2822	3.4295e-07	3.64066e-06	6.69178	-0.725297		3.67561	-7.82094	2.74655e-05	0.000118565	1.9614	-1.05619	NAIVE	3.67561	-11.389	1.26516e-06	8.28341e-06	5.25171
Yif1b	-0.246349		5.10423	-4.60058	0.00131047	0.00322818	-2.29563	0.134775		5.10423	2.51693	0.0330837	0.055218	-5.59407	0.129261		5.10423	2.41396	0.0391551	0.0610305	-5.84396
Yif1a	-0.742855		4.09647	-10.6296	2.25642e-06	1.54633e-05	4.62938	-0.614643		4.09647	-8.795	1.07314e-05	5.45423e-05	2.98821	-0.622162		4.09647	-8.90259	9.72365e-06	4.38392e-05	3.01808
Yes1	-0.31346		4.45051	-5.41452	0.000433983	0.00124282	-1.10691	0.706794		4.45051	12.2087	7.03094e-07	6.51704e-06	5.96918	0.575407		4.45051	9.93923	3.94233e-06	2.09451e-05	4.00665
Yeats4	0.000748954		5.45957	0.0124636	0.990329	0.992682	-8.32414	0.128693		5.45957	2.14162	0.0610459	0.0950372	-6.19765	-0.162267		5.45957	-2.70035	0.0245108	0.0401628	-5.37433
Yeats2	0.0552671		3.26037	1.36583	0.205349	0.273329	-7.38293	0.231265		3.26037	5.7153	0.000295409	0.000893425	-0.622493	0.143712		3.26037	3.55157	0.00626185	0.0118424	-3.96636
Ydjc	0.875072		3.75617	15.122	1.1243e-07	1.55041e-06	7.91018	0.487346		3.75617	8.42176	1.5226e-05	7.26193e-05	2.6058	0.882118		3.75617	15.2438	1.04903e-07	1.18438e-06	7.97522
Ybx2	0.308658		2.25756	2.88572	0.0181223	0.0324169	-5.05496	0.552335		2.25756	5.16391	0.000603736	0.00165591	-1.39436	0.0295903		2.25756	0.276647	0.788338	0.830194	-8.29425
Ybx1	-0.176896		9.1201	-5.3035	0.000501777	0.00140668	-1.26362	-0.362888		9.1201	-10.8797	1.85772e-06	1.35669e-05	4.9067	-0.525131		9.1201	-15.7439	7.9337e-08	9.74621e-07	8.27995
Ybey	0.2835		0.884527	3.20282	0.0108678	0.0206955	-4.5287	-0.248718		0.884527	-2.80988	0.0205012	0.0361815	-5.11112	-0.408726		0.884527	-4.61755	0.00127937	0.00290795	-2.28209
Yars2	0.327999		4.46923	7.60145	3.43712e-05	0.000144532	1.64935	0.285378		4.46923	6.6137	0.00010055	0.000354465	0.546993	0.0632517		4.46923	1.46587	0.176934	0.232856	-7.26673
Yars	-0.046674		5.74083	-1.25246	0.242158	0.31451	-7.52127	-0.0506441		5.74083	-1.359	0.207424	0.276157	-7.32157	0.142075		5.74083	3.81248	0.00418457	0.00826291	-3.54246
Yap1	0.00602637		5.16585	0.152883	0.881884	0.910028	-8.31126	0.212156		5.16585	5.38218	0.000452645	0.00128948	-1.08376	0.200563		5.16585	5.08808	0.000668334	0.0016356	-1.58475
Yaf2	-0.31082		1.41742	-2.99488	0.0151838	0.0277247	-4.87371	0.400866		1.41742	3.86251	0.00387723	0.00837197	-3.38038	0.776573		1.41742	7.48261	3.88893e-05	0.000139841	1.5026
Xylt2	-0.198975		2.94075	-3.88196	0.00376428	0.00813731	-3.41844	-0.101178		2.94075	-1.97395	0.0800312	0.120611	-6.45767	-0.19863		2.94075	-3.87523	0.00380299	0.00758846	-3.44149
Xylt1	-0.113046		-0.60396	-0.532227	0.607534	0.67669	-8.1693	-0.730581		-0.60396	-3.43962	0.00746327	0.0148378	-4.06829	-0.115983		-0.60396	-0.546055	0.598381	0.66204	-8.17363
Xylb	-0.0232102		1.76664	-0.359445	0.727602	0.782441	-8.25296	0.0760081		1.76664	1.1771	0.269527	0.344386	-7.53862	-0.052499		1.76664	-0.813029	0.437307	0.50797	-7.98228
Xrra1	-0.199762		-3.16448	-0.925848	0.378828	0.45709	-7.86946	-2.07597	NAIVE	-3.16448	-9.62158	5.15354e-06	3.00992e-05	3.79043	-0.825811		-3.16448	-3.82743	0.00409015	0.00809934	-3.51837
Xrn2	-0.362311		5.92357	-12.4441	5.97835e-07	5.5378e-06	6.08378	-0.0070733		5.92357	-0.242943	0.813529	0.854856	-8.22153	-0.312617		5.92357	-10.7373	2.0742e-06	1.23406e-05	4.71015
Xrn1	0.0881838		2.58039	1.24115	0.246115	0.318571	-7.53463	0.275659		2.58039	3.87978	0.0037768	0.00817709	-3.35266	0.0174946		2.58039	0.246229	0.811063	0.849409	-8.30301
Xrcc6bp1	-0.080252		2.8705	-0.873408	0.405278	0.483886	-7.91753	0.398863		2.8705	4.34095	0.00190233	0.00448958	-2.62471	0.248889		2.8705	2.70873	0.0241773	0.0396593	-5.36047
Xrcc6	0.0863483		4.66009	1.94359	0.0840256	0.126001	-6.57374	0.57675		4.66009	12.9819	4.16952e-07	4.39309e-06	6.54006	0.436209		4.66009	9.81848	4.3612e-06	2.27974e-05	3.89605
Xrcc5	0.242442		5.85454	7.67296	3.1932e-05	0.000136037	1.72974	0.1966		5.85454	6.22215	0.000158805	0.000525377	0.0503412	0.348848		5.85454	11.0406	1.6427e-06	1.02013e-05	4.96565
Xrcc4	0.040269		2.26795	0.341935	0.740296	0.793161	-8.25969	0.166658		2.26795	1.41514	0.190886	0.256955	-7.25037	-0.255205		2.26795	-2.16701	0.0585801	0.0874247	-6.23976
Xrcc3	-0.350826		2.60983	-5.57509	0.000352873	0.00104128	-0.883285	-0.269911		2.60983	-4.28925	0.0020513	0.00479954	-2.70504	-0.457594		2.60983	-7.27179	4.85931e-05	0.000169114	1.25949
Xrcc2	-0.17304		2.84595	-4.3568	0.00185904	0.00439231	-2.66927	-0.483619		2.84595	-12.1765	7.19021e-07	6.63113e-06	5.94469	-0.539213		2.84595	-13.5763	2.84322e-07	2.53014e-06	6.88585
Xrcc1	-0.284726		4.9296	-5.82367	0.000257956	0.000793375	-0.544101	-0.323822		4.9296	-6.62332	9.94505e-05	0.000351618	0.558951	-0.262596		4.9296	-5.37104	0.000459275	0.00117084	-1.18021
Xpr1	-0.756745		2.11799	-18.4652	1.98159e-08	4.22313e-07	9.7991	-0.48633		2.11799	-11.8668	8.94358e-07	7.82574e-06	5.70615	-1.0111	NAIVE	2.11799	-24.6716	1.55367e-09	5.9064e-08	12.5334
Xpot	0.166815		5.16723	4.55332	0.00140144	0.00342279	-2.36744	0.691457		5.16723	18.8737	1.6366e-08	4.04454e-07	10.0597	0.784187		5.16723	21.4048	5.42916e-09	1.39686e-07	11.1901
Xpo7	0.725445		3.18981	14.4238	1.6902e-07	2.10954e-06	7.46512	0.269892		3.18981	5.36618	0.000462201	0.00131294	-1.10631	0.662133		3.18981	13.165	3.69949e-07	3.11284e-06	6.59789
Xpo6	-0.215536		4.94213	-6.49183	0.000115685	0.000400625	0.326528	0.217343		4.94213	6.54626	0.000108638	0.000378396	0.462849	-0.0151137		4.94213	-0.455219	0.6598	0.718408	-8.22277
Xpo5	0.260309		5.18304	7.84382	2.68383e-05	0.000117816	1.91956	0.332276		5.18304	10.0124	3.71026e-06	2.31946e-05	4.1499	0.39939		5.18304	12.0347	7.94092e-07	5.68185e-06	5.7618
Xpo4	0.718508		4.17825	15.227	1.05903e-07	1.48343e-06	7.97543	0.692375		4.17825	14.6732	1.45811e-07	2.01885e-06	7.6862	0.780864		4.17825	16.5485	5.14872e-08	6.88577e-07	8.75117
Xpo1	0.285072		6.67732	5.48637	0.000395433	0.00115078	-1.0064	0.289314		6.67732	5.56801	0.000356083	0.00104856	-0.824554	0.481218		6.67732	9.26131	7.04768e-06	3.37277e-05	3.37044
Xpnpep3	0.451736		2.74604	5.02964	0.000723213	0.00193579	-1.65755	-0.388048		2.74604	-4.32053	0.00195974	0.00461216	-2.6564	-0.702066		2.74604	-7.81681	2.75804e-05	0.000104145	1.87788
Xpnpep2	-1.20797		-3.22678	-2.25277	0.0509484	0.0809068	-6.09128	0.967863		-3.22678	1.80499	0.104768	0.152869	-6.71103	1.76006	SL	-3.22678	3.28237	0.00957258	0.0173419	-4.40931
Xpnpep1	0.0140298		5.67488	0.366435	0.722558	0.777859	-8.25019	0.315265		5.67488	8.2342	1.8238e-05	8.44087e-05	2.40857	0.495523		5.67488	12.9422	4.27974e-07	3.47464e-06	6.43847
Xpc	-0.243379		3.00812	-4.84108	0.000936034	0.00240917	-1.93484	-0.49975		3.00812	-9.94056	3.93794e-06	2.42763e-05	4.08475	-0.620797		3.00812	-12.3483	6.38421e-07	4.75125e-06	6.00072
Xpa	-0.374005		1.85797	-2.09919	0.0653927	0.100837	-6.33396	-0.0943843		1.85797	-0.529754	0.609178	0.676379	-8.10071	0.183528		1.85797	1.03009	0.330014	0.399363	-7.7795
Xlr5c	0.56397		0.725005	1.00626	0.340734	0.41934	-7.79131	1.14012		0.725005	2.03426	0.0726284	0.11073	-6.36503	4.62971	SL	0.725005	8.26055	1.77779e-05	7.21675e-05	2.35792
Xlr5b	0.0695842		-2.60731	0.109893	0.91522	0.935788	-8.31744	1.28719		-2.60731	2.03283	0.0767674	0.116243	-6.38272	2.96905	SL	-2.60731	4.19392	0.00306857	0.00627582	-3.01063
Xlr5a	0.091971		-1.98542	0.293264	0.77789	0.824626	-8.27537	0.799397		-1.98542	2.549	0.0384138	0.0631156	-5.6333	2.75188	SL	-1.98542	6.20473	0.000457456	0.00116708	-0.553046
Xlr4c	-2.43964	NAIVE	-1.11064	-6.64389	9.71435e-05	0.000345415	0.516587	0.299488		-1.11064	0.815597	0.43591	0.515067	-7.89778	1.52296	SL	-1.11064	4.14749	0.00252724	0.0052859	-3.0084
Xlr4b	-2.71911	NAIVE	-1.37902	-4.45618	0.00161038	0.00386872	-2.51601	0.118569		-1.37902	0.194316	0.85027	0.884816	-8.23328	1.95822	SL	-1.37902	3.2092	0.0107575	0.0192062	-4.5304
Xlr4a	-1.95035	NAIVE	-0.508925	-10.4318	2.63891e-06	1.77083e-05	4.45788	0.827949		-0.508925	4.42844	0.00167598	0.00401602	-2.48957	1.86138	SL	-0.508925	9.95592	3.88798e-06	2.0702e-05	4.02186
Xlr3c	-0.615017		1.28896	-4.67899	0.00117322	0.00292507	-2.17713	0.636971		1.28896	4.84601	0.000929676	0.00241156	-1.85864	1.82385	SL	1.28896	13.8757	2.35815e-07	2.19543e-06	7.09039
Xlr3b	-1.10453	NAIVE	1.12884	-8.75504	1.11345e-05	5.70264e-05	2.88155	0.946065		1.12884	7.49899	3.82295e-05	0.000156659	1.60052	2.22081	SL	1.12884	17.6033	3.00737e-08	4.70668e-07	9.33624
Xlr3a	-1.12474	NAIVE	1.25469	-9.4922	5.76009e-06	3.32278e-05	3.60301	1.02346	SL	1.25469	8.63748	1.24202e-05	6.15687e-05	2.82843	2.93731	SL	1.25469	24.7893	1.48976e-09	5.74103e-08	12.5783
Xlr	-2.81055	NAIVE	-1.2528	-3.96285	0.00421876	0.00895703	-3.34063	-1.47705		-1.2528	-2.08264	0.0710666	0.108673	-6.19644	-2.60469	NAIVE	-1.2528	-3.6726	0.00636216	0.0120214	-3.79203
Xkrx	1.27507	SL	-0.878136	4.89971	0.000863412	0.00224519	-1.84809	-0.954992		-0.878136	-3.66974	0.00521142	0.0108343	-3.69199	-0.773836		-0.878136	-2.97361	0.0157153	0.0269572	-4.92131
Xkr9	-0.237835		-3.27643	-0.315839	0.761405	0.81053	-8.15612	-2.61195	NAIVE	-3.27643	-3.4686	0.0105574	0.0201286	-4.15548	-0.264249		-3.27643	-0.320341	0.758133	0.804864	-8.07577
Xkr8	-0.297493		1.41925	-2.97376	0.0157115	0.0285539	-4.90878	-0.524237		1.41925	-5.24032	0.000545415	0.0015189	-1.28488	-0.647271		1.41925	-6.47018	0.000118626	0.000361358	0.2872
Xkr7	0.492393		-2.29069	0.938088	0.375838	0.454262	-7.74326	-1.66466	NAIVE	-2.29069	-3.54578	0.00764134	0.0151561	-4.01573	-1.76616	NAIVE	-2.29069	-3.76199	0.00559888	0.0107183	-3.7661
Xkr6	-0.171873		-2.78387	-0.461065	0.655758	0.719858	-8.20751	-1.1491	NAIVE	-2.78387	-3.08257	0.0131808	0.0244375	-4.65857	-0.61155		-2.78387	-1.64054	0.135522	0.18391	-7.02946
Xkr5	1.30086	SL	2.01634	21.7485	4.7198e-09	1.50312e-07	11.3497	1.31321	SL	2.01634	21.9549	4.34348e-09	1.57325e-07	11.4867	1.51027	SL	2.01634	25.2494	1.26645e-09	5.07752e-08	12.7517
Xk	0.489454		1.01258	5.86499	0.000245064	0.000760248	-0.488539	0.349888		1.01258	4.19262	0.0023641	0.00542832	-2.85607	-0.0664873		1.01258	-0.796699	0.446256	0.516765	-7.99589
Xist	0.0893067		0.0229132	0.539287	0.602852	0.672069	-8.16522	-0.499169		0.0229132	-3.01428	0.0147153	0.0269655	-4.77192	-0.712722		0.0229132	-4.30384	0.00200804	0.00432208	-2.76368
Xirp2	1.95716	SL	-5.44342	3.29767	0.0110031	0.0209032	-4.36029	0.795351		-5.44342	1.49829	0.172697	0.235914	-7.14206	0.860191		-5.44342	1.62043	0.144061	0.194022	-7.06028
Xirp1	-0.837457		-6.31235	-1.29344	0.266405	0.340629	-7.04639	-0.369959		-6.31235	-0.571396	0.598711	0.667014	-7.65287	-1.39617		-6.31235	-2.15637	0.0982478	0.138482	-6.00979
Xiap	-1.03604	NAIVE	3.85227	-17.5295	3.11952e-08	5.91034e-07	9.30643	-0.0677517		3.85227	-1.14633	0.281397	0.357201	-7.57312	-0.0935723		3.85227	-1.58321	0.148042	0.198728	-7.10901
Xcr1	-0.770615		-3.93985	-1.27569	0.234198	0.305749	-7.4936	-0.269601		-3.93985	-0.446301	0.665989	0.728247	-8.14478	-0.146919		-3.93985	-0.243212	0.813327	0.851305	-8.30383
Xbp1	0.376631		5.18581	9.04598	8.53903e-06	4.61069e-05	3.17201	0.000547575		5.18581	0.0131517	0.989795	0.992263	-8.25412	0.611188		5.18581	14.6796	1.45262e-07	1.50699e-06	7.61984
Xaf1	-1.46472	NAIVE	3.73403	-24.5544	1.62036e-09	7.08549e-08	12.4963	-1.44664	NAIVE	3.73403	-24.2514	1.808e-09	8.6451e-08	12.422	-1.20123	NAIVE	3.73403	-20.1373	9.2783e-09	2.0078e-07	10.6114
Xab2	0.242598		5.30664	6.77654	8.36023e-05	0.000304121	0.68002	-0.0917034		5.30664	-2.56157	0.0307532	0.0516759	-5.52092	0.0145717		5.30664	0.407033	0.693552	0.748734	-8.24538
X99384	0.355234		5.00468	9.25344	7.0968e-06	3.9635e-05	3.37452	0.011106		5.00468	0.289298	0.778946	0.826388	-8.20794	0.00279444		5.00468	0.072792	0.943573	0.955537	-8.33364
Wwtr1	-1.0981	NAIVE	4.01756	-20.6699	7.37917e-09	2.05533e-07	10.868	-1.02344	NAIVE	4.01756	-19.2644	1.36799e-08	3.50324e-07	10.2533	-1.20173	NAIVE	4.01756	-22.6205	3.3396e-09	9.91638e-08	11.7132
Wwp2	0.152391		4.09786	4.20304	0.00232804	0.00534189	-2.9089	0.4799		4.09786	13.236	3.53325e-07	3.85257e-06	6.72086	0.497207		4.09786	13.7133	2.60874e-07	2.36481e-06	6.97997
Wwp1	-0.246		3.29856	-5.73688	0.000287504	0.00087043	-0.66157	0.506098		3.29856	11.8026	9.36404e-07	8.08882e-06	5.65592	0.305339		3.29856	7.12073	5.7172e-05	0.000194983	1.08216
Wwox	-0.957427		2.274	-14.9575	1.23565e-07	1.65923e-06	7.80712	-0.329782		2.274	-5.15206	0.000613376	0.00167853	-1.41142	-1.4551	NAIVE	2.274	-22.7324	3.19757e-09	9.74219e-08	11.7599
Wwc2	-0.200826		3.532	-4.46255	0.0015957	0.00383617	-2.50622	1.43905	SL	3.532	31.977	1.56394e-10	1.74099e-08	14.9892	1.32549	SL	3.532	29.4536	3.24192e-10	2.03422e-08	14.1963
Wwc1	-0.11239		3.22039	-2.0881	0.0665776	0.102346	-6.35127	0.612835		3.22039	11.3859	1.26812e-06	1.01347e-05	5.32433	1.29202	SL	3.22039	24.0044	1.97888e-09	6.87965e-08	12.2746
Wtip	-0.304308		4.82582	-7.65384	3.25649e-05	0.00013828	1.7083	-0.0438586		4.82582	-1.10312	0.298769	0.375805	-7.62043	-0.133186		4.82582	-3.34984	0.00860014	0.015763	-4.29787
Wtap	-0.0658498		5.76038	-1.58935	0.146654	0.204847	-7.08823	-0.178031		5.76038	-4.29696	0.00202832	0.00474972	-2.69304	0.0786144		5.76038	1.89743	0.0904604	0.128753	-6.65578
Wt1	3.34638	SL	-3.00627	7.225	9.3419e-05	0.000334497	0.711963	1.67129	SL	-3.00627	3.60839	0.00697861	0.0139879	-3.91931	3.46644	SL	-3.00627	6.69408	0.00015858	0.000462852	0.224014
Wscd2	-0.753759		0.597081	-7.22616	5.10259e-05	0.000201985	1.21815	-0.500434		0.597081	-4.79757	0.000994156	0.00255759	-1.93061	-0.849095		0.597081	-8.14013	1.99907e-05	7.97979e-05	2.22964
Wscd1	2.46321	SL	-0.149943	12.6508	5.19679e-07	4.96978e-06	6.2371	1.57666	SL	-0.149943	8.0975	2.08451e-05	9.44295e-05	2.2626	2.08134	SL	-0.149943	10.6895	2.15297e-06	1.27241e-05	4.66932
Wsb2	1.08807	SL	4.61877	24.4144	1.70422e-09	7.30089e-08	12.4424	-0.000756762		4.61877	-0.0169804	0.986825	0.990319	-8.25406	-0.0505273		4.61877	-1.13374	0.286373	0.353185	-7.66934
Wsb1	-1.41165	NAIVE	5.45944	-24.3228	1.7617e-09	7.52803e-08	12.4069	-0.253355		5.45944	-4.3653	0.00183623	0.00435489	-2.58701	-0.368122		5.45944	-6.34274	0.000137674	0.000409479	0.12529
Wrnip1	-0.0196186		4.05438	-0.486942	0.63801	0.703946	-8.19421	0.0778493		4.05438	1.93225	0.0855641	0.127899	-6.52108	0.106497		4.05438	2.64331	0.026905	0.0436076	-5.46847
Wrn	0.143995		1.93288	2.64144	0.026987	0.0462169	-5.45924	0.627468		1.93288	11.5103	1.15718e-06	9.45401e-06	5.42445	0.281299		1.93288	5.16015	0.000606778	0.00150209	-1.48066
Wrb	-0.140746		4.00527	-1.83435	0.100009	0.14671	-6.73757	-0.387648		4.00527	-5.05226	0.000701415	0.00188612	-1.55582	-0.212973		4.00527	-2.77569	0.0216754	0.0359708	-5.24969
Wrap53	-0.22774		3.62507	-3.09008	0.0130225	0.024244	-4.71566	-0.321492		3.62507	-4.36215	0.00184466	0.00437241	-2.59189	0.0693165		3.62507	0.940517	0.371656	0.442647	-7.86795
Wnt9a	0.756361		-1.36544	3.29164	0.00943248	0.0182226	-4.38172	0.0112919		-1.36544	0.0491418	0.961886	0.971413	-8.25287	1.61708	SL	-1.36544	7.03742	6.26027e-05	0.000210325	0.983217
Wnt8a	2.24466	SL	-2.66775	4.75988	0.00145471	0.00354212	-2.19085	3.0199	SL	-2.66775	7.15965	9.95455e-05	0.000351849	0.709341	-0.132762		-2.66775	-0.314755	0.761055	0.807255	-8.28119
Wnt7b	3.51128	SL	-1.95475	7.30088	4.71088e-05	0.00018829	1.30528	1.24429	SL	-1.95475	2.58722	0.0294894	0.049825	-5.4788	3.54771	SL	-1.95475	7.37663	4.34716e-05	0.000153409	1.38102
Wnt7a	0.588131		-3.69298	0.979246	0.3532	0.431535	-7.81816	0.708038		-3.69298	1.17889	0.268849	0.343676	-7.53659	1.36875		-3.69298	2.27899	0.0488162	0.074198	-6.06168
Wnt6	-0.265055		1.61308	-1.45089	0.180958	0.24555	-7.274	-2.20733	NAIVE	1.61308	-12.0828	7.67721e-07	6.94665e-06	5.87306	-2.91553	NAIVE	1.61308	-15.9594	7.05208e-08	8.87637e-07	8.40839
Wnt5b	-2.91793	NAIVE	-1.79166	-15.0814	1.1507e-07	1.57514e-06	7.88485	1.4706	SL	-1.79166	7.60087	3.43919e-05	0.000143157	1.71594	-1.64524	NAIVE	-1.79166	-8.50346	1.40888e-05	5.92586e-05	2.6123
Wnt5a	1.45049	SL	-3.17847	2.74587	0.0227555	0.0396706	-5.28676	1.46852	SL	-3.17847	2.78001	0.0215236	0.037804	-5.16061	2.27889	SL	-3.17847	4.31407	0.00197828	0.00426509	-2.74776
Wnt4	0.223983		-1.86128	0.788346	0.450881	0.528208	-7.99042	-1.0149	NAIVE	-1.86128	-3.57212	0.00606435	0.0123564	-3.85111	-0.328469		-1.86128	-1.1561	0.277585	0.344118	-7.64454
Wnt3a	-0.302731		-2.96611	-0.675524	0.516425	0.591206	-8.07696	-0.0720785		-2.96611	-0.160838	0.875795	0.905682	-8.23987	-1.85511	NAIVE	-2.96611	-4.13955	0.00255715	0.00533723	-3.02091
Wnt3	-0.160746		-3.56149	-0.395946	0.702566	0.76124	-8.23689	1.70318	SL	-3.56149	4.19523	0.00306312	0.00681639	-3.03745	2.53889	SL	-3.56149	5.59352	0.000526976	0.00132423	-1.09521
Wnt2b	-0.600679		-3.76429	-1.13521	0.285791	0.361528	-7.65539	-1.10383		-3.76429	-2.0861	0.0667933	0.102885	-6.28458	-0.962921		-3.76429	-1.8198	0.102341	0.143473	-6.7714
Wnt16	0.103604		-4.13938	0.148316	0.886997	0.913405	-7.96514	-0.748893		-4.13938	-1.51616	0.180719	0.245284	-7.11993	-1.21882		-4.13938	-2.20704	0.0698429	0.102289	-6.14889
Wnt11	-0.843859		-0.0865003	-3.40783	0.00784673	0.0155197	-4.19004	-2.73203	NAIVE	-0.0865003	-11.033	1.65218e-06	1.23846e-05	5.03496	-1.56658	NAIVE	-0.0865003	-6.32647	0.000140338	0.000416669	0.104459
Wnt10b	-0.543117		-4.79684	-0.706026	0.512038	0.587379	-7.63403	-0.468943		-4.79684	-0.646581	0.546713	0.620075	-7.66706	-1.18643		-4.79684	-1.5423	0.184288	0.241207	-6.76587
Wnt10a	0.334659		-1.35025	1.31391	0.225546	0.29624	-7.33402	-2.74613	NAIVE	-1.35025	-12.0542	2.19687e-06	1.54311e-05	4.92787	-2.49069	NAIVE	-1.35025	-10.9329	4.58564e-06	2.375e-05	4.03817
Wnk4	0.413729		-1.11107	1.85687	0.0964971	0.142102	-6.70414	-0.583884		-1.11107	-2.62054	0.0279251	0.0475006	-5.42398	-0.51887		-1.11107	-2.32875	0.0450072	0.0690741	-5.98176
Wnk2	0.92496		-0.267787	7.05487	6.14198e-05	0.000235775	1.01598	-1.11619	NAIVE	-0.267787	-8.51341	1.39568e-05	6.76556e-05	2.70093	-1.21645	NAIVE	-0.267787	-9.27812	6.94392e-06	3.33068e-05	3.38668
Wnk1	-0.362937		5.27626	-6.09548	0.000184868	0.000599842	-0.182811	0.289288		5.27626	4.85856	0.000913713	0.0023738	-1.84004	0.221667		5.27626	3.72287	0.00480122	0.00934823	-3.68735
Wls	-0.924698		0.864989	-8.42834	1.51307e-05	7.34096e-05	2.54605	0.447379		0.864989	4.07773	0.00280347	0.00630839	-3.03712	-0.459316		0.864989	-4.18652	0.00238546	0.00502805	-2.94703
Wiz	-0.0162485		4.21471	-0.502165	0.62768	0.694501	-8.18607	-0.280215		4.21471	-8.66011	1.21605e-05	6.04765e-05	2.85153	-0.195086		4.21471	-6.02918	0.000200338	0.000565132	-0.282093
Wisp3	-0.941349		-3.20895	-1.96874	0.0807036	0.121581	-6.53545	-0.428884		-3.20895	-0.896969	0.393237	0.473191	-7.82625	-1.15496		-3.20895	-2.41548	0.0390575	0.0608896	-5.84148
Wisp2	-0.581707		-4.81925	-1.22806	0.308467	0.385476	-7.1048	-0.241184		-4.81925	-0.509172	0.64633	0.710216	-7.683	-0.942464		-4.81925	-2.43684	0.0943728	0.133589	-5.95965
Wipi2	0.467912		4.47437	12.9233	4.33346e-07	4.31107e-06	6.43588	0.0420333		4.47437	1.16092	0.275718	0.350994	-7.55685	0.102538		4.47437	2.83202	0.0197755	0.0331075	-5.15634
Wipi1	-0.413104		2.35167	-3.55629	0.00621591	0.0126325	-3.94639	-0.540756		2.35167	-4.65521	0.00121313	0.00303896	-2.144	-0.463252		2.35167	-3.98799	0.00320683	0.0065309	-3.26109
Wipf3	2.31155	SL	-0.854743	19.5755	1.18899e-08	2.88346e-07	10.3525	0.177087		-0.854743	1.49967	0.168141	0.230399	-7.13979	-0.00652748		-0.854743	-0.0552784	0.957132	0.966291	-8.33489
Wipf2	-0.028643		2.50822	-0.617863	0.55207	0.624222	-8.11654	0.110735		2.50822	2.38867	0.0408082	0.0666217	-5.80291	0.00429794		2.50822	0.0927114	0.928176	0.943492	-8.33181
Wipf1	-0.134321		-0.00409353	-0.737675	0.479616	0.556388	-8.03075	1.64614	SL	-0.00409353	9.04041	8.58195e-06	4.55948e-05	3.23262	1.2461	SL	-0.00409353	6.84341	7.75691e-05	0.000251689	0.749611
Wif1	-4.10452	NAIVE	-3.24738	-6.69091	9.20873e-05	0.000330581	0.57477	-0.241934		-3.24738	-0.394385	0.702535	0.760915	-8.16855	-0.443606		-3.24738	-0.723137	0.488073	0.557463	-8.05423
Wibg	0.139389		4.78011	1.81943	0.102402	0.149584	-6.75963	-0.0517363		4.78011	-0.675309	0.516555	0.59244	-8.00712	0.222274		4.78011	2.90132	0.017669	0.0299072	-5.04135
Whsc2	0.353944		4.91088	9.31367	6.73003e-06	3.79159e-05	3.43262	0.200349		4.91088	5.27197	0.000523066	0.00146391	-1.23977	0.262466		4.91088	6.90653	7.23098e-05	0.000237224	0.826104
Whsc1l1	0.324083		2.45942	4.92859	0.000829895	0.00217141	-1.80554	0.746504		2.45942	11.3527	1.29969e-06	1.03032e-05	5.29743	0.83818		2.45942	12.7469	4.87243e-07	3.84667e-06	6.29652
Whsc1	-0.182787		2.99386	-3.08495	0.0131302	0.0244162	-4.72416	0.135344		2.99386	2.28425	0.0483984	0.0775137	-5.97116	-0.384793		2.99386	-6.49429	0.000115356	0.000352544	0.317599
Whrn	0.0568267		2.24386	0.870053	0.407014	0.485546	-7.92052	-0.786382		2.24386	-12.04	7.91137e-07	7.11054e-06	5.84022	-1.31137	NAIVE	2.24386	-20.0779	9.52205e-09	2.0367e-07	10.5834
Whamm	-0.588425		2.52464	-10.8212	1.94354e-06	1.37522e-05	4.79287	-0.0476845		2.52464	-0.876921	0.403467	0.483021	-7.8444	-0.190578		2.52464	-3.50473	0.00673776	0.0126532	-4.04307
Wfs1	-0.379625		2.64709	-4.81186	0.000974648	0.00249713	-1.97824	-0.663413		2.64709	-8.40895	1.54133e-05	7.33055e-05	2.59244	-0.266708		2.64709	-3.3806	0.00819153	0.0150878	-4.24715
Wfikkn2	-0.27089		-1.92161	-0.839879	0.422857	0.501222	-7.94702	-0.0174381		-1.92161	-0.0540661	0.958071	0.968746	-8.25259	-0.440306		-1.92161	-1.36515	0.205555	0.265581	-7.39612
Wfikkn1	-1.35625	NAIVE	-1.70455	-4.87052	0.00089878	0.00232677	-1.89122	-1.33258	NAIVE	-1.70455	-4.78552	0.00101094	0.00259405	-1.94857	-2.85312	NAIVE	-1.70455	-10.246	3.06427e-06	1.70418e-05	4.28266
Wfdc2	0.183522		4.51377	2.58139	0.0297717	0.0503979	-5.55806	0.862707		4.51377	12.1347	7.40319e-07	6.78016e-06	5.91279	1.31165	SL	4.51377	18.4495	1.99636e-08	3.47368e-07	9.7813
Wfdc15a	-0.158418		-0.237071	-0.189506	0.855116	0.889146	-8.10117	-3.02532	NAIVE	-0.237071	-3.96441	0.00551883	0.0113864	-3.45219	-1.87911		-0.237071	-2.46241	0.0435796	0.0670966	-5.73449
Wfdc13	0.240967		-3.79322	0.636549	0.54813	0.620557	-7.98394	0.130932		-3.79322	0.345877	0.741347	0.794438	-8.0736	0.38615		-3.79322	1.02007	0.347399	0.417022	-7.66542
Wfdc10	-0.577082		-1.12247	-0.822936	0.437886	0.515704	-7.95483	2.25764		-1.12247	2.2765	0.0572231	0.0897647	-5.69745	0.361125		-1.12247	0.514976	0.622551	0.684663	-8.1878
Wfdc1	1.85237	SL	-2.38369	4.66622	0.00234656	0.00537634	-2.35334	-1.31077	NAIVE	-2.38369	-4.66959	0.00233736	0.0053757	-2.6192	0.745961		-2.38369	2.65747	0.0328247	0.0521309	-5.55199
Wee1	0.00391638		4.6981	0.0842597	0.934706	0.950874	-8.32029	0.271732		4.6981	5.84623	0.000250829	0.000776121	-0.445368	0.196005		4.6981	4.21699	0.00228067	0.00483503	-2.89924
Wdyhv1	0.0582003		2.60665	0.634211	0.541821	0.61461	-8.10565	1.85443	SL	2.60665	20.2078	8.99843e-09	2.65434e-07	10.7047	1.49853	SL	2.60665	16.3295	5.78027e-08	7.55148e-07	8.62513
Wdtc1	0.019835		5.11701	0.531821	0.607803	0.676946	-8.16953	0.0532169		5.11701	1.42686	0.187581	0.25301	-7.23528	0.322128		5.11701	8.63696	1.24262e-05	5.34784e-05	2.74969
Wdsub1	-0.248651		2.00489	-2.35152	0.0433638	0.0702435	-5.93274	0.629858		2.00489	5.95662	0.000218902	0.000691532	-0.297838	0.587535		2.00489	5.55637	0.000361424	0.000948457	-0.921293
Wdr96	0.38275		-0.889862	2.34436	0.0438739	0.070954	-5.94429	-1.31691	NAIVE	-0.889862	-8.06615	2.14991e-05	9.695e-05	2.22886	-0.964641		-0.889862	-5.90847	0.000232249	0.0006437	-0.442403
Wdr95	-1.68611		-4.09041	-2.63178	0.0302744	0.0511257	-5.41181	-1.45271		-4.09041	-2.26748	0.0533222	0.0844619	-5.9132	-0.234848		-4.09041	-0.366564	0.723515	0.774984	-8.15013
Wdr93	0.437647		-0.703507	2.62964	0.0275127	0.0470075	-5.47868	-1.42795	NAIVE	-0.703507	-8.58	1.31076e-05	6.42215e-05	2.76955	-1.43688	NAIVE	-0.703507	-8.63365	1.24648e-05	5.36305e-05	2.7463
Wdr92	-0.170255		4.18246	-4.21905	0.00227376	0.00523585	-2.8838	-0.309823		4.18246	-7.67765	3.17787e-05	0.000134065	1.80218	-0.390425		4.18246	-9.67502	4.92389e-06	2.52308e-05	3.76314
Wdr91	-0.199679		2.90046	-3.42365	0.00765338	0.0151853	-4.164	0.267285		2.90046	4.58282	0.00134389	0.00331485	-2.25357	0.0866856		2.90046	1.48629	0.171574	0.22646	-7.2398
Wdr90	-0.301485		2.02877	-4.69625	0.00114513	0.00287145	-2.15115	-0.661127		2.02877	-10.2984	2.93722e-06	1.93662e-05	4.40552	-0.659088		2.02877	-10.2666	3.01358e-06	1.68264e-05	4.30093
Wdr89	-0.103071		3.21689	-1.41133	0.191971	0.258498	-7.32518	0.0950742		3.21689	1.30184	0.225498	0.296132	-7.39208	0.00580473		3.21689	0.0794833	0.938398	0.951768	-8.33308
Wdr86	3.28308	SL	0.908995	19.0906	1.48094e-08	3.41485e-07	10.1148	0.11136		0.908995	0.647541	0.533547	0.608414	-8.02657	1.65801	SL	0.908995	9.64103	5.0686e-06	2.58546e-05	3.73141
Wdr85	-0.231901		2.77894	-3.27446	0.00969384	0.0186826	-4.41011	-0.0247961		2.77894	-0.350123	0.73435	0.787978	-8.18658	-0.171199		2.77894	-2.41735	0.0389382	0.0607149	-5.83845
Wdr83	0.371192		3.52249	6.81317	8.02362e-05	0.00029384	0.724777	0.423146		3.52249	7.76676	2.90157e-05	0.000124052	1.90146	0.4164		3.52249	7.64295	3.29316e-05	0.000121445	1.68417
Wdr82	-0.0571065		5.60795	-1.81885	0.102496	0.149695	-6.76048	0.320513		5.60795	10.2084	3.15943e-06	2.05187e-05	4.32573	0.266523		5.60795	8.48879	1.42858e-05	5.99081e-05	2.59711
Wdr81	0.931578		1.37676	11.4189	1.23756e-06	9.67965e-06	5.28722	0.246643		1.37676	3.02324	0.0145038	0.0266329	-4.75704	0.936423		1.37676	11.4783	1.18464e-06	7.84446e-06	5.32374
Wdr8	-0.277895		2.96216	-3.91919	0.00355769	0.00774343	-3.35876	-0.246155		2.96216	-3.47155	0.00709779	0.0142015	-4.01583	-0.216184		2.96216	-3.04887	0.0139162	0.0241534	-4.79634
Wdr78	-0.40748		-1.50787	-1.21047	0.257113	0.330627	-7.5704	-2.42745	NAIVE	-1.50787	-7.21105	5.18603e-05	0.000203098	1.26797	-2.74756	NAIVE	-1.50787	-8.16196	1.95681e-05	7.83977e-05	2.253
Wdr77	-0.00803047		5.80447	-0.248663	0.809236	0.850822	-8.29	0.114478		5.80447	3.5448	0.00632842	0.0128171	-3.89577	-0.0664824		5.80447	-2.05863	0.0698269	0.102274	-6.40943
Wdr76	-0.403318		3.94994	-9.88549	4.123e-06	2.538e-05	3.96917	0.374413		3.94994	9.17701	7.5943e-06	4.14433e-05	3.36633	0.368715		3.94994	9.03735	8.60562e-06	3.96653e-05	3.15179
Wdr75	0.364208		5.68636	9.57824	5.3485e-06	3.13899e-05	3.68419	0.314208		5.68636	8.2633	1.77305e-05	8.2399e-05	2.4394	0.25935		5.68636	6.82058	7.95739e-05	0.000257009	0.721814
Wdr74	0.740788		5.58905	16.0293	6.79005e-08	1.04858e-06	8.46005	0.291449		5.58905	6.30639	0.000143701	0.000482308	0.158871	0.296335		5.58905	6.41214	0.000126919	0.000382958	0.213712
Wdr73	0.0855542		3.73929	1.5824	0.148226	0.20677	-7.09779	0.20588		3.73929	3.80794	0.00421373	0.00900868	-3.46822	0.0293838		3.73929	0.54348	0.60008	0.663702	-8.17513
Wdr70	0.343799		4.35267	6.98928	6.59963e-05	0.00024972	0.937644	0.294678		4.35267	5.99067	0.000209969	0.000666804	-0.252667	-0.0117101		4.35267	-0.238061	0.817197	0.85431	-8.3052
Wdr7	0.119541		2.25496	2.49877	0.0340816	0.0567153	-5.69347	-0.0675037		2.25496	-1.41104	0.192056	0.258181	-7.25564	-0.152925		2.25496	-3.19659	0.0109766	0.0195395	-4.55129
Wdr67	-0.205928		3.49869	-3.45676	0.00726473	0.0144994	-4.10956	0.0476382		3.49869	0.799667	0.444621	0.524075	-7.9111	-0.143262		3.49869	-2.40483	0.0397441	0.061823	-5.85878
Wdr65	0.34485		-5.65881	0.583299	0.578134	0.649343	-8.02287	0.771406		-5.65881	1.3048	0.233531	0.305115	-7.27256	0.137569		-5.65881	0.260157	0.802287	0.841524	-8.29808
Wdr64	0.221291		-2.38668	0.583427	0.574021	0.645539	-8.13863	0.243886		-2.38668	0.642997	0.536359	0.610877	-8.02969	0.458327		-2.38668	1.20837	0.257882	0.322655	-7.58517
Wdr63	0.503064		-5.30039	1.20902	0.314716	0.391949	-7.32752	1.54484		-5.30039	3.03142	0.0576173	0.0903075	-5.06546	1.28773		-5.30039	2.5269	0.0872347	0.12474	-5.66234
Wdr62	-0.185948		3.0851	-5.33912	0.000478858	0.00135252	-1.21316	0.578479		3.0851	16.6098	4.98602e-08	8.96262e-07	8.85335	0.532956		3.0851	15.3027	1.01461e-07	1.15635e-06	8.01162
Wdr61	0.0381627		5.94107	0.653059	0.530145	0.604044	-8.09276	-0.170397		5.94107	-2.91593	0.0172551	0.0310005	-4.93521	-0.356605		5.94107	-6.1024	0.00018333	0.000524567	-0.185806
Wdr60	-0.441286		0.734766	-4.17878	0.00241289	0.00551261	-2.94697	-0.778476		0.734766	-7.37181	4.36936e-05	0.000175848	1.4548	-1.20467	NAIVE	0.734766	-11.4077	1.24783e-06	8.19541e-06	5.26681
Wdr6	0.0939461		4.80737	2.91511	0.017278	0.0310944	-5.00617	-0.463297		4.80737	-14.3759	1.73924e-07	2.28634e-06	7.49407	-0.145284		4.80737	-4.50811	0.00149481	0.00332861	-2.44862
Wdr5b	-1.03765	NAIVE	-1.11711	-3.99994	0.00314976	0.00697151	-3.22984	-0.898656		-1.11711	-3.46413	0.00718098	0.0143509	-4.02801	-0.772733		-1.11711	-2.97873	0.0155859	0.0267705	-4.91282
Wdr59	-0.108609		3.26304	-2.25893	0.0504393	0.0801888	-6.08144	0.257698		3.26304	5.35981	0.000466064	0.00132213	-1.11529	-0.21797		3.26304	-4.53352	0.00144154	0.00322574	-2.40981
Wdr55	-0.258787		4.65613	-4.66653	0.00119396	0.00297153	-2.19591	-0.227509		4.65613	-4.10252	0.00270181	0.00610411	-2.99793	-0.379604		4.65613	-6.84515	7.7419e-05	0.000251348	0.75172
Wdr54	-0.689593		0.860359	-5.54808	0.000365278	0.00107413	-0.920651	0.508215		0.860359	4.08882	0.0027575	0.00621662	-3.01958	0.308606		0.860359	2.48287	0.0349798	0.0551953	-5.73175
Wdr53	0.244224		3.46363	3.01882	0.0146077	0.0268295	-4.83395	-0.308956		3.46363	-3.81897	0.0041433	0.00887637	-3.45044	-0.420608		3.46363	-5.19909	0.000576089	0.00143461	-1.42471
Wdr52	0.652628		-5.36763	1.29942	0.230238	0.301278	-7.35156	-1.10761		-5.36763	-2.46561	0.0391762	0.0642305	-5.71503	-1.92807	NAIVE	-5.36763	-4.29201	0.00268709	0.00557602	-2.97754
Wdr5	-0.828226		6.74572	-21.4841	5.25553e-09	1.62172e-07	11.234	-1.20111	NAIVE	6.74572	-31.1567	1.9695e-10	1.96735e-08	14.7508	-0.942507		6.74572	-24.4486	1.68332e-09	6.23087e-08	12.4477
Wdr48	0.271317		3.96412	5.27865	0.000518475	0.00144507	-1.29894	-0.213557		3.96412	-4.1549	0.00249966	0.00570544	-2.91534	-0.105531		3.96412	-2.05317	0.0704448	0.103018	-6.4179
Wdr47	0.476707		1.96607	6.63724	9.78824e-05	0.000347676	0.50834	-0.198329		1.96607	-2.76136	0.022188	0.0388457	-5.19148	0.33474		1.96607	4.66062	0.00120393	0.00276253	-2.217
Wdr46	0.260952		4.67186	4.14713	0.00252858	0.0057404	-2.99675	-0.19067		4.67186	-3.03019	0.0143421	0.0263704	-4.74551	-0.0404004		4.67186	-0.642056	0.536943	0.604647	-8.11268
Wdr45l	-0.189222		5.22337	-3.85936	0.00389585	0.00838217	-3.45474	-0.126859		5.22337	-2.5874	0.0294804	0.0498148	-5.47849	-0.205991		5.22337	-4.20139	0.0023337	0.00493184	-2.9237
Wdr45	0.438924		4.9304	8.09163	2.0966e-05	9.56704e-05	2.18941	-0.920057		4.9304	-16.9614	4.15588e-08	7.89945e-07	9.05097	0.0611591		4.9304	1.12748	0.288876	0.355827	-7.67623
Wdr44	-0.298438		1.89503	-3.10687	0.0126753	0.0236615	-4.68778	0.586266		1.89503	6.1033	0.000183131	0.000592386	-0.104342	0.401907		1.89503	4.18403	0.00239425	0.00504212	-2.95094
Wdr43	0.360279		6.02977	10.5862	2.33487e-06	1.59267e-05	4.59195	0.391026		6.02977	11.4896	1.17485e-06	9.56895e-06	5.40787	0.486357		6.02977	14.2908	1.83048e-07	1.79522e-06	7.36725
Wdr41	-0.317795		2.61165	-3.03412	0.0142513	0.0262693	-4.80855	-0.0519991		2.61165	-0.496457	0.631544	0.695886	-8.11915	-0.137909		2.61165	-1.31668	0.220683	0.282444	-7.45625
Wdr4	-0.0784303		3.18437	-1.66392	0.130696	0.185474	-6.98424	-0.184777		3.18437	-3.9201	0.00355279	0.00775876	-3.28803	-0.309075		3.18437	-6.55711	0.00010729	0.000332224	0.396457
Wdr37	0.300708		3.18804	3.59335	0.00586714	0.0120096	-3.88583	-7.83262e-05		3.18804	-0.000935969	0.999274	0.999333	-8.25421	-0.189231		3.18804	-2.26124	0.0502501	0.0761511	-6.09007
Wdr36	0.319847		5.78479	9.86633	4.18962e-06	2.56498e-05	3.95161	0.527499		5.78479	16.2718	5.96066e-08	1.02727e-06	8.65945	0.322925		5.78479	9.96127	3.87076e-06	2.06363e-05	4.02672
Wdr35	0.748666		4.3006	15.9567	7.06252e-08	1.07686e-06	8.41717	-0.349043		4.3006	-7.43932	4.06938e-05	0.000165272	1.53238	-0.357288		4.3006	-7.61504	3.38923e-05	0.000124417	1.65277
Wdr34	0.165596		4.165	3.62625	0.0055747	0.0114876	-3.83216	-0.313897		4.165	-6.87377	7.49889e-05	0.000277331	0.866198	-0.337924		4.165	-7.39992	4.2416e-05	0.000150187	1.40785
Wdr33	0.348692		4.74657	7.22069	5.13263e-05	0.000202889	1.21174	-0.10291		4.74657	-2.13105	0.0621024	0.0964982	-6.21427	-0.117978		4.74657	-2.44308	0.0373334	0.0585207	-5.79662
Wdr31	0.0202937		3.03432	0.22395	0.827828	0.866644	-8.29644	-0.296734		3.03432	-3.27458	0.00969195	0.0186918	-4.34041	-0.511552		3.03432	-5.64519	0.000322757	0.000858806	-0.79888
Wdr3	0.413238		4.94601	14.6522	1.47622e-07	1.90207e-06	7.61293	0.349982		4.94601	12.4094	6.12224e-07	5.90776e-06	6.12042	0.261139		4.94601	9.25922	7.0607e-06	3.37709e-05	3.36842
Wdr26	0.334948		4.36299	7.46025	3.98103e-05	0.000163176	1.48897	0.0231338		4.36299	0.515256	0.618866	0.684613	-8.10888	-0.053711		4.36299	-1.1963	0.262328	0.327478	-7.59905
Wdr25	-0.0819933		1.48314	-0.763788	0.464663	0.541946	-8.01026	-0.195088		1.48314	-1.81729	0.102749	0.150322	-6.69292	-0.145631		1.48314	-1.35659	0.208159	0.268351	-7.40684
Wdr24	-0.0647708		3.32044	-1.21321	0.256113	0.329492	-7.56722	-0.0275245		3.32044	-0.515558	0.618663	0.684479	-8.10871	-0.13896		3.32044	-2.60285	0.028745	0.0462833	-5.53509
Wdr20b	-0.0678041		-0.320969	-0.339164	0.742313	0.794515	-8.26073	1.28355	SL	-0.320969	6.42048	0.000125688	0.000429626	0.304375	1.33492	SL	-0.320969	6.67744	9.3506e-05	0.000295394	0.546121
Wdr20a	-0.0582148		2.7282	-0.66952	0.52007	0.594451	-8.08123	0.00736518		2.7282	0.0847059	0.934361	0.950637	-8.25023	-0.135773		2.7282	-1.5615	0.153048	0.204439	-7.13872
Wdr19	-0.455182		2.40191	-7.29199	4.75574e-05	0.000189813	1.29494	-1.04784	NAIVE	2.40191	-16.7863	4.54837e-08	8.39037e-07	8.95306	-1.24383	NAIVE	2.40191	-19.926	1.01772e-08	2.12863e-07	10.5114
Wdr18	0.367137		4.78629	7.15761	5.4934e-05	0.000214786	1.13766	0.196172		4.78629	3.82451	0.00410839	0.00881136	-3.44151	0.230959		4.78629	4.50272	0.00150639	0.00335175	-2.45687
Wdr17	3.52424	SL	-3.72896	21.7894	2.27039e-08	4.64509e-07	9.96607	1.64607	SL	-3.72896	11.3785	3.39659e-06	2.16589e-05	4.44595	1.0759	SL	-3.72896	7.43716	7.62386e-05	0.000248327	0.924565
Wdr16	-1.06805	NAIVE	-1.07981	-4.01898	0.00306099	0.00679644	-3.19954	-2.14384	NAIVE	-1.07981	-8.06711	2.14788e-05	9.6884e-05	2.22989	-1.55246	NAIVE	-1.07981	-5.8418	0.000252212	0.000691421	-0.531786
Wdr13	0.0983595		2.95359	2.18478	0.0569127	0.0890956	-6.19936	-0.54572		2.95359	-12.1216	7.47106e-07	6.82381e-06	5.90281	-0.558384		2.95359	-12.4029	6.14917e-07	4.62425e-06	6.04178
Wdr12	0.173812		5.10349	4.89683	0.000866834	0.0022527	-1.85234	0.124426		5.10349	3.50546	0.00673014	0.0135462	-3.96021	0.12518		5.10349	3.52671	0.00650993	0.0122731	-4.00706
Wdr11	-0.183723		3.73975	-4.65762	0.00120903	0.00300238	-2.20934	-0.166442		3.73975	-4.21953	0.00227216	0.00524864	-2.81389	-0.311588		3.73975	-7.89915	2.53855e-05	9.72361e-05	1.9685
Wdr1	0.00394346		4.96156	0.0903507	0.929999	0.947342	-8.3197	-0.789452		4.96156	-18.0876	2.37342e-08	5.22306e-07	9.65792	-0.339458		4.96156	-7.77751	2.87007e-05	0.000107677	1.83438
Wdpcp	-0.236905		-0.871696	-1.821	0.102148	0.149239	-6.75731	-2.11675	NAIVE	-0.871696	-16.2706	5.96438e-08	1.02727e-06	8.65878	-2.34629	NAIVE	-0.871696	-18.035	2.43451e-08	4.07255e-07	9.56587
Wdhd1	-0.108355		4.37844	-3.82376	0.00411312	0.00877247	-3.51204	-0.0946049		4.37844	-3.33852	0.00875582	0.0170973	-4.23481	0.0325687		4.37844	1.14932	0.280228	0.346746	-7.6521
Wdfy4	-0.56545		-5.30126	-2.06856	0.0726348	0.11064	-6.39864	-0.914457		-5.30126	-3.34531	0.0102529	0.0196278	-4.32696	2.09107	SL	-5.30126	6.84205	0.000136417	0.000406602	0.389878
Wdfy3	0.603583		2.13732	9.30921	6.75651e-06	3.80017e-05	3.42832	0.453545		2.13732	6.99513	6.55732e-05	0.000247886	1.01232	0.40207		2.13732	6.20122	0.000162819	0.000474135	-0.0569764
Wdfy2	0.381883		1.84437	3.54077	0.00636842	0.0129167	-3.97179	-0.0217529		1.84437	-0.20169	0.844671	0.880455	-8.23167	-0.0263485		1.84437	-0.2443	0.81251	0.850608	-8.30354
Wdfy1	0.109815		3.46827	1.82571	0.101388	0.148333	-6.75035	-0.454682		3.46827	-7.55929	3.59046e-05	0.000148428	1.66897	-0.729075		3.46827	-12.1212	7.47345e-07	5.40696e-06	5.82824
Wbscr27	-0.31025		1.54559	-2.56681	0.0304908	0.0514243	-5.58202	0.0968242		1.54559	0.80106	0.443854	0.523281	-7.90995	-0.420952		1.54559	-3.48268	0.00697483	0.013062	-4.07925
Wbscr22	-0.0332845		5.0167	-0.64174	0.537139	0.610324	-8.10054	-0.226906		5.0167	-4.37486	0.00181096	0.00430221	-2.57223	-0.264508		5.0167	-5.09983	0.000657856	0.00161231	-1.56773
Wbscr17	-0.0239358		-3.37233	-0.0727398	0.943614	0.957109	-8.32129	-0.10409		-3.37233	-0.316325	0.759014	0.810017	-8.19894	-0.182111		-3.37233	-0.553426	0.593533	0.657581	-8.16927
Wbscr16	0.0954813		3.48125	2.00502	0.0761322	0.115395	-6.47991	-0.0896842		3.48125	-1.88328	0.0925245	0.137222	-6.59484	-0.166636		3.48125	-3.49919	0.00679657	0.0127466	-4.05217
Wbp7	0.0248186		3.62335	0.545874	0.598501	0.668305	-8.16138	0.163214		3.62335	3.58982	0.0058994	0.0120711	-3.82219	0.320934		3.62335	7.0588	6.11571e-05	0.000206137	1.00869
Wbp5	-0.103211		6.38582	-2.47584	0.0353845	0.0586637	-5.73091	0.0589629		6.38582	1.41441	0.191093	0.257193	-7.2513	-0.171537		6.38582	-4.11486	0.00265265	0.00551268	-3.05985
Wbp4	-0.0633617		3.45451	-1.9393	0.0846047	0.126712	-6.58024	0.143368		3.45451	4.38803	0.00177675	0.00422807	-2.55188	-0.107723		3.45451	-3.29706	0.0093515	0.0169871	-4.38502
Wbp2nl	-1.23793	NAIVE	-0.0263083	-6.18158	0.000166688	0.000549945	-0.0704258	-0.860336		-0.0263083	-4.29608	0.00203092	0.00475516	-2.69441	-0.660028		-0.0263083	-3.29584	0.00936963	0.0170182	-4.38704
Wbp2	-0.108955		6.1529	-2.5092	0.0335046	0.0558712	-5.67642	0.0859471		6.1529	1.97934	0.0793419	0.119679	-6.44944	0.0160617		6.1529	0.369897	0.720066	0.772319	-8.26114
Wbp11	-0.155582		6.13922	-4.75222	0.0010589	0.00267923	-2.06721	0.177729		6.13922	5.42869	0.000426068	0.00122577	-1.01843	0.287839		6.13922	8.79199	1.07612e-05	4.74128e-05	2.90712
Wbp1	-0.951537		3.58826	-11.3417	1.31032e-06	1.01036e-05	5.22465	-0.905642		3.58826	-10.7946	1.98387e-06	1.42979e-05	4.83482	-1.03699	NAIVE	3.58826	-12.3603	6.33188e-07	4.72692e-06	6.00973
Wasl	0.206268		4.02072	3.96568	0.00331641	0.00729067	-3.28445	0.448853		4.02072	8.62957	1.25124e-05	6.19165e-05	2.82034	0.377792		4.02072	7.26336	4.9033e-05	0.000170434	1.24966
Wash	0.0329269		3.13201	0.589028	0.570418	0.641956	-8.13512	0.133057		3.13201	2.38025	0.0413739	0.0674278	-5.81654	0.173477		3.13201	3.10332	0.012748	0.0223441	-4.70596
Wasf3	0.152668		3.31324	2.57802	0.0299367	0.0506236	-5.56361	1.03111	SL	3.31324	17.4118	3.30808e-08	6.7112e-07	9.29835	0.98404		3.31324	16.6169	4.96764e-08	6.71328e-07	8.79016
Wasf2	0.133153		4.87294	3.58338	0.00595882	0.0121732	-3.9021	-0.0535534		4.87294	-1.44122	0.1836	0.248675	-7.21668	0.0458527		4.87294	1.23398	0.24865	0.312623	-7.55539
Wasf1	0.431781		4.14134	9.39712	6.25592e-06	3.56735e-05	3.5126	0.00734894		4.14134	0.15994	0.876482	0.906171	-8.24002	0.189095		4.14134	4.11539	0.00265057	0.00551005	-3.05902
Was	-0.909576		1.1422	-12.7834	4.75496e-07	4.63925e-06	6.33432	1.25472	SL	1.1422	17.6341	2.96181e-08	6.14913e-07	9.41815	1.98013	SL	1.1422	27.8292	5.35816e-10	2.82626e-08	13.6659
Wars2	-0.0766219		0.548335	-1.23142	0.249558	0.322164	-7.54603	-0.539008		0.548335	-8.66262	1.21321e-05	6.03813e-05	2.85409	-0.677501		0.548335	-10.8884	1.84532e-06	1.12e-05	4.83824
Wars	0.0854981		5.46261	2.24167	0.051879	0.0821759	-6.109	-0.415303		5.46261	-10.8888	1.84479e-06	1.35149e-05	4.91434	-0.141782		5.46261	-3.71738	0.00484198	0.00941889	-3.69625
Wapal	0.159947		5.32133	4.46677	0.00158605	0.00381678	-2.49974	0.374795		5.32133	10.4668	2.56648e-06	1.74395e-05	4.55314	0.429157		5.32133	11.9849	8.22492e-07	5.84295e-06	5.72332
Wac	-0.194292		4.30829	-4.44453	0.00163759	0.00392514	-2.5339	0.0673497		4.30829	1.54066	0.157996	0.218483	-7.08479	-0.0882424		4.30829	-2.01859	0.074486	0.10829	-6.47134
Vwf	-0.981602		-0.0294247	-8.1373	2.00462e-05	9.21458e-05	2.23845	1.61818	SL	-0.0294247	13.4145	3.15071e-07	3.51995e-06	6.84595	1.6485	SL	-0.0294247	13.6658	2.68755e-07	2.42584e-06	6.94743
Vwce	-0.378647		-2.66738	-0.766187	0.463305	0.540549	-8.00834	0.106968		-2.66738	0.216448	0.833495	0.871195	-8.22826	-1.11552		-2.66738	-2.25725	0.050578	0.0766067	-6.09645
Vwa5b2	2.19055	SL	-1.79277	4.87678	0.000891063	0.00230962	-1.88196	-1.07311		-1.79277	-2.38906	0.0407827	0.0665865	-5.80229	-0.976359		-1.79277	-2.17365	0.0579519	0.0865714	-6.22928
Vwa5a	0.360727		0.727378	3.15454	0.0117413	0.0221119	-4.60871	1.69211	SL	0.727378	14.7974	1.35587e-07	1.91211e-06	7.7654	0.636032		0.727378	5.56207	0.000358794	0.000942728	-0.913395
Vwa3a	-0.578607		-4.01193	-0.849562	0.417727	0.496029	-7.93861	0.841687		-4.01193	1.23584	0.247989	0.321367	-7.47092	-1.28247		-4.01193	-1.88304	0.092561	0.131322	-6.67738
Vwa2	2.30778	SL	-2.73804	8.29072	3.51503e-05	0.000147075	1.79288	1.05119	SL	-2.73804	3.77643	0.00548509	0.0113251	-3.66261	3.37842	SL	-2.73804	10.8557	4.83601e-06	2.48484e-05	4.08151
Vwa1	2.7587	SL	-1.31558	5.63613	0.000326487	0.000971746	-0.79921	-0.428442		-1.31558	-0.875326	0.404289	0.483819	-7.84583	0.675175		-1.31558	1.37941	0.201274	0.260729	-7.37816
Vtn	0.31398		-4.20467	0.337263	0.753099	0.8033	-8.1425	0.281474		-4.20467	0.239026	0.82299	0.862917	-7.87247	1.08478		-4.20467	0.921193	0.409764	0.480907	-7.50916
Vti1b	0.107481		4.55914	1.88253	0.092636	0.137026	-6.66582	0.191005		4.55914	3.34546	0.00866009	0.0169385	-4.22336	0.287778		4.55914	5.04043	0.00071272	0.00173069	-1.65397
Vti1a	-0.913942		1.4384	-9.52357	5.6061e-06	3.25732e-05	3.63268	-0.289649		1.4384	-3.01824	0.0146214	0.0268197	-4.76534	-0.779919		1.4384	-8.12701	2.02495e-05	8.06113e-05	2.21558
Vta1	-0.335622		5.00385	-5.78089	0.000272085	0.000830925	-0.601872	-0.154367		5.00385	-2.65889	0.0262284	0.0449999	-5.3608	-0.352584		5.00385	-6.07305	0.000189953	0.000540768	-0.224327
Vsx2	2.49862	SL	-3.41965	4.78168	0.0031351	0.0069409	-2.51332	0.170342		-3.41965	0.461017	0.661171	0.72373	-8.13232	0.787685		-3.41965	1.90675	0.105635	0.147478	-6.56951
Vsx1	-2.32996	NAIVE	-3.96248	-5.83965	0.000252884	0.000780619	-0.522581	-1.69709	NAIVE	-3.96248	-4.25347	0.00216163	0.00502634	-2.76083	-3.6502	NAIVE	-3.96248	-9.14863	7.78875e-06	3.65387e-05	3.26097
Vstm2l	0.612739		-0.99147	1.67734	0.127999	0.182136	-6.96527	-1.30347	NAIVE	-0.99147	-3.56817	0.00610179	0.0124192	-3.85756	-0.220287		-0.99147	-0.603023	0.56147	0.627578	-8.13855
Vstm2a	-0.733015		-3.03902	-1.6331	0.13709	0.19315	-7.02753	-1.0748		-3.03902	-2.39457	0.0404165	0.0661101	-5.79336	-1.26785	NAIVE	-3.03902	-2.82467	0.0200133	0.0334726	-5.16852
Vsnl1	1.35488	SL	-4.09389	4.74603	0.0185071	0.0330108	-3.74005	1.76863	SL	-4.09389	6.19535	0.00894664	0.0174115	-2.7319	1.7106	SL	-4.09389	5.99209	0.00981311	0.0177056	-2.9292
Vsig8	-1.60972		-4.02377	-1.46182	0.194553	0.261267	-7.05639	-1.64585		-4.02377	-1.63729	0.153146	0.21253	-6.85157	-1.24021		-4.02377	-1.12626	0.303458	0.37111	-7.46304
Vsig2	0.999575		-0.243227	3.39793	0.00797023	0.0157418	-4.20633	-0.321928		-0.243227	-1.09436	0.302392	0.379654	-7.62986	-0.0684343		-0.243227	-0.232634	0.821281	0.857982	-8.30661
Vsig10	-0.0435003		1.89555	-0.920079	0.381675	0.459967	-7.87487	0.308933		1.89555	6.53426	0.00011015	0.000382951	0.447821	-0.479783		1.89555	-10.1479	3.31902e-06	1.81889e-05	4.19517
Vrtn	4.59895	SL	-2.1824	8.22943	1.83227e-05	8.54097e-05	2.33674	2.7958	SL	-2.1824	5.00284	0.000749978	0.00200077	-1.62783	3.5849	SL	-2.1824	6.41486	0.000126516	0.000381877	0.217174
Vrk3	-0.1175		4.03508	-1.95712	0.0822221	0.123538	-6.55316	-0.168357		4.03508	-2.80422	0.0206911	0.0364747	-5.1205	-0.0711226		4.03508	-1.18464	0.26668	0.332248	-7.61236
Vrk2	-0.560353		2.33336	-5.17347	0.000596083	0.00163572	-1.44935	0.439645		2.33336	4.05904	0.00288281	0.0064603	-3.06673	0.492483		2.33336	4.54686	0.00141438	0.00317507	-2.38947
Vrk1	0.0395435		4.2443	0.895971	0.393742	0.472351	-7.89714	0.104935		4.2443	2.37761	0.0415531	0.0676545	-5.82082	0.311805		4.2443	7.06483	6.07557e-05	0.000205099	1.01587
Vps8	-0.751531		2.41421	-13.6744	2.67309e-07	3.02205e-06	6.96423	-0.468812		2.41421	-8.53021	1.37369e-05	6.67622e-05	2.71829	-0.839782		2.41421	-15.2801	1.02762e-07	1.16698e-06	7.99772
Vps72	-0.29062		4.9635	-4.99737	0.00075557	0.00200807	-1.70464	-0.324622		4.9635	-5.58207	0.000349744	0.00103295	-0.805136	-0.317729		4.9635	-5.46352	0.000407274	0.00105322	-1.05041
Vps54	-1.00468	NAIVE	4.70641	-18.2821	2.16176e-08	4.49918e-07	9.70469	-0.208659		4.70641	-3.79695	0.00428512	0.00914162	-3.48594	-0.676129		4.70641	-12.3035	6.58443e-07	4.86809e-06	5.96691
Vps53	0.306237		3.01879	4.68202	0.00116824	0.00291654	-2.17257	-0.533422		3.01879	-8.15542	1.96935e-05	9.01077e-05	2.32468	-0.320106		3.01879	-4.89405	0.000870142	0.00206832	-1.8686
Vps52	0.0491021		3.82989	1.23536	0.248158	0.320725	-7.54142	-0.304712		3.82989	-7.66626	3.21524e-05	0.000135438	1.78942	-0.119871		3.82989	-3.01583	0.0146784	0.0253434	-4.8512
Vps4b	0.0738324		5.08602	1.89813	0.0903602	0.134165	-6.64241	-0.0929462		5.08602	-2.38952	0.0407518	0.0665553	-5.80154	-0.0701131		5.08602	-1.80251	0.10518	0.146964	-6.79686
Vps4a	0.0285871		3.78217	0.748177	0.473566	0.550466	-8.02258	0.333874		3.78217	8.73808	1.13105e-05	5.70564e-05	2.93074	0.462577		3.78217	12.1065	7.55075e-07	5.45354e-06	5.81697
Vps45	0.21479		2.31627	3.02666	0.014424	0.0265305	-4.82094	-0.260702		2.31627	-3.67361	0.00518032	0.0107803	-3.6857	-0.434213		2.31627	-6.1186	0.000179783	0.000516169	-0.1646
Vps41	-0.201734		5.22973	-5.62258	0.000332157	0.000985606	-0.81784	-0.401177		5.22973	-11.1813	1.47701e-06	1.13579e-05	5.15755	-0.540793		5.22973	-15.0726	1.15655e-07	1.27926e-06	7.86871
Vps39	-0.483262		3.21124	-8.45185	1.47958e-05	7.1929e-05	2.57054	-0.305959		3.21124	-5.35097	0.000471482	0.00133548	-1.12776	-0.612578		3.21124	-10.7135	2.11306e-06	1.25365e-05	4.68982
Vps37d	0.38157		0.135916	2.39308	0.040515	0.0661174	-5.86551	1.26111	SL	0.135916	7.90928	2.51289e-05	0.000110226	2.05848	1.20927	SL	0.135916	7.58416	3.49913e-05	0.000127784	1.61792
Vps37c	-0.00615697		2.26664	-0.0582369	0.95484	0.965632	-8.32235	-0.135088		2.26664	-1.27775	0.2335	0.305097	-7.42118	0.298844		2.26664	2.82667	0.0199482	0.0333769	-5.1652
Vps37b	0.0186401		2.72401	0.260708	0.800221	0.843287	-8.28661	0.111829		2.72401	1.56408	0.152445	0.211709	-7.05297	0.387832		2.72401	5.42438	0.000428462	0.00110093	-1.10521
Vps37a	0.033375		2.90003	0.537745	0.603873	0.673101	-8.16612	-0.114361		2.90003	-1.8426	0.0987085	0.145181	-6.65549	-0.269026		2.90003	-4.33459	0.00192003	0.00415702	-2.7159
Vps36	0.494966		4.93638	11.2274	1.42683e-06	1.08582e-05	5.13136	0.743025		4.93638	16.8541	4.39159e-08	8.19975e-07	8.99112	0.46884		4.93638	10.6348	2.24731e-06	1.31847e-05	4.62234
Vps35	0.342242		6.92749	9.84661	4.2594e-06	2.6011e-05	3.93352	0.317095		6.92749	9.1231	7.9683e-06	4.3108e-05	3.31375	0.257049		6.92749	7.39553	4.26129e-05	0.000150852	1.4028
Vps33b	0.377446		3.03114	5.77589	0.000273792	0.000835532	-0.608644	0.00274224		3.03114	0.0419633	0.96745	0.975833	-8.25324	-0.00220385		3.03114	-0.0337246	0.973837	0.979583	-8.33595
Vps33a	0.537821		3.03442	9.8406	4.28095e-06	2.61142e-05	3.928	0.352916		3.03442	6.45735	0.000120407	0.000414341	0.351035	0.429877		3.03442	7.86552	2.62578e-05	0.000100069	1.93158
Vps29	0.49784		5.95612	7.78685	2.843e-05	0.000123902	1.85662	0.115384		5.95612	1.80475	0.104808	0.152914	-6.71139	-0.0792504		5.95612	-1.23958	0.246668	0.310524	-7.54881
Vps28	-0.263512		5.10109	-6.21886	0.000159428	0.000528786	-0.0220678	-0.372738		5.10109	-8.79659	1.07157e-05	5.44788e-05	2.98982	-0.206238		5.10109	-4.86721	0.000902886	0.00213503	-1.90829
Vps26b	0.0716921		3.51608	2.29236	0.0477627	0.0764447	-6.02793	0.117475		3.51608	3.75626	0.00456094	0.00963023	-3.55169	0.113874		3.51608	3.64112	0.00544758	0.0104607	-3.82018
Vps26a	0.481859		5.21971	11.2034	1.45267e-06	1.10102e-05	5.1117	0.71789		5.21971	16.6913	4.7785e-08	8.6634e-07	8.89949	0.589895		5.21971	13.7153	2.60546e-07	2.36438e-06	6.98135
Vps25	-0.11949		5.77073	-2.27449	0.0491757	0.0784458	-6.05657	-0.00922528		5.77073	-0.175603	0.864517	0.896822	-8.23711	-0.201247		5.77073	-3.83073	0.0040696	0.00806703	-3.51305
Vps18	0.0270251		3.02024	0.755197	0.469549	0.546813	-8.01707	0.00542467		3.02024	0.151588	0.882876	0.911552	-8.24147	-0.166757		3.02024	-4.6599	0.00120515	0.00276484	-2.21809
Vps16	-0.335605		4.31802	-7.96972	2.36564e-05	0.000105933	2.05745	-0.526878		4.31802	-12.512	5.70833e-07	5.57586e-06	6.19691	-0.74645		4.31802	-17.7262	2.83033e-08	4.49419e-07	9.40218
Vps13d	-0.131936		1.77188	-2.12039	0.0631854	0.0978356	-6.30079	-0.126291		1.77188	-2.02966	0.0731683	0.111503	-6.37212	-0.336234		1.77188	-5.40373	0.000440115	0.0011271	-1.13419
Vps13c	0.482437		2.00677	7.05297	6.15471e-05	0.000236049	1.01372	0.494149		2.00677	7.22419	5.11336e-05	0.000200577	1.28336	0.398565		2.00677	5.82681	0.000256951	0.000703084	-0.55196
Vps13b	-0.0352241		1.90783	-0.565261	0.585793	0.656547	-8.14981	-0.112596		1.90783	-1.8069	0.104452	0.1525	-6.70822	-0.30496		1.90783	-4.89387	0.000870357	0.00206833	-1.86886
Vps13a	0.0600614		1.64042	0.799309	0.444818	0.522341	-7.98139	0.257387		1.64042	3.42536	0.00763274	0.0151408	-4.09173	-0.0606317		1.64042	-0.806899	0.440652	0.511362	-7.98742
Vps11	0.553954		4.2408	13.0753	3.92202e-07	4.00725e-06	6.54501	0.00860701		4.2408	0.203155	0.84356	0.879568	-8.23134	0.027435		4.2408	0.647562	0.533535	0.601411	-8.10891
Vpreb3	1.16631	SL	1.50086	4.23466	0.00222217	0.00513528	-2.85937	-0.882271		1.50086	-3.20337	0.0108582	0.0206275	-4.45826	-0.374138		1.50086	-1.35843	0.207597	0.267763	-7.40454
Vpreb2	-1.39692		-2.37348	-1.64486	0.134618	0.190271	-7.01106	0.37297		-2.37348	0.439168	0.670958	0.732399	-8.14821	0.0959479		-2.37348	0.112978	0.912543	0.931359	-8.3295
Vpreb1	-0.292452		-0.836403	-1.00852	0.339706	0.418136	-7.78904	0.464955		-0.836403	1.6034	0.143519	0.2008	-6.99894	1.69492	SL	-0.836403	5.84496	0.000251225	0.000688941	-0.527538
Vprbp	0.215344		4.628	5.83173	0.000255385	0.000787187	-0.533245	-0.0229117		4.628	-0.620473	0.550427	0.62345	-8.04482	-0.0742187		4.628	-2.00992	0.0755337	0.1097	-6.48469
Vopp1	-1.01849	NAIVE	0.273488	-9.62321	5.14639e-06	3.04046e-05	3.72637	-0.43583		0.273488	-4.11793	0.00264058	0.00598902	-2.97359	-1.30547	NAIVE	0.273488	-12.3347	6.4444e-07	4.78552e-06	5.99044
Vnn1	-2.48285	NAIVE	-2.4139	-4.16754	0.00245332	0.00559211	-2.96463	-2.34722	NAIVE	-2.4139	-3.93988	0.00344809	0.00756142	-3.25639	0.0984228		-2.4139	0.165206	0.872455	0.900416	-8.32144
Vmp1	-0.455915		4.38149	-10.4315	2.63962e-06	1.77083e-05	4.45758	-0.248948		4.38149	-5.69603	0.000302663	0.000911445	-0.648748	-0.550498		4.38149	-12.5956	5.39373e-07	4.15711e-06	6.18527
Vmo1	0.28349		-2.79014	0.316431	0.764597	0.813312	-7.91843	1.51649		-2.79014	2.14112	0.0858138	0.128238	-6.19505	0.285012		-2.79014	0.402407	0.704191	0.757714	-8.12937
Vmn2r-ps54	-1.09378		-5.31481	-1.35632	0.269625	0.344054	-6.96347	0.0107725		-5.31481	0.0115685	0.991509	0.993451	-7.70548	-0.238577		-5.31481	-0.295841	0.786984	0.829028	-7.87378
Vmn2r-ps129	0.255617		5.24413	2.10783	0.0644846	0.0996006	-6.32046	-0.154968		5.24413	-1.27787	0.233462	0.305071	-7.42104	-0.390408		5.24413	-3.21931	0.010585	0.0189283	-4.51365
Vmn2r90	-1.76136		-4.25233	-2.9815	0.0311757	0.0524066	-4.86806	-0.221836		-4.25233	-0.398286	0.707035	0.76461	-7.81424	-1.97767	NAIVE	-4.25233	-3.34765	0.0207301	0.0345628	-4.42165
Vmn2r9	-1.75237		-8.55863	-1.35083	0.213962	0.28323	-7.2888	0.403526		-8.55863	0.311062	0.763759	0.813754	-8.08863	-3.38757	NAIVE	-8.55863	-2.61134	0.0312474	0.0498753	-5.45639
Vmn2r88	-2.40899	NAIVE	-4.9483	-2.77266	0.0217829	0.0381245	-5.24242	0.785947		-4.9483	0.904596	0.389394	0.469235	-7.81925	-1.38202		-4.9483	-1.59065	0.146361	0.196768	-7.09877
Vmn2r87	0.313073		-4.43363	0.293443	0.775878	0.823133	-8.27662	0.49858		-4.43363	0.467317	0.651448	0.714711	-8.13435	-1.03409		-4.43363	-0.969251	0.357897	0.428306	-7.84029
Vmn2r86	0.148717		-4.45328	0.222789	0.828704	0.867315	-8.29673	0.75083		-4.45328	1.1248	0.289952	0.366469	-7.59687	-1.18158		-4.45328	-1.77009	0.110699	0.153848	-6.84429
Vmn2r85	0.00440599		-3.45267	0.0155252	0.987954	0.99083	-8.3241	0.192305		-3.45267	0.677618	0.515157	0.591077	-8.00547	-0.548246		-3.45267	-1.93184	0.0856209	0.12264	-6.60387
Vmn2r84	0.0493455		-3.55664	0.0809415	0.937271	0.952564	-8.32059	0.632341		-3.55664	1.03723	0.326854	0.405779	-7.68987	-0.833088		-3.55664	-1.36652	0.20514	0.265086	-7.3944
Vmn2r8	-2.40948		-8.39144	-1.63401	0.146616	0.204811	-6.83071	0.0401696		-8.39144	0.0298413	0.977033	0.982991	-8.14222	-1.5239		-8.39144	-1.13208	0.295171	0.362605	-7.55285
Vmn2r63	-0.416963		-6.96759	-0.369838	0.722524	0.777859	-8.04423	0.643889		-6.96759	0.625628	0.551556	0.624436	-7.92511	0.574102		-6.96759	0.55782	0.594484	0.658418	-8.0511
Vmn2r62	-0.607339		-6.88447	-0.83205	0.443695	0.521346	-7.53018	-2.83336	NAIVE	-6.88447	-4.75407	0.00523514	0.0108729	-2.96007	0.296927		-6.88447	0.545763	0.608937	0.671913	-8.05135
Vmn2r57	0.797283		-3.86672	0.743256	0.478727	0.555548	-7.91231	0.251455		-3.86672	0.234415	0.820591	0.860616	-8.11192	-0.634492		-3.86672	-0.591495	0.570632	0.636385	-8.03248
Vmn2r55	0.950499		-0.405427	4.96138	0.000793527	0.0020928	-1.75736	0.994807		-0.405427	5.19265	0.000581042	0.00160304	-1.35308	1.43169	SL	-0.405427	7.47309	3.92787e-05	0.000141031	1.49173
Vmn2r5	-0.255556		-8.14869	-0.182859	0.860132	0.892968	-8.10258	-5.63901	NAIVE	-8.14869	-4.42003	0.00314123	0.00696634	-2.83518	-3.34531		-8.14869	-2.62215	0.0345453	0.0546118	-5.49422
Vmn2r4	-1.94665		-8.5487	-1.12223	0.299061	0.375512	-7.31676	1.77109		-8.5487	1.02102	0.341488	0.421128	-7.35319	0.795362		-8.5487	0.458521	0.660582	0.719074	-7.87195
Vmn2r3	-0.170818		-7.84463	-0.0738478	0.943214	0.956933	-8.20962	-2.71757		-7.84463	-1.17486	0.278758	0.354224	-7.42326	1.15105		-7.84463	0.454264	0.663496	0.721781	-8.01778
Vmn2r27	1.54619	SL	-3.97448	3.12226	0.0143037	0.0263457	-4.6358	0.128456		-3.97448	0.290012	0.779232	0.826588	-8.20715	-0.0475988		-3.97448	-0.107463	0.917086	0.93528	-8.33009
Vmn2r2	-3.30553		-7.34546	-1.67262	0.133204	0.188557	-6.8646	-3.6494		-7.34546	-1.84663	0.102262	0.149711	-6.54711	-6.18356	NAIVE	-7.34546	-3.12894	0.0141606	0.0245423	-4.63753
Vmn2r17	2.13869		-8.58082	0.771813	0.465673	0.542899	-7.65143	-0.637285		-8.58082	-0.325247	0.754573	0.806104	-8.1942	-3.03675		-8.58082	-1.54985	0.165451	0.219169	-7.15738
Vmn2r16	0.399611		-3.93985	0.425939	0.681457	0.742756	-8.22331	-0.418192		-3.93985	-0.398686	0.700626	0.759431	-8.05421	0.780105		-3.93985	0.831501	0.429972	0.501312	-7.96361
Vmn2r15	2.41945		-7.92842	1.43939	0.224408	0.295022	-7.07909	0.244638		-7.92842	0.145541	0.891417	0.918718	-8.03842	-3.47928		-7.92842	-1.69007	0.167283	0.221352	-6.58704
Vmn2r14	-1.34937		-7.2146	-0.635743	0.548621	0.620946	-7.89345	-2.75558		-7.2146	-1.42218	0.205258	0.273553	-7.12684	-2.49042		-7.2146	-1.17334	0.28552	0.352287	-7.41136
Vmn2r13	-1.16036		-4.06505	-1.04568	0.326478	0.404509	-7.63647	-1.06087		-4.06505	-0.95602	0.367244	0.446883	-7.65615	0.172576		-4.06505	0.15552	0.88029	0.906499	-8.2115
Vmn2r121	-1.19652		-2.99573	-2.42754	0.0382946	0.0629137	-5.80958	-1.11891		-2.99573	-2.27009	0.0495303	0.0790938	-5.99385	-1.55329	NAIVE	-2.99573	-3.15136	0.0118014	0.0208539	-4.62627
Vmn2r12	-2.44102		-4.00735	-1.98041	0.0792049	0.119579	-6.51762	-1.72506		-4.00735	-1.39955	0.19536	0.262058	-7.27032	-2.35745		-4.00735	-1.91261	0.0882943	0.126085	-6.63293
Vmn2r10	-1.94126		-8.31326	-0.924266	0.408343	0.486718	-7.63745	-1.54731		-8.31326	-0.736701	0.502716	0.578949	-7.73328	-2.36087		-8.31326	-0.917786	0.411343	0.482526	-7.45365
Vmn2r1	-0.314153		-1.90773	-1.61659	0.140631	0.197612	-7.05055	-0.365001		-1.90773	-1.87824	0.0932702	0.138121	-6.60238	-0.642974		-1.90773	-3.30866	0.00918075	0.0167039	-4.36586
Vmn1r65	-0.270156		-0.628563	-1.35767	0.20783	0.276066	-7.39316	0.126006		-0.628563	0.63324	0.542427	0.616208	-8.0363	-0.560171		-0.628563	-2.81513	0.0203265	0.0339392	-5.18433
Vmn1r58	0.41387		2.19597	4.78777	0.00100779	0.00256723	-2.01413	0.290999		2.19597	3.36636	0.00837809	0.0164567	-4.18889	0.174556		2.19597	2.01932	0.074399	0.108173	-6.47022
Vmn1r53	1.25696	SL	-1.1841	2.7087	0.0241788	0.0418321	-5.34824	0.587569		-1.1841	1.26619	0.237427	0.309581	-7.43502	-0.0838351		-1.1841	-0.180661	0.860661	0.891069	-8.31848
Vmn1r48	0.979397		-2.31947	0.736294	0.480415	0.557162	-8.03182	-0.0422871		-2.31947	-0.0317907	0.975337	0.982113	-8.25365	1.29519		-2.31947	0.973704	0.355799	0.426287	-7.83594
Vmn1r47	-0.352822		-2.34899	-0.334461	0.745741	0.797274	-8.26247	1.44124		-2.34899	1.36623	0.205226	0.273532	-7.31249	0.246685		-2.34899	0.233847	0.820368	0.857346	-8.3063
Vmn1r45	7.7246	SL	-6.32646	3.68833	0.00622014	0.0126372	-3.75575	1.62027		-6.32646	0.864961	0.412415	0.492024	-7.852	-1.58869		-6.32646	-0.848104	0.421196	0.492236	-7.9492
Vmn1r41	-3.31936	NAIVE	-6.79973	-26.6467	0.0283752	0.0482859	-2.14488	1.11056		-6.79973	8.91522	0.0795526	0.119954	-3.53478	1.10767		-6.79973	8.89201	0.0797472	0.115205	-3.60007
Vmn1r32	0.68991		-4.24351	1.48753	0.278622	0.353721	-6.65971	-0.193051		-4.24351	-0.480634	0.679404	0.739896	-7.68415	0.862658		-4.24351	1.86	0.207563	0.267746	-6.28739
Vmn1r219	-0.655816		-3.09444	-0.566458	0.588912	0.659386	-7.94238	-3.58909	NAIVE	-3.09444	-3.39595	0.0116455	0.0219307	-4.26104	-4.42387	NAIVE	-3.09444	-4.1858	0.00418054	0.00825882	-3.22982
Vmac	0.305756		2.98046	4.46743	0.00158455	0.00381473	-2.49873	-0.00718347		2.98046	-0.104958	0.918725	0.939478	-8.2481	0.159855		2.98046	2.33565	0.0445028	0.0683683	-5.97064
Vma21	-1.02719	NAIVE	2.88696	-10.1754	3.24549e-06	2.09424e-05	4.23126	-0.0400975		2.88696	-0.397206	0.700527	0.759373	-8.16733	-0.172639		2.88696	-1.71017	0.121611	0.167087	-6.93083
Vldlr	-0.281522		-0.7436	-3.10449	0.0127239	0.0237469	-4.69173	1.99111	SL	-0.7436	21.9571	4.33969e-09	1.57325e-07	11.4876	1.99445	SL	-0.7436	21.9939	4.27627e-09	1.17389e-07	11.4472
Vkorc1l1	-0.00841774		4.77801	-0.179768	0.861342	0.893582	-8.30631	-0.170512		4.77801	-3.64142	0.00544502	0.0112575	-3.73806	-0.116561		4.77801	-2.48925	0.0346168	0.0546991	-5.72134
Vkorc1	-0.0620531		4.54012	-0.596274	0.565775	0.63737	-8.13053	-0.61461		4.54012	-5.90585	0.000233	0.000729377	-0.365481	-0.117608		4.54012	-1.1301	0.287825	0.354768	-7.67335
Vit	-1.87571	NAIVE	-4.04438	-2.73709	0.0230839	0.0401395	-5.30129	-1.44101		-4.04438	-2.10276	0.0650165	0.100523	-6.25858	-0.811618		-4.04438	-1.18434	0.266796	0.332367	-7.6127
Vipr2	2.91758		-7.60435	0.91724	0.383083	0.461432	-7.87751	5.04411		-7.60435	1.58579	0.147458	0.205664	-7.02324	-0.150801		-7.60435	-0.0474094	0.963229	0.971227	-8.33534
Vipr1	-1.00043	NAIVE	-2.05806	-3.22685	0.0104585	0.0200032	-4.4889	-3.67157	NAIVE	-2.05806	-11.8425	9.09999e-07	7.92972e-06	5.6872	-4.18282	NAIVE	-2.05806	-13.4915	2.99988e-07	2.63175e-06	6.82719
Vipar	-0.0186865		3.75644	-0.43293	0.675317	0.737445	-8.22118	-0.422107		3.75644	-9.77938	4.5072e-06	2.71316e-05	3.93703	-0.337706		3.75644	-7.82397	2.73814e-05	0.000103463	1.8858
Vim	-0.355404		5.72467	-7.77551	2.87589e-05	0.000125141	1.84405	0.85158		5.72467	18.6308	1.83285e-08	4.33286e-07	9.9374	0.686579		5.72467	15.0209	1.19134e-07	1.30237e-06	7.83636
Vill	0.493556		1.37597	6.52528	0.000111297	0.000388058	0.368587	0.0538438		1.37597	0.711866	0.494694	0.571601	-7.98039	0.0866373		1.37597	1.14543	0.281753	0.348416	-7.65643
Vil1	0.0565287		-1.37819	0.190021	0.853535	0.888007	-8.30421	0.826753		-1.37819	2.77913	0.0215544	0.0378463	-5.16206	0.684466		-1.37819	2.30083	0.0471066	0.0720211	-6.02665
Vhl	-1.15126	NAIVE	3.56983	-17.4804	3.19668e-08	5.98855e-07	9.27988	0.170286		3.56983	2.58557	0.0295689	0.0499245	-5.4815	0.106286		3.56983	1.61382	0.141233	0.190588	-7.06673
Vgll4	-0.798505		0.849934	-4.54548	0.00141718	0.00345823	-2.37939	1.24416	SL	0.849934	7.08238	5.96044e-05	0.000228081	1.11629	1.39587	SL	0.849934	7.94597	2.42232e-05	9.35614e-05	2.01972
Vgll3	2.45066	SL	-1.3289	6.24986	0.000153653	0.00051255	0.0180129	0.501639		-1.3289	1.27932	0.232973	0.304479	-7.4193	0.725121		-1.3289	1.84926	0.0976703	0.137783	-6.72778
Vgf	2.58649	SL	-0.92283	9.92767	3.98045e-06	2.47127e-05	4.0077	-0.481411		-0.92283	-1.84779	0.097899	0.144154	-6.64779	1.08265	SL	-0.92283	4.15552	0.00249734	0.00523279	-2.99576
Vezt	-0.600016		1.2115	-7.53674	3.67555e-05	0.000152694	1.57613	-0.230534		1.2115	-2.89571	0.0178306	0.0319256	-4.96876	-0.6659		1.2115	-8.36429	1.60863e-05	6.63214e-05	2.46727
Vezf1	0.424505		2.74836	6.05119	0.000195053	0.000626867	-0.241015	0.768624		2.74836	10.9565	1.75142e-06	1.2983e-05	4.97115	0.791222		2.74836	11.2786	1.37322e-06	8.8333e-06	5.16193
Veph1	-0.748822		-1.50012	-2.52601	0.0325959	0.054544	-5.64892	-0.449156		-1.50012	-1.51514	0.164246	0.225593	-7.11913	-0.791597		-1.50012	-2.6703	0.0257438	0.041939	-5.42395
Vegfc	-0.470331		2.59427	-5.88331	0.000239574	0.000746358	-0.463983	-0.847673		2.59427	-10.6034	2.30335e-06	1.60125e-05	4.67148	-1.12908	NAIVE	2.59427	-14.1235	2.02547e-07	1.94692e-06	7.25662
Vegfb	0.209546		4.74115	4.25298	0.00216319	0.00500857	-2.83074	0.0832396		4.74115	1.68944	0.125609	0.179067	-6.8782	0.195631		4.74115	3.97056	0.00329214	0.00668267	-3.2889
Vegfa	-1.14692	NAIVE	4.67351	-19.2162	1.39832e-08	3.26449e-07	10.1769	-0.953663		4.67351	-15.9783	6.9802e-08	1.16307e-06	8.48788	-0.809487		4.67351	-13.5626	2.86781e-07	2.545e-06	6.87643
Vdr	-0.0479213		-2.37526	-0.166174	0.871716	0.901961	-8.30891	-0.0846493		-2.37526	-0.293533	0.775811	0.823995	-8.20658	-0.490754		-2.37526	-1.70176	0.123218	0.169062	-6.94285
Vdac3	0.318713		6.48224	7.42855	4.11571e-05	0.000168043	1.45266	0.583307		6.48224	13.5957	2.80863e-07	3.24705e-06	6.97138	0.609317		6.48224	14.2019	1.93132e-07	1.87027e-06	7.30865
Vdac2	0.167505		7.41493	4.45484	0.00161348	0.00387397	-2.51806	0.167069		7.41493	4.44323	0.00164065	0.00394369	-2.46683	0.188319		7.41493	5.0084	0.000744341	0.00179919	-1.70069
Vdac1	-0.481838		8.71776	-14.4037	1.71054e-07	2.12296e-06	7.45205	-0.57063		8.71776	-17.058	3.95541e-08	7.60404e-07	9.1046	-0.470881		8.71776	-14.0762	2.08473e-07	1.99028e-06	7.22511
Vcpip1	0.00342638		3.1186	0.0595386	0.953832	0.96498	-8.32226	-0.0843896		3.1186	-1.4664	0.176795	0.240732	-7.18379	-0.267165		3.1186	-4.6424	0.00123524	0.00282171	-2.2445
Vcp	-0.0265665		7.38435	-0.740057	0.47824	0.555058	-8.02891	-0.0419853		7.38435	-1.16958	0.272392	0.347261	-7.54712	-0.016595		7.38435	-0.462285	0.654916	0.71415	-8.21925
Vcl	0.162898		4.14941	5.75431	0.000281288	0.000855162	-0.6379	-0.287967		4.14941	-10.1723	3.25356e-06	2.09829e-05	4.29361	0.240142		4.14941	8.48292	1.43656e-05	6.01678e-05	2.59102
Vcan	0.0505853		2.19684	0.647536	0.53355	0.607146	-8.09657	0.918258		2.19684	11.7545	9.69254e-07	8.31303e-06	5.61822	0.5532		2.19684	7.08144	5.96656e-05	0.000202066	1.03561
Vbp1	-0.599381		6.5776	-7.90039	2.53537e-05	0.000112229	1.98174	0.499655		6.5776	6.58591	0.0001038	0.000364097	0.512396	0.477517		6.5776	6.29411	0.000145802	0.000430242	0.0629513
Vax2os2	-2.47382	NAIVE	0.893002	-17.493	3.17665e-08	5.9725e-07	9.28671	-2.92496	NAIVE	0.893002	-20.6831	7.33784e-09	2.32374e-07	10.9241	-2.04105	NAIVE	0.893002	-14.4328	1.68115e-07	1.68504e-06	7.46023
Vax2os1	-3.15848	NAIVE	-1.42621	-12.1387	7.38261e-07	6.48003e-06	5.85284	-6.77453	NAIVE	-1.42621	-26.0359	9.65807e-10	5.58283e-08	13.0866	-5.46432	NAIVE	-1.42621	-21.0005	6.41944e-09	1.56807e-07	11.0093
Vax2	-2.67652	NAIVE	1.61946	-15.8677	7.41334e-08	1.11226e-06	8.36434	-5.78042	NAIVE	1.61946	-34.2691	8.45846e-11	1.16103e-08	15.6202	-4.04997	NAIVE	1.61946	-24.0101	1.97473e-09	6.87965e-08	12.2769
Vav3	1.99902	SL	-2.31221	3.67106	0.00520079	0.0108029	-3.75921	0.2376		-2.31221	0.436336	0.672935	0.734058	-8.14956	0.018461		-2.31221	0.0339024	0.973699	0.979503	-8.33595
Vav2	0.0259078		2.08612	0.376195	0.71554	0.772098	-8.24622	-0.144777		2.08612	-2.10224	0.0650704	0.100579	-6.25938	-0.0964303		2.08612	-1.40022	0.195167	0.2537	-7.35173
Vav1	0.275184		-2.93628	0.789277	0.450364	0.527779	-7.98966	0.737764		-2.93628	2.11604	0.063632	0.0986085	-6.2378	0.802668		-2.93628	2.3022	0.0470018	0.0718869	-6.02446
Vaultrc5	-0.0543159		-2.12266	-0.0866534	0.935167	0.951228	-7.97325	-0.246729		-2.12266	-0.497896	0.645034	0.709008	-7.99217	0.216807		-2.12266	0.345886	0.747087	0.795036	-7.91651
Vat1l	2.71041	SL	-1.80596	18.5642	7.92806e-08	1.17336e-06	8.61191	-0.506697		-1.80596	-3.88013	0.00473701	0.00995564	-3.50579	-0.68565		-1.80596	-5.25049	0.000790938	0.00189904	-1.64857
Vat1	-0.0630743		6.12236	-1.83508	0.099894	0.14658	-6.7365	-0.141703		6.12236	-4.12269	0.00262198	0.00595164	-2.96608	-0.19548		6.12236	-5.68728	0.000306025	0.000818605	-0.741263
Vasp	-0.133912		5.66335	-2.71824	0.023805	0.0412361	-5.33246	0.414805		5.66335	8.42002	1.52512e-05	7.27189e-05	2.604	0.429817		5.66335	8.72476	1.1451e-05	4.99308e-05	2.83912
Vasn	0.619562		0.186844	4.2156	0.00228534	0.00525965	-2.8892	0.186345		0.186844	1.26792	0.236835	0.308952	-7.43295	0.00614951		0.186844	0.0418423	0.967544	0.974472	-8.33561
Vash2	3.36778	SL	-0.249142	28.1416	4.85394e-10	2.83494e-08	13.7769	0.273431		-0.249142	2.28482	0.0483535	0.0774564	-5.97025	0.984131		-0.249142	8.22352	1.84282e-05	7.44852e-05	2.31863
Vash1	0.252982		1.3192	4.80179	0.000988357	0.00252573	-1.99324	-1.72863	NAIVE	1.3192	-32.8107	1.24455e-10	1.48718e-08	15.2245	-1.22759	NAIVE	1.3192	-23.3005	2.57262e-09	8.23681e-08	11.9934
Vars2	-0.850884		2.99271	-20.7339	7.1816e-09	2.00692e-07	10.8973	0.149154		2.99271	3.63452	0.0055036	0.0113578	-3.7493	-0.189088		2.99271	-4.60761	0.00129749	0.00294556	-2.29715
Vars	0.263668		6.02399	7.02372	6.3548e-05	0.000242183	0.978847	0.522487		6.02399	13.9183	2.29689e-07	2.78915e-06	7.19083	0.670453		6.02399	17.8599	2.65083e-08	4.31469e-07	9.47339
Vapb	0.404584		3.27643	10.9106	1.81418e-06	1.30322e-05	4.86831	0.35393		3.27643	9.54457	5.50556e-06	3.17704e-05	3.71815	0.280026		3.27643	7.55158	3.6193e-05	0.000131688	1.58105
Vapa	0.304891		6.92384	5.07063	0.000684238	0.00184287	-1.59792	0.469061		6.92384	7.80093	2.80273e-05	0.000120559	1.9393	0.580455		6.92384	9.65351	5.01492e-06	2.56117e-05	3.74308
Vangl2	-0.397089		3.03881	-4.72695	0.00109694	0.0027643	-2.10506	0.416907		3.03881	4.96287	0.000791913	0.00209772	-1.68634	0.292588		3.03881	3.48298	0.00697158	0.0130574	-4.07876
Vangl1	-0.715627		4.86805	-21.872	4.49038e-09	1.47171e-07	11.4034	-0.69912		4.86805	-21.3675	5.51299e-09	1.89134e-07	11.2311	-0.861373		4.86805	-26.3265	8.75535e-10	3.95138e-08	13.1449
Vamp8	-0.750198		3.15801	-10.0667	3.54777e-06	2.24912e-05	4.13373	-0.738217		3.15801	-9.9059	4.05332e-06	2.48605e-05	4.05315	-0.169645		3.15801	-2.27642	0.0490212	0.0744694	-6.06579
Vamp5	-0.706192		-2.26668	-1.63348	0.13701	0.193054	-7.027	-0.11183		-2.26668	-0.258673	0.801742	0.844943	-8.21718	-0.563961		-2.26668	-1.30449	0.224631	0.286479	-7.47113
Vamp4	-0.447325		1.48248	-4.17178	0.00243797	0.00556162	-2.95796	0.109249		1.48248	1.01886	0.335035	0.414472	-7.70863	-0.491352		1.48248	-4.58239	0.00134471	0.00303929	-2.33542
Vamp3	0.230961		4.27339	3.5002	0.00678582	0.0136599	-4.03825	0.834459		4.27339	12.6462	5.21286e-07	5.20638e-06	6.29611	0.815946		4.27339	12.3656	6.30871e-07	4.71362e-06	6.01374
Vamp2	-0.488559		2.67194	-5.60944	0.000337753	0.00099999	-0.835916	-0.0217435		2.67194	-0.249649	0.808497	0.850257	-8.21971	0.148008		2.67194	1.69936	0.12368	0.169613	-6.94627
Vamp1	-1.03144	NAIVE	-0.811224	-4.91354	0.000847174	0.00221183	-1.82769	0.466124		-0.811224	2.22051	0.0536978	0.0849532	-6.0729	-0.384873		-0.811224	-1.83345	0.100152	0.140808	-6.75123
Vac14	0.610321		4.83512	17.807	2.72029e-08	5.31432e-07	9.4552	0.0851353		4.83512	2.48395	0.0349185	0.057965	-5.64797	0.296213		4.83512	8.64246	1.23626e-05	5.32588e-05	2.75531
Uxt	-0.617977		4.87686	-8.33328	1.65726e-05	7.88411e-05	2.44651	-0.0457685		4.87686	-0.617178	0.552502	0.625297	-8.04699	-0.0679394		4.87686	-0.916149	0.383624	0.454719	-7.89088
Uxs1	-0.487343		3.68828	-7.02929	6.31619e-05	0.000240983	0.985492	-0.218684		3.68828	-3.15424	0.011747	0.0220873	-4.53967	-0.293268		3.68828	-4.23001	0.0022374	0.00475368	-2.87886
Uvrag	0.430254		2.97185	7.79305	2.82517e-05	0.000123251	1.86349	0.127243		2.97185	2.30472	0.0468089	0.0752513	-5.93834	0.448213		2.97185	8.11834	2.04226e-05	8.11661e-05	2.20627
Uty	3.37171		-9.37948	0.696734	0.512279	0.587568	-7.94037	8.82362		-9.37948	1.35902	0.223436	0.293973	-6.91132	2.99328		-9.37948	0.618533	0.559163	0.625496	-8.00867
Uts2r	0.133811		-4.42753	0.677526	0.528471	0.602381	-7.94906	0.509679		-4.42753	2.35582	0.0656638	0.101339	-5.81816	-0.632783		-4.42753	-2.38811	0.0631025	0.0935125	-5.65592
Utrn	1.25557	SL	2.10345	20.9735	6.4924e-09	1.86781e-07	11.0062	1.9025	SL	2.10345	31.78	1.65211e-10	1.7991e-08	14.9326	2.53968	SL	2.10345	42.4236	1.26685e-11	2.51566e-09	17.5296
Utp6	0.00891164		5.39325	0.278853	0.786698	0.831736	-8.28122	-0.136548		5.39325	-4.27271	0.00210153	0.0049062	-2.73081	-0.273471		5.39325	-8.55714	1.33925e-05	5.68972e-05	2.66775
Utp3	-0.118985		5.19334	-2.55687	0.0309904	0.0521397	-5.59832	0.272519		5.19334	5.85616	0.000247757	0.000769014	-0.43202	0.263574		5.19334	5.66394	0.000315182	0.000840569	-0.773179
Utp23	0.258991		3.30054	4.7218	0.00110487	0.0027822	-2.11278	-0.0747024		3.30054	-1.36194	0.206527	0.275071	-7.31788	-0.188605		3.30054	-3.43856	0.00747575	0.0138938	-4.15174
Utp20	0.731197		4.54175	16.5097	5.25483e-08	8.57731e-07	8.73921	0.341795		4.54175	7.71739	3.05125e-05	0.000129507	1.84656	0.272762		4.54175	6.1587	0.000171321	0.000494904	-0.112253
Utp18	-0.0190684		5.59809	-0.529634	0.609258	0.678163	-8.17078	0.0984962		5.59809	2.73578	0.0231333	0.0402875	-5.2338	0.110087		5.59809	3.05773	0.0137189	0.0238502	-4.78164
Utp15	0.255488		4.6669	6.28678	0.000147072	0.000494017	0.065567	0.0638793		4.6669	1.57188	0.150637	0.209406	-7.04232	-0.0203945		4.6669	-0.501847	0.627895	0.68966	-8.1986
Utp14b	-0.573961		2.11448	-10.8933	1.83844e-06	1.31613e-05	4.85376	0.0882429		2.11448	1.67477	0.128511	0.182541	-6.89902	-0.144135		2.11448	-2.73556	0.0231417	0.0381603	-5.31612
Utp14a	-0.248533		5.12596	-4.28527	0.00206326	0.0048082	-2.78037	0.393888		5.12596	6.7915	8.22093e-05	0.00029957	0.76612	0.422833		5.12596	7.29059	4.76283e-05	0.000166064	1.28137
Utp11l	0.0719213		5.13491	1.58857	0.14683	0.205042	-7.08931	-0.0401667		5.13491	-0.887184	0.398207	0.477945	-7.83515	0.0484679		5.13491	1.07054	0.312413	0.380573	-7.73749
Utf1	2.07946	SL	7.31013	26.7269	7.66146e-10	4.00365e-08	13.2938	0.276291		7.31013	3.55111	0.00626637	0.0127066	-3.88545	0.87334		7.31013	11.2249	1.42953e-06	9.10874e-06	5.11791
Ust	0.574694		-1.21135	3.05412	0.0137989	0.0255274	-4.77535	-0.823647		-1.21135	-4.37714	0.00180499	0.00428983	-2.5687	0.329896		-1.21135	1.75318	0.113683	0.157399	-6.86886
Uspl1	0.206581		4.27457	4.68514	0.00116313	0.0029068	-2.16788	0.158626		4.27457	3.59753	0.00582903	0.0119505	-3.8096	-0.0441564		4.27457	-1.00144	0.342935	0.412543	-7.8085
Usp9x	0.139105		7.50096	1.91047	0.088597	0.131814	-6.62383	-0.640791		7.50096	-8.8006	1.06761e-05	5.4327e-05	2.99386	-0.856387		7.50096	-11.7616	9.6433e-07	6.67908e-06	5.5491
Usp8	0.0992817		4.78423	2.43222	0.0380026	0.0624948	-5.80198	-0.210219		4.78423	-5.14999	0.000615074	0.00168237	-1.4144	-0.260031		4.78423	-6.37029	0.000133289	0.000398851	0.160469
Usp7	0.215176		6.5519	5.77657	0.00027356	0.000834976	-0.607727	0.279273		6.5519	7.49732	3.82965e-05	0.000156895	1.59861	0.320243		6.5519	8.59719	1.28978e-05	5.52401e-05	2.70894
Usp6nl	0.0753822		2.45226	1.3381	0.213885	0.28315	-7.41751	0.720891		2.45226	12.7964	4.71389e-07	4.8105e-06	6.40603	0.84254		2.45226	14.9558	1.23687e-07	1.334e-06	7.79541
Usp54	-0.384757		2.42516	-7.00865	6.46072e-05	0.000245499	0.96083	0.368696		2.42516	6.71609	8.94985e-05	0.000321619	0.673662	-0.120219		2.42516	-2.18988	0.0564424	0.0845185	-6.2036
Usp53	0.308677		1.77763	4.6967	0.00114441	0.0028702	-2.15048	0.904497		1.77763	13.7624	2.52993e-07	2.99703e-06	7.08541	0.83915		1.77763	12.7681	4.80364e-07	3.80258e-06	6.31209
Usp51	1.44264	SL	0.268568	6.66036	9.53388e-05	0.000339857	0.536998	0.336037		0.268568	1.55141	0.155425	0.21537	-7.07021	-0.24792		0.268568	-1.14459	0.282081	0.348784	-7.65735
Usp50	-0.0801188		-2.3276	-0.295237	0.774551	0.821829	-8.27604	1.57146	SL	-2.3276	5.79081	0.000268737	0.000824429	-0.520055	2.62568	SL	-2.3276	9.67563	4.92132e-06	2.52253e-05	3.76371
Usp5	-0.468433		5.66777	-14.2659	1.85813e-07	2.25799e-06	7.36165	-0.145604		5.66777	-4.43428	0.00166194	0.00398464	-2.48059	-0.144218		5.66777	-4.39209	0.00176632	0.00386445	-2.62689
Usp49	-0.941821		2.28568	-18.3383	2.1046e-08	4.40739e-07	9.73376	-0.10798		2.28568	-2.1025	0.0650433	0.100556	-6.25898	-0.035651		2.28568	-0.694166	0.505206	0.573597	-8.07583
Usp48	-0.698681		5.72876	-20.4397	8.14138e-09	2.19518e-07	10.7619	-0.497622		5.72876	-14.5578	1.56081e-07	2.1076e-06	7.61204	-0.271594		5.72876	-7.94539	2.42373e-05	9.35946e-05	2.01908
Usp47	-0.0210369		3.3547	-0.653414	0.529926	0.603836	-8.09252	0.318513		3.3547	9.89314	4.09673e-06	2.50721e-05	4.0415	0.0724869		3.3547	2.25147	0.0510566	0.0772485	-6.10567
Usp46	-1.57866	NAIVE	3.67222	-30.6428	2.28252e-10	1.74329e-08	14.5704	-0.615533		3.67222	-11.9479	8.44297e-07	7.48865e-06	5.76912	-0.982823		3.67222	-19.0772	1.49004e-08	2.81118e-07	10.0986
Usp45	-0.332089		3.4109	-5.01287	0.000739841	0.00197404	-1.68201	0.0650395		3.4109	0.981768	0.352022	0.431596	-7.74571	-0.410228		3.4109	-6.19238	0.000164549	0.000478454	-0.0684587
Usp44	2.09378	SL	2.09312	20.2873	8.69368e-09	2.29203e-07	10.691	0.775486		2.09312	7.51395	3.76379e-05	0.000154534	1.61753	1.29317	SL	2.09312	12.53	5.63893e-07	4.30676e-06	6.13661
Usp43	-0.0384105		0.0533445	-0.527893	0.610417	0.679319	-8.17177	1.33715	SL	0.0533445	18.3771	2.06614e-08	4.72876e-07	9.80789	1.59915	SL	0.0533445	21.9778	4.30381e-09	1.17547e-07	11.4403
Usp42	0.401246		2.32411	10.2809	2.97897e-06	1.95346e-05	4.32511	0.244083		2.32411	6.25402	0.000152897	0.000508722	0.0915059	0.215443		2.32411	5.52018	0.000378595	0.000987071	-0.971481
Usp40	-0.276731		1.80289	-4.53496	0.00143858	0.00350589	-2.39542	-0.254711		1.80289	-4.17412	0.00242958	0.00556279	-2.88512	-0.545671		1.80289	-8.94226	9.37879e-06	4.2527e-05	3.05761
Usp4	-0.23565		4.78572	-6.13872	0.000175482	0.000574356	-0.126249	-0.351067		4.78572	-9.14534	7.81165e-06	4.23692e-05	3.33547	-0.260151		4.78572	-6.77696	8.35626e-05	0.0002681	0.668542
Usp39	0.177512		5.50021	4.48819	0.00153805	0.0037177	-2.4669	-0.0465113		5.50021	-1.17598	0.269951	0.344746	-7.53989	-0.124628		5.50021	-3.15107	0.0118068	0.0208612	-4.62674
Usp38	0.265675		4.00489	9.33936	6.57998e-06	3.71823e-05	3.4573	0.274484		4.00489	9.649	5.03424e-06	2.95455e-05	3.81605	0.247211		4.00489	8.69027	1.18237e-05	5.13039e-05	2.80407
Usp37	-0.370754		3.62475	-5.69631	0.000302558	0.000907729	-0.716829	-0.238263		3.62475	-3.6607	0.00528485	0.0109667	-3.70669	-0.243931		3.62475	-3.74779	0.00462062	0.00903306	-3.64697
Usp36	0.14703		3.034	3.26919	0.00977549	0.0188185	-4.41882	0.470049		3.034	10.4515	2.59794e-06	1.75965e-05	4.53981	0.701685		3.034	15.6018	8.58156e-08	1.02334e-06	8.19434
Usp35	0.154034		0.0169825	1.17814	0.269132	0.343518	-7.60739	0.17655		0.0169825	1.35037	0.210072	0.279109	-7.33234	0.0678145		0.0169825	0.518687	0.616566	0.678999	-8.18932
Usp34	0.14763		3.55252	1.97569	0.0798079	0.120328	-6.52484	0.456351		3.55252	6.10723	0.000182265	0.000590227	-0.0991996	0.273922		3.55252	3.66582	0.00524313	0.0101188	-3.77998
Usp33	-0.0999535		3.82336	-1.66012	0.13147	0.186446	-6.9896	0.527964		3.82336	8.76892	1.09926e-05	5.57025e-05	2.96191	0.636125		3.82336	10.5654	2.37352e-06	1.37814e-05	4.56248
Usp32	0.372153		3.28913	9.04116	8.57616e-06	4.62926e-05	3.16726	0.0519776		3.28913	1.26275	0.238603	0.31085	-7.43911	-0.0532894		3.28913	-1.29462	0.227871	0.290247	-7.48312
Usp31	0.529168		2.19942	5.58028	0.000350542	0.00103531	-0.876119	0.154402		2.19942	1.62823	0.138127	0.194384	-6.96445	-0.0935504		2.19942	-0.986525	0.349808	0.419586	-7.82333
Usp30	-0.477432		2.63401	-6.42341	0.00012526	0.000428681	0.240057	0.10969		2.63401	1.47577	0.174318	0.23782	-7.17145	-0.0585162		2.63401	-0.787283	0.451473	0.522017	-8.00364
Usp3	-0.423522		2.7669	-4.96376	0.000790954	0.00208765	-1.75386	0.764313		2.7669	8.9579	9.2465e-06	4.83044e-05	3.15106	0.44583		2.7669	5.22522	0.000556439	0.00139122	-1.38729
Usp29	0.218958		-3.23387	0.70723	0.497434	0.573785	-8.05384	1.70208	SL	-3.23387	5.4977	0.000389702	0.00113234	-0.92206	1.77736	SL	-3.23387	5.74086	0.000286071	0.000770603	-0.668258
Usp28	0.71374		4.69392	14.8651	1.30355e-07	1.72904e-06	7.74873	1.78291	SL	4.69392	37.1328	4.14484e-11	7.28757e-09	16.3439	2.18123	SL	4.69392	45.4285	6.88656e-12	1.66055e-09	18.1334
Usp27x	0.968289		1.94968	12.3564	6.34884e-07	5.78316e-06	6.01797	0.153435		1.94968	1.958	0.0821071	0.123332	-6.482	0.416882		1.94968	5.31985	0.000491113	0.00124336	-1.25257
Usp26	1.75185	SL	2.07269	18.3547	2.08826e-08	4.39127e-07	9.74222	-0.91991		2.07269	-9.63822	5.0808e-06	2.97294e-05	3.80598	1.61481	SL	2.07269	16.9189	4.24749e-08	6.0196e-07	8.96067
Usp25	0.526818		0.549685	4.96119	0.000793729	0.00209301	-1.75763	1.2661	SL	0.549685	11.9232	8.59229e-07	7.58918e-06	5.74996	1.10458	SL	0.549685	10.4022	2.70222e-06	1.53473e-05	4.4204
Usp24	-0.0738286		3.05794	-1.24908	0.243333	0.315672	-7.52527	0.61082		3.05794	10.3343	2.85349e-06	1.89175e-05	4.43716	0.698101		3.05794	11.811	9.30783e-07	6.47863e-06	5.58787
Usp22	0.290322		5.06472	7.10346	5.82535e-05	0.000225467	1.07368	0.0114501		5.06472	0.280156	0.785729	0.832231	-8.2108	0.139089		5.06472	3.40315	0.00790486	0.0146108	-4.21
Usp21	-0.301658		4.65586	-6.90618	7.23376e-05	0.000269831	0.837668	-0.205988		4.65586	-4.71589	0.00111405	0.00282428	-2.05271	-0.353604		4.65586	-8.09543	2.08877e-05	8.27419e-05	2.18166
Usp20	-0.177453		1.3324	-2.41215	0.0392709	0.0643485	-5.83458	-0.36661		1.3324	-4.9834	0.000770069	0.00204757	-1.65626	-0.449547		1.3324	-6.11077	0.000181488	0.000520179	-0.174845
Usp2	0.590917		1.69719	5.43655	0.00042175	0.00121252	-1.07602	0.331132		1.69719	3.04648	0.01397	0.0257367	-4.71846	0.270748		1.69719	2.49093	0.0345214	0.0545843	-5.71858
Usp19	-0.0237346		5.10361	-0.55526	0.59233	0.662817	-8.15583	-0.451745		5.10361	-10.5684	2.36788e-06	1.63399e-05	4.64125	-0.352247		5.10361	-8.24066	1.81239e-05	7.33959e-05	2.33683
Usp18	-1.00589		-4.14243	-0.71568	0.514267	0.589255	-7.61772	-1.42665		-4.14243	-1.36183	0.245839	0.319006	-7.19094	0.0632822		-4.14243	0.0450246	0.966275	0.9736	-7.9302
Usp17l5	2.23035		-3.57669	2.28477	0.0565321	0.088582	-6.09916	3.5317	SL	-3.57669	3.23593	0.0144918	0.0266138	-4.4955	3.77875	SL	-3.57669	3.46229	0.0106474	0.0190278	-4.24612
Usp16	-0.173468		3.5481	-4.58934	0.00133151	0.00327285	-2.31268	0.130472		3.5481	3.45182	0.00732136	0.0145917	-4.04824	0.188572		3.5481	4.98895	0.00076427	0.00184051	-1.72911
Usp15	0.628263		4.79319	15.8586	7.45008e-08	1.11579e-06	8.35895	0.636293		4.79319	16.0613	6.67341e-08	1.12192e-06	8.53673	0.674099		4.79319	17.0156	4.04207e-08	5.80616e-07	9.01463
Usp14	0.28065		5.59202	6.73451	8.76546e-05	0.00031695	0.628479	0.199237		5.59202	4.78093	0.00101741	0.00260907	-1.95542	0.0738279		5.59202	1.77158	0.110438	0.153524	-6.8421
Usp13	0.395488		0.255815	2.98829	0.0153466	0.0279742	-4.88466	0.555936		0.255815	4.20063	0.00233631	0.00537402	-2.8435	1.05814	SL	0.255815	7.99524	2.30631e-05	8.98411e-05	2.07336
Usp12	-0.0972059		3.69831	-2.59598	0.0290699	0.0493384	-5.53409	-0.138732		3.69831	-3.70497	0.00493545	0.010328	-3.63477	-0.245436		3.69831	-6.55461	0.0001076	0.000332999	0.393325
Usp11	0.500871		4.39649	11.5057	1.16107e-06	9.19974e-06	5.35708	0.0748752		4.39649	1.71999	0.119757	0.171711	-6.83454	0.365568		4.39649	8.39759	1.55815e-05	6.45082e-05	2.50214
Usp10	0.382621		6.06721	8.7116	1.15917e-05	5.89504e-05	2.83752	0.734059		6.06721	16.7132	4.7242e-08	8.59264e-07	8.9119	0.802181		6.06721	18.2642	2.18036e-08	3.71156e-07	9.6856
Usp1	0.038688		5.7387	1.00268	0.34237	0.420954	-7.79491	-0.593029		5.7387	-15.3695	9.7711e-08	1.4912e-06	8.12207	-0.499916		5.7387	-12.9563	4.24026e-07	3.45099e-06	6.44861
Uso1	0.421676		5.03922	12.471	5.86986e-07	5.46901e-06	6.10382	-0.524839		5.03922	-15.522	8.9713e-08	1.40284e-06	8.21499	-0.0169812		5.03922	-0.502213	0.627648	0.689449	-8.1984
Usmg5	-0.0659688		8.30629	-1.00047	0.343379	0.421888	-7.79712	-0.463887		8.30629	-7.0352	6.27543e-05	0.000238577	1.06019	-0.551584		8.30629	-8.3652	1.60723e-05	6.62802e-05	2.46822
Ushbp1	-1.29149	NAIVE	-0.726405	-6.94958	6.8946e-05	0.000259069	0.889993	0.919199		-0.726405	4.94628	0.00081005	0.00214006	-1.71068	1.99339	SL	-0.726405	10.7266	2.09158e-06	1.24222e-05	4.70101
Ush1g	0.663915		-3.78633	1.12779	0.292313	0.368426	-7.54909	-0.309644		-3.78633	-0.588076	0.572814	0.643753	-8.06378	0.837449		-3.78633	1.59049	0.150653	0.201648	-7.10112
Ush1c	-0.20773		-2.46051	-0.475974	0.646907	0.711855	-8.08707	-0.292187		-2.46051	-0.748516	0.475722	0.554385	-7.94965	-0.774898		-2.46051	-1.98511	0.082645	0.118933	-6.53636
Usf2	-0.171137		4.01308	-3.81226	0.00418602	0.0088976	-3.53058	0.307063		4.01308	6.84015	7.78519e-05	0.000285604	0.825404	0.112889		4.01308	2.51473	0.0332031	0.0526576	-5.67968
Usf1	0.303182		4.51991	5.47076	0.000403482	0.00116956	-1.02818	0.533331		4.51991	9.62369	5.14426e-06	3.00554e-05	3.7924	0.998273		4.51991	18.0133	2.46018e-08	4.10329e-07	9.55447
Use1	-0.23606		5.48924	-4.29544	0.00203283	0.00474844	-2.76454	0.224255		5.48924	4.08063	0.00279136	0.0062854	-3.03253	0.301156		5.48924	5.47996	0.000398718	0.00103395	-1.02746
Uros	-0.360946		2.02542	-5.3908	0.000447586	0.0012755	-1.14024	-1.09936	NAIVE	2.02542	-16.4191	5.51203e-08	9.63121e-07	8.74445	-0.985487		2.02542	-14.7184	1.41992e-07	1.4767e-06	7.64471
Urod	-0.011471		5.27015	-0.325859	0.752025	0.802518	-8.26559	-0.306991		5.27015	-8.72073	1.14939e-05	5.77842e-05	2.91316	-0.300182		5.27015	-8.52731	1.37746e-05	5.82712e-05	2.63697
Urm1	-0.134644		3.50507	-2.14683	0.0605323	0.0941943	-6.25926	-0.11949		3.50507	-1.9052	0.0893453	0.132962	-6.56192	-0.00918842		3.50507	-0.146505	0.886772	0.911616	-8.32467
Urgcp	0.801526		0.509077	8.26051	1.77786e-05	8.34763e-05	2.36969	1.50527	SL	0.509077	15.5133	9.01476e-08	1.40629e-06	8.20973	1.63371	SL	0.509077	16.8369	4.43076e-08	6.1468e-07	8.91469
Urb2	0.613557		4.31522	15.9328	7.15469e-08	1.08601e-06	8.40304	0.590522		4.31522	15.3347	9.96471e-08	1.50712e-06	8.10072	0.676582		4.31522	17.5695	3.05818e-08	4.74854e-07	9.31802
Urb1	0.374987		3.83978	10.5928	2.32277e-06	1.58729e-05	4.59764	0.24863		3.83978	7.02339	6.35714e-05	0.000241291	1.04609	0.122141		3.83978	3.45029	0.007339	0.0136607	-4.13245
Uqcrq	0.107179		7.75053	1.66773	0.129925	0.184563	-6.97886	-0.220427		7.75053	-3.42991	0.00757821	0.0150432	-4.08424	-0.290084		7.75053	-4.51379	0.00148272	0.00330519	-2.43994
Uqcrh	0.162351		7.64357	3.14397	0.0119421	0.0224569	-4.62624	-0.224707		7.64357	-4.3515	0.0018734	0.00442936	-2.60838	-0.459435		7.64357	-8.89707	9.77273e-06	4.39643e-05	3.01257
Uqcrfs1	0.0792454		6.46019	1.49744	0.168709	0.231458	-7.21266	0.0189569		6.46019	0.358214	0.728491	0.783148	-8.18344	-0.271339		6.46019	-5.12729	0.000634051	0.0015619	-1.52803
Uqcrc2	-0.112448		6.80316	-2.8375	0.0196	0.0347362	-5.13496	-0.219658		6.80316	-5.54281	0.000367756	0.00107654	-0.859422	-0.314684		6.80316	-7.9407	2.43511e-05	9.39478e-05	2.01396
Uqcrc1	-0.0147943		7.41544	-0.338505	0.742793	0.794877	-8.26097	-0.165223		7.41544	-3.78042	0.00439498	0.00934042	-3.51263	-0.269225		7.41544	-6.16006	0.000171041	0.000494265	-0.110479
Uqcrb	-0.379312		7.54622	-7.30155	4.70755e-05	0.000188202	1.30605	-0.3849		7.54622	-7.40911	4.20073e-05	0.000169952	1.49773	-0.512727		7.54622	-9.86971	4.17778e-06	2.19884e-05	3.94311
Uqcr11	-0.072596		7.34605	-2.29651	0.04744	0.0759969	-6.02127	-0.112993		7.34605	-3.57444	0.00604247	0.0123192	-3.84732	-0.317884		7.34605	-10.056	3.57909e-06	1.93813e-05	4.11254
Uqcr10	-0.380211		8.10918	-10.0369	3.63601e-06	2.29518e-05	4.10682	-0.281648		8.10918	-7.43497	4.08802e-05	0.000165989	1.52739	-0.318784		8.10918	-8.41528	1.53204e-05	6.35365e-05	2.52062
Uqcc	-0.363622		3.46031	-9.31272	6.7357e-06	3.79352e-05	3.43169	0.0932262		3.46031	2.38761	0.040879	0.0667309	-5.80463	-0.26568		3.46031	-6.80433	8.10346e-05	0.000261277	0.702001
Uprt	0.331019		-0.885392	1.85336	0.0970366	0.142847	-6.70936	1.61898	SL	-0.885392	9.06462	8.39705e-06	4.48667e-05	3.25644	1.15684	SL	-0.885392	6.47709	0.000117679	0.000358668	0.295915
Upp1	-0.220063		7.23558	-4.69184	0.00115224	0.00288527	-2.15779	0.938992		7.23558	20.0197	9.76734e-09	2.823e-07	10.6164	1.03685	SL	7.23558	22.1061	4.08901e-09	1.14649e-07	11.4954
Upk3b	1.22974	SL	-0.688713	5.02131	0.000731421	0.00195497	-1.66969	0.73767		-0.688713	3.01207	0.014768	0.0270444	-4.77559	0.909589		-0.688713	3.71405	0.00486688	0.00946078	-3.70165
Upk3a	-3.11162	NAIVE	-3.12049	-11.3119	0.00161406	0.0038748	-0.590541	-0.0168534		-3.12049	-0.0500255	0.963301	0.97252	-7.7039	-0.377685		-3.12049	-1.12108	0.345286	0.414958	-7.08821
Upk2	-0.0795537		-1.59215	-0.150384	0.883798	0.911251	-8.31168	1.59376	SL	-1.59215	3.01276	0.0147513	0.0270214	-4.77444	2.21089	SL	-1.59215	4.17935	0.00241086	0.00507202	-2.95829
Upk1b	-0.582705		-4.46869	-0.609629	0.585924	0.656607	-7.5415	-1.00172		-4.46869	-1.28354	0.290991	0.367527	-7.03303	-0.540094		-4.46869	-0.565049	0.612223	0.674876	-7.58517
Upk1a	-0.241553		-0.0729828	-1.09334	0.302816	0.379593	-7.70091	1.95371	SL	-0.0729828	8.84304	1.02679e-05	5.25831e-05	3.03648	1.63268	SL	-0.0729828	7.38993	4.28654e-05	0.000151587	1.39635
Upf3b	-0.52832		3.95211	-6.12535	0.000178327	0.000581921	-0.14371	-0.111303		3.95211	-1.29046	0.229251	0.30047	-7.40588	-0.0856819		3.95211	-0.993399	0.346628	0.416274	-7.81651
Upf3a	0.146374		3.64364	2.12206	0.0630144	0.0975977	-6.29817	0.504871		3.64364	7.31935	4.61922e-05	0.000183757	1.39416	0.374547		3.64364	5.42997	0.00042536	0.00109413	-1.09736
Upf2	0.303105		3.63025	7.56034	3.58654e-05	0.000149659	1.60289	-0.275661		3.63025	-6.87581	7.48191e-05	0.000276885	0.868666	-0.102171		3.63025	-2.54846	0.0314202	0.050141	-5.62443
Upf1	0.395619		5.23743	12.1655	7.24578e-07	6.37984e-06	5.87332	0.335431		5.23743	10.3147	2.89893e-06	1.91811e-05	4.41988	0.699605		5.23743	21.5132	5.1934e-09	1.35812e-07	11.2379
Upb1	1.08107		-2.56947	2.19241	0.0562106	0.0881265	-6.18728	0.0582538		-2.56947	0.118139	0.908568	0.931583	-8.24647	-0.401612		-2.56947	-0.81447	0.436523	0.507233	-7.98106
Uox	-2.2997	NAIVE	-3.87177	-6.28382	0.00042393	0.00121796	-0.789881	0.190248		-3.87177	0.367586	0.724129	0.77965	-7.83153	-1.5607	NAIVE	-3.87177	-4.26454	0.00379406	0.00757242	-3.23353
Unkl	0.683942		2.16329	8.84179	1.02796e-05	5.3382e-05	2.96897	0.580705		2.16329	7.50718	3.79045e-05	0.000155516	1.60983	0.712033		2.16329	9.20494	7.40818e-06	3.50948e-05	3.31582
Unk	0.0137253		3.14654	0.194574	0.850074	0.885266	-8.30324	0.19078		3.14654	2.70457	0.0243424	0.0421455	-5.2854	0.16156		3.14654	2.29034	0.0479206	0.0730472	-6.04349
Ung	-0.135135		6.01929	-3.35955	0.00846891	0.0166043	-4.26959	-0.266352		6.01929	-6.6217	9.96349e-05	0.000351916	0.556936	0.0075815		6.01929	0.188482	0.854706	0.885814	-8.31689
Uncx	-0.422633		-4.89001	-0.164118	0.873737	0.903471	-8.19761	1.44837		-4.89001	0.628822	0.547116	0.620449	-8.03713	3.51688		-4.89001	1.52688	0.165569	0.21929	-7.18653
Unc93b1	-0.158487		0.979263	-0.995979	0.345439	0.423771	-7.8016	0.675148		0.979263	4.24284	0.00219563	0.00509486	-2.77743	-0.0741643		0.979263	-0.466071	0.652306	0.711671	-8.21734
Unc93a	-2.09738	NAIVE	-2.01587	-8.4272	1.51472e-05	7.34454e-05	2.54486	-2.10978	NAIVE	-2.01587	-8.47701	1.44463e-05	6.95371e-05	2.66326	-1.00459	NAIVE	-2.01587	-4.03642	0.00298203	0.00611995	-3.18406
Unc80	-1.28053	NAIVE	-4.04547	-3.44972	0.00734553	0.0146364	-4.12112	1.75522	SL	-4.04547	4.72855	0.00109448	0.0027822	-2.03372	0.44043		-4.04547	1.18651	0.265977	0.33147	-7.61023
Unc79	0.862359		-5.80334	1.24798	0.247566	0.320106	-7.41276	-0.773786		-5.80334	-1.25197	0.246182	0.319393	-7.4495	-1.16375		-5.80334	-1.88292	0.096729	0.136581	-6.68751
Unc5d	0.871337		-5.01406	1.3319	0.219836	0.289914	-7.31209	-0.615965		-5.01406	-1.05268	0.32345	0.402203	-7.67066	-1.26229		-5.01406	-2.15724	0.0632947	0.0937562	-6.27602
Unc5cl	-0.505984		-0.92567	-3.2278	0.0104425	0.0199794	-4.48732	0.742607		-0.92567	4.73729	0.00108121	0.00275093	-2.02063	0.62044		-0.92567	3.95795	0.00335529	0.00679634	-3.30902
Unc5c	1.01716		-6.15261	1.55892	0.163317	0.224969	-6.7876	0.939055		-6.15261	2.03535	0.0815914	0.122623	-6.39742	-0.512126		-6.15261	-1.11001	0.303947	0.371586	-7.6882
Unc5b	-0.501585		2.25475	-12.923	4.33432e-07	4.31107e-06	6.43566	-0.199888		2.25475	-5.14998	0.000615079	0.00168237	-1.41441	0.254153		2.25475	6.5481	0.000108409	0.000334888	0.385175
Unc5a	1.15575	SL	-0.844779	5.32971	0.0004848	0.00136724	-1.22647	-0.875657		-0.844779	-4.03808	0.00297463	0.00663874	-3.09997	-1.05596	NAIVE	-0.844779	-4.86954	0.000899986	0.00212876	-1.90483
Unc50	-0.341278		4.48268	-6.92593	7.07722e-05	0.00026487	0.861506	-0.453926		4.48268	-9.21203	7.36177e-06	4.04534e-05	3.40034	-0.675548		4.48268	-13.7097	2.61467e-07	2.36892e-06	6.97749
Unc45b	3.88122	SL	-1.28084	14.5073	1.60816e-07	2.02871e-06	7.51946	-2.88618	NAIVE	-1.28084	-10.7881	1.99399e-06	1.43425e-05	4.82926	-3.00333	NAIVE	-1.28084	-11.226	1.42835e-06	9.10773e-06	5.11882
Unc45a	0.501046		3.10208	9.72662	4.71276e-06	2.82984e-05	3.82275	0.129578		3.10208	2.51546	0.0331636	0.0553458	-5.59648	0.580248		3.10208	11.2641	1.38816e-06	8.9093e-06	5.15008
Unc13d	-1.33335	NAIVE	-1.02636	-14.238	1.88968e-07	2.28481e-06	7.34325	1.97967	SL	-1.02636	21.1397	6.05761e-09	2.02068e-07	11.13	1.02046	SL	-1.02636	10.8968	1.83343e-06	1.11439e-05	4.84532
Unc13b	-0.698513		2.02079	-7.9428	2.43001e-05	0.000108193	2.02812	-0.298648		2.02079	-3.39593	0.00799549	0.015788	-4.14017	-0.951385		2.02079	-10.8182	1.94799e-06	1.1722e-05	4.77892
Unc13a	0.233463		-0.233368	2.12954	0.0622549	0.0965454	-6.28644	-0.135335		-0.233368	-1.23446	0.248479	0.321755	-7.47254	-0.0215556		-0.233368	-0.19662	0.84852	0.881039	-8.31515
Unc119b	-0.235456		4.40313	-5.20223	0.000573686	0.00158326	-1.40806	-0.188697		4.40313	-4.16913	0.00244756	0.00560015	-2.89295	-0.386108		4.40313	-8.53079	1.37294e-05	5.80991e-05	2.64057
Unc119	-0.369024		3.69775	-7.66943	3.2048e-05	0.000136394	1.72578	0.646507		3.69775	13.4363	3.10706e-07	3.49394e-06	6.86118	0.385121		3.69775	8.00398	2.28639e-05	8.92095e-05	2.08284
Umps	-0.414132		5.26939	-12.4195	6.07967e-07	5.61372e-06	6.06538	-0.393567		5.26939	-11.8028	9.36245e-07	8.08882e-06	5.65611	-0.376501		5.26939	-11.291	1.36062e-06	8.78912e-06	5.17203
Ulk4	-2.24512	NAIVE	-0.51083	-8.64258	1.23612e-05	6.21704e-05	2.7672	-2.73896	NAIVE	-0.51083	-10.5436	2.41463e-06	1.66082e-05	4.61986	-3.0148	NAIVE	-0.51083	-11.6055	1.0795e-06	7.2913e-06	5.42553
Ulk3	-0.287031		1.67189	-4.72632	0.00109791	0.00276633	-2.10601	0.10922		1.67189	1.79845	0.105857	0.15419	-6.72064	-0.0218562		1.67189	-0.359889	0.727281	0.778228	-8.26514
Ulk2	0.32571		-0.868255	2.46682	0.0359109	0.059443	-5.74563	0.586634		-0.868255	4.44297	0.00164127	0.00394461	-2.46723	0.582381		-0.868255	4.41077	0.00171928	0.00377173	-2.59808
Ulk1	-0.729945		5.1652	-15.792	7.72675e-08	1.15009e-06	8.31921	0.353446		5.1652	7.64664	3.28071e-05	0.000137586	1.76742	0.431377		5.1652	9.33265	6.61885e-06	3.20849e-05	3.43918
Ulbp1	-1.15872	NAIVE	0.658886	-8.84148	1.02826e-05	5.3382e-05	2.96866	0.554897		0.658886	4.23408	0.00222406	0.00515093	-2.79113	-0.309718		0.658886	-2.36327	0.0425386	0.0656916	-5.92606
Uimc1	0.0377499		3.46176	0.697833	0.503017	0.579195	-8.06079	0.0579127		3.46176	1.07056	0.312405	0.390512	-7.65516	0.0500307		3.46176	0.924853	0.379318	0.450342	-7.88274
Uhrf2	0.168343		3.69208	3.02734	0.0144082	0.0265121	-4.81981	0.170919		3.69208	3.07366	0.0133712	0.0247443	-4.67335	0.100933		3.69208	1.81508	0.103109	0.144394	-6.77836
Uhrf1bp1l	0.470326		2.978	7.82736	2.72878e-05	0.000119417	1.90141	0.56122		2.978	9.34006	6.57598e-06	3.68635e-05	3.52381	0.354509		2.978	5.89989	0.000234719	0.000650012	-0.453873
Uhrf1bp1	-0.146013		2.62947	-3.6477	0.00539229	0.0111499	-3.79722	0.349836		2.62947	8.73963	1.12943e-05	5.69916e-05	2.93231	0.387693		2.62947	9.68539	4.88063e-06	2.50472e-05	3.7728
Uhrf1	-0.572254		7.18293	-21.0559	6.27251e-09	1.82856e-07	11.0433	-0.315426		7.18293	-11.606	1.07909e-06	9.02572e-06	5.50085	-0.321531		7.18293	-11.8306	9.17768e-07	6.40919e-06	5.6033
Uhmk1	-0.447493		2.52792	-4.88807	0.000877333	0.00227753	-1.86527	-0.503784		2.52792	-5.50295	0.000387076	0.00112529	-0.914756	-0.693251		2.52792	-7.57254	3.54149e-05	0.000129191	1.60478
Ugt8a	0.956182		0.423138	7.73026	3.01144e-05	0.000129934	1.79374	0.0605929		0.423138	0.489864	0.63602	0.700195	-8.12266	-0.394082		0.423138	-3.18595	0.011165	0.0198436	-4.56891
Ugt2b34	0.430262		-3.74857	0.762055	0.480777	0.557428	-7.64828	-3.79096	NAIVE	-3.74857	-9.4955	0.000232618	0.000728453	0.498274	0.648309		-3.74857	1.14825	0.303366	0.371052	-7.28861
Ugt1a9	-1.74171		-28.4066	-0.12192	0.907762	0.929911	-7.76659	8.95216		-28.4066	0.767487	0.47782	0.556404	-7.57391	-0.885539		-28.4066	-0.075919	0.942459	0.954939	-7.98683
Ugt1a7c	-0.904089		-16.8451	-0.423473	0.689738	0.750231	-7.6698	-24.4101	NAIVE	-16.8451	-14.0033	3.61957e-05	0.000149413	2.95256	-0.508641		-16.8451	-0.291791	0.782292	0.825114	-7.93961
Ugt1a6b	1.5173		-7.5387	0.150995	0.885946	0.912599	-7.76185	10.9061		-7.5387	1.32925	0.241795	0.31433	-7.00127	-0.565246		-7.5387	-0.0688927	0.947774	0.958737	-7.98744
Ugt1a6a	-12.3018		-15.2894	-0.708087	0.505693	0.581856	-7.63834	-16.7382		-15.2894	-1.02189	0.346606	0.426346	-7.34685	-16.3355		-15.2894	-0.997304	0.357465	0.42798	-7.45376
Ugt1a5	-2.01957		-28.6137	-0.14518	0.890301	0.915578	-7.76288	8.56516		-28.6137	0.754101	0.48513	0.563005	-7.58486	-0.523934		-28.6137	-0.0461286	0.965013	0.972619	-7.98902
Ugt1a2	8.7706		-26.3709	0.662523	0.532466	0.606035	-7.6721	19.4087		-26.3709	1.967	0.0971995	0.143337	-6.40395	10.4823		-26.3709	1.06234	0.329321	0.398666	-7.62197
Ugt1a10	-1.9029		-29.2402	-0.132078	0.900128	0.923266	-7.76505	9.18857		-29.2402	0.781102	0.470468	0.549096	-7.56263	-0.931657		-29.2402	-0.0791983	0.93998	0.953137	-7.98653
Ugt1a1	-1.76421		-25.7801	-0.101726	0.922971	0.941774	-7.7693	8.85769		-25.7801	0.625529	0.559357	0.631313	-7.68192	-8.24041		-25.7801	-0.581937	0.58613	0.650746	-7.79362
Ugp2	-0.385316		3.5676	-6.41513	0.000126477	0.000432408	0.229542	-0.287824		3.5676	-4.79199	0.00100189	0.00257239	-1.93892	-0.568875		3.5676	-9.47121	5.86569e-06	2.9154e-05	3.57146
Uggt2	-1.39829	NAIVE	0.234749	-9.47105	5.86648e-06	3.37378e-05	3.58297	0.459272		0.234749	3.1108	0.0125956	0.0234738	-4.61173	-1.40207	NAIVE	0.234749	-9.49666	5.7379e-06	2.86708e-05	3.59558
Uggt1	-0.457302		3.93306	-10.6461	2.22735e-06	1.53138e-05	4.64359	-0.187237		3.93306	-4.35894	0.00185325	0.0043897	-2.59684	0.0235496		3.93306	0.548244	0.59694	0.660878	-8.17234
Ugdh	1.10294	SL	4.35242	20.1729	9.13587e-09	2.3797e-07	10.6374	0.321582		4.35242	5.88176	0.000240031	0.000748348	-0.397696	0.263803		4.35242	4.82498	0.000957098	0.0022481	-1.97091
Ugcg	-0.683473		4.08902	-11.8038	9.3556e-07	7.78436e-06	5.59354	0.00836343		4.08902	0.144439	0.888356	0.916202	-8.24264	-0.549853		4.08902	-9.49616	5.74039e-06	2.86747e-05	3.59511
Ufsp2	1.08562	SL	3.59984	13.9599	2.23874e-07	2.61688e-06	7.15805	0.662618		3.59984	8.52055	1.38628e-05	6.72774e-05	2.70831	-0.0825851		3.59984	-1.06196	0.316086	0.384437	-7.74651
Ufsp1	-0.209416		1.09357	-1.18242	0.267518	0.341845	-7.60254	-0.682795		1.09357	-3.85524	0.00392039	0.00845669	-3.39207	0.0319252		1.09357	0.180258	0.860968	0.891277	-8.31857
Ufm1	0.326112		3.12474	6.65099	9.63608e-05	0.00034307	0.525392	-0.241326		3.12474	-4.92178	0.000837663	0.0022013	-1.7467	-0.269361		3.12474	-5.49357	0.000391782	0.00101799	-1.00849
Ufd1l	-0.116736		4.4209	-3.25013	0.010077	0.0193503	-4.45036	-0.144985		4.4209	-4.03665	0.002981	0.00665119	-3.10224	-0.151068		4.4209	-4.206	0.0023179	0.00490335	-2.91647
Ufc1	-0.263446		5.3212	-5.52322	0.000377117	0.00110414	-0.955136	-0.040568		5.3212	-0.850519	0.417222	0.496749	-7.86779	-0.0253585		5.3212	-0.531647	0.607919	0.670943	-8.18198
Uevld	-0.107205		2.37765	-1.31115	0.222465	0.292809	-7.45066	0.257568		2.37765	3.15015	0.0118243	0.0222178	-4.54645	-0.0650789		2.37765	-0.795939	0.446676	0.517144	-7.99652
Ucp3	-2.27703	NAIVE	-4.32738	-3.10405	0.0212641	0.0373055	-4.87128	-0.79692		-4.32738	-0.99171	0.359974	0.439525	-7.52061	-1.83463		-4.32738	-2.28306	0.0629412	0.0933062	-5.95047
Ucp2	-0.379383		5.31237	-8.44528	1.48885e-05	7.23567e-05	2.5637	-0.587028		5.31237	-13.0676	3.94171e-07	4.19761e-06	6.60141	-0.671678		5.31237	-14.9519	1.23963e-07	1.33528e-06	7.79298
Ucp1	1.18956	SL	-2.86103	3.57394	0.00733532	0.0146195	-3.93124	-0.930007		-2.86103	-3.12395	0.0142674	0.0262502	-4.67431	-0.351358		-2.86103	-1.18023	0.272038	0.338075	-7.61452
Ucn2	-0.116838		-3.95215	-0.18205	0.859602	0.892601	-8.30585	-0.95941		-3.95215	-1.4949	0.169359	0.231823	-7.14614	-0.420185		-3.95215	-0.654709	0.529129	0.597003	-8.10397
Ucma	-0.822961		-1.83798	-1.54538	0.161097	0.222301	-7.14954	0.765152		-1.83798	1.43683	0.188956	0.254682	-7.22189	-0.265717		-1.83798	-0.446294	0.667299	0.725061	-8.11442
Uckl1	-0.477564		2.78365	-5.21941	0.000560744	0.00155186	-1.38347	-0.936044		2.78365	-10.2303	3.10377e-06	2.0224e-05	4.34517	-0.92268		2.78365	-10.0842	3.497e-06	1.90283e-05	4.13795
Uck2	-0.0764663		6.09744	-1.48627	0.17158	0.234787	-7.22749	0.926399		6.09744	18.0064	2.46846e-08	5.36921e-07	9.61543	1.40241	SL	6.09744	27.2586	6.43628e-10	3.25263e-08	13.4717
Uck1	-0.150397		3.54344	-1.97875	0.0794166	0.119856	-6.52016	-0.0289839		3.54344	-0.381336	0.711854	0.768542	-8.17408	-0.178263		3.54344	-2.34537	0.0438014	0.0673951	-5.95497
Uchl5	0.698411		5.30385	13.7269	2.58661e-07	2.94002e-06	7.00019	0.544778		5.30385	10.7073	2.12323e-06	1.50201e-05	4.76056	0.381669		5.30385	7.50152	3.8129e-05	0.000137488	1.52416
Uchl3	0.510583		6.40718	12.5585	5.53093e-07	5.22592e-06	6.16891	0.117625		6.40718	2.89315	0.0179048	0.0320414	-4.973	0.384992		6.40718	9.46939	5.87495e-06	2.91743e-05	3.56973
Uchl1	0.284211		5.89832	6.69802	9.13483e-05	0.000328266	0.583542	-0.092288		5.89832	-2.17496	0.0578286	0.0905883	-6.1451	-0.00145708		5.89832	-0.0343391	0.973361	0.979279	-8.33593
Ubxn8	0.0911237		2.11049	0.976881	0.354307	0.432554	-7.82048	1.05416	SL	2.11049	11.301	1.35053e-06	1.06174e-05	5.25546	1.07943	SL	2.11049	11.5719	1.10621e-06	7.41827e-06	5.39876
Ubxn7	0.402086		3.5128	7.23197	5.07084e-05	0.000200964	1.22495	0.202553		3.5128	3.64314	0.00543054	0.0112345	-3.73527	0.0694315		3.5128	1.2488	0.243431	0.307044	-7.53794
Ubxn6	-0.160436		4.24206	-2.94954	0.01634	0.02958	-4.94901	-0.251451		4.24206	-4.62281	0.00126988	0.00315907	-2.19295	-0.187998		4.24206	-3.45626	0.00727039	0.0135464	-4.12264
Ubxn4	0.193793		3.69048	3.91785	0.00356489	0.00775511	-3.3609	0.273906		3.69048	5.53748	0.000370276	0.00108242	-0.866805	0.312229		3.69048	6.31226	0.000142709	0.000422892	0.0862456
Ubxn2b	-0.202253		1.56056	-2.07011	0.068543	0.105128	-6.37928	0.0485141		1.56056	0.496555	0.631477	0.695886	-8.11909	-0.151365		1.56056	-1.54926	0.155936	0.207853	-7.15536
Ubxn2a	-1.43799	NAIVE	5.15956	-39.2452	2.53378e-11	4.31996e-09	16.8341	-0.568021		5.15956	-15.5023	9.0702e-08	1.41363e-06	8.20306	-1.61336	NAIVE	5.15956	-44.0315	9.09597e-12	1.99391e-09	17.8588
Ubxn11	-1.07825	NAIVE	2.26844	-10.3267	2.87091e-06	1.89585e-05	4.36559	-1.17914	NAIVE	2.26844	-11.293	1.35862e-06	1.06711e-05	5.24893	-1.16219	NAIVE	2.26844	-11.1306	1.53442e-06	9.64242e-06	5.04035
Ubxn10	-0.772513		0.678511	-7.10885	5.79136e-05	0.000224563	1.08006	-0.976046		0.678511	-8.98181	9.04831e-06	4.75783e-05	3.17475	-1.27484	NAIVE	0.678511	-11.7314	9.85494e-07	6.78391e-06	5.52532
Ubxn1	-0.0879935		6.96524	-1.92219	0.0869524	0.129687	-6.60614	-0.583867		6.96524	-12.7544	4.84789e-07	4.91843e-06	6.37541	-0.278343		6.96524	-6.08032	0.000188289	0.000536647	-0.214776
Ubtfl1	1.27183		-6.16787	3.42099	0.0430186	0.0697647	-4.82279	5.61185	SL	-6.16787	15.0948	0.000698324	0.00187871	0.501629	7.16117	SL	-6.16787	19.2622	0.000342622	0.000904177	1.30248
Ubtf	0.166842		5.92481	5.77524	0.000274014	0.00083606	-0.609524	-0.648971		5.92481	-22.4642	3.54978e-09	1.35795e-07	11.7026	-0.615126		5.92481	-21.2926	5.68581e-09	1.43669e-07	11.1403
Ubtd2	0.413963		2.73759	5.14453	0.000619582	0.0016914	-1.49101	1.00652	SL	2.73759	12.5085	5.7218e-07	5.58579e-06	6.19434	1.51994	SL	2.73759	18.8891	1.62499e-08	3.00974e-07	10.0046
Ubtd1	0.205438		2.92606	2.36007	0.042762	0.0693885	-5.91893	-0.0116258		2.92606	-0.133557	0.896709	0.922562	-8.24432	0.14889		2.92606	1.71044	0.121558	0.167042	-6.93043
Ubr7	0.345798		5.74083	12.3124	6.54409e-07	5.90682e-06	5.98482	0.0955531		5.74083	3.40224	0.00791628	0.0156481	-4.12978	0.150534		5.74083	5.35987	0.000466026	0.00118572	-1.19597
Ubr5	0.411644		5.43585	8.55992	1.33575e-05	6.60017e-05	2.6824	0.954947		5.43585	19.8576	1.04887e-08	2.931e-07	10.5397	1.08369	SL	5.43585	22.5348	3.45307e-09	1.01541e-07	11.6773
Ubr4	0.0369144		4.10011	0.428376	0.678508	0.740258	-8.22331	0.0684102		4.10011	0.793872	0.447818	0.527387	-7.91589	-0.0443717		4.10011	-0.514915	0.619095	0.681606	-8.19142
Ubr3	0.215795		3.55647	3.6554	0.00532836	0.0110353	-3.78468	0.59013		3.55647	9.99636	3.75975e-06	2.34479e-05	4.13541	0.502084		3.55647	8.50493	1.40692e-05	5.92056e-05	2.61383
Ubr2	-0.164623		3.36383	-3.58736	0.00592208	0.0121104	-3.89561	0.123319		3.36383	2.68728	0.0250395	0.0432326	-5.31395	-0.0131664		3.36383	-0.286914	0.780713	0.823913	-8.29106
Ubr1	0.0172648		2.83489	0.29267	0.77645	0.823481	-8.27687	-0.20213		2.83489	-3.42647	0.0076194	0.0151179	-4.0899	-0.30906		2.83489	-5.23911	0.000546285	0.00136827	-1.36743
Ubqln4	0.0368345		6.6164	1.31656	0.220722	0.290946	-7.44405	-0.79647		6.6164	-28.4678	4.38301e-10	3.33139e-08	13.9177	-0.593249		6.6164	-21.2042	5.89753e-09	1.47473e-07	11.1008
Ubqln2	-0.245462		4.79921	-5.92549	0.000227434	0.000714073	-0.407607	-0.508523		4.79921	-12.2758	6.71154e-07	6.3274e-06	6.01999	-0.160114		4.79921	-3.86518	0.00386155	0.00769348	-3.45764
Ubqln1	0.492202		6.05555	13.4435	3.09299e-07	3.37531e-06	6.80471	0.42073		6.05555	11.4913	1.17334e-06	9.5629e-06	5.40928	0.453906		6.05555	12.3975	6.17221e-07	4.63231e-06	6.03769
Ubp1	-0.188724		4.97305	-4.13727	0.00256583	0.00581402	-3.01229	-0.208402		4.97305	-4.56866	0.00137119	0.00337774	-2.27508	-0.237634		4.97305	-5.2095	0.000568173	0.00141678	-1.4098
Ubox5	0.431965		2.99776	7.80257	2.79807e-05	0.000122132	1.87402	-0.438652		2.99776	-7.92336	2.47771e-05	0.000109166	2.07387	-0.465847		2.99776	-8.41459	1.53305e-05	6.35625e-05	2.51991
Ubn2	0.324574		1.8542	3.79782	0.00427947	0.00906997	-3.55387	0.169114		1.8542	1.97879	0.0794112	0.119763	-6.45027	-0.0960701		1.8542	-1.12411	0.290229	0.357236	-7.67992
Ubn1	0.562524		2.51579	13.6879	2.65058e-07	3.00262e-06	6.97348	0.477282		2.51579	11.6137	1.07309e-06	8.9934e-06	5.50694	0.549644		2.51579	13.3745	3.23224e-07	2.78921e-06	6.74559
Ublcp1	0.274845		4.59368	7.00759	6.46817e-05	0.000245671	0.959573	-0.199014		4.59368	-5.07419	0.000680962	0.00183804	-1.52397	-0.192725		4.59368	-4.91382	0.000846849	0.00201835	-1.83944
Ubl7	-0.226519		4.96179	-3.79683	0.00428592	0.00907794	-3.55546	-0.470503		4.96179	-7.88639	2.57126e-05	0.000112465	2.03341	-0.439822		4.96179	-7.37213	4.36789e-05	0.000154044	1.37583
Ubl5	-0.405597		5.15292	-5.71734	0.000294649	0.000887153	-0.68815	-0.643847		5.15292	-9.07573	8.3137e-06	4.45058e-05	3.26735	-0.835795		5.15292	-11.7815	9.5067e-07	6.60072e-06	5.56472
Ubl4	-0.908237		3.75736	-16.0776	6.61485e-08	1.02905e-06	8.48853	0.337731		3.75736	5.97853	0.000213108	0.000675501	-0.268754	0.307		3.75736	5.43453	0.000422855	0.00108884	-1.09097
Ubl3	0.2311		4.66091	5.47668	0.000400409	0.00116245	-1.01992	0.465106		4.66091	11.0222	1.66578e-06	1.24631e-05	5.02599	0.205561		4.66091	4.87145	0.000897626	0.00212407	-1.90201
Ubiad1	-0.0575852		2.53333	-0.957686	0.363389	0.442097	-7.83915	-0.224743		2.53333	-3.73765	0.00469325	0.00987624	-3.58181	-0.48189		2.53333	-8.01419	2.26333e-05	8.84388e-05	2.09392
Ubfd1	0.414631		4.92038	10.2948	2.94567e-06	1.93463e-05	4.33743	0.0146647		4.92038	0.364108	0.724236	0.779665	-8.18111	0.180435		4.92038	4.48002	0.00155618	0.00344845	-2.49163
Ube4b	0.706538		5.07015	19.3398	1.32202e-08	3.12089e-07	10.2377	0.643243		5.07015	17.6073	3.0014e-08	6.20045e-07	9.40376	0.752604		5.07015	20.6008	7.59943e-09	1.75542e-07	10.8272
Ube4a	-0.0425692		3.2116	-0.80391	0.442289	0.520056	-7.97756	-0.642052		3.2116	-12.125	7.45355e-07	6.81151e-06	5.90538	-0.85837		3.2116	-16.2101	6.16034e-08	7.93138e-07	8.55575
Ube3c	0.28112		4.53801	7.9978	2.30046e-05	0.000103579	2.08799	0.10459		4.53801	2.97555	0.0156661	0.0285128	-4.83622	0.0640093		4.53801	1.82105	0.102139	0.143273	-6.76956
Ube3b	-0.0158514		3.99203	-0.367933	0.721479	0.777032	-8.24958	-0.0660198		3.99203	-1.53242	0.159991	0.220696	-7.09592	-0.143351		3.99203	-3.32738	0.00891195	0.0162745	-4.33495
Ube3a	0.545265		3.52303	11.9775	8.26822e-07	7.04134e-06	5.72882	0.694975		3.52303	15.266	1.03586e-07	1.55296e-06	8.05852	0.557723		3.52303	12.2511	6.82716e-07	5.02554e-06	5.92727
Ube2z	0.00269843		5.46866	0.0884977	0.931431	0.948514	-8.31988	0.128166		5.46866	4.20335	0.00232696	0.00535763	-2.83924	0.0615737		5.46866	2.01937	0.0743922	0.108172	-6.47014
Ube2w	-0.249286		3.1943	-4.93943	0.000817676	0.00214576	-1.78959	-0.00162052		3.1943	-0.0321095	0.97509	0.981955	-8.25364	-0.085499		3.1943	-1.69411	0.124698	0.170843	-6.95376
Ube2v2	0.288961		3.90671	3.85769	0.00390576	0.00840028	-3.45743	0.693282		3.90671	9.25547	7.08412e-06	3.92042e-05	3.44239	0.473351		3.90671	6.31934	0.000141522	0.000419816	0.0953238
Ube2v1	0.65189		6.45707	18.5409	1.912e-08	4.12167e-07	9.83787	0.0630463		6.45707	1.79315	0.106747	0.155393	-6.72841	0.271308		6.45707	7.71647	3.05412e-05	0.000113773	1.76648
Ube2t	0.0823145		4.96242	1.08563	0.306034	0.382775	-7.70914	0.194773		4.96242	2.56882	0.0303907	0.051143	-5.50902	0.0737944		4.96242	0.973258	0.356008	0.426477	-7.83637
Ube2s	0.0295914		8.42893	0.937179	0.37328	0.45172	-7.85877	0.125339		8.42893	3.96958	0.003297	0.00727356	-3.20897	0.457562		8.42893	14.4913	1.62359e-07	1.64001e-06	7.4983
Ube2r2	-0.244468		4.53398	-7.07047	6.03833e-05	0.000232325	1.03453	0.0924702		4.53398	2.67441	0.0255715	0.044052	-5.3352	-0.0221013		4.53398	-0.63921	0.538709	0.606434	-8.11461
Ube2ql1	-0.795373		-2.24778	-2.10124	0.0651761	0.100549	-6.33075	-1.58768	NAIVE	-2.24778	-4.19438	0.00235795	0.00541625	-2.8533	-0.77737		-2.24778	-2.05368	0.0703871	0.102952	-6.41711
Ube2q2	-0.0615979		4.4482	-1.741	0.115877	0.166544	-6.87414	-0.405428		4.4482	-11.459	1.20152e-06	9.73693e-06	5.38332	-0.186665		4.4482	-5.2759	0.000520355	0.00130993	-1.31498
Ube2q1	0.0524274		4.81796	1.36376	0.205976	0.273991	-7.38553	0.246961		4.81796	6.42401	0.000125172	0.000428034	0.308852	0.241178		4.81796	6.27359	0.000149387	0.000439362	0.0365557
Ube2o	0.607337		3.90171	9.51275	5.65867e-06	3.28335e-05	3.62246	0.356232		3.90171	5.57968	0.000350811	0.00103538	-0.808427	0.689256		3.90171	10.7959	1.982e-06	1.19029e-05	4.75996
Ube2n	0.370449		5.67672	8.24408	1.80639e-05	8.44772e-05	2.35229	0.0543465		5.67672	1.20944	0.257487	0.331437	-7.50164	0.0328685		5.67672	0.731467	0.483216	0.552925	-8.04788
Ube2m	-0.00615658		6.22176	-0.147514	0.885998	0.912599	-8.31216	-0.417703		6.22176	-10.0083	3.72277e-06	2.32614e-05	4.14622	-0.25773		6.22176	-6.17531	0.000167943	0.000486645	-0.0906288
Ube2l6	-2.19332	NAIVE	5.21655	-44.1643	8.85509e-12	2.29946e-09	17.8842	-1.92775	NAIVE	5.21655	-38.8167	2.79374e-11	6.26975e-09	16.7396	-2.72375	NAIVE	5.21655	-54.8448	1.28431e-12	9.85359e-10	19.7451
Ube2l3	0.0974494		6.26226	2.67659	0.0254805	0.0438549	-5.40127	-0.147786		6.26226	-4.05916	0.00288228	0.00645997	-3.06653	-0.120488		6.26226	-3.30937	0.00917038	0.0166904	-4.36469
Ube2k	0.306769		4.60776	7.12575	5.68612e-05	0.00022099	1.10006	0.520659		4.60776	12.0941	7.6166e-07	6.90814e-06	5.88172	0.476355		4.60776	11.065	1.61256e-06	1.00507e-05	4.98594
Ube2j2	0.115344		2.39172	0.888052	0.397764	0.476363	-7.90434	-0.0914768		2.39172	-0.704294	0.499174	0.575753	-7.98603	-0.0626448		2.39172	-0.482312	0.641168	0.702106	-8.20899
Ube2j1	0.484352		1.23032	3.03933	0.0141321	0.0260752	-4.79991	1.04665	SL	1.23032	6.56776	0.000105985	0.000370301	0.489735	1.13071	SL	1.23032	7.09525	5.87756e-05	0.000199572	1.05199
Ube2i	0.129308		6.64376	4.12786	0.00260191	0.00588264	-3.02712	0.00980192		6.64376	0.312904	0.761526	0.812042	-8.20012	-0.0775704		6.64376	-2.47626	0.0353607	0.055739	-5.74255
Ube2h	-0.189189		3.6089	-3.19507	0.0110033	0.0209032	-4.54153	-0.0218003		3.6089	-0.36817	0.721309	0.777209	-8.17948	0.0235733		3.6089	0.398112	0.699883	0.754314	-8.2493
Ube2g2	-0.253696		3.75126	-3.95043	0.00339358	0.00743803	-3.3088	0.0430524		3.75126	0.670392	0.51954	0.595175	-8.01062	-0.0695427		3.75126	-1.08289	0.307186	0.375044	-7.72441
Ube2g1	0.170596		3.95855	2.36264	0.0425826	0.0691381	-5.91477	0.625813		3.95855	8.66708	1.20817e-05	6.01911e-05	2.85864	0.550757		3.95855	7.62761	3.3456e-05	0.000123002	1.66692
Ube2f	0.510408		4.60119	9.58915	5.29866e-06	3.11733e-05	3.69444	-0.169149		4.60119	-3.17784	0.0113109	0.0213578	-4.50055	-0.0308833		4.60119	-0.580211	0.576095	0.641419	-8.15299
Ube2e3	0.0418808		4.2219	0.606433	0.559302	0.630962	-8.124	0.629941		4.2219	9.12152	7.97955e-06	4.31412e-05	3.31221	0.377946		4.2219	5.47265	0.000402498	0.00104263	-1.03766
Ube2e2	-0.387414		0.526005	-1.27771	0.233517	0.304954	-7.49118	0.962072		0.526005	3.17294	0.0114001	0.0215116	-4.50867	0.859927		0.526005	2.83607	0.0196456	0.0329116	-5.14962
Ube2e1	0.753812		3.64658	9.36466	6.43582e-06	3.65008e-05	3.48155	1.51474	SL	3.64658	18.8178	1.67965e-08	4.12076e-07	10.0317	1.88129	SL	3.64658	23.3714	2.50469e-09	8.13011e-08	12.0221
Ube2dnl	-0.944545		0.459365	-3.35561	0.0085219	0.0166966	-4.27609	-3.64539	NAIVE	0.459365	-12.9507	4.25595e-07	4.45633e-06	6.51765	-0.807348		0.459365	-2.8682	0.0186455	0.0313713	-5.09632
Ube2d3	0.113825		7.53373	1.5847	0.147705	0.206161	-7.09463	-0.343351		7.53373	-4.7802	0.00101844	0.00261074	-1.9565	-0.538621		7.53373	-7.49878	3.82379e-05	0.000137792	1.52105
Ube2d2	-0.0914753		6.21426	-1.81221	0.103579	0.151081	-6.77027	0.0464261		6.21426	0.919741	0.381843	0.46152	-7.80521	-0.213159		6.21426	-4.22286	0.00226104	0.0047981	-2.89004
Ube2d1	0.157528		4.31441	2.2296	0.0529089	0.0835682	-6.12822	0.464831		4.31441	6.57907	0.000104618	0.000366587	0.503854	0.547506		4.31441	7.74922	2.9538e-05	0.000110475	1.80297
Ube2cbp	0.0678773		1.25808	0.47427	0.646671	0.711643	-8.20081	0.457725		1.25808	3.1982	0.0109484	0.0207778	-4.46683	0.799786		1.25808	5.58824	0.000347002	0.00091502	-0.877249
Ube2c	-0.142821		7.57159	-3.5738	0.00604847	0.0123359	-3.91776	0.149977		7.57159	3.75286	0.00458476	0.00967263	-3.55718	0.371488		7.57159	9.29568	6.83738e-06	3.29643e-05	3.40361
Ube2b	0.366095		5.03079	11.6737	1.0274e-06	8.36704e-06	5.49101	0.342194		5.03079	10.9116	1.81278e-06	1.32998e-05	4.93348	0.205247		5.03079	6.54474	0.000108829	0.00033594	0.380967
Ube2a	-0.0163639		4.87796	-0.277065	0.788026	0.832724	-8.28176	0.659805		4.87796	11.1715	1.48791e-06	1.14157e-05	5.1495	0.896244		4.87796	15.1748	1.09094e-07	1.22117e-06	7.93246
Ube1y1	-0.378716		-0.360578	-2.71117	0.0240814	0.0416808	-5.34415	-0.670685		-0.360578	-4.80133	0.000988985	0.00254623	-1.92501	-0.697115		-0.360578	-4.99055	0.000762617	0.00183679	-1.72679
Ubd	-0.454596		2.66206	-4.22969	0.00223847	0.00516727	-2.86715	-0.455466		2.66206	-4.23778	0.00221198	0.00512999	-2.78533	-1.6002	NAIVE	2.66206	-14.8887	1.28579e-07	1.3684e-06	7.75306
Ubc	-0.0882483		7.5917	-1.90609	0.0892192	0.132588	-6.63043	-0.0573402		7.5917	-1.2385	0.247048	0.320295	-7.46779	-0.1108		7.5917	-2.39319	0.0405079	0.0628844	-5.87765
Ubb	-0.0849589		7.13396	-1.40468	0.193877	0.260505	-7.33369	-0.456779		7.13396	-7.55224	3.61683e-05	0.000149372	1.66099	-0.334195		7.13396	-5.52547	0.000376028	0.000981745	-0.964128
Ubash3b	1.67404	SL	-0.421622	5.95853	0.00021839	0.000689398	-0.363609	-2.72579	NAIVE	-0.421622	-9.70209	4.81183e-06	2.85479e-05	3.86548	-1.36468	NAIVE	-0.421622	-4.8574	0.000915178	0.00215986	-1.92281
Ubash3a	0.711616		-0.240557	5.4046	0.000439619	0.00125577	-1.12085	2.16292	SL	-0.240557	16.427	5.4891e-08	9.61104e-07	8.74897	2.69256	SL	-0.240557	20.4495	8.10708e-09	1.83677e-07	10.7573
Ubap2l	0.189676		6.11757	5.90277	0.000233886	0.00073093	-0.437934	-0.0266749		6.11757	-0.830134	0.428063	0.50725	-7.88543	-0.0523689		6.11757	-1.62974	0.137805	0.186529	-7.04456
Ubap2	0.274009		5.69235	8.11395	2.05107e-05	9.38815e-05	2.21341	0.419342		5.69235	12.4176	6.08784e-07	5.87853e-06	6.12658	0.473189		5.69235	14.0121	2.16814e-07	2.05135e-06	7.18223
Ubap1	-0.121024		4.31817	-2.68765	0.0250244	0.0431326	-5.38301	-0.349867		4.31817	-7.76968	2.893e-05	0.000123748	1.90469	-0.423221		4.31817	-9.39869	6.24738e-06	3.06272e-05	3.50242
Ubac2	-0.0958592		4.92653	-2.37791	0.041533	0.0676089	-5.89009	-0.413232		4.92653	-10.2507	3.0527e-06	1.99793e-05	4.36333	-0.387959		4.92653	-9.62379	5.1438e-06	2.61907e-05	3.71528
Ubac1	0.247483		4.18854	6.59505	0.000102718	0.000362716	0.45586	0.162776		4.18854	4.33773	0.00191126	0.00450814	-2.6297	0.248219		4.18854	6.61466	0.000100439	0.000314236	0.468269
Uba7	0.360045		-4.60372	0.606258	0.566758	0.638222	-7.91352	-0.272205		-4.60372	-0.45835	0.662979	0.72545	-7.93118	-0.580322		-4.60372	-1.07044	0.325948	0.394867	-7.61352
Uba6	0.18498		3.98678	3.64784	0.00539109	0.0111499	-3.79698	0.295667		3.98678	5.83061	0.00025574	0.00078929	-0.466369	0.105699		3.98678	2.08441	0.0669768	0.0985874	-6.36935
Uba52	-0.195665		10.787	-5.08558	0.000670594	0.00181026	-1.57623	0.144044		10.787	3.74388	0.00464846	0.00979054	-3.57171	-0.0575955		10.787	-1.49698	0.168827	0.223238	-7.22562
Uba5	0.176223		4.07999	3.35296	0.00855774	0.0167551	-4.28046	-0.598114		4.07999	-11.3802	1.27347e-06	1.01631e-05	5.31972	-0.364225		4.07999	-6.93003	7.04523e-05	0.000232555	0.854463
Uba3	0.255632		5.34162	4.20566	0.00231906	0.00532201	-2.90478	0.452993		5.34162	7.45266	4.01283e-05	0.00016329	1.54764	0.218866		5.34162	3.60079	0.00579962	0.0110612	-3.88594
Uba2	0.237845		7.35715	7.78788	2.84003e-05	0.000123804	1.85776	0.503667		7.35715	16.4918	5.30449e-08	9.39501e-07	8.78612	0.280612		7.35715	9.18825	7.51881e-06	3.54795e-05	3.29959
Uba1	-0.755578		7.60579	-24.9532	1.40558e-09	6.32663e-08	12.6481	0.269301		7.60579	8.89374	9.80252e-06	5.06449e-05	3.0872	0.168354		7.60579	5.55993	0.00035978	0.000945172	-0.916363
Uap1l1	0.310283		4.76322	7.72431	3.02977e-05	0.000130524	1.78712	0.174933		4.76322	4.35484	0.00186434	0.00441147	-2.6032	0.117273		4.76322	2.91943	0.0171574	0.029131	-5.01129
Uap1	0.131294		3.78096	2.55237	0.0312195	0.0524698	-5.60571	0.362958		3.78096	7.05594	6.13481e-05	0.000233851	1.08488	0.658093		3.78096	12.7934	4.72342e-07	3.75007e-06	6.33052
Uaca	0.355087		2.54305	6.50939	0.000113359	0.000394106	0.348622	0.995705		2.54305	18.2531	2.19201e-08	4.92607e-07	9.74393	1.31721	SL	2.54305	24.1468	1.8783e-09	6.6465e-08	12.3305
U2af2	0.122199		7.02326	3.7349	0.00471311	0.00989337	-3.6556	0.187913		7.02326	5.74336	0.000285176	0.000867294	-0.584335	0.352882		7.02326	10.7855	1.99799e-06	1.19753e-05	4.75116
U2af1l4	-0.1161		4.14068	-1.30704	0.2238	0.29436	-7.45569	-0.044498		4.14068	-0.500951	0.628501	0.693364	-8.11672	-0.0662859		4.14068	-0.746236	0.47468	0.545154	-8.03645
U2af1	-0.019198		7.37448	-0.426277	0.679981	0.741627	-8.22429	-0.127467		7.37448	-2.83031	0.0198307	0.0351303	-5.07725	0.0596853		7.37448	1.32527	0.217935	0.27948	-7.4457
U05342	1.23173		-12.34	0.249963	0.808262	0.849904	-8.28964	13.5982	SL	-12.34	2.75957	0.0222529	0.0389351	-5.19445	12.2591		-12.34	2.48781	0.0346984	0.0548178	-5.72369
Tyw3	-0.307532		0.630198	-5.01912	0.000733592	0.00196016	-1.67288	-0.339537		0.630198	-5.54147	0.000368389	0.00107784	-0.861282	-0.336458		0.630198	-5.49121	0.000392972	0.00102044	-1.01177
Tyw1	-4.5587e-05		3.79752	-0.00111985	0.999131	0.999249	-8.32423	-0.000836918		3.79752	-0.020559	0.984049	0.988382	-8.25398	-0.0979826		3.79752	-2.40696	0.0396061	0.061631	-5.85532
Tysnd1	0.0170961		3.98449	0.185116	0.857268	0.89078	-8.30523	-0.610809		3.98449	-6.61379	0.000100539	0.000354465	0.54711	-0.710408		3.98449	-7.69225	3.13071e-05	0.000116267	1.73943
Tyro3	-0.622885		4.04282	-18.0804	2.3817e-08	4.80467e-07	9.59953	-0.110238		4.04282	-3.19986	0.0109194	0.0207298	-4.46408	0.494633		4.04282	14.3576	1.75843e-07	1.74674e-06	7.41113
Tyr	0.0899911		3.23931	0.796833	0.446182	0.523721	-7.98343	-0.256577		3.23931	-2.27188	0.0493855	0.078915	-5.99098	-0.157287		3.23931	-1.39271	0.197351	0.256199	-7.3613
Tyms-ps	0.0673887		2.87411	0.876394	0.403738	0.482286	-7.91485	0.399978		2.87411	5.20174	0.00057406	0.00158741	-1.34005	0.38388		2.87411	4.99239	0.00076071	0.00183455	-1.72409
Tyms	0.0652772		4.01962	1.55154	0.155395	0.215452	-7.13994	0.373119		4.01962	8.86847	1.00315e-05	5.16066e-05	3.06196	0.396823		4.01962	9.43188	6.06937e-06	2.99839e-05	3.53408
Tymp	1.69779	SL	-2.42641	3.79999	0.00426526	0.00904212	-3.55037	1.50398	SL	-2.42641	3.36622	0.00837993	0.0164567	-4.18911	2.24608	SL	-2.42641	5.02718	0.000725623	0.00175792	-1.67328
Tyk2	-0.339536		2.99436	-5.52887	0.000374389	0.0010971	-0.94729	-0.0224922		2.99436	-0.366254	0.722689	0.778546	-8.18025	-0.0527574		2.99436	-0.859082	0.412726	0.483811	-7.9426
Txnrd3	-0.146042		1.71384	-2.06637	0.0689592	0.105699	-6.3851	-0.370065		1.71384	-5.2361	0.000548468	0.00152614	-1.2909	-0.904462		1.71384	-12.7974	4.71098e-07	3.74248e-06	6.3334
Txnrd2	-0.207259		0.280729	-1.06873	0.313183	0.390415	-7.72704	1.01622	SL	0.280729	5.24013	0.000545549	0.00151902	-1.28515	0.833151		0.280729	4.29615	0.00203071	0.0043653	-2.77564
Txnrd1	0.754594		6.19171	22.7945	3.12165e-09	1.13557e-07	11.7941	0.739694		6.19171	22.3444	3.72084e-09	1.40188e-07	11.6523	0.535084		6.19171	16.1636	6.31588e-08	8.10073e-07	8.52857
Txnl4b	0.236634		2.15467	3.1044	0.0127259	0.0237479	-4.69189	0.123952		2.15467	1.62612	0.138578	0.194905	-6.96739	0.00621175		2.15467	0.0814919	0.936845	0.950545	-8.3329
Txnl4a	0.111779		6.30282	4.30747	0.00199744	0.00467936	-2.74583	-0.255386		6.30282	-9.84149	4.27774e-06	2.59633e-05	3.99419	0.0539595		6.30282	2.07937	0.0675247	0.0992726	-6.37719
Txnl1	0.171733		6.02809	4.56438	0.00137955	0.00337714	-2.3506	0.236197		6.02809	6.27773	0.000148656	0.000496571	0.122048	0.187879		6.02809	4.99351	0.000759554	0.00183202	-1.72245
Txnip	-0.387987		6.83704	-8.48998	1.42697e-05	6.9794e-05	2.61013	0.108007		6.83704	2.36342	0.0425281	0.0690488	-5.84376	-0.00353204		6.83704	-0.0772885	0.940095	0.953197	-8.33327
Txndc9	-0.203751		3.64928	-3.63887	0.00546661	0.0112897	-3.8116	0.0348967		3.64928	0.623235	0.54869	0.621942	-8.04299	-0.0196696		3.64928	-0.351287	0.733505	0.78329	-8.26849
Txndc5	-0.260587		5.21496	-7.3576	4.43557e-05	0.000178512	1.37098	0.111065		5.21496	3.13588	0.0120981	0.0226667	-4.57011	0.0915923		5.21496	2.58608	0.0295446	0.0474439	-5.56267
Txndc2	-1.61154		-4.24413	-1.07838	0.330637	0.408591	-7.29222	-0.522083		-4.24413	-0.468714	0.659211	0.722052	-8.01362	-0.416049		-4.24413	-0.340975	0.747133	0.795036	-8.06497
Txndc17	-0.0436726		5.77842	-1.07045	0.31245	0.38961	-7.72523	-0.316436		5.77842	-7.75611	2.93317e-05	0.000125247	1.88964	-0.198968		5.77842	-4.87687	0.000890951	0.00210976	-1.89399
Txndc16	0.122578		0.72282	1.27626	0.234004	0.30552	-7.49291	0.390494		0.72282	4.06576	0.00285401	0.00640682	-3.05608	0.56302		0.72282	5.86206	0.000245954	0.000677015	-0.504555
Txndc15	-0.541657		3.6953	-11.9968	8.15617e-07	6.98201e-06	5.74376	-0.272678		3.6953	-6.03935	0.000197877	0.00063317	-0.18835	-0.205041		3.6953	-4.54129	0.00142565	0.00319441	-2.39796
Txndc12	-0.376423		5.23767	-5.74238	0.000285527	0.000865866	-0.654098	-0.304657		5.23767	-4.64757	0.00122627	0.00306719	-2.15554	-0.0757228		5.23767	-1.15516	0.277951	0.344509	-7.64559
Txndc11	-0.0212614		2.94304	-0.331974	0.747555	0.798759	-8.26338	-0.0296352		2.94304	-0.462722	0.654614	0.717669	-8.13667	0.235783		2.94304	3.68149	0.00511759	0.00991049	-3.7545
Txn2	0.0426186		6.05618	1.1128	0.294804	0.371059	-7.67991	-0.280989		6.05618	-7.33682	4.53434e-05	0.000180977	1.41438	-0.316228		6.05618	-8.25695	1.78399e-05	7.2367e-05	2.35411
Txn1	-0.268681		8.34875	-6.50634	0.000113759	0.000395254	0.344786	-0.213588		8.34875	-5.17221	0.00059709	0.00164035	-1.38244	-0.222829		8.34875	-5.39599	0.000444573	0.00113782	-1.14508
Txlng	0.221901		3.34609	2.73635	0.0231116	0.0401752	-5.30251	-0.0139429		3.34609	-0.171935	0.867316	0.898783	-8.23782	0.349128		3.34609	4.30523	0.00200397	0.00431496	-2.76151
Txlnb	-0.662706		-0.148233	-6.70921	9.01983e-05	0.000324687	0.597334	-0.973933		-0.148233	-9.86005	4.21169e-06	2.56085e-05	4.01122	-1.46358	NAIVE	-0.148233	-14.8172	1.34036e-07	1.41311e-06	7.70768
Txlna	-0.204919		4.52341	-4.88616	0.00087964	0.00228247	-1.8681	-0.135243		4.52341	-3.22478	0.0104931	0.020024	-4.42281	-0.156406		4.52341	-3.72941	0.00475313	0.00926422	-3.67675
Twsg1	0.0238377		4.19555	0.469603	0.649876	0.714098	-8.2032	0.0799289		4.19555	1.5746	0.15001	0.208671	-7.03859	-0.0875781		4.19555	-1.72529	0.118767	0.163672	-6.90912
Twistnb	0.0687322		4.31477	0.957626	0.363418	0.442099	-7.83921	0.335632		4.31477	4.67627	0.00117771	0.00296365	-2.11226	0.40565		4.31477	5.65181	0.000320063	0.000852374	-0.789811
Twist2	0.0142715		-3.52489	0.0167284	0.987307	0.990417	-7.91896	-0.161194		-3.52489	-0.231408	0.826268	0.865422	-8.01966	-0.68271		-3.52489	-1.07364	0.332563	0.401986	-7.60273
Twist1	1.12877	SL	0.184506	5.65903	0.000317149	0.000946457	-0.767808	-0.0568126		0.184506	-0.284827	0.782261	0.829436	-8.20935	0.791577		0.184506	3.96853	0.00330218	0.00670083	-3.29212
Twf2	0.824818		4.87251	13.4295	3.12067e-07	3.39393e-06	6.79497	0.532058		4.87251	8.66284	1.21296e-05	6.03813e-05	2.85431	1.46523	SL	4.87251	23.8565	2.08973e-09	7.0971e-08	12.2163
Twf1	-0.136221		5.66281	-4.27019	0.00210931	0.00490196	-2.80388	-0.139417		5.66281	-4.37037	0.00182279	0.00432665	-2.57917	-0.283956		5.66281	-8.90129	9.73523e-06	4.38598e-05	3.01678
Tut1	0.0913307		3.84787	2.72264	0.0236346	0.0409662	-5.32519	-0.181488		3.84787	-5.41031	0.000436367	0.00125177	-1.04422	-0.214143		3.84787	-6.38378	0.000131199	0.000394111	0.177652
Tusc5	-1.32565		-5.28581	-2.13184	0.0620228	0.0962385	-6.28282	-1.39246		-5.28581	-2.23927	0.0520817	0.0827454	-6.04304	-1.18862		-5.28581	-1.91148	0.0884548	0.126282	-6.63464
Tusc3	0.0922638		4.26769	1.40692	0.193233	0.259804	-7.33083	0.00392552		4.26769	0.0598599	0.953583	0.965539	-8.25223	-0.214655		4.26769	-3.27326	0.00971242	0.017552	-4.42437
Tusc2	-0.118659		3.67056	-1.76266	0.112001	0.161731	-6.84277	-0.598301		3.67056	-8.88764	9.85725e-06	5.08653e-05	3.08111	-0.985195		3.67056	-14.6349	1.49134e-07	1.5349e-06	7.5911
Tusc1	-0.887304		-0.918198	-1.54549	0.156835	0.217217	-7.14814	-0.159323		-0.918198	-0.277507	0.787698	0.833792	-8.21162	0.440049		-0.918198	0.766472	0.463144	0.533575	-8.02047
Tulp4	0.801284		1.79214	14.8204	1.33788e-07	1.7656e-06	7.72036	-0.0477506		1.79214	-0.883185	0.400251	0.480027	-7.83877	0.331965		1.79214	6.13995	0.000175223	0.000504713	-0.136705
Tulp3	-0.526317		4.70023	-11.4127	1.24323e-06	9.70836e-06	5.28221	-0.350512		4.70023	-7.60054	3.44037e-05	0.000143171	1.71556	-0.266754		4.70023	-5.78432	0.000270923	0.000734981	-0.609328
Tulp2	-0.509797		1.54612	-4.10004	0.00271179	0.0060989	-3.07105	-0.614805		1.54612	-4.94456	0.000811953	0.00214274	-1.7132	-0.888852		1.54612	-7.14859	5.54726e-05	0.000189912	1.11506
Tulp1	0.819707		-1.70032	1.81892	0.102484	0.14969	-6.76037	1.41502	SL	-1.70032	3.13992	0.0120201	0.0225385	-4.56343	1.50203	SL	-1.70032	3.33299	0.00883296	0.0161459	-4.32568
Tug1	0.195374		4.39472	2.73464	0.0231763	0.0402711	-5.30534	0.90098		4.39472	12.611	5.33793e-07	5.30445e-06	6.27021	0.841396		4.39472	11.777	9.53711e-07	6.6164e-06	5.56122
Tuft1	-0.519955		2.14666	-9.08319	8.25823e-06	4.48767e-05	3.20861	-0.98451		2.14666	-17.1986	3.68279e-08	7.23654e-07	9.18204	-1.95997	NAIVE	2.14666	-34.239	8.52468e-11	8.93714e-09	15.5907
Tufm	0.18658		6.12683	5.90776	0.000232451	0.00072712	-0.431264	-0.39516		6.12683	-12.5121	5.70764e-07	5.57586e-06	6.19704	-0.345573		6.12683	-10.942	1.77096e-06	1.08344e-05	4.8833
Tubgcp6	-0.212598		2.49812	-4.25767	0.00214835	0.00497869	-2.82341	-0.186181		2.49812	-3.72863	0.00475883	0.00999306	-3.59642	-0.376482		2.49812	-7.53976	3.66402e-05	0.000133057	1.56765
Tubgcp5	-0.128298		3.18333	-1.99966	0.0767918	0.116311	-6.48814	-0.0233392		3.18333	-0.363766	0.724483	0.779882	-8.18124	-0.31279		3.18333	-4.87516	0.000893045	0.00211442	-1.89651
Tubgcp4	-0.239352		3.40983	-3.83623	0.00403558	0.00863218	-3.49195	0.0218572		3.40983	0.350318	0.734208	0.787938	-8.1865	-0.338609		3.40983	-5.42709	0.000426953	0.00109755	-1.10139
Tubgcp3	0.207846		3.28513	4.70616	0.00112934	0.00283831	-2.13627	0.185642		3.28513	4.20341	0.00232677	0.00535763	-2.83915	0.140522		3.28513	3.18176	0.0112402	0.0199604	-4.57586
Tubgcp2	-0.059956		3.77172	-1.26565	0.23761	0.309581	-7.5056	-0.137155		3.77172	-2.8953	0.0178425	0.0319402	-4.96944	0.0646506		3.77172	1.36475	0.205674	0.265654	-7.39662
Tubg2	-0.267357		-0.020762	-1.33959	0.213418	0.282576	-7.41566	0.419951		-0.020762	2.10416	0.0648685	0.100322	-6.25638	0.470739		-0.020762	2.35864	0.0428621	0.0661125	-5.93355
Tubg1	-0.182177		4.92009	-4.25764	0.00214845	0.00497869	-2.82346	-0.114275		4.92009	-2.67072	0.0257261	0.0442866	-5.34128	-0.136451		4.92009	-3.18897	0.0111112	0.0197604	-4.56391
Tube1	-0.323698		2.32476	-4.98315	0.000770333	0.00204152	-1.72545	-0.0400403		2.32476	-0.616396	0.552995	0.625681	-8.04751	-0.0230565		2.32476	-0.354941	0.730859	0.781438	-8.26708
Tubd1	-0.0886016		1.90422	-0.831234	0.427473	0.505593	-7.95447	-0.370415		1.90422	-3.47513	0.00705799	0.0141319	-4.00995	-0.18275		1.90422	-1.7145	0.120788	0.166079	-6.92461
Tubb6	0.0638975		4.87002	1.40952	0.192488	0.259029	-7.3275	0.104412		4.87002	2.30323	0.0469224	0.0754145	-5.94072	0.148001		4.87002	3.26479	0.00984437	0.0177544	-4.43839
Tubb5	0.219746		9.54419	7.66769	3.21052e-05	0.000136569	1.72383	0.372781		9.54419	13.0076	4.09968e-07	4.33303e-06	6.5585	0.10286		9.54419	3.58915	0.00590558	0.0112404	-3.90494
Tubb4b	0.41397		8.3842	12.0031	8.12004e-07	6.96434e-06	5.74862	-0.0603172		8.3842	-1.7489	0.11445	0.165104	-6.79285	0.131037		8.3842	3.79943	0.00426894	0.00841179	-3.56352
Tubb4a	2.62703	SL	-1.43887	12.1755	7.19556e-07	6.3578e-06	5.88093	0.847281		-1.43887	3.92689	0.00351646	0.00769535	-3.27716	1.30362	SL	-1.43887	6.0419	0.000197266	0.000557451	-0.265324
Tubb3	1.90072	SL	4.56718	42.2884	1.30338e-11	2.93329e-09	17.501	1.1189	SL	4.56718	24.8939	1.43539e-09	7.27564e-08	12.6671	2.165	SL	4.56718	48.1683	4.08655e-12	1.46759e-09	18.6429
Tubb2b	-0.662219		7.1568	-21.7749	4.66976e-09	1.49e-07	11.3612	0.251058		7.1568	8.2552	1.78702e-05	8.29341e-05	2.43082	0.420951		7.1568	13.8416	2.40849e-07	2.23e-06	7.0673
Tubb2a-ps2	-0.545065		1.88521	-4.25611	0.00215329	0.00498769	-2.82585	0.589548		1.88521	4.60345	0.00130515	0.00323441	-2.22227	0.5598		1.88521	4.37116	0.00182069	0.00396483	-2.65924
Tubb2a	-0.634282		5.4974	-9.26313	7.03639e-06	3.9379e-05	3.38388	-0.184715		5.4974	-2.6976	0.0246211	0.0425712	-5.29692	-0.105129		5.4974	-1.53532	0.159286	0.211817	-7.17424
Tubb1	1.32401		-3.41959	2.11227	0.0728591	0.110932	-6.24351	0.6032		-3.41959	0.962322	0.36819	0.44784	-7.64592	0.97616		-3.41959	1.74115	0.125541	0.171788	-6.89865
Tubal3	4.98965		-9.2663	1.13437	0.308623	0.385613	-7.29134	6.80743		-9.2663	1.26363	0.262662	0.336916	-6.87568	1.52361		-9.2663	0.346383	0.743307	0.791464	-7.91911
Tuba8	-2.11948		-3.69546	-0.571562	0.581694	0.65256	-8.14597	0.169731		-3.69546	0.0457716	0.964498	0.973553	-8.25305	7.3493		-3.69546	1.98189	0.0790165	0.114257	-6.52768
Tuba4a	0.739387		5.8823	22.9377	2.95412e-09	1.08162e-07	11.8533	0.535714		5.8823	16.6193	4.96143e-08	8.93746e-07	8.85871	0.46807		5.8823	14.5208	1.59542e-07	1.6193e-06	7.51742
Tuba3b	-0.884335		-1.47391	-1.62788	0.138202	0.194582	-7.03483	-0.537705		-1.47391	-0.989802	0.348289	0.427952	-7.73777	2.69906	SL	-1.47391	4.9684	0.000785962	0.0018879	-1.75922
Tuba3a	-0.523256		2.31634	-4.72927	0.00109338	0.00275615	-2.10158	0.999046		2.31634	9.02954	8.66645e-06	4.59603e-05	3.2219	2.53999	SL	2.31634	22.9568	2.9325e-09	9.1324e-08	11.8528
Tuba1c	0.214162		8.28088	4.9847	0.000768701	0.00203816	-1.72317	0.229549		8.28088	5.34284	0.000476529	0.00134797	-1.13925	0.217246		8.28088	5.05647	0.000697439	0.00169847	-1.63064
Tuba1b	0.303334		9.90961	8.07714	2.12673e-05	9.69145e-05	2.17381	0.120705		9.90961	3.21412	0.0106732	0.0203126	-4.44045	0.0683567		9.90961	1.8202	0.102277	0.143419	-6.77082
Tuba1a	0.545323		8.19731	12.6574	5.17351e-07	4.95313e-06	6.24201	0.0764843		8.19731	1.77527	0.109799	0.159232	-6.75454	0.412931		8.19731	9.58448	5.31993e-06	2.69574e-05	3.67841
Tub	0.398579		1.31319	4.49613	0.00152067	0.00367938	-2.45475	-1.71486	NAIVE	1.31319	-19.3443	1.31934e-08	3.41391e-07	10.2923	-0.922215		1.31319	-10.4029	2.70055e-06	1.53473e-05	4.42107
Ttyh3	0.398581		1.87378	5.86043	0.000246451	0.000763836	-0.494659	1.11726	SL	1.87378	16.4273	5.48815e-08	9.61104e-07	8.74916	0.49142		1.87378	7.22546	5.10639e-05	0.000176407	1.20539
Ttyh2	-1.48173	NAIVE	2.87013	-25.443	1.18383e-09	5.53516e-08	12.8311	-0.10673		2.87013	-1.83267	0.100275	0.147304	-6.6702	-0.628432		2.87013	-10.7909	1.9896e-06	1.19383e-05	4.75577
Ttyh1	0.0167837		1.57935	0.138027	0.893276	0.917744	-8.31366	-0.266587		1.57935	-2.19238	0.0562135	0.0884275	-6.11754	0.00844468		1.57935	0.0694481	0.946161	0.957522	-8.33391
Ttr	-0.456639		-2.87947	-0.714779	0.501838	0.578035	-7.83561	-3.58787	NAIVE	-2.87947	-6.15214	0.000875538	0.00228836	-1.22685	-0.707033		-2.87947	-1.10672	0.311178	0.37926	-7.48409
Ttpal	0.627552		1.51307	8.24159	1.81076e-05	8.4594e-05	2.34965	-0.16024		1.51307	-2.10442	0.0648417	0.100299	-6.25599	-0.472914		1.51307	-6.21075	0.000160977	0.000469119	-0.0446234
Ttpa	-0.0219561		0.282711	-0.089813	0.930415	0.947651	-8.31975	2.96056	SL	0.282711	12.1104	7.52999e-07	6.85538e-06	5.89422	3.96795	SL	0.282711	16.2312	6.09123e-08	7.86888e-07	8.56804
Ttn	-0.524841		-3.84991	-3.13114	0.0121907	0.0228579	-4.64753	0.738183		-3.84991	4.40391	0.00173639	0.00414313	-2.52737	0.827145		-3.84991	4.93464	0.000823043	0.00196804	-1.80879
Ttll9	1.6337	SL	-1.59414	4.91954	0.000840242	0.00219611	-1.81885	-0.979858		-1.59414	-2.95064	0.0163109	0.0295431	-4.87758	1.05756	SL	-1.59414	3.18463	0.0111888	0.0198795	-4.57111
Ttll8	-0.364206		-4.05353	-0.943224	0.377215	0.455502	-7.84569	0.475061		-4.05353	1.10043	0.307821	0.385897	-7.50482	0.558782		-4.05353	1.29436	0.236918	0.299953	-7.36728
Ttll7	2.28894	SL	-3.67492	11.0239	1.66367e-06	1.22518e-05	4.96317	0.517561		-3.67492	2.49266	0.034424	0.0572343	-5.63374	0.731525		-3.67492	3.52314	0.00654633	0.0123362	-4.0129
Ttll6	0.557436		0.818852	2.96782	0.0158634	0.0287948	-4.91865	-0.346724		0.818852	-1.84597	0.0981815	0.144507	-6.65048	1.50926	SL	0.818852	8.0354	2.21627e-05	8.69697e-05	2.11688
Ttll5	-0.345125		1.96947	-6.40496	0.000127988	0.000436778	0.216632	-0.604895		1.96947	-11.2259	1.42845e-06	1.10854e-05	5.19411	-0.713566		1.96947	-13.2426	3.51811e-07	2.98403e-06	6.65288
Ttll4	0.213735		3.33173	3.78003	0.00439762	0.00928888	-3.58259	0.699053		3.33173	12.3632	6.31923e-07	6.04661e-06	6.08581	0.326939		3.33173	5.78211	0.000271672	0.000736634	-0.612317
Ttll3	-1.11857	NAIVE	-0.106129	-4.5713	0.00136605	0.00334554	-2.34008	0.228436		-0.106129	0.933559	0.375046	0.454787	-7.79223	0.353719		-0.106129	1.44556	0.182411	0.239083	-7.29329
Ttll2	-0.412648		-3.99623	-0.615028	0.565734	0.637367	-7.75911	1.38542		-3.99623	2.06488	0.0944785	0.139698	-6.06316	1.49264		-3.99623	1.81645	0.129652	0.176869	-6.27174
Ttll13	-1.23045	NAIVE	-0.640067	-9.00848	8.83266e-06	4.73905e-05	3.135	-1.17668	NAIVE	-0.640067	-8.61486	1.26859e-05	6.26095e-05	2.8053	-0.745207		-0.640067	-5.45588	0.000411319	0.00106271	-1.06109
Ttll12	0.187931		3.95355	4.62962	0.00125773	0.00311004	-2.25165	0.0704064		3.95355	1.73444	0.117076	0.168435	-6.81374	0.186395		3.95355	4.59178	0.00132692	0.0030023	-2.32117
Ttll11	-0.551291		-5.19645	-5.47742	0.0015946	0.00383427	-1.97677	-0.12125		-5.19645	-1.09973	0.31398	0.392104	-7.40932	-2.79375	NAIVE	-5.19645	-25.3391	2.76884e-07	2.47538e-06	7.85313
Ttll10	0.498069		-4.47163	1.14343	0.29074	0.366716	-7.52807	-0.311752		-4.47163	-0.715698	0.497529	0.57413	-7.86028	0.580391		-4.47163	1.21633	0.26358	0.328798	-7.36755
Ttll1	0.492005		2.66195	5.55748	0.00036091	0.00106221	-0.907641	0.301506		2.66195	3.40568	0.00787333	0.0155686	-4.12411	0.625348		2.66195	7.06366	6.08331e-05	0.000205319	1.01448
Ttl	-0.170764		1.92202	-2.69192	0.0248505	0.04288	-5.37596	0.061677		1.92202	0.972274	0.356471	0.436101	-7.75502	0.183676		1.92202	2.89546	0.0178378	0.0301809	-5.05107
Ttk	0.226125		4.93837	4.23307	0.00222737	0.00514587	-2.86186	0.0181748		4.93837	0.340232	0.741536	0.79459	-8.19032	-0.0545374		4.93837	-1.02094	0.3341	0.403498	-7.78883
Tti2	-0.00910654		3.20765	-0.093942	0.927226	0.945201	-8.31933	0.473711		3.20765	4.88674	0.000878932	0.0022951	-1.79836	0.107711		3.20765	1.11114	0.295484	0.362963	-7.69406
Tti1	-0.0615103		4.19195	-1.62461	0.138901	0.195457	-7.03938	-0.300516		4.19195	-7.93724	2.44356e-05	0.000107858	2.08903	-0.534833		4.19195	-14.126	2.02237e-07	1.94505e-06	7.2583
Ttf2	0.236639		4.13524	6.88976	7.36678e-05	0.000273644	0.817815	0.208543		4.13524	6.07172	0.000190258	0.000612154	-0.145758	0.0644716		4.13524	1.87709	0.0934415	0.132415	-6.68628
Ttf1	0.0544731		4.12597	0.914323	0.384532	0.463013	-7.88023	-0.428372		4.12597	-7.19017	5.30385e-05	0.000207102	1.24349	-0.301112		4.12597	-5.05413	0.000699646	0.00170261	-1.63404
Ttc9c	-0.420991		4.67166	-11.4521	1.20768e-06	9.48994e-06	5.31398	-0.101379		4.67166	-2.75778	0.0223179	0.0390326	-5.19741	-0.10945		4.67166	-2.97732	0.0156214	0.0268134	-4.91516
Ttc9b	-1.31213	NAIVE	-0.00288414	-5.7293	0.000290252	0.000876886	-0.671871	-0.520158		-0.00288414	-2.27123	0.0494379	0.0789761	-5.99201	-0.835469		-0.00288414	-3.64801	0.00538972	0.0103649	-3.80896
Ttc9	1.74789	SL	0.291279	10.6604	2.20257e-06	1.51867e-05	4.65584	0.153379		0.291279	0.93546	0.374118	0.453938	-7.79043	0.162744		0.291279	0.992577	0.347007	0.41664	-7.81733
Ttc8	-0.102521		1.14477	-0.813606	0.436993	0.51483	-7.96944	-0.153702		1.14477	-1.21978	0.253735	0.327356	-7.48967	-0.281883		1.14477	-2.23702	0.0522734	0.0789127	-6.12872
Ttc7b	0.300043		3.45841	6.31185	0.000142779	0.000481126	0.0977623	0.576466		3.45841	12.1268	7.44403e-07	6.81151e-06	5.90677	0.652861		3.45841	13.7339	2.57537e-07	2.34338e-06	6.99405
Ttc7	-0.629062		0.916321	-6.56302	0.000106564	0.000373672	0.415867	-0.36965		0.916321	-3.85657	0.00391243	0.00844367	-3.38993	-0.176562		0.916321	-1.84208	0.0987905	0.139163	-6.73845
Ttc5	-0.188287		4.51213	-4.80069	0.000989868	0.00252768	-1.99488	-0.163152		4.51213	-4.15983	0.00248148	0.00567163	-2.90758	-0.0389336		4.51213	-0.992679	0.34696	0.416613	-7.81723
Ttc4	-0.21453		4.45075	-5.57836	0.000351405	0.00103768	-0.878777	-0.289909		4.45075	-7.53842	3.66912e-05	0.000151088	1.64532	-0.445298		4.45075	-11.579	1.10055e-06	7.39499e-06	5.40438
Ttc39c	-0.300892		1.9834	-5.05838	0.000695644	0.00186941	-1.61571	-0.451616		1.9834	-7.59224	3.46999e-05	0.000144086	1.70621	-0.712621		1.9834	-11.9801	8.25296e-07	5.8604e-06	5.7196
Ttc39b	-0.356833		3.61357	-6.94153	6.9562e-05	0.000261171	0.8803	-0.0400536		3.61357	-0.77917	0.455999	0.535692	-7.92791	-0.358322		3.61357	-6.9705	6.73744e-05	0.000223773	0.903146
Ttc39a	2.14897	SL	-0.649109	6.174	0.000168207	0.000554093	-0.0802816	-0.165385		-0.649109	-0.475152	0.646067	0.710005	-8.13035	-0.50978		-0.649109	-1.4646	0.177274	0.233238	-7.2684
Ttc38	-1.10378	NAIVE	0.504898	-8.19192	1.90039e-05	8.8026e-05	2.29682	-0.422273		0.504898	-3.13398	0.0121351	0.0227234	-4.57326	-0.0617571		0.504898	-0.458343	0.657639	0.716301	-8.22122
Ttc37	0.0574539		3.47083	1.69272	0.124967	0.178333	-6.9434	0.385325		3.47083	11.3526	1.29978e-06	1.03032e-05	5.29735	0.166522		3.47083	4.90613	0.000855834	0.00203804	-1.85078
Ttc36	-0.0746956		-3.45093	-0.148557	0.891492	0.916357	-7.96324	-0.624772		-3.45093	-1.24257	0.303795	0.381246	-7.0779	0.0367869		-3.45093	0.073163	0.946362	0.957595	-7.98671
Ttc35	-0.171616		5.25198	-3.11163	0.0125787	0.0234967	-4.67989	-0.28353		5.25198	-5.1408	0.000622685	0.00170042	-1.42765	-0.481616		5.25198	-8.73237	1.13706e-05	4.96183e-05	2.84684
Ttc34	-0.782076		-3.79676	-1.03937	0.325911	0.403954	-7.75763	0.613866		-3.79676	0.815823	0.435787	0.514958	-7.89759	0.0507714		-3.79676	0.0674748	0.947688	0.958707	-8.33406
Ttc33	0.443763		3.18487	6.13718	0.000175806	0.000575195	-0.128255	0.1539		3.18487	2.12841	0.0623684	0.096846	-6.2184	0.357518		3.18487	4.94442	0.000812116	0.00194353	-1.79442
Ttc32	0.213904		2.15586	1.61676	0.140594	0.197593	-7.05031	-0.00182436		2.15586	-0.0137892	0.989301	0.992063	-8.25411	-0.276304		2.15586	-2.08841	0.0665446	0.0980624	-6.36311
Ttc30b	-0.607687		0.655113	-3.64529	0.00541249	0.0111903	-3.80114	-1.50886	NAIVE	0.655113	-9.05109	8.49985e-06	4.53012e-05	3.24313	-1.43429	NAIVE	0.655113	-8.60375	1.28187e-05	5.49293e-05	2.71567
Ttc30a2	-0.117686		0.0136408	-0.470178	0.649481	0.713896	-8.2029	-0.392318		0.0136408	-1.56738	0.151678	0.210749	-7.04847	-0.291233		0.0136408	-1.16353	0.274714	0.341074	-7.63622
Ttc30a1	0.153467		1.87254	1.68879	0.125735	0.179202	-6.949	-0.297717		1.87254	-3.27616	0.0096677	0.0186471	-4.33781	0.0489757		1.87254	0.538942	0.60308	0.666277	-8.17778
Ttc3	-0.199445		3.72499	-5.70879	0.000297836	0.000896109	-0.699799	-0.0344004		3.72499	-0.984656	0.350677	0.430228	-7.74286	-0.428052		3.72499	-12.2523	6.82156e-07	5.02361e-06	5.92817
Ttc29	-0.370426		-0.320283	-1.73103	0.117703	0.168844	-6.88853	-2.31118	NAIVE	-0.320283	-10.8003	1.97512e-06	1.42531e-05	4.83966	-1.19946	NAIVE	-0.320283	-5.60517	0.000339595	0.000896947	-0.853909
Ttc28	-2.72388	NAIVE	-0.428952	-28.2259	4.72705e-10	2.80943e-08	13.8049	-0.866272		-0.428952	-8.97666	9.09056e-06	4.7741e-05	3.16966	-1.677	NAIVE	-0.428952	-17.3777	3.36501e-08	5.08942e-07	9.21406
Ttc27	0.325902		4.51865	8.94934	9.31868e-06	4.92763e-05	3.07638	0.0290973		4.51865	0.799017	0.444978	0.524423	-7.91164	0.0230321		4.51865	0.632466	0.54291	0.610552	-8.11917
Ttc26	-0.122894		2.5007	-1.74004	0.116051	0.166723	-6.87553	-0.912049		2.5007	-12.9137	4.36121e-07	4.53561e-06	6.49097	-0.959875		2.5007	-13.5908	2.81726e-07	2.51069e-06	6.89588
Ttc25	-3.31776	NAIVE	0.125314	-14.4846	1.63007e-07	2.05175e-06	7.50468	-1.59783	NAIVE	0.125314	-6.97574	6.69868e-05	0.0002521	0.989088	-1.934	NAIVE	0.125314	-8.44338	1.49155e-05	6.21475e-05	2.54992
Ttc23	0.135403		1.27969	1.31524	0.221145	0.291412	-7.44566	1.12704	SL	1.27969	10.9475	1.76347e-06	1.30437e-05	4.96365	0.800936		1.27969	7.77991	2.86308e-05	0.000107534	1.83705
Ttc22	-1.5153		-3.9598	-1.56677	0.161491	0.222733	-6.77723	-1.77672		-3.9598	-1.83707	0.10915	0.158358	-6.33725	-2.9983	NAIVE	-3.9598	-3.10015	0.017494	0.0296378	-4.54551
Ttc21b	2.50432	SL	0.496989	24.116	1.89958e-09	7.93641e-08	12.3264	1.04704	SL	0.496989	10.0827	3.50117e-06	2.21916e-05	4.21336	1.14425	SL	0.496989	11.0189	1.67002e-06	1.03329e-05	4.94759
Ttc21a	-0.690713		-3.04724	-2.74093	0.0229397	0.0399449	-5.29494	0.512294		-3.04724	2.03291	0.0727859	0.11095	-6.36711	-0.00284961		-3.04724	-0.011308	0.991226	0.993109	-8.33651
Ttc19	-0.201273		2.8266	-4.22593	0.00225088	0.00519095	-2.87303	-0.485641		2.8266	-10.1965	3.19007e-06	2.06699e-05	4.31517	-0.604812		2.8266	-12.6986	5.03233e-07	3.93973e-06	6.26118
Ttc18	-1.57164	NAIVE	-1.62253	-6.55689	0.000107318	0.000375891	0.408197	-1.64237	NAIVE	-1.62253	-6.85197	7.6832e-05	0.000282969	0.839761	-2.52166	NAIVE	-1.62253	-10.5203	2.45955e-06	1.41688e-05	4.52348
Ttc17	-0.391388		1.78212	-5.83284	0.000255031	0.000786386	-0.531746	-0.364571		1.78212	-5.4332	0.000423587	0.00122009	-1.01212	-0.311962		1.78212	-4.64917	0.00122351	0.00280061	-2.23429
Ttc16	-0.38685		-2.35841	-0.948122	0.367978	0.446585	-7.84835	-0.827744		-2.35841	-2.0287	0.0732822	0.111646	-6.37361	-0.974387		-2.35841	-2.38811	0.0408461	0.0633445	-5.88588
Ttc15	-0.362654		3.344	-8.45722	1.47204e-05	7.16245e-05	2.57612	-0.531266		3.344	-12.3893	6.20696e-07	5.96285e-06	6.1054	-0.578778		3.344	-13.4973	2.98895e-07	2.62763e-06	6.83118
Ttc14	-0.408412		2.61645	-4.65682	0.00121039	0.00300531	-2.21054	0.215185		2.61645	2.4536	0.0366962	0.0606122	-5.69745	-0.380017		2.61645	-4.33305	0.00192433	0.00416473	-2.71829
Ttc13	-0.203518		4.21423	-3.81384	0.00417593	0.00887951	-3.52803	-0.129125		4.21423	-2.41974	0.0387862	0.0636717	-5.75252	-0.24281		4.21423	-4.55016	0.00140775	0.00316314	-2.38445
Ttc12	0.526636		1.27961	7.07636	5.99972e-05	0.000231103	1.04153	-0.769383		1.27961	-10.3381	2.8447e-06	1.88815e-05	4.44053	-1.11896	NAIVE	1.27961	-15.0354	1.18148e-07	1.29441e-06	7.84543
Ttc1	-0.336805		5.1199	-5.80022	0.000265601	0.000814365	-0.575743	-0.416099		5.1199	-7.16576	5.44529e-05	0.000211874	1.2148	-0.437175		5.1199	-7.52872	3.70632e-05	0.000134333	1.55511
Ttbk2	-0.42854		1.23806	-5.76401	0.000277892	0.000846361	-0.624744	-0.255859		1.23806	-3.44138	0.00744258	0.0148106	-4.06539	-0.719263		1.23806	-9.67432	4.92683e-06	2.52382e-05	3.76249
Ttbk1	2.98721	SL	-3.36518	19.1839	1.41909e-08	3.29475e-07	10.161	1.82337	SL	-3.36518	11.7097	1.00103e-06	8.53464e-06	5.58295	3.05752	SL	-3.36518	19.6354	1.15756e-08	2.34554e-07	10.3721
Tsx	-0.607197		2.37269	-4.67368	0.001182	0.00294511	-2.18512	-1.11578	NAIVE	2.37269	-8.58832	1.30056e-05	6.38329e-05	2.77809	-0.870821		2.37269	-6.70283	9.08515e-05	0.000288357	0.577474
Tstd2	-0.139946		3.3626	-2.25456	0.0507998	0.0807012	-6.08842	0.0711465		3.3626	1.14619	0.281454	0.357246	-7.57328	-0.0821259		3.3626	-1.32307	0.218634	0.280228	-7.4484
Tstd1	0.354648		0.434981	1.46976	0.175904	0.23981	-7.24929	0.21433		0.434981	0.888242	0.397667	0.477433	-7.83419	0.383629		0.434981	1.58986	0.146538	0.196991	-7.09986
Tsta3	-0.0677283		4.72638	-1.22135	0.253166	0.326173	-7.55778	-0.173731		4.72638	-3.13292	0.0121558	0.022752	-4.57503	-0.170733		4.72638	-3.07884	0.0132601	0.0231239	-4.74658
Tst	-0.0987326		3.89622	-1.29217	0.228682	0.299474	-7.47374	0.310707		3.89622	4.0664	0.00285125	0.00640318	-3.05505	0.290203		3.89622	3.79805	0.00427792	0.00842753	-3.56573
Tssk6	0.573422		0.5604	2.69174	0.0248575	0.0428852	-5.37625	0.992436		0.5604	4.65867	0.00120724	0.00302553	-2.13878	0.7133		0.5604	3.34836	0.00862039	0.0157984	-4.30032
Tssk4	-0.829288		-3.22295	-0.819367	0.439787	0.517655	-7.84644	-1.88516		-3.22295	-1.8626	0.105147	0.153342	-6.53489	-1.23924		-3.22295	-1.36894	0.21365	0.2747	-7.38821
Tssk3	-0.271172		-4.12689	-2.17687	0.285541	0.361239	-6.03907	0.133489		-4.12689	1.0716	0.486087	0.563713	-6.93439	-1.21295		-4.12689	-9.73711	0.0732383	0.106642	-3.44908
Tssk2	-1.46018		-4.83422	-1.50928	0.19225	0.25877	-6.9966	-0.552114		-4.83422	-0.570678	0.593173	0.662136	-7.86225	0.804935		-4.83422	0.831999	0.443722	0.514326	-7.7449
Tssk1	1.05873		-4.72365	1.04697	0.335803	0.414056	-7.62557	-0.787118		-4.72365	-0.778379	0.466189	0.545119	-7.80602	-0.847822		-4.72365	-0.838409	0.434211	0.505104	-7.8373
Tssc4	-0.103762		3.89254	-1.28964	0.229523	0.300435	-7.47681	-0.295165		3.89254	-3.66853	0.00522117	0.0108492	-3.69395	-0.319598		3.89254	-3.9722	0.00328398	0.00666839	-3.28627
Tssc1	0.272602		3.73165	4.28547	0.00206266	0.00480812	-2.78006	-0.361708		3.73165	-5.68628	0.000306411	0.000920761	-0.662066	-0.0503984		3.73165	-0.792296	0.448691	0.519156	-7.99953
Tsr2	0.0834037		3.54489	1.83461	0.0999672	0.146662	-6.73718	0.402843		3.54489	8.86126	1.00979e-05	5.18535e-05	3.05474	0.478479		3.54489	10.525	2.45045e-06	1.41346e-05	4.52754
Tsr1	0.129095		5.01972	2.51723	0.0330673	0.0552235	-5.66328	0.109717		5.01972	2.13938	0.0612685	0.0953573	-6.20118	0.216797		5.01972	4.22733	0.00224623	0.00476967	-2.88305
Tspyl5	0.869272		-0.969799	2.53883	0.0319191	0.053507	-5.62791	0.62567		-0.969799	1.82736	0.101124	0.148295	-6.67806	-0.184259		-0.969799	-0.538155	0.603601	0.666723	-8.17823
Tspyl4	-0.511772		0.173396	-4.29053	0.00204745	0.00477862	-2.77218	0.0145869		0.173396	0.122292	0.905372	0.928926	-8.24591	0.0398006		0.173396	0.333675	0.746314	0.794265	-8.27511
Tspyl3	0.280676		0.231024	2.36637	0.0423234	0.0687761	-5.90874	1.06162	SL	0.231024	8.95048	9.30905e-06	4.85695e-05	3.14368	0.692414		0.231024	5.83773	0.000253489	0.000694322	-0.53726
Tspyl2	-0.111962		3.15689	-1.93672	0.0849551	0.127146	-6.58416	-0.0975167		3.15689	-1.68684	0.126119	0.179657	-6.88189	0.00593201		3.15689	0.102612	0.920535	0.937814	-8.33074
Tspyl1	-0.122154		4.61774	-2.75777	0.0223182	0.0389887	-5.26707	-0.104311		4.61774	-2.35495	0.0431214	0.0699112	-5.85745	-0.277343		4.61774	-6.26134	0.000151573	0.000444992	0.0207724
Tspo2	-1.72096	NAIVE	0.501484	-11.3561	1.29634e-06	1.00187e-05	5.2364	-0.288087		0.501484	-1.90101	0.0899454	0.133773	-6.56823	-0.880069		0.501484	-5.80735	0.000263251	0.000717374	-0.578206
Tspo	0.656929		3.19839	4.3101	0.00198977	0.0046641	-2.74172	0.4333		3.19839	2.84288	0.0194291	0.0344987	-5.05641	0.555685		3.19839	3.64584	0.00540783	0.0103939	-3.81249
Tspan9	-0.0479951		2.69499	-0.608409	0.558048	0.629842	-8.12272	-0.658178		2.69499	-8.34338	1.64124e-05	7.72518e-05	2.52381	0.121164		2.69499	1.53593	0.159137	0.211652	-7.17341
Tspan8	1.67356	SL	-0.780681	3.10006	0.012815	0.0238959	-4.69909	-2.80665	NAIVE	-0.780681	-5.19895	0.000576192	0.00159252	-1.34405	0.0491474		-0.780681	0.0910392	0.929468	0.944464	-8.33198
Tspan7	1.70262	SL	3.94847	28.9575	3.76853e-10	2.49447e-08	14.0439	1.20891	SL	3.94847	20.5607	7.73042e-09	2.40741e-07	10.8681	-0.384128		3.94847	-6.5331	0.000110298	0.00033946	0.366379
Tspan6	0.955556		1.74309	4.97093	0.000783262	0.00206993	-1.74335	0.323912		1.74309	1.68503	0.126474	0.180057	-6.88446	0.316556		1.74309	1.64676	0.134222	0.182322	-7.02073
Tspan5	0.46617		2.82754	5.46582	0.000406065	0.00117503	-1.03508	0.494641		2.82754	5.79964	0.000265794	0.000816736	-0.50813	0.876323		2.82754	10.2748	2.99365e-06	1.67426e-05	4.3082
Tspan4	0.724684		3.18797	9.75709	4.59281e-06	2.77559e-05	3.85099	0.313486		3.18797	4.22075	0.0022681	0.00524069	-2.81199	0.780201		3.18797	10.5046	2.49051e-06	1.43082e-05	4.50977
Tspan33	0.840996		0.414114	4.12763	0.00260278	0.00588353	-3.02748	0.474371		0.414114	2.32823	0.0450456	0.0727166	-5.90053	0.807432		0.414114	3.9629	0.00333034	0.0067531	-3.30111
Tspan32	-0.957172		0.383238	-5.81053	0.000262211	0.000804993	-0.561825	-1.55491	NAIVE	0.383238	-9.43911	6.03137e-06	3.42658e-05	3.61837	-2.08306	NAIVE	0.383238	-12.6453	5.21607e-07	4.0535e-06	6.22193
Tspan31	-0.487905		5.49563	-9.93219	3.96549e-06	2.46624e-05	4.01182	-0.768929		5.49563	-15.6529	8.34203e-08	1.3305e-06	8.29409	-0.821716		5.49563	-16.7275	4.68924e-08	6.4236e-07	8.85296
Tspan3	-0.0764751		5.39892	-1.82624	0.101304	0.148249	-6.74958	-0.232319		5.39892	-5.54781	0.000365408	0.00107153	-0.852498	-0.253079		5.39892	-6.04357	0.000196866	0.000556694	-0.263123
Tspan2	-1.13938	NAIVE	2.28386	-15.7188	8.04405e-08	1.18685e-06	8.27534	-1.87618	NAIVE	2.28386	-25.8838	1.01716e-09	5.71913e-08	13.0319	-2.44785	NAIVE	2.28386	-33.7704	9.63449e-11	9.73776e-09	15.464
Tspan18	-0.805904		-2.82922	-2.07889	0.0675768	0.103807	-6.36562	-1.3592	NAIVE	-2.82922	-3.50617	0.00672259	0.0135342	-3.95903	-2.1961	NAIVE	-2.82922	-5.66501	0.000314756	0.000839992	-0.771715
Tspan17	0.600518		1.81638	6.13485	0.0001763	0.000576475	-0.1313	1.37959	SL	1.81638	14.0938	2.06245e-07	2.56909e-06	7.30825	1.17601	SL	1.81638	12.0141	8.05731e-07	5.74655e-06	5.74587
Tspan15	-0.431994		1.14741	-5.01088	0.000741841	0.00197813	-1.68491	-0.0413861		1.14741	-0.480054	0.642711	0.706823	-8.12781	-0.112677		1.14741	-1.30698	0.223818	0.285658	-7.46809
Tspan14	-0.880586		4.64416	-14.932	1.25396e-07	1.68115e-06	7.79106	-0.124512		4.64416	-2.11134	0.0641185	0.0992986	-6.24516	-0.459812		4.64416	-7.797	2.81391e-05	0.00010597	1.85597
Tspan13	-0.797251		3.84431	-10.4991	2.50125e-06	1.68875e-05	4.51656	0.325525		3.84431	4.28689	0.00205837	0.00481541	-2.70871	-0.040167		3.84431	-0.528966	0.609702	0.672625	-8.18351
Tspan12	0.720537		-2.16908	1.66769	0.129934	0.184563	-6.97892	-0.626748		-2.16908	-1.45061	0.181035	0.245674	-7.20445	0.39925		-2.16908	0.924065	0.379706	0.450739	-7.88348
Tspan1	-0.251315		-1.07256	-0.608973	0.55769	0.629523	-8.12235	0.359881		-1.07256	0.872044	0.405983	0.485552	-7.84877	-0.368109		-1.07256	-0.891982	0.395764	0.46722	-7.91312
Tsnaxip1	0.606963		-2.64489	2.0088	0.0756704	0.114767	-6.4741	-0.117297		-2.64489	-0.388203	0.706944	0.764561	-8.17119	-0.458981		-2.64489	-1.51904	0.163278	0.216579	-7.19615
Tsnax	0.502262		4.29867	15.2065	1.07148e-07	1.49838e-06	7.96268	0.638856		4.29867	19.3419	1.32074e-08	3.41391e-07	10.2912	0.682745		4.29867	20.6707	7.37656e-09	1.72689e-07	10.8593
Tsn	0.190269		5.53635	4.76716	0.00103709	0.00263099	-2.04489	-0.0381537		5.53635	-0.955937	0.364225	0.443785	-7.77087	-0.288258		5.53635	-7.22227	5.12392e-05	0.0001769	1.20165
Tsku	1.0699	SL	1.66641	7.38543	4.30698e-05	0.000174126	1.40309	1.01627	SL	1.66641	7.0152	6.41445e-05	0.000243193	1.03632	1.2778	SL	1.66641	8.8205	1.04826e-05	4.63684e-05	2.93582
Tsks	-0.53337		-0.500196	-3.56977	0.00608658	0.0124061	-3.92434	-0.595851		-0.500196	-3.98795	0.00320704	0.00709924	-3.17968	-0.325903		-0.500196	-2.18123	0.0572426	0.0855951	-6.2173
Tsix	-0.361728		-1.27273	-1.05305	0.319932	0.397507	-7.74346	0.539659		-1.27273	1.57104	0.150831	0.209658	-7.04347	-0.0335628		-1.27273	-0.0977069	0.924319	0.940758	-8.33128
Tshz3	0.693201		-1.24967	3.956	0.00336518	0.0073825	-3.2999	1.06971	SL	-1.24967	6.10468	0.000182827	0.000591628	-0.102537	1.58272	SL	-1.24967	9.03233	8.64462e-06	3.98016e-05	3.14683
Tshz2	0.867798		-4.58525	1.92635	0.0904825	0.134335	-6.5001	-0.602498		-4.58525	-1.33743	0.218105	0.288104	-7.2354	-0.898294		-4.58525	-1.99404	0.0815125	0.117453	-6.41183
Tshz1	-1.42212	NAIVE	-1.99054	-7.65755	3.24412e-05	0.000137789	1.71246	-1.63424	NAIVE	-1.99054	-8.79969	1.06851e-05	5.43398e-05	2.99294	-0.172503		-1.99054	-0.928855	0.37735	0.448446	-7.87898
Tsga14	0.541916		1.5291	4.81572	0.000969454	0.00248608	-1.97251	0.319656		1.5291	2.84062	0.0195008	0.0346076	-5.06016	0.379102		1.5291	3.36888	0.00834479	0.0153517	-4.26647
Tsga10	-0.434149		-1.71419	-2.25259	0.0509637	0.0809234	-6.09157	-0.407055		-1.71419	-2.11201	0.0640489	0.0992	-6.24411	-0.440973		-1.71419	-2.288	0.0481039	0.0732869	-6.04724
Tsg101	0.0902864		5.08707	1.8129	0.103466	0.150956	-6.76926	0.108487		5.08707	2.17834	0.0575114	0.090175	-6.13976	-0.0199604		5.08707	-0.400793	0.697977	0.752598	-8.24813
Tsfm	-0.0232212		5.06953	-0.382647	0.710916	0.768398	-8.24354	-0.305892		5.06953	-5.04058	0.000712576	0.00191308	-1.5728	-0.441053		5.06953	-7.26781	4.88004e-05	0.000169695	1.25485
Tsen54	-0.373114		3.76806	-6.22706	0.000157878	0.000524469	-0.0114555	0.0945069		3.76806	1.57726	0.149399	0.207924	-7.03494	0.0727331		3.76806	1.21387	0.255874	0.320559	-7.5788
Tsen34	-0.106197		5.35277	-2.56129	0.0307672	0.0518316	-5.59107	-0.27867		5.35277	-6.72107	8.89958e-05	0.000320154	0.679792	-0.175646		5.35277	-4.23629	0.00221685	0.00471619	-2.86904
Tsen2	-0.0403815		3.72713	-0.668369	0.520771	0.594886	-8.08205	-0.026752		3.72713	-0.442781	0.668439	0.730264	-8.14648	-0.0374192		3.72713	-0.619338	0.551141	0.617956	-8.12792
Tsen15	0.00273654		3.54391	0.0430396	0.966615	0.974286	-8.3232	0.244008		3.54391	3.8377	0.00402659	0.00866014	-3.42029	0.117702		3.54391	1.85119	0.0973723	0.137403	-6.72492
Tsc22d4	-0.264395		3.87354	-3.79068	0.00432648	0.0091535	-3.5654	0.40254		3.87354	5.77128	0.000275375	0.000843108	-0.546475	-0.222482		3.87354	-3.18975	0.0110973	0.0197399	-4.56262
Tsc22d3	0.064831		0.20358	0.349771	0.734605	0.788263	-8.25672	1.93638	SL	0.20358	10.447	2.60715e-06	1.76246e-05	4.53593	1.75434	SL	0.20358	9.46489	5.89792e-06	2.92711e-05	3.56546
Tsc22d2	0.197718		1.61383	3.01392	0.0147238	0.0270193	-4.84209	0.402149		1.61383	6.13017	0.000177296	0.000577682	-0.0692035	0.160224		1.61383	2.44238	0.0373762	0.0585823	-5.79776
Tsc22d1	-0.542401		7.77065	-16.1441	6.3824e-08	9.96564e-07	8.5275	-0.9996		7.77065	-29.7522	2.96467e-10	2.61993e-08	14.326	-1.13198	NAIVE	7.77065	-33.6923	9.83472e-11	9.78956e-09	15.4427
Tsc2	-0.0637381		4.29197	-1.83425	0.100026	0.146722	-6.73773	-0.11863		4.29197	-3.41392	0.00777163	0.015382	-4.11055	-0.30342		4.29197	-8.73176	1.13769e-05	4.96333e-05	2.84622
Tsc1	0.0990681		2.31999	1.50711	0.166258	0.228522	-7.19978	0.347089		2.31999	5.28021	0.000517405	0.00145071	-1.22803	-0.0672076		2.31999	-1.02242	0.333438	0.40287	-7.78733
Trub2	-0.370301		4.4098	-8.91113	9.64822e-06	5.07328e-05	3.03834	-0.609327		4.4098	-14.6632	1.46674e-07	2.02429e-06	7.67978	-0.463827		4.4098	-11.1618	1.49883e-06	9.44336e-06	5.06606
Trub1	-0.0593856		3.56077	-1.18531	0.266431	0.340637	-7.59926	0.081462		3.56077	1.62594	0.138617	0.194928	-6.96764	-0.143779		3.56077	-2.86974	0.0185988	0.0313073	-5.09376
Trrap	-0.0659522		3.23766	-0.806644	0.440791	0.51862	-7.97528	0.0699926		3.23766	0.856061	0.414308	0.494038	-7.86293	-0.0696803		3.23766	-0.852242	0.416315	0.487375	-7.94861
Trpv4	-0.508409		-1.41912	-2.67059	0.0257314	0.0442461	-5.41116	1.35602	SL	-1.41912	7.12299	5.7032e-05	0.000219932	1.16437	1.20008	SL	-1.41912	6.30385	0.000144134	0.000426305	0.0754529
Trpv3	-1.10541		-3.62077	-2.37817	0.0448832	0.0724199	-5.92176	-2.55493	NAIVE	-3.62077	-5.49667	0.000590035	0.00162361	-1.24738	0.94472		-3.62077	1.8179	0.106855	0.149026	-6.67085
Trpv2	1.64819	SL	-0.11483	13.668	2.68383e-07	3.03013e-06	6.95985	0.934554		-0.11483	7.75001	2.95145e-05	0.000125897	1.88286	0.344175		-0.11483	2.85415	0.0190763	0.0320331	-5.11963
Trpt1	-0.689622		1.24769	-4.65875	0.0012071	0.00299847	-2.20763	0.059431		1.24769	0.401487	0.697484	0.756497	-8.16547	-0.0660877		1.24769	-0.446457	0.66588	0.723861	-8.22706
Trps1	-0.506226		1.2383	-4.41524	0.00170822	0.00407592	-2.57899	-0.525698		1.2383	-4.58507	0.0013396	0.00330613	-2.25015	-0.167537		1.2383	-1.46124	0.178172	0.234163	-7.27281
Trpm7	-0.00979033		4.2319	-0.253754	0.805422	0.847657	-8.28859	0.404176		4.2319	10.4758	2.54812e-06	1.73426e-05	4.56099	0.152204		4.2319	3.94494	0.00342183	0.00691453	-3.3298
Trpm6	-0.934312		-2.95487	-5.15323	0.000612411	0.00167507	-1.47847	-2.10266	NAIVE	-2.95487	-11.5973	1.08594e-06	9.05284e-06	5.49393	-0.812065		-2.95487	-4.47898	0.00155851	0.00345237	-2.49322
Trpm5	-0.482176		-4.262	-0.692855	0.508144	0.583904	-7.95054	-3.01413	NAIVE	-4.262	-4.84232	0.00130996	0.00324395	-2.11767	-2.45401	NAIVE	-4.262	-3.94246	0.0043406	0.00853705	-3.49363
Trpm4	-0.853207		2.07037	-13.2593	3.48053e-07	3.68325e-06	6.67563	-0.306238		2.07037	-4.75909	0.00104881	0.0026774	-1.98802	-0.518367		2.07037	-8.05569	2.17224e-05	8.55667e-05	2.13882
Trpm3	-0.876134		-3.42806	-1.94296	0.0841098	0.126094	-6.57469	-1.43013	NAIVE	-3.42806	-3.17152	0.011426	0.0215534	-4.51102	-1.2727	NAIVE	-3.42806	-2.82242	0.0200869	0.033589	-5.17226
Trpm2	5.94166	SL	-6.37222	3.56685	0.00611436	0.0124522	-3.92912	-0.431693		-6.37222	-0.25915	0.801385	0.844777	-8.21705	1.39231		-6.37222	0.835823	0.425018	0.496085	-7.96287
Trpm1	-2.62917	NAIVE	1.61663	-24.4145	1.70419e-09	7.30089e-08	12.4424	-2.60613	NAIVE	1.61663	-24.2004	1.84187e-09	8.70839e-08	12.4023	-3.8045	NAIVE	1.61663	-35.3285	6.45359e-11	7.46096e-09	15.8779
Trpc6	-3.18344	NAIVE	-3.842	-3.88488	0.00610887	0.0124441	-3.63193	-3.00615	NAIVE	-3.842	-3.66853	0.0080919	0.0159616	-3.86815	-1.49113		-3.842	-1.66114	0.140984	0.190298	-6.80631
Trpc5	0.538322		-4.59146	0.754498	0.475352	0.55239	-8.01146	0.804231		-4.59146	1.00819	0.347193	0.426854	-7.60061	1.34816		-4.59146	1.69007	0.135204	0.183508	-6.85773
Trpc4ap	-0.223424		4.74953	-4.41584	0.00170672	0.00407349	-2.57805	-0.0757778		4.74953	-1.49771	0.168641	0.230972	-7.1424	-0.111366		4.74953	-2.20109	0.0554223	0.0831236	-6.18583
Trpc3	0.696248		-4.07846	2.09965	0.0692157	0.106054	-6.24037	-0.228693		-4.07846	-0.771065	0.462982	0.54212	-7.93168	0.122532		-4.07846	0.413131	0.690436	0.745895	-8.24158
Trpc2	-0.132845		1.9488	-1.89479	0.0908427	0.134774	-6.64743	-0.305965		1.9488	-4.36402	0.00183965	0.00436176	-2.58899	-0.421796		1.9488	-6.01613	0.000203547	0.00057328	-0.299332
Trpc1	2.12756	SL	-1.61189	7.72131	3.03905e-05	0.000130858	1.78377	1.15731	SL	-1.61189	4.20009	0.00233816	0.00537681	-2.84434	1.8497	SL	-1.61189	6.71293	8.98192e-05	0.000285779	0.589917
Trpa1	-1.87677	NAIVE	0.0507647	-15.7771	7.79022e-08	1.15546e-06	8.31029	-0.978784		0.0507647	-8.22815	1.83455e-05	8.479e-05	2.40215	-1.03102	NAIVE	0.0507647	-8.66729	1.20793e-05	5.22386e-05	2.78067
Trp73	1.32246	SL	-0.685973	11.6841	1.01971e-06	8.31484e-06	5.49924	0.541258		-0.685973	4.7821	0.00101575	0.00260561	-1.95366	2.07229	SL	-0.685973	18.309	2.13419e-08	3.65715e-07	9.70883
Trp53rk	-0.0563238		0.00467113	-0.689259	0.508144	0.583904	-8.06706	-0.147531		0.00467113	-1.8054	0.1047	0.152782	-6.71042	-0.294122		0.00467113	-3.5993	0.00581306	0.0110806	-3.88837
Trp53inp2	0.183306		2.59895	3.61997	0.00562926	0.0115845	-3.84239	-0.0873779		2.59895	-1.72556	0.118717	0.170495	-6.82653	0.113607		2.59895	2.24353	0.0517214	0.0781703	-6.11834
Trp53inp1	0.212452		5.47508	3.44728	0.00737385	0.0146842	-4.12514	0.0344991		5.47508	0.559786	0.589367	0.658497	-8.08312	0.128427		5.47508	2.08387	0.067035	0.0986472	-6.37019
Trp53i13	-0.538543		2.35235	-4.68104	0.00116984	0.00291944	-2.17404	-0.098297		2.35235	-0.854402	0.415179	0.494797	-7.86439	0.141801		2.35235	1.23254	0.249162	0.313037	-7.55707
Trp53i11	1.0181	SL	3.88173	16.2577	6.0055e-08	9.52696e-07	8.5938	-0.374318		3.88173	-5.97737	0.000213409	0.000676329	-0.270284	-0.373404		3.88173	-5.96277	0.000217257	0.000608446	-0.370045
Trp53bp2	0.461631		2.73164	12.9371	4.29434e-07	4.28394e-06	6.4458	0.323302		2.73164	9.06044	8.42871e-06	4.49789e-05	3.25232	0.456194		2.73164	12.7847	4.75088e-07	3.76479e-06	6.32417
Trp53bp1	0.34621		3.43149	8.2613	1.77648e-05	8.34547e-05	2.37054	0.393062		3.43149	9.37929	6.35405e-06	3.58336e-05	3.56136	0.412563		3.43149	9.84463	4.2665e-06	2.23925e-05	3.9201
Trp53	0.253641		7.38452	7.32195	4.60648e-05	0.000184555	1.32973	0.185755		7.38452	5.36225	0.000464576	0.00131837	-1.11184	0.44472		7.38452	12.8379	4.58562e-07	3.67699e-06	6.36292
Trove2	0.00307837		2.40337	0.0369519	0.971335	0.977532	-8.32347	0.58214		2.40337	6.98784	6.61005e-05	0.000249209	1.0036	-0.279439		2.40337	-3.35431	0.0085395	0.015674	-4.2905
Troap	-0.0944333		3.51993	-2.00417	0.0762365	0.115542	-6.48121	-0.13347		3.51993	-2.83265	0.0197552	0.0350039	-5.07337	-0.255335		3.51993	-5.419	0.000431463	0.00110712	-1.11275
Tro	0.798175		2.54381	17.0789	3.91365e-08	6.9682e-07	9.05987	0.132427		2.54381	2.83359	0.019725	0.0349577	-5.07181	0.0737842		2.54381	1.57879	0.14905	0.199905	-7.11508
Trnt1	-0.0936836		3.87503	-1.3472	0.211049	0.279791	-7.40621	-0.437733		3.87503	-6.29475	0.000145692	0.000488278	0.143921	-0.640992		3.87503	-9.21768	7.32497e-06	3.47591e-05	3.32819
Trnp1	0.089342		0.456878	0.350993	0.733719	0.787664	-8.25625	0.270548		0.456878	1.06289	0.315685	0.393941	-7.66322	0.0392111		0.456878	0.154047	0.880993	0.907056	-8.32342
Trnau1ap	-0.949017		4.02793	-10.0277	3.66351e-06	2.30819e-05	4.09857	-0.259798		4.02793	-2.74513	0.0227829	0.039706	-5.21833	-0.256785		4.02793	-2.7133	0.0239977	0.0394293	-5.35292
Trmu	0.404452		1.4502	4.50079	0.00151056	0.00365994	-2.44763	0.502331		1.4502	5.58999	0.000346227	0.00102346	-0.794208	0.445826		1.4502	4.96119	0.000793723	0.00190383	-1.76978
Trmt61b	0.434955		2.82654	2.56907	0.030378	0.0512801	-5.5783	-0.175296		2.82654	-1.03539	0.327667	0.406623	-7.69176	-0.373069		2.82654	-2.20354	0.0552023	0.0828378	-6.18196
Trmt61a	-0.180745		3.02867	-2.19292	0.0561642	0.0880872	-6.18647	0.0519358		3.02867	0.630119	0.544376	0.617882	-8.0384	0.297535		3.02867	3.60989	0.00571809	0.0109242	-3.87108
Trmt6	0.376682		4.53164	7.63594	3.31702e-05	0.000140391	1.68819	-0.0999616		4.53164	-2.02638	0.0735567	0.111994	-6.37719	-0.101799		4.53164	-2.06363	0.0692652	0.101575	-6.40168
Trmt5	0.408961		3.9615	4.78208	0.00101578	0.00258487	-2.02261	0.105268		3.9615	1.23092	0.249739	0.323064	-7.47668	-0.0370427		3.9615	-0.433149	0.675164	0.73188	-8.23343
Trmt2b	-0.883021		1.26467	-6.39019	0.000130218	0.000443582	0.197849	0.486253		1.26467	3.51889	0.0065901	0.0132928	-3.9382	-0.130251		1.26467	-0.942594	0.370649	0.441541	-7.86597
Trmt2a	0.0628147		3.485	1.11997	0.291895	0.368036	-7.6721	0.133689		3.485	2.38366	0.0411443	0.0671184	-5.81104	-0.032378		3.485	-0.577294	0.57798	0.643305	-8.15479
Trmt12	-0.401972		0.326992	-2.85433	0.0190707	0.0339014	-5.10704	-0.869847		0.326992	-6.17662	0.00016768	0.000550637	-0.00869041	-0.933702		0.326992	-6.63004	9.86902e-05	0.000309339	0.487384
Trmt112	0.24389		6.00847	4.00568	0.00312273	0.00692076	-3.22071	0.0252828		6.00847	0.415248	0.687744	0.747532	-8.15934	-0.0312068		6.00847	-0.512545	0.620686	0.683047	-8.19273
Trmt11	0.263973		3.12016	3.33931	0.0087448	0.0170758	-4.30297	0.675075		3.12016	8.53983	1.36128e-05	6.62165e-05	2.7282	0.359307		3.12016	4.5453	0.00141753	0.00318085	-2.39185
Trmt1	0.447479		5.51438	9.74545	4.63822e-06	2.79702e-05	3.84021	0.0375808		5.51438	0.818457	0.434359	0.513557	-7.89537	0.119479		5.51438	2.60208	0.0287812	0.0463327	-5.53636
Trit1	-0.63959		3.58364	-14.6675	1.46302e-07	1.89229e-06	7.62274	-0.123658		3.58364	-2.8358	0.0196543	0.0348545	-5.06815	-0.243437		3.58364	-5.58266	0.000349481	0.000920838	-0.88495
Trip6	0.864495		3.6175	16.7433	4.65085e-08	7.89446e-07	8.87211	0.523063		3.6175	10.1305	3.36656e-06	2.15406e-05	4.25626	0.696797		3.6175	13.4954	2.99256e-07	2.62806e-06	6.82987
Trip4	-0.0808961		2.43854	-1.28171	0.232171	0.30362	-7.48637	-0.106088		2.43854	-1.68085	0.127301	0.181127	-6.8904	-0.414051		2.43854	-6.56017	0.000106913	0.000331336	0.400288
Trip13	-0.056791		4.639	-0.995244	0.345778	0.42413	-7.80233	0.212433		4.639	3.72282	0.00480158	0.0100778	-3.60583	0.305981		4.639	5.36223	0.000464592	0.0011826	-1.19264
Trip12	0.254795		6.01704	5.32686	0.000486615	0.00137121	-1.2305	0.066868		6.01704	1.39797	0.195819	0.262486	-7.27234	0.615507		6.01704	12.8681	4.49482e-07	3.61727e-06	6.38481
Trip11	-0.753448		1.06257	-6.99503	6.55803e-05	0.000248454	0.944535	-0.338641		1.06257	-3.14395	0.0119426	0.0224128	-4.55674	-0.656281		1.06257	-6.09292	0.00018544	0.000529888	-0.198233
Trip10	0.235408		4.13872	4.03463	0.00299001	0.00665897	-3.17467	0.595736		4.13872	10.2102	3.15468e-06	2.05036e-05	4.32738	0.494799		4.13872	8.48029	1.44015e-05	6.02584e-05	2.58829
Triobp	0.0538367		3.93837	1.16988	0.272277	0.346772	-7.61673	0.272042		3.93837	5.91152	0.000231377	0.000725238	-0.357905	0.161213		3.93837	3.50318	0.0067542	0.012677	-4.04562
Trio	0.398667		0.394596	4.85525	0.00091789	0.00236933	-1.91382	0.791237		0.394596	9.63625	5.08937e-06	2.97656e-05	3.80414	0.885819		0.394596	10.7881	1.99389e-06	1.19556e-05	4.75341
Triml2	-0.129749		5.27334	-1.92214	0.0869605	0.129688	-6.60623	0.116354		5.27334	1.7237	0.119062	0.170947	-6.8292	0.277567		5.27334	4.11195	0.00266416	0.00553457	-3.06445
Triml1	-0.150026		4.10344	-2.4315	0.0380476	0.0625505	-5.80315	0.143059		4.10344	2.31857	0.0457615	0.0737766	-5.91606	0.0263861		4.10344	0.427644	0.679022	0.735259	-8.23601
Trim8	-0.628523		5.18974	-17.0538	3.96403e-08	7.04304e-07	9.04596	-1.09	NAIVE	5.18974	-29.5749	3.12595e-10	2.73383e-08	14.2708	-1.07292	NAIVE	5.18974	-29.1115	3.59551e-10	2.14447e-08	14.0873
Trim72	0.466079		-3.76471	0.670566	0.519434	0.593966	-8.08049	0.291266		-3.76471	0.419056	0.68506	0.745191	-8.15761	0.53861		-3.76471	0.774919	0.458383	0.528739	-8.01368
Trim71	0.533339		4.3426	10.6555	2.21105e-06	1.52265e-05	4.65163	0.2236		4.3426	4.46728	0.00158489	0.0038238	-2.4299	0.562861		4.3426	11.2453	1.40781e-06	9.00089e-06	5.13469
Trim7	-1.731	NAIVE	1.78357	-18.1818	2.26822e-08	4.64509e-07	9.65252	-1.7844	NAIVE	1.78357	-18.7426	1.73947e-08	4.21128e-07	9.9939	-2.98311	NAIVE	1.78357	-31.3334	1.87313e-10	1.46643e-08	14.7719
Trim68	-0.37673		-0.661354	-2.90105	0.0176767	0.0317274	-5.02951	0.288743		-0.661354	2.2235	0.0534374	0.0845967	-6.06816	-0.172654		-0.661354	-1.32954	0.216579	0.277995	-7.44043
Trim67	2.49847	SL	-4.57369	4.19444	0.00235773	0.00539829	-2.92238	2.91262	SL	-4.57369	4.88972	0.000875336	0.00228818	-1.79396	3.67795	SL	-4.57369	6.17455	0.000168097	0.000486919	-0.0916258
Trim66	0.172064		-3.08075	0.650588	0.531667	0.605411	-8.09447	1.12631	SL	-3.08075	4.25867	0.00214521	0.00499366	-2.75271	1.21092	SL	-3.08075	4.57859	0.00135198	0.00305367	-2.34119
Trim65	0.861066		-3.16024	1.6563	0.132251	0.187413	-6.99498	1.15812		-3.16024	2.22771	0.0530726	0.0841243	-6.06146	2.0359	SL	-3.16024	3.91614	0.00357414	0.00717847	-3.37588
Trim63	0.770201		1.75452	13.5642	2.86496e-07	3.17957e-06	6.88845	1.11785	SL	1.75452	19.6867	1.13139e-08	3.09009e-07	10.458	0.956914		1.75452	16.8525	4.39537e-08	6.12629e-07	8.92342
Trim62	-1.44151	NAIVE	-0.323641	-12.2028	7.05996e-07	6.25867e-06	5.90176	-0.834465		-0.323641	-7.06401	6.08101e-05	0.000232115	1.09448	-0.361678		-0.323641	-3.06172	0.013631	0.0237193	-4.77501
Trim61	0.508021		-3.12487	1.29226	0.232584	0.303994	-7.47153	0.543429		-3.12487	1.23639	0.251614	0.32509	-7.3564	-0.390214		-3.12487	-0.992595	0.350173	0.419993	-7.81406
Trim60	-0.641951		-4.43334	-1.04489	0.323488	0.401393	-7.75193	1.30963		-4.43334	2.13167	0.0620398	0.0964399	-6.21329	-0.991119		-4.43334	-1.61323	0.141362	0.190732	-7.06755
Trim6	0.0995624		5.64261	2.72387	0.0235875	0.0409013	-5.32316	-0.0651238		5.64261	-1.78168	0.108695	0.15777	-6.74518	-0.0976724		5.64261	-2.67216	0.0256657	0.0418197	-5.42088
Trim59	0.344075		5.24321	5.00536	0.000747422	0.00198986	-1.69297	0.560702		5.24321	8.1567	1.96689e-05	9.00194e-05	2.32605	0.689801		5.24321	10.0347	3.64238e-06	1.96546e-05	4.09334
Trim56	0.719668		-0.649377	4.68315	0.00116639	0.00291365	-2.17087	1.16446	SL	-0.649377	7.57759	3.52302e-05	0.000145998	1.68966	0.422543		-0.649377	2.74965	0.0226158	0.0373697	-5.29281
Trim54	1.10693	SL	-1.16707	4.22687	0.00224776	0.00518484	-2.87156	1.94309	SL	-1.16707	7.41978	4.15382e-05	0.000168432	1.50998	2.70377	SL	-1.16707	10.3245	2.87607e-06	1.61979e-05	4.35209
Trim52	1.32754	SL	0.21791	7.25619	4.94104e-05	0.000196373	1.25324	-1.03238	NAIVE	0.21791	-5.64289	0.000323701	0.000965497	-0.721451	-1.27832	NAIVE	0.21791	-6.98715	6.61506e-05	0.000220102	0.923126
Trim50	-1.51219	NAIVE	-2.77179	-2.96384	0.0159658	0.0289584	-4.92525	-1.29589		-2.77179	-2.53991	0.0318628	0.0533491	-5.55644	-1.15276		-2.77179	-2.25937	0.0504034	0.0763561	-6.09306
Trim47	1.89315	SL	0.398377	14.4746	1.63979e-07	2.06048e-06	7.49818	1.2643	SL	0.398377	9.66655	4.95953e-06	2.91984e-05	3.83241	3.03964	SL	0.398377	23.2403	2.63193e-09	8.36617e-08	11.9689
Trim46	1.91341	SL	-0.948833	8.13982	1.99967e-05	9.19936e-05	2.24115	2.01238	SL	-0.948833	8.56086	1.33457e-05	6.51046e-05	2.74987	2.93598	SL	-0.948833	12.4899	5.79441e-07	4.40955e-06	6.10683
Trim45	-0.107795		0.858598	-1.09786	0.30094	0.377551	-7.69606	-0.224273		0.858598	-2.28414	0.0484074	0.0775207	-5.97134	-0.359364		0.858598	-3.66	0.00529053	0.0101997	-3.78944
Trim44	1.11946	SL	3.02876	17.122	3.82861e-08	6.86249e-07	9.08376	-1.60261	NAIVE	3.02876	-24.5117	1.64543e-09	8.05021e-08	12.5221	-1.20747	NAIVE	3.02876	-18.4681	1.97885e-08	3.46124e-07	9.79086
Trim43c	-1.23715		-4.0871	-1.75839	0.112756	0.162718	-6.84897	0.332495		-4.0871	0.472581	0.64783	0.711433	-8.13167	-0.98598		-4.0871	-1.40139	0.194828	0.253331	-7.35024
Trim43b	-0.194826		1.14822	-1.0148	0.336864	0.41494	-7.78271	-0.691144		1.14822	-3.6	0.00580673	0.0119163	-3.80558	-0.166038		1.14822	-0.86485	0.409716	0.480884	-7.9375
Trim43a	-0.880861		-4.90537	-0.560318	0.589019	0.659462	-8.1528	1.30979		-4.90537	0.833161	0.426441	0.505719	-7.88283	5.50944	SL	-4.90537	3.50457	0.00673947	0.0126534	-4.04334
Trim41	-0.270767		3.83359	-6.16493	0.000170046	0.000559544	-0.0920891	-0.380411		3.83359	-8.66134	1.21466e-05	6.04251e-05	2.85278	-0.575819		3.83359	-13.1104	3.833e-07	3.18862e-06	6.5591
Trim40	0.65968		-2.69127	0.911076	0.38615	0.464531	-7.88324	-0.0142989		-2.69127	-0.0197481	0.984678	0.98895	-8.254	-0.505029		-2.69127	-0.697489	0.503222	0.571902	-8.0734
Trim39	-0.1682		2.35682	-1.82416	0.101638	0.148648	-6.75265	-0.309626		2.35682	-3.35795	0.00849034	0.0166367	-4.20275	-0.293212		2.35682	-3.17994	0.0112731	0.0200104	-4.57889
Trim38	-0.683869		-4.07912	-1.07066	0.31577	0.393058	-7.61041	0.677897		-4.07912	1.06131	0.319746	0.398184	-7.55028	-1.267		-4.07912	-1.9836	0.0828376	0.119159	-6.42742
Trim37	-0.185901		4.21957	-4.22312	0.0022602	0.00520819	-2.87743	-0.218872		4.21957	-4.97213	0.000781982	0.00207435	-1.67277	-0.406655		4.21957	-9.238	7.19433e-06	3.42838e-05	3.34789
Trim36	1.56062	SL	-0.502657	9.02713	8.68527e-06	4.67788e-05	3.15342	0.345477		-0.502657	1.99835	0.0769531	0.116482	-6.42032	0.96943		-0.502657	5.6075	0.000338588	0.00089465	-0.850694
Trim35	-0.0866196		4.45979	-1.70923	0.121789	0.174225	-6.91984	-0.51301		4.45979	-10.123	3.38744e-06	2.16278e-05	4.24949	-0.365869		4.45979	-7.21953	5.13901e-05	0.000177357	1.19844
Trim34b	0.0876384		-1.27669	0.224328	0.827543	0.866399	-8.29635	-0.559953		-1.27669	-1.43331	0.185783	0.251108	-7.22694	-0.802465		-1.27669	-2.05407	0.0703429	0.102896	-6.41651
Trim34a	-0.124495		0.211569	-0.988213	0.349025	0.427301	-7.80931	0.0138159		0.211569	0.109668	0.915094	0.936681	-8.24754	-0.290941		0.211569	-2.30942	0.0464508	0.0711021	-6.01285
Trim33	0.177087		3.95177	4.21028	0.00230334	0.00529241	-2.89755	-0.225206		3.95177	-5.35432	0.00046942	0.00133035	-1.12303	-0.134058		3.95177	-3.18727	0.0111416	0.0198102	-4.56674
Trim32	0.0465562		3.07356	0.771156	0.4605	0.537722	-8.00436	0.0341123		3.07356	0.565036	0.585939	0.655276	-8.07995	-0.491923		3.07356	-8.14822	1.98329e-05	7.92894e-05	2.23831
Trim30d	0.291496		-2.93801	0.504912	0.625825	0.692994	-8.18458	2.1226	SL	-2.93801	3.67664	0.00515614	0.0107379	-3.68078	1.03643		-2.93801	1.79524	0.106395	0.148441	-6.80753
Trim30a	-0.854788		-4.48852	-3.35485	0.00853211	0.0167147	-4.27733	-0.583311		-4.48852	-2.28936	0.0479966	0.0769359	-5.96297	-0.30597		-4.48852	-1.20086	0.260638	0.325537	-7.59381
Trim3	-0.0881686		2.28771	-1.34508	0.211707	0.280575	-7.40885	-0.0811842		2.28771	-1.23853	0.247038	0.320295	-7.46776	-0.264539		2.28771	-4.03575	0.00298501	0.00612496	-3.18512
Trim29	3.11892	SL	-2.44109	6.51132	0.000113106	0.000393596	0.351053	0.856544		-2.44109	1.78819	0.107584	0.156382	-6.73566	0.395195		-2.44109	0.825043	0.4308	0.502139	-7.97211
Trim28	0.277571		8.86457	7.92792	2.46643e-05	0.000109555	2.01186	-0.164387		8.86457	-4.69517	0.00114686	0.00289702	-2.08382	0.433902		8.86457	12.393	6.1913e-07	4.64045e-06	6.0343
Trim27	0.244377		4.92408	5.12119	0.000639257	0.0017364	-1.52469	0.601763		4.92408	12.6106	5.33933e-07	5.30445e-06	6.26993	0.517939		4.92408	10.854	1.89489e-06	1.14555e-05	4.8092
Trim26	-0.238421		3.89773	-6.10087	0.000183669	0.000596413	-0.175752	0.11594		3.89773	2.96673	0.0158914	0.0288731	-4.85087	0.125456		3.89773	3.21025	0.0107395	0.0191781	-4.52866
Trim25	-0.297232		5.13685	-10.7583	2.04066e-06	1.43279e-05	4.73946	-0.0371235		5.13685	-1.34368	0.212143	0.281374	-7.34066	-0.21394		5.13685	-7.74351	2.97104e-05	0.000111046	1.79661
Trim24	-0.724014		5.42946	-19.5432	1.20631e-08	2.91709e-07	10.3368	-0.490579		5.42946	-13.2421	3.51931e-07	3.84417e-06	6.72517	-0.591003		5.42946	-15.9528	7.0773e-08	8.89969e-07	8.4045
Trim23	0.14273		3.01815	2.4538	0.0366845	0.0605928	-5.76686	0.0339324		3.01815	0.583362	0.574062	0.644684	-8.06867	-0.02927		3.01815	-0.503206	0.626977	0.688846	-8.19786
Trim21	0.768785		-1.31893	3.86934	0.00383718	0.00827386	-3.43871	2.24978	SL	-1.31893	11.3233	1.32836e-06	1.04909e-05	5.27356	2.46685	SL	-1.31893	12.4158	6.09524e-07	4.58883e-06	6.05142
Trim2	1.4022	SL	1.71433	17.309	3.4832e-08	6.36288e-07	9.18657	1.53009	SL	1.71433	18.8876	1.62608e-08	4.02442e-07	10.0667	1.43692	SL	1.71433	17.7375	2.81458e-08	4.48605e-07	9.40825
Trim17	-1.33429		-3.52432	-1.59486	0.155115	0.215117	-6.73994	-1.48641		-3.52432	-2.51263	0.0405022	0.066231	-5.68801	-1.8366	NAIVE	-3.52432	-3.10458	0.0173862	0.0294759	-4.88214
Trim16	-0.722931		-0.667415	-3.8383	0.00402285	0.00860822	-3.48862	-1.2744	NAIVE	-0.667415	-6.76627	8.45729e-05	0.000306595	0.735267	-1.83964	NAIVE	-0.667415	-9.76731	4.55333e-06	2.36353e-05	3.84883
Trim15	-0.504119		-3.20769	-0.620703	0.550282	0.622617	-8.11467	-1.4058		-3.20769	-1.73091	0.117726	0.169278	-6.81883	-1.4944		-3.20769	-1.84	0.0991174	0.13958	-6.74153
Trim14	1.8171	SL	-1.65019	3.27118	0.00974457	0.0187697	-4.41554	0.440829		-1.65019	0.79359	0.447974	0.527512	-7.91613	0.169792		-1.65019	0.305663	0.766855	0.812246	-8.28495
Trim13	0.293974		4.23745	5.40501	0.000439385	0.00125532	-1.12027	1.01272	SL	4.23745	18.6198	1.84235e-08	4.34924e-07	9.93181	1.32169	SL	4.23745	24.3005	1.776e-09	6.43285e-08	12.3904
Trim12c	-0.501256		-0.446007	-5.52752	0.000375038	0.00109843	-0.949162	0.862167		-0.446007	9.50742	5.6848e-06	3.25709e-05	3.6831	0.878529		-0.446007	9.68784	4.87047e-06	2.50026e-05	3.77509
Trim12a	1.35866	SL	-1.97245	3.86816	0.00384408	0.00828768	-3.44061	2.08882	SL	-1.97245	5.94696	0.000221512	0.000698469	-0.310684	2.26345	SL	-1.97245	6.44415	0.000122269	0.000370984	0.254299
Trim11	-0.44806		3.18588	-6.93065	7.04039e-05	0.000263843	0.867192	-0.311396		3.18588	-4.81671	0.000968117	0.00249936	-1.90213	-0.412253		3.18588	-6.37677	0.000132281	0.000396499	0.168727
Tril	2.76385	SL	-2.38229	5.3976	0.000443644	0.00126534	-1.13069	-1.7579	NAIVE	-2.38229	-3.43306	0.00754075	0.0149782	-4.07907	0.519348		-2.38229	1.01425	0.337112	0.406582	-7.79561
Trib3	-0.316919		4.07762	-4.49624	0.00152043	0.00367938	-2.45459	0.876159		4.07762	12.4304	6.03472e-07	5.8406e-06	6.13615	0.985358		4.07762	13.9796	2.21176e-07	2.08327e-06	7.16046
Trib2	1.47718	SL	-0.45463	10.5793	2.34748e-06	1.59835e-05	4.58605	0.382678		-0.45463	2.74068	0.0229491	0.0399792	-5.2257	1.16034	SL	-0.45463	8.3102	1.69451e-05	6.93372e-05	2.41039
Trib1	0.0110069		2.57655	0.236536	0.818345	0.858527	-8.29324	-1.91521	NAIVE	2.57655	-41.1575	1.65912e-11	4.66738e-09	17.257	-1.36877	NAIVE	2.57655	-29.4147	3.28017e-10	2.05059e-08	14.184
Triap1	-0.100312		4.59626	-1.5246	0.161904	0.223175	-7.17634	-0.258071		4.59626	-3.92232	0.00354089	0.00773679	-3.28448	-0.253336		4.59626	-3.85035	0.0039497	0.00785056	-3.48148
Trhde	-0.568129		-5.627	-0.894483	0.405821	0.484362	-7.54002	-1.8647	NAIVE	-5.627	-2.93585	0.0263737	0.0452125	-4.80328	-1.11024		-5.627	-1.64803	0.150905	0.201912	-6.62685
Trh	3.27931	SL	5.68029	49.1644	3.40505e-12	1.46734e-09	18.8152	3.36466	SL	5.68029	50.444	2.70791e-12	1.75795e-09	19.0004	2.33134	SL	5.68029	34.9521	7.09805e-11	7.83059e-09	15.7798
Trf	1.83653	SL	2.23162	10.7597	2.03844e-06	1.43183e-05	4.74066	-0.352789		2.23162	-2.06689	0.068901	0.105735	-6.31448	-1.32794	NAIVE	2.23162	-7.77999	2.86286e-05	0.000107534	1.83713
Trex1	-0.515888		1.92562	-4.42085	0.00169445	0.00404706	-2.57035	-0.30961		1.92562	-2.65317	0.0264746	0.045367	-5.37023	-0.162487		1.92562	-1.39242	0.197438	0.256292	-7.36167
Trerf1	0.669793		1.66341	7.34818	4.48005e-05	0.000179956	1.3601	0.670103		1.66341	7.35158	4.46391e-05	0.000178737	1.43145	1.13404	SL	1.66341	12.4414	5.98951e-07	4.52537e-06	6.07058
Treml2	-0.290982		-0.104601	-1.57299	0.15038	0.209375	-7.11069	-1.12918	NAIVE	-0.104601	-6.10417	0.00018294	0.00059188	-0.103207	-1.75822	NAIVE	-0.104601	-9.50463	5.69852e-06	2.84993e-05	3.60312
Trdmt1	0.164039		1.05204	1.23627	0.247838	0.320384	-7.54036	0.662664		1.05204	4.99411	0.000758927	0.00202305	-1.64059	0.851277		1.05204	6.41557	0.000126411	0.000381698	0.218075
Trappc9	0.033542		3.70803	0.892525	0.395489	0.474	-7.90028	-0.0898324		3.70803	-2.39037	0.0406952	0.0664887	-5.80017	-0.176191		3.70803	-4.68829	0.00115799	0.00266835	-2.17531
Trappc8	0.276937		4.38457	7.76835	2.89689e-05	0.00012586	1.83611	-0.0952199		4.38457	-2.67102	0.0257137	0.0442698	-5.3408	0.0470408		4.38457	1.31954	0.219763	0.28144	-7.45273
Trappc6b	0.166471		4.39171	2.84435	0.0193826	0.0343943	-5.12359	0.235166		4.39171	4.01809	0.00306507	0.00681985	-3.13172	0.227354		4.39171	3.88461	0.00374916	0.00749307	-3.42642
Trappc6a	-0.350612		4.46614	-5.20292	0.000573158	0.00158207	-1.40707	-1.02827	NAIVE	4.46614	-15.259	1.04e-07	1.55622e-06	8.05418	-1.62972	NAIVE	4.46614	-24.1843	1.85278e-09	6.63708e-08	12.3451
Trappc5	0.262484		2.78417	5.40845	0.000437422	0.00125097	-1.11544	0.283848		2.78417	5.84866	0.000250074	0.000774637	-0.442101	0.354991		2.78417	7.31454	4.6429e-05	0.000162487	1.3092
Trappc4	0.128898		5.12236	2.73493	0.0231653	0.0402561	-5.30486	-0.0954		5.12236	-2.02418	0.073818	0.112321	-6.38058	-0.245552		5.12236	-5.21009	0.000567727	0.00141593	-1.40895
Trappc3	-0.229118		4.3693	-4.42135	0.00169322	0.00404538	-2.56958	-0.301576		4.3693	-5.81958	0.000259273	0.000798991	-0.48123	-0.215359		4.3693	-4.15583	0.00249622	0.00523139	-2.99528
Trappc2l	0.250367		4.40106	3.71882	0.00483121	0.0101174	-3.68166	0.195074		4.40106	2.89753	0.017778	0.0318381	-4.96574	0.210685		4.40106	3.12941	0.0122245	0.0215248	-4.66266
Trappc2	-0.371763		3.41498	-2.42784	0.0382759	0.062889	-5.8091	-0.332174		3.41498	-2.1693	0.058363	0.0913406	-6.15404	-0.571196		3.41498	-3.73025	0.00474694	0.00925322	-3.67538
Trappc10	0.474238		2.78375	11.6351	1.05657e-06	8.54111e-06	5.46036	0.406771		2.78375	9.97983	3.81162e-06	2.37043e-05	4.12042	0.229047		2.78375	5.61949	0.000333464	0.000883324	-0.834196
Trappc1	-0.658745		5.10306	-7.40913	4.20064e-05	0.000170721	1.43037	-0.194326		5.10306	-2.18565	0.0568326	0.0892683	-6.12821	-0.345376		5.10306	-3.88457	0.00374942	0.00749307	-3.4265
Trap1a	-0.729752		6.57656	-15.2196	1.06352e-07	1.48848e-06	7.97082	-0.51018		6.57656	-10.6402	2.23768e-06	1.56591e-05	4.70312	-0.858794		6.57656	-17.9109	2.58572e-08	4.25384e-07	9.5004
Trap1	0.0522587		6.35261	1.63721	0.136222	0.19212	-7.02179	-0.22714		6.35261	-7.11606	5.74622e-05	0.000221288	1.15618	-0.457802		6.35261	-14.3424	1.77449e-07	1.75875e-06	7.4012
Trank1	-0.137906		-2.75506	-0.505961	0.625118	0.692347	-8.184	-1.18594	NAIVE	-2.75506	-4.35109	0.00187452	0.00443137	-2.60901	-0.820671		-2.75506	-3.01095	0.0147946	0.0255204	-4.85931
Tram2	-0.616663		1.95693	-5.72592	0.000291487	0.000879988	-0.676469	-0.191078		1.95693	-1.77422	0.109981	0.159454	-6.75607	-0.429758		1.95693	-3.99044	0.00319505	0.00651078	-3.25719
Tram1l1	0.302765		-1.61462	1.91774	0.087573	0.130486	-6.61286	0.100193		-1.61462	0.634634	0.541558	0.615469	-8.03536	-0.53409		-1.61462	-3.38298	0.0081607	0.015041	-4.24322
Tram1	-0.587366		5.12138	-13.1989	3.61901e-07	3.79139e-06	6.63295	-0.690629		5.12138	-15.5194	8.98436e-08	1.40284e-06	8.2134	-0.383513		5.12138	-8.61804	1.26481e-05	5.42683e-05	2.73032
Trak2	-0.29542		2.95188	-6.94146	6.95671e-05	0.000261171	0.88022	-0.613323		2.95188	-14.4112	1.70294e-07	2.25442e-06	7.51706	-0.864226		2.95188	-20.3066	8.62138e-09	1.89734e-07	10.6908
Trak1	-0.117023		3.40914	-3.57399	0.00604666	0.0123337	-3.91744	0.122387		3.40914	3.73782	0.00469201	0.00987488	-3.58153	0.460332		3.40914	14.0589	2.10684e-07	2.00571e-06	7.21358
Traip	-0.687445		3.32462	-13.2399	3.52424e-07	3.72483e-06	6.66198	-0.342767		3.32462	-6.60157	0.000101955	0.000358669	0.531902	-0.649448		3.32462	-12.5081	5.7232e-07	4.35929e-06	6.12037
Trafd1	0.635145		2.19926	8.12937	2.02026e-05	9.26631e-05	2.22995	0.221995		2.19926	2.84137	0.0194769	0.034569	-5.05891	0.741354		2.19926	9.48876	5.77722e-06	2.87991e-05	3.5881
Traf7	-0.192832		5.57392	-6.56884	0.000105854	0.000371844	0.42314	-0.487181		5.57392	-16.5958	5.02257e-08	9.01872e-07	8.84542	-0.594881		5.57392	-20.2646	8.77937e-09	1.92701e-07	10.6712
Traf6	0.371914		2.57039	7.32032	4.61447e-05	0.000184831	1.32784	0.169124		2.57039	3.32883	0.00889136	0.0173179	-4.25079	0.176743		2.57039	3.47881	0.00701736	0.0131315	-4.08561
Traf5	-0.163509		-1.65468	-0.201766	0.844613	0.880558	-8.30167	0.0456038		-1.65468	0.0562741	0.95636	0.967538	-8.25246	0.287045		-1.65468	0.354208	0.73139	0.781783	-8.26736
Traf4	0.799466		4.4008	17.2586	3.57276e-08	6.47742e-07	9.15897	0.505357		4.4008	10.9095	1.81569e-06	1.33132e-05	4.93173	0.421268		4.4008	9.09419	8.1772e-06	3.7981e-05	3.20769
Traf3ip3	0.330076		-1.69351	1.24179	0.24589	0.318329	-7.53388	0.369242		-1.69351	1.38913	0.198401	0.26542	-7.28358	0.222016		-1.69351	0.835249	0.425325	0.496339	-7.96337
Traf3ip2	-0.213554		2.53356	-3.18492	0.0111835	0.0211883	-4.55835	-0.284825		2.53356	-4.24785	0.00217954	0.0050631	-2.76961	-0.504462		2.53356	-7.52349	3.72658e-05	0.000134923	1.54916
Traf3ip1	0.14673		2.60092	1.60145	0.143949	0.201704	-7.07153	-0.318657		2.60092	-3.47792	0.00702713	0.014083	-4.00537	-0.311319		2.60092	-3.39783	0.00797152	0.0147211	-4.21876
Traf3	-0.304036		1.45148	-3.66245	0.00527054	0.0109303	-3.77322	0.433169		1.45148	5.21799	0.000561801	0.00155785	-1.31679	0.0378513		1.45148	0.455959	0.659287	0.717943	-8.2224
Traf2	-0.116592		1.82314	-1.40995	0.192365	0.258905	-7.32695	0.316746		1.82314	3.83044	0.00407141	0.0087454	-3.43197	0.324384		1.82314	3.9228	0.00353828	0.00711746	-3.36521
Traf1	0.314944		-1.82045	1.43223	0.186083	0.251715	-7.29825	0.316002		-1.82045	1.43704	0.184751	0.249972	-7.22211	0.546302		-1.82045	2.48435	0.0348957	0.0550883	-5.72935
Tradd	-1.41325	NAIVE	2.47634	-8.79059	1.07751e-05	5.54153e-05	2.91746	-0.083662		2.47634	-0.520388	0.615427	0.681614	-8.10601	0.0263834		2.47634	0.164108	0.873294	0.901219	-8.32165
Trabd	0.207578		2.95663	3.08191	0.0131947	0.024517	-4.72921	-0.162496		2.95663	-2.41257	0.0392442	0.0643296	-5.76417	0.188507		2.95663	2.79876	0.0208758	0.0347806	-5.21147
Tra2b	0.0842597		7.10182	2.47733	0.0352984	0.0585325	-5.72849	0.142953		7.10182	4.203	0.00232818	0.0053597	-2.83979	0.231081		7.10182	6.79406	8.19735e-05	0.000264001	0.689454
Tra2a	-0.203268		6.34878	-5.61671	0.000334644	0.000992002	-0.825911	-0.0247609		6.34878	-0.684192	0.511189	0.587243	-8.00074	0.0914565		6.34878	2.52713	0.0325362	0.0517311	-5.65939
Tpx2	0.180587		5.80194	5.33066	0.000484196	0.00136615	-1.22513	0.0183817		5.80194	0.542599	0.600662	0.66851	-8.09329	0.258376		5.80194	7.62688	3.34813e-05	0.000123069	1.6661
Tpte	-0.505474		-4.89892	-1.38143	0.226309	0.297035	-7.00916	-1.55494	NAIVE	-4.89892	-5.37531	0.00310501	0.00689507	-2.44048	-0.386787		-4.89892	-1.3371	0.239404	0.302575	-7.30847
Tpt1	0.228204		10.4204	6.21224	0.000160691	0.000532137	-0.0306366	0.175102		10.4204	4.7667	0.00103776	0.002654	-1.97666	0.177688		10.4204	4.83707	0.000941233	0.00221453	-1.95296
Tpst2	-0.861654		3.99041	-14.3516	1.76472e-07	2.17161e-06	7.41799	0.036795		3.99041	0.612855	0.555232	0.627588	-8.04983	-0.274274		3.99041	-4.56828	0.00137193	0.0030917	-2.35687
Tpst1	0.303949		3.95039	8.65201	1.22527e-05	6.16986e-05	2.77684	0.602177		3.95039	17.1412	3.79149e-08	7.37617e-07	9.1505	0.800567		3.95039	22.7884	3.12897e-09	9.60254e-08	11.7832
Tprn	-0.324622		3.05176	-4.11816	0.00263968	0.00595658	-3.04243	-0.421269		3.05176	-5.34423	0.000475662	0.00134597	-1.13729	-0.431121		3.05176	-5.46921	0.000404289	0.00104678	-1.04246
Tprkb	-0.336337		3.42307	-6.02194	0.000202112	0.000646109	-0.279588	-0.259986		3.42307	-4.65492	0.00121364	0.00303937	-2.14445	-0.545501		3.42307	-9.76692	4.55482e-06	2.36353e-05	3.84847
Tprgl	0.166275		4.92285	3.21679	0.0106278	0.0202766	-4.50556	-0.143145		4.92285	-2.7693	0.0219024	0.0383974	-5.17833	0.065443		4.92285	1.26607	0.237466	0.300554	-7.51744
Tpra1	-0.336082		2.63569	-5.08428	0.000671769	0.00181305	-1.57811	-0.250914		2.63569	-3.79585	0.00429235	0.00915588	-3.48772	-0.531565		2.63569	-8.04157	2.20278e-05	8.65492e-05	2.12356
Tpr	0.0619037		5.05337	1.42404	0.188373	0.254384	-7.30884	0.228302		5.05337	5.25188	0.000537132	0.0014988	-1.26838	0.221084		5.05337	5.08584	0.000670358	0.00163985	-1.588
Tppp3	1.48586	SL	2.29929	11.5278	1.14245e-06	9.09597e-06	5.37478	-0.123867		2.29929	-0.961	0.361809	0.441335	-7.76598	0.856833		2.29929	6.64759	9.67351e-05	0.000304001	0.509163
Tppp	0.720838		-3.02537	1.47634	0.174168	0.237847	-7.24061	1.73912	SL	-3.02537	3.56188	0.00616194	0.0125235	-3.86784	1.32582	SL	-3.02537	2.71541	0.0239152	0.0393117	-5.34944
Tpp2	0.285886		4.86371	6.29266	0.000146052	0.000490884	0.0731288	0.245974		4.86371	5.41415	0.000434193	0.00124681	-1.03883	0.165308		4.86371	3.6386	0.00546892	0.0104969	-3.82429
Tpp1	-0.0888726		4.9363	-1.97595	0.0797748	0.1203	-6.52445	-0.364923		4.9363	-8.11351	2.05196e-05	9.32053e-05	2.27979	-0.486867		4.9363	-10.8248	1.93815e-06	1.16711e-05	4.78447
Tpo	-0.760487		-5.12985	-0.912987	0.388116	0.466662	-7.76686	-0.0662237		-5.12985	-0.0888875	0.931371	0.948878	-8.24977	-0.328949		-5.12985	-0.441526	0.670603	0.727927	-8.22823
Tpmt	-0.00897158		2.65952	-0.0987055	0.923549	0.942136	-8.31882	0.0354641		2.65952	0.390176	0.705535	0.763331	-8.17035	-0.206807		2.65952	-2.27529	0.0491114	0.0745996	-6.06759
Tpm4	-0.102366		4.98686	-1.46989	0.175867	0.23981	-7.24911	0.131687		4.98686	1.89092	0.0914048	0.135633	-6.58339	0.591904		4.98686	8.49927	1.41448e-05	5.94348e-05	2.60796
Tpm3	-0.141152		7.16979	-4.09012	0.00275216	0.0061757	-3.08673	0.107828		7.16979	3.12449	0.0123216	0.0230291	-4.58901	0.186385		7.16979	5.4008	0.000441795	0.00113123	-1.13831
Tpm2	1.3134	SL	1.28581	8.88412	9.88898e-06	5.17569e-05	3.01137	1.28229	SL	1.28581	8.67372	1.20072e-05	5.99185e-05	2.8654	0.975099		1.28581	6.59579	0.000102632	0.000319972	0.444759
Tpm1	0.48966		4.60747	6.87688	7.47299e-05	0.000276858	0.802221	0.494259		4.60747	6.94147	6.95665e-05	0.000260127	0.947931	1.23968	SL	4.60747	17.4103	3.31047e-08	5.034e-07	9.23183
Tpk1	0.156975		1.62543	1.40744	0.193086	0.259668	-7.33017	1.67845	SL	1.62543	15.049	1.17227e-07	1.7176e-06	7.92385	1.38849	SL	1.62543	12.4492	5.95757e-07	4.50528e-06	6.07643
Tpi1	0.00564492		7.69067	0.139063	0.892481	0.917094	-8.3135	0.995265		7.69067	24.5185	1.64145e-09	8.05021e-08	12.5247	0.855497		7.69067	21.0753	6.22215e-09	1.53994e-07	11.043
Tph2	0.149727		-3.79449	0.294251	0.777167	0.824086	-7.92878	0.309705		-3.79449	0.860756	0.418096	0.4975	-7.85182	1.84126	SL	-3.79449	5.11736	0.00140646	0.00316065	-2.13817
Tph1	-0.232438		-3.01426	-1.02524	0.38198	0.460301	-7.318	-0.643662		-3.01426	-2.83906	0.0671491	0.103366	-5.257	1.99438	SL	-3.01426	7.61827	0.00500924	0.00971515	-1.87509
Tpd52l2	-0.0293768		5.21468	-0.569392	0.583104	0.653838	-8.1473	-0.261252		5.21468	-5.06368	0.000690681	0.00186052	-1.53922	-0.305278		5.21468	-5.917	0.000229821	0.000638334	-0.43101
Tpd52l1	-0.91263		3.44828	-16.9046	4.27887e-08	7.43801e-07	8.96282	-0.00433057		3.44828	-0.080215	0.937832	0.953308	-8.25064	-0.717929		3.44828	-13.2982	3.39438e-07	2.89948e-06	6.69205
Tpd52	-0.275726		5.93154	-6.14644	0.000173861	0.000569505	-0.116178	0.820612		5.93154	18.2929	2.15066e-08	4.87408e-07	9.76453	0.616144		5.93154	13.735	2.57364e-07	2.34307e-06	6.99478
Tpcn2	-0.312468		0.0291616	-2.03124	0.0729822	0.111089	-6.4395	0.808836		0.0291616	5.25796	0.000532828	0.00148876	-1.25971	2.16438	SL	0.0291616	14.0699	2.0928e-07	1.9946e-06	7.22089
Tpcn1	-0.625101		2.80947	-9.87155	4.17134e-06	2.55637e-05	3.9564	-0.963594		2.80947	-15.217	1.06507e-07	1.58671e-06	8.02825	-0.831199		2.80947	-13.1262	3.79382e-07	3.17009e-06	6.57034
Tpbg	-1.89297	NAIVE	2.48322	-25.3089	1.24042e-09	5.70493e-08	12.7814	-1.8155	NAIVE	2.48322	-24.2732	1.79374e-09	8.60131e-08	12.4304	-1.80698	NAIVE	2.48322	-24.1593	1.86975e-09	6.64411e-08	12.3354
Tox4	-0.117567		4.47384	-3.20387	0.0108495	0.0206645	-4.52695	-0.00839995		4.47384	-0.228911	0.824086	0.863799	-8.22519	0.0156252		4.47384	0.42581	0.680309	0.736558	-8.23686
Tox3	-0.0235393		-1.44025	-0.142189	0.890082	0.915465	-8.31301	0.673715		-1.44025	4.06958	0.00283777	0.00637713	-3.05002	0.340926		-1.44025	2.05937	0.0697437	0.102206	-6.40829
Tox2	1.70051	SL	-2.06975	3.31218	0.0107687	0.0205269	-4.33761	-2.03672	NAIVE	-2.06975	-4.43527	0.00221917	0.00514243	-2.68949	-0.620516		-2.06975	-1.35127	0.213827	0.274818	-7.41194
Tox	-0.245113		-4.80393	-0.978865	0.383795	0.462225	-7.44102	1.07652	SL	-4.80393	4.29912	0.0130431	0.0242148	-3.62665	0.8756		-4.80393	4.42306	0.0118497	0.0209299	-3.82067
Tor3a	1.54642	SL	1.95128	17.3956	3.33493e-08	6.17218e-07	9.23386	1.521	SL	1.95128	17.1096	3.85281e-08	7.44921e-07	9.1331	1.67161	SL	1.95128	18.8038	1.69057e-08	3.084e-07	9.96167
Tor2a	-0.183296		3.84897	-3.13515	0.0121123	0.0227261	-4.64087	0.196776		3.84897	3.36571	0.0083867	0.0164642	-4.18996	0.45176		3.84897	7.72703	3.02135e-05	0.000112677	1.77827
Tor1b	-0.501936		2.98861	-7.96953	2.36607e-05	0.000105933	2.05725	0.0551277		2.98861	0.875294	0.404305	0.483819	-7.84586	-0.0890536		2.98861	-1.41396	0.191223	0.249124	-7.33415
Tor1aip2	-0.544809		6.09437	-16.367	5.66632e-08	9.11743e-07	8.65712	-0.274431		6.09437	-8.24439	1.80584e-05	8.37156e-05	2.41937	-0.480068		6.09437	-14.4221	1.6919e-07	1.69481e-06	7.45327
Tor1aip1	-0.235865		2.02544	-3.03284	0.0142808	0.0263092	-4.81067	-0.50059		2.02544	-6.43679	0.000123322	0.000422479	0.325032	-0.402336		2.02544	-5.1734	0.000596141	0.001478	-1.46159
Tor1a	-0.373557		3.7541	-4.36278	0.00184297	0.0043568	-2.66001	0.0201441		3.7541	0.235263	0.819302	0.859478	-8.22356	0.0270788		3.7541	0.316253	0.759066	0.80555	-8.28133
Topors	0.556057		4.76267	12.4667	5.88676e-07	5.47453e-06	6.10067	0.149271		4.76267	3.34665	0.00864366	0.0169116	-4.22139	-0.0103126		4.76267	-0.231208	0.822356	0.858891	-8.30697
Topbp1	-0.242621		5.55167	-9.88177	4.13583e-06	2.54333e-05	3.96576	0.0104799		5.55167	0.42684	0.679586	0.740047	-8.15402	-0.222897		5.55167	-9.07842	8.29361e-06	3.84265e-05	3.19221
Top3b	0.267522		4.62859	7.0681	6.05394e-05	0.000232766	1.03172	0.300847		4.62859	7.94855	2.4161e-05	0.000106954	2.10137	0.338364		4.62859	8.93977	9.40002e-06	4.25941e-05	3.05513
Top3a	-0.348525		2.79971	-4.95799	0.000797205	0.00210053	-1.76233	-0.259701		2.79971	-3.69442	0.00501648	0.0104768	-3.6519	-0.193046		2.79971	-2.7462	0.0227432	0.0375545	-5.29851
Top2b	0.248611		3.01047	5.43167	0.000424425	0.00121897	-1.08286	0.517085		3.01047	11.2973	1.35425e-06	1.06417e-05	5.25246	0.298223		3.01047	6.51559	0.00011255	0.000345217	0.344391
Top2a	0.092729		6.85158	2.70982	0.0241345	0.041764	-5.34638	0.535596		6.85158	15.6517	8.34763e-08	1.3305e-06	8.29336	0.613909		6.85158	17.9403	2.54899e-08	4.20161e-07	9.51595
Top1mt	0.663704		1.84705	7.99774	2.30059e-05	0.000103579	2.08792	0.350223		1.84705	4.22025	0.00226977	0.00524384	-2.81277	0.544109		1.84705	6.5566	0.000107353	0.000332358	0.39582
Top1	0.106208		5.37476	2.38235	0.0412322	0.0671905	-5.88289	-0.189764		5.37476	-4.25658	0.0021518	0.00500693	-2.75597	0.0335288		5.37476	0.752081	0.471329	0.541747	-8.03187
Tonsl	-0.687659		3.55206	-17.6134	2.99235e-08	5.73301e-07	9.35166	-0.22114		3.55206	-5.66417	0.000315091	0.000943986	-0.692288	-0.371445		3.55206	-9.51401	5.65253e-06	2.83197e-05	3.612
Tomt	0.0964052		1.81643	0.751531	0.471644	0.548609	-8.01995	-0.902803		1.81643	-7.03784	6.25734e-05	0.000238038	1.06333	-0.818009		1.81643	-6.37683	0.000132272	0.000396499	0.168796
Tomm70a	0.175914		6.52883	4.50949	0.00149187	0.00362007	-2.43432	0.361057		6.52883	9.25559	7.08337e-06	3.92042e-05	3.44251	0.118949		6.52883	3.04921	0.0139085	0.0241425	-4.79577
Tomm7	-0.205206		6.6944	-4.69563	0.00114613	0.00287283	-2.1521	-0.139226		6.6944	-3.18584	0.0111671	0.0211287	-4.4873	-0.466072		6.6944	-10.6649	2.19484e-06	1.29342e-05	4.64822
Tomm6	0.152884		6.84037	3.4736	0.00707501	0.014166	-4.0819	-0.301698		6.84037	-6.85472	7.65967e-05	0.000282226	0.8431	-0.226473		6.84037	-5.14558	0.000618712	0.00152724	-1.50164
Tomm5	0.326075		6.59887	9.59741	5.26129e-06	3.09642e-05	3.70219	0.0824716		6.59887	2.42739	0.0383038	0.0629472	-5.74009	0.200982		6.59887	5.91551	0.000230242	0.000639188	-0.432994
Tomm40l	0.281988		2.71866	6.03211	0.000199628	0.000639134	-0.266167	0.319912		2.71866	6.84335	7.7575e-05	0.000284898	0.829283	0.195316		2.71866	4.17807	0.00241541	0.0050797	-2.96029
Tomm40	0.131501		6.66143	3.40176	0.00792222	0.0156561	-4.20003	-0.134224		6.66143	-3.47221	0.00709038	0.0141917	-4.01474	-0.131091		6.66143	-3.39118	0.00805572	0.0148669	-4.22972
Tomm34	0.125369		4.74021	2.2515	0.0510544	0.0810522	-6.09332	0.515075		4.74021	9.25024	7.11691e-06	3.9347e-05	3.43734	0.45674		4.74021	8.20261	1.8807e-05	7.57258e-05	2.29638
Tomm22	0.0271977		6.66288	0.783823	0.453399	0.530753	-7.99411	-0.379675		6.66288	-10.942	1.77096e-06	1.30819e-05	4.95901	-0.401891		6.66288	-11.5823	1.09789e-06	7.38885e-06	5.40704
Tomm20l	0.68652		-1.86687	1.53286	0.176656	0.240621	-7.05717	-0.757324		-1.86687	-1.69095	0.142262	0.199339	-6.78049	0.750491		-1.86687	1.67569	0.145278	0.195484	-6.88294
Tomm20	0.227453		6.30728	5.59068	0.000345923	0.00102256	-0.861771	0.825603		6.30728	20.2929	8.67267e-09	2.60473e-07	10.7443	0.574426		6.30728	14.1191	2.03091e-07	1.95104e-06	7.25369
Tom1l2	-0.208729		1.38427	-1.74405	0.115325	0.165849	-6.86974	-0.592718		1.38427	-4.95249	0.000803212	0.00212399	-1.70157	-0.264877		1.38427	-2.2132	0.0543412	0.0817128	-6.16662
Tom1l1	0.633799		3.14936	12.1675	7.23567e-07	6.37759e-06	5.87485	1.26169	SL	3.14936	24.2215	1.82777e-09	8.67915e-08	12.4104	0.879575		3.14936	16.8858	4.32043e-08	6.09386e-07	8.94214
Tom1	0.701373		4.13885	16.2474	6.03869e-08	9.55268e-07	8.5878	0.564664		4.13885	13.0805	3.90855e-07	4.17563e-06	6.61064	0.74991		4.13885	17.3718	3.37502e-08	5.09341e-07	9.21083
Tollip	-0.121147		3.7192	-2.40547	0.0397025	0.0649674	-5.84543	-0.336504		3.7192	-6.68155	9.3071e-05	0.000332446	0.631075	-0.344712		3.7192	-6.84452	7.74732e-05	0.000251475	0.750958
Toe1	-0.0736563		3.58429	-1.09304	0.302939	0.379692	-7.70122	-0.373409		3.58429	-5.54129	0.000368474	0.0010779	-0.861529	0.0199882		3.58429	0.29662	0.773529	0.817711	-8.28794
Tob2	-0.096525		2.71584	-1.66365	0.130752	0.185505	-6.98463	0.157097		2.71584	2.70764	0.0242207	0.0419476	-5.28033	-0.0562566		2.71584	-0.969606	0.357729	0.428265	-7.83994
Tob1	-0.149905		4.46972	-2.23782	0.0522052	0.082615	-6.11513	-1.21985	NAIVE	4.46972	-18.2101	2.23753e-08	4.99195e-07	9.7217	-1.16895	NAIVE	4.46972	-17.4504	3.24485e-08	4.96553e-07	9.25361
Tnxb	1.26192		-5.43785	2.22751	0.0567433	0.0888634	-6.04464	0.210707		-5.43785	0.415838	0.688534	0.748246	-8.15798	-0.187199		-5.43785	-0.369444	0.72145	0.773324	-8.26045
Tns4	2.0115		-3.6196	1.67771	0.127924	0.182045	-6.96474	1.12097		-3.6196	0.934955	0.374364	0.454172	-7.79091	4.76711	SL	-3.6196	3.97605	0.00326502	0.00663739	-3.28014
Tns3	0.518768		4.71563	14.6634	1.4665e-07	1.89534e-06	7.62014	-0.526901		4.71563	-14.8933	1.28239e-07	1.8406e-06	7.82608	-0.253194		4.71563	-7.15675	5.49851e-05	0.000188484	1.12469
Tns1	-2.28629	NAIVE	2.17521	-46.8291	5.2541e-12	1.55586e-09	18.3957	-1.39025	NAIVE	2.17521	-28.476	4.37189e-10	3.33139e-08	13.9204	-1.51357	NAIVE	2.17521	-31.0018	2.05851e-10	1.55809e-08	14.6732
Tnrc6c	-0.00868378		3.33557	-0.279157	0.786471	0.831601	-8.28112	-0.179422		3.33557	-5.76787	0.00027655	0.000845325	-0.551084	-0.14912		3.33557	-4.79376	0.000999436	0.00233649	-2.01738
Tnrc6b	0.551942		1.48819	7.59463	3.46142e-05	0.0001453	1.64166	0.194754		1.48819	2.67978	0.0253481	0.0437029	-5.32633	0.05823		1.48819	0.801235	0.443758	0.514326	-7.99214
Tnrc6a	0.191241		3.30356	3.29478	0.00938547	0.0181537	-4.37652	-0.0204943		3.30356	-0.353085	0.732203	0.786237	-8.18544	-0.100857		3.30356	-1.73761	0.116495	0.160844	-6.89137
Tnrc18	-1.19093	NAIVE	2.02629	-19.5218	1.2179e-08	2.9367e-07	10.3265	0.492567		2.02629	8.07422	2.13286e-05	9.63356e-05	2.23755	-0.657246		2.02629	-10.7737	2.0164e-06	1.20563e-05	4.74111
Tnpo3	0.394537		5.94654	10.9205	1.80037e-06	1.29644e-05	4.87668	-0.00367942		5.94654	-0.101844	0.921127	0.940726	-8.24846	-0.00957003		5.94654	-0.264892	0.797096	0.837223	-8.29775
Tnpo2	0.291413		5.54968	7.86898	2.61664e-05	0.000115196	1.94726	0.399083		5.54968	10.7764	2.01214e-06	1.444e-05	4.81935	0.478298		5.54968	12.9154	4.35618e-07	3.52991e-06	6.41909
Tnpo1	-0.582948		5.68004	-15.1032	1.13642e-07	1.56348e-06	7.89847	0.166021		5.68004	4.30133	0.0020154	0.00472275	-2.68624	0.0488047		5.68004	1.26445	0.238022	0.301122	-7.51938
Tnnt3	-0.230814		-3.33628	-0.280735	0.788428	0.833044	-7.93227	0.709437		-3.33628	1.22029	0.268541	0.343387	-7.47859	2.03421	SL	-3.33628	3.12961	0.0205868	0.0343398	-4.84826
Tnnt2	-1.72845		-3.44404	-2.37643	0.0494197	0.0787905	-5.85116	-1.83016		-3.44404	-2.51626	0.0402881	0.0659129	-5.57165	-0.28491		-3.44404	-0.357588	0.731273	0.781707	-8.06158
Tnnt1	0.567542		1.57572	3.59427	0.00585869	0.0119944	-3.88432	0.354385		1.57572	2.24434	0.0516536	0.0820885	-6.03497	0.603105		1.57572	3.8195	0.00413997	0.00818346	-3.53115
Tnni3	-1.27969	NAIVE	2.23498	-19.7739	1.08844e-08	2.70572e-07	10.4481	-2.06548	NAIVE	2.23498	-31.9161	1.59062e-10	1.75477e-08	14.9717	-1.54012	NAIVE	2.23498	-23.7982	2.13536e-09	7.23739e-08	12.1931
Tnni1	-3.88931	NAIVE	-1.4085	-5.19304	0.000580741	0.00160064	-1.42124	1.30071		-1.4085	1.73672	0.116659	0.167911	-6.81046	1.40302		-1.4085	1.87333	0.0940034	0.133145	-6.69191
Tnnc2	0.292592		-1.60969	0.619941	0.550761	0.622951	-8.11517	0.221195		-1.60969	0.468666	0.65052	0.713991	-8.13367	0.00289912		-1.60969	0.00614263	0.995234	0.996178	-8.33656
Tnnc1	0.0991814		-1.66288	0.168245	0.870133	0.9006	-8.30853	0.372012		-1.66288	0.631057	0.54379	0.617383	-8.03777	0.279631		-1.66288	0.474348	0.646618	0.706753	-8.21312
Tnks2	0.276373		6.03259	5.92318	0.00022808	0.000715569	-0.410683	0.53224		6.03259	11.4069	1.24859e-06	1.00178e-05	5.3413	0.510564		6.03259	10.9423	1.77055e-06	1.08344e-05	4.88355
Tnks1bp1	0.154702		2.70591	2.78925	0.0212017	0.0372116	-5.21493	0.142223		2.70591	2.56427	0.0306176	0.0514736	-5.51648	0.215861		2.70591	3.89195	0.00370762	0.00741656	-3.41465
Tnks	0.108601		3.73963	1.6342	0.136858	0.192888	-7.026	0.0499959		3.73963	0.752324	0.47119	0.549749	-7.94934	0.0887893		3.73963	1.33608	0.214518	0.275599	-7.43235
Tnk2	-0.370063		4.66999	-10.9868	1.71138e-06	1.25103e-05	4.9322	-0.2065		4.66999	-6.13076	0.00017717	0.000577641	-0.0684322	-0.493914		4.66999	-14.6638	1.4662e-07	1.51735e-06	7.60968
Tnk1	-0.0998216		2.02775	-1.53771	0.158707	0.219502	-7.15867	0.653423		2.02775	10.0657	3.55054e-06	2.23952e-05	4.19804	0.707499		2.02775	10.8987	1.83074e-06	1.11315e-05	4.84693
Tnip2	-1.29053	NAIVE	1.69349	-12.6771	5.10542e-07	4.90184e-06	6.25651	-0.288825		1.69349	-2.83718	0.0196101	0.0347797	-5.06586	-0.484394		1.69349	-4.75829	0.00104998	0.00244653	-2.07031
Tnip1	-0.453056		3.73417	-7.48894	3.86329e-05	0.000159045	1.52174	0.727302		3.73417	12.0222	8.01132e-07	7.17364e-06	5.82649	1.76964	SL	3.73417	29.2519	3.44547e-10	2.08408e-08	14.1322
Tnik	0.212394		-1.91704	1.09226	0.303265	0.379903	-7.70206	-0.905392		-1.91704	-4.65606	0.00121168	0.00303577	-2.14272	-0.636256		-1.91704	-3.27201	0.00973183	0.0175833	-4.42645
Tnfsf9	2.12121	SL	-0.0241559	10.1198	3.39625e-06	2.17553e-05	4.18153	-0.526257		-0.0241559	-2.51066	0.0334248	0.0557576	-5.60432	0.0312596		-0.0241559	0.149133	0.884757	0.910155	-8.32424
Tnfsf13b	-1.50558		-5.17623	-1.48939	0.197202	0.264197	-7.22341	-2.16099		-5.17623	-1.51162	0.191673	0.257789	-6.78065	-1.42893		-5.17623	-0.999538	0.363906	0.434489	-7.44397
Tnfsf13	-0.116542		1.77874	-0.351923	0.733045	0.787083	-8.2559	-2.21558	NAIVE	1.77874	-6.69043	9.21381e-05	0.000329491	0.642036	-2.00749	NAIVE	1.77874	-6.06206	0.000192499	0.000546265	-0.238777
Tnfsf12	0.30656		2.33232	2.87979	0.0182976	0.0326854	-5.06479	-2.76693	NAIVE	2.33232	-25.9922	9.80264e-10	5.62785e-08	13.0709	-0.927353		2.33232	-8.71145	1.15933e-05	5.04651e-05	2.82561
Tnfsf11	3.6577	SL	-2.15605	9.43282	6.06444e-06	3.46989e-05	3.54663	0.691068		-2.15605	1.78219	0.108607	0.157666	-6.74443	3.88571	SL	-2.15605	10.0208	3.68442e-06	1.97992e-05	4.08076
Tnfsf10	0.299252		1.65781	2.61174	0.0283301	0.0482332	-5.50816	-0.102148		1.65781	-0.891499	0.39601	0.47577	-7.83123	-0.120238		1.65781	-1.04938	0.321527	0.390268	-7.75962
Tnfrsf9	-0.653696		-2.57981	-1.03697	0.326969	0.405028	-7.7601	-0.527233		-2.57981	-0.836361	0.424731	0.503975	-7.88008	0.488757		-2.57981	0.775325	0.458155	0.528621	-8.01336
Tnfrsf8	0.753463		0.854441	9.50312	5.70595e-06	3.30284e-05	3.61335	-1.87209	NAIVE	0.854441	-23.6118	2.28859e-09	1.01123e-07	12.1711	-1.65739	NAIVE	0.854441	-20.904	6.68458e-09	1.60668e-07	10.9657
Tnfrsf4	0.212818		-0.51784	0.958691	0.362909	0.441608	-7.83818	-0.941114		-0.51784	-4.23948	0.00220647	0.0051179	-2.78267	-0.638664		-0.51784	-2.87703	0.01838	0.0309926	-5.08167
Tnfrsf26	-0.561837		-3.91638	-0.723665	0.487764	0.56456	-8.04148	-2.82772	NAIVE	-3.91638	-3.64219	0.00543849	0.0112468	-3.7368	-1.97978		-3.91638	-2.55002	0.0313397	0.0500173	-5.62186
Tnfrsf25	-0.373381		-1.15164	-0.720636	0.489538	0.566224	-8.04378	1.94222	SL	-1.15164	3.74854	0.00461535	0.0097285	-3.56418	1.18997		-1.15164	2.29668	0.0474271	0.0724531	-6.03332
Tnfrsf23	0.520138		0.428696	3.83234	0.00405958	0.00867473	-3.49821	-0.443876		0.428696	-3.27045	0.00975599	0.018802	-4.34725	-0.496665		0.428696	-3.65939	0.00529551	0.0102059	-3.79043
Tnfrsf22	0.513677		2.39603	5.25164	0.000537304	0.0014941	-1.33742	-0.192163		2.39603	-1.9646	0.0812417	0.122196	-6.47194	-0.431508		2.39603	-4.41158	0.00171727	0.00376878	-2.59683
Tnfrsf21	-1.19548	NAIVE	3.32991	-23.7542	2.17049e-09	8.68146e-08	12.1837	-0.669074		3.32991	-13.2944	3.40256e-07	3.74636e-06	6.76201	-0.73704		3.32991	-14.6449	1.48255e-07	1.52865e-06	7.59756
Tnfrsf1b	-0.868247		2.10102	-8.91135	9.64634e-06	5.07328e-05	3.03855	-0.43056		2.10102	-4.4191	0.00169871	0.00406299	-2.50395	-1.35073	NAIVE	2.10102	-13.8634	2.37611e-07	2.20607e-06	7.08209
Tnfrsf1a	-0.636508		1.11315	-2.68757	0.0250276	0.0431326	-5.38314	0.428643		1.11315	1.80988	0.10396	0.151913	-6.70383	1.02239	SL	1.11315	4.31691	0.00197013	0.00425077	-2.74336
Tnfrsf19	-2.03411	NAIVE	0.302288	-19.1636	1.43231e-08	3.31632e-07	10.1509	1.28108	SL	0.302288	12.0692	7.75072e-07	6.9997e-06	5.86264	0.66171		0.302288	6.23404	0.000156571	0.000457939	-0.0144775
Tnfrsf18	-0.752523		-1.11387	-3.6796	0.00513256	0.010673	-3.74532	-0.642803		-1.11387	-3.14311	0.0119586	0.0224402	-4.55813	-0.279148		-1.11387	-1.36495	0.205614	0.265629	-7.39637
Tnfrsf14	-0.973546		-3.7149	-1.78044	0.135775	0.191634	-6.65092	0.359089		-3.7149	0.536201	0.615053	0.68134	-7.68143	-0.471924		-3.7149	-0.945438	0.388308	0.459592	-7.73155
Tnfrsf13c	0.795497		0.0349214	5.43616	0.00042196	0.00121292	-1.07656	-1.51416	NAIVE	0.0349214	-10.3473	2.82378e-06	1.87796e-05	4.44861	-0.96679		0.0349214	-6.60672	0.000101356	0.00031687	0.45838
Tnfrsf13b	-1.43643	NAIVE	-3.00301	-2.79986	0.0233622	0.0405398	-5.25658	0.18639		-3.00301	0.324953	0.753609	0.805379	-8.08372	-1.0387		-3.00301	-2.02461	0.0777495	0.112598	-6.4772
Tnfrsf12a	0.20716		2.35111	2.84282	0.0194309	0.034462	-5.12613	-0.199815		2.35111	-2.74202	0.0228989	0.0398999	-5.22348	-0.0111538		2.35111	-0.153061	0.881747	0.907667	-8.32359
Tnfrsf11a	-0.648828		-2.78899	-1.95809	0.082094	0.123388	-6.55168	-0.192615		-2.78899	-0.581293	0.575396	0.645967	-8.06996	0.115619		-2.78899	0.348926	0.735218	0.784484	-8.2694
Tnfrsf10b	0.00178257		3.90128	0.0302753	0.976512	0.981657	-8.32372	0.0955267		3.90128	1.62243	0.13937	0.195761	-6.97253	-0.0229337		3.90128	-0.389506	0.706013	0.75937	-8.253
Tnfaip8l3	-0.233914		-2.52302	-0.662472	0.524369	0.598474	-8.0862	-0.082797		-2.52302	-0.234491	0.819883	0.859981	-8.22376	-1.09315	NAIVE	-2.52302	-3.09594	0.0129001	0.0225708	-4.7182
Tnfaip8l2	0.049893		0.486621	0.235881	0.818837	0.858937	-8.29341	-0.360466		0.486621	-1.70419	0.122751	0.175452	-6.85716	-0.114112		0.486621	-0.53949	0.602717	0.665964	-8.17746
Tnfaip8l1	-0.485681		-0.393047	-2.17729	0.05761	0.0900536	-6.21121	-0.426541		-0.393047	-1.91216	0.0883575	0.131655	-6.55144	-0.531985		-0.393047	-2.38487	0.041063	0.0636399	-5.89113
Tnfaip8	-0.315758		1.29245	-3.06841	0.0134848	0.0250039	-4.75163	1.7654	SL	1.29245	17.1554	3.76416e-08	7.35362e-07	9.15834	0.643537		1.29245	6.25363	0.000152968	0.000448332	0.010817
Tnfaip6	-1.20491		-1.75336	-1.80985	0.103967	0.151568	-6.77375	0.337151		-1.75336	0.506419	0.624809	0.690012	-8.11375	1.07869		-1.75336	1.62025	0.13984	0.188996	-7.0578
Tnfaip3	0.120675		-1.0822	0.613279	0.554964	0.626991	-8.11955	-0.17002		-1.0822	-0.864052	0.410131	0.489773	-7.85588	0.0566575		-1.0822	0.287938	0.779955	0.823421	-8.29073
Tnfaip2	0.664305		-1.85175	2.4921	0.0344558	0.0572533	-5.70438	-0.977606		-1.85175	-3.66742	0.00523012	0.0108638	-3.69575	-0.44664		-1.85175	-1.67554	0.128357	0.175301	-6.98014
Tnfaip1	-0.0599631		3.59344	-1.20541	0.258965	0.332806	-7.57624	-0.209235		3.59344	-4.20614	0.0023174	0.00533854	-2.83486	-0.166774		3.59344	-3.35257	0.00856299	0.0157069	-4.29336
Tmx4	0.384745		1.00794	3.15216	0.0117862	0.0221931	-4.61265	0.555517		1.00794	4.55127	0.00140553	0.00345276	-2.30154	0.136128		1.00794	1.11528	0.293799	0.361103	-7.68956
Tmx3	-0.357264		3.74962	-6.60807	0.000101199	0.000358251	0.472074	-0.0311304		3.74962	-0.575797	0.578949	0.649221	-8.07337	-0.207973		3.74962	-3.84674	0.00397149	0.00789295	-3.48729
Tmx2	-0.70146		5.61423	-19.0576	1.50349e-08	3.44335e-07	10.0984	-0.554071		5.61423	-15.0533	1.1694e-07	1.71638e-06	7.92652	-0.902161		5.61423	-24.5104	1.64624e-09	6.17174e-08	12.4716
Tmx1	-0.522028		3.81197	-8.49477	1.42051e-05	6.95587e-05	2.6151	-0.0956573		3.81197	-1.5566	0.1542	0.213883	-7.06317	-0.254606		3.81197	-4.14311	0.00254368	0.005317	-3.01529
Tmub2	-0.506093		2.82255	-7.59704	3.45282e-05	0.000145048	1.64438	-0.465561		2.82255	-6.98862	6.6044e-05	0.000249052	1.00453	-0.665538		2.82255	-9.9905	3.77806e-06	2.02252e-05	4.05327
Tmub1	-0.597842		1.29536	-3.80306	0.00424529	0.00900656	-3.54541	-0.148313		1.29536	-0.943466	0.370227	0.450026	-7.78282	-0.109812		1.29536	-0.698546	0.502592	0.571378	-8.07262
Tmtc4	-0.550639		2.38885	-10.1745	3.24787e-06	2.0948e-05	4.23046	0.0491595		2.38885	0.908349	0.387513	0.467269	-7.81579	-0.169677		2.38885	-3.13522	0.0121109	0.0213382	-4.65302
Tmtc3	0.215687		3.78342	4.10826	0.00267882	0.0060328	-3.05806	-0.377222		3.78342	-7.18507	5.33306e-05	0.000207891	1.2375	-0.332167		3.78342	-6.32688	0.00014027	0.00041654	0.104985
Tmtc2	-0.941678		-2.29901	-2.70053	0.0245035	0.0423245	-5.36174	-0.290224		-2.29901	-0.832298	0.426903	0.50616	-7.88357	-0.926242		-2.29901	-2.65626	0.0263413	0.0427885	-5.44711
Tmtc1	0.495298		-0.183685	3.43969	0.0074624	0.0148378	-4.13761	0.751243		-0.183685	5.21715	0.000562428	0.00155908	-1.31799	0.547192		-0.183685	3.80008	0.00426468	0.00840535	-3.56246
Tmsb4x	2.01238	SL	7.88399	66.0356	2.44897e-13	4.31935e-10	21.2291	0.0579018		7.88399	1.90003	0.0900861	0.133935	-6.56971	0.38913		7.88399	12.7692	4.80026e-07	3.80214e-06	6.31286
Tmsb15l	-0.212056		1.16341	-0.447805	0.664943	0.728189	-8.21405	0.176735		1.16341	0.373216	0.717679	0.773791	-8.17743	-0.332856		1.16341	-0.7029	0.500002	0.56897	-8.0694
Tmsb15b2	0.436876		0.856638	0.854084	0.415346	0.493706	-7.93465	1.44723	SL	0.856638	2.8293	0.0198631	0.0351767	-5.07892	1.61053	SL	0.856638	3.14855	0.0118548	0.020935	-4.63093
Tmsb15b1	0.898362		1.78018	3.42657	0.00761826	0.0151245	-4.1592	1.46783	SL	1.78018	5.59865	0.000342427	0.00101401	-0.782275	0.625528		1.78018	2.38591	0.0409928	0.0635427	-5.88943
Tmsb15a	-0.311677		-2.17041	-0.459099	0.670321	0.732747	-8.08413	0.521573		-2.17041	0.607376	0.576828	0.647359	-7.68725	0.430366		-2.17041	0.501164	0.64293	0.703443	-7.83786
Tmsb10	-0.432003		9.60498	-7.91505	2.49839e-05	0.000110887	1.99779	0.120146		9.60498	2.20129	0.055405	0.0873266	-6.10343	0.223195		9.60498	4.08933	0.00275538	0.0057044	-3.1002
Tmprss7	0.263334		-4.99651	0.469772	0.66331	0.72675	-7.98718	0.588442		-4.99651	0.857113	0.440333	0.519674	-7.42761	-0.621832		-4.99651	-1.10931	0.330305	0.399657	-7.46335
Tmprss6	1.20837		-3.36958	2.39773	0.0402079	0.0656735	-5.85797	0.0360199		-3.36958	0.0714733	0.944594	0.958391	-8.25138	2.12953	SL	-3.36958	4.22557	0.00225205	0.00478082	-2.8858
Tmprss5	0.643198		-0.664237	4.90218	0.000860492	0.00223981	-1.84445	0.620184		-0.664237	4.72678	0.00109721	0.00278744	-2.03638	0.949066		-0.664237	7.23337	5.06326e-05	0.000175129	1.21464
Tmprss3	-0.0754533		-4.31884	-0.0809991	0.938619	0.953589	-8.20879	-0.867276		-4.31884	-0.93102	0.39503	0.474875	-7.66306	-1.00786		-4.31884	-0.855344	0.431844	0.503148	-7.58064
Tmprss2	2.24901	SL	-3.06044	7.9498	2.41309e-05	0.000107525	2.03575	-1.81282	NAIVE	-3.06044	-6.40795	0.000127541	0.000434903	0.288471	-0.864262		-3.06044	-3.05499	0.0137795	0.0239418	-4.78618
Tmprss13	1.17887	SL	-2.83159	2.963	0.0159876	0.0289917	-4.92665	1.09663	SL	-2.83159	2.7563	0.0223718	0.0391066	-5.19985	1.76782	SL	-2.83159	4.44329	0.00164051	0.0036149	-2.548
Tmprss12	0.289228		0.169249	1.14355	0.28249	0.357701	-7.64616	-0.82972		0.169249	-3.28056	0.0096002	0.0185339	-4.33053	-0.695879		0.169249	-2.75138	0.0225521	0.0372791	-5.28995
Tmprss11f	2.6774	SL	-2.96556	3.61692	0.00565598	0.0116296	-3.84736	1.72156		-2.96556	2.32567	0.0452342	0.0730001	-5.90465	1.52396		-2.96556	2.05873	0.0698152	0.102266	-6.40927
Tmprss11d	1.70281	SL	-2.03254	4.24245	0.00219687	0.00508028	-2.84719	-2.07177	NAIVE	-2.03254	-5.16169	0.000605532	0.00166003	-1.39756	-2.16471	NAIVE	-2.03254	-5.39324	0.000446166	0.00114086	-1.14894
Tmppe	0.225311		2.64271	3.45935	0.00723516	0.0144481	-4.1053	-0.270035		2.64271	-4.14603	0.00253272	0.00577075	-2.9293	0.189751		2.64271	2.91338	0.0173266	0.0293896	-5.02133
Tmpo	0.159407		6.21318	4.8103	0.000976756	0.0025016	-1.98056	0.317409		6.21318	9.5782	5.3487e-06	3.09924e-05	3.74977	0.273714		6.21318	8.25964	1.77934e-05	7.22133e-05	2.35696
Tmod4	-0.447707		-2.20874	-0.68424	0.511161	0.586611	-8.0707	1.136		-2.20874	1.73618	0.116757	0.168038	-6.81124	1.39265		-2.20874	2.12841	0.0623683	0.0925545	-6.30052
Tmod3	-0.0403317		4.41597	-1.01441	0.337039	0.415125	-7.7831	-0.0521596		4.41597	-1.31191	0.222221	0.292671	-7.37981	-0.117287		4.41597	-2.94997	0.0163287	0.0279043	-4.96058
Tmod2	1.02942	SL	-0.161542	9.24553	7.14659e-06	3.98636e-05	3.36687	0.525561		-0.161542	4.72022	0.00110731	0.00280888	-2.04621	0.42948		-0.161542	3.85728	0.00390821	0.00777541	-3.47032
Tmod1	0.00953735		-5.04315	0.0127447	0.99019	0.992601	-8.21264	-0.851604		-5.04315	-1.27232	0.244202	0.317142	-7.4225	-0.364001		-5.04315	-0.486414	0.641647	0.702495	-8.0921
Tmie	0.872413		-2.00109	1.77757	0.109402	0.158465	-6.82105	-1.32575	NAIVE	-2.00109	-2.70127	0.024474	0.0423442	-5.29085	-1.58259	NAIVE	-2.00109	-3.22459	0.0104963	0.0187796	-4.50492
Tmf1	-0.243343		2.27699	-3.84199	0.00400031	0.00857194	-3.48268	-0.124639		2.27699	-1.96785	0.0808188	0.121668	-6.46698	-0.222018		2.27699	-3.5053	0.00673174	0.0126447	-4.04214
Tmem9b	0.426917		1.80533	4.51761	0.00147466	0.00358244	-2.42191	-0.309402		1.80533	-3.27407	0.00969983	0.0187027	-4.34126	0.609592		1.80533	6.45066	0.000121347	0.000368516	0.262534
Tmem98	0.482596		1.35549	2.04726	0.0711209	0.108628	-6.41474	1.6243	SL	1.35549	6.89058	7.36012e-05	0.000272976	0.886536	1.60888	SL	1.35549	6.82515	7.91684e-05	0.000255895	0.727379
Tmem97	-0.363857		5.68198	-6.12027	0.000179422	0.000584759	-0.150357	0.0320542		5.68198	0.53917	0.602929	0.670455	-8.09529	0.0715848		5.68198	1.2041	0.259448	0.32429	-7.59009
Tmem95	-0.313189		-2.66606	-2.76664	0.0328834	0.0549543	-5.10975	-1.03365	NAIVE	-2.66606	-8.60882	0.000142114	0.000477741	1.11566	-1.2219	NAIVE	-2.66606	-10.794	3.97752e-05	0.00014251	2.43855
Tmem93	-0.0731907		5.21793	-1.174	0.270705	0.345109	-7.61208	0.0169905		5.21793	0.272533	0.791399	0.83655	-8.21312	0.0235428		5.21793	0.377634	0.714508	0.767346	-8.25798
Tmem92	0.417715		-1.7428	1.84125	0.115636	0.166231	-6.75844	2.92391	SL	-1.7428	11.5277	2.73283e-05	0.000118185	2.73391	2.65979	SL	-1.7428	8.2902	0.000175162	0.000504713	0.751884
Tmem91	0.999758		-0.263291	2.01355	0.0750933	0.114015	-6.46678	-1.06338		-0.263291	-2.14168	0.0610403	0.0950372	-6.19756	-0.139292		-0.263291	-0.28054	0.785444	0.827766	-8.29305
Tmem90b	-1.51705	NAIVE	-0.17993	-10.1047	3.43859e-06	2.19599e-05	4.16797	-1.92706	NAIVE	-0.17993	-12.8357	4.59234e-07	4.72313e-06	6.43456	-1.9834	NAIVE	-0.17993	-13.211	3.59083e-07	3.03656e-06	6.6305
Tmem90a	1.97049	SL	-4.08397	3.38569	0.0149657	0.0273971	-4.48686	1.94337	SL	-4.08397	3.73322	0.00986546	0.0189917	-4.06749	1.56613		-4.08397	2.12737	0.0779192	0.112805	-6.02774
Tmem9	-0.536377		3.78828	-9.11666	8.01433e-06	4.37161e-05	3.24142	0.0936279		3.78828	1.59137	0.146199	0.20411	-7.01555	-0.391165		3.78828	-6.64853	9.66311e-05	0.000303731	0.510334
Tmem8b	-1.10418	NAIVE	-0.0987094	-8.04001	2.20618e-05	9.99414e-05	2.13372	-0.0780068		-0.0987094	-0.568003	0.584008	0.653548	-8.07814	-0.668203		-0.0987094	-4.86549	0.000905028	0.00213907	-1.91083
Tmem89	-0.481941		-3.32187	-3.86886	0.172335	0.235705	-5.05592	-0.108332		-3.32187	-0.869653	0.551075	0.624101	-7.13525	-0.261093		-3.32187	-2.09597	0.294714	0.362122	-6.11162
Tmem88b	0.382672		0.381228	2.99806	0.015106	0.0276125	-4.86843	-0.0768118		0.381228	-0.601786	0.562257	0.634131	-8.057	-0.217402		0.381228	-1.70325	0.122932	0.16871	-6.94072
Tmem88	0.682121		3.09494	10.0311	3.65331e-06	2.30262e-05	4.10163	-0.59955		3.09494	-8.81683	1.0518e-05	5.36514e-05	3.01018	0.316546		3.09494	4.65505	0.00121341	0.002782	-2.2254
Tmem87b	-0.462748		2.3277	-4.89746	0.000866083	0.00225144	-1.85141	0.299325		2.3277	3.16789	0.0114928	0.021677	-4.51705	-0.291265		2.3277	-3.08259	0.0131804	0.0230064	-4.74037
Tmem87a	-0.755777		4.14535	-14.2786	1.84397e-07	2.24291e-06	7.37	-0.362966		4.14535	-6.85735	7.63725e-05	0.000281584	0.846292	-0.642593		4.14535	-12.1402	7.3747e-07	5.34698e-06	5.8428
Tmem86b	-0.498306		0.153584	-2.60953	0.0284328	0.0483788	-5.5118	-0.684372		0.153584	-3.58392	0.00595385	0.0121591	-3.83183	-0.932521		0.153584	-4.88342	0.000882954	0.00209288	-1.88431
Tmem86a	0.558048		0.188818	2.2137	0.0542971	0.0855126	-6.15351	0.729582		0.188818	2.89415	0.017876	0.0319966	-4.97136	1.14778	SL	0.188818	4.5531	0.00140188	0.00315246	-2.37997
Tmem85	-0.0891343		5.19839	-1.47342	0.174935	0.238798	-7.24446	-0.12445		5.19839	-2.05721	0.0699874	0.107236	-6.32951	-0.274861		5.19839	-4.54355	0.00142107	0.00318712	-2.39452
Tmem82	-0.872567		-0.00979209	-3.64832	0.00538712	0.011146	-3.79621	0.458957		-0.00979209	1.91896	0.0874031	0.130463	-6.54119	-0.190953		-0.00979209	-0.798399	0.445319	0.515856	-7.99449
Tmem81	-0.147551		1.75692	-1.1998	0.261032	0.334952	-7.58269	-0.550639		1.75692	-4.47746	0.0015619	0.00377428	-2.4143	-0.439193		1.75692	-3.57125	0.00607258	0.0115219	-3.93418
Tmem80	0.433306		-0.698612	1.09906	0.300442	0.376982	-7.69476	1.24421	SL	-0.698612	3.15588	0.0117162	0.0220442	-4.53696	0.811193		-0.698612	2.05756	0.069948	0.102425	-6.4111
Tmem8	-1.75355	NAIVE	3.71828	-34.0062	9.05719e-11	9.67571e-09	15.5319	-0.448254		3.71828	-8.6929	1.17948e-05	5.90231e-05	2.88491	-1.49791	NAIVE	3.71828	-29.0487	3.66502e-10	2.17647e-08	14.0671
Tmem79	0.622484		2.44629	5.13589	0.000626788	0.00170776	-1.50347	-1.64123	NAIVE	2.44629	-13.5412	2.90694e-07	3.32427e-06	6.93384	-1.39913	NAIVE	2.44629	-11.5437	1.12922e-06	7.54258e-06	5.37622
Tmem74	2.22684	SL	-2.02563	3.31414	0.00910121	0.0176858	-4.34454	1.43205		-2.02563	2.13127	0.0620799	0.0964779	-6.21392	-0.0925731		-2.02563	-0.137773	0.893471	0.916661	-8.32605
Tmem70	-0.162235		3.39338	-1.9341	0.0853123	0.127613	-6.58813	0.0480756		3.39338	0.573139	0.580672	0.650721	-8.075	-0.00672748		3.39338	-0.0802024	0.937842	0.951427	-8.33301
Tmem69	-0.116509		5.61344	-1.26204	0.238846	0.31088	-7.5099	-0.0147981		5.61344	-0.160295	0.87621	0.906001	-8.23996	-0.191779		5.61344	-2.07738	0.0677425	0.0995668	-6.38029
Tmem68	-0.307398		2.76331	-3.85515	0.00392095	0.0084265	-3.46152	-0.000694068		2.76331	-0.00870448	0.993246	0.99474	-8.25417	-0.470166		2.76331	-5.89646	0.000235714	0.000652243	-0.458458
Tmem67	-0.406665		1.29722	-3.75578	0.00456426	0.0096108	-3.62179	-0.902301		1.29722	-8.33327	1.65728e-05	7.79415e-05	2.51318	-0.760635		1.29722	-7.0249	6.34661e-05	0.000212953	0.968284
Tmem66	0.103559		4.28585	1.8871	0.0919634	0.136162	-6.65897	0.342989		4.28585	6.25011	0.000153608	0.000510687	0.0864649	0.636011		4.28585	11.5897	1.09199e-06	7.36189e-06	5.41293
Tmem65	-0.053248		2.75722	-0.637816	0.539576	0.612598	-8.10321	0.444272		2.75722	5.3216	0.000489988	0.00138187	-1.16931	0.100138		2.75722	1.19948	0.261149	0.326151	-7.5954
Tmem64	-0.746356		4.27667	-13.6165	2.77201e-07	3.10888e-06	6.92451	-1.44652	NAIVE	4.27667	-26.3904	8.56977e-10	5.11127e-08	13.2128	-1.55473	NAIVE	4.27667	-28.3644	4.52652e-10	2.54677e-08	13.8443
Tmem63c	-0.00895283		-1.13229	-0.0272134	0.978887	0.983344	-8.32382	-2.27439	NAIVE	-1.13229	-6.91331	7.1768e-05	0.000267175	0.914002	-1.80099	NAIVE	-1.13229	-5.47437	0.000401608	0.00104077	-1.03527
Tmem63b	-0.262789		4.33423	-6.98038	6.6645e-05	0.00025171	0.926984	-0.135483		4.33423	-3.59879	0.00581764	0.0119338	-3.80755	-0.1316		4.33423	-3.49566	0.0068343	0.0128145	-4.05796
Tmem63a	0.250047		1.40935	3.12187	0.0123735	0.0231543	-4.6629	0.855093		1.40935	10.6759	2.17598e-06	1.53098e-05	4.73371	1.13072	SL	1.40935	14.1172	2.03329e-07	1.95222e-06	7.25241
Tmem62	0.756008		-0.303476	4.68547	0.00116258	0.00290585	-2.16737	0.179255		-0.303476	1.11096	0.295556	0.372485	-7.61195	1.27186	SL	-0.303476	7.88257	2.58115e-05	9.85908e-05	1.95031
Tmem60	-0.100761		4.25064	-1.52777	0.161125	0.222301	-7.17208	0.167418		4.25064	2.53845	0.0319386	0.0534601	-5.55882	-0.0395652		4.25064	-0.599901	0.563459	0.629509	-8.14056
Tmem59l	3.11162	SL	0.201087	15.6197	8.4968e-08	1.23849e-06	8.21564	0.636453		0.201087	3.19487	0.0110069	0.0208841	-4.47234	0.828989		0.201087	4.16136	0.00247586	0.00519453	-2.98657
Tmem59	-0.781251		6.09098	-20.4956	7.94837e-09	2.15001e-07	10.7878	-0.176785		6.09098	-4.63785	0.0012432	0.00310367	-2.17021	-0.183839		6.09098	-4.82291	0.000959849	0.00225394	-1.97399
Tmem57	1.05628	SL	3.56148	20.2919	8.67644e-09	2.29203e-07	10.6932	0.67922		3.56148	13.0483	3.99183e-07	4.23762e-06	6.58762	1.04254	SL	3.56148	20.0279	9.73251e-09	2.06376e-07	10.5597
Tmem56	-1.96814	NAIVE	-1.64839	-9.63582	5.09122e-06	3.01525e-05	3.73817	-1.24138	NAIVE	-1.64839	-6.07768	0.00018889	0.000608216	-0.137929	-2.74639	NAIVE	-1.64839	-13.4461	3.08784e-07	2.68944e-06	6.79558
Tmem55b	0.331144		6.20205	11.0985	1.57209e-06	1.17102e-05	5.02518	-0.35116		6.20205	-11.7694	9.58958e-07	8.23388e-06	5.6299	-0.115678		6.20205	-3.87703	0.00379259	0.00757038	-3.4386
Tmem55a	0.0723502		2.58266	1.23212	0.249309	0.3219	-7.54522	0.937854		2.58266	15.9716	7.00534e-08	1.16611e-06	8.48397	0.661525		2.58266	11.2658	1.38647e-06	8.90833e-06	5.15142
Tmem54	4.31852	SL	-1.98324	5.30751	0.00114312	0.0028674	-1.55882	2.98266	SL	-1.98324	5.1841	0.00130702	0.00323858	-1.97598	4.10838	SL	-1.98324	7.1407	0.00019403	0.000549594	0.0736132
Tmem53	-2.03134	NAIVE	-0.569935	-3.58119	0.00597924	0.0122095	-3.90569	-1.4508		-0.569935	-2.55771	0.0309478	0.0519563	-5.52724	-1.81916	NAIVE	-0.569935	-3.20712	0.0107933	0.0192559	-4.53384
Tmem52	1.34145		-1.9165	1.98529	0.0785866	0.118805	-6.51016	0.912214		-1.9165	1.35003	0.210174	0.279223	-7.33276	1.55683		-1.9165	2.30403	0.0468613	0.0716915	-6.02151
Tmem51	-0.544388		3.48229	-8.23233	1.82711e-05	8.52275e-05	2.33982	-0.270466		3.48229	-4.09003	0.0027525	0.006207	-3.01765	-0.0677136		3.48229	-1.02398	0.332741	0.402143	-7.78574
Tmem50b	-0.560474		3.75401	-13.2834	3.4268e-07	3.64009e-06	6.69264	-0.36774		3.75401	-8.71555	1.15493e-05	5.80179e-05	2.90791	-0.531631		3.75401	-12.5998	5.37838e-07	4.15097e-06	6.18839
Tmem50a	-0.345776		5.31713	-5.7063	0.000298775	0.000898134	-0.703206	-0.153793		5.31713	-2.53803	0.0319609	0.053492	-5.55952	-0.201265		5.31713	-3.32145	0.00899618	0.0164088	-4.34474
Tmem5	0.0366903		3.48435	0.718029	0.491067	0.56776	-8.04575	0.491143		3.48435	9.61167	5.19744e-06	3.02797e-05	3.78115	0.235353		3.48435	4.60586	0.00130071	0.0029517	-2.29981
Tmem48	0.189726		5.28832	3.25086	0.0100653	0.0193323	-4.44916	0.226333		5.28832	3.8781	0.00378641	0.00819475	-3.35535	0.0181753		5.28832	0.311424	0.762615	0.808655	-8.28299
Tmem47	-1.91137	NAIVE	2.83991	-21.882	4.47237e-09	1.46866e-07	11.4077	0.492228		2.83991	5.6352	0.000326876	0.000973246	-0.732008	-0.511755		2.83991	-5.85875	0.000246966	0.000679027	-0.509008
Tmem45b	0.367626		1.73632	2.27004	0.0495343	0.0789434	-6.06369	-0.349474		1.73632	-2.15795	0.0594491	0.0929026	-6.17195	-0.297398		1.73632	-1.83639	0.099686	0.140228	-6.74688
Tmem45a	0.778092		0.359956	4.53276	0.00144311	0.00351592	-2.39879	1.72663	SL	0.359956	10.0584	3.57189e-06	2.2513e-05	4.19149	1.77496	SL	0.359956	10.34	2.84045e-06	1.60187e-05	4.36574
Tmem44	-1.29151	NAIVE	-0.298922	-10.0901	3.48003e-06	2.21426e-05	4.15484	-0.0427395		-0.298922	-0.333908	0.746144	0.798717	-8.19266	-0.382839		-0.298922	-2.99098	0.0152799	0.0262985	-4.89247
Tmem43	-0.804258		3.77811	-17.508	3.15294e-08	5.93955e-07	9.29485	-0.726417		3.77811	-15.8135	7.63626e-08	1.24896e-06	8.39022	-0.963684		3.77811	-20.9786	6.4785e-09	1.57003e-07	10.9995
Tmem42	-0.224419		-0.294952	-0.834307	0.425828	0.504036	-7.95183	0.223186		-0.294952	0.829723	0.428283	0.507476	-7.88578	0.691043		-0.294952	2.56904	0.0303796	0.0486552	-5.59065
Tmem41b	-0.726533		3.97093	-13.5056	2.97332e-07	3.28017e-06	6.84786	-0.270449		3.97093	-5.02738	0.000725421	0.00194456	-1.59203	-0.211536		3.97093	-3.93224	0.00348811	0.00702995	-3.3501
Tmem41a	0.280557		2.97879	2.75975	0.0222462	0.038875	-5.26379	0.878312		2.97879	8.63967	1.23948e-05	6.14786e-05	2.83067	0.446637		2.97879	4.39343	0.00176292	0.00385932	-2.62484
Tmem40	-0.0435921		4.10716	-0.409585	0.691746	0.751737	-8.23189	-0.173357		4.10716	-1.62883	0.137998	0.194235	-6.96361	0.380801		4.10716	3.57795	0.00600951	0.0114151	-3.92323
Tmem39b	-0.203757		2.59024	-2.57524	0.0300728	0.050826	-5.56816	0.346424		2.59024	4.37838	0.00180173	0.00428269	-2.56678	-0.154966		2.59024	-1.95858	0.0820303	0.118117	-6.56327
Tmem39a	-0.576179		6.21312	-12.2411	6.87478e-07	6.14942e-06	5.93085	-0.985799		6.21312	-20.9436	6.57433e-09	2.15054e-07	11.0421	-1.02165	NAIVE	6.21312	-21.7052	4.80324e-09	1.27877e-07	11.3221
Tmem38b	-0.487262		4.05252	-1.18013	0.26838	0.34287	-7.60514	-1.45306	NAIVE	4.05252	-3.51925	0.00658635	0.0132884	-3.93761	-0.697518		4.05252	-1.68936	0.125624	0.171874	-6.96052
Tmem38a	-0.0539001		1.98774	-0.762212	0.465557	0.542839	-8.01151	-0.308152		1.98774	-4.35763	0.00185678	0.00439683	-2.59887	-0.164099		1.98774	-2.32055	0.0456142	0.0699294	-5.99496
Tmem37	0.423118		2.3694	3.54357	0.00634061	0.0128695	-3.9672	0.158968		2.3694	1.33134	0.216011	0.285741	-7.35594	0.807817		2.3694	6.76538	8.46581e-05	0.000270955	0.654357
Tmem35	-0.452067		-1.18838	-1.67369	0.128727	0.183049	-6.97043	1.20514	SL	-1.18838	4.4618	0.00159742	0.00385018	-2.43831	2.36264	SL	-1.18838	8.74721	1.12154e-05	4.90428e-05	2.86187
Tmem33	-0.220479		3.3605	-3.6802	0.00512783	0.0106645	-3.74435	0.04253		3.3605	0.709904	0.495853	0.57269	-7.98186	-0.113955		3.3605	-1.90213	0.0897855	0.127933	-6.64872
Tmem30b	0.481609		-0.393256	2.05263	0.0705069	0.107807	-6.40642	-0.318983		-0.393256	-1.35951	0.207267	0.275971	-7.32092	1.77131	SL	-0.393256	7.54938	3.62759e-05	0.000131933	1.57856
Tmem30a	-0.102556		4.13089	-2.43433	0.0378718	0.062316	-5.79855	0.00267538		4.13089	0.0635044	0.950761	0.963491	-8.25198	-0.1786		4.13089	-4.23935	0.0022069	0.00469798	-2.86425
Tmem29	0.054045		2.98659	0.552445	0.594177	0.664482	-8.1575	-0.205427		2.98659	-2.09986	0.0653219	0.100912	-6.26311	-0.501146		2.98659	-5.12269	0.000637969	0.00156995	-1.53466
Tmem28	2.72475	SL	0.10418	10.9777	1.72324e-06	1.25753e-05	4.92464	0.801732		0.10418	3.23009	0.0104044	0.0198908	-4.41401	1.2502	SL	0.10418	5.03694	0.000716101	0.00173765	-1.65907
Tmem25	-0.368273		-1.6838	-1.05456	0.319278	0.396753	-7.74189	-0.574268		-1.6838	-1.64443	0.134708	0.190143	-6.94178	-1.3275	NAIVE	-1.6838	-3.80134	0.00425646	0.00839015	-3.56043
Tmem233	-0.0789691		-3.34923	-0.134062	0.898639	0.922187	-7.96717	-0.205226		-3.34923	-0.440697	0.678032	0.738784	-8.02831	-0.0103464		-3.34923	-0.0222176	0.983143	0.986826	-8.22479
Tmem231	-1.14022	NAIVE	4.23785	-20.8846	6.73925e-09	1.92148e-07	10.9659	-1.55981	NAIVE	4.23785	-28.5697	4.24646e-10	3.33139e-08	13.9508	-1.11668	NAIVE	4.23785	-20.4533	8.09407e-09	1.83629e-07	10.759
Tmem229b	-0.892469		0.208079	-8.9878	8.99941e-06	4.80244e-05	3.11453	1.02694	SL	0.208079	10.342	2.83587e-06	1.88452e-05	4.44393	0.714367		0.208079	7.19418	5.28101e-05	0.000181914	1.16871
Tmem229a	2.0305	SL	-3.38409	4.30413	0.00200719	0.00469958	-2.75101	0.259504		-3.38409	0.550081	0.595731	0.66442	-8.0889	-0.204001		-3.38409	-0.432428	0.675668	0.732257	-8.23377
Tmem223	-0.259023		4.80869	-2.60278	0.0287482	0.0488416	-5.5229	-0.263042		4.80869	-2.64316	0.0269113	0.0460079	-5.38673	-0.460648		4.80869	-4.6288	0.00125918	0.00286864	-2.26507
Tmem222	-0.407608		4.6556	-6.76693	8.45106e-05	0.000306794	0.668253	-0.18909		4.6556	-3.1392	0.012034	0.0225565	-4.56462	-0.197443		4.6556	-3.27786	0.00964147	0.0174425	-4.41676
Tmem221	0.241584		-2.3565	0.518053	0.616991	0.685054	-8.17732	0.128085		-2.3565	0.274665	0.789812	0.835343	-8.21248	0.222827		-2.3565	0.47783	0.644232	0.704548	-8.21133
Tmem220	0.60609		-0.343653	3.11756	0.0124595	0.0233023	-4.67005	-0.48549		-0.343653	-2.49723	0.0341678	0.0568755	-5.62628	-0.526713		-0.343653	-2.70927	0.0241563	0.0396398	-5.35959
Tmem22	-2.34616	NAIVE	-1.31519	-3.17314	0.0113966	0.0215556	-4.57788	-0.602445		-1.31519	-0.814796	0.436345	0.515509	-7.89846	-3.33202	NAIVE	-1.31519	-4.5065	0.00149827	0.00333577	-2.45109
Tmem219	0.0901143		2.44571	0.519085	0.616299	0.684505	-8.17674	0.195919		2.44571	1.12855	0.288446	0.364859	-7.59276	0.120644		2.44571	0.694943	0.504742	0.573166	-8.07526
Tmem218	-0.187098		2.09847	-1.45804	0.179029	0.24346	-7.26466	-0.085657		2.09847	-0.667516	0.52129	0.596695	-8.01265	-0.0590577		2.09847	-0.460231	0.656334	0.715419	-8.22028
Tmem216	-0.197615		3.14265	-1.61345	0.141314	0.198439	-7.05491	-1.02739	NAIVE	3.14265	-8.38819	1.57222e-05	7.45643e-05	2.57076	-1.10207	NAIVE	3.14265	-8.99793	8.91726e-06	4.08341e-05	3.11284
Tmem214	-0.549899		4.08407	-7.36067	4.42115e-05	0.000178059	1.37454	-0.41996		4.08407	-5.62138	0.000332663	0.000988213	-0.750991	-0.133517		4.08407	-1.78719	0.107755	0.15019	-6.81932
Tmem211	-2.01716	NAIVE	-0.518826	-4.25738	0.00214927	0.00497976	-2.82387	0.0224437		-0.518826	0.0473692	0.96326	0.97252	-8.25297	0.601364		-0.518826	1.26923	0.23639	0.299394	-7.51367
Tmem209	-0.437254		4.97588	-11.347	1.30518e-06	1.00732e-05	5.22896	-0.0249932		4.97588	-0.648586	0.532902	0.607794	-8.02586	-0.236925		4.97588	-6.14832	0.00017347	0.000500427	-0.12579
Tmem208	-0.362809		4.38454	-3.96849	0.00330241	0.00726367	-3.27997	0.0310746		4.38454	0.339902	0.741776	0.794797	-8.19044	-0.145424		4.38454	-1.59068	0.146354	0.196768	-7.09873
Tmem206	0.0230397		1.99911	0.209775	0.838544	0.875961	-8.29984	-0.105997		1.99911	-0.965094	0.359864	0.439485	-7.76201	0.000255145		1.99911	0.00232307	0.998197	0.998493	-8.33658
Tmem205	-0.171122		3.79693	-1.40512	0.193753	0.260379	-7.33314	-0.924706		3.79693	-7.59293	3.46753e-05	0.000144086	1.70699	-1.25305	NAIVE	3.79693	-10.2891	2.95945e-06	1.65845e-05	4.32078
Tmem204	0.375464		-3.36196	0.59845	0.564385	0.636143	-8.12914	-0.330484		-3.36196	-0.526758	0.611174	0.678104	-8.10241	-0.275507		-3.36196	-0.43913	0.670984	0.728284	-8.23059
Tmem203	-0.327341		1.9158	-1.49262	0.169944	0.232793	-7.21908	-0.571809		1.9158	-2.60735	0.0285343	0.0484051	-5.4457	-0.649324		1.9158	-2.96081	0.0160446	0.0274606	-4.94258
Tmem201	-0.34783		3.69485	-6.56649	0.00010614	0.000372539	0.420202	0.280872		3.69485	5.30242	0.000502494	0.00141289	-1.19649	0.10594		3.69485	1.99999	0.0767506	0.111295	-6.49995
Tmem200b	0.502996		-2.76903	0.812129	0.437797	0.515635	-7.97069	1.1846		-2.76903	1.91263	0.0882921	0.131581	-6.55074	0.924589		-2.76903	1.49282	0.169891	0.224521	-7.23114
Tmem200a	-1.71134		-4.3373	-1.75154	0.113976	0.164203	-6.8589	-1.71353		-4.3373	-1.75379	0.113574	0.163974	-6.78577	-2.67717	NAIVE	-4.3373	-2.74007	0.0229719	0.0379042	-5.30866
Tmem20	-1.52759	NAIVE	3.91166	-40.664	1.84719e-11	3.50322e-09	17.1524	-0.136374		3.91166	-3.63023	0.00554038	0.0114239	-3.7563	-0.692344		3.91166	-18.43	2.01491e-08	3.49535e-07	9.77126
Tmem2	1.64457	SL	3.40051	30.6784	2.25917e-10	1.7333e-08	14.5811	1.07582	SL	3.40051	20.0687	9.56016e-09	2.77837e-07	10.6395	1.39433	SL	3.40051	26.0103	9.74234e-10	4.19691e-08	13.0313
Tmem199	-0.0887621		4.4255	-2.01313	0.0751437	0.114071	-6.46742	-0.0454514		4.4255	-1.03084	0.329682	0.408688	-7.69642	-0.117405		4.4255	-2.66275	0.0260634	0.0423614	-5.43641
Tmem198b	-0.360737		1.95084	-3.16237	0.0115949	0.0218818	-4.59574	-0.0596765		1.95084	-0.523149	0.613582	0.679972	-8.10446	-0.22341		1.95084	-1.95851	0.0820398	0.118117	-6.56338
Tmem198	-0.559565		-1.0942	-2.0293	0.0732108	0.111417	-6.4425	-1.67071	NAIVE	-1.0942	-6.05895	0.000193225	0.000619693	-0.162545	-1.0504	NAIVE	-1.0942	-3.80936	0.00420458	0.00829757	-3.54749
Tmem194b	0.011942		2.33051	0.130717	0.898892	0.922297	-8.31475	-0.100914		2.33051	-1.1046	0.298159	0.37515	-7.61883	-0.0289282		2.33051	-0.316647	0.758777	0.805361	-8.28119
Tmem194	-0.746872		3.37043	-7.99023	2.31782e-05	0.000104188	2.07977	-0.635025		3.37043	-6.79367	8.20093e-05	0.000299058	0.76877	-0.797882		3.37043	-8.53596	1.36627e-05	5.787e-05	2.6459
Tmem192	-0.786706		4.32964	-12.9886	4.15113e-07	4.17314e-06	6.4829	0.232542		4.32964	3.8393	0.00401678	0.00864235	-3.41772	0.298892		4.32964	4.93474	0.000822932	0.00196804	-1.80864
Tmem191c	-0.936949		2.76297	-7.98317	2.33416e-05	0.000104783	2.07209	-0.351646		2.76297	-2.99616	0.0151524	0.0276704	-4.802	-0.114887		2.76297	-0.978883	0.35337	0.423497	-7.83086
Tmem190	-0.441633		-3.65841	-6.04316	0.00958534	0.0184904	-2.69841	-0.151421		-3.65841	-2.39252	0.0981482	0.144471	-5.72528	-0.426122		-3.65841	-6.73295	0.00709366	0.0132478	-2.45306
Tmem19	-0.395104		3.51708	-10.3188	2.8892e-06	1.90644e-05	4.35863	-0.237846		3.51708	-6.21179	0.000160779	0.000531073	0.0369327	-0.413768		3.51708	-10.8063	1.96604e-06	1.18221e-05	4.76882
Tmem189	0.11855		4.06613	2.32537	0.0452562	0.0729538	-5.97488	0.141514		4.06613	2.7758	0.0216715	0.0380322	-5.16757	0.0366812		4.06613	0.719504	0.490201	0.559364	-8.05699
Tmem188	0.14144		4.17532	2.58864	0.0294209	0.049879	-5.54615	0.0176936		4.17532	0.32383	0.75351	0.805325	-8.1963	0.0998511		4.17532	1.82748	0.101104	0.14195	-6.76006
Tmem186	0.121407		3.02008	1.07241	0.311617	0.388749	-7.72317	-0.110491		3.02008	-0.975989	0.354726	0.434374	-7.75138	-0.164218		3.02008	-1.45057	0.181046	0.23746	-7.28676
Tmem185b	0.373013		2.87192	6.26626	0.000150692	0.000504567	0.0391536	-0.507312		2.87192	-8.52236	1.38391e-05	6.71942e-05	2.71018	-0.276429		2.87192	-4.64374	0.0012329	0.00281751	-2.24247
Tmem184c	0.461688		4.11791	8.61772	1.26519e-05	6.31996e-05	2.74177	-0.0655628		4.11791	-1.22377	0.252295	0.325771	-7.48502	-0.146074		4.11791	-2.72658	0.0234833	0.0386669	-5.33097
Tmem184b	-0.386156		4.04401	-7.4884	3.86549e-05	0.000159097	1.52112	-0.098318		4.04401	-1.9066	0.0891464	0.132713	-6.55982	-0.332829		4.04401	-6.45429	0.000120836	0.000367163	0.267124
Tmem184a	1.72023		-1.66408	2.38219	0.0412429	0.0672013	-5.88315	1.67993		-1.66408	2.32639	0.0451811	0.0729213	-5.90349	2.70171	SL	-1.66408	3.74136	0.00466654	0.00911334	-3.65739
Tmem183a	-0.411559		5.19905	-14.1587	1.98264e-07	2.37631e-06	7.29079	-0.498107		5.19905	-17.1362	3.80119e-08	7.3801e-07	9.14773	-0.702654		5.19905	-24.1731	1.86033e-09	6.63858e-08	12.3408
Tmem181c-ps	-1.8391	NAIVE	1.89256	-16.7814	4.55998e-08	7.79027e-07	8.89359	-0.933961		1.89256	-8.52217	1.38417e-05	6.71942e-05	2.70998	-2.13553	NAIVE	1.89256	-19.4862	1.23754e-08	2.46908e-07	10.2997
Tmem181b-ps	-1.70883	NAIVE	2.52084	-20.6944	7.30283e-09	2.03743e-07	10.8793	-1.11261	NAIVE	2.52084	-13.474	3.0334e-07	3.43507e-06	6.88736	-2.2363	NAIVE	2.52084	-27.0823	6.81655e-10	3.37409e-08	13.4108
Tmem181a	-2.27734	NAIVE	3.73159	-24.8514	1.45723e-09	6.52428e-08	12.6096	-1.09935	NAIVE	3.73159	-11.9966	8.15725e-07	7.28326e-06	5.80676	-2.32141	NAIVE	3.73159	-25.3324	1.2303e-09	4.97992e-08	12.7826
Tmem180	-0.377599		4.18868	-6.11111	0.000181413	0.000590335	-0.162334	0.275398		4.18868	4.45708	0.00160829	0.00387252	-2.44556	-0.0157182		4.18868	-0.254385	0.804949	0.843792	-8.30076
Tmem18	-0.94662		3.21584	-12.4499	5.95464e-07	5.5194e-06	6.08813	-0.583253		3.21584	-7.67094	3.19982e-05	0.000134923	1.79467	-0.512954		3.21584	-6.74637	8.64896e-05	0.000276384	0.631048
Tmem179b	-0.833099		3.96058	-8.52618	1.37893e-05	6.77584e-05	2.64759	-0.857631		3.96058	-8.77725	1.09084e-05	5.53586e-05	2.97033	-0.708348		3.96058	-7.24944	4.97685e-05	0.000172529	1.23342
Tmem179	1.17916	SL	-1.52828	3.1575	0.0116859	0.022026	-4.60381	-0.956865		-1.52828	-2.56225	0.0307192	0.0516237	-5.51981	-0.0785365		-1.52828	-0.210301	0.838145	0.872628	-8.31207
Tmem178	-0.0813265		-2.7016	-0.103677	0.919713	0.939109	-8.31826	-3.00368	NAIVE	-2.7016	-3.82916	0.00407933	0.0087566	-3.43402	-2.07068	NAIVE	-2.7016	-2.63975	0.0270618	0.0438364	-5.47433
Tmem177	-0.186776		2.14864	-2.35631	0.0430256	0.0697694	-5.925	0.00632178		2.14864	0.0797537	0.938189	0.953555	-8.25068	-0.561994		2.14864	-7.08995	5.91155e-05	0.000200525	1.04571
Tmem176b	0.544859		-3.64248	0.793928	0.486235	0.562982	-7.73944	-1.36282		-3.64248	-1.6214	0.205079	0.273373	-6.59335	-1.42632		-3.64248	-1.69695	0.189989	0.24767	-6.58869
Tmem176a	0.79981		-2.81697	0.980262	0.359864	0.438377	-7.69833	0.818381		-2.81697	1.12141	0.299386	0.376356	-7.59357	1.97563		-2.81697	2.42136	0.0462736	0.0708374	-5.7961
Tmem175	-0.481972		1.28665	-5.91374	0.000230746	0.000722747	-0.423282	-0.637631		1.28665	-7.82366	2.73899e-05	0.00011835	1.96441	-0.641591		1.28665	-7.87225	2.60805e-05	9.94833e-05	1.93898
Tmem173	-1.89533	NAIVE	-0.341776	-7.2092	5.19635e-05	0.00020488	1.19829	-0.179028		-0.341776	-0.680966	0.513134	0.589077	-8.00307	-1.72594	NAIVE	-0.341776	-6.56492	0.000106332	0.000329921	0.406223
Tmem170b	-0.132084		0.789247	-1.22744	0.25098	0.323702	-7.55069	0.096788		0.789247	0.899442	0.391988	0.47189	-7.82398	-0.164009		0.789247	-1.52412	0.162023	0.21505	-7.18933
Tmem170	0.282779		3.41336	3.68916	0.00505731	0.0105334	-3.72979	0.426746		3.41336	5.56736	0.000356376	0.00104924	-0.825444	0.524337		3.41336	6.84055	7.78178e-05	0.000252303	0.746123
Tmem17	-0.397033		1.15605	-2.85145	0.0191601	0.0340388	-5.11181	-0.749435		1.15605	-5.38237	0.000452533	0.00128938	-1.08349	-0.484822		1.15605	-3.48194	0.00698291	0.0130757	-4.08046
Tmem169	2.38485	SL	-3.35731	4.04821	0.00292987	0.00654143	-3.15312	0.00696108		-3.35731	0.0118162	0.990832	0.993067	-8.25414	0.43241		-3.35731	0.734001	0.481744	0.551728	-8.04593
Tmem168	-0.531026		2.88929	-7.02018	6.37954e-05	0.000242906	0.974613	0.101442		2.88929	1.34106	0.212958	0.282363	-7.34391	-0.552573		2.88929	-7.30503	4.69014e-05	0.000163903	1.29815
Tmem167b	-0.327742		3.60358	-5.98333	0.000211861	0.000671296	-0.330686	-0.446643		3.60358	-8.154	1.9721e-05	9.02091e-05	2.32315	-0.280255		3.60358	-5.11639	0.000643388	0.00158121	-1.54378
Tmem167	-0.143255		2.56826	-2.99743	0.0151214	0.0276287	-4.86948	-0.129166		2.56826	-2.70263	0.0244196	0.0422616	-5.2886	-0.344431		2.56826	-7.20675	5.21002e-05	0.000179653	1.18347
Tmem165	-0.405485		5.03072	-5.82723	0.000256818	0.000790596	-0.539312	0.0503743		5.03072	0.723929	0.48761	0.565079	-7.97129	0.147223		5.03072	2.11574	0.0636632	0.094211	-6.32039
Tmem164	-1.02227	NAIVE	2.03443	-18.8476	1.65653e-08	3.71252e-07	9.99337	-0.424529		2.03443	-7.82703	2.72969e-05	0.000118079	1.96813	-1.02581	NAIVE	2.03443	-18.9127	1.60729e-08	2.99113e-07	10.0164
Tmem163	-0.782412		-3.76539	-1.22808	0.250753	0.323434	-7.54995	0.799608		-3.76539	1.25507	0.241253	0.313819	-7.44825	-0.128662		-3.76539	-0.201948	0.844476	0.877812	-8.31398
Tmem161b	-0.415948		3.28397	-4.87079	0.000898444	0.00232625	-1.89082	-0.255026		3.28397	-2.98637	0.0153942	0.0280573	-4.81825	-0.53128		3.28397	-6.22134	0.000158957	0.000463793	-0.0309076
Tmem161a	-0.270171		3.31225	-5.73427	0.000288448	0.00087253	-0.66512	0.104486		3.31225	2.21767	0.0539469	0.0852753	-6.07742	-0.147002		3.31225	-3.12005	0.0124097	0.0218078	-4.6782
Tmem160	0.216603		5.18595	2.80931	0.0205201	0.0361507	-5.18169	-0.343777		5.18595	-4.45875	0.00160443	0.00386378	-2.44299	-0.0713305		5.18595	-0.925148	0.379173	0.450264	-7.88247
Tmem159	-0.182775		1.66634	-1.44005	0.18392	0.249168	-7.28811	-0.0290363		1.66634	-0.228772	0.824191	0.863855	-8.22523	-0.489711		1.66634	-3.85835	0.00390189	0.00776468	-3.46862
Tmem158	0.706199		0.6016	3.32825	0.00889961	0.017338	-4.32124	1.22176	SL	0.6016	5.75805	0.000279971	0.000853664	-0.564394	1.58009	SL	0.6016	7.44681	4.03751e-05	0.000144231	1.46168
Tmem151b	0.660655		0.636913	6.7192	8.91838e-05	0.000321515	0.609649	-2.58962	NAIVE	0.636913	-26.3377	8.72255e-10	5.16589e-08	13.1942	-2.79412	NAIVE	0.636913	-28.4176	4.45211e-10	2.51328e-08	13.8618
Tmem151a	1.93463	SL	-0.910926	6.69088	9.20903e-05	0.000330581	0.574734	0.702257		-0.910926	2.42875	0.038219	0.0628261	-5.73789	0.883822		-0.910926	3.05669	0.0137419	0.0238853	-4.78336
Tmem150c	1.84181	SL	-4.08109	3.25373	0.0176168	0.0316368	-4.43369	-0.569637		-4.08109	-1.42315	0.204991	0.273283	-7.23694	1.47702	SL	-4.08109	3.30053	0.0166219	0.0283423	-4.61435
Tmem150b	0.100021		0.777347	0.870542	0.406761	0.485313	-7.92009	-1.08866	NAIVE	0.777347	-9.4752	5.84546e-06	3.33555e-05	3.65262	-1.06146	NAIVE	0.777347	-9.2385	7.19117e-06	3.42784e-05	3.34837
Tmem150a	-0.248773		2.64601	-3.75649	0.00455929	0.00960272	-3.62065	-0.090739		2.64601	-1.37017	0.20404	0.272209	-7.30755	0.336311		2.64601	5.07832	0.000677178	0.0016551	-1.5989
Tmem14c	-0.66061		5.73154	-10.8953	1.83554e-06	1.31559e-05	4.85549	-0.658049		5.73154	-10.8531	1.89622e-06	1.37958e-05	4.88426	-0.391654		5.73154	-6.45948	0.00012011	0.000365285	0.27368
Tmem14a	-0.390026		2.35885	-2.4746	0.0354567	0.0587602	-5.73295	-0.859362		2.35885	-5.4524	0.000413175	0.00119356	-0.985246	-1.5627	NAIVE	2.35885	-9.91485	4.0232e-06	2.12943e-05	3.98441
Tmem149	-0.409667		0.397256	-1.60183	0.143866	0.201604	-7.07101	-0.592406		0.397256	-2.31635	0.0459281	0.0740068	-5.91964	-0.966633		0.397256	-3.7796	0.00440048	0.00864174	-3.59552
Tmem147	-0.179533		5.46927	-3.80907	0.00420646	0.00893655	-3.53572	-0.354265		5.46927	-7.51629	3.75464e-05	0.000154233	1.62019	-0.494894		5.46927	-10.4999	2.49965e-06	1.43558e-05	4.50576
Tmem146	-0.814599		-0.0760239	-4.23204	0.00223075	0.00515157	-2.86348	-0.338288		-0.0760239	-1.75749	0.112915	0.163134	-6.78041	-0.162168		-0.0760239	-0.842499	0.421465	0.492516	-7.9571
Tmem145	2.81345	SL	-2.07153	4.8411	0.000936001	0.00240917	-1.9348	0.831842		-2.07153	1.43135	0.186328	0.251663	-7.22948	1.80657	SL	-2.07153	3.10857	0.0126408	0.0221793	-4.69725
Tmem144	-0.0652899		1.85686	-0.676768	0.515672	0.590543	-8.07607	0.0241459		1.85686	0.250286	0.80802	0.849808	-8.21954	0.401208		1.85686	4.15876	0.0024854	0.00521001	-2.99066
Tmem143	0.00219198		3.10717	0.0300908	0.976655	0.981657	-8.32373	-0.240229		3.10717	-3.29778	0.00934085	0.0180849	-4.30208	-0.255151		3.10717	-3.50262	0.0067601	0.0126867	-4.04654
Tmem141	1.2349	SL	1.17602	6.29568	0.000145532	0.000489328	0.0770098	-0.0907347		1.17602	-0.462578	0.654714	0.717732	-8.13674	-0.443891		1.17602	-2.26301	0.0501047	0.0759649	-6.08723
Tmem140	0.293914		-3.86619	0.45603	0.659238	0.722906	-8.21001	0.608818		-3.86619	0.944628	0.369665	0.44944	-7.78171	0.444507		-3.86619	0.689687	0.507888	0.576157	-8.0791
Tmem139	-0.425159		-2.31822	-0.928567	0.377491	0.455771	-7.86691	0.909038		-2.31822	1.98538	0.0785751	0.118618	-6.4402	0.919085		-2.31822	2.00733	0.0758498	0.110083	-6.48868
Tmem138	-0.324625		3.88232	-6.14898	0.000173332	0.000568093	-0.11287	-1.03784	NAIVE	3.88232	-19.6585	1.14568e-08	3.11309e-07	10.4445	-1.19363	NAIVE	3.88232	-22.6095	3.35383e-09	9.91638e-08	11.7086
Tmem136	-0.554695		1.61889	-5.03662	0.000716405	0.00192001	-1.64737	0.0463305		1.61889	0.42068	0.683916	0.744138	-8.15686	-0.800795		1.61889	-7.2712	4.86239e-05	0.000169186	1.2588
Tmem135	-0.168896		3.33242	-2.93463	0.0167397	0.0302256	-4.97377	0.136959		3.33242	2.37971	0.0414109	0.0674751	-5.81743	-0.236524		3.33242	-4.10968	0.00267315	0.00555051	-3.06803
Tmem134	-0.577251		3.69866	-10.3721	2.76801e-06	1.84523e-05	4.40556	-0.625373		3.69866	-11.2368	1.4168e-06	1.10204e-05	5.20307	-0.600175		3.69866	-10.784	2.00022e-06	1.19765e-05	4.74994
Tmem132d	-1.34431	NAIVE	-0.730626	-7.11365	5.76125e-05	0.000223601	1.08575	-4.67712	NAIVE	-0.730626	-24.7499	1.51085e-09	7.61242e-08	12.6127	-3.74065	NAIVE	-0.730626	-19.7943	1.07862e-08	2.22841e-07	10.4485
Tmem132c	-1.61589	NAIVE	-0.728207	-7.76597	2.90392e-05	0.000126133	1.83346	-1.79521	NAIVE	-0.728207	-8.62778	1.25333e-05	6.19944e-05	2.81852	-3.21762	NAIVE	-0.728207	-15.4639	9.26713e-08	1.08025e-06	8.1105
Tmem132b	-1.56303	NAIVE	-4.5419	-3.71781	0.00483879	0.0101307	-3.68331	-1.09344	NAIVE	-4.5419	-2.60086	0.0288388	0.0488774	-5.45638	-1.6467	NAIVE	-4.5419	-3.91684	0.00357039	0.0071718	-3.37477
Tmem132a	0.0336014		2.36932	0.840883	0.422323	0.500765	-7.94615	0.338424		2.36932	8.46914	1.45546e-05	6.9911e-05	2.65509	0.318825		2.36932	7.97867	2.34464e-05	9.10821e-05	2.05534
Tmem131	-0.0804645		5.07947	-1.70419	0.122751	0.175466	-6.92704	-0.509366		5.07947	-10.7881	1.99398e-06	1.43425e-05	4.82927	-0.572444		5.07947	-12.124	7.45854e-07	5.39849e-06	5.83043
Tmem130	-1.26777	NAIVE	-1.95369	-4.39129	0.00176838	0.0042046	-2.61593	-0.270492		-1.95369	-0.936931	0.3734	0.453263	-7.78903	-0.833785		-1.95369	-2.88807	0.0180533	0.0304997	-5.06335
Tmem129	-0.699004		1.67522	-7.67089	3.19997e-05	0.000136257	1.72742	-0.774817		1.67522	-8.50287	1.40966e-05	6.82355e-05	2.69003	-1.09841	NAIVE	1.67522	-12.0539	7.83422e-07	5.62697e-06	5.77662
Tmem128	-0.800224		3.9144	-9.9386	3.94438e-06	2.45672e-05	4.01767	-0.354902		3.9144	-4.40781	0.00172664	0.00412278	-2.52136	-0.710937		3.9144	-8.82968	1.03945e-05	4.61161e-05	2.94506
Tmem127	-0.543988		2.84646	-10.3505	2.81653e-06	1.86725e-05	4.38653	-0.452276		2.84646	-8.60548	1.27978e-05	6.30146e-05	2.79569	-0.691158		2.84646	-13.1507	3.73391e-07	3.13399e-06	6.58775
Tmem126b	0.669204		3.64042	6.63867	9.7723e-05	0.000347256	0.510114	0.30044		3.64042	2.98044	0.0155427	0.0283067	-4.82811	0.350016		3.64042	3.47225	0.00708996	0.0132424	-4.09637
Tmem126a	0.492732		5.25308	5.06511	0.000689354	0.00185517	-1.60594	0.107062		5.25308	1.10056	0.299825	0.37688	-7.62319	0.214293		5.25308	2.20286	0.0552636	0.0829077	-6.18304
Tmem125	1.56822	SL	-0.619151	4.16163	0.00247485	0.0056351	-2.97392	2.6367	SL	-0.619151	6.99709	6.54322e-05	0.000247464	1.01466	3.03152	SL	-0.619151	8.04483	2.19568e-05	8.63889e-05	2.12709
Tmem123	-0.278985		3.36837	-4.28364	0.00206818	0.00481832	-2.7829	-0.0171722		3.36837	-0.263669	0.798009	0.842008	-8.21574	-0.176661		3.36837	-2.71252	0.0240283	0.0394642	-5.35421
Tmem121	0.578205		1.14764	3.15711	0.011693	0.0220312	-4.60445	1.73694	SL	1.14764	9.48405	5.80083e-06	3.31344e-05	3.661	2.41038	SL	1.14764	13.1612	3.70863e-07	3.11743e-06	6.59519
Tmem120b	-0.194454		1.84581	-1.55191	0.155307	0.215365	-7.13943	0.407776		1.84581	3.2544	0.0100087	0.0192345	-4.37379	0.733839		1.84581	5.85666	0.000247606	0.000680342	-0.511811
Tmem120a	-0.529959		4.19413	-7.93405	2.45134e-05	0.000108942	2.01856	-0.345776		4.19413	-5.17664	0.000593573	0.00163281	-1.37607	-0.605556		4.19413	-9.06582	8.38804e-06	3.87789e-05	3.17982
Tmem119	2.61499	SL	-3.52448	3.98606	0.00408457	0.00872321	-3.30596	2.41136	SL	-3.52448	4.10952	0.00344381	0.00755499	-3.16358	2.52694	SL	-3.52448	4.30649	0.00263526	0.00548194	-2.95651
Tmem117	-3.52716	NAIVE	-0.309441	-21.135	6.06943e-09	1.7843e-07	11.0788	-2.37692	NAIVE	-0.309441	-14.2427	1.88433e-07	2.40769e-06	7.40673	-3.2407	NAIVE	-0.309441	-19.4185	1.27584e-08	2.51576e-07	10.2667
Tmem116	-0.808918		-0.0674768	-5.19289	0.000580859	0.0016007	-1.42146	-0.104997		-0.0674768	-0.674034	0.517328	0.593044	-8.00803	0.530055		-0.0674768	3.40272	0.00791028	0.0146177	-4.21072
Tmem115	-0.365354		3.21645	-5.58229	0.000349646	0.00103284	-0.873349	-0.319941		3.21645	-4.88841	0.000876921	0.00229126	-1.7959	-0.332036		3.21645	-5.07321	0.000681856	0.0016646	-1.60632
Tmem111	-0.707283		4.34491	-14.074	2.08761e-07	2.47275e-06	7.23442	-0.358834		4.34491	-7.14031	5.59718e-05	0.000216735	1.18482	-0.46974		4.34491	-9.34718	6.53509e-06	3.17976e-05	3.45312
Tmem110	-0.330931		2.25342	-5.54231	0.000367989	0.00108135	-0.928646	-0.0990037		2.25342	-1.65808	0.131887	0.18674	-6.9226	-0.190045		2.25342	-3.18281	0.0112215	0.0199313	-4.57413
Tmem11	0.280709		4.91236	5.30349	0.000501783	0.00140668	-1.26363	0.0303984		4.91236	0.574324	0.579903	0.650032	-8.07427	0.232055		4.91236	4.38426	0.00178646	0.00390152	-2.63899
Tmem109	-0.460732		3.09401	-7.10005	5.84702e-05	0.000226202	1.06963	0.581171		3.09401	8.95606	9.26201e-06	4.83705e-05	3.14922	0.569466		3.09401	8.77567	1.09243e-05	4.80062e-05	2.89065
Tmem108	-0.906076		0.638029	-6.85067	7.69435e-05	0.000283666	0.770421	-2.89029	NAIVE	0.638029	-21.8529	4.52503e-09	1.6246e-07	11.4428	-2.51211	NAIVE	0.638029	-18.9936	1.54845e-08	2.90403e-07	10.0569
Tmem107	-0.788484		3.33001	-11.1371	1.52693e-06	1.14496e-05	5.05711	-0.582885		3.33001	-8.23311	1.82574e-05	8.44522e-05	2.4074	-0.673355		3.33001	-9.51098	5.66735e-06	2.83771e-05	3.60913
Tmem106c	-0.289449		2.95926	-2.92999	0.0168659	0.0304275	-4.98146	-0.315383		2.95926	-3.19251	0.0110484	0.0209469	-4.47624	-0.363029		2.95926	-3.67482	0.00517066	0.0100018	-3.76535
Tmem106b	-0.439832		2.76147	-6.97717	6.68812e-05	0.000252265	0.923128	0.0876862		2.76147	1.39099	0.197856	0.264797	-7.28123	-0.283124		2.76147	-4.49127	0.00153129	0.00339907	-2.47439
Tmem106a	-0.195577		0.970206	-1.58527	0.147576	0.205998	-7.09385	-1.02126	NAIVE	0.970206	-8.27789	1.74819e-05	8.14905e-05	2.45483	-0.867663		0.970206	-7.03293	6.29107e-05	0.000211275	0.977866
Tmem104	-0.752287		1.35879	-8.30444	1.70395e-05	8.05853e-05	2.41613	-1.27011	NAIVE	1.35879	-14.0206	2.15685e-07	2.65733e-06	7.25944	-0.891079		1.35879	-9.83655	4.2955e-06	2.25307e-05	3.91268
Tmem102	-2.40491	NAIVE	-2.04942	-4.56142	0.00138537	0.00338839	-2.35511	-1.37204	NAIVE	-2.04942	-2.60237	0.0287674	0.0487858	-5.45388	-1.64697	NAIVE	-2.04942	-3.12384	0.0123345	0.0216845	-4.67192
Tmem101	-0.350378		3.8655	-7.59383	3.4643e-05	0.000145385	1.64075	-0.345325		3.8655	-7.4843	3.88208e-05	0.000158619	1.58377	-0.46859		3.8655	-10.1559	3.29762e-06	1.81069e-05	4.20226
Tmeff2	1.13683		-3.6164	2.33626	0.0479088	0.0766495	-5.8761	-0.166852		-3.6164	-0.383365	0.711504	0.768281	-8.17229	-0.937589		-3.6164	-2.15423	0.0635914	0.0941369	-6.28063
Tmeff1	-0.362342		5.99753	-9.14351	7.82442e-06	4.29072e-05	3.26767	-0.33231		5.99753	-8.38567	1.57601e-05	7.46606e-05	2.56812	-0.662519		5.99753	-16.7183	4.71173e-08	6.42691e-07	8.84776
Tmed9	-0.162355		5.929	-5.1897	0.000583329	0.00160672	-1.42603	-0.525842		5.929	-16.8086	4.49609e-08	8.33951e-07	8.9656	-0.235637		5.929	-7.53219	3.69299e-05	0.000133936	1.55905
Tmed8	0.400274		2.35735	5.35836	0.000466948	0.00132464	-1.18597	0.418156		2.35735	5.59775	0.00034282	0.00101499	-0.783516	0.606162		2.35735	8.11452	2.04993e-05	8.14328e-05	2.20217
Tmed7	-0.0382317		5.15948	-0.722202	0.48862	0.565318	-8.04259	0.0809797		5.15948	1.52972	0.160649	0.221482	-7.09955	0.00646795		5.15948	0.12218	0.905457	0.92575	-8.3283
Tmed6	-1.49642		-2.78188	-2.02052	0.0782427	0.118328	-6.47102	0.467827		-2.78188	0.631678	0.54534	0.618685	-8.0352	1.05546		-2.78188	1.27466	0.238444	0.301611	-7.39355
Tmed5	-0.748774		2.79351	-10.8285	1.9325e-06	1.3688e-05	4.79912	-0.177491		2.79351	-2.56682	0.0304903	0.0512902	-5.51231	-0.550038		2.79351	-7.95448	2.40183e-05	9.29402e-05	2.029
Tmed4	-0.542592		4.12865	-6.71355	8.97559e-05	0.000323232	0.602687	-0.538189		4.12865	-6.65907	9.54788e-05	0.000339496	0.603286	-0.657934		4.12865	-8.14069	1.99797e-05	7.97979e-05	2.23024
Tmed3	-0.223848		2.45722	-2.09419	0.0659242	0.101481	-6.34176	-1.00322	NAIVE	2.45722	-9.38549	6.31971e-06	3.56638e-05	3.56729	-0.601438		2.45722	-5.6267	0.000330421	0.000876459	-0.824278
Tmed2	-0.290069		6.26096	-7.50615	3.79453e-05	0.000156826	1.54135	-0.278004		6.26096	-7.19394	5.28235e-05	0.000206438	1.24791	-0.159974		6.26096	-4.13967	0.00255672	0.00533698	-3.02073
Tmed10	-0.265146		5.66019	-7.19729	5.26336e-05	0.000207083	1.18431	-0.478546		5.66019	-12.99	4.14741e-07	4.38073e-06	6.54586	-0.64144		5.66019	-17.4117	3.30831e-08	5.034e-07	9.23254
Tmed1	-0.45669		4.16524	-5.4443	0.000417534	0.00120185	-1.06517	-0.271997		4.16524	-3.24253	0.0101999	0.0195397	-4.39343	-0.351998		4.16524	-4.19624	0.00235148	0.00496566	-2.93177
Tmco7	0.447497		2.51656	5.66728	0.000313854	0.000938282	-0.756504	1.06257	SL	2.51656	13.4568	3.06691e-07	3.46264e-06	6.87537	0.976956		2.51656	12.3726	6.27869e-07	4.69761e-06	6.01896
Tmco6	0.17706		2.9738	2.12094	0.0631285	0.0977565	-6.29992	0.0633361		2.9738	0.758681	0.467563	0.546575	-7.94433	0.10799		2.9738	1.29357	0.228217	0.290614	-7.48439
Tmco4	0.019181		1.62863	0.202609	0.843974	0.880272	-8.30148	0.873786		1.62863	9.2298	7.24675e-06	3.9908e-05	3.41757	0.24622		1.62863	2.60082	0.0288407	0.0464152	-5.53843
Tmco3	0.266136		1.40932	2.68806	0.0250076	0.0431157	-5.38233	0.0390722		1.40932	0.394642	0.702352	0.760765	-8.16844	0.0129247		1.40932	0.130544	0.899025	0.921239	-8.32713
[truncated: 14,858 more rows]
