# Supplementary material for: Dissection of two routes to naïve pluripotency using different kinase inhibitors
Source: Nat Commun. 2021 Mar 25;12:1863. doi: 10.1038/s41467-021-22181-5 (PMC7994667; doi:10.1038/s41467-021-22181-5)
Supplement: Supplementary file 14 — Source Data [file 41467_2021_22181_MOESM14_ESM.xlsx]

## Sheet: Fig1B
Figure 1B - PCA proteome
sample	PC1 (21.3%)	PC2 (12.9%)	PC3 (9.1%)
C1_2iBL6	-4.77258	-3.36854	5.15193
C2_2iBL6	-5.09345	-3.67303	5.22925
X1day_2iBL6	-6.0017	2.62711	-2.36004
X2day_2iBL6	-3.78956	5.32203	-2.69888
X4day_2iBL6	1.8711	1.05717	-7.09202
X7day_2iBL6	6.49282	3.48322	0.869114
X10day_2iBL6	6.17231	-4.49093	-0.479515
X14day_2iBl6	5.10833	-0.943254	1.1408
C1_2iTNGA	-6.36186	0.57782	2.66445
C2_2iTNGA	-6.82732	1.02446	2.59307
X1day_2iTNGA	-6.58979	3.29819	-2.81579
X2day_2iTNGA	-3.90292	0.176577	-6.37915
X4day_2iTNGA	8.34677	0.47109	0.825392
X7day_2iTNGA	8.1511	-2.53249	3.9985
X10day_2iTNGA	1.86702	-0.715914	-1.63601
X14day_2iTNGA	5.32584	-2.37198	0.591956
C1_2iTON	-5.58136	-3.51262	5.21964
C2_2iTON	-5.44478	-3.26518	5.13562
X1day_2iTON	-5.41831	7.95138	-1.17228
X2day_2iTON	-3.35169	5.84682	-3.34472
X4day_2iTON	4.36777	2.39801	-0.383546
X7day_2iTON	3.30942	2.75676	-1.66826
X10day_2iTON	8.08408	-5.536	-4.10029
X14day_2iTON	4.28144	-7.15793	0.167651
C1_2iZS	-7.63697	-0.68231	4.97387
C2_2iZS	-7.78775	0.0704765	4.62974
X1day_2iZS	-4.84599	4.16006	-1.12215
X2day_2iZS	-1.85063	0.242369	-7.36929
X4day_2iZS	5.16966	4.17768	0.599489
X7day_2iZS	7.96928	-1.23762	0.827773
X10day_2iZS	2.30983	-1.80566	-2.31772
X14day_2iZS	6.8399	-4.82504	-0.351336
C1_8iBL6	-1.75481	-5.2777	1.99341
C2_8iBL6	-2.23182	-4.7121	1.86004
X1day_8iBL6	-5.70166	0.188326	-1.15651
X2day_8iBL6	-3.15931	3.2236	-0.359545
X4day_8iBL6	-0.715396	1.82785	-4.41514
X7day_8iBL6	0.592141	3.52479	-0.282635
X10day_8iBL6	4.88442	-0.72969	-1.84097
X14day_8iBL6	7.91002	1.99568	4.16965
C1_8iTNGA	-5.51142	-2.49109	0.156782
C2_8iTNGA	-5.75332	-2.66896	0.0593478
X1day_8iTNGA	-4.96875	0.124629	-1.66979
X2day_8iTNGA	-0.256112	-8.55097	-6.54355
X4day_8iTNGA	4.77011	-0.214835	0.623804
X7day_8iTNGA	3.68726	3.30302	0.50354
X10day_8iTNGA	3.71624	5.28964	3.1878
X14day_8iTNGA	4.20856	5.47715	3.87974
C1_8iTON	-1.63066	-7.41337	3.08414
C2_8iTON	-1.29963	-6.94972	2.43968
X1day_8iTON	-1.22013	3.9479	0.000243677
X2day_8iTON	-0.295555	2.72461	-0.271088
X4day_8iTON	-0.166826	5.14003	0.757013
X7day_8iTON	1.54403	6.07932	1.82892
X10day_8iTON	1.20075	-5.51765	-7.22755
X14day_8iTON	1.68599	1.7635	-0.452223
C1_8iZS	-7.3711	-3.63397	-0.0755111
C2_8iZS	-7.81191	-3.38472	-0.414646
X1day_8iZS	-4.30921	2.33362	-1.41898
X2day_8iZS	-0.207026	-2.75828	-7.60703
X4day_8iZS	5.14393	0.833283	2.57711
X7day_8iZS	4.95814	4.49565	3.16694
X10day_8iZS	3.05008	5.04943	1.7515
X14day_8iZS	6.60295	-2.54171	2.36822

## Sheet: Fig1E
prot.ids	gene.names	SL_2i	1day_2i	2day_2i	4day_2i	7day_2i	10day_2i	14day_2i	SL_8i	1day_CDK8i	2day_CDK8i	4day_CDK8i	7day_CDK8i	10day_CDK8i	14day_CDK8i	CORR 2i vs CDK8i
Q9WUR9;F6TEU8;A2ARF6;A2ARF5	Ak4	-1.33284	-1.50699	-0.849928	0.850231	0.872148	0.911384	1.21861	-0.997816	-1.06109	-0.683769	0.374614	0.568548	0.6795	0.957387	0.992906
Q05186	Rcn1	-1.29345	-1.38102	-0.742964	0.639757	1.00601	0.968292	0.742261	-1.41109	-1.07806	-0.566123	0.596009	0.787166	0.926285	0.806929	0.988789
P68368	Tuba4a	0.461782	1.40803	1.0739	0.0207858	-0.490045	-1.13332	-1.28575	0.636499	1.44604	0.892368	0.0108644	-0.783527	-1.03428	-1.22335	0.987461
Q8K3Y3;H3BLC6;H3BL11;H3BK51	Lin28a	1.67417	1.27379	0.566841	-0.870778	-0.836937	-1.01972	-0.947355	1.41098	0.934768	0.406158	-0.32547	-0.700144	-0.733826	-0.832477	0.985351
Q9JLI6;F6ZFP8;F7D651;D3Z7G6;F7BB44;M0QWF1;D3Z3I6	Scly	-0.345425	1.33553	1.82017	0.0673673	-0.708031	-0.864654	-1.20105	-0.123034	1.19338	1.29888	-0.074618	-0.838303	-0.645528	-0.914681	0.984874
Q80W54;I7HIP5	Zmpste24	1.36726	-1.23638	-0.23947	-1.23405	-0.527079	1.03333	0.769155	1.40044	-1.09529	0.0440978	-1.30246	-0.423152	0.675524	0.768079	0.983367
Q9D7X8	Ggct	1.71887	1.35691	0.763784	-0.472333	-0.898203	-1.08558	-1.71089	0.902386	0.825724	0.212486	-0.119985	-0.257923	-0.393689	-0.841566	0.982741
P55264	Adk	1.38313	1.45646	0.978522	-0.58198	-1.25565	-1.05031	-1.34427	0.624319	1.02005	0.798359	-0.361438	-0.568598	-0.37969	-0.7189	0.978997
P14069	S100a6	0.562358	1.37535	1.22646	-0.349364	-0.808734	-1.57052	-0.602968	0.24655	1.28254	1.13035	-0.298307	-0.494822	-1.5282	-0.170681	0.977662
Q8K297	Colgalt1	-1.23969	-1.48259	-0.703151	0.633769	0.496539	1.92388	0.71931	-0.611524	-1.27096	-0.548465	0.48175	0.104038	1.10215	0.394938	0.977567
Q08093;D3Z7R6	Cnn2	0.447725	1.67451	0.970441	-0.868256	-0.74733	-0.973914	-0.648723	0.205001	1.76495	0.945441	-0.59081	-0.693873	-1.18292	-0.302234	0.977164
Q9CWG8	Ndufaf7	0.961041	-0.0592961	0.768097	-0.164201	-0.392968	-0.200482	-0.39385	1.87126	-0.322392	1.73282	-1.00315	-1.53133	-0.216912	-1.04863	0.973127
Q8R0W0	Eppk1	1.24798	0.700836	0.718052	-0.278835	-0.348806	-0.630373	-0.897937	2.03405	0.588336	0.684539	-0.412122	-1.08129	-1.02069	-1.30375	0.973094
Q9CXW3	Cacybp	1.29719	1.03705	0.972928	-0.564573	-0.855198	-0.689903	-1.09788	1.46792	0.947585	0.65357	-0.377753	-0.542613	-0.879842	-1.36848	0.971165
P70677	Casp3	1.23886	0.79764	0.204118	-0.428432	-0.216383	-0.484085	-0.793807	1.95781	1.18797	0.340025	-0.600797	-1.04721	-0.552777	-1.60294	0.970858
Q03137	Epha4	-1.60175	-1.06139	-0.484166	0.828408	0.728754	0.733079	0.913729	-1.71571	-0.987287	-0.313334	0.768142	1.12388	0.385254	0.682391	0.970764
P23780	Glb1	-1.91654	-0.137826	0.640525	1.0102	-0.592802	0.896617	0.201811	-1.78382	-0.645466	0.965742	0.950967	-0.626733	0.915248	0.122089	0.970639
Z4YKC4;A2AMI2;Q80XI3;A2AMI7;A2AMI6;A2AMI4;Q8BQR8	Eif4g3	0.72257	1.39555	1.52783	-0.300571	-0.946244	-1.36788	-0.946044	0.821272	0.934731	0.864997	-0.193396	-0.877866	-0.777472	-0.857489	0.970604
Q9D720;F6VZ99	Nsmce1	-1.31624	-1.67418	-0.33268	0.0626208	0.887673	1.26033	1.44944	-0.705159	-1.33544	-0.42157	0.0747996	0.753354	0.642627	0.654437	0.970418
Q60715	P4ha1	1.27542	-1.16665	-0.83261	-0.793725	-0.737867	1.35555	0.73843	1.09322	-1.16308	-0.36539	-0.693143	-0.73715	0.980286	1.04671	0.969135
P97355;E9PZ58;A2AC81	Sms	1.34878	0.910988	0.533063	-0.738048	-0.771678	-0.824125	-0.40168	1.52403	1.37708	0.622732	-0.499364	-0.883197	-1.22761	-0.970962	0.966885
Q8VCW8	Acsf2	-1.47813	-1.37158	-0.52042	0.791184	0.808807	1.02886	0.92065	-1.16005	-1.3608	-0.289026	0.330428	0.522193	1.2306	0.547284	0.965016
B2RRI2;Q689Z5	Sbno1	2.0529	0.990816	-0.443623	-0.506817	-0.850045	-0.739665	-0.663337	1.7405	0.9411	-0.297125	-0.378803	-0.721999	-0.149119	-0.974786	0.963408
Q9CWU2;D3YY07;Q3TRB3	Zdhhc13	1.62031	0.75351	1.47616	-1.13416	-0.941491	-1.34303	-0.721434	0.957135	0.727658	0.719479	-0.511669	-0.716177	-0.434736	-0.451551	0.96264
F6RPJ9;Q9JHR7	Ide	1.14083	1.55563	0.617943	-0.404181	-1.04918	-0.388544	-1.33901	1.46109	0.986972	0.259493	-0.367004	-0.888477	-0.385788	-1.19978	0.962064
Q9CXF4	Tbc1d15	1.78246	0.789249	-0.248427	-0.416294	0.0225499	-0.867294	-1.19038	1.77044	1.23261	-0.37531	-0.181217	-0.43775	-0.87809	-1.00254	0.962059
Q9CYA0	Creld2	-0.881742	-1.06857	-0.950746	-0.275254	1.11569	0.706637	1.55812	-0.655803	-1.33474	-0.824859	-0.0398374	1.22226	0.20411	1.22473	0.961809
P59242;E9QMC1;D3YUW7	Cgn	1.9573	0.930715	0.172795	-0.796458	-1.05023	-1.09297	-0.295069	1.7156	0.467703	0.373999	-0.920631	-0.922746	-0.501499	-0.0385106	0.960624
Q9R099;D3YZH8;F8WI46	Tbl2	-0.119654	-0.959158	-0.510197	-1.24423	-0.373911	1.35253	1.97276	0.247269	-0.722144	-0.628488	-0.76032	-0.387183	0.610039	1.52269	0.960544
Q6PCN7;E9PVX5;G3UVU1	Hltf	1.609	0.941664	1.06291	0.0283036	-1.94497	-1.06826	-0.995022	0.943246	0.55959	0.405833	-0.0865632	-0.971762	-0.0950775	-0.388892	0.958332
Q9CX34	Sugt1	0.126291	1.14706	0.869203	0.653146	0.165742	-1.56412	-1.47488	-0.0571002	1.48574	0.65577	0.412232	-0.00111612	-0.982007	-1.43596	0.957551
D3YUP1;Q9WVG6;D6RFA7	Carm1	1.0243	1.38842	1.04517	-0.910965	-0.888058	-0.263891	-1.29575	1.33843	0.840528	0.624633	-0.638154	-0.959332	-0.154663	-1.15068	0.957475
Q8BPU7	Elmo1	1.3384	1.00151	0.27163	-0.240809	-0.903161	-1.11701	-0.494494	1.13866	1.61838	0.665581	-0.372509	-1.36864	-1.09536	-0.442185	0.956694
Q3TCN2	Plbd2	-0.82409	-1.29849	-0.947358	1.06613	0.557199	0.581859	0.877779	-1.08643	-1.73198	-0.452321	0.99794	0.50403	0.929166	0.826564	0.956619
D3Z0Q6;Q9Z1E4	Gys1	-1.65135	-1.20753	-0.48195	0.235029	0.693069	1.18835	1.34196	-1.46289	-0.567483	-0.552816	0.106243	0.748358	0.491405	1.11962	0.955203
P70288;Q8BQ10	Hdac2	-0.523624	-1.44527	-1.51919	0.358273	1.13307	1.05596	0.905816	-0.626505	-1.44177	-0.674044	0.44015	0.849656	0.873844	0.613621	0.954911
Q9ES00;G3UZD6;G3UZM6;H7BXC2	Ube4b	1.06823	1.46514	0.734378	-0.974295	-0.987667	-0.452959	-0.71995	1.35065	1.24263	0.574384	-0.590877	-0.812578	-0.854912	-1.04217	0.954771
Q9CWQ0;V9GXP1;Q8BG20	Dph5	1.38719	1.5592	0.770483	-0.643448	-0.490774	-0.887847	-2.13621	0.624242	0.594436	0.369899	-0.0249455	0.0331143	-0.079975	-1.07537	0.952994
Q68FG2	Sptbn2	1.84203	0.690133	0.325301	-0.452073	-1.12345	-1.02127	-0.289324	1.88919	0.550275	0.241287	-1.04152	-0.912181	-0.762022	0.0636197	0.952957
D3YU12;Q8K2T1;G5E8S7	Nmral1	0.928639	1.37557	1.09072	-0.491071	-0.719072	-0.586334	-1.36238	1.22495	1.09004	0.527605	-0.11855	-0.862766	-0.754777	-1.34258	0.952326
D3Z5I1;Q3UPF5;G3X9X5	Zc3hav1	-1.92511	-1.29816	-0.354551	1.04179	0.599856	1.11462	1.42375	-1.07947	-0.557393	-0.656614	0.432107	0.136721	0.675182	0.447276	0.952288
O88342	Wdr1	-1.66329	-0.470118	-0.158812	0.434133	1.1036	-0.109999	0.517801	-2.41599	0.212113	-0.130823	0.564325	1.16701	0.107725	0.842336	0.94961
CON__sw|P21752_CONT|CONT_P21752;Q6ZWY8;P20065;Q9D2R9;A2AEH9	Tmsb10	0.757147	1.51622	0.782779	-0.858967	0.107703	-0.843854	-1.46693	0.717213	1.41346	0.649813	-0.167295	-0.207215	-1.11046	-1.28961	0.949422
Q9CRD0	Ociad1	-0.937017	-1.28201	-1.16955	0.950545	0.769781	0.498626	1.13906	-0.867082	-1.12956	-0.920364	0.487739	0.362203	0.490009	1.60762	0.949045
P97352	S100a13	-1.19583	1.31886	1.75461	0.791547	-0.817289	-0.577842	-1.04424	-0.799038	1.01678	1.16012	0.0466378	-0.800915	-0.486352	-0.367061	0.948366
Q8C483;P26638;A2AFS0;A2AFS1	Sars	1.62802	0.720206	0.666523	-0.46378	-1.05751	-0.691576	-0.669761	1.92931	0.801793	0.31122	-0.865737	-0.60714	-0.628781	-1.07279	0.947121
Q61846;A2ALR0;A2ALQ9	Melk	1.32232	1.66457	0.655409	-0.626928	-0.952906	-1.02123	-1.26253	0.993122	0.905248	0.591435	-0.242663	-0.339626	-0.417846	-1.26838	0.947031
Q9D7M8	Polr2d	-0.895672	-1.15487	-1.63344	-0.474944	1.90198	1.68885	0.90225	-0.192688	-0.434619	-0.477933	-0.00885029	0.397949	0.172027	0.209958	0.944449
Q8BY71;A2ATU9	Hat1	1.1104	1.31579	0.704318	-0.730006	-0.786911	-0.476531	-1.12701	1.04434	1.10473	1.10719	-0.207753	-0.764219	-0.930222	-1.36412	0.944282
P97384;D3Z7U0	Anxa11	0.852894	1.47023	1.38211	-0.132041	-1.06945	-0.86732	-1.59164	0.958466	0.931269	0.523702	-0.405015	-0.66469	-0.445216	-0.943296	0.944226
Q9DCS9;D3YUK4	Ndufb10	-1.1407	-1.39943	-0.545528	0.965805	1.31444	-0.118282	0.862687	-1.22843	-1.25088	-0.249883	0.590402	0.82636	0.0109795	1.36246	0.944016
Q99KR3	Lactb2	-2.14651	-0.927507	0.170191	1.12631	0.886881	1.08528	0.226752	-1.35009	-0.993517	-0.0225291	0.389507	1.00976	0.483046	0.062427	0.942925
Q8BG73	Sh3bgrl2	-1.36626	-0.957187	0.0895056	0.371108	0.700466	0.334528	0.757064	-1.63419	-1.43772	-0.221508	-0.0312554	1.54673	0.866327	0.982402	0.942654
O08795	Prkcsh	-1.50606	-1.29784	-0.713393	0.90754	0.969203	1.02508	0.640808	-1.44891	-1.1047	-0.107421	0.453562	0.399722	1.01117	0.771246	0.942355
Q9ESW4	Agk	-2.01834	-1.11637	0.067373	1.47976	0.716821	0.694609	0.555296	-1.30191	-1.06836	-0.151948	0.556721	0.287081	0.856088	0.443179	0.942272
Q9R257	Hebp1	-1.8909	-0.567193	0.555675	0.577394	0.442618	1.13211	-0.218289	-1.74142	-1.1705	0.328694	0.319098	0.708228	1.33639	0.188104	0.942004
Q8VE10	Naa40	-1.82157	0.816599	-0.171848	-0.503755	0.889615	0.504651	-0.265822	-2.22044	1.18346	-0.0268808	0.299374	1.05823	0.271461	-0.0130678	0.941961
Q99LJ0	Cttnbp2nl	1.06846	0.634294	-0.0413148	1.05551	0.128571	-1.5356	-1.34214	0.693335	0.887319	-0.370296	0.948106	0.408547	-1.75767	-0.777124	0.941959
Q9DB73;G3UZG6	Cyb5r1	-1.82282	-0.917522	0.0855781	0.710112	-0.168808	0.77092	1.38959	-1.93709	-0.635615	0.272955	0.873258	0.209633	0.429117	0.740687	0.941791
A2AQ42;A2AQ45;A2AQ41;Q80TY0;A2AQ43;A2AQ44;F6VVN1;A2AQ39;A2AQ47	Fnbp1	-0.581659	1.36851	0.204986	0.812964	-0.665331	-0.430446	-0.925826	-0.850387	2.13359	0.651767	0.664438	-0.205104	-0.936466	-1.24103	0.941316
Q8BHG9	Cggbp1	-1.65206	-0.443391	-0.0595272	0.807779	0.453446	0.161201	0.469836	-2.1188	-0.927128	-0.325171	0.780211	1.30514	0.782193	0.766266	0.940921
Q6P6K7;W4VSP4;I7HJI3	Serpinb6c	0.0548997	1.31597	1.26743	0.372389	-0.871556	-0.914672	-1.3045	-0.231321	0.95359	1.69182	0.0813861	-0.724171	-0.378774	-1.31248	0.940594
E9QJZ1;Q9EPV8;E0CY91;E0CYW1;E0CY38;E0CZB3;G3UWR6	Gm16381	-1.18899	-0.00174928	-1.07554	2.19398	1.09561	-0.942656	0.13322	-0.748958	0.214822	-0.623048	1.36683	0.482124	-0.412926	-0.492718	0.939917
Q9WVP1	Ap1m2	1.42267	1.42037	0.916091	-0.669737	-1.29405	-0.943513	-1.07379	1.00437	1.03915	0.519194	-0.58269	-0.320364	-0.962968	-0.474733	0.939412
Q9JHI5	Ivd	-1.2318	-1.46853	-0.391081	1.32774	0.848072	0.420491	0.3105	-1.59302	-1.03572	-0.145947	1.00927	0.944229	0.933049	0.0727534	0.939389
P50580;D3YVH7	Pa2g4	1.60656	0.954033	0.479567	-1.09778	-0.517967	-1.03864	-0.481198	1.41483	1.37239	0.355156	-0.557903	-0.565673	-0.924222	-0.999159	0.938667
Q91YR9;REV__Q3TVC7	Ptgr1	-0.842452	1.23597	1.81153	0.706538	-0.653063	-1.0378	-0.899945	-0.252428	1.15909	1.00238	0.299515	-0.978555	-0.833319	-0.717453	0.938223
Q6P5D8	Smchd1	1.83305	0.551402	0.216271	-0.813726	-2.04812	-0.17865	0.245795	1.40441	0.208452	0.525754	-0.358493	-1.34007	0.0925788	-0.338658	0.937974
Q9D2M8;A6X925;B2KF55	Ube2v2	0.84789	1.43219	1.2533	-0.275784	-0.546247	-1.00599	-1.7689	0.845328	0.711387	0.693246	-0.324853	0.181908	-0.693159	-1.35032	0.937904
Q3UHU8;Q9ESZ8;G3UYD0;G3UYJ6;G3UWV2;G3UYD7;G3UZU4;G3UX27;G3UY14	Gtf2i	1.83186	1.17697	0.166251	-1.13441	-1.07537	-0.398425	-0.836011	1.36622	0.958562	0.547924	-0.420675	-0.890061	-0.787706	-0.505124	0.93741
Q1HFZ0;H3BKN0;H3BJF3	Nsun2	2.13835	0.421255	0.0168719	-0.524106	-1.49782	-0.331287	-0.323996	2.00827	0.0849888	0.270088	-0.286779	-0.758704	-0.558905	-0.658225	0.937354
P23475;E9Q0B8;E9PZD4;E9Q163;E9Q4A4	Xrcc6	1.61016	0.949665	0.713284	-0.209961	-1.62093	-0.725772	-1.03611	1.04796	0.669104	1.0942	-0.232649	-0.791979	-0.398478	-1.06848	0.937312
Q62165	Dag1	-1.99323	-0.591015	-0.75283	0.324727	0.0879563	2.23532	1.35734	-0.757689	-0.487676	-0.255456	-0.0360528	0.170715	0.410737	0.287152	0.937253
Q9QX60;Q504N4	Dguok	-1.19007	-0.524102	0.705548	0.309554	-0.175109	-0.0298748	0.297969	-2.31238	-0.9232	1.55676	1.19868	0.564281	0.46189	0.0600466	0.936323
Q80VD1	Fam98b	1.10416	1.40379	0.986516	-0.0744508	-1.38777	-0.750667	-1.13267	1.2171	1.09701	0.259881	-0.11841	-0.723006	-0.937606	-0.943885	0.935831
P52479;G3X9U6;G3UYQ8	Usp10	0.524137	1.84491	0.787342	0.133732	-0.949625	-0.679915	-1.82126	0.241985	1.49269	0.419591	0.0445104	-0.364046	-0.883156	-0.790895	0.934999
F8WIV2;Q60854;K7E6F1;E9Q0P9;E9Q108;E9Q3Y1;E9Q6X2;E9PYY0;E9PZQ9;E9Q4R2	Serpinb6a	0.305652	1.88389	1.29314	0.104599	-0.930116	-0.819264	-1.66522	0.551608	1.03246	0.4892	-0.0754567	-0.965931	-0.38855	-0.81601	0.934786
Q9CRT8	Xpot	1.61567	0.730702	0.405852	-1.23731	-0.611971	-0.210345	-0.532454	1.81901	0.968539	0.413193	-0.805	-0.640218	-0.686361	-1.22931	0.934539
Q8R5H1	Usp15	2.1914	0.866491	0.338637	-1.16608	-0.318959	-0.92597	-1.47124	1.1796	0.647264	0.269759	-0.0297095	-0.382475	-0.375679	-0.823038	0.934303
P40142;E0CY51	Tkt	-1.03482	0.927211	0.952457	0.838838	-0.727282	0.423526	-1.57788	-1.36392	0.603366	1.14274	1.14989	-0.233944	0.0615493	-1.16173	0.93355
G5E8R3;E9QPD7;Q05920	Pcx	0.537545	-1.64852	-1.76358	0.136795	0.512914	1.25002	0.906564	0.372266	-1.10111	-1.22489	0.610538	0.0602804	0.480126	0.87105	0.933487
Q60932	Vdac1	-1.61778	-1.19984	-0.316479	1.01426	0.246348	0.559177	1.22845	-1.74308	-1.03292	0.265123	0.513963	0.64313	0.574466	0.865178	0.93298
Q9CZJ1	Utp11l	2.00818	0.255045	-0.973876	-0.0804491	-0.1749	-0.66881	-0.348251	2.0598	0.941368	-0.718687	-0.222684	-0.329361	-0.779041	-0.96833	0.932634
Q9WUD1	Stub1	-1.77089	-0.609191	0.287806	0.35816	1.50098	-0.0248442	-0.0383315	-2.18963	-0.03666	0.563485	0.106096	1.29021	0.0825628	0.48025	0.932373
Q99KQ4	Nampt	1.05243	1.15614	0.915303	-0.42691	-1.01176	-0.165786	-1.16693	1.65462	0.8505	0.489948	-0.432325	-0.792789	-0.640576	-1.48186	0.931917
Q99KV1	Dnajb11	-1.27998	-0.939367	-0.698941	0.714823	0.826194	0.697392	0.604553	-1.49336	-1.26339	-0.620107	0.300582	0.579161	1.28557	1.28687	0.931181
P21550;Q5SX59;J3QPZ9;Q5SX60;Q5SX61	Eno3	1.40694	1.38818	0.486688	-0.800132	-0.950692	-0.695649	-0.91768	1.26345	1.3431	0.248917	-0.162315	-0.67119	-1.25829	-0.681327	0.931159
Q5SUT0;Q5SUS9;Q61545;Q5SUS8	Ewsr1	-0.612034	1.85876	0.687046	0.554344	-1.27478	-0.349227	-0.80835	-0.440726	2.04897	0.073948	0.0475537	-0.928423	-0.00361867	-0.853463	0.93071
E9PYH6;D3YUD4;D3YX07;D3YXL2	Setd1a	-0.877008	-1.30103	-1.38312	1.50933	0.659504	1.05109	0.603935	-0.412639	-0.989151	-1.31584	0.536366	0.543115	0.557515	0.817925	0.930293
Q6PB93;O08832	Galnt2	-1.48918	-0.978338	0.447062	-0.271266	0.106776	0.875508	1.29306	-1.4451	-1.24016	-0.294945	0.13907	0.295887	1.26254	1.29909	0.928999
Z4YJT3;Q6ZQ58;Q9D423;E9PYM4	Larp1	0.719092	1.65212	0.860956	-0.562544	-1.07823	-0.9136	-0.615246	0.799803	1.61131	0.239608	-0.183469	-1.56063	-0.693952	-0.27522	0.928636
Q9Z2Z6	Slc25a20	-1.68465	-1.43592	-0.6041	0.762403	0.885001	0.916965	1.51731	-0.990893	-0.915892	-0.254116	0.769559	-0.028033	0.227047	0.83532	0.928261
O54785;Q5NC03	Limk2	0.651836	1.13731	0.808358	-0.265783	-1.23742	-0.304779	-1.13434	0.370646	1.33186	1.69279	-0.669764	-1.31565	-0.284258	-0.7808	0.927793
Q9CPQ3	Tomm22	-1.04812	-1.43679	-1.12908	0.752437	1.38947	0.512386	1.07165	-0.915647	-0.581769	-1.16551	0.516931	0.656835	0.202704	1.17451	0.927268
Q9WTP6	Ak2	-0.311712	-1.86641	-1.07395	0.383171	1.09407	0.970912	0.989456	-0.0304896	-1.83226	-0.435288	0.263285	0.333975	0.508585	1.00666	0.926919
P63280;G3UYP0;Q8CFZ0;CON__sw|P02439_CONT|CONT_KRB2B_SHEEP;G3UZL6	Ube2i	-1.35331	0.115452	1.31437	0.291927	1.40068	-0.226691	-1.43135	-1.17428	-0.513107	0.74573	0.549846	1.41253	-0.297621	-0.834189	0.926304
Q9WUP7	Uchl5	0.815457	1.43257	1.125	-0.494257	-0.83605	-0.868681	-1.38042	0.5172	0.98064	1.22712	-0.235561	0.00442616	-1.08424	-1.20319	0.926006
P30275;A2ARP5;B0R0F0;B0R0E9;B0R0E8;Q6P8J7	Ckmt1	-1.95415	-1.03748	-0.703831	1.44801	0.963798	0.674625	0.841125	-1.53542	-0.48494	0.00826474	0.473725	0.411398	0.316083	0.57879	0.92513
Q9CSH3	Dis3	1.94344	1.36991	0.441377	-0.930871	-1.24098	-1.21208	-0.841762	1.03171	0.843344	0.117148	-0.316649	-0.407521	-0.0871715	-0.709905	0.924455
Q922G2;A2ADS1	Fam76a	-1.78204	1.97322	0.0191965	0.20891	0.184721	-0.580124	-0.0464487	-1.46765	1.49354	-0.541012	0.78385	-0.0460183	-0.416274	0.216132	0.924386
Q62388;F6UXV2;D3Z0Q2	Atm	1.35605	1.30685	0.715011	-1.32029	-0.743718	-0.832144	-0.48496	1.54602	0.910897	0.33207	-0.893256	-1.07384	-0.183781	-0.634914	0.924118
E9Q4Y4	Cep192	1.2485	-1.29462	-1.27286	-0.797663	0.398996	0.219487	1.27079	1.24958	-0.54297	-1.12129	-1.16082	0.751154	0.293326	0.758395	0.923932
Q5U4C3	Scaf1	-1.03733	-1.36533	-1.00331	-0.537226	1.07095	1.18347	1.90441	-0.662216	-0.745651	-0.468063	0.0856629	0.161088	0.291869	1.12168	0.9238
Q8BHN3	Ganab	-1.4171	-1.4171	-0.902485	0.883495	0.977245	1.25661	0.849629	-1.01483	-1.11911	-0.326884	0.432918	0.036809	0.832732	0.928071	0.923006
B1AU25;Q9Z0X1	Aifm1	-1.15695	-1.4582	-0.978084	0.958093	0.804159	1.21274	0.541463	-1.27446	-1.22535	-0.106317	1.10424	0.564201	0.681376	0.333096	0.922651
P61965;F6Q3W0	Wdr5	-0.963759	-1.68178	-0.764425	0.428545	1.08822	0.821854	0.834514	-1.43727	-1.1381	-0.0655145	0.1468	1.0848	0.833304	0.812814	0.922357
Q8K2B3	Sdha	-1.57368	-1.30359	-0.178278	1.21166	0.685157	0.854627	0.456173	-1.32278	-1.42121	0.0609517	0.526327	0.118693	1.13475	0.7512	0.920845
Q9EQQ9	Mgea5	1.05203	0.639337	0.900775	-0.0629102	-1.47193	0.118178	-0.819421	1.72764	0.639639	0.277128	-0.0139048	-1.43121	-0.0399903	-1.51536	0.919967
P62806	Hist1h4a	0.335122	-1.74728	-1.27606	-0.0283251	1.37283	0.756097	0.686733	0.5319	-1.89238	-0.597733	0.299637	0.785797	0.229043	0.544622	0.919121
Q6P1H6	Ankle2	1.3147	0.782471	0.589933	-0.971062	-1.13983	-0.134946	-0.528751	1.25674	1.46582	0.883973	-0.700219	-1.01887	-0.661676	-1.13828	0.918548
P21995	Emb	2.12937	0.819515	0.503988	-0.881943	-1.0397	-1.19058	-0.6333	1.61913	0.214546	0.299505	-0.288603	-0.814359	-0.160176	-0.577383	0.91847
Q9CPT4	Mydgf	-1.76424	-0.93912	-0.235321	0.848011	1.01518	0.965335	0.135145	-1.66839	-1.08397	-0.0937382	0.763315	0.26164	0.995014	0.801142	0.918424
E9PUF7;Q61210;F6ZN61	Arhgef1	1.05979	1.33985	0.861396	-0.50613	-0.85764	-0.966129	-0.907771	1.18384	1.54587	0.0939321	-0.131055	-0.495682	-0.932975	-1.2873	0.918291
G3UZ60;G3UWI9;G3UWX9;G3UZA7;Q9Z172;G3UZX6;D3YW94	Sumo3	1.26873	0.442265	0.735351	-2.16424	0.732231	-0.791439	-0.448872	0.736814	0.572245	0.922212	-1.33116	0.476474	-0.240485	-0.910128	0.918157
Q8R0F6	Ilkap	0.308971	1.60355	1.48243	0.317992	-0.740321	-1.0148	-2.17117	0.0970251	0.831008	0.557179	0.171953	-0.497478	-0.533638	-0.412703	0.917643
P56960;Q8K366;F6VYQ6	Exosc10	1.57705	1.31858	0.237217	-0.895541	-1.0262	-0.834154	-0.385016	1.49415	0.75523	0.610958	-0.209506	-1.06252	-1.24908	-0.331178	0.917061
Q08639	Tfdp1	1.53161	1.83719	-0.645591	-0.308461	-0.720377	-1.69789	-0.574552	0.737082	1.13877	-0.118402	0.132242	0.177688	-0.851665	-0.637644	0.916562
E9Q7G1;D3YZZ5	Tmed7	-1.23008	-1.47293	0.075694	0.264905	-0.486132	1.12182	2.00055	-0.516105	-1.32469	0.431458	0.329538	-0.592204	0.475006	0.923169	0.916443
O35887;G3V004;G3UWR0;G3UWV3;G3UXA8;G3UY49;G3UXA3	Calu	-1.62176	-1.49049	-0.497206	1.17879	0.87072	1.11159	0.676637	-1.17634	-1.13367	0.150491	0.601866	-0.0339622	0.876069	0.487261	0.916385
B2RQ57;F8VQH0;Q4JIM5;P00520;G3UWQ2	Abl2	1.57426	0.733124	0.490529	0.184098	-1.5365	-0.371989	-0.984236	1.27233	0.249855	0.88308	0.363312	-1.0598	-0.224852	-1.57321	0.915927
Q8C0D5;D3Z1V3	Eftud1	1.41486	1.26605	1.01306	-0.47243	-1.63552	-0.403844	-1.23569	1.40354	0.548965	0.241375	-0.362883	-1.01239	-0.350769	-0.414325	0.915836
Q8BWM0	Ptges2	-1.38539	-1.58571	-0.467229	0.881311	1.16824	0.653719	0.948116	-1.21636	-0.947758	-0.527391	0.54167	0.35753	0.262366	1.31688	0.915365
Q8C605;Q9WUA3;F6YL81;D3YUA3	Pfkp	0.865014	-1.62202	-1.405	-0.279631	-0.269382	1.56526	0.771735	0.232613	-1.26958	-0.70141	-0.155223	0.493404	1.36201	0.412208	0.915265
Q8CC86	Naprt	1.24656	1.50323	0.476216	-0.989721	-0.69536	-1.08193	-0.638652	0.867715	1.32601	0.728922	-0.12781	-0.688825	-1.47762	-0.448723	0.914698
Q9CQE1;B1AWZ5;G3X8S9;B1AWZ3	Nipsnap3b	-2.36763	-0.52704	0.0443562	1.75338	0.64204	1.17042	0.0234883	-1.10399	-0.65383	0.0987998	0.762709	-0.00748108	0.0268405	0.137938	0.914303
Q3THK7	Gmps	1.62331	1.39431	0.495369	-0.542977	-0.989661	-0.75556	-1.4781	1.15938	0.945356	0.285091	0.104648	-0.661312	-1.04496	-0.534901	0.91397
E9QJS0;G5E8U8;G5E8U5;Q80ZK0;D3Z6K5	Mrps10	-0.933213	-1.34554	-1.18268	0.986933	1.30574	0.491183	0.549597	-1.25515	-0.895469	-0.597603	0.822488	1.14058	-0.0767596	0.989891	0.913893
Q6DYE8;G3UXY9;Q9R1E6	Enpp3	2.0001	0.613461	-0.0546786	-0.190536	-0.871343	-1.10206	-0.727278	1.37639	1.14454	0.597128	-0.0830878	-1.10915	-0.879137	-0.714355	0.913171
P70324;Q9JKD8	Tbx3	-1.468	-1.19612	-0.883936	0.977258	0.959638	0.403747	1.03706	-1.79005	-0.629782	-0.151704	0.779339	0.701331	0.631526	0.629689	0.912899
Q9D0P7;A2AEE4;A2AEF3	Psrc1	1.61581	1.11449	0.145181	-1.26379	-0.427533	-0.862861	-0.514879	1.5177	1.2063	0.395095	-0.331028	-0.762493	-1.07825	-0.753738	0.912156
Q8BH69	Sephs1	1.42412	0.51026	0.272539	-0.34577	0.341287	-0.361895	-1.72927	1.70266	1.1803	-0.293706	-0.359989	-0.145508	-0.684248	-1.51079	0.912034
E9QKG3;Q9CWH5	Trmt11	2.1097	1.16706	0.161043	-1.01206	-0.643007	-1.29661	-1.00017	1.29856	0.661197	-0.225995	0.0244409	-0.0300254	-0.860903	-0.353235	0.911623
P54227;D3Z5N2;D3Z1Z8	Stmn1	1.42852	1.38583	0.733689	-0.809917	-0.551713	-0.569119	-1.72216	1.26622	0.750564	0.218216	-0.0236792	-0.121593	-0.832795	-1.15207	0.911143
Q5SX75;Q60716;B0QZH3;B0QZH1;Q5SX76;B0QZH2;F6ULE1	P4ha2	0.624963	-0.901877	-0.566933	-0.378199	-1.17904	1.77701	0.793518	1.12244	-1.0149	-0.427825	-1.03859	-0.753838	1.24182	0.701459	0.91085
Q3TJD7;Q8BVJ7;B8JJB3;B8JJB2;B8JJB1	Pdlim7	1.15778	1.94208	0.24483	-0.631191	-0.962948	-1.19204	-1.0465	0.334158	1.59525	0.217938	0.00264452	-0.432654	-1.02656	-0.202799	0.910354
Q9DAU1;B0V2V1	Cnpy3	-1.3306	-1.35001	-0.290648	1.01632	0.00995196	1.4095	0.401901	-1.45709	-1.24914	-0.00109212	0.273508	0.621909	1.20058	0.744909	0.910015
Q8BWT1	Acaa2	-1.29195	-1.40296	-1.03213	0.908056	0.996804	1.19058	0.995034	-0.627876	-1.41683	-0.454722	0.340991	0.354458	0.417293	1.02326	0.909493
Q9CQJ6;E9Q0G1	Denr	1.19197	1.36819	0.846863	-0.525157	-0.978936	-0.838314	-1.12689	1.17536	1.35417	0.137709	-0.250396	-0.175967	-0.886395	-1.2922	0.909302
E9Q5B0;Q80VC9	Camsap3	1.95626	0.980287	0.207915	-0.310747	-1.05562	-1.81479	-0.586469	1.10886	1.08553	-0.198915	0.0361985	-0.138119	-0.786365	-0.48403	0.908547
Q9DB82;P61600;E9PXA4;E9PYH1;E9Q023;G5E8X4;E9PZX8	Naa20	1.84991	1.06251	0.21939	-1.20649	-0.523681	-0.831792	-0.604595	1.70446	0.983119	-0.409748	-0.369281	-0.205114	-0.794169	-0.874517	0.908544
Q3TC46	Patl1	-1.16446	1.04741	1.95148	0.151247	-0.263887	0.325068	-1.72081	-1.05204	0.920278	0.963182	0.125904	-0.534877	-0.133592	-0.614901	0.908257
O08529	Capn2	1.47097	1.37672	1.15873	-0.66547	-1.13631	-1.57693	-1.22342	0.469001	0.952272	0.424453	-0.225857	-0.0212484	-0.402911	-0.599999	0.908149
S4R2J9;Q3TLH4;S4R294;S4R209;S4R2L9;S4R2E2;S4R298	Prrc2c	0.45002	1.86551	0.349919	-0.00699484	-1.16971	-1.21583	-0.423496	0.206766	1.77314	0.364866	-0.404714	-1.48369	-0.620465	0.314674	0.907972
Q91YQ5	Rpn1	0.304126	-1.78849	-1.11686	0.256594	0.156787	1.2886	0.857945	0.171105	-1.70446	-0.247473	-0.302532	-0.173647	1.47774	0.820573	0.907692
Q62048;D3Z375	Pea15	1.35588	1.61105	0.968012	-0.644149	-0.927031	-1.25604	-1.53654	0.617096	1.08817	0.312695	-0.325374	-0.608358	-0.504781	-0.150636	0.90737
P38647	Hspa9	-0.535421	-1.89674	-1.07373	0.512454	0.880566	0.732119	1.74314	0.153392	-1.52902	-0.42672	0.190801	0.112529	0.33203	0.804607	0.906976
P58281;H7BX01;E0CXD1	Opa1	-0.343493	-1.68778	-1.11098	0.49695	1.09803	0.173341	1.20825	-0.562935	-1.53133	-0.506153	0.501238	0.282121	0.424774	1.55797	0.906397
Q6P9R2;F7AVI9;D6RFV0	Oxsr1	1.30127	1.3352	0.82673	-0.655642	-0.864703	-1.00517	-1.28842	0.586476	1.31705	0.664646	0.125542	-0.385194	-0.536428	-1.42136	0.905677
Q8K389;Q5SP75;F6R2K5;Q8BKQ2;Q7M6X3	Cdk5rap2	-0.982002	-1.30672	-1.44227	0.182756	0.83652	1.22102	2.01238	-0.174497	-0.657857	-0.745232	-0.214251	0.422389	-0.00740557	0.855176	0.904468
Q61655	Ddx19a	-0.930433	-0.707343	-0.629658	0.405316	1.55654	0.74385	-0.503831	-1.05505	-0.840214	-1.11446	0.784425	2.03218	0.0868844	0.171793	0.902254
A2AMY5;Q91VX2;F6PYV5;A2AMY7;F6WTC8	Ubap2	0.998612	1.63957	0.334164	-0.0946756	-1.14073	-0.964638	-0.935914	0.750996	1.70137	-0.30157	0.375607	-0.950074	-1.20385	-0.208873	0.901979
Q9CWY8;Q05C51;F6RP29;D3YWG3	Rnaseh2a	-1.70422	-0.208277	0.923004	0.625138	0.367158	0.741319	-0.894965	-1.82598	-0.073365	0.53822	0.641819	1.42206	0.468512	-1.02041	0.901745
Q9D168	Ints12	0.969126	0.654138	-1.75081	-0.982779	0.452769	-0.842619	1.56627	0.520075	0.567321	-1.47898	0.100529	0.150333	-0.804794	0.879416	0.90127
Q8VHI3	Pofut2	-1.47412	-1.17049	0.202899	0.943974	0.696996	1.39649	-0.365804	-1.18451	-1.14763	-0.563645	1.05611	0.0970204	1.32562	0.187084	0.901139
Q60793;B7ZCH2;E9QNP6;Q99JB0;P46099;B7ZCH1;O35738	Klf4	-1.32981	-0.968714	-0.623527	0.591917	0.996812	-0.104894	1.2199	-1.79159	-1.11412	-0.0891084	0.841516	0.794289	0.690608	0.886723	0.900192
A6PW84;Q3V1T4;A2A7Q5;F2Z499;Q8CG71	P3h1	-0.873317	-1.26055	-0.911497	0.50965	0.888598	0.897116	0.556585	-1.34903	-1.37627	-0.441715	0.215438	0.568747	1.12076	1.45548	0.899914
Q64737;D6RCG1	Gart	2.51552	0.625471	0.403341	-1.03572	-1.07311	-1.01718	-1.28249	0.954704	-0.0141528	0.414419	-0.0627243	-0.291122	0.0600868	-0.197042	0.899511
Q9CZN7	Shmt2	0.127685	-1.98016	-1.24473	0.415613	0.328813	1.08496	1.04766	-0.2796	-1.62931	-0.416554	0.793806	0.348223	1.09861	0.304992	0.899271
P16045	Lgals1	-0.164792	1.49095	1.64249	-0.0887466	-0.752207	-0.821947	-0.953666	0.517624	1.27256	1.0182	-0.42491	-0.89904	-1.30171	-0.534809	0.898078
Q8BML9;D3Z158;Q8R1V9;F6TDS3	Qars	-1.74771	0.263278	0.310654	0.29118	0.234558	-0.368746	0.566421	-2.6327	0.317757	-0.110464	0.632537	0.930679	0.58163	0.730924	0.896912
Q80U70;E9PW15;F7B7H9;F6Z494	Suz12	-1.1711	-1.62914	-0.959457	0.649004	0.548714	0.988479	1.67697	-0.988095	-1.16699	-0.0561068	0.344303	0.720866	0.423215	0.619351	0.896885
Q3UEB3	Puf60	1.56012	0.789555	-0.123573	0.419917	0.07236	-1.45708	-1.13096	2.04381	0.440337	-0.566058	-0.134509	-0.126896	-0.790466	-0.996556	0.896257
Q922U1;E0CYD0;F6T4V0;REV__Q3TBL6	Prpf3	1.50776	1.31274	0.00657891	-0.127664	-0.500954	-1.35938	-1.38939	0.877629	1.50611	-0.278757	0.522	-0.580115	-0.985526	-0.511033	0.89564
Q6PA06;E9QND8	Atl2	2.02249	-0.684444	-0.461241	-1.63751	-0.482983	0.157221	0.892901	1.74346	-0.719493	-0.28135	-0.42242	-0.708731	0.241253	0.340838	0.895358
Q9DB20;F6XVM5	Atp5o	-1.99856	-1.21202	0.494219	0.653383	0.805969	0.470498	1.20565	-1.0974	-1.18464	-0.163709	0.608811	-0.0277446	0.227573	1.21796	0.895108
Z4YJW0;Q8C7X2	Emc1	-0.783161	-0.915414	-0.364764	-0.766989	0.353046	1.4865	1.17458	-0.382689	-1.54446	-0.887583	-0.198665	0.119103	1.17261	1.53789	0.894814
Q61753;F6ZSB7	Phgdh	1.35463	1.17865	0.877119	-0.393644	-1.04091	-0.97803	-1.04917	1.30904	0.786948	0.542139	-0.161709	-0.792456	-0.0756761	-1.55693	0.894785
Q61133	Gstt2	0.891404	1.32682	1.18953	-0.504946	-1.16247	-1.10618	-0.99746	0.114171	1.35811	1.13782	-0.00162366	-0.789788	-0.297528	-1.15787	0.894272
O70194	Eif3d	1.06825	1.81994	0.566039	-0.332515	-1.09267	-0.929863	-1.0194	1.1841	1.1748	0.0846936	-0.468058	-0.153586	-0.652903	-1.24883	0.89374
Q9DBF1;G3UYR8;G3UY72;E9Q1H3;E9Q1G1	Aldh7a1	0.617433	1.56079	1.18466	0.0379184	-1.12831	-0.840732	-1.26787	0.857267	1.04971	0.855706	-0.614232	-1.32474	-0.521215	-0.466394	0.893664
P63254	Crip1	1.24048	1.76755	0.975196	-0.345052	-0.872282	-1.57473	-1.41629	0.866991	0.677186	0.244445	-0.483674	-0.217142	-0.651737	-0.21095	0.893525
P09103;E9Q8G8	P4hb	-1.06607	-1.01178	-1.08752	0.30415	0.840675	1.22659	0.918269	-0.806584	-1.32565	-0.694548	-0.0759785	0.145023	1.06625	1.56718	0.893298
Q91WG4	Elp2	0.839398	0.655415	0.18415	0.360705	-0.726484	0.386724	-1.16293	1.77569	0.830709	0.628124	-0.42002	-1.01348	-0.303647	-2.03436	0.893143
Q99JY0;D3YXU1	Hadhb	0.251844	-1.23357	-1.48629	0.879013	0.276455	0.509163	0.92761	0.338828	-1.08415	-1.44147	0.882499	-0.741509	0.371692	1.5499	0.892995
Q8VE99	Ccdc115	-0.950489	-1.88061	-0.841222	0.852852	0.879635	1.01497	1.16415	-0.506832	-1.36097	-0.282053	0.225908	0.325829	0.0892452	1.26959	0.892547
Q6P8I4;Q3TM89;F8WI88;D3YWA4;D6RGL8;D6RDQ3	Pcnp	0.849831	1.33244	1.22711	-0.260491	-0.461952	-1.09945	-1.48588	0.949597	0.962969	0.306537	0.330702	-0.102781	-1.33751	-1.21113	0.892376
Q6A028	Swap70	1.08099	0.707933	0.360924	1.04523	-0.889006	-0.430668	-1.71938	1.09348	0.422083	0.0554842	0.463585	-0.315515	0.229895	-2.10504	0.892323
O54962	Banf1	0.80023	-0.47263	0.652586	-0.58647	0.371205	0.213797	-0.509339	1.90687	-0.779377	1.76295	-1.18659	-0.456775	-0.367186	-1.34926	0.892306
D3YVL0;E9PW39;P23249;D3YYR1	Mov10	-0.0842372	1.39868	1.47553	-0.154937	-1.05299	-0.583808	-0.654993	0.551565	1.4961	0.879137	-0.0734889	-0.904252	-0.837157	-1.45515	0.891522
P30285;E9Q9E4;E9PZX7;D3YWB0;D6RHS5	Cdk4	0.398458	0.311671	-1.17028	0.0735221	1.59399	0.32475	-1.90353	-0.150288	0.298339	-1.16159	0.893753	1.21232	0.384441	-1.10555	0.89134
P46660	Ina	1.89776	1.22461	0.402599	-1.05739	-0.973752	-1.0949	-0.86673	1.06918	0.883024	0.40994	0.183342	-0.573611	-1.01259	-0.491486	0.891278
O88508;G3UZG8;G3UXY2;G3UZK0;G3UZN5;G3UZH2;G3UZF8;G3UX63;G3UX07	Dnmt3a	2.51696	0.693987	-0.0962593	-1.106	-1.09063	-1.03	-0.483301	1.42774	0.0439024	-0.148757	-0.413839	-0.45235	0.166405	-0.027848	0.890589
Q9CY58	Serbp1	1.44292	1.44908	0.46257	-0.579968	-1.0881	-0.80073	-1.1015	1.0833	1.39322	-0.0544513	-0.411161	-0.0919608	-0.359753	-1.34346	0.890394
Q8BIJ6;E9PWN2;E9PWN3	Iars2	-1.21953	-1.56603	1.07171	0.580505	-0.0685722	0.369159	0.80232	-1.13857	-1.30678	1.1548	0.909085	-0.778356	0.990009	0.200244	0.890127
Q3UNW5	Tfcp2l1	-2.48886	-0.514535	0.102989	0.597352	0.87704	0.826862	1.22211	-1.45941	-0.643726	0.363966	0.189878	0.594721	0.395466	-0.0638544	0.889914
P11031	Sub1	0.788252	1.16452	0.933819	0.369647	-1.11991	-0.458122	-1.73574	0.696648	0.88412	0.875213	-0.0674851	0.0110781	-0.555885	-1.78616	0.888966
P60521	Gabarapl2	-1.58545	-0.782756	-0.290836	0.778489	1.09295	0.0286738	0.793641	-1.48176	-1.15172	-0.73235	0.21812	1.14939	0.944339	1.01927	0.888717
Q9CQ86	Mien1	-0.67622	0.341039	2.20197	0.589221	-0.86964	0.344553	-1.80394	-0.434872	0.288318	0.754256	0.238303	-0.0217972	0.459971	-1.41117	0.888239
Q6P5E6	Gga2	0.842759	1.36554	0.636275	-0.970298	-1.1706	-0.115387	-0.655525	0.754932	1.32189	0.70657	-0.405366	-1.2686	0.511393	-1.55359	0.887696
Q9D172	D10Jhu81e	-1.20902	-1.03025	-0.848082	0.742234	1.00226	0.467381	0.55938	-1.80741	-1.14219	-0.111286	0.552083	0.696397	1.19093	0.937569	0.88717
F8VPL5;E9PVG7;P97820;E0CYV5	Map4k4	1.0634	0.932966	0.893741	-0.77871	-1.27039	-0.515121	-0.139292	1.38475	1.35493	0.665112	-0.464131	-0.962153	-1.16696	-0.99813	0.886561
Q3TLP5;F6YTG0;F6Z5N5;E0CXC8	Echdc2	-1.49911	-1.69069	-0.531581	0.955942	1.03086	1.74121	0.574243	-0.513739	-1.14354	-0.078667	0.460954	-0.151611	0.649459	0.196276	0.886499
Q9CWR8;D3YUQ4	Dnmt3l	2.34219	-0.110933	-1.02043	-0.420696	-0.0118624	-0.799979	-0.185304	2.0152	0.475566	-0.258864	-0.473999	-0.757657	-0.6627	-0.130527	0.886164
Q9JI59;Q9CWD9	Jam2	-2.17298	-0.30557	-0.259362	0.227856	0.58754	0.954686	1.17346	-1.72933	-0.871544	-0.0842702	0.90934	0.580291	0.392266	0.597621	0.886101
Q91WG2;D6RCU7;D6RGR2	Rabep2	-1.51817	-1.05707	-0.341707	1.31871	1.3839	0.911535	-0.41421	-1.15865	-0.492253	-1.1229	0.774242	0.809964	0.835536	0.0710716	0.885924
Q9D2V7;G3X9L5;E9PYU1	Coro7	-0.981311	1.5432	1.61723	0.138516	-0.61191	-0.800457	-1.05477	-1.2321	1.5809	0.68816	0.112545	-0.495504	-0.160312	-0.344179	0.885622
Q9D0M3	Cyc1	-1.90779	-0.991608	0.358419	0.0610533	1.11744	0.201029	1.08574	-2.02102	-0.50772	0.546655	0.705677	0.358986	0.407718	0.585415	0.885252
Q8VCI5	Pex19	-1.39224	0.166946	-0.0988611	0.73703	0.964458	-0.244596	-0.533234	-2.23872	-0.0509193	-0.50702	0.763616	1.72948	0.589641	0.114416	0.884853
P32037;E9Q2G7	Slc2a3	-0.494739	-0.733351	0.312634	-0.879705	-1.36217	2.34367	0.898673	-0.294096	-0.338496	0.51454	-0.476786	-0.647866	1.41756	-0.259877	0.884403
Q6XLQ8;G3UYI3	Calu	-1.40198	-1.35334	-0.603825	0.853476	1.15535	1.1691	0.496594	-0.82065	-1.39792	-0.549201	0.514564	0.00991179	1.19747	0.730455	0.882662
Q03160;A2A555	Grb7	2.15574	0.949588	0.392277	-0.824418	-1.31726	-1.24877	-0.891022	0.85357	0.824251	0.481053	0.130013	-0.514516	-0.252934	-0.737567	0.882459
Q9CY45	N6amt2	1.18917	1.48556	0.690362	-0.262683	-0.404319	-2.04631	-0.986462	0.701758	0.737333	0.805953	-0.500201	-0.367276	-1.19034	0.147461	0.881689
Q9CPR8	Ndnl2	-0.488383	-1.15692	-1.1311	-0.818397	0.600111	0.746374	2.05602	-0.683793	-1.16149	-0.544703	0.0578295	0.613621	0.882737	1.0281	0.880971
Q99JW5	Epcam	1.77435	0.72415	0.310475	-1.02851	-0.877319	-0.772206	-0.275352	1.4334	1.01098	0.92834	-0.51893	-0.825155	-0.758552	-1.12568	0.880965
Q5SW15;Q9CQG2;F8WHZ7;Q5SW13	Mettl16	2.14546	0.680782	0.13731	-1.1256	-1.14294	-0.373005	-0.539011	1.80575	0.659735	-0.429322	-0.476469	-0.140439	-0.425147	-0.777108	0.880774
Q9CQV1;D6RI93	Pam16	-1.00372	-1.5814	-0.811578	0.834323	1.09546	0.527273	1.26432	-0.352165	-1.61209	-0.589846	0.223882	0.0955535	0.72434	1.18564	0.880735
Q8VDG3	Parn	-0.00359112	0.740029	1.60553	0.536314	-0.856101	-1.06882	-0.819605	0.246427	1.16012	1.6932	-0.54634	-1.01455	-0.695235	-0.977383	0.880061
Q91W96;D6RDT6	Anapc4	1.27971	1.71997	0.285413	-1.45922	-0.934449	-0.297505	-0.731079	0.866314	1.50011	0.0300727	-0.540444	-0.0893792	-0.630865	-0.998654	0.879497
Q9EST4	Psmg2	1.47001	1.41175	0.81432	-1.29106	-0.640935	-0.797884	-1.30623	0.929514	0.82434	0.596917	0.0393297	-0.485477	-0.33431	-1.23028	0.879147
O35459;F7B227	Ech1	-1.35452	-1.28014	-1.03776	1.0527	0.921219	0.511025	1.69666	-0.417983	-1.14766	-0.647921	-0.151633	0.624677	0.248239	0.98309	0.877846
Q99MV7	Rnf17	0.319197	-1.23191	-1.8136	-0.39409	0.868998	0.203028	2.05817	0.285541	-0.865323	-1.05817	0.352861	0.693511	-0.00815168	0.589933	0.877731
Q7TML3	Slc35f2	1.09933	0.540196	1.20762	-1.97201	-0.843739	0.0488334	-0.166424	1.15591	0.219359	1.16844	-0.854987	-1.20266	0.249325	-0.649197	0.877531
A2RSY6	Trmt1l	1.49926	0.911897	0.779996	-1.15167	-0.782337	-0.841518	-0.87202	0.552452	1.51418	1.09951	-0.895387	-0.510777	-0.34674	-0.956858	0.877468
F8VQ54;Q8R418	Dicer1	1.37095	1.42112	0.597065	-1.54906	-0.943535	-0.494364	-0.621354	1.03886	1.36206	0.302874	-0.295334	-0.643862	-0.546862	-0.998558	0.877291
Q9D7N9	Apmap	-0.415681	-1.63177	-1.45505	0.711793	1.48392	0.923247	0.410219	-0.192766	-1.4925	-0.673008	0.270544	0.462425	0.665947	0.932678	0.877241
P97807;H3BKG7	Fh	-1.11554	-1.10006	0.280735	0.779536	0.400593	0.276933	0.377833	-1.42129	-1.96537	0.418958	0.408692	0.113015	1.27185	1.27411	0.876811
Q3UIA2;E9QAJ9	Arhgap17	-2.18493	-0.0900688	0.0413445	1.07579	0.215063	0.892659	0.19661	-1.87484	-0.732883	-0.14509	0.242703	0.613702	1.13697	0.612969	0.876573
Q99JW2	Acy1	-1.87278	1.12067	0.896228	1.45159	0.236135	-0.561387	-1.01213	-1.34077	0.544256	1.07152	0.154549	0.351985	-0.501509	-0.538356	0.876548
E9PV41;E9PXV7;O08808;Q6NS79;D3Z074	Diap1	0.776043	1.09271	1.41095	-0.611963	-1.5794	-0.373262	-0.412139	1.41037	0.918542	0.604644	-0.577977	-1.0939	-0.580311	-0.984304	0.876039
B2KGA7;Q505B7;A8Y5E9;F7BCB7	Zbtb8os	1.73748	0.740171	0.742029	-0.925269	-0.0212026	-0.850985	-1.99457	0.510913	1.08736	0.751693	-0.476501	-0.118511	-0.158373	-1.02424	0.875535
Q9R0Q4;A2AEB4;A2AEB3;A2AEB5;A2AEB6;A2AEB8;A2AEB7	Morf4l2	0.712627	1.6935	-0.0991582	-0.870499	-0.614273	-0.69086	-0.1461	0.516069	2.04824	0.477112	-0.0866432	-1.0395	-1.39599	-0.504521	0.875528
Q9CQF9;F7CIP8;D3Z275	Pcyox1	-0.572861	-1.57454	-0.595908	-0.531394	0.614419	1.78656	0.962721	-0.452053	-1.44478	-0.128579	-0.277379	-0.0095226	0.79372	1.42959	0.875393
Q9DC29;F6SGP4	Abcb6	-1.82767	0.234433	0.187356	0.560125	0.546751	-0.280351	0.042444	-2.12662	-0.600024	-0.0191254	1.07463	1.60406	0.0979164	0.50608	0.87528
P61087;D3Z4U3;F8WIC2	Ube2k	1.38444	1.27362	1.55165	-0.439105	-1.25609	-1.28876	-1.49078	0.836572	0.220096	0.30521	0.0920291	-0.457175	-0.174678	-0.557025	0.874955
Q9DAU9	Znf654	-0.985861	-1.61696	-0.996777	0.484035	1.85487	0.403998	0.793272	-0.75209	-1.07267	-0.45837	1.09275	0.717835	-0.0263096	0.562275	0.874539
Q91W43	Gldc	2.05353	0.38858	0.321032	-0.604027	-0.862232	-1.03868	-0.490753	1.60424	0.628487	0.704366	-0.266675	-1.16241	-0.190211	-1.08525	0.874371
Q9D1H7;D3Z4J5;D3Z7S0	Get4	-0.757059	0.979413	-0.508463	0.614361	-0.0868461	1.7547	-1.46567	-0.743783	0.174071	-0.992124	0.164739	0.709754	1.39867	-1.24176	0.874252
Q60862;Q59IX1	Orc2	-0.901678	-1.63742	-0.931312	-0.113277	0.967761	1.09274	1.44576	-1.10149	-1.26472	0.163295	0.255466	0.509599	0.542715	0.972548	0.873871
Q8BNU0;D3Z3J0	Armc6	1.30604	1.72819	0.218811	-0.694571	-0.178116	-1.2144	-1.39978	0.844286	1.52812	-0.221337	-0.088474	-0.687903	-0.773697	-0.367172	0.873741
Q9DD18	Dtd1	1.52923	1.6915	0.842249	-0.673279	-1.15877	-0.94796	-1.474	1.14586	0.495435	0.0718748	-0.496185	-0.492295	-0.146411	-0.387238	0.87357
Q5I043	Usp28	2.12416	-0.120167	0.0279511	-0.725694	-0.921316	0.0202164	-0.608433	1.7619	0.468055	0.737875	-0.445115	-0.859563	-0.075614	-1.38425	0.873399
Q9CZS1;G3UYH1;G3UWP3;Q9JHW9	Aldh1b1	1.06288	0.284504	0.349689	0.0990268	-0.492942	0.282592	-1.22658	1.78735	0.78917	0.940543	-0.220565	-1.6374	-0.584021	-1.43425	0.872369
Q99L13	Hibadh	-0.538147	-1.656	-0.198091	1.17322	-0.138399	0.983309	0.05339	-1.08814	-1.53365	0.62719	1.35704	0.481521	1.08894	-0.612179	0.872105
Q6P9P6	Kif11	2.40443	-0.0285968	-0.86559	-0.166587	-0.222333	-1.0045	-0.485308	1.77413	-0.459721	-0.453396	-0.314319	0.647205	-1.01443	0.189018	0.871994
A0A067XG52;B1AX58;Q99K51	Pls3	-0.340966	1.39013	1.73592	0.270703	-1.19802	-0.49693	-0.82041	0.552025	0.663202	1.3926	-0.43189	-1.20272	-0.603873	-0.909778	0.871742
E9PZJ8	Ascc3	1.05212	1.4404	0.988687	-0.968248	-1.74164	-0.248401	-0.265273	1.49115	0.596397	0.255937	-0.783438	-1.02752	-0.159057	-0.631112	0.871735
Q80Y17	Llgl1	-0.526516	-1.09499	0.0694215	-1.50786	-0.066853	1.87511	1.25379	-0.48796	-0.97187	0.0704042	-0.467885	0.0756085	1.65043	0.129176	0.871601
P61957;H7BWX9;D3Z794	Sumo2	0.32864	-0.0210134	1.58911	0.0103832	-0.50644	-0.443071	-1.13179	-0.0553839	-0.444728	2.34695	0.200646	0.443832	-1.13033	-1.18681	0.871362
E9PX53;E9QPR5;Q8K2V1;E0CXK8;F6TLH3;E0CYV2;F6V294;E0CX37;F6U5N5	Ppp4r1	1.36597	1.60135	0.399603	-1.1386	-0.20518	-1.49292	-0.88716	0.881904	1.18712	0.205399	0.1667	-0.221028	-0.847294	-1.01587	0.870801
Q9CYN2	Spcs2	1.52757	-0.7295	-0.580978	-1.98803	-0.484535	0.965044	1.01578	1.16524	-0.999809	-0.26813	-0.639897	-0.0913959	0.85847	0.250164	0.87074
P08249	Mdh2	-1.24045	-1.50068	-0.685869	1.01002	1.08867	0.725007	0.872209	-0.714413	-1.51047	-0.437306	0.519102	0.0154698	0.564077	1.29464	0.870422
P12382	Pfkl	2.13101	0.0970218	-0.456032	-1.21079	-1.16474	0.709562	-0.432574	1.5209	-0.640012	-0.481413	-0.328328	-0.833427	0.979442	0.109384	0.870413
Q9CR16	Ppid	2.00379	0.71318	0.429114	-0.515407	-0.713228	-0.512203	-1.46263	1.89216	0.136415	-0.376188	-0.466182	0.109456	-0.183397	-1.05487	0.870303
Q8BMJ2	Lars	1.30929	1.09548	0.868621	-0.42227	-1.62866	-0.811522	-0.598591	0.986162	1.15219	0.766176	-0.293388	-0.684614	-0.354749	-1.38412	0.869722
Q924C1	Xpo5	1.42219	1.17643	-0.0126516	-0.724324	-0.950375	-0.321004	-0.756093	1.19878	1.92344	-0.260346	-0.294519	-0.412333	-1.15425	-0.834945	0.869445
Q8CE50	Snx30	0.676347	2.11642	0.405406	-0.0792764	-1.16716	-0.840685	-1.1053	0.718262	1.53878	-0.100497	-0.743873	-0.894566	0.0677146	-0.591577	0.868912
Q9ERE7;D3YVR4;F6SWV4	Mesdc2	-1.63744	-1.34172	-0.421669	1.1832	1.0727	0.990258	0.466578	-1.0995	-1.24139	-0.177603	0.283393	0.0839529	1.04527	0.793975	0.868784
P62254;D6RES1	Ube2g1	2.06483	0.38644	0.241754	-1.25989	-0.579411	-0.236733	-0.697289	1.93348	-0.0241475	-0.514659	-1.4088	-0.181093	0.183258	0.0922647	0.868487
Z4YL78;K3W4R5;A2AGT5	Ckap5	0.323377	1.65549	1.12332	-0.811844	-1.7378	-0.393985	-0.208288	0.266916	1.28611	0.976481	-1.07549	-0.678894	0.114687	-0.840075	0.868455
Q9DCC5;P23198;D3Z313;D3Z1A9	Cbx3	-0.930225	-1.44418	-0.2744	-0.572205	0.575278	1.45012	1.46033	-0.401285	-1.40256	0.591238	-0.910964	-0.0189408	0.872041	1.00575	0.866965
P55821;Q05DI3;D3Z4C2;G3X9Z6;P63042;O70166;REV__F6XZS9;REV__Q9WTN3	Stmn2	1.5183	1.11215	0.368176	-1.05709	-0.0373799	-0.39979	-1.62675	1.42931	0.699928	-0.0789958	0.172322	0.00670065	-0.501599	-1.60528	0.866873
Q9CYI4;D3Z765;D3YZ82;F6QU81;D6REI1;D6RGP6	Luc7l	1.78791	0.315496	0.595686	-1.01189	-0.232277	-0.690398	-0.797709	1.74657	0.413903	-0.0311945	-1.2431	0.90528	-0.767913	-0.990367	0.866422
Q80V26	Impad1	-1.7399	-1.26507	-0.0123315	1.09585	0.747462	0.470968	0.972969	-1.33225	-0.971563	-0.583904	0.457693	0.104944	1.18896	0.866173	0.86636
Q8C3I8	Hgh1	1.95901	0.549874	-0.11007	-0.174623	-0.858434	-0.326308	-1.13132	1.37099	1.37907	-0.0852063	-0.0259144	-0.268209	-0.795797	-1.48306	0.866227
Q8CFI7	Polr2b	1.68378	0.511991	-0.529877	-1.58833	-1.59751	0.442675	0.684478	1.0912	-0.280966	-0.11603	-0.46368	-1.12772	0.270349	1.01965	0.866173
Q9CYG7	Tomm34	1.13144	1.1892	1.29703	-0.230874	-1.74866	-0.92096	-1.06137	0.439924	0.865501	0.794943	-0.27956	-1.06842	0.370368	-0.778551	0.865856
Q00915	Rbp1	0.517274	1.43409	1.75411	-0.492553	-0.648042	-1.38265	-1.15879	0.633743	0.769566	0.82374	-0.627379	-0.504211	-1.16591	0.0470138	0.865567
Q9QUJ7	Acsl4	0.923272	1.4246	0.429623	-0.886129	-0.92815	-0.282046	-0.888134	0.498062	1.7381	0.921364	-0.0832173	-1.55284	-0.752938	-0.561571	0.865512
Q9JL35	Hmgn5	0.874061	0.461625	0.746604	-0.705142	-0.58481	-0.693211	0.0502503	1.09592	1.68962	1.15167	-0.595497	-1.62398	-1.0476	-0.819515	0.865477
P26443;CON__sw|P00366_CONT|CONT_DHE3_BOVIN;F7CFA5	Glud1	-1.34362	-1.27391	-0.807435	1.12738	1.50004	0.140856	0.532189	-1.57911	-0.64058	-0.275257	0.93922	0.478459	0.224796	0.976968	0.865412
Q9WTX5;E9PUV4;E9Q3Q7	Skp1	1.00971	1.86538	-0.0483098	-1.78073	-0.714026	-0.217936	0.00893675	1.18191	0.8831	-0.0810548	-1.46739	0.218794	-0.521994	-0.336392	0.864451
P55065;A2A5K2;A2A5K3;A2A5K4	Pltp	0.0326415	0.786771	1.74227	-0.187033	-1.30311	0.566861	-1.31817	0.698766	0.791954	0.710587	0.192822	-1.27772	0.0659995	-1.50264	0.864384
P80316;E0CZA1	Cct5	0.112429	1.23434	1.62566	-0.366595	0.403964	-1.23386	-1.99123	-0.326634	1.23802	0.613081	-0.475844	0.318837	-0.455856	-0.696323	0.864299
P48774;E9PVM7;E9PV63;E9Q024;E9Q5L9;J3QQ61	Gstm5	0.869136	1.4052	1.58937	-0.0336564	-1.26978	-1.54223	-1.08012	0.759908	0.362446	0.731841	-0.0117826	-0.812242	-0.158127	-0.809968	0.86425
Q9D2R0	Aacs	-1.34284	0.510887	-0.527092	0.542463	0.258272	0.960679	-0.762512	-1.99964	-0.459457	-0.218286	1.14288	0.73447	1.58426	-0.424082	0.864181
Q99KI0	Aco2	-1.64889	-1.36282	0.470143	1.21373	0.0622767	0.555439	1.0902	-0.916415	-1.59732	0.411237	0.312501	-0.247562	1.08937	0.568107	0.864132
P14211	Calr	-1.39769	-1.1638	-0.756907	0.721394	0.909949	1.09537	0.830189	-0.911454	-1.61943	-0.168256	0.265721	0.0400213	1.02234	1.13255	0.863814
Q60649;E9PY58;D3Z7V2;D3YZF1	Clpb	-0.232257	-1.48976	-1.68288	0.607324	1.4337	-0.172675	1.34946	-0.47667	-0.596004	-0.800929	0.126838	0.41796	0.0314133	1.48449	0.863313
Q06180;D3Z6W2	Ptpn2	1.79926	0.178955	0.902512	0.153847	-1.71653	-0.125226	-1.06116	1.84309	-0.0676981	-0.0423235	0.0908638	-0.662874	-0.4038	-0.888912	0.86316
G5E8N5;P06151;D3Z736;D3YZQ9	Ldha	1.93422	-0.0786686	-0.50966	-1.32597	-0.98038	1.04599	-0.129541	1.85661	-0.807221	-0.597187	-0.377464	-0.596128	0.440357	0.125038	0.862897
Q61881;D3Z6N3;D3Z0J6;D3Z2K9;D3Z335	Mcm7	-0.159429	-1.73635	-1.17176	0.120315	0.106851	1.45658	1.32953	-0.350433	-1.71045	0.00115977	0.50518	-0.0296793	0.930219	0.708268	0.862437
Q7TNE3;Q5SX56	Spag7	-0.654726	0.769603	0.880418	0.642302	0.089466	0.597427	-2.22599	-0.582034	1.27511	0.175232	0.74305	0.259888	-0.307954	-1.66179	0.862394
Q6PFF0;Q7TSH6	Scaf4	1.11053	0.992425	0.884111	-0.807575	-0.666913	-1.40647	0.146897	1.59008	1.3079	-0.0626044	-0.554986	-0.755938	-1.20614	-0.571313	0.861711
Q91WK1	Spryd4	-0.95409	-1.54655	-0.889792	1.04145	1.27081	1.00674	0.338193	-0.538502	-1.18906	-1.13582	0.275371	0.754305	0.457678	1.10926	0.861429
A2A9Q2;Q8BHG1;A6PWC3;Q3V3G9	Nrd1	1.25769	1.80642	0.2216	-1.15623	-0.725387	-0.903132	-0.682008	0.865687	1.56385	-0.33484	-0.23709	0.0952612	-0.785896	-0.985926	0.860678
Q9WVL3	Slc12a7	-1.87016	-1.29685	0.377619	-0.123867	-0.0396976	1.53474	2.02959	-0.854637	-0.191887	-0.0942658	-0.320205	0.120734	0.481978	0.246908	0.860367
E9QKQ5;Q91ZP3	Lpin1	-0.310839	-0.950979	0.300723	-1.60608	-0.632439	1.86311	1.0486	0.0455455	-0.959468	-0.388362	-0.807241	0.316816	1.46948	0.611134	0.860168
Q11136;G3UXC5	Pepd	0.292069	1.77448	0.972803	0.713579	-0.838284	-0.82858	-2.07527	0.356422	0.472678	0.184236	0.584503	-0.462342	0.140146	-1.28644	0.859831
Q6P3Y5	Znf280c	1.29537	0.778371	-0.56829	-0.906603	0.103335	-0.170428	-0.464154	1.79666	1.6506	-0.291854	-0.593597	-0.23609	-1.2531	-1.14022	0.859605
Q62318	Trim28	0.348996	-1.76916	-1.85328	0.293671	1.2976	0.43557	1.17981	0.182125	-1.05669	-0.524085	0.441271	0.789288	-0.470883	0.70577	0.859554
B1B0C7;E9PZ16;Q05793	Hspg2	0.73911	-1.48195	-0.382338	-0.0518118	-0.948019	0.8802	1.02421	0.392109	-1.64054	0.836611	-0.129828	-1.27351	1.27313	0.762634	0.858766
P97742	Cpt1a	-2.18166	0.0636617	0.878475	-0.0695206	-0.244452	1.01297	0.988816	-1.48753	-0.941398	0.108823	-0.00305414	-0.233567	0.990885	1.11754	0.858746
Q64152	Btf3	0.0478937	1.49532	0.377081	-0.864726	1.00374	-0.543167	-1.52106	0.00086082	1.71251	-0.707674	-0.124111	0.86888	-0.358815	-1.38674	0.8587
Q80UJ7	Rab3gap1	1.18701	1.80558	0.838782	-0.539395	-1.39385	-0.983996	-1.07857	0.749059	1.10193	0.199976	-0.442748	-0.0502083	-0.324554	-1.06902	0.857928
Q9DCD0	Pgd	-1.14912	1.56568	1.35852	-0.174174	-0.355009	0.0876885	-1.09196	-0.694134	1.89778	0.409444	0.200687	-0.298897	-0.651474	-1.10504	0.857881
P28658	Atxn10	1.0523	1.76528	0.861901	-0.495536	-1.12688	-0.70535	-1.09903	1.53675	0.816706	0.0514017	-0.736258	-0.616012	-0.588913	-0.716359	0.857398
A2AEW0;A2AEW1;Q64092;Q9WTW4;Z4YLF7	Tfe3	1.97311	0.420729	-0.283075	-0.457892	-0.160123	-0.795864	-0.838899	1.63764	0.962788	0.625964	-0.0667882	-0.664544	-1.00037	-1.35268	0.857291
Q9CQE8;J3QNB0		1.00764	1.81354	0.590871	0.0820474	-0.32802	-1.48448	-1.78983	0.994789	0.971961	-0.171432	-0.338902	-0.167686	-0.694267	-0.486227	0.857098
P63038;D3Z2F2;D3Z7J9	Hspd1	-0.172746	-1.7301	-1.44722	0.846815	0.896295	0.332526	1.13678	-0.454763	-1.34621	-0.518113	0.422904	0.0232103	0.520054	1.49057	0.856547
O88746;Q3UDC3	Tom1	0.613077	1.44096	1.03091	0.162809	-0.54446	-1.27697	-1.40658	0.441842	1.07367	1.26349	-0.347358	-1.13306	-0.249879	-1.06845	0.855742
Q6IRU5;F7BHJ0	Cltb	1.4709	0.83277	0.59206	-0.957785	-0.967611	-0.252723	-0.541466	1.72841	1.07087	0.311348	-0.440365	-0.76203	-1.49148	-0.592896	0.855594
Q8CCF0	Prpf31	0.18078	0.990729	-0.504889	0.344214	0.401739	-0.841057	-1.07169	-0.710253	2.23378	0.195777	0.907338	0.365022	-1.2793	-1.21219	0.85559
Q7TMC8	Fuk	-1.72482	0.155152	1.72544	1.06655	-0.428898	-0.238195	-0.568952	-1.85525	0.153854	0.711149	0.863877	0.337679	0.386331	-0.583911	0.855347
O70400;S4R1V0	Pdlim1	-0.458196	1.75422	0.802575	0.19485	-0.454825	-0.399054	-1.68243	-0.899922	1.04688	1.03257	1.0965	-0.335018	-0.619373	-1.07879	0.853934
O70456	Sfn	-0.478361	1.26892	1.41425	0.784488	-0.402853	-1.24316	-1.46805	-0.726483	1.26576	0.899052	0.207887	-0.00940238	-1.28419	-0.227845	0.85361
Q9CZ04;D3Z440;D3YVI6;D3Z0S0	Cops7a	-0.407324	1.2211	0.863076	0.00304358	0.952424	-1.52399	-1.16125	-0.231927	1.41084	0.938747	0.017743	-0.0682279	-1.73543	-0.27882	0.853381
Q80X98	Dhx38	1.61224	0.95588	0.199356	-0.308211	-1.87407	-0.747389	-0.348541	0.726613	1.34831	0.965975	-0.562842	-1.05599	-0.585736	-0.325587	0.85315
Q8R2Q8	Bst2	1.76461	0.919752	0.447945	-0.945865	-1.14673	-0.594944	-0.711582	1.21363	0.762302	1.03155	-0.111502	-0.650107	-0.630293	-1.34876	0.853002
O35465;F6WP10	Fkbp8	-0.32099	-1.32114	-1.07148	-1.32148	1.35267	0.511292	2.05897	-0.404985	-0.277208	-0.132302	-0.396335	0.596976	-0.304573	1.03059	0.852878
Q6PHQ9;A3KFU5;Q91YZ8;D3Z5M2;A3KFU8;V9GXG3;G5E8X2	Pabpc4	0.413988	1.57035	0.654076	0.511491	-0.596166	-1.08799	-1.17743	0.939937	1.81746	-0.0707876	-0.29545	-1.07081	-0.685652	-0.923029	0.852763
G3X9L6;Q9DCX2;B1ASE2	Gm10250	-1.318	-1.54406	-0.590055	1.17346	1.25102	0.49696	0.768458	-0.850706	-1.38187	-0.328538	0.121989	0.399425	0.575391	1.22653	0.852246
Q3U0V1	Khsrp	-1.97443	0.269908	-0.0179932	1.49599	0.745479	0.0658521	-0.548577	-1.89099	0.271688	0.0766419	1.42702	-0.266362	-0.0582314	0.403998	0.852012
Q922Q2	Riok1	0.495832	1.41165	0.0715536	0.579911	0.627078	-2.04798	-1.09815	0.627899	1.51876	-0.445088	-0.0868375	0.177446	-0.844203	-0.987875	0.851283
P17182;Q6PHC1;B0QZL1;B1ARR7;B1ARR6	Eno1	1.74372	0.862755	-0.0669688	-1.20043	-0.690598	0.516339	-1.13734	1.83922	0.307664	0.2397	-0.413738	-1.27492	-0.100093	-0.625316	0.851079
P80318;E9Q133;Q3U0I3;F6Q609;F6ZVG8	Cct3	0.193224	1.34834	1.84615	-0.0110646	-0.958086	-1.06646	-1.13539	0.581733	1.36135	0.474392	-0.395612	-0.670776	-0.51964	-1.04816	0.850237
Q9CR26;F6W5Q8	Vta1	-0.793975	-0.0497	-0.259534	0.621536	0.322471	0.634206	-0.904912	-1.7479	-1.01495	0.329121	0.790771	0.959084	2.01109	-0.897305	0.850216
Q80ZM5	H1fx	1.27934	-1.28472	-0.467843	-1.12894	0.829182	-0.325352	1.14545	1.37323	-1.82649	-0.244086	-0.557163	0.549855	0.370959	0.286583	0.849293
P26516	Psmd7	1.2686	1.72498	0.83491	-1.03775	-1.32534	-0.782325	-1.09073	0.527776	1.47259	-0.0865468	-0.293276	-0.248965	-0.570568	-0.393352	0.849052
Q9CZX0	Elp3	0.662059	0.762208	1.04765	-0.839426	-1.08539	0.294202	-0.519166	1.19363	0.180062	1.09355	-0.68769	-1.23384	0.911346	-1.77919	0.849005
Q9EPU0	Upf1	0.334269	1.94556	0.454125	0.796162	-1.41002	-1.1261	-1.03717	0.253944	1.45263	-0.182958	0.123291	-1.11919	-0.653211	0.168671	0.848357
Q8R5K2;D6RES0	Usp33	-0.259445	-1.72331	-0.568322	-0.110941	1.42398	0.149752	1.47965	0.43249	-1.8847	-0.650991	0.0606246	0.249074	0.404084	0.998065	0.848142
Q80TM9;F6PY46;F6YR29;F6ZL69;F7AFP3;F6UKP3;F7AN84;E9PZT1	Nisch	-0.776684	-0.441093	-0.789908	-0.708339	0.684017	0.228849	1.24828	-1.73051	-0.423465	-0.965378	-0.13406	1.2066	1.43095	1.17074	0.847715
P24369	Ppib	-1.49773	-1.25267	-0.541938	0.481989	1.27284	0.804935	0.962444	-1.05019	-1.57703	0.0718142	0.407699	0.0793528	0.988705	0.849782	0.846869
Q3U125;Q9CYH2;D3Z252;D3YYG8;D3Z398;D3Z0A8;D3YWL4;D3Z143	Fam213a	-1.24402	-1.3505	-0.824582	0.886194	0.665989	1.12192	0.911523	-0.996244	-1.13794	-0.321691	-0.208139	0.0965843	1.59059	0.810318	0.846346
Q99KI3	Emc3	-1.37462	-0.835337	-0.384614	-0.591755	0.238782	1.32869	1.87233	-0.620336	-1.21141	0.463094	-0.551729	-0.252312	0.56594	1.35327	0.846081
Q3UM18;F7AMG0	Lsg1	0.937809	-1.22439	-2.35636	0.287892	0.616625	-0.0759235	1.46856	0.274282	0.204214	-1.17754	-0.00700177	0.527787	-0.249818	0.773866	0.845939
Q6P5E4;G3UYG7;G3UZC1;G3UZU8;G3UY73;G3UY35;G3UXP5	Uggt1	-1.09105	-1.64151	-0.807407	0.783949	0.45329	1.34352	1.41413	-0.185528	-1.36954	-0.282636	-0.217662	-0.259882	0.891361	0.968964	0.845711
O09110	Map2k3	-1.71299	-0.0342146	0.925303	0.82346	0.55241	-0.0798722	-0.868975	-1.59961	-0.164318	0.403812	2.07473	0.394039	-0.345679	-0.368086	0.845387
Q9D0B5	Tstd3	-1.90116	-1.2885	-0.322742	1.21027	1.30547	1.20547	0.671389	-0.534552	-0.902966	-0.801052	0.566401	0.192369	0.665817	-0.0662106	0.84525
Q3TC93	Hs1bp3	-1.49641	0.693797	1.06895	1.43865	-0.384844	-0.20346	-1.03122	-1.78193	1.0014	0.761461	0.40357	0.440465	-0.0777815	-0.832648	0.845135
P45591	Cfl2	-2.07636	1.00251	2.07068	0.913044	-0.486124	-0.24189	-0.39503	-0.477587	0.448242	0.805026	0.0821745	-0.738647	-0.263851	-0.642187	0.844629
Q8R349	Cdc16	1.30167	1.02262	1.20244	-0.303188	-0.884411	-0.649531	-1.91824	1.06895	-0.0235951	1.00144	-0.111052	-0.993762	0.111303	-0.824635	0.844501
Q8K3A0;F6UL52;F6WN43	Hscb	-1.70719	-0.950043	-0.509943	1.03284	0.667452	0.653492	0.811714	-1.88772	-0.765308	0.292831	-0.0203632	0.437652	1.03196	0.912625	0.844413
Q8K0C9	Gmds	1.1921	1.23124	1.03133	0.124106	-1.22107	-1.30932	-1.24707	1.16418	1.23523	-0.0884253	-0.241107	-0.627812	-0.388021	-0.85535	0.844183
O54734	Ddost	-0.760363	-1.4122	-1.0871	0.220595	1.03814	0.877495	1.1546	-0.668926	-1.66154	-0.1213	-0.023875	0.0841366	1.17319	1.18715	0.843788
P10639;CON__sw|P10599_CONT|CONT_THIO_HUMAN	Txn	-1.41896	1.09027	1.91429	0.34841	-0.472449	-0.875546	-0.356922	-1.03804	0.953249	1.13416	-0.331281	0.571387	-0.887721	-0.630842	0.843735
Q8BJL1	Fbxo30	-1.03608	-0.865008	-0.633902	0.581654	1.45041	0.666088	0.133105	-0.167945	-1.45903	-1.70469	0.634049	1.34473	0.672546	0.384068	0.843392
O09130	Nfatc2ip	-2.25307	-0.738094	0.136296	1.58234	0.76462	0.542595	0.501836	-1.25446	-0.609668	-0.340574	0.457119	1.2024	-0.0646577	0.0733199	0.842751
Q9R190	Mta2	1.19979	-0.649565	-1.98034	-0.105518	0.273515	0.349098	1.02115	1.55988	-1.04564	-1.40694	0.628705	-0.140164	0.121055	0.174977	0.842276
Q8BK67;A2AWQ2	Rcc2	0.715728	0.606557	1.6914	-0.424432	-1.64623	0.153971	-0.885653	1.14088	0.479137	1.06214	-0.711302	-0.586756	-0.173855	-1.42158	0.842007
Q8VDD8	Wash1	-0.109396	1.45137	1.1701	0.253916	-0.918488	-1.01761	-1.1146	-0.561372	1.48477	1.25315	-0.236667	0.00558373	-0.197426	-1.46333	0.841952
Q8JZN5;F6TBZ5;F6W0S5	Acad9	-0.689216	-1.24508	-0.965316	0.356624	0.955332	1.17574	0.208049	-1.04438	-1.3695	-0.962918	1.42962	0.838095	0.461798	0.851156	0.8418
F6V6T4;Q9R0Q3;Q8BPI2	Tmed2	-1.38975	-1.35199	-0.284371	0.842963	0.521488	0.948003	1.00377	-0.807014	-1.42008	-0.357994	-0.264158	-0.0434777	1.21052	1.39211	0.841293
Q91XL9;Q3V156;Q8K2D2;D3Z7I9;D3YZ66;D6RDE4	Osbpl1a	0.131698	0.532157	1.39873	0.703214	-1.10087	0.0817563	-1.21966	0.95262	0.570787	1.26504	-0.487128	-1.28603	0.131116	-1.67343	0.841208
Q9WV54;D3Z015;D3Z505	Asah1	-2.09238	-0.363388	0.258002	0.745327	0.368024	0.33302	0.880197	-1.87429	-0.636829	0.0145896	1.12124	-0.13001	1.28262	0.0938763	0.841025
Q9CR68	Uqcrfs1	-1.83852	-1.18152	0.606416	0.87577	1.35013	0.543981	-0.167211	-1.45907	-0.914836	1.10619	0.77576	0.23839	-0.182469	0.246999	0.84056
P03958	Ada	1.8353	1.31408	0.0809486	-1.2145	-0.311643	-0.722074	-0.940193	1.93758	0.207833	-0.564758	-0.570073	-0.0836105	-0.523637	-0.445264	0.840422
Q9D0M5;D6RIN4	Dynll2	-1.96533	-0.335499	0.185096	0.103156	1.22476	0.313305	0.69265	-1.51885	-1.37979	-0.172556	0.0975414	0.992059	1.11936	0.644114	0.840145
Q8R3C0;H9KV04	Mcmbp	0.886417	-0.390131	-1.24016	0.164441	0.642986	0.0123188	0.419407	1.65884	-0.863757	-1.46241	-0.88879	1.74266	-0.666349	-0.0154798	0.840134
Q9DB77	Uqcrc2	-1.57496	-1.27865	-0.0731541	1.25324	1.21707	0.36802	0.0978498	-1.56918	-1.10234	0.306993	0.987786	0.0461847	0.487266	0.83387	0.839518
A2ATU0	Dhtkd1	-0.80231	-0.852471	0.178138	0.0154428	-0.111232	0.907069	0.25762	-1.50298	-1.88307	-0.436649	1.1347	0.937624	1.39931	0.758816	0.838246
P58058;A2A9P2;A2A9N9;A2A9P0	Nadk	-0.302796	0.0903258	0.373096	-1.62374	2.17012	-0.459695	-0.310313	0.0336034	0.0626695	0.952482	-1.47634	1.1124	0.229822	-0.851629	0.838197
Q8R2S9	Actr8	0.469371	-1.58123	-1.99029	1.08531	1.04142	0.0783205	0.863913	0.308774	-1.22743	-0.516388	0.0954017	0.732241	-0.264577	0.905171	0.837741
Q8CGC7	Eprs	1.18853	1.15376	1.20022	-0.783054	-2.02493	-0.713133	-0.265343	0.629322	0.997227	0.752	-0.359042	-0.692165	-0.11022	-0.973167	0.837126
P14901;H3BKP1	Hmox1	1.66634	0.205087	-1.39763	-0.161894	-0.0953477	-0.218294	0.193869	2.00797	-0.467506	-1.0506	-0.650019	-0.63837	-0.629309	1.23571	0.836964
Q7TSV4	Pgm2	-1.35798	-1.09775	-0.350216	0.926995	-0.00440676	1.4813	0.724705	-0.727694	-1.54811	-0.775601	0.141733	0.814148	1.36976	0.403118	0.83686
Q922Q8	Lrrc59	0.921942	-0.770534	-0.100363	-1.77089	-1.18669	1.35532	1.15613	0.135322	-0.111874	0.549243	-0.765673	-1.05196	1.29867	0.341351	0.836647
P27641	Xrcc5	2.04768	0.0896192	0.160523	-0.201565	-1.45655	-0.117073	-0.577617	1.96917	-0.435288	0.874744	-0.774875	-0.535118	-0.52331	-0.520344	0.836226
Q8VHE0	Sec63	1.16002	0.0103738	-0.0563894	0.0308048	-1.12499	0.326806	-0.039382	1.75543	-0.414914	0.924573	-1.27784	-1.91231	0.894996	-0.277174	0.835934
Q9D0F3;D3Z5B9	Lman1	-0.778639	-1.85003	-0.495502	0.536669	0.66532	1.27319	0.852067	-0.548191	-1.40018	-0.0335681	-0.0780896	-0.358032	1.7393	0.475686	0.835577
Q60759	Gcdh	-1.35079	-1.56521	-0.690253	0.864213	1.04133	0.680208	0.81784	-1.70798	-0.59066	0.000506264	1.13152	0.416516	0.713515	0.239245	0.835425
P54071;D6RIL6	Idh2	-1.8064	-1.32074	-0.302314	0.962754	0.680773	1.22776	0.757815	-1.40064	-0.841236	0.427498	0.956431	0.508017	0.518299	-0.368018	0.835337
O09172;H3BJA3;F6VNW5	Gclm	0.592496	2.03973	1.36492	-0.806805	-1.19514	-1.07356	-1.03018	0.366647	1.08824	0.205853	-0.726296	0.0202089	-0.216402	-0.629701	0.834855
Q3UVG3	Fam91a1	0.476588	0.682006	1.00586	-0.491277	-1.06044	0.0337215	0.070378	1.17452	0.604156	1.33442	-1.20288	-1.55918	0.45366	-1.52154	0.834793
Q99LC5	Etfa	-1.444	-1.67732	-0.0944476	1.4896	0.64624	0.718425	0.937557	-0.279094	-1.69289	-0.197929	0.575325	-0.120445	0.774116	0.364872	0.834648
P56394	Cox17	-0.995793	-0.945068	0.0968679	0.721572	0.344556	-0.285513	0.800611	-1.65817	-1.58512	-0.170996	1.49932	1.33105	0.616342	0.23034	0.834596
Q60972	Rbbp4	-0.589111	-1.42157	-1.37277	-0.364996	0.93137	1.2581	1.44078	-0.818689	-1.1945	-0.13634	0.142367	0.557446	0.329873	1.23804	0.834541
P24788;A2A9P6;Q64434	Cdk11b	1.49922	0.0931753	-1.15542	0.0387599	0.438	-1.12141	0.558035	1.94744	-0.695195	-1.65983	-0.330617	0.667378	-0.243986	-0.0355487	0.834361
Q8BX10	Pgam5	-1.41259	-1.3665	-0.295678	1.66658	0.817026	-0.0328155	0.613716	-1.52119	-0.813254	0.0235597	0.805751	-0.0247385	0.314415	1.22573	0.834272
Q8VC30	Dak	-1.94751	-0.379285	0.553229	-0.0280073	1.17193	0.54739	0.153329	-2.15449	-0.301704	0.502224	1.23107	0.744969	-0.0427166	-0.0504311	0.833396
P97310	Mcm2	-0.12776	-1.5528	-1.16771	-0.182481	-0.0943372	1.61155	1.63463	0.0488094	-1.61807	-0.147794	0.402575	-0.241713	0.667519	0.767583	0.833179
Q9DBH5	Lman2	-0.300797	-1.16408	-0.468975	-1.36939	0.482285	1.55797	1.51167	0.206114	-1.45809	-0.0899616	-0.481264	-0.354827	1.20856	0.720776	0.832811
Q8BH95;F6T930	Echs1	-1.70686	-1.00115	-0.437956	1.26947	1.21591	0.670106	0.108485	-1.55417	-0.786222	0.517274	0.918559	0.291074	0.951059	-0.455578	0.832541
A0JNY3;Q8BUV3	Gphn	0.808174	1.63568	1.43211	-0.469167	-0.106662	-1.78651	-1.77291	0.33171	0.0677978	0.638313	-0.052147	0.191553	-0.270077	-0.64786	0.832015
Q3UKW2;P62204;Q9D6P8;G3UX57;P20801	Calm1	-1.87485	-0.366965	1.62435	-0.17552	0.731602	-0.26085	0.666529	-1.36778	-0.352772	1.26434	-0.520028	1.19696	0.0148294	-0.579852	0.831317
G5E881;Q3TUH1;G3UYJ1;G3UWL8	Tamm41	0.977345	1.06656	1.27304	-0.450699	-1.057	-1.56685	-0.865898	0.362468	0.648792	1.55151	0.0446272	-1.19194	-0.214821	-0.577138	0.830389
P62843;D3YTQ9;F7ANJ3	Rps15	-1.56816	1.37043	-0.261435	0.686395	1.22391	-0.368455	-0.816494	-1.24928	1.35369	-0.990266	-0.328176	1.05248	0.285524	-0.390156	0.830347
Q9CQU5	Zwint	-0.615769	1.77072	0.397023	0.782898	0.0466584	-0.702739	-1.64106	-0.394536	1.4581	-0.670196	0.442416	0.898683	-0.553593	-1.21861	0.830345
Q9Z1S0	Bub1b	2.09694	-0.55318	-0.917568	-1.08196	1.14174	-0.952842	-0.423016	0.940673	0.155576	-0.507334	-0.256305	1.40416	-0.256974	-0.789916	0.829795
A2A4A6;Q62077;G3UXP4;F6SLL0;G3V016	Plcg1	2.33746	0.936566	-0.720964	-0.595323	-0.959	-0.432306	-1.26324	1.22123	0.284263	-0.358278	-0.0370886	-0.23158	0.718592	-0.900333	0.829632
Q9JKR6;F6TRP3;E0CYZ2	Hyou1	-1.49125	-0.823027	-1.00507	0.959156	0.527458	0.932929	0.722324	-1.82114	-0.66596	0.037172	0.262159	0.0767662	0.996518	1.29197	0.829171
Q8R146	Apeh	-1.93562	-0.220929	0.355086	1.39515	0.577059	0.00831444	-0.375227	-2.30011	0.149626	0.441194	0.513931	0.289453	0.863652	0.238422	0.8291
B8JJC1;Q8BJ37	Tdp1	0.669111	1.44167	1.30678	-0.30444	-1.42698	-1.28605	-0.943963	-0.223991	1.12	1.08343	0.46618	-0.286212	-0.738218	-0.877321	0.828904
P11983;F2Z483	Tcp1	0.00824112	1.9072	1.53247	-0.205069	-0.326316	-1.48045	-1.45968	-0.0881786	1.0736	0.251672	-0.313496	0.402055	-0.325613	-0.976442	0.82863
Q91W67	Ubl7	0.794326	1.81124	0.696077	-0.45289	-0.681286	-0.843148	-1.19333	0.935592	1.25272	0.2238	-0.342497	0.00497703	-1.71736	-0.48823	0.828629
Q3UM45;F6TGJ2	Ppp1r7	-1.11382	0.0233731	-0.170589	1.01423	0.786102	0.0699855	-1.1198	-2.13421	-0.413438	-0.00146939	1.56138	1.26962	0.220439	0.00819415	0.827954
Q9JKB3	Ybx3	0.451546	1.52009	0.346275	0.276718	0.0390908	-1.12377	-1.05184	1.3294	1.79395	-0.451404	-0.342463	-0.810946	-1.00166	-0.974993	0.827801
Q9CXT8;D3Z1T9	Pmpcb	-1.20356	-1.40216	-0.636704	0.696282	1.14922	0.588432	0.827153	-1.15297	-1.1994	-0.449552	0.0960054	0.098312	1.25037	1.33856	0.827703
P17095	Hmga1	0.115074	1.51331	1.23437	-0.601753	-0.250137	-0.617613	-1.56555	-0.184985	1.62405	1.02479	0.0211763	-0.558804	-1.29115	-0.462774	0.827673
Q60865;F6YLI0;F6YP03;A2BH47	Caprin1	0.108122	1.19447	-1.20409	-0.421045	1.70045	-1.32357	-0.29004	-0.347672	1.47509	-1.29567	-0.0501523	0.671177	-0.722902	0.505837	0.827556
A8C756	Thada	1.55147	1.19637	0.433099	-1.45709	-0.721723	-0.416817	-0.948651	0.799582	1.08533	0.841031	-0.357946	-0.703327	0.143774	-1.4451	0.827303
G3X957;O35711	Ppfibp2	1.73878	0.487505	0.520837	0.0156483	-1.70867	-0.664979	-0.924148	0.600816	1.14531	0.719129	0.261828	-1.66576	-0.463143	-0.0631482	0.826081
Q6ZWX6	Eif2s1	1.41742	1.06388	1.23026	0.168028	-0.925329	-1.06293	-2.02107	0.844373	0.0773971	0.614168	-0.335888	-0.156928	0.0891013	-1.00248	0.82602
A2AIM4;CON__sw|Q3SX28_CONT|CONT_Q3SX28;Q5KR48;A2AIM5	Tpm2	1.24159	1.22572	0.865663	-1.11994	-0.95189	-0.886382	-0.697907	0.531783	0.885267	1.55936	-0.166924	-0.650717	-0.653747	-1.18187	0.825664
Q91X76	Nt5dc2	2.05409	0.568023	0.258328	-2.08377	-1.34721	0.149671	0.0527792	1.18258	-0.0355235	-0.216103	-0.316465	-0.67885	0.447679	-0.0352327	0.82512
Q8BP48	Metap1	0.963523	1.37022	1.04277	-1.13839	-2.10947	0.353224	-0.529325	0.868928	0.908092	0.0591811	-0.759485	-0.800424	-0.368543	0.139704	0.824539
O08848	Trove2	0.363108	1.93621	0.605004	-0.559716	-0.541416	-0.186988	-1.13394	1.32146	1.34123	0.130143	-0.201412	-0.829358	-1.02994	-1.21438	0.823728
P24288;E9Q4K3;Q8CBC8;B2KFA8;B2KFA9;B2KFA7;B2KFA6;F6YUH3	Bcat1	-1.94077	-1.47574	-0.445313	1.21727	1.361	0.893695	0.946869	-0.856716	-0.218724	-0.607955	-0.032313	0.776108	0.193056	0.189533	0.823651
Q8VDD5;F2Z494	Myh9	-0.683712	1.14815	1.8093	0.360723	-1.0534	-0.730058	-0.484584	0.0149957	1.34985	1.17089	-0.759404	-1.36335	-0.407843	-0.371569	0.823621
P58871;Z4YJL4	Tnks1bp1	1.2025	0.860573	0.759251	0.15072	-1.2399	-1.21132	-0.2195	1.89337	0.903034	-0.0806647	-0.388641	-1.26921	-0.496314	-0.863894	0.823112
Q8CD92	Ttc27	2.04207	1.36147	0.097166	-1.67177	-0.615738	-1.00685	-0.879969	0.805932	0.875468	-0.139216	-0.0443858	0.188755	-0.409181	-0.603754	0.823078
Q91ZW2;A2AMC3;Q3UXG7;E9Q686;E9PZ15	Pofut1	-1.33013	-1.37503	-1.08094	0.975235	1.61432	0.723292	0.857464	-0.576009	-0.835793	-0.970183	0.683839	-0.0388773	0.663688	0.689127	0.822645
Q9Z0G0;Q8R5M0	Gipc1	-1.86145	0.233892	-0.0624755	0.584366	0.487511	-0.208269	0.414187	-2.3671	0.247639	-0.132489	-0.219046	1.22447	1.02585	0.632927	0.822407
Q9R0M4	Podxl	2.2527	-0.531168	-0.50644	-1.56673	-1.16682	0.770669	0.138175	1.06521	-0.576305	-0.623901	-0.260864	-0.337539	0.577419	0.765588	0.822083
Q8BX09	Rbbp5	-0.748468	-1.52441	-1.45863	0.458842	0.967052	1.2086	1.28842	-0.384348	-1.31371	-0.509619	0.58268	1.02695	-0.0331232	0.439766	0.822047
Q8R3D1	Tbc1d13	-2.17356	0.715574	0.736687	1.02194	0.785938	0.438995	-0.952695	-1.33628	1.27012	0.0661926	0.152386	0.476666	-0.397955	-0.804006	0.821775
O35943	Fxn	0.08543	0.0596105	-1.76808	0.171211	0.959284	0.182663	-0.0286621	-0.66865	-0.551054	-2.04503	0.936413	1.30033	0.211568	1.15497	0.821621
P57759;F8WJI4;F8WIM7;D6RG87	Erp29	-1.28891	-1.39831	-0.900634	0.692755	1.24199	1.15507	0.756874	-0.7549	-1.29338	-0.415627	0.317695	-0.155257	0.931408	1.11121	0.821605
Q8BPK2	Zcchc3	1.67852	0.756383	0.0911563	-1.16289	-0.84857	0.0892374	-0.468424	1.90226	1.03612	-0.249852	-0.13956	-0.805118	-0.700563	-1.1787	0.820708
Q9D787;D3YZQ4	Ppil2	-1.46301	0.155998	-1.15754	0.970164	0.650431	0.0639465	0.371568	-2.14947	0.0231999	-0.309506	0.787774	0.452341	0.0402826	1.56383	0.820689
Q7TNC4;Q05CX5;E9Q715;E9PX54	Luc7l2	1.50348	0.587657	0.0700145	-1.26982	-0.153181	-0.195616	-0.250609	2.21319	0.198556	-0.979113	-1.12955	0.700881	-0.374811	-0.921091	0.82003
Q8BKS9	Kiaa0020	1.56279	0.417746	-0.230331	0.155172	-0.634682	-1.21488	-0.0363105	1.65001	1.55499	-0.0283274	-0.0929062	-1.22778	-0.867465	-1.00801	0.819917
Q8BRF7	Scfd1	-1.99412	-0.132683	0.352335	0.735207	0.523373	-0.434392	0.943697	-2.04902	-0.7283	-0.184172	0.794295	0.680903	0.836722	0.65616	0.819829
Q8BIW1	Prune	1.03275	0.703031	0.665683	0.073431	-0.445058	0.163414	-2.35324	0.946537	0.536211	0.11498	0.604744	0.412191	-0.735843	-1.71884	0.819424
P70303;A2AEQ5	Ctps2	0.545375	1.32427	1.89155	0.0131265	-1.09148	-1.22739	-1.82868	0.0797156	0.509165	0.466068	0.250445	-0.335294	0.197933	-0.794811	0.819151
Q3UJU9	Rmdn3	1.26038	-2.06246	-1.2477	-0.306905	-0.37662	1.02736	1.28342	0.839016	-0.16401	-0.990484	-0.127124	-0.337529	0.380967	0.821686	0.818708
P05202	Got2	-0.711482	-1.39869	-0.316031	0.052078	0.133999	1.14683	1.13447	-0.617022	-1.74132	0.49527	0.614222	-1.0764	1.06443	1.21964	0.818551
Q8K1R3	Pnpt1	-0.77413	-1.39359	0.362892	0.300074	-0.25949	1.22046	0.667672	-0.616214	-1.48251	-0.557118	1.18584	-1.03156	1.03177	1.3459	0.818325
G3UXL2;Q9D7G0	Prps1l3	1.57654	0.482798	0.825436	-0.601392	-1.07595	0.104116	-0.980135	2.10651	0.512232	-0.16964	-0.230132	-0.599983	-0.793948	-1.15645	0.817696
Q8CHP8	Pgp	-2.05479	0.739391	0.350646	1.07965	0.19808	-0.0988878	-0.377813	-2.31672	0.345207	0.261606	0.272037	0.426717	0.940799	0.234084	0.817696
B9EKJ3;Q80TL7	Mon2	1.87443	1.20144	-0.0516686	-0.914647	-0.96639	0.0378585	-1.23393	1.6378	0.024888	-0.541134	-0.528935	-0.416831	0.747565	-0.870442	0.817647
Q9CWJ9	Atic	1.11247	1.51607	0.956646	-0.403009	-0.728131	-1.11174	-1.84481	0.121195	1.48004	0.327929	0.0461313	-0.688981	-0.14682	-0.636984	0.817137
Q9R0Q6;D3YVI5	Arpc1a	1.75962	1.04982	-0.00439959	-0.565653	-1.00322	-0.361887	-0.87375	1.80317	0.855668	-0.54333	-0.0799549	0.0991531	-1.12312	-1.01211	0.817003
Q80UG5;A2A6U3;A2A6U5;A8Y5D3	40057	0.145101	1.30689	1.55717	-0.124577	-0.988483	-0.230923	-1.23189	0.982885	1.16978	0.825955	-1.16181	-1.0128	-0.368612	-0.868682	0.81698
Q8BXL7;E9PZK7;Q80SX7;V9GX20	Arfrp1	-0.163747	-0.547882	-0.126932	-0.188933	0.219766	-0.979886	2.09139	-0.303416	-1.63739	0.260897	0.757957	0.0502705	-1.0687	1.6366	0.816913
P53996	Cnbp	1.23929	1.15271	-0.338139	-0.111797	-0.375918	-0.077186	-1.2555	1.8267	1.14922	0.359407	-0.607563	-0.684372	-1.32383	-0.953033	0.816838
Q80Y81;B1ATP7;B1ATP9	Elac2	2.149	0.804969	0.338133	-0.906871	-0.841717	-1.1096	-0.993533	1.13739	0.6804	0.35971	0.509883	-0.751592	-1.01405	-0.362109	0.816494
Q8VDF2;E9Q5Y5	Uhrf1	1.84322	1.22466	0.0356618	-0.371591	-0.784066	-1.45487	-1.24581	0.550939	1.52968	-0.163472	0.124366	0.108706	-0.6436	-0.753823	0.816454
Q80US4;V9GXE4	Actr5	-0.622453	-1.8699	-0.687451	0.192273	1.4455	0.853056	0.901202	-0.336759	-1.80043	0.537003	-0.360499	0.815936	0.239025	0.693497	0.816246
Q8C263	Ska3	2.36696	0.28071	-0.05872	-1.31967	0.126479	-0.55727	-1.49046	1.10319	0.656524	-0.38801	-0.733828	0.653003	-0.489891	-0.149015	0.816201
O55091	Impact	0.113962	2.07706	0.940388	-0.101285	-0.798074	-0.748734	-0.996426	1.04064	1.52225	-0.142424	-0.547756	-0.735808	-0.873357	-0.750443	0.816175
Q8CFE2;D6RIJ8		1.17093	1.2496	1.45603	-0.734547	-1.70567	-0.99809	-0.849974	0.5041	0.622024	0.832592	-0.458561	-0.600492	0.370739	-0.858686	0.815931
A3KG93;Q6ZQ88;G8JL40;F6Z4I3;F6ZC60	Kdm1a	0.824865	-1.46201	-1.32602	-0.866175	-0.0242954	0.988724	1.51489	-0.0322119	-1.4398	-0.562442	-0.0596114	0.726921	0.902083	0.815079	0.815638
Q9ESJ0;G3UX04	Xpo4	1.79799	0.872392	0.565902	-0.999381	-1.20636	-0.130539	-1.03267	1.56805	0.679415	-0.143786	0.0253278	-0.300803	-0.265172	-1.43036	0.815448
P14873	Map1b	1.28984	1.38358	0.964681	-0.399692	-1.24965	-1.37198	-1.16275	0.328668	1.07113	0.631039	0.410526	-0.733072	-0.0807727	-1.08154	0.815368
Q8BFW7	Lpp	0.685746	0.866288	0.547789	-0.217096	0.246121	-0.710553	-1.39936	0.679568	2.3245	0.276742	-0.642685	-0.628075	-0.789946	-1.23904	0.813518
Q9WTX6;Q3TPM3;D3Z2H3;D3YUS8	Cul1	0.96156	1.55503	0.636739	-0.940061	-1.36261	-0.0585693	-0.682303	1.20277	1.33363	-0.159792	-0.0926074	-0.762424	-0.155705	-1.47567	0.81335
P70670;Q60817	Naca	-0.552498	0.89836	0.172233	-0.520993	2.03753	-0.726776	-1.08187	-0.212746	1.09729	-1.14574	-0.495595	1.5113	-0.203815	-0.776683	0.812571
P23116	Eif3a	1.51124	1.10603	0.217693	-1.28488	-0.690113	-0.496325	-0.266092	1.62662	1.35125	-0.345223	-0.104308	-0.966064	-0.61953	-1.0403	0.812429
O35381;D3YYE1;D3Z7M9;F6UFG6;Q64G17	Anp32a	-1.56448	-1.06287	0.0642804	0.771855	0.697925	1.43014	0.0275907	-0.816224	-1.58975	-0.123012	-0.219125	1.40244	1.03133	-0.0501007	0.812175
Q69ZS7	Hbs1l	1.30819	0.732405	1.21485	-1.07671	-0.846492	0.0519135	-1.36373	1.47543	1.02663	-0.103849	-0.31197	-0.57826	-0.174014	-1.3544	0.811925
Q8BTS0;Q61656;S4R1I6;B1ARB9;B1ARC0;B1ARB8;S4R1E3	Ddx5	1.84921	-0.381851	-1.44213	-0.500168	0.216007	-0.503162	0.8882	2.13003	-0.0813616	-0.783727	-0.166692	-0.789989	-0.453708	0.0193392	0.811869
Q91WK2	Eif3h	0.403307	1.9322	-0.42733	0.0228263	0.320754	-0.699716	-1.67146	0.00220139	1.76419	-1.00506	-0.208637	0.740308	-0.84351	-0.330064	0.811689
Q3UHX2	Pdap1	0.975682	1.2966	1.13127	-0.501987	-0.504565	-0.693066	-1.91032	0.53894	1.04709	0.328215	-0.756739	0.751631	-0.421827	-1.28092	0.811539
Q3U3N0	Mier2	-1.48628	-1.71869	-0.173	1.56844	0.788062	1.64212	-0.328321	-0.539943	-0.946992	0.485911	0.0648079	0.340032	0.558946	-0.2551	0.811305
Q7TPE5	Slc7a6os	-0.821527	0.27518	-0.792793	0.362964	0.362767	-0.371407	0.55292	-1.68492	-0.337497	-1.46542	0.174277	1.05621	0.619523	2.06972	0.811044
Q99LP6	Grpel1	-0.621423	-1.79969	-1.16777	0.970961	0.946786	0.649061	0.86561	-0.873288	-1.26895	-0.17996	0.305671	0.188113	0.493646	1.49123	0.810934
Q8VDS8;D3YY98	Stx18	-2.35327	-0.307259	0.691143	0.302566	0.275338	-0.276997	1.76505	-1.44524	-0.229567	0.39905	-0.307139	-0.0181735	0.793599	0.710902	0.810604
A2AJ72;Q3TIX6;F7AM43;F6S444;F6W2V3	Fubp3	0.129557	-1.72398	-1.25977	0.012698	0.999484	0.0690028	1.29294	-0.884679	-0.789976	-0.783629	0.350706	0.607812	0.19137	1.78847	0.810329
Q9D1J3	Sarnp	1.54314	0.493952	-0.0801886	-0.843503	-0.613325	-0.35731	0.144356	2.11372	0.738394	0.561803	-0.659257	-0.585753	-1.29754	-1.1585	0.810233
P45377	Akr1b8	1.92087	-0.0490351	-1.04719	-0.671741	0.661392	-0.512481	-0.328459	1.82901	0.442911	-1.0165	0.0896877	0.043039	-1.52945	0.167947	0.81013
P08003	Pdia4	-1.01481	-1.45841	-1.11692	0.768852	0.956427	1.28934	0.793363	-0.593271	-1.39891	-0.284051	0.0160449	-0.137329	1.00682	1.17285	0.810047
Q9WV72;A8Y5I6;D6RDR7	Asb3	0.191441	-0.526769	-1.07884	-1.02653	0.223633	0.302649	1.67581	-0.334527	-1.11255	-0.67562	-1.10021	1.51602	0.578507	1.36699	0.810007
P05201;F7ALS6	Got1	-0.653354	0.614249	1.80978	0.782969	-0.571762	-0.2492	-1.7363	-0.680402	0.445158	0.563223	1.03071	0.4912	-0.245871	-1.60041	0.809961
A2A4P0;A2A4N9	Dhx8	2.18088	-0.745869	-0.669231	-1.04275	-0.689785	0.0866841	0.816283	2.04049	-0.0874598	-0.519101	-0.509786	-0.0950727	-0.391467	-0.373808	0.809756
Q8BY02	Nkrf	1.94502	0.851289	0.0759414	-0.677029	-0.726808	-0.651913	-1.07816	1.45634	0.610134	0.553093	0.352206	-0.605965	-1.50394	-0.600209	0.809663
Q8BYB9	Poglut1	-1.31826	-1.54487	-0.838117	0.423017	1.28982	0.787952	0.990421	-1.69284	-0.416694	-0.124015	0.600684	0.35032	0.550599	0.941978	0.809662
E9PXX7;Q91W90	Txndc5	-0.66432	-0.954216	-0.966233	-0.410562	0.255782	1.42132	1.71125	-0.0219774	-1.35419	-0.330277	-0.217518	-0.834658	1.3355	1.0301	0.809455
F8WJ72;Q9Z1X9;D3Z0L5	Cdc45	-0.573081	-0.614087	-0.95041	1.15688	0.407056	0.928607	-0.498009	-0.772095	-1.45734	-1.26954	0.467931	1.17811	1.64845	0.347524	0.809441
P14685;F7B7L8	Psmd3	0.23095	1.27777	1.48429	-1.40143	-1.36406	-0.177996	-0.146655	0.0923646	0.736016	0.547021	-1.0923	-1.51511	0.588652	0.740494	0.809417
Q80TZ3;B1B0B8;B1B0B7	Dnajc6	-1.23722	-1.12823	-1.05888	0.827192	0.766477	1.04721	0.535795	-1.77136	-0.814514	0.218865	0.929175	0.870164	0.963408	-0.148074	0.809254
Q9CQX2	Cyb5b	-0.84544	-0.969281	-1.13457	0.129221	0.998594	1.56649	0.470424	-0.540877	-1.29495	-0.565676	-0.363454	-0.180233	1.67278	1.05696	0.808921
P47857	Pfkm	-0.438919	1.01169	1.14482	0.754885	-0.806562	-0.568678	-1.64817	-1.42303	1.10292	1.23486	0.664216	-0.613214	0.313842	-0.728661	0.808641
P38532	Hsf1	-0.317922	0.16452	0.0183789	1.66516	0.174062	-0.284207	-1.80546	-1.36936	-0.169489	0.19106	1.95165	0.570991	0.0182815	-0.80766	0.808433
P43883;B1AXR5;B1AXR3	Plin2	1.41518	-0.331455	0.293448	0.555383	-1.14599	-0.905528	0.528067	2.20143	-1.03869	0.459706	-0.622771	-1.16173	-0.420325	0.173276	0.808268
Q99KE1	Me2	0.48049	-1.77683	-0.87906	0.493269	-0.460004	0.840712	0.760446	-0.664329	-1.61819	-0.452408	0.614093	0.215302	1.68072	0.765794	0.807854
Q66JX5;F6UTB8;P0CAX8	Fgfr1op	0.341746	1.67699	0.236341	0.190574	-0.0850399	-0.491824	-1.16697	1.41398	1.5448	-0.2996	-0.271572	-1.29486	-0.381698	-1.41286	0.807535
Q3TLD5	Uri1	2.18034	0.649384	0.402638	-1.20995	-1.4994	-0.671849	-0.551252	0.860558	0.774114	0.845557	-0.0679817	-0.63877	-0.261599	-0.811786	0.807318
P97473;D3Z282;D3YZS5;Q3UNH9;D6RCY4;D6RE49	Tarbp2	0.746173	-0.812156	-0.649699	-0.530369	0.0583307	-0.206583	1.16709	0.96837	0.412097	-1.51579	-0.943332	0.00923376	-0.857719	2.15435	0.807136
Q80X85	Mrps7	-0.512332	-1.16073	-0.845132	0.911718	1.7996	-0.256602	0.0997404	-1.12702	-1.36961	-0.26406	0.732921	1.10262	-0.319321	1.2082	0.807024
Q91WT9;D3YUF2;D3YYN0;D3Z4K2	Cbs	-0.981396	-0.850215	-1.21422	1.09444	0.847536	0.701644	-0.114933	-1.91012	-0.356199	-0.519392	0.555284	1.51392	0.692844	0.540813	0.806895
Q61112	Sdf4	-0.881425	-1.33696	-1.02122	0.623162	1.37931	0.445464	1.06942	-0.173227	-1.342	-0.997788	-0.358529	0.415011	0.729558	1.44922	0.80673
Q5XG69	Fam169a	2.1396	0.798149	0.53304	-0.897983	-1.2126	-1.00449	-1.12973	0.754639	0.676028	0.828935	-0.419293	-0.956433	-0.30853	0.19867	0.806625
Q6NSQ7	Ltv1	0.695223	1.32802	-0.229544	0.536726	0.117933	-1.51304	-1.37274	-0.121002	1.2752	-0.204057	0.475326	1.22346	-0.673261	-1.53823	0.80615
P84084	Arf5	-0.404566	1.1338	1.77923	-1.1447	-1.09225	0.101339	-0.31667	-0.405054	1.00968	1.43361	-0.307348	-0.46631	0.16072	-1.48148	0.806121
Q91VU7;F7AC41;F7CG42;F6XMS4	Pus7	1.95103	0.984852	0.224282	-0.411748	-1.08569	-0.715478	-1.46801	1.12723	0.853111	0.292954	-0.431593	0.483144	-0.786467	-1.01761	0.805997
Q91V76		0.505519	1.37095	1.447	0.0569365	-0.942864	-1.49384	-1.48538	-0.394386	1.31965	0.910368	-0.13755	-0.178599	-0.183641	-0.794153	0.805874
Q8BL66	Eea1	1.62309	0.00267524	-0.400842	-1.54835	-0.295185	-0.171589	1.10214	1.95689	-0.462789	-1.3235	-0.776556	0.00760163	0.00745267	0.278968	0.805683
Q9DC61;A2AIW9	Pmpca	-1.4871	-1.167	-0.631081	0.967025	1.19408	0.480686	0.874067	-1.14005	-1.33747	-0.203211	0.125213	0.0953267	0.98742	1.24208	0.805546
Q8BSN5;B0QZH9	Phf23	0.514477	-0.965121	-2.5118	0.202649	0.946089	0.961776	0.523218	0.0327886	0.0715405	-1.33626	-0.290844	0.526089	0.257537	1.06786	0.804596
Q3U4W8;P56399;D3YYA5;D3Z4K7	Usp5	-1.9135	0.11283	1.42023	1.00551	-0.0416987	0.831502	-0.998194	-1.31726	0.126406	0.0338282	0.728825	0.72381	0.523377	-1.23567	0.804009
B2RUP0;Q8C5L7	Rbm34	1.41003	0.376645	-1.66788	-1.15302	0.902305	-1.0019	0.989232	1.15546	0.795246	-0.929298	-0.34072	-0.40075	-0.717748	0.582388	0.803933
Q9JMG1	Edf1	0.215748	1.62034	1.05341	0.272222	-0.0673602	-1.59064	-1.59042	-0.0820827	1.32175	0.108012	-0.351604	0.826862	-0.873239	-0.862997	0.803928
Q6ZWQ9;D3YV37	Myl12a	-0.0247236	1.53235	1.71021	-0.120288	-0.981889	-1.33409	-1.01653	-0.407585	1.52432	0.772691	-0.732077	-0.4103	-0.335429	-0.176667	0.803721
Q8VCF0	Mavs	-1.5387	-1.27741	-0.682129	-0.0392106	0.797998	1.37113	1.39566	-1.62372	-0.40423	0.442747	-0.0440578	0.155309	0.743775	0.702829	0.802769
Q8BU14	Sec62	1.25215	-0.151251	0.587623	-1.17094	-1.38979	0.546073	0.507464	1.5425	-0.0824848	0.885483	-0.558271	-1.60005	0.555921	-0.924419	0.802378
P40630;D3Z0F3	Tfam	0.464061	-1.47533	-1.02825	2.08179	0.723557	-0.285246	-0.522162	0.390176	-1.02165	-1.07989	1.20494	-0.0655617	-0.101096	0.714669	0.801886
B1AR28;P50544	Acadvl	-1.09653	-0.470618	-0.42416	-0.0257107	0.806408	-0.436504	1.74841	-0.846627	-0.903208	-0.414499	-0.156183	-0.431057	0.307494	2.34279	0.801847
Q3UZG4;P31230	Aimp1	1.1166	1.99824	0.82184	-0.361535	-0.968471	-1.04485	-1.82592	0.495916	0.731671	-0.122212	-0.124564	0.0298412	0.126317	-0.872867	0.801775
Q8BMK4	Ckap4	-0.167344	-1.55204	-0.54177	0.132158	0.581825	0.550685	0.335646	-1.42381	-1.54997	-0.31589	0.839093	0.543404	1.86349	0.704519	0.801668
Q8CHH5	Gltscr1l	-0.260756	-1.8656	-1.71209	0.678603	1.50969	0.522729	0.97311	-0.601248	-0.516592	-0.456773	0.287039	0.924989	-0.31244	0.829337	0.801603
Q9CYD3	Crtap	-1.43475	-1.27694	-0.7817	0.650243	1.22977	0.613137	1.27715	-0.989195	-0.543944	-0.918171	0.0761105	-0.131944	0.860133	1.37011	0.801018
Q9ESP1	Sdf2l1	-1.26595	-1.14146	-1.06915	0.315079	1.08992	0.995189	1.04707	-1.23755	-1.2641	0.0981606	0.336879	-0.0493854	0.969654	1.17564	0.800902
Q3UI43	Babam1	-1.14872	-0.0334551	0.343481	0.599565	0.583526	0.327158	-1.36485	-2.42335	-0.0363998	0.876411	0.739819	1.07876	0.694602	-0.236549	0.800283
Q9CQ79	Txndc9	-0.628908	0.92917	-0.496555	0.867902	1.24546	-1.36596	-0.652466	-0.789304	1.21051	-1.03381	-0.195992	1.64763	-0.967296	0.229608	0.800057
Q8VCD7;I7HLQ5	Kdm4c	2.11148	0.358074	-0.721523	-0.264011	-0.877373	-0.799086	0.0473654	1.7942	0.795628	0.23625	-0.430268	-1.25422	-0.144781	-0.851728	0.799706
Q99P69	Nuf2	1.92852	1.18628	-0.660346	-1.30059	-0.195408	-0.901184	-0.847483	1.15106	0.718382	0.728605	-0.583301	0.393672	-0.831191	-0.787023	0.79961
Q8CD15;D3YTU3;Q8CCK9;D3Z287	Mina	2.21198	-0.436709	-0.601188	0.214867	-0.993858	-1.04297	0.419796	1.97472	-0.140496	0.366628	-0.486562	-0.881885	-0.245971	-0.358356	0.799444
D3Z600;O09012	Pex5	-1.29736	1.45159	-0.475274	1.29869	0.68637	-0.849355	-0.393628	-0.668834	1.40429	-0.569829	0.108524	0.741655	-1.61609	0.179247	0.798976
P17751;H7BXC3	Tpi1	1.33958	0.160871	0.140713	-0.580759	-1.43742	1.47636	-0.844632	1.84259	-0.274113	0.453229	-0.689737	-1.22907	0.0832399	-0.440858	0.798796
P57787;B1ATM2;B1ATM1	Slc16a3	1.29548	-0.618362	-0.893551	-1.20607	-0.854329	1.88389	0.498624	1.53061	-1.00217	-0.244721	-0.50279	-0.496528	0.487223	0.122686	0.797177
Q9EP69	Sacm1l	1.11189	-0.500977	0.382339	-1.53411	-0.858932	1.09926	0.549934	1.55377	-0.203325	0.755873	-0.950351	-1.41898	0.64744	-0.633831	0.796713
Q924D0;D3Z792	Rtn4ip1	0.475961	-0.794373	1.08848	-1.2764	-0.863884	1.28463	0.130752	1.14352	-1.23197	0.736816	-0.13334	-1.31061	1.24969	-0.499282	0.796696
Q9D5T0	Atad1	1.55995	-0.0463197	0.818935	-1.45497	-1.73187	-0.706907	0.816166	0.455638	0.697475	1.15145	-0.454803	-1.16431	-0.0873685	0.146943	0.795309
Q9DC48	Cdc40	-0.0727851	-0.666152	-1.80629	0.219092	0.617039	0.808493	0.824602	-0.437337	-1.35865	-0.995767	-0.393609	1.10043	0.449401	1.71153	0.79527
P16332	Mut	-0.773707	-1.68756	-0.771882	1.01794	0.746796	0.535222	0.340473	-1.86195	-0.716018	-0.217347	0.955313	0.644529	0.956659	0.83153	0.795206
Q9Z0N1;A2AAW9	Eif2s3x	0.301577	1.32033	1.46791	-0.242383	-1.64585	-0.193796	-0.61665	0.988207	1.36408	0.313426	-0.206407	-0.988686	-0.6692	-1.19255	0.795185
Q9D6T0	Nosip	-1.0999	-0.0386756	-1.00635	1.66977	1.3358	-0.831575	0.0152238	-1.18583	0.09601	-1.0191	1.0314	0.410706	-0.591944	1.21446	0.795122
Q8BPG6;F6R8U9	Sumf2	-1.90557	-1.13934	-0.485436	1.02989	1.33594	0.787075	0.709208	-1.24026	-0.814449	0.0815204	0.399859	0.259447	-0.197965	1.18008	0.794335
Q9ERR7;D3Z3Y8	42248	-1.1823	-1.07359	-0.687523	0.628457	1.17995	0.000522086	1.1509	-1.06525	-0.997994	-0.934162	-0.0297226	0.310114	1.10746	1.59315	0.794267
P48962	Slc25a4	-1.0918	0.737129	2.07083	-0.733028	-1.42768	0.582534	0.16457	-0.583955	0.788658	1.1735	0.163466	-0.963853	-0.021326	-0.859044	0.794091
K3W4Q8;P18572;J3QP71	Bsg	-0.757954	-1.21467	-0.785594	-0.371199	0.433169	2.02976	1.18797	0.362515	-1.43847	-0.375353	-0.512397	-0.397567	1.02415	0.81564	0.79399
Q9D6J5;Q3V406;F6VCY0;E9Q9J5;F6Z9R1	Ndufb8	-1.10017	-0.515518	0.202739	-0.469884	1.67462	0.275807	-0.421718	-1.80959	-1.17469	0.188405	0.3628	1.32631	1.25763	0.203247	0.793755
Q64442	Sord	1.2324	0.893175	0.758264	-0.398737	-0.87343	-0.707288	-0.393244	2.33407	0.16019	-0.111764	-0.911213	-1.43374	-0.206396	-0.342293	0.793535
P15864	Hist1h1c	-1.80732	-0.839553	-0.236189	0.650595	2.26194	0.140379	0.173651	-1.25317	0.276679	-0.138911	0.0438398	1.09344	0.293163	-0.658544	0.793482
O88322	Nid2	0.944974	-1.4485	-0.267416	0.166739	-0.324276	0.845911	-0.121078	0.549704	-1.91521	0.643573	-0.016525	-1.34913	1.49523	0.796014	0.793454
Q8C547	Heatr5b	1.611	0.698532	-0.407834	-0.529816	-1.42464	0.321716	-0.731066	0.92289	1.34674	-0.497889	0.122971	-0.765552	0.904448	-1.5715	0.793262
Q9CZX9	Emc4	-1.53751	-1.18878	-0.34576	-0.149246	0.564384	1.53791	1.44873	-1.01421	-1.42333	0.678229	0.10058	0.198692	0.783854	0.346451	0.793029
Q9CXV9	Dcun1d5	1.72648	1.34325	0.847232	-1.0951	-1.4683	-0.698253	-1.03455	0.959759	0.353454	0.287413	0.332513	-1.06352	-0.0288683	-0.461512	0.792453
Q80Y84;E9Q7L9	Kdm5b	1.02882	-1.61794	-1.3932	-0.0779884	-0.409421	0.624791	1.82252	1.02184	-0.571511	-0.244163	-0.459738	-0.60596	-0.300401	1.18235	0.792289
Q8VDJ3	Hdlbp	1.13731	1.76272	0.335277	-0.565618	-1.99102	-0.198204	-0.42901	1.27458	0.482617	-0.379621	-0.211245	-1.16012	0.512351	-0.570011	0.792139
Q8K3F7;F6X7T7;F7AJL7;F6Y7H0	Tdh	-1.27521	-1.61161	-1.02735	1.12447	1.34237	0.858207	0.523585	-1.43178	-0.44019	-0.194595	0.736608	0.130071	0.666322	0.599102	0.792046
E9PX19;Q7TT79;G3UWE9;F6Q8J5	Mcph1	-0.293016	-2.24657	-0.653301	1.25936	0.500346	-0.238826	1.56452	-0.510965	-0.408126	-0.61777	0.618664	-0.0965666	-0.235131	1.35739	0.791431
Q9QWR8	Naga	-1.80228	-0.362305	1.30509	1.50725	-0.570854	0.744539	-0.207008	-0.785863	-1.00178	1.0478	0.273624	-0.631992	1.08214	-0.598368	0.791377
Q8BMF4	Dlat	-1.17551	-1.37209	0.28094	1.24336	0.356607	0.714899	-0.126734	-1.21777	-1.49224	-0.0196754	0.540591	-0.24547	1.6	0.913088	0.791348
O35857;F7C189	Timm44	-1.27044	-1.63278	-0.503056	0.957772	1.14128	0.979326	0.608727	-0.744178	-1.42501	-0.171146	0.727409	-0.443547	0.914185	0.86146	0.791333
A2ACM0;Q8K4Q0;E9PXZ5;F6U5L3	Rptor	0.1803	1.64188	0.935312	-1.34076	-0.712835	0.392202	-1.46313	-0.416721	1.96965	0.0130037	-0.540445	-0.478565	0.230921	-0.410819	0.791252
Q9CZR8;Q9CX33;D3Z4M7	Tsfm	-0.561764	-0.87415	-0.188671	1.41327	-0.425496	0.0944829	-0.0696886	-1.74514	-1.52379	0.109813	1.61495	0.608169	1.03566	0.512351	0.791168
Q62446	Fkbp3	-2.43979	-0.402308	1.42378	0.997695	0.544755	0.754537	-0.206551	-1.13009	0.0332355	0.393285	-0.0228155	0.279316	0.729358	-0.954399	0.790449
Q8C788;Q91ZR2	Snx18	-1.7047	0.094207	-0.163789	0.971621	0.194746	0.411794	0.162037	-1.99573	-0.296536	-1.15669	0.404813	0.710546	1.18227	1.18541	0.789393
P20108	Prdx3	-1.49406	-1.18644	-0.582972	1.33837	0.869046	1.11625	0.137138	-1.14685	-0.890314	-0.550015	1.07262	-0.351672	0.577761	1.09113	0.788784
Q80Y14	Glrx5	-0.823169	-1.65358	-0.54396	0.536276	1.98481	0.620414	-0.135344	-0.0437845	-1.6441	-0.240551	0.233111	1.07048	-0.17746	0.816868	0.788276
Q7TNV0;E9Q8Y1;D3YVJ6	Dek	0.841024	0.407844	1.13019	-1.47534	-1.42295	0.13179	0.789556	1.4602	0.263162	0.920461	-0.91094	-1.08043	-0.977248	-0.077334	0.788202
Q8VI75	Ipo4	1.34212	1.02222	-1.20514	-0.587325	0.904154	-0.500917	-1.39904	0.725825	1.75037	-0.27554	-0.329001	0.252151	-1.00425	-0.695621	0.788112
Q8R5L1;O35658	C1qbp	-1.29344	-1.36582	-0.669938	1.36569	0.891713	0.607098	0.666754	-0.889655	-1.34897	-0.413171	0.274851	0.00117991	0.687234	1.48647	0.787912
P98203	Arvcf	-1.34259	-1.29986	-0.338591	-0.610662	0.47371	1.47904	1.95648	-0.815516	-0.990061	0.558518	-0.000888067	-0.283483	0.551594	0.662312	0.787689
P19783;M0QWX7;M0QWX2	Cox4i1	-1.37142	-1.1081	0.0442639	1.41405	1.1194	0.620364	-0.702572	-1.31138	-1.20924	-0.293112	1.18004	0.175137	0.836886	0.605685	0.78727
P46935;Q3V335;V9GWV8;V9GXK3;V9GXS6	Nedd4	1.18543	1.50634	0.332172	-1.99932	-0.260992	-0.412825	-0.775085	0.339303	1.00375	0.280882	-1.10939	0.764254	0.27889	-1.13341	0.787185
Q9CQQ7	Atp5f1	-1.22036	-1.46364	-0.607062	0.210405	1.42279	0.754326	1.3538	-0.228407	-1.61664	-0.632828	0.518588	-0.00428394	0.599457	0.913848	0.786926
Q8C3S2	Tango6	1.99012	0.53593	-0.541166	-1.30528	-0.558233	0.309878	-0.502741	1.73739	1.0561	-0.308495	-0.30656	-0.323513	-0.695299	-1.08813	0.786791
Q9D0D4	Dimt1	2.1322	0.292749	0.505483	-1.40399	-1.22154	-0.444159	-0.235392	1.43904	0.553996	0.431944	-0.486835	-0.295884	-0.0404357	-1.22718	0.78653
Q9D864	Actr6	-0.376902	-1.86828	-1.79994	0.26513	1.37926	1.29635	1.42284	0.0624198	-0.354663	-0.406148	0.0337044	0.0594645	0.377466	-0.0906944	0.785703
P09671	Sod2	-1.83915	-1.52387	-0.00929302	1.51788	0.982113	0.669399	0.739571	-0.820728	-0.860837	0.446239	1.08031	0.123355	-0.485019	-0.0199675	0.785468
Q8BVA5		-0.53303	0.45674	1.03306	-1.65656	-1.46189	0.0198403	2.07273	-0.839301	0.288718	0.0610052	-0.158626	-0.444471	0.0456179	1.11617	0.785347
Q3TDN2;D3Z2H4;D3YUP4;D3Z4G9	Faf2	-0.67845	-0.667839	-0.675108	-0.0377892	-0.0892757	1.97472	0.542177	0.283663	-1.19389	-0.167339	-0.408888	-1.2493	2.01166	0.355662	0.784294
Q00547	Hmmr	2.18727	-0.103048	-0.188281	-1.3622	-0.872169	-0.113872	0.289409	1.92634	-0.0811082	0.590166	-0.40088	-0.626799	-0.445261	-0.799571	0.783933
Q9D6U8	Fam162a	1.47431	-1.3309	-1.19931	-0.722026	-0.829276	1.61647	0.587221	0.863473	-1.27978	-0.315635	0.254055	-0.294581	0.338845	0.837123	0.783785
E9Q3X0;Q9EQK5;D3Z2N7	Mvp	0.924726	0.933919	0.851421	-0.166756	-0.275801	-1.02568	-0.952924	1.45788	1.20426	0.681219	-0.858014	-1.60653	-1.05565	-0.112077	0.783584
Q9CRB2	Nhp2	0.987847	0.700192	0.0679486	0.327766	-1.26963	-0.588161	0.195543	1.92302	0.584921	0.331327	0.364557	-0.85323	-1.92112	-0.850984	0.783153
Q9WVD5	Slc25a15	0.763956	-0.875938	-1.69195	-0.763771	0.0436696	1.62687	0.925058	0.79293	-1.25803	-1.18357	0.218311	0.161499	0.272063	0.968893	0.782919
Q3UHZ7;Q91YN5	Uap1	1.00798	1.55946	0.800214	-0.769412	-1.38835	-1.3353	0.176684	0.837249	0.974558	-0.214254	-1.13492	-0.22769	-1.00926	0.723044	0.782325
Q3URD3;H7BX64;D3Z7V3;F8WIH0;F6YCM8;F6UV57;D3YV81;F6WY34;D3Z0N1;REV__G3X952	Slmap	-0.949535	-1.4669	-0.913794	0.619889	0.703133	1.16709	1.32324	-0.151458	-1.39731	-0.546282	-0.336655	0.226036	0.0873201	1.63523	0.782253
Q9JLV5;E9Q4T8;F6ZZK0;F6UY44;F6R0N8	Cul3	1.36682	1.19851	0.921529	-1.52118	-1.44542	-0.221736	-0.28111	1.49988	0.513672	0.236127	-0.434444	-0.631237	-0.133493	-1.06792	0.781891
Q3UMW8	Cln5	-1.56667	1.74684	1.60904	0.60798	-0.838287	-0.658476	-0.477123	-1.23388	-0.00475413	0.935472	0.67876	-0.0200447	-0.458208	-0.320652	0.781481
Q9WVA2;Q4FZG7	Timm8a1	1.76381	0.361456	-0.217395	-1.01685	-0.092834	-0.243019	-0.325475	2.28584	0.247898	0.136811	-0.300973	-1.60119	-0.650394	-0.347685	0.781312
Q921L3	Tmco1	1.90796	0.282338	0.361813	-1.0088	-1.4699	-0.39926	-0.136116	0.848916	1.28273	0.854471	-0.625425	-1.38044	0.105254	-0.623544	0.781309
Q9CWT6	Ddx28	0.538919	-0.359986	-0.977742	0.479238	1.97826	-2.31395	0.505824	0.698877	0.203016	-0.213351	-0.206715	0.313841	-1.01065	0.364408	0.781024
P11440;D3Z2T9	Cdk1	0.343397	0.153194	-1.70113	-0.114685	1.48786	0.0500362	-0.398108	-0.0326492	-0.706482	-2.10731	0.586299	1.24778	0.484015	0.707783	0.780844
E9QL53;P49025;D3YU89;D3Z1U0;F6SBR5;D3Z477;D3Z1K6;H3BL47;H3BJ74	Cit	-1.32225	-0.44358	-0.684936	0.544154	1.0658	-0.399095	1.598	-0.709298	-0.351702	-0.798513	-0.739903	0.318821	-0.19618	2.11869	0.780734
Q64669	Nqo1	-2.20925	0.0181114	0.671123	0.989207	0.337686	-0.0633839	0.386517	-2.04013	0.0385779	-0.719599	0.543756	0.623484	0.565453	0.858447	0.78061
F8VPK5;P70336	Rock2	0.81532	1.24726	1.05406	0.00860328	-1.74791	-0.783961	-0.173724	1.59016	0.502451	0.498395	-0.486579	-1.26049	-0.234852	-1.02874	0.780342
E9Q3F7;Q7TN75;H3BL51;H3BJQ1	Peg10	1.75017	1.09108	0.655018	-0.379181	-0.973968	-1.32886	-1.14062	1.13727	1.07886	-0.119068	-0.523856	-0.877127	-0.720825	0.351114	0.779717
Q08761;CON__sw|P07224_CONT|CONT_P07224	Pros1	0.678208	-1.16327	-0.980515	0.0914169	-0.131932	-0.081594	1.18253	-0.0602108	-1.22639	-1.59749	0.11926	0.102014	1.48826	1.5797	0.779279
F8VPQ2;Q8BY40;E9Q9V1	Arid4a	-0.238479	-1.12991	-1.93013	0.923757	0.84406	0.538169	1.29804	0.358743	-1.65424	-0.618751	0.489106	0.0548975	0.117894	0.946844	0.779109
Q9CQI6	Cotl1	0.435354	1.59854	1.9364	-0.340739	-1.33776	-1.23543	-1.33838	-0.0743999	0.493235	0.676768	-0.193759	-0.597011	0.28956	-0.31238	0.778552
Q9D031;Q01730;A2AUR7;B1AYQ0;E0CXH9;E0CXG5	Rsu1	1.48552	1.1742	0.0118849	-0.628618	-1.26603	-0.790109	-0.440772	0.446824	1.71585	0.844562	0.184079	-0.980998	-1.19603	-0.560356	0.778418
Q8CIH5	Plcg2	1.17105	1.72585	1.24631	-0.845986	-1.06744	-1.38214	-0.86273	1.217	0.33485	0.209591	-0.234222	-0.743448	-0.231135	-0.537547	0.77824
Q9WUM4;E9PX03;E9PZJ0;E9PVJ1;B9EIZ7;Q920M5	Coro1c	0.783044	1.06946	1.0426	-0.723237	-1.69478	-0.411861	0.0477973	1.17217	1.33461	0.702305	-0.713412	-0.730159	-0.680552	-1.19798	0.778089
Q9DB34	Chmp2a	0.586942	0.475473	1.5928	0.384611	-0.864374	-1.13434	-1.51761	-0.151553	0.17751	1.75795	-0.00111581	0.340109	-0.194069	-1.45233	0.777733
Q7TMY7;B2KGD7	Ipo8	1.72173	1.06676	-1.2538	-1.0608	0.337403	-0.413453	-0.621767	1.0385	0.252696	-1.34016	-0.836382	0.915763	0.815691	-0.622178	0.777414
P27773;F6Q404	Pdia3	-1.13031	-1.34588	-0.969626	0.826293	1.13157	0.869863	0.827387	-0.720949	-1.43244	-0.356789	0.0919536	-0.167717	1.13075	1.24589	0.777376
P11404	Fabp3	-1.38736	1.07501	1.78989	1.22525	-0.77793	-0.641004	-1.20875	-1.22003	0.160447	0.817309	0.362199	-0.351808	0.457896	-0.301124	0.776837
Q8CG72	Adprhl2	-0.13885	-0.265701	1.84401	0.140535	-0.0303806	0.118557	-1.5511	0.515147	0.876115	1.16022	0.207425	-0.283589	-0.519543	-2.07284	0.776827
Q9WUU7	Ctsz	0.961062	1.65195	1.04715	-0.403201	-1.64188	-1.08419	-0.854673	0.512695	0.442973	0.973057	-0.0927995	-1.21363	0.377362	-0.675883	0.776153
P17809;G3UYL0;A2A7P3;G3V010	Slc2a1	1.79205	-0.770022	-0.599757	-1.32317	-1.13851	1.52731	0.204338	1.25021	0.123999	0.338081	-0.439813	-1.09162	0.468861	-0.341944	0.77585
P97311;REV__E9Q6P9;REV__O88427	Mcm6	-0.155856	-1.54591	-1.05749	-0.302866	-0.049102	1.81335	1.39549	0.0276911	-1.78597	0.0232745	0.353832	0.00425614	0.680581	0.598714	0.775606
Q91VY9	Znf622	1.85266	0.835562	0.0860705	-0.0884828	-0.976907	-1.22607	-0.868814	1.00851	1.30629	-0.417161	0.427679	0.285783	-1.15786	-1.06727	0.774749
P56480	Atp5b	-1.26963	-1.61116	-0.663373	1.28595	1.12294	0.618752	0.895668	-0.537662	-1.38338	-0.352962	0.27607	-0.242769	0.761719	1.09983	0.774205
Q9DBR0;D3Z2X2	Akap8	-0.444063	-0.857099	-0.832871	1.0863	0.855503	-1.31162	0.908175	-1.45118	-0.201509	-0.598066	1.75609	1.01428	-0.347818	0.42388	0.774178
O09005	Degs1	0.477216	-0.476749	0.728663	-1.24609	-0.86083	1.65798	0.375651	1.40024	-0.0868712	0.498019	-1.27578	-1.28848	0.861384	-0.76435	0.773535
Q60931;J3QMG3	Vdac3	-1.73715	-0.531694	0.948201	0.660929	-1.15283	0.632418	1.68801	-0.903087	-0.671464	1.13242	0.171433	-0.875552	0.663292	-0.0249236	0.773431
P49443	Ppm1a	1.21963	0.724236	0.0711407	1.17793	-0.983088	-1.16335	-0.986104	1.36931	1.08701	-0.117095	-0.0300538	0.0956004	-1.53613	-0.929028	0.773231
Q9CQB4;Q9D855	Uqcrb	-1.64327	-0.978123	0.180455	1.38555	1.65281	0.104951	-0.578382	-1.42424	-0.985626	0.586721	0.512856	0.580479	-0.00178413	0.607611	0.773177
Q8BHC4;B0QZX9	Dcakd	1.39691	-0.839301	-0.93688	-0.792818	-0.872001	0.277278	1.60216	1.09687	-0.252282	0.20075	-0.353499	-1.7408	0.264102	0.949514	0.772859
P51859;E0CXA0;E0CYW7	Hdgf	0.905416	1.30156	1.27929	-0.115127	-1.00136	-1.05494	-1.4385	0.451463	0.908568	0.920454	-0.814919	0.402357	-0.409722	-1.33455	0.772785
Q5XJF6;P53026;D6RE43	Rpl10a	-0.241133	1.84136	0.808646	-1.82695	-0.391488	-0.574629	0.0264363	-0.882381	1.95048	0.383295	-0.32827	-0.259621	-0.107127	-0.398623	0.772538
Q61216;F6RX99;B2KF76;B2KF75	Mre11a	1.48513	0.248753	0.538735	-0.11221	-1.46251	-0.703878	0.158818	1.73366	0.66717	0.996893	-1.17967	-0.84566	-0.59575	-0.929478	0.772517
B1AQF4;Q9D7X3;Q3V2Y9;H3BKL8;H3BKD1	Dusp3	1.06879	1.9712	0.298089	-0.0985424	-0.697924	-0.72597	-1.58123	1.4763	0.703767	-0.173562	-0.796757	-0.588543	-0.0360272	-0.819584	0.772167
Q9D0L8;D3YYS7;D3Z478;D3Z4K1	Rnmt	1.61822	0.88753	0.592547	-0.210206	-1.62651	-0.59861	-0.922007	1.16528	0.33459	0.807679	0.361138	-0.339469	-0.38945	-1.68074	0.771889
Q8K3A9;F6XIE4	Mepce	-0.152307	1.15395	0.633037	0.57982	0.115255	-0.501296	-0.655554	1.05361	1.52266	-0.0137916	0.318389	-0.661882	-1.19934	-2.19255	0.771874
P97792;REV__P28649	Cxadr	-1.23768	-1.52524	0.168098	-0.464746	1.11054	1.69791	0.755338	-0.622571	-1.40355	-0.608338	0.252135	0.491255	0.36434	1.02251	0.771697
Q9Z1Q9;G3UY93;G3UZ22;G3UZX1;G3UYW2	Vars	1.18789	1.05328	0.554278	-1.36927	-1.22411	-0.108577	-0.226437	0.976186	1.39391	0.879621	-0.286423	-0.927176	-0.555675	-1.34751	0.771649
O55142	Rpl35a	-0.239067	1.7688	0.114913	0.398898	0.497768	-1.1009	-1.55412	-0.466524	1.66119	-1.05603	0.174689	0.968148	-0.695108	-0.472661	0.771569
P56812;D3Z7Q5	Pdcd5	1.09346	1.15542	1.30484	-0.451964	-0.163523	-1.0514	-1.80108	1.31164	0.300035	0.318962	-0.849557	0.445392	-0.971157	-0.64107	0.771419
Q9CZT6	Cmss1	2.5679	0.332186	-0.281748	-1.56939	-1.1649	-0.29447	-0.186698	1.38702	-0.170558	-0.231564	0.154388	-0.296814	0.128347	-0.373702	0.771078
Q9QZB9	Dctn5	-0.0693398	1.24487	1.05537	0.670621	-0.149249	-0.768878	-1.95416	-0.431599	1.66889	0.417926	-0.291172	0.559082	-0.961519	-0.990833	0.770991
Q7TMK6	Hook2	0.032561	1.55046	0.418725	0.90251	0.088007	-1.72317	-1.27195	-0.471417	1.87028	0.417091	-0.316347	-0.143272	-0.876171	-0.477305	0.770965
A2AWT5;P25976;E9Q4A8;G3UZW9	Ubtf	-0.136626	-1.14132	-1.72913	1.44334	1.43979	-0.17131	-0.0170842	-0.758589	-0.456226	-1.03896	0.585511	1.02144	-0.150402	1.10957	0.770922
Q8BMQ2;E9Q2B0	Gtf3c4	-0.759333	-1.32227	-0.89687	-0.838866	0.51366	1.36115	1.6484	-1.33101	-0.714514	0.253017	0.00597982	0.11562	1.12898	0.836058	0.770251
D3YXP6;Q9D1G2	Pmvk	-1.06675	1.63085	1.40505	-0.483144	-0.0481896	0.911755	-1.81666	0.151747	0.225234	0.520699	-0.16002	-0.517178	0.607959	-1.36136	0.769625
Q3U3J1;P50136	Bckdha	0.138003	-1.73117	-1.27269	0.164858	0.874659	0.510542	0.600796	-1.12613	-1.33357	-0.588525	1.02688	0.844854	0.959811	0.931675	0.769484
Q80SW1;D3Z2Q0;F7ATQ6	Ahcyl1	-0.02001	1.19798	1.59743	-0.973485	-1.50631	0.971382	-1.07026	0.349658	-0.201927	0.910688	-0.648345	-0.363608	0.910993	-1.15418	0.769278
Q9QYS9	Qki	-2.42891	-0.338058	0.0629302	1.64329	0.957555	0.624124	0.332913	-0.906657	-1.12083	-0.149637	0.693292	-0.0657574	0.212156	0.483585	0.7688
Q69ZQ2	Isy1	0.21327	-0.139568	-2.62904	0.334143	0.613593	0.00788531	1.77117	0.478148	-0.647144	-0.878989	0.141785	0.697901	-0.466352	0.503199	0.768476
Q9Z2I9	Sucla2	-1.17156	-1.54015	-1.14256	0.820027	1.29624	1.20568	1.00975	-0.350072	-1.19019	-0.464873	0.969666	-0.182106	0.616512	0.123629	0.767563
Q8C2Q8;Q91VR2;A2AKU9;A2AKV1;A2AKV2;A2AKV3;A2AKV0	Atp5c1	-1.55194	-0.888737	0.0943682	1.92486	0.455205	-0.421272	0.749658	-0.655883	-1.32218	0.0875599	0.636281	0.118145	-0.670548	1.44448	0.767508
P67871;G3UXG7;G3UZJ5;G3UXU2;G3UZA4;G3UZX4;G3UWU5	Csnk2b	-1.60498	-0.758965	-0.476482	1.33137	1.26652	-0.0633079	0.145666	-2.05572	-0.386245	0.0411443	0.651291	0.341243	0.595018	0.973444	0.767308
Q9DBB4;E9PZ53;E9Q3U5	Naa16	1.54014	0.965589	0.553866	-0.880487	-1.24723	-0.643546	-0.746372	0.812306	1.51727	0.64013	-0.0254568	-0.17335	-1.08674	-1.22612	0.767215
Q3UGS4	Fam195b	0.493347	0.908288	1.59094	0.285487	-0.789742	-0.830393	-1.5019	0.834081	1.28023	0.759736	-0.475365	-1.02047	-1.21091	-0.323334	0.766738
Q921K2	Parp1	1.19919	1.09346	0.298418	-0.212017	-1.44982	-0.962789	-0.353501	0.462902	1.23116	1.60284	-0.208012	-1.15826	-0.453087	-1.09048	0.766517
Q91WM1;A2BH82;A2BH83	Strbp	1.94245	1.08986	-0.0324464	-1.16506	-1.48464	-0.407002	-0.0917008	1.78203	0.0706279	-0.0183033	-0.0510789	-0.631843	-0.172249	-0.830642	0.766464
Q64727	Vcl	-1.41384	1.0627	0.904065	1.07264	-0.570782	-0.894364	-0.525024	-2.08064	0.231546	0.664478	1.23024	-0.0771458	-0.00245194	0.39858	0.765936
Q4JK59	Tet2	-0.387542	-1.74524	-0.850033	0.805671	1.12881	-0.3818	1.05015	-1.31805	-0.988053	-0.325051	1.21099	1.1946	0.384628	0.220914	0.765823
Q5SFM8	Rbm27	1.36246	0.404548	-0.590196	-0.836184	-1.38427	-0.311718	1.38723	1.73925	0.383428	-0.384481	-0.932827	-0.197408	-1.20341	0.563577	0.765724
Q8BFZ9;E9PUH5	Erlin2	-1.32048	-1.26872	-0.861407	0.942651	1.08636	0.66337	0.772696	-1.32581	-0.71546	-0.522008	0.19469	-0.14835	1.07016	1.43231	0.765566
Q8CGK3;A4UUI3	Lonp1	-0.49912	-1.58968	-0.655465	0.0870879	-0.3523	1.45214	1.17786	-1.18196	-1.35963	0.275588	1.19814	-0.194385	0.930047	0.711691	0.765421
G5E8P1;E9PZ26;E9Q412	Brd1	-0.893713	-1.81537	-0.703177	0.449218	0.698545	0.452809	1.60333	-1.19701	-0.366835	-0.567423	0.988192	0.407715	-0.384973	1.3287	0.765366
O88441	Mtx2	-0.0832333	-1.22202	-0.41996	0.798274	-0.183805	-0.365834	0.800617	-1.22912	-2.07981	0.266846	1.0737	0.412905	0.835535	1.3959	0.765049
Q8CFD4	Snx8	1.40778	0.675718	0.685361	-0.503944	-1.00282	-0.826029	-0.762209	0.80982	0.744928	1.41295	0.169862	-0.850849	-0.0618376	-1.89873	0.764989
Q99LZ3	Gins4	-0.557348	-0.344997	-0.749077	0.0335948	1.26893	0.453757	-0.888977	-2.00335	-0.547153	-0.266184	0.782816	1.93722	0.804102	0.0766611	0.76491
D3Z3N4;D3YWT1	Hnrnph3	0.363167	-0.81383	-0.209878	-0.653454	0.261786	0.176012	1.23717	0.987498	-2.4045	0.680123	-0.73084	-0.70106	0.56802	1.23978	0.764717
Q9D881;P19536	Cox5b	-1.08939	-0.990565	0.535009	1.26699	0.810929	1.03705	-1.56078	-0.97016	-0.867904	0.844574	1.47182	0.0708644	-0.144273	-0.41416	0.764055
Q99PU7	Bap1	0.800177	-0.158082	0.349276	-2.03622	0.7431	0.832246	-0.154684	1.50765	-1.012	-0.485687	-1.15145	0.67835	0.90242	-0.815098	0.763591
Q8BP40	Acp6	0.158557	-1.59333	-1.51337	-0.0465274	0.713944	0.818276	0.997313	-0.648766	-1.50077	-0.515352	1.00939	0.759614	0.176105	1.18493	0.763169
Q3ULJ0;D3Z0L6;E0CXN5;P13707	Gpd1l	1.75602	0.860157	-0.145742	-0.410508	-1.46479	0.0960149	-0.41299	2.21362	-0.123023	-0.398783	-0.959784	-0.554172	-0.584971	0.128962	0.762583
O55143;J3KMM5	Atp2a2	1.01608	-0.267927	0.758945	-2.08775	-1.36362	0.994215	0.936648	0.994082	-0.658894	0.803589	-0.484968	-0.894092	0.351554	-0.0978588	0.762517
Q6ZQI3;D3Z1M3	Mlec	-1.35998	-1.60212	-0.19465	0.0169691	0.767673	1.48705	1.29341	-0.509091	-1.31636	0.546313	-0.200922	-0.471922	1.17616	0.367476	0.762425
Q9CS74	Ecd	-0.0698259	-0.199555	-1.71252	-0.0650544	2.10399	-0.120531	-0.439306	-1.08147	0.581656	-1.15348	0.23882	1.4823	-0.0962071	0.531177	0.762132
E9Q8N5;Q08EB6;Q8BRT1;F7DCH5	Clasp2	1.21566	0.620319	1.08943	-1.27094	-2.10718	0.491554	-0.0787438	1.1172	-0.177185	0.319607	-1.22542	-0.440445	0.708003	-0.261855	0.762096
Q3TIV5	Zc3h15	0.73253	1.74338	1.17024	-0.059528	-1.15937	-1.37562	-1.25407	0.14384	1.31994	0.0813573	0.0141769	0.186135	-0.420074	-1.12294	0.761354
P47877;D3YU40	Igfbp2	1.1831	-1.01454	-0.865676	-0.635027	-0.994741	1.72892	0.631849	1.18904	-1.37592	0.435486	-0.411582	-0.604659	0.974981	-0.241234	0.761299
Q60973;A2AFI9;A2AFJ1;F6ZLC6;F6U539	Rbbp7	1.12644	1.04575	0.935889	0.321791	-0.458901	-1.21865	-1.52426	1.68196	0.086941	0.641662	-0.491977	-0.715329	-0.162157	-1.26916	0.760746
Q9D735		-0.362719	1.14666	-0.208876	1.55031	0.243932	-0.847255	-1.50003	-0.631535	1.37595	-0.484312	0.310972	1.29405	-0.926746	-0.960393	0.760312
Q9Z248;F8WGQ1;Z4YJG5;F7C1H2;F6V059;F6V953;E0CYG6	Aebp2	-0.270368	-1.64349	-1.2692	0.965446	1.24961	-0.059303	0.630006	-1.09457	-0.624382	-0.66619	1.02341	0.608555	-0.321874	1.47237	0.759728
Q8C5H8;Z4YK42	Nadk2	0.537781	-1.9302	-1.37245	-0.065161	0.818804	1.49583	0.443283	0.350963	-0.892436	-1.0867	-0.0645436	0.131518	0.298492	1.33482	0.759411
Q07417;F6RAZ3	Acads	-1.8985	-1.35151	-0.818686	0.985857	1.48311	1.10583	1.11757	-0.729702	-0.730098	0.250346	0.278943	0.0154318	0.20426	0.0871623	0.759334
B0R0S4;Q8VCH5;A2AUF7;D6RGR6;D6RHN6	Rabepk	-1.80931	0.593406	1.75024	0.326766	-0.110612	-0.288723	-0.586941	-2.10065	0.328939	0.572348	0.172231	0.85447	0.3849	-0.0870668	0.759246
O08528;E9Q3Z4;E9Q8S8;Q3TRM8	Hk2	0.0677581	-0.688347	-1.95211	-0.404044	0.0651422	1.42752	1.31614	0.0262709	-0.2706	-1.31489	-0.276073	0.586442	-0.171018	1.5878	0.759189
P09411;S4R2M7;P09041	Pgk1	1.70959	-0.168299	-0.491101	-0.743768	-1.34869	1.47073	-0.336396	1.88259	-1.02894	-0.07727	-0.469434	-0.373044	0.295793	-0.321768	0.758977
P11352	Gpx1	-1.02807	-0.573983	-0.839256	1.04658	0.755097	-0.27974	0.941849	-1.02465	-0.908527	-1.34638	-0.0640659	0.707812	0.727683	1.88566	0.758936
P08030	Aprt	0.575913	1.29518	1.74587	-0.729081	-0.651803	-1.11761	-1.69699	-0.542801	0.901715	1.20714	-0.0787861	-0.368362	-0.31871	-0.221672	0.758682
Q8CI94	Pygb	-1.51075	0.242751	0.459767	0.626069	-0.628197	0.382325	0.0308741	-2.31362	-0.611855	0.0165628	0.713149	0.194183	1.62532	0.773416	0.758091
Q5SV02;P70388;A8Y5I3;E9PUJ2	Rad50	1.50512	-0.472842	-0.303241	-0.377924	-1.1792	0.375587	0.788326	2.10734	-0.345189	0.633795	-1.34059	-1.12321	0.048793	-0.316767	0.758062
O35226	Psmd4	-0.627469	1.81665	0.855456	1.02175	0.0657043	-1.90295	-1.1494	-0.304363	1.12406	-0.125137	-0.204352	0.608591	-0.81865	-0.359887	0.757641
Q8VE22;Q3TI14;A7M7Q8;Q5SXC9;F7ARZ1	Mrps23	-0.6271	-1.82622	-1.31509	0.918526	1.4093	0.279855	1.06769	-0.652933	-0.61216	-0.331303	1.14824	0.628167	-0.701689	0.614715	0.757441
Q9JHU4;F6ZX84	Dync1h1	0.438344	1.31168	1.04202	-1.06602	-2.03663	0.369825	0.0118685	0.548092	0.840391	0.83923	-0.214838	-1.06769	0.255695	-1.27196	0.757053
P53395	Dbt	-0.487648	-1.30052	-0.724323	1.3187	0.2739	0.423534	0.314228	-0.901473	-1.5656	-0.98253	0.255807	0.688168	1.15157	1.53619	0.756877
Q99KF1	Tmed9	-0.0859175	-1.15566	-0.623216	-0.360011	0.023448	1.51921	1.087	0.698793	-1.81765	0.364081	-1.30283	-0.307952	0.910095	1.05061	0.756763
O88554	Parp2	1.15618	0.524374	0.186709	0.361067	-1.25161	-0.696863	-0.545425	0.904879	1.28396	1.08156	0.10807	-1.29133	0.0633715	-1.88495	0.756692
O88792	F11r	0.206277	0.552592	1.77174	-0.685976	-1.11444	-0.619352	0.306711	0.814341	1.22253	1.25137	-0.704047	-0.766219	-1.21159	-1.02394	0.756509
Q9JIQ3;D3Z3K5;D3Z2Q3	Diablo	-0.963481	-0.801362	-0.829031	0.477833	1.14483	-1.14736	2.07742	-0.844703	-0.0207342	-0.653918	1.22239	0.179967	-0.588182	0.746334	0.756275
Q3UQ44	Iqgap2	0.749482	0.839125	1.31717	-0.621725	-1.64943	-0.836333	0.148371	0.728533	1.01216	0.495186	-0.387882	-1.92019	0.574948	-0.449419	0.756228
P97930;D3Z3R3	Dtymk	-1.35357	-0.346069	0.177423	-0.0265727	1.41701	-0.359056	-0.125937	-2.47468	0.0331923	0.583324	1.05383	0.781735	-0.165987	0.805358	0.756051
Q920A5	Scpep1	-1.08773	0.359107	0.549451	0.551377	-1.09745	-0.0831008	0.197981	-2.24921	-0.550788	1.67199	0.871561	-0.373953	0.66734	0.573418	0.755474
Q9D1N9	Mrpl21	0.131277	-1.37354	-1.86386	-0.235236	1.35249	0.413016	1.21303	-0.283413	-0.546951	-1.03875	0.305648	-0.067727	0.472098	1.52191	0.755406
P53702;G3UXK7	Hccs	-1.56444	-0.571628	0.169658	0.353963	-0.187709	0.544475	1.40584	-1.45307	-1.41797	-0.547272	0.230636	0.839897	1.38919	0.808432	0.754948
E9PW10	Triml2	-0.304412	-1.27592	-1.74188	0.833009	1.73755	-0.315428	0.634711	-1.12223	-0.0404921	-0.534014	0.625311	1.18289	-0.406088	0.726996	0.754732
Q3V0K9;D3Z6J7	Pls1	2.05015	0.471233	0.403769	-0.807517	-0.608935	-0.73661	-0.940392	2.09491	-0.283087	-0.426915	-0.862837	-0.646889	0.375703	-0.0825865	0.754559
Q6P7W5	Tsen2	-0.893369	0.954276	1.24184	0.47494	-0.68246	-0.192328	-1.52975	-1.46309	0.851251	1.18261	1.00025	0.536779	-0.866096	-0.614862	0.754509
G5E8V8;Q9JJT9;F6RPD4	Phax	1.25829	1.19602	-0.642168	-0.0609898	0.198246	-0.699068	-1.76782	0.261599	1.71377	-0.415462	0.111416	0.78318	-1.31282	-0.624196	0.754206
Q9D8L5	Ccdc91	1.36646	1.32225	1.07084	-0.394111	-0.988937	-1.27157	-1.67037	0.204353	0.706029	0.558213	0.684484	-0.404879	-0.0846175	-1.09815	0.75333
D3Z0F5;O88545;F6QK86	Cops6	0.311494	1.6192	1.17439	-0.157916	-0.408632	-1.31759	-1.48207	-0.11718	1.07412	0.442564	-0.169448	1.10822	-1.03855	-1.0386	0.753298
Q91WM2	Cecr5	-0.827194	-1.27886	-0.683498	1.18389	0.78955	0.411749	-0.157749	-1.75974	-0.802947	-0.631165	1.01179	0.533627	0.879237	1.33131	0.753261
Q8BHE8		-1.84474	-1.14324	-0.0682551	0.757244	0.803139	0.800464	0.862539	-1.69175	-0.529808	0.518607	1.49022	-0.0503006	0.193774	-0.0978942	0.753203
Q91ZX7;Q3U5J2	Lrp1	-0.600152	-0.822208	-0.447451	-0.451615	-0.658286	1.83963	1.25499	-0.314838	-2.00097	0.153472	0.214601	-0.133211	1.13142	0.834624	0.753051
Q9CZG3	Commd8	-1.59205	0.673873	0.615017	1.15183	0.839726	-0.155636	-1.31207	-1.1603	-0.450042	-0.13609	1.01341	0.831714	0.962429	-1.28182	0.75298
Q60902	Eps15l1	-0.618528	-0.580455	-0.497299	0.162415	0.668032	-0.479476	0.659807	-2.00505	-0.856373	-0.775995	0.289649	1.36516	1.2064	1.4617	0.752652
Q9CRB9;Q9D9P1;D3Z0L4;S4R238;F6QFL0	Chchd3	-1.17187	-1.50526	-0.685007	1.04174	1.10488	0.182276	1.09349	-0.970499	-1.23154	0.138621	0.248836	-0.177608	0.288013	1.64394	0.751745
Q9D0K2;Q3UJQ9	Oxct1	-1.75284	-0.646976	-0.384504	1.61896	0.692466	1.0272	0.1293	-0.52369	-1.12815	-1.20742	1.12784	-0.222763	0.80123	0.469353	0.75168
Q99K95	Rtfdc1	0.852902	1.69103	-0.567231	-0.433515	-0.344847	-1.34884	-0.51951	-0.446879	2.21748	0.290535	0.343496	-0.413164	-1.06814	-0.253317	0.751437
Q6P9R1	Ddx51	-0.530329	-1.47256	-1.18124	-0.255071	1.56342	0.396302	1.23845	-1.06385	-0.456794	-0.591457	0.528128	0.860975	-0.461306	1.42533	0.751379
P33174	Kif4	1.26217	1.18712	0.371117	-0.938549	-1.67524	-0.409978	-0.097467	1.00179	0.857037	1.09836	0.00339354	-1.16163	-0.211032	-1.2871	0.751026
P70353;A2A763;A2A762	Nfyc	0.770851	-0.49976	-2.07524	0.948349	-0.0791795	0.564953	0.965612	1.40209	-0.764987	-1.2505	0.466757	-0.332962	-0.846009	0.730024	0.750929
Q6P542	Abcf1	0.723023	1.5119	0.5295	-0.612949	-1.03071	-1.1594	-0.60341	-0.369181	1.89511	1.19828	-0.452096	-0.673227	0.0143649	-0.971197	0.750823
O54774	Ap3d1	-1.85571	1.42998	0.57254	-0.556945	0.0540534	0.0582413	0.207448	-1.99383	0.839313	-0.269391	-0.12733	0.647241	1.25292	-0.258531	0.75066
Q9JHW2	Nit2	0.826674	1.91292	0.725617	-0.169299	-0.409487	-1.57945	-1.80119	-0.0793387	0.647592	0.806127	0.549588	-0.4324	-0.240173	-0.757186	0.75049
Q3TW96	Uap1l1	-1.08912	1.28284	1.76752	0.72862	-0.362505	-0.802928	-1.06533	-0.298657	1.00341	1.01069	-0.294555	-0.915822	0.257615	-1.22177	0.750352
Q5RL57;Q9R0L7	Akap8l	1.14783	-0.534165	-0.820329	0.312464	0.197783	-0.0676634	0.613624	2.62999	-1.0663	-0.63135	-1.19321	-0.309708	-0.451977	0.173006	0.75033
Q9D0I9	Rars	1.20145	1.28107	1.01625	-1.44807	-1.62083	-0.227556	-0.535464	0.540297	1.19856	0.592452	-0.110439	-0.47796	-0.201751	-1.20801	0.750265
Q6A009	Ltn1	1.14344	1.1199	0.456299	-1.34987	-1.05861	0.399954	-0.489836	1.4571	1.01343	0.136918	-0.286391	-0.721251	-0.0566923	-1.76439	0.750177
Q9DAM1	Lrrc34	-1.36047	0.433314	-0.599652	0.31607	1.01282	-0.824171	0.477239	-2.29316	-0.354071	-0.141239	0.830356	1.33843	0.52633	0.638204	0.749086
Q9D8T7;F8WHU8;F7DE82	Slirp	-1.05395	-1.53639	-0.83569	1.7716	1.55907	0.322533	0.0154606	-0.849085	-0.809661	-0.537417	0.713873	0.165839	0.102273	0.971548	0.748967
Q64127;E9Q1U8	Trim24	-1.39949	-1.61149	-0.37546	0.710816	0.209338	1.18521	1.68866	-0.700496	-0.910499	0.489468	-0.0179337	-0.516306	-0.0441205	1.2923	0.748741
P98083;D3Z2I8;D3Z5U6;D3YXZ9;D3YZV5	Shc1	0.105615	0.894434	1.06437	-0.439003	-1.28721	-0.12794	-0.285647	-0.350135	2.16422	1.27837	-0.879522	-0.388637	-1.20136	-0.547559	0.748676
Q9JLJ2;Q3U367	Aldh9a1	0.858124	1.16903	1.0555	-0.486952	-1.44349	-1.12976	-0.399335	0.179038	0.499206	1.83989	0.332979	-0.934449	-0.461412	-1.07837	0.748666
Q9DCC8	Tomm20	-1.35095	-1.0711	-0.891578	0.032804	0.561145	0.33637	2.17276	-1.37589	-0.0541041	-0.787426	0.80185	0.61113	0.374801	0.640184	0.748525
Q9EQU5;A2BE93;A2BE92	Set	0.080956	0.6745	1.43038	0.853597	0.171755	-0.571928	-2.50859	0.230842	0.251614	0.286161	-0.135585	1.00834	-0.491958	-1.28008	0.748357
Q9JK23;D3Z795;D6RG59	Psmg1	1.82635	1.24976	0.515635	-0.93543	-0.625259	-1.6477	-0.66418	1.0873	0.445406	0.185592	0.56517	-0.195369	-0.837083	-0.970197	0.747432
Q9CQ73;E0CXK9;E0CX59	Pkp2	1.69425	0.0202355	-0.438757	-0.146915	-1.19476	-0.324359	0.593469	2.12962	0.687899	0.307894	-1.06398	-0.950151	-0.775937	-0.538507	0.747304
E9Q9I2;E9Q9R9;F6YZU5;F6Z115;F6VMK9	Dlg5	-1.71339	-0.289309	-1.23822	0.121321	1.01037	1.31417	1.71397	-0.493426	-0.0910673	-1.40501	0.230511	0.114575	0.67249	0.053012	0.746401
P07901;B7ZC50;B7ZC49;A2A6A2	Hsp90aa1	-0.00324488	0.979957	1.75169	0.34884	-1.34557	-0.844861	-0.681443	0.388999	1.12238	1.17032	-0.481295	-0.028773	-1.08219	-1.29481	0.74618
E0CZ72;P28740;F8VQ42;Q9D481;F6SUU5;F6RLL5	Kif2a	0.902299	1.24889	0.722078	0.45234	-1.45725	-1.832	-0.514752	-0.170608	1.16602	0.801336	-0.188628	-0.571964	-1.17505	0.617286	0.746056
Q9Z1S5	37865	0.731955	1.73067	1.36635	-0.741468	-1.27469	-0.89537	-0.799966	0.853221	1.21093	-0.010537	-0.473973	0.0346409	-0.684084	-1.04767	0.745282
Q6ZQB6;E9Q9J4;A2ARP1;F6VU93	Ppip5k2	0.730107	1.18246	0.362864	-0.69889	1.11315	-1.25514	-1.69079	0.301398	1.40787	1.01006	-0.603105	-0.289283	-0.810416	-0.760285	0.745185
Q8BIH0;J3QNK5	Sap130	1.14048	-1.25244	-2.19288	-0.48491	0.0166026	0.752833	1.56278	0.217595	-0.865687	-0.583891	0.603828	0.0242831	0.606008	0.455401	0.744958
P61961;H7BWZ1;D3YW97	Ufm1	0.256172	2.03123	1.01475	-0.428995	0.0665187	-1.47639	-1.66539	0.336914	1.1107	-0.280789	-0.144335	0.341367	-1.02743	-0.134321	0.744882
Q62465	Vat1	-1.34353	1.27359	2.09796	0.0665223	-1.00475	0.186836	-1.1185	-1.00542	0.222132	0.472695	0.4136	-0.34048	0.845201	-0.765869	0.744732
D6RHA2;P82343;G3XA46	Renbp	-1.89142	0.581947	0.978348	1.59611	0.325869	-0.561508	-0.584442	-1.20068	1.32236	0.80086	0.164274	-0.38416	-0.298619	-0.848935	0.74465
Q7TMX5	Shq1	0.56957	-0.0800541	-1.63395	0.0966416	2.01033	-0.634694	-1.03082	-0.501176	1.03741	-0.85507	0.389206	1.39886	-0.489878	-0.276374	0.744457
Q8BGZ6;P51569;A2BDV6	Gla	-2.25199	0.159552	-0.703794	1.09546	0.650001	0.857586	0.898321	-1.54037	-0.467052	-0.0170143	0.285466	0.832661	0.755022	-0.553851	0.744439
Q5F2E7	Nufip2	1.6274	0.0842794	-1.45141	0.266528	0.638768	-1.58085	-0.116667	0.651433	0.307943	-1.54579	0.197512	0.411456	-0.745159	1.25456	0.744419
Q8BGK6	Slc7a6	0.13583	-0.908336	-0.0703016	-1.28685	-0.638337	1.53252	1.11268	-0.147067	-1.11474	-0.849173	-0.59387	0.537648	1.93628	0.353719	0.744311
P53798	Fdft1	-1.23804	-0.579281	-0.459858	-0.986125	1.19567	0.256011	2.07419	-0.782474	-0.680433	-0.851241	0.128987	-0.118268	0.675976	1.36488	0.743761
P43274	Hist1h1e	-1.19536	-0.534557	-0.736998	0.773312	1.80339	-0.343137	-0.0168492	-1.66212	-0.286149	-0.675539	0.0377379	1.24515	0.223117	1.36801	0.743481
Q8BWW9;G3UZM9;G3UXH4;G3UYD6	Pkn2	1.63994	0.362584	0.500114	-0.660217	-1.25913	0.33135	-0.964983	1.68035	-0.347075	0.0246543	-0.873551	0.127431	0.940968	-1.50244	0.742829
Q8VEH8;F6Z458;F7AQQ2	Erlec1	-1.71324	-0.909911	-0.476407	1.35585	1.09578	0.386899	0.311623	-1.44917	-0.855039	-0.203152	0.731735	-0.164519	0.44284	1.44671	0.742575
Q9WVA4	Tagln2	0.25743	1.67524	1.91156	0.217875	-1.52973	-1.13095	-1.37649	0.382386	-0.01366	0.553594	-0.0325099	-0.454461	0.0396075	-0.49989	0.742563
Q569Z5	Ddx46	1.29473	-0.790686	-0.693882	1.33404	-0.411161	0.0571292	-0.204485	2.02027	-1.26939	-1.16245	0.134073	-0.363098	-0.689397	0.744298	0.741819
Q9D3B1	Hacd2	1.49598	-0.435742	0.548695	-1.17928	-1.31648	0.20405	0.586026	1.44617	0.594032	1.09453	-0.545695	-1.53512	-0.539714	-0.417454	0.741713
A2AFQ0;Q7TMY8;F6XP90;F6UYC1	Huwe1	0.831713	1.03841	0.920441	-0.985652	-1.54289	0.287786	-0.344637	1.17464	0.897405	0.814458	-0.170435	-0.939728	-0.247349	-1.73417	0.741465
F6WJB7;Q6ZQ93;F7BSN3;F6SZG2;Z4YLQ1;Z4YN11	Usp34	1.1769	1.90706	0.260658	-0.923724	-1.11111	-0.217902	-1.58721	0.18575	0.936261	0.0849262	-0.26868	-0.672689	1.0599	-0.830154	0.741002
Q9D8P4;H3BJT9;H3BIZ3	Mrpl17	-0.929574	-0.541672	-1.68051	0.320908	2.26623	0.156845	0.368549	-0.873359	0.356389	-1.02794	0.146058	0.701232	-0.297977	1.03482	0.740957
Q61035	Hars	0.94555	1.71018	1.10162	-0.264251	-1.24028	-0.939029	-1.34988	0.840487	1.07765	0.0492819	-0.710948	0.279981	-0.555212	-0.945149	0.740879
A2AH25;Q5FWK3	Arhgap1	-1.96196	1.76468	1.09018	0.345407	0.415151	-0.300327	-0.684285	-0.862783	1.63307	-0.0816231	-0.501419	-0.490076	-0.0794465	-0.286578	0.740798
Q8BU11;J3QN21;H3BL89;Q80W03;A2A473;Q66JW3	Tox4	1.30653	-0.820345	-1.32776	-0.177205	1.51423	-0.522166	0.0600761	1.29701	0.167763	-2.07097	-0.00358157	0.277531	-0.110843	0.409736	0.740576
Q9QYE6	Golga5	0.388317	-2.23259	-0.391112	0.0351997	0.305243	-0.101664	2.20841	0.583813	-0.777648	-0.229469	-0.971117	0.380432	-0.0002471	0.802432	0.740125
Q69ZN7;E9Q390	Myof	-1.25002	-1.56772	-0.995169	0.273691	0.455152	1.45917	1.76641	-1.07026	-0.532197	0.278291	0.13867	-0.191669	0.875097	0.360544	0.739698
Q3UW64;Q91WG8;G3UX23;G3UYD5;G3UZ98;F6SHH4;G3UWV5;F6WD11;F7BWW0;G3UX49	Gne	1.55185	1.0461	0.716851	-0.113386	-0.797594	-1.00969	-1.1016	1.90818	0.560909	-0.273716	-1.16485	-0.334381	-0.732513	-0.256158	0.738867
Q3UE92;S4R1I3;Q6P1B1;S4R228	Xpnpep1	-0.126804	1.05993	1.75684	-0.328877	-1.196	0.228835	-0.839988	0.957262	0.97714	0.679373	-0.357813	-0.849084	-0.151738	-1.80908	0.738796
Q8BHK9	Ercc6l	0.695688	0.481766	-1.4302	-1.17094	1.40229	0.768081	-0.309498	1.40303	-0.237105	-1.89547	-0.194466	0.728179	-0.136149	-0.105203	0.738718
Q5SUF2;F8WGA8;F7A7G1;F7CR21	Luc7l3	0.476433	-0.163539	-0.228603	-0.281695	1.21744	-0.787601	0.49726	1.94409	-0.156716	-1.32262	-1.64523	0.781534	-0.983685	0.652937	0.738637
A3KGG8;Q9D9Z1;H3BKK2;F7BE71;A3KGG6;H3BKV9	Knstrn	-0.765519	0.00586639	-1.26279	-0.540497	1.00576	0.0903374	0.743592	-2.18024	0.607689	-0.795795	0.662703	1.52245	0.329432	0.577015	0.738314
Q99K85;Q3U6K9;E9Q6P1	Psat1	0.922582	0.279352	0.899936	0.139459	-0.949679	-0.0644935	-0.523667	2.23793	0.717259	0.192783	-1.06141	-0.748065	-0.416771	-1.62521	0.737837
G5E8P4;Q5NBX1;G3UWY3;G3UZ73;F6RR81;G3UWP1;F6ZEZ1	Cobl	-0.814455	-1.51041	-1.29431	0.555332	0.503098	0.66308	1.53534	-1.43759	-0.610177	-0.25356	-0.0103401	1.19088	0.753267	0.72983	0.737325
Q91VI7	Rnh1	-0.997173	1.34524	1.84089	0.652299	-0.815491	-0.0227978	-1.36035	0.244055	0.839472	0.748225	0.0214146	-0.312517	-0.918478	-1.26478	0.737143
Q9D8E6	Rpl4	-0.845313	0.845179	-0.806956	0.162602	1.92733	-0.800979	-0.260311	-0.323634	0.920305	-2.00216	0.216802	0.933913	-0.5263	0.559523	0.736983
Q9WV68	Decr2	-1.9264	-1.00269	-0.398094	0.665635	1.36911	0.93149	1.08011	-0.896382	-0.605484	-0.851858	0.454798	-0.131316	0.0254842	1.2856	0.735905
Q5NCU4;P07214;Q5NCU3	Sparc	0.171527	-1.8682	-1.33842	0.33525	0.366077	1.31522	1.34143	0.874273	-1.4654	-0.194791	-0.00779149	-0.612984	0.558732	0.525084	0.735745
P08551	Nefl	-1.22126	-1.16101	-1.35716	0.371175	1.43047	1.1693	1.46479	-0.20427	-0.751178	-1.09264	0.651978	-0.106037	0.577492	0.228348	0.735673
P59470	Polr3b	1.55325	1.56578	0.0899831	-0.749132	-1.14094	-1.59478	-0.167126	0.885991	1.09394	-0.968348	0.117237	-0.0165908	-0.85237	0.183094	0.735585
Q8VEJ4;F6QAD9	Nle1	1.45851	0.879824	-0.28947	-0.70643	0.647096	-0.820989	-1.04381	1.66712	1.30731	-1.01881	-0.754472	-0.494599	-0.984768	0.15349	0.735566
P34884	Mif	1.18445	1.61392	1.3081	-1.10713	-1.20728	-0.606698	-1.34006	0.786316	0.362862	0.560227	-0.5984	0.365763	-0.708427	-0.613641	0.735408
Q64674	Srm	1.70958	1.2949	0.452001	-1.23561	-0.760166	-0.334054	-1.47228	1.13054	0.903511	-0.24334	-0.418167	0.505399	-0.931263	-0.60106	0.735351
Q9D125	Mrps25	-0.639343	-0.981956	-1.56181	0.450755	1.49957	0.125154	0.626094	-1.52149	-0.943087	-0.181121	0.658811	0.922291	0.220282	1.32585	0.735159
P43277	Hist1h1d	-1.38794	-0.463934	-0.738516	1.06795	1.66381	0.0645392	-0.503518	-1.80172	0.360006	-0.262409	0.474094	1.2799	-0.511846	0.759576	0.734894
F8VQL9;E9PY55;E9Q701;Q9WU42;E9Q9V3;F6Z4B2;D3Z2J5;F6SK53	Ncor2	0.0858281	1.24626	1.3305	0.35271	-0.915371	-0.374042	-0.932209	1.46547	0.563947	1.05976	-0.72434	-1.36612	-0.659536	-1.13285	0.734687
Q8BH80;Q9QY76	Vapb	2.07697	0.247338	0.657054	-1.61467	-1.581	0.193986	-0.46796	1.17038	-0.608224	0.786234	-0.116108	-0.625919	-0.231993	0.113915	0.734452
Q6PAL0	Bend3	2.06089	0.351863	-1.03993	-0.743658	-0.500846	-0.32662	0.00328501	1.40079	1.07878	-0.151684	-0.47052	-1.24662	-1.10955	0.693832	0.734403
Q8BHG2;A2A8E2;B7ZC72;B7ZC71;A2A8E4;D6REH4;B7ZC73	0610037L13Rik	-0.93476	1.11099	0.759418	0.913521	0.0338489	-0.0453093	-2.20533	-1.54867	0.890986	0.23412	0.509932	0.155741	0.795831	-0.670308	0.733512
Q8BJW6;D3YZZ6;D6RFN2;D6RGA6	Eif2a	1.20288	1.84573	0.781497	-0.49879	-1.35398	-1.05025	-1.3939	0.223092	1.22024	-0.222247	0.371891	-0.0951838	-0.250331	-0.78066	0.733052
Q8R123;F8WGX4;E0CZ66	Flad1	1.16697	-0.000619286	1.06844	-2.45243	0.860848	-0.321723	-0.27362	0.550701	-0.00791878	1.17924	-0.785337	0.130042	-0.00322625	-1.11137	0.732304
Q9JIY5;D3YX27;D3YX28;F6TCV0;F6XUR8;S4R1B3;S4R1A8;A2RT60	Htra2	-1.39947	-1.56398	-0.838451	1.4119	1.38427	0.518087	0.529589	-1.44952	-0.359819	-0.122427	0.00366271	0.591117	0.63517	0.659882	0.732177
Q9D0C4	Trmt5	1.43587	1.58938	0.656747	-0.683135	-0.462303	-1.72421	-1.46232	0.317503	1.18469	-0.00291118	-0.669251	0.281023	-0.391283	-0.0698026	0.731883
Q8C796;D3YUX3	Rcor2	0.874629	-1.26714	-1.63205	-1.10237	0.289262	1.16838	1.10445	-0.0983563	-0.897032	-0.783243	0.219683	0.154061	0.418165	1.55156	0.731753
A2AHC3;A2AHC4;F6Q2D3;F6QF29;F6W3X2;V9GXD7	Camsap1	-0.144698	1.91261	1.83192	-0.205102	-1.58087	-1.26527	-0.517577	-0.0835102	0.387459	0.711775	-0.18088	-0.739358	0.326572	-0.453078	0.731174
Q8BHL3	Tbc1d10b	-1.19497	0.860748	1.01472	0.186332	-0.607009	-0.298886	0.431121	-0.666053	1.53607	1.90892	-0.46044	-0.840954	-0.867345	-1.00225	0.730835
A2BDX3	Mocs3	-1.28039	-1.56765	-0.344943	0.987117	1.67629	0.458909	0.253191	-0.75858	-1.07921	-0.746033	0.195854	0.595964	0.196655	1.41283	0.730716
P27546;E9QPW8;E9PZ43;F7CK47;E9PWC0;Q78TF3;F6XPV7;F6V4Z1	Map4	-2.28772	0.0143298	0.195181	1.95372	0.135433	0.771125	-0.168952	-1.10709	-0.9778	-0.343561	0.536796	0.209674	0.716578	0.35229	0.730594
P06801	Me1	-1.5451	-0.685468	-0.444423	0.856039	0.447632	1.12059	0.686097	-0.672422	-1.19915	-1.17366	-0.429814	0.316935	1.47587	1.24687	0.730401
O35286	Dhx15	1.24922	-1.13693	-0.209504	-0.358071	-0.470365	0.238328	1.10142	2.07151	-0.956847	0.0996399	0.342664	-1.61471	-0.667421	0.311082	0.729959
Q9CXE7;E9PXY3;D3Z615;Q8C5H9;Q3V440;E9Q2J2	Tmed5	-1.74256	-0.992914	-0.0555276	0.946601	0.0413306	1.72302	1.1203	-0.704199	-0.77507	-0.735612	0.438054	-0.64957	0.12711	1.25903	0.729932
D3Z5K6;Q9CQV7;G3X8S1	Dnajc19	-0.606872	-1.68981	-0.588627	0.62438	1.09457	0.35659	0.9348	-0.353741	-2.09319	0.15154	0.65735	-0.260828	1.23184	0.541993	0.729816
Q9JJF3	No66	0.257125	-1.77588	-1.39997	0.30892	1.15563	0.456179	1.29056	0.911661	-1.38284	-0.71608	0.0852836	-0.506464	0.403002	0.912871	0.729805
Q9JJ28	Flii	0.0911849	1.81376	0.910185	0.0584429	-1.29108	-1.56106	-0.391023	-0.319851	1.58949	0.730334	-0.674179	0.332173	-0.812152	-0.476229	0.729671
E9PV44;O35143	Atpif1	-1.0337	-1.62757	-0.136978	0.565658	2.00082	-0.158783	0.272728	-1.19454	-1.29792	0.456833	0.183212	0.493453	0.461666	1.01512	0.729176
P20060	Hexb	-2.01928	0.0416166	1.52252	1.31519	-0.287486	0.697138	-0.408693	-0.456789	-0.452813	1.29607	0.353848	-0.915088	0.307186	-0.993412	0.728989
Q9QZ73;D3Z0B8;D3Z2L7;Q3UT23;D3Z2N3;D3YUG2	Dcun1d1	-0.341058	1.58023	0.830775	0.932197	0.160699	-1.83709	-1.29827	-0.45967	0.869215	0.142795	0.655269	0.284444	-0.0218113	-1.49773	0.728951
Q8VDS4	Rprd1a	0.754584	0.51262	1.90994	-0.559257	-1.17373	-0.54495	-0.568948	1.45045	-0.370565	0.922368	-0.553831	-1.16858	0.488213	-1.09832	0.728934
Q80ZS3	Mrps26	-0.661235	-1.10595	-1.68356	1.07282	1.72464	0.256446	0.256744	-0.698871	-0.062167	-1.0267	0.657629	0.782214	-0.633062	1.12105	0.728887
A8Y5T6;Q8CFI5;A2AVQ7	Pars2	-1.14489	-0.691137	0.458915	-0.94101	0.464364	1.1023	0.0789643	-2.05818	-0.45005	-0.306366	0.218	0.519286	1.53003	1.21977	0.728323
Q61025;Z4YJL9	Ift20	-1.36904	-0.644712	-0.952638	1.50305	0.835471	0.110833	0.509968	-1.31941	-0.636622	-0.856939	0.0175798	0.971912	0.183085	1.64746	0.728045
Q8R164	Bphl	-0.644167	-1.58627	-0.254305	1.00395	0.0728264	0.257158	0.445463	-1.94976	-1.15658	1.13458	0.906121	0.0530367	0.871098	0.846845	0.727554
P51863	Atp6v0d1	-2.41637	-0.240328	0.33735	1.29406	0.553993	0.224713	0.772031	-1.30492	-0.918351	0.314923	0.579297	-0.492802	1.03385	0.26255	0.726858
Q9CYC6	Dcp2	-0.944719	0.215066	-1.18724	1.44184	-0.224761	-0.239918	1.11232	-1.30946	1.53407	-0.606359	1.402	-0.537284	-0.729398	0.0738412	0.726659
Q8C0L6;Q3TXR6	Paox	-1.19269	0.349748	1.69769	0.042719	-0.200285	-1.00039	-0.150159	-2.00318	0.264457	1.65976	-0.349973	0.399171	0.610191	-0.12706	0.72634
Q8C2Q3;E9QL13	Rbm14	-0.969732	-1.55724	-1.26252	0.783955	1.57778	0.717927	0.773471	-0.858686	-0.700907	-0.524267	0.774238	0.161089	-0.201093	1.28598	0.725716
Q8BQ47;D3Z0T5	Cnpy4	-1.54062	-1.40814	-0.288038	1.11856	0.989302	0.944768	0.571262	-0.841997	-1.53733	0.355514	0.465427	-0.477322	0.59014	1.05848	0.725584
P46061	Rangap1	0.207684	-0.792589	-2.39776	-0.150148	1.68505	0.328891	1.02813	0.0681269	-0.458287	-0.618717	0.235098	0.757718	-0.758905	0.865707	0.725256
Q8K4Z3	Apoa1bp	-2.109	-0.981628	-0.362346	1.28568	0.93993	1.0413	0.3877	-1.35217	-0.72725	0.614493	0.00552898	-0.111696	0.708202	0.661258	0.725226
Q8VE80	Thoc3	-0.575528	-1.13055	-1.65174	1.31874	1.0315	0.100953	0.772847	-0.933882	-0.405635	-0.714638	0.471903	0.540936	-0.530191	1.7053	0.725127
Q3UGC7;Q66JS6	Eif3j1	0.9423	1.71525	0.780322	-0.024502	-0.41743	-1.255	-1.86334	0.652424	1.15934	-0.644556	-0.0611872	0.414929	-0.692038	-0.706514	0.724961
Q8CJG0	Ago2	-1.24166	1.81486	1.86353	-0.76065	-0.245867	-0.407617	-0.499184	-0.573088	1.25551	0.184311	-0.505435	-0.143639	0.387118	-1.12818	0.724763
Q8VHK9	Dhx36	0.032437	2.08368	0.670873	-1.15008	-0.82006	-0.674016	-0.64828	-0.682794	2.03504	-0.176334	-0.127973	0.144965	0.11727	-0.804722	0.724647
Q3UMB9	Kiaa1033	0.772152	1.1875	0.744872	-1.29514	-2.2362	0.63557	-0.0108954	0.470203	0.809084	0.703878	-0.268072	-0.752485	0.34721	-1.10768	0.724402
Q9CR62;Q5SX46;Q5SX48	Slc25a11	0.631389	-0.58073	0.968027	-1.53735	-1.43165	0.288981	1.31304	-0.0255556	-1.13618	0.239873	-0.193227	-0.912073	1.0051	1.37035	0.72433
D3Z4U0;D3Z4T9;Q9R020;E9PUD0;V9GX51	Zranb2	0.353919	0.7945	0.774804	-0.22014	-0.454307	0.572824	-1.19047	1.65915	0.588378	0.791043	-0.606371	-0.0547557	-0.789509	-2.21906	0.724031
F6RK07;A2AUX5;A2AUX3;Q3UHC7;B7ZD29;F6QQP6	Dab2ip	-1.15723	-1.24597	-1.41505	1.6176	1.04415	0.97296	0.411936	-0.865123	-1.11288	-0.0707972	-0.0439497	0.895395	0.578551	0.390415	0.724011
A3KGI3;Q66JQ7;A3KGI5;A3KGI6	Casc5	1.43594	-0.160559	-1.48894	-0.59134	0.618146	-0.561687	0.842313	1.6528	0.729514	-0.464498	-1.06668	0.505091	-1.43727	-0.0128239	0.723106
P70444;D3Z463	Bid	-1.11261	-0.0416327	-0.703241	0.416075	0.745036	0.287866	0.0144201	-1.74694	0.57459	-0.962369	-1.06738	1.41168	1.65274	0.531769	0.723061
Q3TBW2;A2A715	Mrpl10	1.68069	0.675611	-0.517176	-1.5796	-0.14808	0.670667	-0.582038	1.52409	1.3329	-0.933693	-0.5262	-0.381347	-0.688685	-0.527139	0.722208
Q9D8S3	Arfgap3	-0.313992	2.04532	1.48503	0.0707969	-1.66366	0.406683	-1.55724	0.275239	0.0372196	0.189646	0.0232483	-0.667479	0.352145	-0.682961	0.721472
P70697	Urod	-0.731091	0.765773	0.78566	-0.605113	0.892613	0.0608862	-1.29651	-1.02781	1.12711	0.586533	0.876479	0.12318	0.58988	-2.14759	0.721105
B0R091;P61022;B0R092	Chp1	-1.40443	-1.44834	-1.00037	1.00858	1.38378	0.464377	1.1315	-1.12439	-0.922751	0.275678	0.00979042	0.0790431	0.543884	1.00364	0.719965
G5E8J3;Q8K1X1	Wdr11	-0.023602	1.12477	1.57714	-0.48964	-1.9863	0.23839	-0.126994	0.659848	0.907484	0.74933	-0.125731	-1.05648	-0.0213105	-1.42689	0.719338
Q6P3A8	Bckdhb	-0.0239735	-1.62187	-0.899912	0.0625297	0.518519	0.733844	0.980115	-0.500394	-1.79711	-0.57601	1.53624	0.537821	1.14747	-0.0972661	0.719207
Q62187	Ttf1	-0.601034	-1.34126	-1.41994	-0.132521	1.25834	0.89292	1.10192	-0.876056	-1.54084	-0.108887	0.986256	0.711712	0.591677	0.47771	0.719185
Q8R5J9	Arl6ip5	1.80529	-0.245356	0.630056	-1.03667	-0.465783	-0.713506	-0.0551945	1.7887	0.620393	0.59293	-0.329982	-1.58326	-0.0450816	-0.962529	0.718511
Q9CQ02	Commd4	-1.81362	0.739601	-0.628736	1.27273	1.18728	-0.0422598	-0.662334	-1.50588	0.00540504	0.566277	0.19261	1.09834	0.62684	-1.03624	0.71834
Q8C2E4	Ptcd1	-1.25007	0.304457	-0.154761	1.54164	1.4776	-1.57181	0.137385	-0.911518	1.0506	-0.272921	-0.246582	0.990215	-1.10486	0.010625	0.717626
Q571F8;F6WPK7;F6SJZ7;D6RI88;E0CYF7;E0CXA4	Gls2	0.813338	-1.15261	-1.41167	-1.376	0.713284	1.2749	1.39271	0.643252	-0.820235	-1.03105	0.0456226	0.328877	-0.26795	0.847533	0.717334
Q9EP53;F2Z3W0;F2Z3X2	Tsc1	0.211155	0.484071	1.36577	-0.0457012	-0.785301	0.360341	-0.742731	1.26417	0.478837	0.241611	-0.452855	-1.60754	1.12778	-1.89961	0.717323
Q8R1V4;Q5SVW9	Tmed4	-1.39755	-1.54395	-0.0839357	1.39597	-0.0842602	0.894993	1.20094	-0.516804	-0.753009	-1.20966	0.154801	-0.112137	0.948817	1.10578	0.717235
P10649;A2AE89;F6WHQ7	Gstm1	-0.60414	0.861535	1.46214	0.471624	-0.575741	0.0518569	-0.979331	0.681221	1.2613	1.26489	-0.217215	-1.17923	-1.13922	-1.35969	0.717149
Q922H4;D3Z0T7;D3YVK2;D3Z5Z5;D3Z3L0;D3Z3M0;D3Z2L8;D3Z2T0	Gmppa	-1.13644	1.17071	0.444825	1.71684	-0.841585	0.564621	-1.94822	-0.601004	0.626209	0.300081	0.511092	0.504691	-0.38192	-0.929906	0.716963
G3UXZ5;P97371;G3UXY0;G3X9K9;G3UWN9;G3UXR1	Psme1	-0.35952	1.32942	1.29243	0.596478	-0.237594	-0.291372	-1.77623	0.699319	1.34616	0.727557	-0.503312	-0.943352	-0.79866	-1.08132	0.71689
F7C846;D3Z3F4;P47802;G3XA66;G3UXX9	Mtx1	0.0822397	-1.73999	-0.668329	-0.749708	1.38486	0.448337	1.05102	-0.400711	-1.15271	-0.625634	-0.104499	-0.0643551	0.716021	1.82346	0.716791
Q3UMK4;D3YVV0;E9Q723	Ttc13	-1.44684	0.146462	-0.380711	-0.651445	1.27854	0.233322	1.01008	-1.04764	-1.27703	-0.747656	-0.136646	0.656821	0.447283	1.91546	0.716638
Q9CYL5;B1AWD6	Glipr2	1.15829	0.74736	1.75976	-0.576411	-1.61186	-1.44539	-0.0671269	1.30622	-0.0310675	0.50299	-0.355985	-0.745517	-0.0649699	-0.576303	0.716481
P61211;F8WIB1;E9Q006	Arl1	0.635948	0.776341	0.826187	-2.11855	-0.921966	0.693555	0.277691	0.980301	0.723878	0.481155	-0.828387	-1.14306	0.711554	-1.09464	0.715968
Q9CSU0;F6YB25;F7DAY5	Rprd1b	-0.762796	-1.32565	-1.27387	1.00025	-0.187975	1.47657	1.49688	-0.289169	-1.16492	-0.0498877	-0.407532	-0.280661	0.478782	1.28998	0.715855
Q91Z31	Ptbp2	0.902765	1.28681	0.532462	0.651074	-0.710514	-1.15967	-1.12648	1.66289	1.13961	-0.00396289	-0.864323	-0.992092	-0.520453	-0.798113	0.714972
B1ATD5;B1ATD4;R4GML8;Q8K296;M0QW74	Mtmr3	0.482196	-0.518164	-0.605915	-0.47532	1.12559	0.187259	0.178404	0.76979	-0.814857	-2.73931	0.524899	1.097	0.498947	0.289476	0.714891
Q8VCH8	Ubxn4	0.465048	0.894773	0.950315	-0.909432	-0.314641	0.0941977	-0.282509	2.16135	0.384511	0.675671	-1.21437	-0.648737	-0.710523	-1.54565	0.714527
S4R248;S4R203;S4R221;Q8C0D4;B2RUJ8;S4R1B0;S4R2V0	Arhgap12	1.23014	1.64351	0.753057	-0.587461	-1.48058	-0.803415	-1.01941	0.745265	0.451002	0.891269	-0.535769	-0.451136	0.477031	-1.31351	0.714386
Q9EPA7;B0QZL2	Nmnat1	-0.834486	-0.024145	0.407633	0.564607	-0.0504362	-0.160824	-0.322413	-2.38919	0.800986	1.36686	0.739615	-1.40233	0.879764	0.424363	0.713649
Q7TN89	Eras	2.70839	-0.212348	-0.676624	-1.103	-1.06265	-1.07498	0.438974	0.817236	0.226782	0.643291	-0.029751	-0.488138	-0.29079	0.103611	0.713518
F8VPY2;Q8C092	Taf5	1.56701	-1.85881	-1.59501	-0.379239	0.60326	0.00424664	1.07489	0.505261	-0.745978	-0.770262	1.02491	0.153487	-0.189617	0.605853	0.713288
Q99PM9	Uck2	0.754128	1.41156	-0.379355	-0.534339	1.0151	-1.07965	-0.696245	1.63973	1.2947	-1.09297	-0.761875	-0.476863	-0.972872	-0.121055	0.712839
Q8CI51;Q9CRA2;F8WJI6;E9Q8P5	Pdlim5	1.58446	1.14204	1.00038	-0.192912	-1.25736	-0.832446	-1.89897	0.720195	0.125928	0.173165	0.930518	-0.609948	-0.251217	-0.633827	0.712691
Q9D1Q6	Erp44	-1.83561	-0.302339	-0.178611	1.24463	0.483711	0.306673	0.644618	-1.23988	-1.44219	-0.546842	0.566447	-0.125075	1.31897	1.10551	0.712565
Q8K354	Cbr3	-0.520476	1.29124	0.979115	0.251694	-0.511684	-1.10452	-1.02369	-1.74915	1.19865	1.00808	1.20623	-0.677266	-0.281896	-0.0663173	0.712463
Q9WU84	Ccs	-0.597248	-0.257558	-1.28642	0.172772	1.75666	0.179637	-0.35207	-0.717128	-1.31452	-1.10601	0.0198187	1.40605	1.12101	0.975004	0.712395
Q9JIF7	Copb1	1.41574	1.14171	0.533984	-1.38852	-1.19456	0.263368	-0.89074	1.10753	1.00917	-0.519135	-0.134803	-0.355688	0.516395	-1.50446	0.71226
Q8R180	Ero1l	-0.22683	-1.24334	-0.458542	-0.164724	-0.570751	1.84555	1.51815	1.04181	-1.37925	-0.268355	-0.810673	-0.663605	0.594309	0.786253	0.71222
Q8C0E2	Vps26b	1.28696	0.26054	-0.442813	-1.70878	-0.0944467	0.177236	0.174715	0.684749	-0.649967	-0.592306	-1.87891	0.807308	1.58495	0.390765	0.711991
B9EHJ3;P39447	Tjp1	1.42539	-0.781976	-1.22442	-0.393272	-0.582125	0.507306	1.25959	1.80116	-1.05511	0.286322	-0.889431	-1.02889	0.29967	0.375793	0.711815
E9PYH2;Q91V12	Acot7	1.19053	1.55807	1.09811	-0.750057	-1.26365	-0.639811	-1.236	1.08038	0.832739	0.0352835	0.0331224	-0.0908599	-1.29419	-0.553676	0.711741
Q9Z265	Chek2	1.34595	0.624945	-0.822008	-0.893453	1.10872	0.421174	-2.03348	0.389513	0.346817	0.0516862	-1.47412	0.7173	0.739536	-0.522568	0.711428
P61222	Abce1	0.702075	1.05158	1.38314	-0.339159	-1.72882	-0.226321	-0.706121	1.04183	0.919022	0.547947	-0.341693	-0.418769	-0.065982	-1.81873	0.711331
Q9DBG7;F6VF36	Srpr	1.20355	-0.151786	-0.147465	-0.882969	-0.826963	0.515734	0.574947	1.66013	0.581235	0.860321	-0.849083	-2.16234	0.0820685	-0.45738	0.7113
D3YZ20;Q6PI63;O08740;D3YZ19	Polr2j	-0.0626767	-0.609923	-1.65455	-0.400156	2.81081	-0.0616018	0.0841277	0.122805	-0.170603	-0.963088	0.592186	0.630973	-0.0113917	-0.306913	0.711254
Q71RI9;D6RJ70	Ccbl2	0.0486371	-1.17387	-0.442927	0.30182	0.303609	0.793221	-0.480525	-1.17465	-1.63602	-1.04382	1.08484	0.924048	1.45921	1.03642	0.71087
Q9CR67;Q9CZM3;E0CXY5	Tmem33	1.15041	-0.265501	-0.550483	-1.87948	-0.433444	1.19832	1.12468	1.54975	-0.539857	0.397222	-1.14786	-0.789994	0.282668	-0.0964321	0.709565
Q9DB15	Mrpl12	-0.638038	-1.23739	-1.44217	0.507486	1.90281	0.325331	0.48934	-0.683969	-0.934276	-0.503569	-0.496726	0.797025	0.482631	1.43151	0.709453
Q91YW3	Dnajc3	-0.933449	-0.942428	-0.772342	0.253131	0.253658	0.697628	1.86924	-0.278832	-1.03192	-0.221509	-0.553386	-1.10319	1.35246	1.41094	0.709094
F6YRW4;P59997;H3BL82;H3BLD4;H3BKJ9	Kdm2a	0.272869	-1.2711	-1.74298	-0.661076	0.450027	1.59334	1.45149	0.732323	-1.15726	-0.653886	0.360522	-0.319614	0.521133	0.424215	0.708882
Q61029	Tmpo	1.90106	-0.945186	-0.0143609	-0.500458	-0.465519	-0.0757501	0.174645	2.09868	-0.000792805	0.520201	-0.931767	-0.642365	0.279759	-1.39815	0.708744
G5E850;P56395;E0CY88	Cyb5a	2.27571	-0.220518	-1.07055	-0.341786	0.192385	-0.400682	-0.71898	1.98843	-0.080956	0.0327694	0.273414	-1.13149	-0.682083	-0.115676	0.707709
Q9D3R3	Cep72	-1.49046	-0.00733928	1.0537	0.386935	-0.582942	0.782934	0.135787	-1.02997	0.88205	2.03102	0.119442	-1.41601	-0.124578	-0.740565	0.707009
Q570Y9;B2ZRS5	Deptor	1.50991	-0.142031	0.257952	-0.0699357	-1.31338	0.871671	-0.776588	1.88349	0.272139	0.671531	-0.478086	-0.518599	-0.527093	-1.64098	0.706948
B2RXC6	Polr3a	1.13322	1.89381	0.774286	-1.13403	-1.52645	-0.928148	-0.322557	0.830856	1.00365	-0.393929	-0.98801	-0.101361	0.0790964	-0.320427	0.70641
A2BIE1	Qser1	1.86571	0.153218	-1.02578	-0.780345	-0.351568	0.00641262	0.181972	1.9984	0.852474	-0.156512	-0.109178	-1.31968	-1.05424	-0.260875	0.706324
P67778;Q5SQG5	Phb	-0.958686	-1.67249	-1.16311	0.966136	1.35562	0.482494	1.04114	-0.867159	-1.09196	0.17492	0.223652	0.0420424	0.125596	1.34182	0.705568
Q9EQ80;D3Z0G0;E9PWJ6	Nif3l1	1.90011	0.83888	0.216429	-0.281536	-0.581738	-0.205478	-2.03906	1.53998	0.234831	-1.00218	0.365411	-0.235415	-0.130211	-0.620023	0.705152
Q9D495	Syce1	0.812031	-1.47922	-1.04664	0.57703	0.577372	-0.865521	0.867169	-0.0845815	-1.18946	-1.54454	0.704536	1.25944	0.673858	0.738519	0.704973
B1AUN2;B1AUN3;Q3UKV0	Eif2b3	0.243129	1.7363	1.43031	0.455242	-0.611354	-1.73501	-1.29226	0.442613	0.664831	0.213729	-0.269876	0.452894	-0.582183	-1.14836	0.704928
P54276	Msh6	-0.569677	-1.75102	-0.478977	1.74125	0.335945	1.26988	-0.692631	-0.952387	-1.29746	0.838114	0.787938	0.222914	0.396139	0.149976	0.703972
F8WIJ0;Q9JIS8;Q6P6P5;Q3V0N8;Q924N4;A2AGJ9;Q91V14;F6TQE2	Slc12a4	1.5149	0.177497	0.631859	-1.76483	-2.09918	0.445389	0.354315	0.575624	0.741025	0.865133	-0.485974	-0.546151	0.0968502	-0.506459	0.703938
E9Q5G3	Kif23	0.884346	-0.668439	-1.56206	-0.86188	0.449234	1.07544	0.892777	1.45489	-0.578605	-0.318723	-1.50179	-0.731385	0.647694	0.818497	0.703887
P47791	Gsr	-1.75038	0.785323	1.88264	0.490864	-0.852834	0.358744	-0.282365	-0.56096	1.37459	0.860254	-0.10605	-0.732527	-0.611523	-0.855789	0.703865
Q02819;H3BK79;D3Z7D7;D3Z1N1	Nucb1	-1.54544	-0.990276	0.0533085	1.26779	0.344994	0.490877	0.701968	-0.979597	-1.50765	-0.534817	-0.0915957	0.107251	1.21953	1.46366	0.703856
Q8R3L2	Tcf25	1.18601	0.338053	-1.57115	-0.577875	0.593786	-0.820278	0.53174	0.676274	1.6044	-1.67746	-0.792979	-0.443653	0.127812	0.825326	0.703815
Q9R1T2	Sae1	0.301948	1.01098	1.73879	0.367985	-0.321152	-0.704362	-2.00317	1.00528	0.26929	0.290857	-0.172869	0.491036	-0.924703	-1.34991	0.703484
B2RS19;Q8C4Y1;P28574	Max	1.52302	-0.235743	-1.82091	-0.724992	0.547562	-0.472765	0.730938	0.743428	-0.734385	-0.530079	-0.186678	1.25713	-1.21725	1.12072	0.703314
E9Q557;E9PZW0	Dsp	-0.191671	1.26091	1.84098	-0.260301	-1.31717	-0.264748	-0.21736	1.19982	0.236932	1.08887	-0.688306	-1.38858	-0.388248	-0.911127	0.702897
P52734;A2ALP5	Fgd1	0.689687	0.488816	0.600166	0.0482345	-1.39661	-0.451333	0.270905	1.01778	1.78405	0.923264	-0.670944	-0.926144	-1.68345	-0.694414	0.702603
Q9D5V6	Syap1	-1.67866	-0.643481	0.294682	2.00131	0.969548	0.132473	-0.828197	-1.13295	0.152002	-0.620663	0.377137	1.29569	0.324649	-0.643535	0.702349
Q61425	Hadh	-1.94689	-1.22559	0.371789	1.64253	0.866682	0.474854	0.507776	-0.576353	-1.40266	-0.179441	0.424588	-0.0765105	0.0633205	1.05591	0.701473
Q8VDP4	Ccar2	-0.550882	-1.45585	-1.85772	1.24658	1.03861	0.89034	0.602357	-0.652257	-0.942483	-0.298721	0.718148	0.118763	-0.0414552	1.18456	0.701457
Q9Z321;F6SDD7;D3YWY3;D3Z084;D3YY65;D3YW63;D3Z2F4;F7A473;D3Z758	Top3b	0.622853	1.09562	0.874427	-0.42329	-1.4288	-0.299116	-0.00923163	1.36027	0.833818	1.19256	-0.457254	-0.691128	-1.09464	-1.5761	0.701335
Q99MK8;Q7TS64;E9PW16;E9Q419;F6QY34;F6Y9P3;F7AEX1;Q3UYH7	Adrbk1	0.436909	1.39752	1.23617	0.384607	-1.56944	-1.2303	-0.565739	0.805678	1.32166	0.253455	-0.218386	-0.46705	-0.361553	-1.42354	0.70104
Q9QXV3	Ing1	0.824084	-1.7536	-1.04469	-0.17536	0.667219	0.823694	0.212944	-0.198789	-2.17602	0.0264011	1.01706	0.38356	0.812806	0.580689	0.700717
Q6DFV1	Ncapg2	0.215614	0.356654	-0.406529	-2.50284	-0.148394	2.28979	0.0766207	0.422055	0.187671	-0.564242	-0.427882	0.274931	0.50682	-0.28027	0.700454
Q62167	Ddx3x	0.963569	1.4069	0.148382	0.227431	-0.382674	-1.41373	-0.878271	1.232	1.59403	-1.5224	0.0777896	-0.418326	-0.449386	-0.585312	0.700277
Q64310;E0CXD9;F7CH13	Surf4	0.95252	0.625821	-0.231236	-2.06136	-1.40802	0.846278	1.14736	1.22201	-0.295662	0.110017	-1.03063	-0.387339	0.728414	-0.218176	0.700166
Q9R097	Spint1	-0.951572	-1.13458	-1.19898	-0.422552	0.638403	1.39137	2.0427	-0.376759	-0.996089	-0.699665	0.334769	0.610135	0.752934	0.00988837	0.700018
Q9D8S4	Rexo2	0.556347	1.51732	0.187013	-0.366367	1.06599	-1.56403	-1.40748	0.737202	1.22778	0.531919	-0.306809	-0.566762	-1.35688	-0.255246	0.699892
Q7TMR0	Prcp	-1.70216	0.386024	0.811475	1.79411	0.0172075	-0.908054	0.116006	-0.963487	-0.14109	0.595371	0.972523	-1.35472	-0.547557	0.924353	0.699374
Q8JZY2	Commd10	-2.22937	-0.166215	0.459908	0.312926	1.46113	0.695632	0.0293376	-1.26343	0.0662271	-1.19317	-0.159145	0.98235	1.02856	-0.0247264	0.699373
CON__sw|ENSBTAP032840_CONT|CONT_(Bos		-0.596494	-0.933654	-1.20882	-0.95488	1.34359	0.971069	1.24671	-0.544075	0.359669	-1.45848	-0.145573	0.827638	-0.240922	1.33423	0.699023
Q9JI11;Q8CDG4;A2A5M9;F7BYZ4	Stk4	1.87579	1.4141	0.137706	-0.527976	-0.60365	-1.18821	-1.50656	1.0883	0.171235	-0.134645	0.386529	0.511794	-1.10844	-0.515973	0.698844
Q6PCM1	Kdm3a	0.90051	-0.539126	-1.04711	0.290252	-0.599784	0.618775	0.670668	1.54832	-0.747367	-2.23566	-0.0938526	0.75799	-0.423028	0.899418	0.698744
Q8C0S1	Dis3l	1.09299	0.456888	-0.959348	0.26019	0.700121	-2.20728	0.0580612	0.131299	0.388257	-1.29123	0.429416	0.570757	-1.00441	1.37429	0.698629
Q8K1Z0;F6SFF5	Coq9	-0.626653	-1.49828	-0.544547	1.02838	0.954364	0.00953321	0.440896	-1.18119	-1.91391	0.619945	0.45055	0.163099	0.925552	1.17227	0.697762
Q9EST5	Anp32b	1.407	0.945104	0.87611	-0.355802	-1.2744	-0.44118	-1.12007	1.6854	0.716804	-0.393369	0.17625	0.0182761	-0.885459	-1.35466	0.697337
A2AJT5;A2AJT4;A2AJT3	Pnisr	0.865951	-0.148825	-1.03681	1.25755	-0.57351	0.428388	-0.510639	1.42382	0.896695	-1.49418	0.856117	0.205895	-0.535811	-1.63465	0.69608
P08207	S100a10	1.37309	1.0332	1.05256	-0.114045	-1.03425	-1.50137	-0.567846	1.70323	0.510234	-0.0965342	-1.02805	-0.956994	-0.369615	-0.0036091	0.695822
CON__sw|P19001_CONT|CONT_P19001;P19001	Krt19	0.628162	0.918809	1.22028	0.428749	-0.746733	-1.06014	-1.10835	1.17422	0.62582	1.15864	-0.781568	-1.64655	-0.860824	0.0494747	0.695771
Q6ZWV7;G3UWD7;E9Q091;F6XS56	Rpl35	-0.522919	1.70838	0.134395	-0.183279	0.616586	-1.14314	-1.11932	-1.40998	1.45357	-0.715335	0.181121	1.42396	-0.375661	-0.0483844	0.695541
Q80TE4	Sipa1l2	-1.82423	-0.802764	0.652212	0.509204	-0.270818	1.72401	0.496193	-0.902005	-1.57007	0.0451127	-0.111809	0.914583	0.938521	0.20186	0.695359
Q8K3X4	Irf2bpl	-1.07954	-1.17742	-1.16298	0.855486	1.42492	0.384701	0.266491	-2.01092	-0.364009	0.327226	0.856148	0.873543	0.332598	0.473754	0.694766
P26043;Q7TSG6	Rdx	-0.0375227	1.69861	1.24388	0.195854	-1.47165	0.250419	-1.5974	0.618637	0.704679	-0.116336	-0.392327	-0.516892	0.774333	-1.35428	0.694616
Q8VCN9	Tbcc	-0.235788	-0.663171	-0.438247	0.269315	0.880886	-0.691384	0.332085	-1.18418	-0.918723	-1.70069	0.531199	1.8693	0.800686	1.14871	0.693669
Q8BUR4	Dock1	0.0702268	1.19281	1.49376	-0.678969	-1.77231	0.44427	-0.522075	0.425191	1.33523	0.796792	-0.0773153	-0.681387	-0.741679	-1.28455	0.693575
Q542V3;A2A837;Q8VE97	Srsf4	1.16816	0.45665	1.43544	-1.33874	-0.300034	-0.763854	-0.556942	1.3839	0.899859	0.179876	-0.557342	0.516785	-1.07373	-1.45003	0.693457
Q91YD9;Q9CXQ9	Wasl	0.0559229	1.98749	0.859682	-0.19365	-0.265807	-0.581175	-2.23512	-0.299985	0.465814	1.01639	-0.371115	0.75903	-0.380599	-0.816882	0.693298
Q9CWG9	Bloc1s2	-1.63078	-0.096841	-0.420374	0.674652	0.378966	-0.815547	2.17244	-1.17279	-0.896767	-0.493413	0.236359	0.311853	0.703333	1.0489	0.693208
P61514	Rpl37a	0.646657	1.4814	0.465274	-1.32892	0.291645	-0.692769	-0.84637	0.630393	1.75583	-0.979805	-0.174156	0.621983	-0.428008	-1.44316	0.692999
Q9Z2X1;J3QMQ5;J3QM80;J3QMT0;J3QP45;J3QNH2;J3QMV8	Hnrnpf	-0.288288	-1.93458	-1.32847	0.0685122	0.837562	1.57657	1.20175	-0.0572083	-1.27431	0.129754	-0.0211496	0.629583	0.789947	-0.329679	0.692699
P29758	Oat	-1.41675	-1.27091	-0.862894	1.04219	1.27143	1.03396	0.69923	-0.446422	-1.37099	-0.405111	0.0418007	-0.284604	1.21686	0.75221	0.692173
Z4YJU8;E9PUQ5;Q921M4;A2AN46;A2AN48;A2AN45;A2AN44;A2AN42	Golga2	-1.4239	-0.544406	-1.12386	1.29791	1.11235	-0.112744	1.26808	-0.646999	-0.595041	-0.973319	0.367476	-0.513583	0.247858	1.64017	0.691558
Q8BJY1;F7BA91;G3UYR1;G3UYX5	Psmd5	1.10547	1.35287	1.45618	-0.257888	-1.07655	-0.713835	-1.94926	1.08566	-0.102957	0.267226	-0.216536	-0.0561212	0.0923238	-0.986576	0.691353
Q07832	Plk1	2.29785	0.625751	-0.0674209	-1.71378	-0.857891	-0.826812	-0.133545	0.979225	0.667181	0.151963	-0.769361	0.301575	0.231639	-0.88638	0.691197
E9Q512;H3BJG4;Q8BVJ9;H3BJH8;H3BJU5	Trip11	-0.255929	-0.491464	-0.921298	0.803849	-0.0516307	-0.382333	1.20527	-0.415521	-1.16249	-1.15858	-0.54034	0.234086	0.712341	2.42404	0.691179
Q8VC19;D6RGR8;F6RYA6	Alas1	1.40006	-0.975968	-1.31953	0.30585	-0.837016	0.258127	0.675504	0.585941	-1.94276	-0.624332	0.0257917	0.2313	1.03832	1.17872	0.691151
Q9Z1K6	Arih2	-1.48514	-1.50104	-0.496608	1.00077	0.659884	1.28279	1.30263	-0.0649149	-1.29062	-0.850809	-0.226135	0.863573	0.398076	0.407535	0.690892
Q9DB29	Iah1	-2.45606	0.289196	1.86576	0.687572	0.787194	-0.301354	-0.0700788	-1.15185	-0.356105	0.553367	-0.0953284	-0.431542	0.460338	0.218894	0.69074
Q9D7H3;D3Z263;D6RD00;D6REI7	RtcA	-0.544915	1.17884	1.82316	0.589726	-1.38987	-0.664292	-1.17749	-0.969423	1.20488	0.550961	0.111853	-0.130337	0.411163	-0.994259	0.690202
G5E8A7;Q80XS6	Samd4b	-0.286881	1.13267	0.817323	-0.131193	-0.399749	0.656825	-1.22481	0.557589	1.63768	-0.125018	0.673055	-1.70841	-0.0251443	-1.57395	0.689741
P53811	Pitpnb	1.35561	1.78043	0.784115	-0.290136	-0.839409	-1.20092	-1.66979	1.20683	0.424329	-0.490379	-0.0970813	-0.00507651	-0.399949	-0.55857	0.68949
Q5U3K5	Rabl6	0.0168366	0.29957	1.36001	-0.157963	-0.829624	0.350591	-0.813554	0.154217	-1.27053	1.45889	0.451658	-0.484095	1.34661	-1.88261	0.689478
Q0VGB7	Ppp4r2	1.11493	1.19646	-0.256052	0.917178	-0.166208	-1.21226	-1.39554	1.57396	0.184408	-1.35592	0.329731	0.568607	-0.934146	-0.565144	0.688599
Q8K1R7	Nek9	1.88958	0.712875	0.89518	-0.561704	-0.594477	-1.26958	-1.8329	0.675667	0.892822	0.185632	-0.573213	-0.0498544	0.444286	-0.814325	0.688195
Q0PD20;B1AQD4;Q64008;B1AQD3;F7BE32	Rab34	0.929255	1.27556	0.354986	0.191215	-1.49783	-0.71052	-0.626279	0.920264	1.01464	1.1645	-0.29751	-0.206023	-0.669993	-1.84228	0.688073
D3YWX2;F6YTL8;E9Q803;Q9R0I7	Ylpm1	0.106009	-0.36672	-1.12912	0.00344867	0.554866	-0.883709	1.43865	-0.35704	-0.420948	0.268067	-0.203479	-0.434361	-1.13172	2.55606	0.68736
E9QPI5;Q6A026	Pds5a	0.94805	1.10122	0.599852	-1.24323	-1.75752	-0.177322	0.271699	0.661177	1.17612	1.08878	-0.232504	-1.07035	-0.1127	-1.25326	0.687324
P57780;D3Z0L8;D3Z761	Actn4	2.53583	0.356927	-1.23885	-1.15264	-0.30449	-1.22312	-0.0523266	0.535667	1.0993	-0.261946	-0.487964	0.244539	-0.274616	0.223695	0.687068
P62082;J3QJZ3;F6SVV1	Rps7	-0.115231	1.42674	0.136176	-0.292302	1.07223	-1.11694	-1.69697	-1.00793	1.57805	-0.707316	0.0829465	1.16293	-0.0768076	-0.445587	0.686927
P57716	Ncstn	-1.00739	-1.59072	-0.757615	1.16896	-0.0341134	1.08317	1.84947	-0.141902	-0.657413	-0.202387	0.248041	-1.23993	0.588065	0.693758	0.68692
Q8C3V4;P42225	Stat1	1.66031	0.84021	-0.408888	-1.86898	-0.0575447	-0.589818	0.670035	1.94383	-0.670477	-0.403727	-0.778139	0.0414357	-0.249202	-0.129043	0.686849
Q61578	Fdxr	-0.461551	-1.91827	-1.17333	0.829493	0.567844	1.44601	0.614035	-0.828502	-1.31408	0.0586476	0.683491	0.66655	-0.123567	0.953226	0.686795
B1AW21;Q9Z2C5;Q3UDN6	Mtm1	-1.98147	-0.693486	-0.630084	1.62521	0.949177	0.871763	0.662793	-0.525883	-0.726237	-0.909707	0.447321	0.331953	1.10941	-0.530766	0.686217
G5E8I8;Q8CGZ0	Cherp	0.484409	-1.95604	-1.5438	0.186543	0.717808	0.18413	2.00112	0.749872	-0.525761	-0.271747	-0.468173	-0.305674	-0.107513	0.854825	0.686151
O08715	Akap1	-1.66348	-0.977532	-0.187783	0.572414	0.457535	0.890421	1.74678	-0.172576	-1.04124	-0.794557	-0.137239	-0.280875	-0.143173	1.73131	0.686081
O88531;B1B0P8;B1B0P9	Ppt1	-2.0978	-0.703527	-0.512167	0.866563	1.82153	0.370643	0.836305	-1.17698	-0.815687	0.216086	0.741984	-0.0679784	0.532628	-0.011606	0.685632
Q9CR46	Ska2	1.40418	1.77946	-0.21612	0.0623562	-1.17341	-0.572548	-1.78696	0.830342	0.761524	0.535523	-0.499239	0.299297	-0.755997	-0.668404	0.685529
Q9DCW4	Etfb	-1.25907	-1.64358	-0.12648	1.64708	0.392263	0.516375	1.18308	0.113775	-1.80466	-0.145775	0.589189	-0.0777099	0.714407	-0.0988888	0.685475
Q8R050;REV__S4R1J5;REV__S4R2R4;REV__Q05921	Gspt1	1.49493	1.5455	0.842891	-0.422089	-0.813036	-1.16528	-1.59419	1.31215	0.438463	-0.566191	-0.0304725	0.106531	-0.473445	-0.675763	0.685125
Q9CWH0	Dppa2	1.80721	-1.58689	-1.48004	0.0518136	0.463557	-0.0727895	0.711707	1.63673	-0.0857596	-0.887926	-0.0461939	-0.861718	0.087985	0.262315	0.685105
Q99MR6	Srrt	1.04636	-1.20117	-2.05993	0.692671	-0.411463	0.282854	1.65066	0.97223	-0.470723	-0.188267	-0.0311487	-0.888634	-0.239114	0.845679	0.684764
Q91YR7;B7ZCS1	Prpf6	1.12105	1.22147	-0.00087477	-0.488101	-1.11706	-1.33725	0.281387	0.365882	1.70383	1.17034	-0.538471	-1.19544	-0.409091	-0.777681	0.684564
Q60855;F7D1J2	Ripk1	-0.9686	0.291189	-0.877901	0.301043	1.73531	0.312029	-0.768554	-0.883069	-0.397955	-1.91837	0.76579	1.22038	0.505661	0.68305	0.684504
Q3UPH1	Prrc1	-2.02482	-0.549786	0.265372	1.35493	0.729244	0.849906	-0.177219	-1.12678	-1.14601	-0.78491	0.178968	0.672543	1.17626	0.582299	0.683788
Q91ZA3;H3BL62;H3BK61;D3YWM4;H3BJR0;D3YZC0	Pcca	-1.1299	-1.55181	-0.235589	0.705141	1.2662	0.353239	0.704109	-1.15228	-1.45677	0.383289	0.840823	-0.00411778	1.48104	-0.203373	0.683539
A2AVR9;P62627	Dynlrb1	-1.41393	-0.0908021	1.17513	1.20681	1.18228	-0.277796	-1.77464	-1.19513	-0.672129	0.1055	0.428918	1.1364	0.365266	-0.175881	0.682545
Q99JF8	Psip1	0.694257	1.46644	0.304163	0.0637005	-1.47376	-0.873572	-0.244358	0.572088	0.902565	1.54608	0.0466008	-0.995805	-0.398707	-1.6097	0.682444
Q3V3R1	Mthfd1l	0.646253	-1.78028	-1.5605	-0.0407166	0.38062	1.90519	0.6831	1.08523	-0.848724	-0.600788	0.0148384	-0.501911	0.180368	0.437322	0.682246
A6H5X4;B4XVP9;B4XVQ1;Q8BVM9	Phf11	-1.4775	-1.53922	-0.617895	0.285809	0.948288	1.26087	1.63218	-0.577723	-0.703778	0.0406173	-0.107388	-0.735846	0.494953	1.09663	0.682218
Q3THJ3	Eif1ad	0.95118	0.963721	-0.292823	0.61802	0.677907	-1.92328	-1.25351	0.411607	1.30056	-0.71266	-0.664678	1.16247	-0.760838	-0.477671	0.682146
G3UVV4;P17710;D3YYR4;D3Z365;B4YB29;D3Z105	Hk1	-1.74157	-0.990174	0.699749	0.57664	-0.59719	2.02859	0.925871	-0.0784967	-1.28657	0.33063	-0.117233	-0.423549	0.904439	-0.23114	0.681878
J3QJX3;Q9Z2G6	Sel1l	-0.946138	-1.16226	-1.28609	0.949683	1.09779	0.191009	0.776749	-1.70577	0.154397	-0.775434	-0.157652	1.03592	0.755971	1.07183	0.681825
O88696	Clpp	-0.274076	-1.59731	-1.02649	0.703266	1.23786	0.511931	0.12118	-0.97824	-1.11109	-0.904469	0.681353	0.39616	0.457841	1.78208	0.681597
Q3U9G9	Lbr	1.84023	-0.45006	-0.153188	-1.01388	-0.687416	0.316926	-4.91e-06	1.67892	0.256967	1.11077	-0.551225	-1.31155	0.225669	-1.26216	0.681332
Q99N95;D3Z456;F6W7C7	Mrpl3	-0.382728	-0.255293	-1.14378	-0.643426	1.36641	-0.589329	1.20705	-1.37832	0.426271	-1.14676	0.955554	0.843001	-0.653948	1.39529	0.680925
P26883;F6X9I3	Fkbp1a	0.406552	1.41359	1.87276	-0.44643	-0.634411	-0.950611	-2.04331	-0.337529	0.114029	0.819564	0.313605	0.229725	0.0751211	-0.832657	0.680808
Q7TMF2	Eri1	1.54058	1.7631	0.695455	-1.01956	-1.84392	-0.836007	-0.76966	0.726726	0.454706	-0.0201274	-0.495118	-0.0443262	0.317575	-0.469416	0.680462
P62880;E9QKR0;D3YZX3;D3Z1M1;D3Z1T4;E9PWM7	Gnb2	-1.53855	-0.905777	0.327911	-0.354792	0.277156	1.71972	1.29567	0.145613	-1.44443	-0.3831	-0.899284	-0.124951	1.01682	0.867991	0.680393
Q9EPL8	Ipo7	1.72309	0.734277	0.554666	-0.269049	-1.01873	-0.237621	-1.58015	1.52785	0.468344	-0.991626	0.480976	0.0363129	-0.10965	-1.31869	0.680381
Q9CQQ4	Gemin2	0.75797	0.970697	1.86425	-0.0865704	-1.05319	-0.453421	-1.86938	0.80392	0.643062	0.493859	-0.712016	0.260562	-0.826804	-0.79293	0.679755
Q8BGD9	Eif4b	0.424222	0.70293	-0.314271	1.01934	0.97175	-0.775408	-1.90196	0.675653	1.15428	-1.64689	0.367344	0.679749	-0.735784	-0.620961	0.679662
Q3TIR3	Ric8a	-1.2834	-1.3165	-0.634878	1.8977	1.06497	-0.420552	0.524803	-1.6122	-0.0841229	-0.0248257	0.372087	0.614364	-0.0481539	0.950712	0.679004
Q3THS6;Q91X83	Mat2a	1.26664	0.997871	-0.546544	0.523546	0.525115	-1.71432	-1.35134	0.735247	0.401355	-1.4739	0.814204	0.580053	-0.938258	0.180329	0.678589
Q9JKY5;F7DCR9	Hip1r	1.14487	1.37243	1.31003	-0.61112	-1.31669	-0.975491	-1.42606	0.180542	0.571873	1.07952	-0.989015	-0.413288	0.436555	-0.364153	0.678089
P43276	Hist1h1b	-1.43665	-0.704316	-0.66399	0.903234	2.17807	-0.186724	-0.133421	-1.55963	-0.0404776	-0.31588	0.0848078	0.804844	-0.024018	1.09415	0.67799
Q9R0N0	Galk1	1.21807	0.192324	1.35398	0.305642	-0.970029	-0.403028	-1.48674	1.60196	-0.0569205	0.431598	-0.74055	-1.45718	0.642312	-0.631444	0.677841
Q8BTV2	Cpsf7	-1.99811	0.174819	0.138245	0.0908324	0.641676	0.604894	0.516774	-1.97969	-0.539389	0.542509	1.4515	0.848811	-0.721696	0.228818	0.677785
Q9EPE9	Atp13a1	1.66919	-1.23125	-1.36147	-0.853109	-0.813164	1.12635	0.700999	0.376667	-0.597603	-0.833284	0.0678866	0.326836	1.54145	-0.11949	0.677612
Q99LS3;D3Z4T3;D3Z666	Psph	1.86143	0.452261	0.335195	-0.341239	-0.830335	-0.800484	-0.589737	1.94787	0.420899	-0.516881	-1.2962	0.578491	-0.149842	-1.07143	0.677418
Q3UH59;Q61879;Q5SV64;Q8BXF2	Myh10	1.57048	1.1761	1.10059	-0.977153	-1.89733	-0.927525	-0.473758	0.768942	-0.0211762	0.459766	-0.649026	-0.839804	0.597923	0.111969	0.676984
G3X8Y3;Q80UM3	Naa15	1.23955	1.62581	0.972377	-0.710041	-1.61156	-0.879331	-0.992884	0.571152	1.21829	-0.195892	-0.140664	0.00338778	-0.0302003	-1.07	0.676981
Q62141	Sin3b	-1.03891	0.230385	-1.20947	0.093284	-0.554945	0.724145	0.772441	-2.09166	0.563309	0.392269	-0.535288	-0.0593684	1.62931	1.08449	0.67649
D3YU17;Q8VCM8;F6S731	Ncln	0.282068	-1.3373	-1.36127	-0.902354	1.38987	1.0158	0.92466	0.408399	-0.742336	-0.953202	-0.430164	-0.531026	0.9588	1.27805	0.675972
O70152;A2BDX2;F8WII3	Dpm1	-0.508043	-1.41513	-0.565817	-0.755527	0.102856	0.917782	1.82261	-1.20263	-1.11363	0.481374	0.1492	-0.0595011	1.53468	0.611778	0.675935
Q8CHT0	Aldh4a1	-1.28381	-1.65022	-0.89052	0.9146	1.32167	1.18829	1.00688	-0.0961004	-1.29506	-0.309522	0.45827	-0.161378	-0.0968403	0.893745	0.67556
H3BIW0;G3X8T2;Q0P678;H3BJJ9;H3BJN4;H3BKL4	Zc3h18	0.566086	-1.78655	-2.26388	0.33797	1.21971	0.688852	0.799593	-0.27654	-0.679078	-0.197321	0.321681	0.542383	-0.0883002	0.815391	0.675332
P24472;F6SC55;P13745	Gsta4	-0.939394	0.615348	1.07057	-0.0240624	-0.341475	1.18416	-1.23233	-0.262803	0.653426	0.910851	0.998754	-0.216951	-0.143691	-2.2724	0.675255
Q9DBN9	Ddx59	0.0535501	1.37618	1.33057	0.370486	-1.0379	-1.49923	-1.09936	-0.818037	1.30276	1.18156	-0.382965	0.257479	-0.242779	-0.792311	0.675137
P49717	Mcm4	0.0159105	-1.37361	-0.482874	-0.433838	-1.21288	1.69328	1.32895	-0.826905	-1.33323	0.624294	0.27282	-0.0115026	1.14233	0.597241	0.674968
P97770;D3YYB2	Thumpd3	0.891791	1.53929	0.961187	-0.424725	-0.609674	-0.533404	-2.45403	-0.373914	1.19806	0.203787	0.276214	0.000559873	-0.0810067	-0.594135	0.67494
Q8R2U7;F6UPZ3;D3Z416	Lrrc42	1.59945	0.772056	0.643684	-1.14824	-1.17302	-0.38557	-0.242063	1.58336	0.472777	0.492508	0.113258	-0.632789	-0.359253	-1.73616	0.674867
Q61205;D3Z7E6;D3Z2X5;Q8CA83	Pafah1b3	0.119043	0.700547	1.55321	1.21392	-0.559351	-0.374877	-2.47576	0.366576	-0.309737	-0.117859	0.911156	0.0295945	-0.0850383	-0.971429	0.674094
Q9D600	Gins2	-0.346488	-1.1985	-0.601869	-0.311319	1.77278	-0.295422	0.211435	-1.58995	-0.835298	-0.314371	0.334074	1.60059	1.27317	0.301171	0.67406
P56873;F7B6D3;E0CYU9	Sssca1	2.06451	0.948533	-0.372287	-0.480204	-0.81806	-0.52078	-1.61649	0.635703	1.43268	-0.130767	-0.206578	0.541159	-0.824472	-0.652946	0.673699
S4R1L5;H9KUX8;S4R2P8;O88738;S4R268;J3QP64;S4R2N7;S4R1R8;S4R1S3;REV__Q5NCS9	Birc6	0.838331	0.951674	0.602977	-1.36096	-1.20479	0.50025	-0.128636	1.27725	1.18594	0.612252	-0.204416	-1.17947	-0.302949	-1.58745	0.673489
Q3UFK8;D3Z5B2	Frmd8	-0.403103	-0.330758	-0.435222	-1.49166	0.59708	0.0283047	2.48994	0.285688	-0.0873706	-1.42919	-0.615879	-0.0897657	0.477119	1.00482	0.673339
Q61171;D3Z4A4	Prdx2	-1.62382	0.882725	1.20432	0.570926	0.16438	0.364928	-1.73736	-1.87326	-0.0231895	0.472371	0.629766	0.608049	0.360508	-0.000340988	0.672982
P62046	Lrch1	-0.498813	-1.16929	0.236523	0.48414	-0.325832	0.259911	1.09984	-0.238201	-2.52224	-0.620996	0.578842	1.12047	0.943807	0.651843	0.672415
Q5SUD5;Q5SUC9	Sco1	-0.664004	-1.44075	-1.32365	0.501055	0.863461	1.44087	0.343807	-1.15489	-0.774087	-0.656565	0.824682	0.196953	0.30557	1.53754	0.6723
Q99LJ2	Abtb1	0.0102564	0.545926	-0.938528	1.66245	0.545411	-2.03314	-0.0968215	-0.295528	-0.124874	0.0703389	0.465532	1.61299	-1.29361	-0.130405	0.67217
P97346	Nxn	1.02028	0.560842	-0.507598	-0.73817	-1.13947	0.730085	-0.0034202	1.0787	-0.227059	-1.57149	-1.52437	-0.00271009	1.54996	0.774417	0.672104
B1AT82;Q9D0M1;B1AT84;B1AT83	Prpsap1	0.910881	1.77683	1.39638	-0.714452	-1.50331	-0.856673	-1.01129	1.02428	0.678658	-0.0764264	-0.838851	-0.231336	-0.511573	-0.0431148	0.671842
Q8BP47	Nars	0.721899	0.543786	1.07757	0.0581164	-0.756363	-0.803529	-0.297943	1.7532	1.17931	0.45394	-1.00498	-0.567956	-0.496192	-1.86086	0.671619
Q9D7I5	Lhpp	-1.65439	-1.25941	-0.572911	1.83011	1.23151	0.502154	0.588213	-0.398217	-1.1476	-0.57944	0.177506	0.118538	1.00049	0.163453	0.670115
P46978;D3YZN5;F6YHG5	Stt3a	0.57624	-1.70817	-0.351047	-0.833758	0.0197114	1.14159	1.17355	0.624272	-1.46721	0.800136	-0.23444	-1.13345	1.31229	0.0802875	0.669818
I7HIK9;Q80ZA1;Q549C9;P02340	Trp53	1.267	-1.16781	-0.220444	-1.43287	-0.302154	0.145182	1.56982	0.929557	-0.515294	0.737241	-1.27024	-0.996627	1.00452	0.252109	0.669688
Q8BW10;E9PW56;F6YBB8	Nob1	1.4328	1.76461	0.175352	-0.4055	-1.07093	-1.26711	-1.25317	0.277357	1.43296	-0.415491	-0.0948438	0.439198	-0.123567	-0.891671	0.66951
E9Q2H1;Q80TP3	Ubr5	0.896822	0.49464	-0.583291	0.268773	0.202592	-1.32691	0.690363	1.97649	0.837177	-0.37901	-0.444024	-1.61609	-1.27773	0.260202	0.66932
Q9QZH6;J3KMM6	Ecsit	1.32986	-1.24405	-1.64146	-0.313008	0.695272	0.52054	0.407172	0.84941	-1.1711	-1.10501	0.845544	-0.592768	0.169758	1.24985	0.669175
Q9DAR7;Q3TBW9;D6RFQ0	Dcps	0.963697	0.901473	0.524086	1.37594	-1.13243	-1.34397	-1.33163	0.637047	0.651476	0.335755	0.182573	0.45031	-0.560297	-1.65404	0.669009
Q05D44;REV__D3YVK9;REV__F6W8R9;REV__Q6DFZ2	Eif5b	1.09545	1.27927	0.931586	0.0140127	-1.46606	-1.2585	-1.42276	-0.428553	1.27136	1.03739	0.0711397	-0.726642	-0.356472	-0.0412085	0.668547
O09159	Man2b1	-1.25937	-1.45159	-0.69399	1.13566	1.5205	-0.000704928	0.981089	-1.02787	-0.844416	0.365454	0.700686	-0.148971	-0.527925	1.25144	0.668131
F7BJB9	Morc3	1.98939	-0.351505	-0.35546	-0.580306	-1.04823	-0.351964	0.683808	2.02387	0.278908	0.485929	-0.707397	-0.81056	-0.176205	-1.08028	0.668098
Q9CQP0;Q8R0E2	Mrpl33	-0.444105	0.530833	-0.958415	1.33258	1.19417	-0.794368	-1.0043	-0.787737	0.368652	-1.57861	1.06968	0.951662	-0.793095	0.913055	0.667972
Q6P6L6	Gemin4	2.29959	0.38894	-0.550756	-1.55437	-0.0395996	-0.466838	-0.77044	1.14916	1.30722	-0.647011	-0.152585	-0.676389	-0.314001	0.0270852	0.667939
Q9CQY6;D3Z4C9;D3Z4D6	Uqcc2	-1.37592	-1.05512	-0.420806	1.45152	1.16774	0.30117	0.219143	-1.2553	-1.67748	0.644534	0.490499	-0.0138045	0.749792	0.774027	0.667899
Q00612;A3KG36;G3UWD6;P97324	G6pdx	0.0607189	1.78517	1.06072	-0.0261033	-0.430704	-1.32312	-1.60149	-0.950486	1.17537	0.89325	0.518313	-0.53934	-0.727543	0.105248	0.667898
E9QL43;Q8CIC2	Nupl2	1.08499	-1.99526	-1.67047	1.56821	0.455059	-0.182327	0.373532	0.0660801	-0.807987	0.0722832	0.777282	0.10427	-0.602065	0.756405	0.666928
Q9CR02	Tma16	1.31758	1.53403	0.812009	-0.43635	-1.4822	-0.986547	-1.32524	0.378597	1.46083	-0.200313	-0.0757074	0.151169	-0.828527	-0.319324	0.666867
Q9ERD6	Ralgps2	0.449157	2.28216	0.310232	0.192919	-1.83883	-0.369673	-1.50473	-0.0722372	0.930095	0.123259	0.257153	0.298976	-0.337993	-0.720484	0.666592
E9Q507;K4DI71;Q9DB00	Gon4l	-0.340972	-1.04179	-1.84476	1.36193	0.541524	0.0106766	0.556995	-1.16076	-0.367135	-0.689056	0.467135	1.38128	-0.218862	1.3438	0.666536
P58404;V9GXE7;V9GXI9;V9GXT1;V9GX64	Strn4	0.789758	0.427898	-0.80212	0.610683	-0.25642	-1.76738	0.673679	0.425088	0.0510309	-1.88312	0.177024	0.891614	-0.843291	1.50556	0.666529
Q6GQT9	Nomo1	-0.606681	-1.39601	-1.27895	0.530491	1.08181	0.692199	1.1106	-0.44862	-0.841025	-0.624135	-0.636743	-0.187319	0.688581	1.9158	0.666489
B2RQC6;E9QAI5;G3UWN2;E9QAT6;F6S3Z3	Cad	-1.17852	1.05453	1.1782	0.975687	-0.755814	0.364429	-0.89676	0.236915	1.09374	0.969358	-0.202473	-1.76284	0.0662082	-1.14265	0.666473
G3UX50;Q3UKR0;O35613;G3UWI4;G3UWJ9	Daxx	0.232168	-0.871822	-1.28105	0.583171	0.351009	-0.274824	0.780969	-0.574458	-1.78679	-0.811296	-0.164732	1.06043	1.01629	1.74094	0.666373
Q8R1M0	Hmces	2.4874	-0.46548	-0.432773	-0.0047486	-0.335309	-1.12657	-0.812288	1.299	1.15718	-0.200923	-0.456492	-0.0736638	-1.04246	0.00712109	0.666244
E9Q186;Q9CTH6	Fcf1	1.59435	-0.677927	-0.324926	-0.017023	-0.725975	-0.787877	1.25125	1.93997	0.715915	-0.377375	-0.118893	-1.2981	-1.01862	-0.15477	0.666229
E9Q7L0	Ogdhl	-1.70039	-0.781933	0.498526	1.25628	-0.0413771	0.765723	0.328842	-1.12849	-0.182088	1.42967	1.40497	-1.05195	-0.0635616	-0.734229	0.666038
B2RRE7;G3UXM1;G3UXQ0	Otud4	1.54949	1.31933	0.441905	-1.82991	-1.78862	-0.155395	0.0974264	0.912761	0.502839	-0.519319	0.107338	-0.815281	-0.0419902	0.219429	0.665844
O35639	Anxa3	-0.432398	1.20739	1.20776	0.726872	0.0632243	-1.24742	-1.24137	0.0359652	1.47233	1.16522	-0.530528	-1.14996	-1.03919	-0.237887	0.665337
B2RWS6	Ep300	1.41585	1.24328	0.83274	-0.360834	-1.00982	-1.16369	-1.57249	0.301244	1.60773	-0.268877	0.275059	-0.612204	0.0709587	-0.758943	0.664877
Q80XN0;D3Z2Y8	Bdh1	-2.14653	-0.66217	-0.626324	1.14535	0.898184	1.45403	0.585717	-0.993725	-0.292638	0.0448887	0.841887	0.387748	0.333343	-0.969756	0.664854
O54992;D3Z2B0;F7DD22	Mapkapk5	0.931202	0.59156	0.721966	0.502097	-1.46729	-0.676317	-1.115	-0.0316896	1.65966	1.23191	-0.340422	-0.689298	0.184267	-1.50265	0.66422
Q9D7S7	Rpl22l1	0.862408	0.54887	-1.48114	-0.218371	1.20138	-0.0532149	-0.425732	1.80722	1.35097	-1.02469	-0.890345	-0.183089	-0.781166	-0.713098	0.663563
F8WJA5;Q61474	Msi1	-0.107652	1.95795	1.06407	-0.746083	-1.02686	0.0119144	-0.76039	0.533489	0.905325	0.256409	0.362962	-1.21069	0.45131	-1.69175	0.663335
Q91WC0;F2Z420;F2Z438;D6RCY6	Setd3	1.64515	1.4882	-0.0434588	-1.39711	-0.50801	-0.989663	-0.370149	1.32577	0.45786	-1.12904	-0.759742	0.744602	-0.59891	0.134509	0.662133
Q7TMB8;E9PZS0;G3UZI5	Cyfip1	-1.90487	1.18891	0.310827	-0.630849	-0.0575632	1.55376	0.00112248	-0.823715	1.661	0.386119	-0.530373	-0.173481	0.0870211	-1.06791	0.661929
Q9JLZ3;F6RT60;F6R307;E9Q6L3;E9QMT1	Auh	-0.885801	-0.795837	0.80212	1.39561	0.264842	-0.069253	-0.928319	-0.872136	-2.05327	0.49742	0.814312	0.676152	1.29952	-0.145368	0.66187
Q922H2	Pdk3	1.30105	-0.393924	-0.765007	0.0440828	-1.69938	0.719771	0.763613	1.08659	-1.71324	-0.803306	1.06158	-0.512906	0.386241	0.524837	0.661667
Q8BK72	Mrps27	0.178927	-1.5382	-1.78003	0.627099	1.63387	0.366388	0.12173	-0.504898	-0.629407	-0.884316	1.58456	0.274957	0.114682	0.434638	0.661491
E9PYN1;Q8R5M8;E0CY16	Cadm1	-1.35065	-1.32147	-0.696827	-0.38508	1.00842	1.79264	1.52069	-0.163384	-1.23008	-0.363248	0.453352	-0.0876425	0.291649	0.531632	0.661334
Q921F4;V9GXB6	Hnrnpll	1.31997	0.257576	0.680209	-1.74694	-1.63328	0.224313	1.00919	1.29369	-0.505117	0.114351	-1.22152	-0.170783	0.639588	-0.261241	0.661277
Q3UQU0	Brd9	-1.681	-0.915375	-0.653166	0.24579	1.09579	1.0628	1.50879	-0.406139	-0.587826	-0.73709	-0.428181	0.368279	-0.493297	1.62063	0.660951
Q8VDM1;F7C2Y9	Zgpat	-0.570821	0.0274316	-1.62589	1.21599	0.740635	-0.255764	0.20298	-0.852737	-0.667257	-0.807175	0.568606	1.52683	-1.03478	1.53195	0.660897
Q9Z2N8;D3YVN1;Q99MR0;F8WI57	Actl6a	-0.377115	-1.8668	-1.30748	-0.391988	1.52928	1.29453	1.11125	-0.392046	-1.20965	0.30299	0.323241	0.451946	0.491086	0.0407563	0.660718
P36916	Gnl1	0.588705	1.24993	1.85066	-0.996235	-0.656525	-1.17368	-1.08554	0.134843	1.45152	0.134009	-1.03969	0.307415	-0.576723	-0.188688	0.660386
P63276	Rps17	-0.00123995	1.91894	0.464366	-0.21618	-0.103717	-0.918081	-1.43056	-0.555163	1.69216	-0.731147	-0.292246	1.2763	-0.300847	-0.802577	0.659842
Q9EQ20	Aldh6a1	-0.508943	-1.7682	-0.742034	0.572029	0.1991	0.935457	1.39145	-0.458084	-1.9295	0.46082	0.936343	0.401218	0.790273	-0.279929	0.659824
Q9Z1D1	Eif3g	0.139497	1.92648	-0.170624	0.783701	-0.214678	-1.01438	-1.50896	-0.0779468	1.29962	-0.930598	0.0046145	1.25465	-0.860931	-0.630428	0.659736
Q9CQ40	Mrpl49	-0.795756	-1.16577	-1.24596	1.27321	2.22966	-0.201412	-0.0261946	-0.652045	-0.559424	-0.172273	0.877916	0.404959	-0.731301	0.764389	0.659598
P28867;Q1MX41;Q1MX43;Q1MX40;Q1MX42;B1AYX8;Q8CAV6;Q02111;REV__E9Q9T6;REV__Q6ZPL9	Prkcd	2.05585	0.418588	-0.762033	-1.06863	-1.14699	-0.0626439	0.376825	1.77055	0.275245	0.0846618	0.118792	-0.944254	0.0199199	-1.13588	0.659425
O08648	Map3k4	1.17323	1.08965	1.03663	-1.68789	-1.54396	-0.109737	-0.0258067	1.27858	0.07665	-0.0769395	-0.914368	-0.665218	0.933854	-0.564683	0.659407
Q924B0;O55023;Q80ZJ2;D3Z703	Impa1	-2.38446	-0.273178	0.596606	1.62182	0.64559	1.18019	-0.523191	-0.758023	-0.993808	0.180962	-0.129416	0.205752	0.713613	-0.0824585	0.659351
Q8C3Y4	Kntc1	-0.499542	0.435251	1.19117	-1.35519	-0.454258	0.365453	-0.291576	-1.46576	1.51588	0.868603	-0.284877	-0.503581	1.51017	-1.03174	0.658796
Q91YR1;D3Z2H0	Twf1	-1.56301	0.109467	-0.57281	1.53891	1.60171	-0.321718	-0.474347	-1.23193	0.803196	0.391425	1.00182	0.10278	-0.116243	-1.26924	0.65878
P62849	Rps24	-0.595309	1.5348	0.0868417	0.0494355	1.27926	-1.32004	-1.17068	-0.850353	1.26362	-1.31408	0.184927	1.15773	-0.329774	0.0236174	0.658714
P97287	Mcl1	1.32968	-1.19097	-1.51451	-0.58398	0.97479	0.200627	0.940354	1.53848	-0.370956	-1.04305	-0.0390298	-0.723602	-0.490423	0.97259	0.658412
P30412	Ppic	-1.55858	-1.1367	-0.267597	0.860733	0.882281	0.633401	1.27457	-0.233767	-1.69461	-0.543766	-0.258313	-0.125394	1.14735	1.0204	0.658261
P27046;F6QMB7	Man2a1	-1.08128	-1.62822	0.12247	-0.0949864	0.248416	1.19586	1.42205	-0.76035	-1.36795	0.817019	0.150855	-0.0410418	1.50431	-0.487146	0.657962
Q9CXX9	Cuedc2	0.547327	1.73409	-0.34563	-0.408636	0.126732	-0.785677	-1.5882	-0.795067	1.95594	-0.122188	-0.794315	0.995341	-0.155562	-0.364143	0.657857
H3BKS8;E9PWD4;Q3TX08;H3BL70;D3Z413;H3BKB8;H3BK68;H3BKV3;G3V019;D6RFC0;D6RG86	Trmt1	1.3908	0.805755	0.420472	-0.235651	-0.675577	-0.908838	-1.62555	0.332683	1.99217	0.00489074	0.707436	-0.897844	-0.739721	-0.571021	0.657831
Q80W00;S4R164	Ppp1r10	2.03617	0.244353	-0.360036	-0.968406	-0.998902	-0.926644	0.564463	1.48765	0.00896229	-1.58373	0.364743	-0.155339	-0.418837	0.705555	0.657745
E9Q236;E9Q467	Abcc4	1.8259	-0.354155	-0.279746	-1.5659	-1.46193	0.253383	0.995654	0.779742	0.652064	0.874792	-0.669908	-0.989673	-0.572848	0.512624	0.657674
Q9CZB6;F2Z466;F2Z473;F2Z449;F2Z3X8;F2Z3Z0	Med7	-0.521799	-0.622987	-0.506318	0.900609	2.2855	-0.534397	-0.932127	-0.842275	0.426861	-0.885139	0.0179585	1.53811	-0.794657	0.470663	0.657347
Q8R2N2	Cirh1a	1.95978	-0.712703	-0.873228	-0.869251	-0.179988	0.0480661	0.843647	2.11489	0.372977	-0.465746	-0.216212	-0.964995	-0.631382	-0.425855	0.656821
Q6PGG6;S4R2Q1;A2ALP3	Gnl3l	1.50602	0.835675	-0.522748	-0.320715	-1.57024	-0.135641	-0.0985644	0.931658	0.732098	1.15381	0.558349	-1.8075	-0.793973	-0.468231	0.656811
P52480;E9Q509;G3X925;P53657	Pkm	1.97085	0.756208	-0.0706553	-0.934651	-1.32947	0.570497	-1.24877	1.45675	-0.605093	-0.433106	-0.0829329	-0.905364	0.696566	0.159171	0.656719
Q8C1Z8;E0CZ56;E0CY61;E9Q663	Trmt10a	0.331132	1.01119	0.711515	1.33492	-1.12298	-1.08995	-0.829971	0.994743	1.38597	-0.715636	0.451887	-0.107412	-1.29897	-1.05643	0.656405
Q99LJ6	Gpx7	-0.576149	-0.672849	-1.27315	-0.778893	0.891931	1.1964	1.09839	-0.989581	-1.32318	-0.873682	1.04499	0.329193	0.914609	1.01197	0.655611
E9QKT1;O08759	Ube3a	1.5146	1.13195	0.92125	-0.635403	-0.991964	-0.969871	-0.6249	2.08824	-0.0573469	-0.355584	-0.92757	-0.292429	-0.176939	-0.624033	0.655474
Q14C51	Ptcd3	0.284711	-1.27518	-1.85066	0.0425977	1.04758	0.313549	0.785818	-1.04361	-0.790774	-0.736241	0.829356	0.723586	0.0627075	1.60656	0.655359
D3Z0V7;E9QLZ1;P62500;D3YW86;H3BLI9;B1AVF2;Q9Z2S7	Tsc22d1	-1.61387	0.674106	-0.17207	1.61702	0.779481	-0.428243	-0.458756	-0.849945	1.22841	0.456627	0.166596	0.986719	-1.25323	-1.13285	0.65471
Q04447	Ckb	-2.57625	-0.378648	0.272519	1.28437	0.929242	0.966309	0.150532	-1.36009	0.545792	0.575393	0.229586	-0.1402	-0.261972	-0.236575	0.654222
O35379;E9Q1I5;D3Z407;D3YYJ6;D3YZY1	Abcc1	0.641942	-0.68864	-0.600192	-0.966954	-1.44205	1.47278	1.64975	0.881867	-1.45808	0.270164	-0.0651171	-0.645034	0.488258	0.461303	0.654214
Q9CWE0;D3YW54;D6RCX5;D3Z0X8	Mtfr1l	-0.755946	-1.66498	-0.37308	0.0691199	1.30611	0.785525	1.24912	-0.0763469	-0.968044	-1.36481	0.0233065	-0.325916	0.537954	1.55799	0.654089
O88811;B0R0N7	Stam2	-1.51773	0.669969	-0.667234	1.52316	1.16976	-0.485238	-0.683146	-1.72095	-0.482	-0.505213	0.821348	0.779573	0.746203	0.351492	0.653354
Q3TIX9	Usp39	1.54955	0.199111	-0.0610644	-1.22401	-0.45593	0.451282	-0.791951	1.23912	1.54191	0.822094	-0.425871	-1.26166	-0.341617	-1.24097	0.653231
CON__sw|P01966_CONT|CONT_P01966;A7M7S6;P06467		-1.60936	0.178857	0.893101	1.35671	1.04726	-1.15046	-0.65043	-1.47061	-0.625692	1.22378	-0.0984034	0.800374	-0.25474	0.359604	0.652905
E9PZ00;Q8BFQ1;K3W4L3;J3QPG5;Q61207	Psap	-1.97834	-0.777204	0.785891	1.46392	0.296105	-0.0133011	0.787941	-0.857518	-1.60663	0.470175	0.336025	-0.376674	0.999766	0.469838	0.652401
Q9JMA1;E9PYI8	Usp14	0.64442	1.79025	1.31197	0.0145964	-0.562997	-1.3572	-1.91241	0.426887	0.430465	0.279339	-0.541066	0.373922	0.0802957	-0.978472	0.652355
Q62189;D3Z0S6;F8VQ88;D6RI83	Snrpa	1.11167	1.04593	0.550114	-1.50988	-2.17782	0.356839	0.565884	0.972211	0.515586	0.164527	-0.503084	-0.64469	0.443646	-0.890935	0.652303
Q5EBP8;P49312	Hnrnpa1	-1.52522	-1.38834	-0.889265	0.31828	1.31104	0.776088	1.73814	-0.900224	-0.488228	0.16271	-0.152014	-0.464618	0.563533	0.938121	0.652069
Q9CS00	Cactin	0.994856	0.133498	-1.86798	-1.11842	0.113269	-0.283479	1.19015	-0.531672	0.380575	-1.02445	-0.346675	1.10171	-0.405	1.66361	0.651983
O55236;Q9DCC1	Rngtt	-0.834897	0.701466	0.412682	1.13121	0.137134	-0.600282	-1.47744	-1.65114	0.571118	0.660957	1.80345	-0.284741	-0.922715	0.353202	0.651899
Q8C7D2	Crbn	1.02424	0.677181	-0.659912	1.35243	-0.979762	-0.332124	-1.04761	1.35222	-0.189429	0.475592	0.689063	-0.078978	-0.171257	-2.11166	0.65189
Q9CQB5;D3Z3X4	Cisd2	1.70261	0.105066	0.219873	-0.981188	-1.78713	-0.132861	0.600939	1.09701	0.0590858	1.49685	-0.413829	-0.806795	-1.11103	-0.0485893	0.65182
Q5FWI3	Tmem2	2.2292	0.527398	-0.725806	-1.6047	-0.561482	-0.279664	-0.0111183	1.47056	0.513782	0.269816	-0.000966432	-1.03068	0.0367628	-0.833101	0.65181
O54825	Bysl	1.59921	0.610227	-0.108627	-1.86308	-1.08495	0.619511	0.0159547	1.28994	1.01539	0.645997	-0.621326	-0.672228	-0.599635	-0.846377	0.651579
A2ADR8;Q8R3G1	Ppp1r8	1.47282	1.33225	-0.727281	-0.0120775	0.10576	-0.597139	-1.14354	1.94093	-0.400128	-1.24311	0.309816	0.283595	-1.06632	-0.255573	0.651524
P16460;J3QNG0	Ass1	-1.71584	0.626903	1.02066	1.02643	-0.199545	-0.374865	-0.603924	-2.1598	-0.291323	0.0824883	1.04361	1.01757	0.229687	0.29795	0.651491
Q9D6Z1;E0CXZ0;F7CHQ7;A2APD7;F6USW7;F7CHP9;F6U250;F6V095	Nop56	0.875477	0.202302	0.293271	-1.10707	-0.960841	-0.111293	1.01164	1.35887	0.971349	1.10995	-0.774085	-1.96597	-0.334609	-0.568999	0.651421
P11438	Lamp1	-1.99677	0.0714405	0.15217	0.958687	0.713364	-0.462637	0.765367	-1.65084	-1.18037	-0.274624	0.992422	0.575721	1.08875	0.247319	0.650899
Q8BWZ3;F6XQZ4;G3UZ51	Naa25	1.67443	1.49179	0.634835	-1.43607	-1.36124	-0.724619	-0.736381	0.70863	1.16043	-0.586871	-0.192627	-0.048715	0.0101178	-0.593708	0.649872
Q8BMB0	Emsy	0.414307	-1.62909	-1.45595	-0.1895	0.640049	0.15354	1.55986	-0.48115	-0.706371	-0.182904	0.200888	-0.466148	0.11321	2.02927	0.64872
P80317;E9QPA6	Cct6a	0.12818	1.53041	1.58936	-0.918407	-0.437486	-1.15911	-1.26462	-0.908783	1.40432	0.509576	-0.480875	0.731983	-0.20346	-0.52109	0.648555
Q8K157;F6XWR4	Galm	-0.612374	1.56687	1.81434	-0.20659	-0.788015	-0.747045	-1.3912	-1.12576	0.888838	0.600447	0.593811	0.539818	-0.658818	-0.474309	0.64806
Q9CWY3	Setd6	-1.16202	0.857315	1.96523	-0.179337	-0.682409	0.449898	-0.828159	-0.53488	0.671627	1.50589	0.069183	0.0961609	-1.40102	-0.827483	0.647726
Q9D1D4	Tmed10	-1.24483	-1.39498	-0.538371	0.716669	1.15086	0.839387	0.795697	-0.529078	-1.60546	0.214684	-0.586163	0.0229368	1.55959	0.599046	0.647707
Q99JF5	Mvd	-1.06797	1.12147	0.573905	0.642356	-0.028289	0.0579994	-1.84902	-1.9881	0.251855	0.417322	0.72086	0.758733	0.927817	-0.53894	0.64744
Q8R4U7;E9Q9L3;F6XG76	Luzp1	1.17131	-0.885223	-1.58772	-0.826236	-0.123322	0.385832	1.35062	0.22548	-1.48078	-1.05399	0.339837	1.10202	0.610278	0.77189	0.647409
O35114	Scarb2	1.33292	1.12279	1.37034	-1.27762	-1.54161	-0.697496	-0.582949	0.644802	0.230817	0.767407	-0.492231	-0.408911	0.68035	-1.14861	0.64723
Q9CPQ1;D3Z6E1	Cox6c	-1.02063	-0.763065	0.829393	0.311909	0.797858	0.899487	-1.28803	-1.48311	-1.30701	0.246992	1.68213	0.297614	0.773734	0.0227283	0.647114
Q9D906;S4R2T5;S4R2D5;S4R2P7;S4R1T0;S4R1N8;S4R1K1;S4R1U3;S4R1W9	Atg7	-0.958981	1.4435	1.81939	0.201977	-0.442351	-0.864889	-1.16677	-1.00432	0.839166	0.200906	0.787945	0.273194	0.227725	-1.35649	0.646614
Q8CJ53	Trip10	0.283684	0.627513	0.981442	0.491978	-0.555707	0.341866	-1.84542	0.879759	1.43817	1.03673	-1.01173	-0.756205	-0.683445	-1.22863	0.646099
Q9D1H6;A2AJX3	Ndufaf4	-0.93662	-1.14067	0.274315	-0.452968	0.743295	1.2257	0.495679	-0.657779	-1.53513	-1.4255	0.766227	0.372357	1.37497	0.896119	0.646011
P61358;E9PV49;A2A4Q0	Rpl27	-1.01879	0.472318	-0.446152	0.681101	1.92309	-0.981237	-0.742743	-1.10643	1.46963	-1.27097	0.0982413	0.886382	-0.166519	0.202086	0.645594
Q9Z0H1	Wdr46	2.14141	0.0732212	-1.03186	-1.10165	-0.0287368	-0.848966	0.159554	0.986541	1.60942	-0.870205	-0.167462	-0.550305	-0.76131	0.390349	0.645474
Q8QZZ7;G3X9K8;D3Z5E8;D3YXX8	Tprkb	0.0172675	-0.264345	1.46391	1.66314	0.271895	-1.30839	-1.47566	-0.0688626	-0.248538	0.670497	0.284322	0.653741	-1.7397	0.0807189	0.645223
Q99N96;Q9D3F3	Mrpl1	-1.11055	-0.433862	-1.60977	0.456039	2.07726	-0.123019	0.776932	-1.09952	-0.412172	-0.764857	0.808116	0.0277896	0.359554	1.04806	0.645132
P40240	Cd9	-2.28051	-0.710617	1.0196	0.0530519	0.0191962	1.16395	1.32783	-1.17217	-0.730673	0.2093	0.23188	0.745893	0.592768	-0.469497	0.645099
Q99N93	Mrpl16	-1.1831	-0.234359	0.329359	0.434247	1.21945	-1.27499	0.00253687	-1.73606	-0.606086	-0.629628	1.34041	1.20756	0.0837427	1.04692	0.645079
Q3TJB1;A2A7T8;A2A7U0	Zmym1	0.168791	-1.33473	-1.16695	-0.860413	1.00027	0.284149	1.07406	-1.35533	-0.381037	-0.912986	0.291455	1.07186	0.533864	1.58699	0.64506
Q3UL36;Q8CIS0	Arglu1	1.285	-0.462385	-0.0207152	0.214724	0.445231	-1.53995	0.323402	1.80427	0.735164	0.174859	-1.49706	-0.127653	-1.51577	0.180891	0.644543
G3X963;Q8CDM1	Atad2	-1.34314	-1.48551	-1.16475	1.17525	0.550878	0.867984	1.86842	-0.506736	-0.723404	0.288049	0.0225786	-0.461555	0.131105	0.780841	0.644277
Q6WKZ8	Ubr2	0.728396	1.3193	-0.0501639	-0.953397	-0.454907	-0.413624	0.65674	2.15658	0.65068	-1.21909	-1.42598	-0.123987	-0.335375	-0.535176	0.643989
Q8R0K9	E2f4	1.13177	0.472839	-1.20315	-0.248722	1.09956	-1.16638	-1.01105	-0.431853	1.20137	-0.980792	0.602125	1.54156	-1.03107	0.0237892	0.643805
Q9R0E2;A8Y5E6;F6WNR1	Plod1	-0.36114	-0.833494	-0.976121	0.141012	-0.277003	1.66732	0.193266	-1.30966	-1.65587	0.627128	0.831378	-0.280942	1.42687	0.807254	0.643649
P35821	Ptpn1	1.79761	-0.811524	-1.31109	-0.926075	-0.109354	0.729744	0.622657	2.0405	-0.121702	0.155364	-0.877396	-0.719564	-0.212392	-0.256778	0.643017
Q3TJ91;J3QJU5;B1ATA7;B1ATA8;G3UXR0;B1ATA9;G3UXS2;F6X6X1;Q5DQR4	Llgl2	-2.13968	-0.920462	0.240171	0.366285	0.216582	0.953959	1.47688	-1.79085	0.369711	0.855711	0.320057	0.0591336	-0.180548	0.173051	0.642944
Q924W5	Smc6	-0.256836	-2.18497	-0.828328	0.511792	0.0399603	1.26556	1.56544	-0.128287	-0.728711	-0.121381	0.878733	-0.917048	-0.0836938	0.987761	0.642562
Q6ZWZ7;Q9CPR4;B2RY53;F6YKV1	Rpl17	-0.556837	1.70529	0.195108	0.341192	0.333769	-1.40078	-0.921941	-1.18862	1.76525	-0.865537	-0.185497	0.914014	-0.590596	0.455179	0.642531
F8WIN2;Q9Z1N7;F6TCR9;E9PW42;Q3V3M5	Arid3b	-1.75227	-0.44343	1.67889	0.432086	1.13963	-0.648844	-0.102409	-1.166	-1.31516	0.672236	1.16584	-0.0772878	0.162448	0.254274	0.64217
Q9D0F1	Ndc80	1.71916	1.17562	-0.607178	-1.83452	-0.210763	-1.41013	0.721875	0.677951	0.307444	-0.0924893	-0.406332	0.962415	-0.831032	-0.172019	0.642162
Q60597;Z4YJV4;Q5SVY0;Q5SVY1	Ogdh	-1.06629	-1.25336	0.404218	1.18158	0.317339	0.677275	-0.0281416	-0.627844	-1.53828	-0.432395	0.998555	-1.0934	1.1817	1.27903	0.642045
Q80XU3	Nucks1	-1.30549	0.201189	1.38764	1.21289	-0.935403	0.135617	-0.487749	-0.915874	-0.238155	0.810871	0.840405	0.1867	0.974021	-1.86666	0.641991
Q99J77	Nans	0.0974394	1.67744	1.84735	0.139749	-1.26122	-0.296682	-2.0903	0.19401	-0.227899	0.506476	0.23937	-0.16056	-0.180949	-0.48422	0.641772
A2A8L5;F6S1X8;F6Y3V0	Ptprf	0.668444	-0.0780022	0.716584	-0.758735	-1.06807	1.09547	0.0556587	1.69035	0.259392	1.327	-0.817364	-1.48488	-0.438134	-1.16772	0.641655
Q3V1Z5	Rps4l	-0.898686	1.29154	-1.0012	0.0797864	0.32289	0.489684	-0.362318	-0.985087	0.75375	-1.62418	1.0535	1.7816	-0.745259	-0.156024	0.641357
Q91VA7;V9GXV0	Idh3b	-1.03482	-0.328644	1.14851	0.428827	-0.529002	-0.348791	0.230958	-1.95554	0.948004	1.25748	1.24502	-0.591037	0.644552	-1.11552	0.641343
Q8R574	Prpsap2	-0.0621926	1.46841	2.04085	-0.83549	-1.69464	-0.806343	-0.262701	-0.223216	0.0981443	1.14711	-0.0562347	-0.487246	0.435363	-0.761819	0.641244
Q8BTT6	Diexf	2.06292	0.152951	-0.66591	-1.6755	-0.436823	0.0508148	0.373833	1.72256	-0.961629	-0.291984	-0.315108	0.40296	-0.846089	0.427007	0.641007
Q9WV92	Epb41l3	0.234702	1.60265	1.82896	-0.446693	-0.833794	-1.65144	-0.874652	-0.101514	0.646963	0.807729	0.162795	-0.763255	0.312804	-0.925255	0.640513
Q9CQN1	Trap1	-0.563309	-1.85944	-1.21325	0.401552	1.65343	0.51577	0.789028	-1.06558	-1.16271	0.355032	0.644369	0.2008	0.494034	0.810265	0.640509
Q921E6	Eed	0.0862748	-2.03115	-1.63206	-0.0540213	1.22338	0.757519	1.64818	0.0742915	-0.449788	-0.383147	0.305742	0.564541	-0.620844	0.511084	0.640372
A2ARV4;A2ARV5;Q3V346	Lrp2	2.4502	0.302122	0.185322	-0.880488	-0.811214	-1.1658	-0.687651	1.46408	-0.237333	-0.292095	-0.533808	-0.755263	0.515562	0.446367	0.640314
Q8BHN7		-0.166665	0.0551091	1.23864	1.35016	-1.17482	-0.180437	-0.900547	0.314313	0.0228363	0.286609	1.22935	-0.0738082	0.357671	-2.35842	0.640047
P41230;Q62240;F7BXT3;F6WXI0	Kdm5c	0.985214	-1.83455	-1.70493	0.815545	0.649813	1.15584	0.140664	1.43014	-0.894906	-0.362638	-0.322508	-0.293118	0.361227	-0.125794	0.640009
Q8BWF0	Aldh5a1	-1.64772	-1.61578	-0.263986	1.14905	0.175465	1.38838	1.44506	-0.337224	-1.22932	0.632888	0.260265	-0.234452	-0.0209952	0.29838	0.63983
E9Q4G7;E9PWB2;Q8BK63;H7BXB1;E9Q3W1;E9Q2U6;F6YBC9	Csnk1a1	0.539635	0.916965	0.45707	-2.07664	-1.3255	0.131112	0.822223	-0.401134	1.02369	0.778891	-0.923279	-0.815796	1.20518	-0.332418	0.639694
P70671	Irf3	-0.8803	0.686591	-0.630535	1.27413	1.10172	-1.47974	-0.784008	-1.62288	1.29415	-0.273965	0.165636	1.10336	-0.18337	0.229216	0.639658
Q9EQI8	Mrpl46	0.165191	-1.50879	-1.76732	-0.303801	1.78181	0.5883	0.895718	-0.0664151	-0.605581	-0.868289	0.4633	0.112107	-0.212781	1.32655	0.639477
D5MCW4;Q9CQ89	Cuta	-1.52087	0.193059	-0.371655	1.3696	1.37724	0.142921	-1.24866	-1.86803	-0.275973	0.252506	0.109655	1.11827	0.419142	0.302788	0.639417
O55106;F8WH41;F6Z700	Strn	-1.42388	-0.743274	-0.626527	1.3609	0.554844	0.464111	1.15372	-0.213057	-1.53787	-1.24439	-0.100733	0.225984	0.938061	1.1921	0.63921
Q80X95	Rraga	1.22572	1.48936	-0.74644	-0.464123	-1.80375	-0.301997	0.660213	1.30573	-0.45441	-0.948966	-0.127885	-1.03323	0.364703	0.835072	0.639196
Q63850	Nup62	-0.819203	-1.77844	-1.33647	0.784172	1.34714	0.993308	1.21003	0.0624065	-1.20564	-0.0421805	0.00749881	0.331651	-0.421636	0.867355	0.63914
P37040;Q05DV1;E9Q997;E9PVT9;F6R7H8	Por	-0.234991	-1.33023	-1.5891	0.425583	0.615928	2.07397	0.639646	0.750712	-1.18721	-0.558887	-0.339533	-0.483909	0.643703	0.574316	0.638395
Q08509;Q3UGL1;D3Z5I5;D3Z7F4	Eps8	0.450668	-1.31703	-1.58526	-0.323526	0.906495	1.01503	1.26247	1.24122	-0.986179	-1.21429	0.0877114	0.716993	0.350859	-0.605163	0.638243
D3YZC8;Q8R3B7;D3YZC7	Brd8	-0.739773	-1.52032	-1.55699	0.278314	1.77453	0.597608	1.26165	-0.479459	-0.161232	-0.461644	0.0959006	0.575375	-0.747434	1.08348	0.637901
Q9Z2I8	Suclg2	1.39005	-1.49575	-0.913495	-0.063806	-0.251732	-0.0307104	0.624559	0.187398	-2.07853	-0.0271402	1.07612	-0.360554	1.01998	0.923616	0.637549
E9Q7N5;Q8R2Q4;Q8C1C2;E0CY79;E0CXH2	Gfm2	1.22271	-1.38427	-1.64282	0.498004	0.556343	-0.458115	1.19851	1.0685	-0.750215	0.0259776	-0.118598	-0.511713	-1.00569	1.30138	0.637478
Q5EBG8		-1.59983	0.44799	-0.0148297	0.624924	0.127346	0.484754	-0.276125	-1.92373	-0.507522	-1.04164	0.181735	1.422	1.40525	0.669686	0.637201
Q922H9	Znf330	1.12163	1.69409	0.789815	-1.34514	-1.23365	-0.515498	-1.26803	-0.250494	1.36389	0.17112	-0.433739	-0.0783855	0.661766	-0.677374	0.636951
P70698	Ctps1	0.739222	1.63696	1.29001	0.2264	-2.16319	-0.425687	-1.50023	0.357401	0.646234	-0.285361	0.224678	-0.171951	-0.0930926	-0.48139	0.636565
Q8R1F0	D8Ertd738e	-1.21299	-0.121318	-0.582157	1.10077	1.09871	0.0652307	-0.304288	-0.897789	0.922822	-2.23638	0.203572	1.32014	0.388698	0.25498	0.636412
Q8BL06	Usp54	0.44028	0.770702	-0.576153	1.23708	0.351483	-1.08824	-0.959545	1.247	0.604539	0.76644	-0.0633438	0.484803	-1.92857	-1.28648	0.636404
Q9D1R9;D3YWC0	Rpl34	-0.136151	2.00079	0.740585	-0.289857	-0.529395	-1.11222	-1.02811	-0.851612	2.01623	-0.735039	0.336648	0.263379	-0.214845	-0.460405	0.636371
Q8C129	Lnpep	-1.38587	-1.04062	-0.228857	-0.355506	0.2864	1.18901	1.89351	-0.74675	-1.21684	-0.680724	0.394806	0.649441	1.28656	-0.044549	0.635909
Q91WA1	Tipin	0.170347	-1.10132	-1.57915	1.06469	1.92277	-0.481829	-0.610011	-1.0495	0.21846	-0.775866	0.830532	1.123	-0.0800283	0.347908	0.635713
A2ACG7;Q9DBG6	Rpn2	0.699193	-1.79551	-1.26013	0.740544	0.528667	0.256819	0.869196	0.760024	-1.59375	-0.270028	-0.796141	-0.211408	1.16506	0.907465	0.63541
Q9Z1F9;H3BLR3;H3BLM2;H3BJQ2;A2BH29	Uba2	1.00158	0.22891	1.77978	-0.143663	-0.0850233	-0.661003	-1.88259	1.51448	-0.366313	-0.0835496	-0.288772	0.321051	0.124911	-1.4598	0.63489
Q99K01;D3YZA7	Pdxdc1	-0.951863	-0.906666	-0.566517	-0.184741	0.728639	0.35424	1.27591	-1.56856	-1.08287	0.395669	0.192503	-0.606233	1.75499	1.1655	0.634703
Q9CQU0	Txndc12	-1.59955	-1.04172	0.638565	1.63534	0.522835	0.0601918	-0.00694223	-1.14459	-1.54731	0.758432	0.144129	-0.22499	0.992639	0.81298	0.634108
P46664	Adss	0.798546	1.30237	0.993169	-0.732424	0.202564	-1.1997	-1.95869	-0.252969	1.12915	0.839579	0.655688	-0.301006	-1.03179	-0.444492	0.633812
P62137	Ppp1ca	-1.15673	0.454411	-1.1287	0.943688	1.96836	-0.739198	-0.419941	-1.57221	1.02993	-0.686764	0.695074	0.206541	0.00088525	0.404647	0.633429
P46460;G3UX86;G3UX98	Nsf	-0.572618	-1.17205	-0.662981	-0.0409101	0.739241	0.872244	1.51556	0.712054	-1.07577	-0.786426	-1.30365	-0.587685	0.923194	1.43981	0.633257
Q80U95	Ube3c	1.58545	1.10132	0.745117	-1.49024	-1.4422	-0.31095	-0.841821	0.310698	0.674991	1.01628	0.0575444	-0.493074	0.369227	-1.28234	0.63322
Q03265;D3Z6F5;D6RJ16	Atp5a1	-1.34175	-1.5877	-0.584698	1.4132	1.09243	0.553213	0.919688	-0.444378	-1.31029	-0.0388592	0.227609	-0.595649	0.508039	1.18915	0.633056
Q60876	Eif4ebp1	-1.0218	-0.914048	1.332	0.936221	1.65574	-0.273281	-1.59603	-0.489428	0.538212	-0.204372	0.278506	1.17841	-0.535893	-0.88424	0.632979
P52624;E9Q5K7;Q5SUC6;E9Q391;F6YBT6;Q8R093;Q8CGR7	Upp1	1.58337	0.00566392	0.436944	-0.621338	-1.53005	0.818922	-0.335549	2.26094	-0.565585	-0.973656	-0.374813	-0.355367	0.0302961	-0.379772	0.632949
F6QL70;P47915;D3Z1N9;W4VSN7;F6YH22;F6VZG1;D3Z102	Gm17669	-0.795946	1.53761	0.415038	-0.996346	0.808015	-0.891915	-0.515007	-1.56649	1.4436	-0.901039	0.083028	1.32878	0.0195401	0.0311276	0.63292
Q8BFR5;D3YVN7	Tufm	-0.0315239	-1.42466	-1.37964	0.212289	1.0463	0.791983	0.203724	-1.13041	-1.45715	-0.346003	1.08946	0.401173	0.60025	1.42422	0.632708
Q6ZPJ3	Ube2o	0.595091	-0.601116	-1.05668	-0.674026	0.244182	0.427914	0.395376	-0.634479	-1.79371	-0.948708	-0.0410509	1.13455	1.20555	1.7471	0.63245
A2AN08;F6SSP6;Z4YMA7;Z4YLP1	Ubr4	0.286098	0.947638	0.774841	-0.965613	-1.81448	0.687796	0.191971	0.459605	1.43439	1.09168	-0.513088	-0.935401	-0.217483	-1.42796	0.632316
E9Q5K9;D6RG95	Ythdc1	-1.2127	-1.04135	-1.77564	1.37205	1.1936	0.427029	1.28911	-0.810581	-0.772844	0.23832	0.76461	0.336192	-0.260691	0.252887	0.631859
E9PV45;B1AY13	Usp24	0.22205	1.2657	1.24634	-0.305213	-1.53173	0.490153	-0.726375	1.45026	0.843009	0.447904	-0.616748	-0.659006	-0.564057	-1.56229	0.631609
Q8BU30;F6Q6R1;E9Q866	Iars	0.961014	0.816034	0.758621	-0.760927	-1.70464	0.272306	-0.200822	1.22672	1.02879	0.471667	-0.317424	-0.611096	0.0529944	-1.99324	0.631579
Q8R2U4;A2APZ3;A2APZ2	Ntmt1	1.54367	1.35403	0.611601	-0.710308	-1.75899	-0.781589	-1.0388	0.0894391	0.876699	1.14748	-0.504656	-0.10202	0.136078	-0.862645	0.631415
Q8BU04	Ubr7	2.54838	0.474476	-1.00561	-0.84029	-0.510766	-0.396813	-1.09611	0.963192	0.266578	-0.556956	0.162826	1.03228	-0.507836	-0.533356	0.631303
Q8BG30	Nelfa	1.16104	-0.154823	0.441072	-2.27312	1.04982	0.815284	-1.26121	0.815212	0.540376	0.393786	-0.413427	-0.339973	0.391183	-1.16522	0.631285
Q6PB66;F6V2A3	Lrpprc	0.138564	-1.71414	-1.45363	-0.296427	0.819001	0.902455	1.44172	-0.142122	-1.22394	-0.364435	0.850731	-0.662926	0.782482	0.922676	0.631208
Q9R1P1;D3YVS3;D3YUM8	Psmb3	-0.92268	1.09274	1.76779	0.754317	0.300457	-0.688111	-1.97252	-0.225255	0.633205	0.0179859	0.248186	0.761617	-1.15758	-0.610152	0.631141
Q9D394	Rufy3	0.0813369	1.29697	0.516162	-0.230419	-0.986328	0.76325	-0.99934	0.699169	1.70447	-0.508424	0.620714	-0.443517	-0.534907	-1.97914	0.631056
O08547;E9Q6R3;D6RES2	Sec22b	-0.601075	-1.03102	0.551529	-0.367466	-0.844128	1.7447	1.13451	0.690139	-1.23107	1.0035	-0.508791	-1.19154	1.10114	-0.45042	0.630647
P61963	Dcaf7	-1.67536	-0.617823	0.328872	0.699357	1.11019	0.789323	0.0711006	-0.378868	-2.35151	0.158952	0.234929	0.796714	0.972658	-0.138533	0.630524
Q3UJB0	Sf3b2	-0.68793	-1.58901	-1.51574	1.24676	1.62075	0.40518	0.826794	-0.00788272	-0.359402	-0.753991	0.777066	0.237809	-0.905539	0.70513	0.630492
P62852;E9Q7H0	Rps25	-0.102412	1.95875	0.681578	-0.741488	0.407209	-0.980564	-1.31287	-0.296652	1.6498	-1.09029	-0.0254687	0.868188	-0.604448	-0.411334	0.630425
A2ALB2;Q6PAQ4;A2ALB1	Rexo4	0.165478	-0.768566	-2.08369	0.0360714	1.46733	-0.318362	1.4053	0.167247	0.24989	-0.997715	-0.148431	-0.339845	-0.393882	1.55918	0.630262
P47911;E9PUX4	Rpl6	-0.916029	1.38591	0.206843	-0.12414	0.876662	-1.28061	-0.599949	-1.84191	1.3399	-0.853931	0.451266	0.928882	-0.197968	0.625065	0.629634
A6ZI44;CON__sp|ALDOA_RABIT_CONT|CONT_CRAP;CON__sw|P00883_CONT|CONT_ALDOA_RABIT;D3YV98;A6ZI47	Aldoa	-1.15959	-1.26904	-1.24244	1.41554	0.855959	1.2899	0.779577	0.0622744	-1.13481	-0.798177	0.253857	-0.380982	0.177567	1.15037	0.629626
Q3TDQ1	Stt3b	0.888627	0.273668	0.63503	-2.18355	-1.18055	0.713879	1.07661	1.02333	-0.950933	0.772264	-0.480155	-1.01155	0.284644	0.138674	0.628834
Q9CQ21	Mcts2	1.43975	0.543213	0.285075	-1.49903	-0.488079	-0.114105	0.215969	2.12579	-0.740405	-1.21304	-0.985122	0.0391159	-0.262148	0.653022	0.628741
Q921W2;P70318;D6RGU1;D3Z3Y4	Tial1	0.321028	1.49431	0.742239	-0.990281	-0.0901751	0.0261688	-0.455261	1.82259	0.550974	0.646607	-0.912205	-0.407755	-1.15269	-1.59555	0.627743
J3QMM7;K3W4M4;Q9CZ42;J3QN06;J3QPU6	Carkd	-1.70046	-0.334907	0.811887	1.30983	0.987239	-0.201365	-0.948168	-1.92576	0.0467467	0.420401	1.05242	-0.475513	0.596127	0.36152	0.62744
Q8QZY9	Sf3b4	-1.26277	-1.02853	-1.17333	1.52409	1.70878	0.218369	0.215947	-0.87577	0.129606	-0.51241	0.680781	0.642884	-1.04893	0.781288	0.627288
Q9CW03	Smc3	0.495999	-1.99138	-1.61961	0.134802	0.782552	0.80939	1.47808	0.658521	-1.4393	0.264139	-0.0236983	-0.0338607	0.221716	0.262649	0.627166
Q8BH97;D3Z3A9;D3Z7T1;D3YZP8	Rcn3	1.26509	-1.03582	-0.329328	-0.751325	-0.0564068	1.35294	-0.134621	2.06365	-1.05225	0.425039	-0.411272	-1.4418	0.0225766	0.0835262	0.626995
Q80X41	Vrk1	0.965758	1.66551	0.882544	-1.20061	-1.22303	-1.1813	-0.267438	0.296701	1.43279	0.289364	0.270515	-0.425096	-0.253798	-1.25192	0.62678
G5E8Z2	Taf4b	1.23436	1.74393	0.116155	-1.58576	-1.52619	0.275874	-0.50627	0.793119	0.0502001	0.539494	0.0153345	-1.45479	0.434807	-0.130268	0.626721
P05132	Prkaca	-0.600752	0.241253	0.21869	-1.96136	-0.423496	1.83995	1.3012	0.385213	0.798438	-0.40128	-1.51568	-0.168426	0.38264	-0.096387	0.626497
Q6DFW4	Nop58	0.597781	0.249617	0.525702	-0.56644	-0.67625	-0.647723	0.837718	1.27435	1.42756	1.04124	-0.178558	-1.83811	-1.30003	-0.746855	0.625836
F6RJV6;Q9JJK2	Lancl2	1.34028	1.70544	1.16312	-0.759565	-1.58839	-1.14933	-1.02745	0.674791	0.788259	-0.388878	-0.358944	-0.0445506	-0.325804	-0.0289717	0.625636
Q6NZF1	Zc3h11a	1.45729	0.283126	-0.282208	0.269187	-1.73413	-0.623685	0.0889534	0.581664	1.85422	0.776067	-0.480046	-1.40989	-0.801577	0.021036	0.62551
Q9JJY4	Ddx20	2.11596	0.860141	-0.513669	-0.303454	-0.221505	-1.31043	-1.04832	1.16105	0.51119	-1.2583	-0.225153	0.309584	-0.819404	0.742307	0.625393
Q60809;Q3TLK9	Cnot7	-0.900381	-0.0685795	0.210602	-1.14235	-0.11221	1.24969	1.19691	-0.186789	-1.2716	-1.37132	-0.379764	-0.100019	1.49567	1.38013	0.624986
Q9CZ92	Cenpp	-0.216342	-2.04645	-0.89365	0.241364	0.454838	1.14342	0.966673	-0.980508	-1.49152	0.597682	1.0908	0.243541	0.0769392	0.813204	0.624521
Q920Q8	Ivns1abp	1.18956	-0.269748	-0.713155	-1.10088	0.645362	0.300866	0.0660412	1.45003	-0.487529	-0.107443	-0.859727	0.967011	0.987984	-2.06837	0.624227
Q8C2E7	Kiaa0196	0.529319	1.11911	0.442858	-0.942044	-1.09808	0.862107	-0.935963	0.561907	1.17041	0.0497841	0.517306	-0.338975	0.374783	-2.31253	0.624003
Q8K0V4;F6YBV1;F6UAW9;F6WUZ2	Cnot3	-0.103526	1.23522	0.247946	0.643824	0.543905	-1.33189	-1.46056	-0.646101	0.266538	-0.472799	0.578559	2.10752	-0.837942	-0.770691	0.623848
Q5SXR6;Q68FD5;F6Z1R4	Cltc	-1.6155	-0.186403	0.98201	0.217571	-1.00143	1.11695	1.13153	-0.365615	-0.807651	0.231584	-0.90374	-0.85855	1.83561	0.223629	0.62376
D3YZE7;E9Q9F9;Q6GQV7;H3BJF7;H3BJ09	Edrf1	1.52405	0.965265	-0.575762	-0.761503	0.883588	-0.971999	-1.20127	1.28712	0.527125	-1.28597	-0.992513	0.433535	-0.582967	0.751303	0.623351
E9Q4Q2;D3YZC9;D3YZD0;Q64213;D3YVH4;F8WHF9;D6RDB7;F6Z9W2	Sf1	0.533317	0.883898	0.123758	0.855506	-1.38578	0.784435	-1.44848	1.13177	1.3634	0.272386	-0.105472	-0.659085	-0.91659	-1.43306	0.62312
Q8BKZ9;A2AWH8;A2AWH7	Pdhx	-1.34067	-1.32382	-0.103183	1.78853	0.592138	0.859962	0.139379	-0.391804	-1.1306	-0.228566	0.959577	1.39383	-0.758455	-0.456326	0.623053
Q8CI32;E0CX76;E0CYW3	Bag5	-0.797244	-0.0794617	-0.721487	1.35321	0.0904638	-0.527418	0.435148	-1.29868	-0.718723	-1.54014	0.488833	1.32525	0.295232	1.69503	0.622888
E9Q5F9;G3UZ69;G3UYE0;G3UY32;G3UZC5;G3UZP0	Setd2	-0.673287	-0.731336	-1.13701	-0.210689	0.657562	0.976637	1.52279	0.142863	-0.479078	-0.615359	-1.16308	0.14013	-0.58189	2.15174	0.622764
Q2VPQ9;V9GX42;B1ASC8;V9GXH6	Meaf6	-1.1046	-1.39021	-1.31268	1.06945	1.94214	0.440589	0.823256	-0.319626	0.0158135	-0.927065	0.311522	0.462491	-0.734821	0.723741	0.622679
Q9D1C1;A2A4Z1	Ube2c	0.186218	-0.0549966	-1.28376	-0.0670957	2.24547	-1.05253	-0.50609	-0.908572	0.167534	-0.936678	1.07445	1.3183	0.272009	-0.454267	0.622509
Q8JZM7	Cdc73	2.18928	0.2185	-0.717166	-0.42786	-0.655793	-0.777651	-0.272111	1.26854	1.30275	0.844608	-0.971843	-0.841149	-0.51514	-0.644965	0.622482
Q6P5F6;F6YTC4	Slc39a10	-0.242491	-1.62517	-0.288	-1.605	0.811444	1.23316	1.70097	-0.205478	-0.75282	0.100111	-0.254658	0.706031	-0.594447	1.01635	0.622423
P63028;D3YU75	Tpt1	0.436789	1.78799	0.667375	-0.221396	0.3747	-1.54854	-1.70264	0.0224942	1.05687	-0.806129	0.459325	0.784853	-0.991975	-0.319726	0.622301
Q8K409	Polb	0.986298	1.1284	1.15504	0.820637	-1.63773	-1.3596	-0.989845	1.26398	-0.370965	0.537106	0.11127	-0.308864	-0.342083	-0.993644	0.622109
Q9JIG7	Ccdc22	-0.865721	0.0552007	-1.33006	1.15475	1.71472	-0.424012	-0.209125	-0.564042	0.584419	-1.56529	-0.342525	1.08868	-0.461434	1.16445	0.621675
Q9Z1T1	Ap3b1	-1.68457	0.0694405	-0.7207	0.674832	1.42517	-0.522587	0.837649	-1.58194	0.143096	-0.716132	-0.700371	0.692394	1.04327	1.04046	0.621211
P10493	Nid1	-0.411086	-1.64786	-0.108455	0.313312	-0.245735	1.91092	0.812722	0.789459	-1.40614	0.414298	-1.12742	-0.714391	0.898378	0.522005	0.621146
Q6P8N8;Q9JHS4;F7BB92;REV__Q8BTF8	Clpx	-0.335975	-1.10431	-1.75242	1.15695	0.150962	-0.329297	1.83462	-0.91315	-0.659871	0.235999	0.597419	0.685394	-0.653623	1.08729	0.621101
F8WHT3;Q7TPM1;F7AYW2;A2AN33;F6V431;F6Q3E1;REV__D3YY58;REV__D3YZ69	Prrc2b	-1.49934	1.30883	1.04324	0.947166	0.10021	-0.985915	-0.274729	-0.363315	1.70041	-0.732184	0.421549	-0.0149558	-1.49467	-0.156299	0.619637
P35979;F8VQK7	Rpl12	0.505544	2.07773	0.575218	-1.28974	-0.641033	-0.906878	-0.649369	-0.0754909	1.6585	-0.413629	0.0601738	0.713566	-0.676064	-0.938526	0.619467
Q62158;E9QLN4;G3UWI0;Q9ESN2	Trim27	0.447643	-1.98054	-1.50304	0.0761852	0.857778	0.971576	1.44958	0.967048	-0.791376	-0.368244	-0.468724	-0.50457	0.0351977	0.811489	0.618985
Q1PSW8	Trim71	1.30934	1.35864	0.393819	0.251124	-1.27295	-1.9405	-0.529272	0.636963	1.28917	-0.735673	-0.367633	0.0168236	-0.807915	0.398067	0.618454
Q8BJM3;E0CYN2	R3hcc1l	-0.510836	0.358799	-0.932905	0.0543305	0.501451	-1.59405	2.33602	-0.209418	0.504992	-0.571902	-1.27115	0.486111	-0.145603	0.994154	0.618395
Z4YJZ7;Q5DW34;E9Q5A3;A2AIS5;F6WWY8;F6XS67	Ehmt1	-0.0719078	-1.76224	-2.00163	-0.123545	1.62651	1.29175	0.973333	0.0251594	-0.590363	-0.119195	0.429517	0.226849	0.0155912	0.0801764	0.617702
P10605	Ctsb	-2.35376	-0.28869	0.681502	1.22498	0.736145	0.510603	0.129051	-1.01601	-1.38418	0.153484	0.1232	0.0405178	1.25178	0.191379	0.617427
Q3TQP0;Q9CQY2;D3YZS0	Gm10767	0.958649	0.976998	0.818963	0.446251	0.222134	-1.75297	-2.10918	0.321057	0.0247811	1.15516	-0.537544	0.475535	-0.158786	-0.841047	0.616466
P62908;D3YV43	Rps3	0.242697	2.04947	1.06863	-0.753082	-0.38094	-0.979267	-1.35862	-0.0285291	1.71723	-0.75237	0.184502	-0.177948	-0.138058	-0.693716	0.616226
O88708;A2AI40;Q9CZF7;CON__sw|Q2YDI2_CONT|CONT_Q2YDI2;A2AI43;A2AI42	Orc4	-0.470734	-1.3291	-0.886168	-0.991687	0.600863	1.24292	1.58679	-1.0355	-1.36876	0.490853	0.450783	0.0322201	0.73521	0.942306	0.615917
Q9CQJ2;D3Z484;D3YZF4;D3Z026	Pih1d1	-0.107664	1.24679	0.867789	0.407892	0.804719	-0.760891	-2.43235	0.00998478	1.47286	0.0308881	0.25027	-0.451697	-0.80846	-0.530127	0.615239
Q8BWY3	Etf1	1.8514	1.26225	0.443375	-0.50549	-1.10071	-1.13093	-1.17346	1.18032	0.544756	-0.550561	-0.0700529	0.740195	-0.775848	-0.715239	0.615119
P97449	Anpep	2.63653	-0.842838	-1.01126	-0.822712	-0.369499	-0.0906579	-0.320062	1.07682	-1.08386	0.538488	-0.249255	-0.442041	0.369131	0.611218	0.615041
A2AIH8;Q9D711	Pir	0.543686	2.03247	1.10144	-0.0490454	-0.56038	-1.16804	-1.57761	1.01509	0.0194268	0.259847	0.0173788	0.0796059	-0.301471	-1.4124	0.61452
Q9Z0F8;E9PXU2;J3QNB3	Adam17	-1.10512	-2.11244	0.0230257	-0.0240873	0.840943	1.54043	1.13712	-0.485385	-0.42115	0.000616228	-0.470965	-0.760512	1.06129	0.776235	0.613569
K3W4R2;Q6URW6	Myh14	0.0123509	0.93772	1.13127	0.898495	-0.821875	-1.17503	-1.14357	-0.382439	1.79091	1.14107	-0.65599	-1.20001	-0.238866	-0.294039	0.613323
Q920A7	Afg3l1	-0.703008	-0.622215	-1.83045	0.292635	0.207357	0.880833	1.87567	-0.570726	-0.585408	-1.22304	1.22526	0.65024	0.498027	-0.0951794	0.613146
G5E814;Q9D8B4	Ndufa11	-0.571915	-1.87151	-1.31459	0.293176	1.54892	1.47661	0.632896	-0.254653	-1.14243	0.125168	-0.115661	0.285107	-0.0368956	0.945766	0.613128
P62315	Snrpd1	0.811657	1.63342	0.866987	-1.47312	-1.13159	-0.696859	-0.218419	0.340066	1.50458	-0.845327	-0.756219	-0.709191	-0.183395	0.857405	0.613029
Q9CY52;Q9CQT0	Thg1l	0.638843	1.11663	0.916904	-0.0960029	0.0712933	-1.13451	-1.07723	1.33246	1.38833	0.302681	-0.974191	-1.46895	-1.06701	0.0507488	0.612566
Q9CQN7;F7CXS7	Mrpl41	0.0828178	-1.70899	-0.804166	0.683069	1.3783	-0.888491	0.369811	-1.2771	-0.707	-0.481095	0.99413	0.842799	0.0784632	1.43745	0.612287
Q9CXS4;F6SS03	Cenpv	-0.342569	-1.52217	-0.360394	0.147803	0.544982	0.0610408	0.673773	-1.89029	-1.00328	-0.28257	0.881659	0.410008	1.81933	0.862674	0.612128
Q99JP4	Cdc26	1.04869	0.380317	0.386348	0.592555	0.752162	-0.830357	-2.16406	1.11509	0.148438	1.30333	-0.321504	-0.424058	-1.21202	-0.774932	0.611708
Q3TWW8	Srsf6	0.141698	-0.945022	-1.12944	-0.186304	1.24643	-0.759907	2.10103	1.04767	-0.139101	-0.974801	-0.788341	-0.391236	-0.348658	1.12597	0.611143
Q62095	Ddx3y	1.28736	1.3102	-0.314799	-0.393518	-0.740287	-0.584681	-0.644623	1.18055	1.03385	-1.53392	-0.288322	-1.54531	0.518261	0.71525	0.610628
P12970;L7N202;D3YXT4;F6YI27;F6ZVW4;F6VBB8;V9GX35;F6SSI5	Rpl7a	-0.702951	1.71204	0.194601	0.0421296	0.335318	-1.24531	-0.79563	-1.61135	1.54777	-0.942301	0.359734	0.883777	-0.349191	0.571364	0.61006
Q923Z3;G5E889;F6WQ99;D6RCK0	Mto1	1.83584	-0.622318	-0.396093	-1.43646	-0.358809	0.723298	0.448058	2.11249	-0.162241	-0.259693	0.0184449	-1.1156	-0.564574	-0.222329	0.609474
E9QAU4;A2AQ25;D3Z781;Q8BHR1;B1AY50;B1AY49	Etl4	-0.807342	-1.57299	-1.30743	0.344081	0.079881	1.50616	1.51648	-1.32631	-0.410012	-0.196536	0.887292	0.509694	0.668458	0.10857	0.609276
Q9QWT9;G3UXN2;G3UX22	Kifc1	1.84228	-0.126904	-1.13862	-0.680729	0.525803	-1.43939	0.634403	0.980183	0.680603	-0.160715	-0.249027	-1.00507	-1.0601	1.19728	0.609028
Q923F1;Q61189	Clns1a	2.1567	-0.141271	-0.0266156	-0.762134	0.219889	0.0591369	-1.92617	1.35305	0.305402	-1.36066	-0.0253411	0.264756	0.198712	-0.315461	0.608971
E9PZB3	Gm5093	0.473117	1.41736	0.354131	0.385829	-0.130382	-2.11882	-0.54438	0.222378	1.14634	-1.03846	0.0741671	1.30918	-1.17949	-0.370974	0.608956
Q9D361;J3QMA8	Snrnp48	0.861516	-1.77644	0.303461	0.496943	0.779143	-0.383658	0.206849	1.09401	-1.64352	1.39026	-1.43761	0.217337	-0.141613	0.0333202	0.608825
P83917;Q7TPM0;Q9CYJ8	Cbx1	2.01519	-0.96116	-0.644116	-0.169854	-0.268863	-0.225143	0.0415955	1.70986	-0.308563	0.824128	-1.06167	-1.04675	-0.824504	0.91985	0.60763
Q9Z1Z0	Uso1	0.228391	-0.317612	-0.895131	-1.0285	-0.0867538	0.221816	1.23536	-0.904247	-1.34163	-1.09074	-0.0165811	0.906527	1.49781	1.59129	0.607331
P24547	Impdh2	-1.32857	-0.212352	0.23972	1.3488	1.81917	-0.667145	-1.10179	-1.3222	-0.223449	0.65604	-0.431185	1.18208	0.536227	-0.495339	0.6067
Q9CZU6	Cs	-1.03023	-1.27944	-0.462586	-0.717959	0.757353	1.6859	1.15648	-0.87723	-1.28923	0.0628431	0.84965	-0.508039	0.68845	0.964038	0.606436
Q9WV55	Vapa	1.31423	-0.290746	0.315261	-1.45785	-1.33585	0.823836	0.719267	1.49339	0.379298	0.834813	-0.558035	-1.26704	0.0266856	-0.997259	0.606249
Q8BMS1	Hadha	-0.579585	-1.42131	-0.925672	0.863359	0.703321	1.12266	0.814868	0.540304	-1.32426	-1.21996	1.19214	-0.519605	-0.36931	1.12304	0.606137
B1ARB3;Q08481;B1ARA9	Pecam1	-1.68421	-0.763608	-0.454052	-0.137424	0.190797	1.94885	1.57261	-0.506733	-0.644056	0.411602	-0.0559703	-1.16981	0.662581	0.629411	0.605539
G3X908;Q8K2D6;Q3UUA6;G3UYS1	Dctd	-1.00857	-1.39916	-1.12629	0.910237	1.28658	1.23875	-0.177255	-1.52101	0.548246	-0.376409	0.147075	0.884449	0.993531	-0.400168	0.605347
P61290;A2A4J1;A2A4J3	Psme3	1.48026	1.24698	0.0831355	-0.13281	0.47846	-1.39552	-2.1826	0.692297	0.886316	0.0208749	-0.662349	0.0726619	-0.745108	0.157397	0.605134
G5E8A0;Q8CI95	Osbpl11	-1.46283	-0.244502	0.549957	1.07184	0.207073	0.0655763	0.579262	-1.22545	0.457521	0.654026	2.07664	-0.771237	-1.02165	-0.936228	0.604605
Q91VK1	Bzw2	2.10211	1.2466	0.31153	-1.69939	-1.07994	-0.561633	-0.859294	1.14074	0.0991614	-0.532275	-0.0258237	-0.14632	0.322854	-0.318313	0.604459
Q9WTQ5	Akap12	-1.07383	1.20154	1.87123	0.0217885	-0.320096	-0.218421	-0.840345	0.201814	0.434676	0.894538	0.183405	-0.895559	0.517118	-1.97786	0.603592
Q8BFX3	Kctd3	1.28373	0.00654118	0.45248	-1.49092	-1.00887	0.774065	0.192331	1.51071	1.00391	0.849206	-1.0149	-0.912682	-0.968015	-0.677589	0.603409
E9Q368	Gm17296	0.926634	1.50713	0.0915576	-0.697295	-1.11847	0.536185	-1.05898	1.00456	1.66325	-0.23988	-0.0997044	-0.875661	-1.43686	-0.202454	0.602873
Q9DCL2	Fam96a	0.932032	-1.18808	-0.658433	-0.653707	1.34543	-0.180725	-0.0713298	-0.0731608	-2.39413	0.536978	0.12712	1.15711	0.527522	0.593371	0.602803
Q921Y0;Q3UDM0;Q8BPB0	Mob1a	-1.55551	0.190932	0.18661	-0.635993	1.18386	0.162243	0.676802	-1.03131	-1.65775	-0.615459	-0.327998	1.23571	1.08225	1.10562	0.602738
Q9CPY1	Mrpl51	-0.72474	-0.767289	-0.86618	0.528481	2.0639	-0.490204	-0.176647	-1.58318	0.251396	-0.818661	1.01961	0.815215	-0.36788	1.11618	0.60191
A2AP78;G5E920;O54879	Hmgb3	-0.543543	1.99483	1.83741	-0.0773374	-0.923628	-1.17843	-0.947066	-0.195765	1.10377	-0.10644	-0.138062	0.191767	-0.0826952	-0.934801	0.60179
Q8K4R9;J3QPN1	Dlgap5	0.56034	0.646175	0.103902	0.157304	0.232979	-1.27701	-0.747248	-0.0814136	2.74895	0.435663	-0.229727	-0.806157	-0.790057	-0.953693	0.60161
P32067;A2AR07;F6SXM5;D6RI87	Ssb	1.4797	1.16023	0.4934	-0.489255	-1.44302	-1.17247	-0.410253	0.717908	1.36125	0.449249	-0.533073	0.360862	-0.527785	-1.44675	0.60158
Q8CFI2	Cdc34	0.308638	0.0291465	-1.32341	-0.210657	0.91434	0.0210411	-0.357159	-1.07481	-0.0628912	-1.89394	0.626138	1.74989	-0.115719	1.38938	0.601325
Q8BJF9	Chmp2b	-1.04654	1.50085	1.8329	1.00788	-0.798504	-1.24888	-0.956551	-0.459132	0.985703	0.441873	-0.589783	0.134312	-0.181065	-0.623066	0.601319
Q9CR59	Gadd45gip1	-0.297832	-0.58271	-0.495091	1.45494	1.98144	-1.03489	-1.22684	-0.138774	-0.5525	-0.856461	1.3194	0.453015	-0.604783	0.581091	0.600924

## Sheet: Fig2
Fig2A
TFE3 targets																CLEAR network
gene.names	SL_2i	1day_2i	2day_2i	4day_2i	7day_2i	10day_2i	14day_2i	SL_8i	1day_CDK8i	2day_CDK8i	4day_CDK8i	7day_CDK8i	10day_CDK8i	14day_CDK8i		gene.names	SL_2i	1day_2i	2day_2i	4day_2i	7day_2i	10day_2i	14day_2i	SL_8i	1day_CDK8i	2day_CDK8i	4day_CDK8i	7day_CDK8i	10day_CDK8i	14day_CDK8i
Tfeb	0	-0.561603	-1.44902	-1.05881	1.20718	1.77059	0.5887	0	0.031693	-1.67898	-1.62509	-0.518259	-2.12735	-1.28804		Vps35	0	1.40294	0.108546	-0.991016	-1.5269	-0.82617	-2.19266	0	-0.311013	-1.57042	-1.31087	-1.39611	0.224217	-2.01226
Tfe3	0	-1.55238	-2.25618	-2.431	-2.13323	-2.76897	-2.81201	0	-0.674852	-1.01168	-1.70443	-2.30218	-2.63801	-2.99032		Vps33a	0	1.20763	0.465646	-1.3893	-1.01588	-1.50331	-2.18988	0	0.765047	0.237777	-0.037323	0.404548	1.54133	2.08484
Npc2	0	2.94245	2.92642	4.18698	3.22896	2.67797	2.4205	0	0.709214	1.3435	0.619364	-0.371294	-0.031178	-0.550924		Vps26a	0	1.82256	1.05061	1.94539	0.128863	-0.431402	0.647666	0	1.25594	0.01198	-0.337663	-1.34909	0.403545	-2.22598
Lamp1	0	2.06821	2.14894	2.95546	2.71013	1.53413	2.76214	0	0.47047	1.37622	2.64326	2.22656	2.73959	1.89816		Stk4	0	-0.46169	-1.73808	-2.40377	-2.47944	-3.064	-3.38235	0	-0.917065	-1.22294	-0.701771	-0.576506	-2.19674	-1.60427
Ipo8	0	-0.65497	-2.97553	-2.78253	-1.38433	-2.13518	-2.3435	0	-0.785804	-2.37866	-1.87488	-0.122737	-0.222809	-1.66068		Sqstm1	0	1.68296	-0.001138	-0.647879	-1.52846	-0.943699	-0.593258	0	-2.44977	-2.17467	-3.27674	-1.31023	-2.47261	-1.83522
Ipo7	0	-0.988813	-1.16842	-1.99214	-2.74182	-1.96071	-3.30324	0	-1.05951	-2.51948	-1.04687	-1.49154	-1.6375	-2.84654		Scpep1	0	1.44684	1.63718	1.63911	-0.00972	1.00463	1.28571	0	1.69842	3.9212	3.12077	1.87526	2.91655	2.82263
Htt	0	0.713223	0.558832	-2.266	-0.855547	-0.451007	0.44882	0	-0.344241	-1.4427	-2.00901	-1.97044	-1.01078	-2.95033		Rragc	0	2.79884	1.98273	0.585798	0.957494	-0.059168	-0.708675	0	1.38408	-0.156179	-0.502611	1.3572	0.80157	-0.338906
Hsp90aa1	0	0.983202	1.75493	0.352085	-1.34233	-0.841616	-0.678198	0	0.733381	0.781321	-0.870294	-0.417772	-1.47119	-1.68381		Rab7a	0	-0.833116	-0.4492	-2.19813	-1.17389	1.69733	0.806926	0	-0.964833	-0.949097	-1.32076	-1.05188	-0.265178	-2.16933
Hgs	0	2.76511	0.926221	3.01329	1.18011	1.00953	0.956534	0	2.13317	0.679623	2.03299	2.70588	1.44766	2.5173		Psap	0	1.20114	2.76423	3.44226	2.27445	1.96504	2.76628	0	-0.749112	1.32769	1.19354	0.480844	1.85728	1.32736
Gabarapl2	0	0.802694	1.29461	2.36394	2.6784	1.61412	2.37909	0	0.33004	0.74941	1.69988	2.63115	2.4261	2.50103		Ppt1	0	1.39427	1.58563	2.96436	3.91933	2.46844	2.9341	0	0.361293	1.39307	1.91896	1.109	1.70961	1.16537
Fadd	0	-0.392454	0.644997	3.03507	0.917112	0.438841	0.759008	0	1.01273	-0.847738	1.76696	1.6759	0.946677	1.63699		Plbd2	0	-0.4744	-0.123268	1.89022	1.38129	1.40595	1.70187	0	-0.64555	0.634109	2.08437	1.59046	2.0156	1.91299
Ctsd	0	1.56728	0.827478	1.9067	0.704654	-1.13388	0.711016	0	0.21903	1.95882	1.8046	0.248616	2.05721	2.60136		M6pr	0	0.248791	1.04967	-0.896636	-0.714876	2.12122	1.5494	0	0.735501	1.10177	1.28008	0.38203	2.62035	-0.089959
Ctsb	0	2.06507	3.03526	3.57874	3.0899	2.86436	2.48281	0	-0.36817	1.16949	1.13921	1.05653	2.26779	1.20739		Lamp1	0	2.06821	2.14894	2.95546	2.71013	1.53413	2.76214	0	0.47047	1.37622	2.64326	2.22656	2.73959	1.89816
Cd63	0	3.0563	3.08531	2.49089	2.989	3.00258	2.86264	0	0.361821	1.05897	-0.901511	-1.7385	0.151038	-0.625951		Igf2r	0	-0.060974	0.403782	-1.17198	-2.48749	0.099428	0.354056	0	-1.05081	-0.576425	-1.96515	-2.25353	-0.950572	-2.88943
Atg3	0	1.70768	1.97642	0.188783	0.927577	-1.85884	0.259436	0	0.597127	0.389895	1.42466	2.07786	0.781223	1.54994		Ifi30	0	0.704811	0.754831	-1.9495	-2.19764	-0.678397	-1.02206	0	-0.965772	0.378624	-0.836547	-1.60664	-0.349754	-2.08066
Atg16l1	0	1.2049	0.610208	0.799392	0.237163	-1.74578	-0.901852	0	1.1161	0.686921	2.12771	2.99564	1.71106	2.34865		Hexb	0	2.0609	3.5418	3.33447	1.73179	2.71642	1.61059	0	0.003976	1.75286	0.810637	-0.458299	0.763975	-0.536623
																Hexa	0	1.93389	3.01855	3.9547	2.31526	2.58734	2.31304	0	0.718574	1.53574	0.527825	-0.802753	1.09135	-0.307962
Autophagy regulators																Gusb	0	-0.05827	0.163726	0.624843	0.814686	0.422603	1.28255	0	-3.40199	-1.49488	-2.97017	-2.82754	-3.41449	-3.83101
gene.names	SL_2i	1day_2i	2day_2i	4day_2i	7day_2i	10day_2i	14day_2i	SL_8i	1day_CDK8i	2day_CDK8i	4day_CDK8i	7day_CDK8i	10day_CDK8i	14day_CDK8i		Glb1	0	1.77871	2.55706	2.92674	1.32374	2.81316	2.11835	0	1.13835	2.74956	2.73479	1.15709	2.69907	1.90591
Vcp	0	2.48132	2.45389	2.74673	1.97081	2.02487	1.89165	0	1.33592	1.73628	1.95872	2.5804	3.04094	3.4443		Gla	0	2.41154	1.5482	3.34745	2.90199	3.10958	3.15031	0	1.07332	1.52336	1.82584	2.37303	2.29539	0.986519
Ulk1	0	2.95703	3.21679	3.7157	2.39542	1.4073	1.80028	0	0.381325	-1.04283	-0.350173	-0.386361	-0.462283	-1.74526		Gba	0	0.507801	0.304162	1.27194	1.89606	-0.283808	1.81004	0	0.081842	-0.876354	-1.09484	-2.71416	-2.66678	-0.415793
Stub1	0	1.1617	2.0587	2.12905	3.27187	1.74605	1.73256	0	2.15297	2.75312	2.29573	3.47984	2.27219	2.66988		Gaa	0	1.76533	2.04371	2.93733	1.29775	1.06622	0.78451	0	0.739204	1.61486	-0.266424	-1.81598	-0.319767	1.03407
Smcr8	0	1.57464	2.5173	2.60478	3.77481	1.82302	2.50623	0	-0.452807	-2.30308	-0.050025	-1.08917	-1.48461	-1.35149		Ctsd	0	1.56728	0.827478	1.9067	0.704654	-1.13388	0.711016	0	0.21903	1.95882	1.8046	0.248616	2.05721	2.60136
Pik3c3	0	-1.17635	-2.14065	-2.972	-1.55947	-2.44538	-1.67218	0	2.9111	1.60106	3.01217	2.1312	2.48256	1.4509		Ctsb	0	2.06507	3.03526	3.57874	3.0899	2.86436	2.48281	0	-0.36817	1.16949	1.13921	1.05653	2.26779	1.20739
Map1lc3b	0	2.13286	0.761497	1.06597	2.51724	0.781506	-0.418584	0	0.14464	-0.58962	0.593083	1.20505	1.71946	-1.26113		Ctsa	0	1.22162	2.10574	4.05516	2.4577	3.26742	2.08288	0	-0.169723	0.396938	0.0112803	-1.13215	0.394905	-0.933012
Lamp2	0	2.23661	2.70228	3.95434	2.42585	2.75362	1.68059	0	-0.900084	0.75232	0.548242	-0.925284	1.1649	-0.191937		Cd63	0	3.0563	3.08531	2.49089	2.989	3.00258	2.86264	0	0.361821	1.05897	-0.901511	-1.7385	0.151038	-0.625951
Lamp1	0	2.06821	2.14894	2.95546	2.71013	1.53413	2.76214	0	0.47047	1.37622	2.64326	2.22656	2.73959	1.89816		Bloc1s1	0	1.93832	2.33757	2.51506	2.48519	1.67999	0.43979	0	-1.92059	1.02035	-0.082986	0.579524	1.19958	0.145102
Hspa8	0	-0.025813	-1.44754	-0.997683	-0.004538	-2.0373	-1.32282	0	1.66144	0.18486	1.44251	2.59702	1.09616	3.29449		Asah1	0	1.72899	2.35038	2.83771	2.4604	2.4254	2.97258	0	1.23746	1.88888	2.99553	1.74428	3.15691	1.96817
Dnajb11	0	0.340613	0.581039	1.9948	2.10617	1.97737	1.88453	0	0.22997	0.873253	1.79394	2.07252	2.77893	2.78023
Dnajb1	0	0.950602	1.57781	2.65063	2.70127	2.20111	0.767268	0	0.01928	0.190014	0.728803	2.28292	1.93133	2.21059
Calcoco1	0	-0.925277	-0.964177	1.91756	1.24813	0.327193	-0.448647	0	1.448	0.724486	1.98567	3.02245	1.99499	1.89947
Atg7	0	2.40248	2.77837	1.16096	0.51663	0.094092	-0.207789	0	1.84349	1.20523	1.79226	1.27751	1.23205	-0.35217		V-ATPase
																gene.names	SL_2i	1day_2i	2day_2i	4day_2i	7day_2i	10day_2i	14day_2i	SL_8i	1day_CDK8i	2day_CDK8i	4day_CDK8i	7day_CDK8i	10day_CDK8i	14day_CDK8i
																Atp6v1g1	0	2.61314	3.52857	1.87629	0.920349	1.99017	0.753413	0	0.959088	1.70704	0.449786	2.40983	1.12958	0.300395
																Atp6v1e1	0	2.89367	3.37989	3.03971	1.58146	1.85022	0.40259	0	-0.0255494	0.263789	0.300312	-1.02178	0.489135	-1.03902
																Atp6v1d	0	2.94509	3.13097	2.37339	1.48772	1.26453	0.29137	0	0.242152	-1.46607	-1.34912	-1.48614	-1.16983	-1.57279
																Atp6v1c1	0	2.00489	1.6786	-0.413643	-1.13839	0.923405	-0.251524	0	1.27861	0.332125	1.43064	0.300888	1.27795	-1.08294
																Atp6v1b2	0	2.27116	2.95119	3.09278	2.07581	1.34824	0.38316	0	-1.16379	-0.603831	-0.303583	0.296852	1.44387	-0.459982
																Atp6v1a	0	2.40651	3.08624	3.52267	2.46317	2.5088	1.06048	0	-1.38757	-1.14173	-1.10224	-2.11494	-0.084217	-1.4966
																Atp6v0d1	0	2.17604	2.75372	3.71043	2.97036	2.64108	3.1884	0	0.386569	1.61984	1.88422	0.812118	2.33877	1.56747
																Atp6v0a1	0	2.84163	3.56954	2.50549	0.91462	3.21971	2.70122	0	0.20513	0.120175	-0.927458	0.0135751	0.564457	-1.25166
Fig2B
Proteasome-19S red. Assembly																COP9-signalosome and USP14
gene.names	SL_2i	1day_2i	2day_2i	4day_2i	7day_2i	10day_2i	14day_2i	SL_8i	1day_CDK8i	2day_CDK8i	4day_CDK8i	7day_CDK8i	10day_CDK8i	14day_CDK8i		gene.names	SL_2i	1day_2i	2day_2i	4day_2i	7day_2i	10day_2i	14day_2i	SL_8i	1day_CDK8i	2day_CDK8i	4day_CDK8i	7day_CDK8i	10day_CDK8i	14day_CDK8i
Psmd9	0	1.36791	1.5149	-0.542678	-0.420018	-2.17078	-1.35178	0	0.826739	0.690386	0.17779	1.17247	1.44467	1.55524		Cops8	0	1.76245	2.89631	1.2993	0.906667	0.371434	-1.10035	0	0.334502	1.12721	1.61383	0.012761	1.52546	0.222871
Psmd5	0	0.2474	0.35071	-1.36336	-2.18202	-1.8193	-3.05473	0	-1.18862	-0.818434	-1.3022	-1.14178	-0.993336	-2.07224		Cops7b	0	2.50947	1.00555	-0.468519	-1.20609	-0.276286	-0.422016	0	0.930325	-1.17954	-0.0800286	1.22806	-0.449136	-0.0050478
Psmd10	0	0.592947	-0.380956	0.393777	-1.54474	-1.9521	-3.04323	0	-0.428914	0.420708	0.688271	0.865118	0.42488	1.20126		Cops7a	0	1.62842	1.2704	0.410368	1.35975	-1.11667	-0.753926	0	1.64277	1.17067	0.24967	0.163699	-1.5035	-0.046893
Proteasome-19S base																Cops6	0	1.30771	0.862896	-0.46941	-0.720126	-1.62908	-1.79356	0	1.1913	0.559744	-0.052268	1.2254	-0.92137	-0.92142
gene.names	SL_2i	1day_2i	2day_2i	4day_2i	7day_2i	10day_2i	14day_2i	SL_8i	1day_CDK8i	2day_CDK8i	4day_CDK8i	7day_CDK8i	10day_CDK8i	14day_CDK8i		Cops5	0	2.19033	1.63934	0.67196	-0.690171	-0.272353	-1.45385	0	1.40876	0.898895	0.7468	2.13065	1.72342	1.45421
Adrm1	0	1.81596	2.63489	1.4271	1.8676	0.28961	-0.931126	0	-0.313444	-0.943644	0.025682	1.39244	0.792813	-0.145217		Cops3	0	2.24254	2.05464	-0.341485	-0.496715	-0.004074	0.798916	0	2.51897	1.33592	2.10574	2.83619	1.50683	1.4809
Psmc1	0	1.81588	2.95739	1.14895	0.428359	0.144407	-0.650239	0	0.500301	0.658082	-0.018866	1.77341	2.03089	0.926061		Cops2	0	2.17235	1.58529	-0.13163	0.27919	-0.926788	-0.586288	0	2.13491	1.39252	1.8167	3.08909	1.68593	1.97047
Psmc2	0	1.04176	1.9274	3.81421	2.2769	1.14242	0.35453	0	-0.576904	-0.394119	-0.903987	-0.258382	0.435685	1.13582		Usp14	0	1.14583	0.66755	-0.629824	-1.20742	-2.00162	-2.55683	0	0.003578	-0.147548	-0.967953	-0.052965	-0.346591	-1.40536
Psmc3	0	1.49455	1.89808	3.15275	1.38809	0.905646	0.08927	0	-0.442789	0.049835	-0.235235	1.28796	1.16625	2.20856		Prefoldins
Psmc6	0	2.29307	2.64534	1.65649	1.50235	-0.437474	-0.822734	0	0.236546	0.393483	-0.912097	0.708175	0.104381	0.0601749		gene.names	SL_2i	1day_2i	2day_2i	4day_2i	7day_2i	10day_2i	14day_2i	SL_8i	1day_CDK8i	2day_CDK8i	4day_CDK8i	7day_CDK8i	10day_CDK8i	14day_CDK8i
Psmd2	0	1.98212	2.26409	2.37374	2.54068	1.51196	1.41754	0	0.44302	1.37269	0.73435	2.35793	2.54605	3.12442		Pfdn6	0	1.24497	1.75415	0.519306	1.36418	-0.877789	-1.23561	0	0.822806	1.27915	1.60381	2.93654	1.88652	1.55321
Psmd4	0	2.44412	1.48293	1.64922	0.693173	-1.27548	-0.521931	0	1.42842	0.179226	0.100011	0.912954	-0.514287	-0.055524		Pfdn5	0	1.58994	2.24213	-0.250487	-0.431772	-0.301057	-1.17529	0	0.601141	1.08175	0.971108	2.71302	1.2008	1.18351
Proteasome-19S lid																Pfdn4	0	1.38287	1.92185	0.767277	0.0152	-0.472026	-1.20959	0	0.101383	-0.128363	1.43999	2.47665	1.38694	1.57281
gene.names	SL_2i	1day_2i	2day_2i	4day_2i	7day_2i	10day_2i	14day_2i	SL_8i	1day_CDK8i	2day_CDK8i	4day_CDK8i	7day_CDK8i	10day_CDK8i	14day_CDK8i		Pfdn2	0	0.315638	1.70432	-0.839097	-0.708941	-1.58289	-2.24946	0	-0.170093	1.19608	-0.323316	0.949599	0.693276	-0.548436
Psmd11	0	0.730507	-0.365644	-1.49234	-1.92853	-1.35414	-2.45406	0	-1.13029	-1.63672	-1.19592	0.788569	0.274298	0.304933		Pfdn1	0	0.446417	0.804369	1.01128	1.3053	-0.860282	-0.866582	0	0.509082	0.583459	1.22967	3.18589	2.28702	2.37162
Psmd12	0	-0.02419	-0.371696	-1.9919	-2.86972	-2.01151	-2.22551	0	0.43684	-0.39771	0.21844	1.97681	0.46115	1.53284		TRIC/CCT Complex
Psmd13	0	0.5252	-0.289584	-1.07159	-1.82023	-2.2233	-2.53137	0	0.810376	0.176621	0.587615	1.919	2.28413	1.19402		gene.names	SL_2i	1day_2i	2day_2i	4day_2i	7day_2i	10day_2i	14day_2i	SL_8i	1day_CDK8i	2day_CDK8i	4day_CDK8i	7day_CDK8i	10day_CDK8i	14day_CDK8i
Psmd14	0	0.626836	0.811096	-1.02741	-1.65088	-2.27448	-2.33786	0	1.50391	1.52853	0.577993	1.52566	1.60357	1.17732		Cct7	0	1.09449	0.899058	-1.28808	-1.47272	-1.76126	-2.07385	0	0.982863	0.319082	-0.0711794	0.971064	-0.423932	-0.830755
Psmd3	0	1.04682	1.25334	-1.63238	-1.59501	-0.408946	-0.377605	0	0.643651	0.454656	-1.18466	-1.60747	0.496287	0.648129		Cct6b	0	0.196109	0.375949	-3.32244	-2.06617	-1.82746	-0.841378	0	1.23132	0.784671	0.2326	0.336875	1.05071	0.915944
Psmd7	0	0.45638	-0.43369	-2.30635	-2.59394	-2.05092	-2.35933	0	0.944814	-0.614323	-0.821052	-0.776741	-1.09834	-0.921128		Cct6a	0	1.40223	1.46118	-1.04659	-0.565666	-1.28729	-1.3928	0	2.3131	1.41836	0.427908	1.64077	0.705323	0.387693
Proteasome-20S core assembly																Cct5	0	1.12191	1.51323	-0.479024	0.291535	-1.34629	-2.10366	0	1.56465	0.939715	-0.14921	0.645471	-0.129222	-0.369689
gene.names	SL_2i	1day_2i	2day_2i	4day_2i	7day_2i	10day_2i	14day_2i	SL_8i	1day_CDK8i	2day_CDK8i	4day_CDK8i	7day_CDK8i	10day_CDK8i	14day_CDK8i		Cct4	0	1.16027	0.760675	-1.63772	-1.85685	-2.02555	-2.00077	0	0.330903	-0.410236	-0.562197	0.138067	-0.68031	-0.933911
Psmg4	0	-2.61676	-1.70053	-2.65402	-1.42581	-3.63006	-3.0914	0	-1.00063	-0.985671	-2.29941	-1.35796	-0.422055	-2.03008		Cct3	0	1.15512	1.65293	-0.204289	-1.15131	-1.25968	-1.32861	0	0.779617	-0.107341	-0.977345	-1.25251	-1.10137	-1.62989
Psmg2	0	-0.05826	-0.65569	-2.76107	-2.11095	-2.26789	-2.77624	0	-0.105174	-0.332597	-0.890184	-1.41499	-1.26382	-2.15979
Psmg1	0	-0.57659	-1.31072	-2.76178	-2.45161	-3.47405	-2.49053	0	-0.641894	-0.901708	-0.52213	-1.28267	-1.92438	-2.0575
Proteasome-20S core alpha
gene.names	SL_2i	1day_2i	2day_2i	4day_2i	7day_2i	10day_2i	14day_2i	SL_8i	1day_CDK8i	2day_CDK8i	4day_CDK8i	7day_CDK8i	10day_CDK8i	14day_CDK8i
Psma1	0	2.22245	2.53864	0.460104	-0.013048	-0.539097	-0.791537	0	1.78123	1.92185	1.05662	1.75029	1.32472	1.07372
Psma2	0	1.88656	2.89312	0.383078	1.1519	-0.023981	-1.08243	0	0.653116	1.67055	1.05704	1.11604	1.85047	1.08638
Psma3	0	2.12749	2.75573	0.496047	0.778595	-0.124437	-0.654169	0	1.3161	2.15981	1.25179	1.9293	2.23546	1.94296
Psma4	0	1.49036	2.14866	-0.269355	-0.113288	-0.916616	-1.71879	0	0.469913	1.56664	0.586135	1.66067	1.05753	0.479845
Psma5	0	1.13425	1.43745	-0.26414	0.077609	-1.5021	-2.53335	0	0.735998	1.17693	0.374337	1.2508	0.791832	0.370743
Psma6	0	2.09827	2.23578	-0.007949	0.08162	-0.407523	-1.78885	0	0.654392	0.897518	0.36651	1.05603	1.03222	0.442162
Psma7	0	1.11733	1.49997	-1.09882	-1.29782	-1.41833	-1.68867	0	1.47063	1.76842	0.977822	2.16123	1.25985	1.23379
Proteasome-20S core beta
gene.names	SL_2i	1day_2i	2day_2i	4day_2i	7day_2i	10day_2i	14day_2i	SL_8i	1day_CDK8i	2day_CDK8i	4day_CDK8i	7day_CDK8i	10day_CDK8i	14day_CDK8i
Psmb1	0	0.59068	1.67087	0.04858	-0.865124	-1.4985	-2.14644	0	0.450399	1.22241	0.20351	2.00884	1.00352	0.462311
Psmb2	0	1.68363	1.54294	-1.03621	-0.756892	-1.46061	-1.8593	0	0.852668	1.26923	0.757502	0.412141	0.497087	0.359039
Psmb3	0	2.01542	2.69047	1.677	1.22314	0.234569	-1.04984	0	0.85846	0.243241	0.473441	0.986872	-0.932325	-0.384897
Psmb4	0	1.71357	1.82327	0.137675	-0.222999	-0.838142	-1.67613	0	0.539826	1.49184	0.597327	2.01358	1.05709	1.78703
Psmb5	0	1.38531	1.99208	-1.46939	-0.0248498	-0.984994	-1.48548	0	0.059	1.194	0.465757	0.215093	1.39745	0.600603
Psmb6	0	1.21592	1.31829	0.280812	0.046102	-0.948284	-2.4237	0	-0.535532	-0.056342	-1.11618	-1.60808	-1.75217	-0.824334
Psmb7	0	1.71551	1.8585	-0.133116	-0.567315	-0.944748	-1.30103	0	1.47526	1.91912	1.16987	2.43859	1.64102	0.88947

## Sheet: Fig3A
Fig 3A
gene.name	ETC Complex	SL_2i	1day_2i	2day_2i	4day_2i	7day_2i	10day_2i	14day_2i	SL_8i	1day_CDK8i	2day_CDK8i	4day_CDK8i	7day_CDK8i	10day_CDK8i	14day_CDK8i
Ndufv3	ETC Complex I	0	-2.18214	-1.73102	-0.075595	-1.02981	0.513068	-0.306711	0	-3.36234	-2.83033	-2.60932	-2.3679	-2.62197	-2.2399
Ndufv2	ETC Complex I	0	-0.46044	0.03981	2.18176	2.40983	2.50948	1.77164	0	-1.42534	0.281656	-0.478743	-0.946386	0.156626	-1.18398
Ndufv1	ETC Complex I	0	-1.1115	-0.287353	0.030697	2.15396	2.16443	1.29842	0	-0.558278	0.251902	-0.301865	-1.66371	-0.811358	-1.50659
Ndufs8	ETC Complex I	0	-1.01827	0.089246	2.2638	1.14937	2.39472	0.703113	0	-1.29611	0.131036	-1.17853	-2.05538	-0.624353	-0.969471
Ndufs7	ETC Complex I	0	0.502351	1.96738	1.08727	1.60982	2.36446	2.09375	0	-0.508605	0.455007	1.36162	2.56309	-0.822235	1.00505
Ndufs6	ETC Complex I	0	-0.08727	0.214979	2.00493	3.08115	2.12332	0.637786	0	-0.886058	1.38217	-0.4559	-0.706094	-0.196892	-0.571022
Ndufs4	ETC Complex I	0	0.48511	1.90926	2.82581	3.25914	2.39578	0.758314	0	0.0417671	1.06172	0.905371	-0.927308	-0.132242	-0.743179
Ndufs3	ETC Complex I	0	-0.22199	0.330357	2.67102	2.82731	2.38514	1.23993	0	-1.51821	-0.451982	-0.464477	-1.34297	-0.192785	0.114235
Ndufs2	ETC Complex I	0	-0.771657	-0.569787	0.95239	1.81855	2.19634	2.57755	0	-1.2286	-0.535543	0.017938	-1.25771	-0.259489	-0.147404
Ndufs1	ETC Complex I	0	-2.08276	-1.73397	0.011136	0.055096	1.32695	-0.128754	0	-2.53416	-1.05383	-1.41631	-2.49916	-1.01489	-1.54677
Ndufc2	ETC Complex I	0	-0.650836	-0.154055	0.818441	2.6702	2.66651	0.829842	0	-1.21364	0.118603	0.820817	0.0562435	0.0041052	0.484918
Ndufb9	ETC Complex I	0	1.21382	0.184536	1.88273	2.28156	1.67822	-0.279378	0	-1.11115	-0.43763	0.164667	-0.786654	0.813898	2.01276
Ndufb8	ETC Complex I	0	0.584652	1.30291	0.630286	2.77479	1.37598	0.678452	0	0.6349	1.99799	2.17239	3.1359	3.06722	2.01284
Ndufb7	ETC Complex I	0	0.892002	-0.57028	2.58209	2.17231	2.22127	2.62386	0	-0.847803	-0.991157	-0.367486	-1.86245	-1.19014	-1.36298
Ndufb5	ETC Complex I	0	-0.101171	-1.36843	-2.55067	-1.39183	0.316969	1.74226	0	-0.202508	-0.669302	-1.21415	-0.446416	0.003543	-0.641268
Ndufb4	ETC Complex I	0	0.497023	0.859308	3.01734	3.56147	1.21518	1.25729	0	0.012021	-0.026244	0.882212	0.93461	-0.451686	1.33356
Ndufb3	ETC Complex I	0	0.691388	1.38308	2.79678	2.19451	2.61657	1.39757	0	-1.60499	-1.53497	0.936875	-0.011113	-1.48548	-1.50048
Ndufb10	ETC Complex I	0	-0.25873	0.595172	2.10651	2.45514	1.02242	2.00339	0	-0.02245	0.978547	1.81883	2.05479	1.23941	2.59089
Ndufaf1	ETC Complex I	0	-1.26988	-1.86663	0.445878	0.114521	-0.213488	-0.0725	0	0.1919	0.628937	2.12731	1.74246	1.35835	3.39314
Ndufab1	ETC Complex I	0	0.184469	-0.086849	-1.218	1.72671	1.4139	2.4129	0	-0.075127	1.37366	1.05744	1.13644	1.67897	1.82825
Ndufa9	ETC Complex I	0	-0.524011	0.422747	-0.41088	-0.008102	1.76424	1.57533	0	-0.53027	0.721286	-1.48343	-2.47661	-1.0316	-2.08186
Ndufa8	ETC Complex I	0	0.551343	-0.182009	3.34583	1.15678	1.46703	0.550885	0	-0.483156	1.06911	0.606371	-0.740422	-1.3747	-0.765563
Ndufa7	ETC Complex I	0	-0.16079	1.20247	2.64728	2.30567	3.25657	0.906519	0	-0.339358	0.691472	0.69261	-1.02243	-0.0874182	-0.544271
Ndufa6	ETC Complex I	0	1.66429	1.77872	3.32699	3.2723	1.9489	2.41268	0	0.939094	1.73283	1.7647	-0.815188	0.544162	0.332789
Ndufa5	ETC Complex I	0	-0.2236	-0.26163	2.70144	2.21173	2.60927	0.406485	0	-0.350273	0.589546	0.433289	-0.749072	-0.379078	0.479459
Ndufa4	ETC Complex I	0	0.698626	1.91435	2.06251	2.85419	1.2035	0.08828	0	0.310476	1.47934	2.91333	1.06099	0.816727	2.03868
Ndufa3	ETC Complex I	0	0.534965	-0.372558	1.37686	2.53485	2.34847	1.12384	0	-2.85182	-1.90524	-1.50962	-1.92537	-2.26639	-2.45158
Ndufa2	ETC Complex I	0	-1.4917	-0.884761	0.680445	1.45598	1.53906	-0.377378	0	-1.84397	-0.44024	-2.11366	-2.46259	-1.6996	-1.1412
Ndufa13	ETC Complex I	0	-0.01106	0.640111	3.40329	2.9126	2.02314	0.991144	0	0.958147	0.478186	1.08877	0.49258	-0.219324	-0.024706
Ndufa12	ETC Complex I	0	-0.481154	1.07611	-0.25516	1.58852	2.55145	0.831083	0	-1.70773	0.526075	0.413439	-0.253356	0.334073	1.54707
Ndufa11	ETC Complex I	0	-1.2996	-0.742675	0.865091	2.12084	2.04852	1.20481	0	-0.887777	0.379821	0.138992	0.53976	0.217757	1.20042
Ndufa10	ETC Complex I	0	-1.17094	0.311328	0.910108	2.01857	2.21049	0.180642	0	-1.98673	-0.794847	-0.816491	-2.54057	-0.921407	-1.44329
Sdhc	ETC Complex II	0	-0.288195	0.793602	-2.03343	-0.341808	1.55922	1.64662	0	-0.530488	1.20874	0.140894	-0.150719	0.677649	-0.960869
Sdhb	ETC Complex II	0	-1.01996	0.489648	0.986217	1.05753	2.59664	1.79397	0	-1.99918	0.107301	-1.41884	-1.47612	-0.519169	-1.76228
Sdha	ETC Complex II	0	0.27009	1.3954	2.78534	2.25884	2.42831	2.02985	0	-0.09843	1.38373	1.84911	1.44147	2.45753	2.07398
Uqcrq	ETC Complex III	0	0.890804	2.57735	1.1062	2.31907	1.63647	0.49089	0	1.40396	2.52899	3.00746	2.34282	2.90257	3.13984
Uqcrh	ETC Complex III	0	0.991697	1.21887	1.91292	2.00479	2.65706	3.36054	0	1.26392	1.80673	1.8663	-0.325552	-0.262878	0.290753
Uqcrfs1	ETC Complex III	0	0.657	2.44494	2.71429	3.18865	2.3825	1.67131	0	0.544234	2.56526	2.23483	1.69746	1.2766	1.70607
Uqcrc2	ETC Complex III	0	0.29631	1.50181	2.8282	2.79203	1.94298	1.67281	0	0.46684	1.87617	2.55697	1.61536	2.05645	2.40305
Uqcrc1	ETC Complex III	0	0.11281	1.05653	2.81577	2.87993	1.64759	1.6608	0	-0.623656	0.991196	1.38372	0.455748	0.929092	2.12892
Uqcrb	ETC Complex III	0	0.665147	1.82373	3.02882	3.29608	1.74822	1.06489	0	0.438614	2.01096	1.9371	2.00472	1.42246	2.03185
mt-Co2	ETC Complex IV	0	-0.668141	0.91512	-0.564334	0.235924	1.19199	-1.90194	0	-0.611675	1.18037	2.26557	-0.340555	1.23711	0.244267
Cox7c	ETC Complex IV	0	0.164553	1.52114	2.36654	1.41028	2.09427	0.184356	0	0.38258	0.940053	2.20667	1.43437	2.45261	2.91082
Cox7a2l	ETC Complex IV	0	1.39939	0.306544	0.735185	1.56626	0.218861	0.033671	0	2.02542	1.34332	3.0323	3.26594	2.22077	3.9212
Cox7a2	ETC Complex IV	0	0.499765	1.75845	1.63231	2.06491	1.87637	-0.977776	0	-0.435395	0.55366	2.01533	-0.672687	0.172199	-0.326216
Cox7a1	ETC Complex IV	0	0.20126	2.19277	2.28408	2.18315	2.68477	0.926927	0	-1.47502	0.092479	0.596884	0.800424	1.19347	1.45967
Cox6c	ETC Complex IV	0	0.257565	1.85002	1.33254	1.81849	1.92012	-0.2674	0	0.1761	1.7301	3.16524	1.78072	2.25684	1.50584
Cox6b1	ETC Complex IV	0	0.466723	1.92765	1.42323	1.81177	1.91689	-1.06941	0	-0.422707	1.51592	2.2114	0.876985	0.396258	1.15484
Cox6a1	ETC Complex IV	0	0.917126	1.87855	1.38388	1.14329	1.67318	-1.43302	0	-0.317932	1.33574	2.36092	1.36524	0.625307	1.16939
Cox5b	ETC Complex IV	0	0.098825	1.6244	2.35638	1.90032	2.12644	-0.47139	0	0.102256	1.81473	2.44198	1.04102	0.825887	0.556
Cox5a	ETC Complex IV	0	-0.19013	1.0751	2.68062	2.96614	1.92743	1.48856	0	-0.30814	0.824325	1.29129	0.570049	1.37853	2.02733
Cox4i1	ETC Complex IV	0	0.26332	1.41568	2.78547	2.49082	1.99178	0.668848	0	0.10214	1.01827	2.49142	1.48652	2.14827	1.91707
Cox15	ETC Complex IV	0	-0.894356	1.42173	0.331434	1.19948	2.53228	1.37414	0	0.009512	0.239598	0.716029	-0.104818	2.46817	-0.261352
mt-Atp8	ETC Complex V	0	-0.114474	0.264819	-1.27747	-2.42601	0.504161	-0.401833	0	0.0935627	1.26124	1.01016	0.69994	-0.250358	-1.90243
Atp5o	ETC Complex V	0	0.78654	2.49278	2.65194	2.80453	2.46906	3.20421	0	-0.08724	0.933691	1.70621	1.06966	1.32497	2.31536
Atp5l	ETC Complex V	0	-0.61527	1.21293	0.244578	2.12129	1.82782	2.74925	0	-0.313952	0.931908	1.65385	0.106777	1.52376	1.25617
Atp5j2	ETC Complex V	0	0.26565	2.0147	0.85317	2.67975	1.81636	1.72074	0	-0.501615	1.59689	1.91975	-0.471705	1.95575	0.591307
Atp5j	ETC Complex V	0	0.37132	1.08942	2.66003	3.4559	2.03674	1.7717	0	0.055124	1.33721	0.826593	1.04814	1.49868	2.25971
Atp5i	ETC Complex V	0	0.5398	1.12049	3.14505	3.21471	1.4226	2.18446	0	0.042729	0.925481	0.128258	1.16545	-0.157576	1.93021
Atp5f1	ETC Complex V	0	-0.24328	0.613298	1.43076	2.64315	1.97469	2.57416	0	-1.38823	-0.404421	0.746995	0.224123	0.827864	1.14226
Atp5e	ETC Complex V	0	1.14255	1.88471	3.5669	3.61256	1.87267	1.6146	0	-0.135935	1.14212	-0.27665	-0.0614106	-1.18908	0.199401
Atp5d	ETC Complex V	0	-0.1644	0.923109	2.98665	3.28807	2.12839	1.67167	0	-0.469943	0.603869	0.459953	-0.286091	0.333955	1.08386
Atp5c1	ETC Complex V	0	0.663203	1.64631	3.4768	2.00714	1.13067	2.3016	0	-0.666297	0.743443	1.29216	0.774028	-0.014665	2.10036
Atp5b	ETC Complex V	0	-0.34153	0.606257	2.55558	2.39257	1.88838	2.1653	0	-0.845718	0.1847	0.813732	0.294893	1.29938	1.63749
Atp5a1	ETC Complex V	0	-0.24595	0.757052	2.75495	2.43418	1.89496	2.26144	0	-0.865912	0.405519	0.671987	-0.151271	0.952417	1.63353

## Sheet: Fig3B
V6.4	Values normalized relative to 0uM ROTENONE
ROTENONE concentration (uM)	SL			2i			CDK8i
0	1.00473	0.997091	0.998182	0.989042	1.01579	0.995171	1.00099	0.992046	1.00696
0.025	0.971455	0.944182	0.920182	0.576152	0.599554	0.270022	0.953271	0.888845	0.871545
0.05	0.871636	0.877636	0.84	0.638001	0.680906	0.592868	0.952078	0.973553	0.984888
0.1	0.803455	0.710182	0.658364	0.355888	0.528288	0.426987	0.937761	0.947902	0.949692
0.15	0.756	0.749455	0.742364	0.145877	0.232467	0.273588	0.801153	0.837542	0.847087
0.2	0.708	0.702	0.670909	0.248124	0.13919	0.200929	0.832173	0.829787	0.855438
0.25	0.643091	0.555273	0.625636	0.293258	0.200371	0.227229	0.872142	0.887055	0.869159
0.3	0.596727	0.553091	0.486545	0.183321	0.332207	0.137073	0.899582	0.885862	0.892424
0.5	0.668182	0.637091	0.573273	0.347084	0.326802	0.219818	0.798171	0.856035	0.802943
0.75	0.715091	0.601636	0.523855	0.123254	0.206668	0.168444	0.840525	0.826208	0.791012
E14	Values normalized relative to 0uM ROTENONE
ROTENONE concentration (uM)	SL			2i			CDK8i
0	1.03901	0.978497	0.982493	0.952733	1.02703	1.02024	0.996183	1.0687	0.935115
0.025	1.05614	1.01732	1.051	0.982181	0.90154	0.41942	1.07443	1.09669	1.16349
0.05	0.986489	1.01047	0.992198	0	0.587134	0.844005	1.15458	1.1743	1.2131
0.1	0.95509	0.876879	0.47589	0.890214	0.647841	0.450725	1.25763	1.2888	0
0.15	0.479943	0.786108	0.831208	0.535488	0.293023	0.180399	1.11705	0.994911	1.06807
0.2	0.798097	0.738725	0.800381	0.34621	0.235442	0.139807	1.24491	1.18702	1.20929
0.25	0.780971	0.635395	0.584015	0.171746	0.194397	0.436409	1.21883	1.1126	1.17684
0.3	0.932255	0.717602	0.461732	0.274041	0.101797	0.259816	1.26972	1.12468	0
0.5	0	0.452655	0.494843	0.202507	0.228511	0.174192	1.02354	1.06997	1.0299
0.75	0.631399	0.578877	0.590866	0.170704	0.204591	0.0619299	1.1215	1.11896	1.1514

## Sheet: Fig3D-SupplFig3D
Fig3D																			SupplFig3D
		TOTAL (n= 4093)				MITOCHONDRION (n=515)						t-Test: Paired Two Sample for Means			t-Test: Paired Two Sample for Means						TOTAL (n= 4093)				GOLGI (n=181)					NUCLEUS (n=1635)					CYTOSKELETON (n=384)						t-Test: Paired Two Sample for Means_ nucleus			t-Test: Paired Two Sample for Means
prot.ids	gene.names	PROT_2i_14day (log2FC)	RNASeq_Lynch_etal_2i (log2FC)	PROT_CDK8i_14day (log2FC)	RNASeq_Lynch_etal_CDK8i (log2FC)	gene.names	PROT_2i_14day (log2FC)	RNASeq_Lynch_etal_2i (log2FC)	PROT_CDK8i_14day (log2FC)	RNASeq_Lynch_etal_CDK8i (log2FC)		MITOCHONDRION	PROT_2i_14day	RNASeq_Lynch_etal_2i	MITOCHONDRION	PROT_CDK8i_14day	RNASeq_Lynch_etal_CDK8i		prot.ids	gene.names	PROT_2i_vs_SL_14day	RNASeq_2i	PROT_8i_vs_SL_14day_FC	RNASeq_Cian_8i	gene.names	PROT_2i_vs_SL_14day	RNASeq_2i	PROT_8i_vs_SL_14day_FC	RNASeq_Cian_8i	gene.names	PROT_2i_vs_SL_14day	RNASeq_2i	PROT_8i_vs_SL_14day_FC	RNASeq_Cian_8i	gene.names	PROT_2i_vs_SL_14day	RNASeq_2i	PROT_8i_vs_SL_14day_FC	RNASeq_Cian_8i		NUCLEUS	PROT_2i_14day	RNASeq_Lynch_etal_2i	NUCLEUS	PROT_CDK8i_14day	RNASeq_Lynch_etal_CDK8i
Q9D7I5	Lhpp	0.637416	2.16599	0.173218	0.0769468	Rab11fip5	1.18731	1.99886	0.706079	1.10947		Mean	0.140993	0.0483266	Mean	0.142096	0.0847309		Q9D7I5	Lhpp	0.637416	2.16599	0.173218	0.0769468	Rab11fip5	1.18731	1.99886	0.706079	1.10947	Lhpp	0.637416	2.16599	0.173218	0.0769468	Dclk2	0.381005	0.948696	-0.0473823	0.581299		Mean	-0.00709067	-0.0425309	Mean	-0.0151282	-0.0230985
Q8R361	Rab11fip5	1.18731	1.99886	0.706079	1.10947	Pck2	0.708617	1.28385	-0.301776	0.0379752		Variance	0.0873629	0.11676	Variance	0.0846996	0.0927469		Q8R361	Rab11fip5	1.18731	1.99886	0.706079	1.10947	Prrc1	0.413335	1.19577	0.397357	-0.595517	Zc3hav1	0.963042	1.69379	0.464824	0.492863	Cobl	0.634664	0.769865	0.611746	1.05702		Variance	0.0692361	0.107032	Variance	0.0653848	0.0761393
P97352	S100a13	0.162026	1.90979	0.449916	1.22951	Oat	0.927851	1.21273	0.554387	0.568633		Observations	515	515	Observations	515	515		P97352	S100a13	0.162026	1.90979	0.449916	1.22951	Gabarapl2	2.04406	0.932009	2.25999	1.39609	Klf4	0.696077	1.60042	0.763556	1.5751	Src	0.230172	0.67959	-0.187887	-0.0889994		Observations	1635	1635	Observations	1635	1635
Q8CF02	Fam25c	1.0688	1.75189	1.08129	1.55058	Ak4	1.61047	1.19952	1.29905	0.862169		Pearson Correlation	0.622292		Pearson Correlation	0.511563			Q8CF02	Fam25c	1.0688	1.75189	1.08129	1.55058	Sorl1	0.613908	0.92173	-0.296629	0.757892	Tbx3	0.799905	1.5713	0.808703	2.12957	Dmd	0.219192	0.653693	-0.0340703	-0.526359		Pearson Correlation	0.513347		Pearson Correlation	0.468433
Q03137	Epha4	1.00045	1.74816	1.00008	1.75411	Bdh1	0.734019	1.12742	0.0154179	0.527518		Hypothesized Mean Difference	0		Hypothesized Mean Difference	0			Q03137	Epha4	1.00045	1.74816	1.00008	1.75411	Nucb1	0.509565	0.754373	0.575891	0.580087	Igf2bp3	0.576242	1.26665	-0.0379754	0.960989	Lima1	0.464317	0.612599	-0.802661	-0.953749		Hypothesized Mean Difference	0		Hypothesized Mean Difference	0
B1AW21;Q9Z2C5;Q3UDN6	Mtm1	1.10473	1.74465	0.00663844	0.210507	Grsf1	0.881536	1.11797	0.4631	0.0345567		df	514		df	514			B1AW21;Q9Z2C5;Q3UDN6	Mtm1	1.10473	1.74465	0.00663844	0.210507	Gpr107	0.323387	0.745934	-0.118267	0.407199	Sh3bp1	0.817896	1.25762	0.197417	0.760784	Myo1e	0.192138	0.588364	-0.0638479	0.347727		df	1634		df	1634
F7DD14;P05532;P09581	Kit	1.2104	1.71782	-0.0953384	0.488799	Acsf2	1.03505	1.07633	0.774864	1.25272		t Stat	7.50935		t Stat	4.41958			F7DD14;P05532;P09581	Kit	1.2104	1.71782	-0.0953384	0.488799	Calu	0.717383	0.740716	0.545134	0.551251	Nup210	0.328345	1.2284	-0.125996	-0.219955	Flnb	0.490697	0.527756	0.237084	0.540025		t Stat	4.83389		t Stat	1.17351
Q9QUH0	Glrx	0.469016	1.696	0.02769	0.202661	Slc25a20	1.33282	1.06535	0.80193	1.15542		P(T<=t) one-tail	1.32313e-13		P(T<=t) one-tail	6.03517e-06			Q9QUH0	Glrx	0.469016	1.696	0.02769	0.202661	Calu	0.607334	0.740716	0.519272	0.551251	Nfatc2ip	0.740819	1.20989	0.377844	0.783486	Ppp1r9b	0.681243	0.525658	0.0742024	0.190217		P(T<=t) one-tail	7.32315e-07		P(T<=t) one-tail	0.120381
D3Z5I1;Q3UPF5;G3X9X5	Zc3hav1	0.963042	1.69379	0.464824	0.492863	Idh2	1.05379	1.01753	0.450186	0.684213		t Critical one-tail	1.64782		t Critical one-tail	1.64782			D3Z5I1;Q3UPF5;G3X9X5	Zc3hav1	0.963042	1.69379	0.464824	0.492863	Man2a1	0.6587	0.72594	0.0828771	0.280947	Tfcp2l1	1.1907	1.191	0.47533	0.686415	Coro1b	0.0474268	0.508266	0.0396125	0.472981		t Critical one-tail	1.64579		t Critical one-tail	1.64579
Q60793;B7ZCH2;E9QNP6;Q99JB0;P46099;B7ZCH1;O35738	Klf4	0.696077	1.60042	0.763556	1.5751	Ckmt1	1.26713	1.00737	1.00816	1.21914		P(T<=t) two-tail	2.64626e-13		P(T<=t) two-tail	1.20703e-05			Q60793;B7ZCH2;E9QNP6;Q99JB0;P46099;B7ZCH1;O35738	Klf4	0.696077	1.60042	0.763556	1.5751	Abcb6	0.312647	0.680185	0.45053	0.62585	Myof	0.773864	1.05128	0.388544	1.217	Flii	-0.0673222	0.495784	-0.0188981	0.117481		P(T<=t) two-tail	1.46463e-06		P(T<=t) two-tail	0.240762
P70324;Q9JKD8	Tbx3	0.799905	1.5713	0.808703	2.12957	Htra2	0.523735	0.961222	0.595557	0.594618		t Critical two-tail	1.96459		t Critical two-tail	1.96459			P70324;Q9JKD8	Tbx3	0.799905	1.5713	0.808703	2.12957	Gdi1	0.0206847	0.634444	-0.158326	-0.380861	Arih2	0.534907	0.905419	0.101705	0.546927	Uxt	-0.181039	0.49381	-0.270977	0.0650221		t Critical two-tail	1.96142		t Critical two-tail	1.96142
Q05186	Rcn1	1.4808	1.5191	1.69418	1.32185	Pycr1	0.527371	0.907537	-0.48848	-0.478669									Q05186	Rcn1	1.4808	1.5191	1.69418	1.32185	Snx1	0.290732	0.617468	0.52615	0.487164	Vhl	0.236446	0.88924	0.0979088	-0.087178	Arpc1b	0.284404	0.489225	-0.0105323	0.148712
Q9EPL9;Q8C178;E9Q296;D3Z2N6	Acox3	0.875297	1.48946	0.606388	1.26151	Acaa2	0.95194	0.901046	0.722525	0.672763									Q9EPL9;Q8C178;E9Q296;D3Z2N6	Acox3	0.875297	1.48946	0.606388	1.26151	Tmem87a	0.400478	0.595989	-0.0229036	0.291631	Psme4	0.16495	0.838109	-0.275272	0.382922	Gnai2	0.617012	0.484805	-0.524082	-0.169058		t-Test: Paired Two Sample for Means			t-Test: Paired Two Sample for Means
P09242;E9Q7P8;B1AXF5;B1AXF6	Alpl	1.36812	1.46116	-0.301436	-0.0619293	Echdc2	0.568301	0.87529	0.208639	0.297041									P09242;E9Q7P8;B1AXF5;B1AXF6	Alpl	1.36812	1.46116	-0.301436	-0.0619293	Tmed5	0.567366	0.590796	0.408342	0.159125	Nkap	0.414783	0.833848	-0.0627354	-0.260659	Haus7	-0.0098654	0.481177	-0.0718251	0.220992		GOLGI	PROT_2i_14day	RNASeq_Lynch_etal_2i	GOLGI	PROT_CDK8i_14day	RNASeq_Lynch_etal_CDK8i
E9Q8X5	Zbtb10	0.699101	1.32605	0.231281	0.235771	Cox7a1	0.258693	0.847168	0.413239	-0.125143									E9Q8X5	Zbtb10	0.699101	1.32605	0.231281	0.235771	Mcfd2	0.554122	0.583786	0.28772	0.352742	Anp32a	0.468337	0.759759	0.238855	0.282936	Marcksl1	0.769989	0.480316	-0.0804182	-0.0101213		Mean	0.0898736	0.117614	Mean	0.0312496	0.0815119
Q04447	Ckb	1.42335	1.2936	0.621145	0.134409	Lactb2	0.734288	0.76064	0.460435	0.757011									Q04447	Ckb	1.42335	1.2936	0.621145	0.134409	Impad1	0.527003	0.535815	0.446425	0.202346	Cbs	0.26705	0.753905	0.760266	0.564306	40422	0.415521	0.478202	0.100604	-0.11321		Variance	0.126451	0.141459	Variance	0.123092	0.104808
Q8BH04;Q9Z2V4	Pck2	0.708617	1.28385	-0.301776	0.0379752	Wwox	0.427872	0.745513	0.349105	0.267924									Q8BH04;Q9Z2V4	Pck2	0.708617	1.28385	-0.301776	0.0379752	Galnt2	0.737355	0.513726	0.76046	0.65767	Wwox	0.427872	0.745513	0.349105	0.267924	Ccdc88a	0.27337	0.468477	0.0468138	0.0827029		Observations	181	181	Observations	181	181
O55111;Q811I1;Q8VCE3	Dsg2	0.611835	1.27915	-0.120443	0.681724	Acads	0.728909	0.727545	0.212759	0.205699									O55111;Q811I1;Q8VCE3	Dsg2	0.611835	1.27915	-0.120443	0.681724	Ptgfrn	0.711006	0.491179	0.0289385	0.173572	Fkbp3	0.395581	0.7417	0.0403395	-0.102413	Brcc3	0.146014	0.468301	0.0273829	-0.103864		Pearson Correlation	0.671408		Pearson Correlation	0.559934
Q8R127;J3QNN5;F6S0R8	Sccpdh	0.970351	1.27832	0.00814475	-0.0297096	Ddah2	0.191492	0.688356	-0.182686	0.019115									Q8R127;J3QNN5;F6S0R8	Sccpdh	0.970351	1.27832	0.00814475	-0.0297096	Osbpl9	0.0900761	0.481745	-0.151121	-0.0111667	Commd3	0.210147	0.738435	0.0851539	0.236686	Inpp5d	-0.132898	0.464107	-0.344019	0.48579		Hypothesized Mean Difference	0		Hypothesized Mean Difference	0
Q9CPN8	Igf2bp3	0.576242	1.26665	-0.0379754	0.960989	Hk1	0.691054	0.684246	-0.0296533	0.112839									Q9CPN8	Igf2bp3	0.576242	1.26665	-0.0379754	0.960989	Pofut2	0.164957	0.465336	0.204183	0.568668	Csrp1	0.460759	0.733171	-0.342427	-0.236227	Kif3a	-0.0442998	0.45795	0.221599	-0.156692		df	180		df	180
P21956	Mfge8	1.05491	1.26605	0.599325	0.246689	Abcb6	0.312647	0.680185	0.45053	0.62585									P21956	Mfge8	1.05491	1.26605	0.599325	0.246689	Nucb2	-0.0833867	0.428262	-0.0066336	0.395044	Kdm3b	0.564594	0.698124	0.160673	0.0274962	Hspa2	0.126775	0.440635	-0.444832	-0.644078		t Stat	-1.25584		t Stat	-2.13089
A2A5V4;A2A5V2;A2A5V3;S4R2D3;P55194;S4R2T6;A2A5V1	Sh3bp1	0.817896	1.25762	0.197417	0.760784	Src	0.230172	0.67959	-0.187887	-0.0889994									A2A5V4;A2A5V2;A2A5V3;S4R2D3;P55194;S4R2T6;A2A5V1	Sh3bp1	0.817896	1.25762	0.197417	0.760784	Lrpap1	0.951344	0.428071	0.116579	0.755606	Cggbp1	0.606178	0.688684	0.856721	1.11657	Cfl2	0.292453	0.438422	-0.0183837	-0.434194		P(T<=t) one-tail	0.105401		P(T<=t) one-tail	0.0172276
Q9JI59;Q9CWD9	Jam2	1.10834	1.25536	0.811012	1.05373	Vars2	0.407703	0.666511	0.367802	-0.0724449									Q9JI59;Q9CWD9	Jam2	1.10834	1.25536	0.811012	1.05373	Atp7a	0.135657	0.41274	-0.146249	-0.103874	Src	0.230172	0.67959	-0.187887	-0.0889994	Cep72	0.168684	0.431888	0.0375639	-0.0268077		t Critical one-tail	1.65336		t Critical one-tail	1.65336
Q61024;D3Z0C2;D3YYR0;D3Z028	Asns	1.40077	1.23877	-0.12427	-0.139514	Apoa1bp	0.576353	0.65037	0.48631	0.314666									Q61024;D3Z0C2;D3YYR0;D3Z028	Asns	1.40077	1.23877	-0.12427	-0.139514	Tjap1	0.0345279	0.402401	0.0439847	-0.202746	Stk3	-0.272088	0.668156	0.0844714	0.133477	Tuba3a	1.22399	0.423575	-0.710999	-0.664994		P(T<=t) two-tail	0.210801		P(T<=t) two-tail	0.0344552
P51655;Q8R3X6;Q9R087	Gpc4	1.11971	1.23597	0.838583	1.30779	Mpst	0.0528093	0.614314	-0.0711212	0.0403528									P51655;Q8R3X6;Q9R087	Gpc4	1.11971	1.23597	0.838583	1.30779	Gak	0.114978	0.399572	0.477861	0.316129	Wdr5	0.533197	0.64971	0.692712	0.890407	Add3	0.484136	0.409094	0.0714272	-0.00703598		t Critical two-tail	1.97323		t Critical two-tail	1.97323
Q61391	Mme	0.841708	1.23203	0.112132	1.01693	Acsl3	0.151433	0.614135	-0.767574	-0.0824395									Q61391	Mme	0.841708	1.23203	0.112132	1.01693	Arfgap1	-0.0568048	0.394716	0.227637	0.531429	Dera	0.284318	0.64828	-0.0540168	-0.291577	Ddx11	0.114107	0.402925	-0.0341822	-0.0199251
Q9QY81;F6XGN0	Nup210	0.328345	1.2284	-0.125996	-0.219955	Idh3g	0.102075	0.611302	-0.108933	0.19273									Q9QY81;F6XGN0	Nup210	0.328345	1.2284	-0.125996	-0.219955	Stx18	0.791211	0.393182	0.437534	0.338288	Tada3	0.15793	0.635906	-0.111927	-0.058152	Ift80	0.0904507	0.401473	0.391689	0.582467		t-Test: Paired Two Sample for Means			t-Test: Paired Two Sample for Means
P17047	Lamp2	0.422917	1.22756	-0.0373493	-0.00487479	Uba1	0.0609035	0.595841	0.162258	-0.156212									P17047	Lamp2	0.422917	1.22756	-0.0373493	-0.00487479	Tm9sf4	0.331192	0.393118	-0.243297	0.207622	Rsrc1	0.216878	0.616336	-0.201092	0.119872	Golga2	0.402678	0.38481	0.356125	0.342169		CYTOSKELETON	PROT_2i_14day	RNASeq_Lynch_etal_2i	CYTOSKELETON	PROT_CDK8i_14day	RNASeq_Lynch_etal_CDK8i
P29758	Oat	0.927851	1.21273	0.554387	0.568633	Agk	0.425045	0.580164	0.301993	-0.12586									P29758	Oat	0.927851	1.21273	0.554387	0.568633	Galnt1	0.407306	0.392946	-0.028108	-0.172021	Phf11	1.38578	0.605922	0.787655	0.262972	Kntc1	0.0339101	0.381581	0.049615	0.237561		Mean	-0.0160858	-0.0381482	Mean	-0.0332166	-0.0349348
O09130	Nfatc2ip	0.740819	1.20989	0.377844	0.783486	Ivd	0.392242	0.57378	0.438437	0.699549									O09130	Nfatc2ip	0.740819	1.20989	0.377844	0.783486	Golga2	0.402678	0.38481	0.356125	0.342169	Smyd2	-0.0592611	0.603136	0.36196	-0.21674	Dsp	0.00322887	0.380406	-0.965864	-0.609136		Variance	0.0956657	0.128029	Variance	0.0792972	0.0939665
Q9WUR9;F6TEU8;A2ARF6;A2ARF5	Ak4	1.61047	1.19952	1.29905	0.862169	Rhot2	0.217544	0.566387	0.171552	0.328528									Q9WUR9;F6TEU8;A2ARF6;A2ARF5	Ak4	1.61047	1.19952	1.29905	0.862169	Lman1	0.25684	0.382537	0.168804	0.208702	Uba1	0.0609035	0.595841	0.162258	-0.156212	Cetn2	0.250283	0.373641	1.04271	0.249473		Observations	384	384	Observations	384	384
Q3UPH1	Prrc1	0.413335	1.19577	0.397357	-0.595517	Amt	0.586291	0.558338	-0.101173	0.122319									Q3UPH1	Prrc1	0.413335	1.19577	0.397357	-0.595517	Coq6	0.209374	0.371369	0.328298	0.241423	Clic1	0.146402	0.593214	0.591965	0.622239	Arl3	-0.0597691	0.368887	0.206877	0.0102924		Pearson Correlation	0.56763		Pearson Correlation	0.462294
Q3UNW5	Tfcp2l1	1.1907	1.191	0.47533	0.686415	Mfn1	0.512659	0.549692	-0.0217854	0.139669									Q3UNW5	Tfcp2l1	1.1907	1.191	0.47533	0.686415	Arl3	-0.0597691	0.368887	0.206877	0.0102924	Suz12	0.471383	0.585343	0.280447	0.640158	Terf1	0.375717	0.367392	0.123971	-0.195912		Hypothesized Mean Difference	0		Hypothesized Mean Difference	0
P40240	Cd9	1.69218	1.1712	0.353448	0.736847	Mavs	0.663261	0.547599	0.55101	0.829949									P40240	Cd9	1.69218	1.1712	0.353448	0.736847	Hook3	0.0315574	0.356444	-0.230193	-0.481949	Msi1	-0.115762	0.572716	-0.443216	-0.202326	Hook3	0.0315574	0.356444	-0.230193	-0.481949		df	383		df	383
A2AUY4;F6R4Y5;A2AUY3	Baz2b	0.0490569	1.16041	-0.230362	0.462206	Cpt1a	0.834341	0.544062	0.719092	0.574335									A2AUY4;F6R4Y5;A2AUY3	Baz2b	0.0490569	1.16041	-0.230362	0.462206	Pik3c2a	0.530554	0.354633	-0.0538597	-0.174058	Trim24	0.70685	0.572437	0.479781	0.382798	Tmsb10	-0.95138	0.35591	-0.875893	-0.0522201		t Stat	1.38065		t Stat	0.110137
P14094	Atp1b1	1.13056	1.13951	-0.0907158	0.811334	Aldh18a1	0.0841616	0.538054	-0.365026	-0.029209									P14094	Atp1b1	1.13056	1.13951	-0.0907158	0.811334	Stx12	0.37602	0.354074	-0.243197	0.112653	Emd	0.119146	0.56427	0.196172	-0.0475128	Nubp1	0.084522	0.352403	-0.122013	0.183526		P(T<=t) one-tail	0.0840958		P(T<=t) one-tail	0.456179
P24288;E9Q4K3;Q8CBC8;B2KFA8;B2KFA9;B2KFA7;B2KFA6;F6YUH3	Bcat1	1.02351	1.13066	0.394339	0.412066	Pccb	0.286428	0.534231	-0.0446527	-0.726012									P24288;E9Q4K3;Q8CBC8;B2KFA8;B2KFA9;B2KFA7;B2KFA6;F6YUH3	Bcat1	1.02351	1.13066	0.394339	0.412066	Dbnl	-0.182148	0.341286	0.371735	0.235995	Fabp5	-0.0188658	0.557248	0.300648	0.00887495	Spag5	0.121435	0.345688	0.420684	-0.0292119		t Critical one-tail	1.64884		t Critical one-tail	1.64884
Q80XN0;D3Z2Y8	Bdh1	0.734019	1.12742	0.0154179	0.527518	Nsun4	0.113458	0.519365	0.0844838	0.634953									Q80XN0;D3Z2Y8	Bdh1	0.734019	1.12742	0.0154179	0.527518	Tmem165	0.503092	0.336247	0.137146	-0.00357483	Usp48	0.313088	0.553652	0.235687	0.38783	Dbnl	-0.182148	0.341286	0.371735	0.235995		P(T<=t) two-tail	0.168192		P(T<=t) two-tail	0.912358
P08551	Nefl	1.54954	1.12689	0.269594	0.155697	Trit1	0.145008	0.509836	-0.195109	0.120667									P08551	Nefl	1.54954	1.12689	0.269594	0.155697	Myo6	0.235493	0.320534	-0.170663	0.311528	Tonsl	0.0642499	0.54548	0.385029	0.190309	Cenpv	0.189837	0.335929	0.507618	0.65106		t Critical two-tail	1.96618		t Critical two-tail	1.96618
P51855;Q3UEE2;H3BKH4;A2AQN7;A2AQN9;REV__P70451	Gss	0.607129	1.12579	-0.0304208	0.082403	Aifm1	0.349666	0.506604	0.342767	0.221084									P51855;Q3UEE2;H3BKH4;A2AQN7;A2AQN9;REV__P70451	Gss	0.607129	1.12579	-0.0304208	0.082403	Cog5	0.108321	0.319235	0.0773984	0.282779	Isoc2a	0.652986	0.533242	-0.0551738	0.662222	Arpc5	0.192691	0.318806	-0.00917862	0.288486
Q8C5Q4;E9Q179;D3YUN1;D3YV30	Grsf1	0.881536	1.11797	0.4631	0.0345567	Bid	0.107328	0.503702	0.205034	0.0829914									Q8C5Q4;E9Q179;D3YUN1;D3YV30	Grsf1	0.881536	1.11797	0.4631	0.0345567	Ap3d1	0.263482	0.311346	0.229051	0.237477	Htatsf1	0.033036	0.527607	0.175597	-0.0769224	Arhgef18	0.301919	0.317794	0.00156954	-0.32474
P32037;E9Q2G7	Slc2a3	0.495235	1.09347	0.0212024	0.592448	Gcdh	0.581592	0.494698	0.545439	0.629146									P32037;E9Q2G7	Slc2a3	0.495235	1.09347	0.0212024	0.592448	Syap1	0.107752	0.308139	0.0648839	0.138602	Ppp1r9b	0.681243	0.525658	0.0742024	0.190217	Ckap4	0.142808	0.316042	0.577988	0.980661
P06801	Me1	0.95584	1.08686	0.862737	0.5577	Auh	0.00168171	0.490561	0.255667	0.26543									P06801	Me1	0.95584	1.08686	0.862737	0.5577	Pi4k2a	0.165045	0.306743	-0.208596	0.345305	Nxn	-0.0797231	0.516313	-0.0203818	-0.00934836	Kif15	-0.0202723	0.315407	0.234566	0.168253
P30412	Ppic	1.04483	1.08399	0.489814	0.0977215	Cyb5r3	0.231907	0.470924	-0.0352989	0.470783									P30412	Ppic	1.04483	1.08399	0.489814	0.0977215	Tmem115	0.210572	0.30649	-0.223609	0.260893	Bag3	0.683361	0.512951	-0.484003	-0.63612	Dlg5	0.600796	0.312603	0.107289	-0.198802
Q8VCW8	Acsf2	1.03505	1.07633	0.774864	1.25272	Pars2	0.130792	0.46611	0.335102	0.268832									Q8VCW8	Acsf2	1.03505	1.07633	0.774864	1.25272	Rab10	0.203818	0.306208	-0.00876022	0.031199	Trit1	0.145008	0.509836	-0.195109	0.120667	Katnb1	0.00596554	0.312601	0.305214	0.347324
P10493	Nid1	0.262447	1.06991	-0.0446259	0.178981	Tdh	0.840139	0.456397	0.991714	0.335609									P10493	Nid1	0.262447	1.06991	-0.0446259	0.178981	Sec22b	0.236251	0.295705	-0.133649	-0.028084	Aifm1	0.349666	0.506604	0.342767	0.221084	Tor1a	0.371999	0.312573	0.322805	0.0179337
Q9Z2Z6	Slc25a20	1.33282	1.06535	0.80193	1.15542	37316	1.08674	0.453012	-0.0207666	0.65436									Q9Z2Z6	Slc25a20	1.33282	1.06535	0.80193	1.15542	Ap3b1	0.275665	0.295653	0.294444	-0.167733	Ppil2	0.299013	0.4991	0.614792	0.42761	Myo10	0.320238	0.312045	-0.174349	-0.394472
Q69ZN7;E9Q390	Myof	0.773864	1.05128	0.388544	1.217	Cox6b1	-0.149507	0.448249	0.20323	0.200004									Q69ZN7;E9Q390	Myof	0.773864	1.05128	0.388544	1.217	Gga1	-0.0801085	0.295574	-0.0265281	-0.000133472	Ing4	0.139518	0.498184	0.368205	0.42469	Cc2d1a	-0.101503	0.309434	-0.274129	-0.225833
Q60767;A2AW86	Ly75	1.14337	1.04003	-0.0179614	0.613196	Ndufb4	0.180127	0.445575	0.193232	0.230739									Q60767;A2AW86	Ly75	1.14337	1.04003	-0.0179614	0.613196	Copg2	-0.00854296	0.292543	-0.0854153	-0.0173063	Flii	-0.0673222	0.495784	-0.0188981	0.117481	Unc119	0.248989	0.309211	-0.243213	-0.419202
P60334	Cdo1	-0.0238803	1.03199	-0.159905	0.234463	Acp6	0.22426	0.442799	0.490836	0.524806									P60334	Cdo1	-0.0238803	1.03199	-0.159905	0.234463	Arf5	0.0351541	0.285614	-0.228555	0.187227	Tbl1x	0.111814	0.495097	-0.143812	-0.561499	Arpc4	-0.0215013	0.308324	-0.269208	-0.0350876
P54071;D6RIL6	Idh2	1.05379	1.01753	0.450186	0.684213	Aldh5a1	0.48451	0.432077	0.110538	-0.0732411									P54071;D6RIL6	Idh2	1.05379	1.01753	0.450186	0.684213	Surf4	0.0513716	0.282083	-0.251803	0.106349	Uxt	-0.181039	0.49381	-0.270977	0.0650221	37500	-0.0227407	0.304445	-0.113866	0.119103
Q921X9	Pdia5	0.622826	1.01083	0.00245191	0.396804	Degs1	0.000729888	0.414502	-0.296505	0.0344607									Q921X9	Pdia5	0.622826	1.01083	0.00245191	0.396804	Snx9	0.208066	0.279686	0.112689	-0.169487	Fanci	0.105304	0.492484	0.0291858	0.426696	Hsf1	-0.168197	0.299565	0.0844982	0.22342
P30275;A2ARP5;B0R0F0;B0R0E9;B0R0E8;Q6P8J7	Ckmt1	1.26713	1.00737	1.00816	1.21914	Nfs1	-0.0938942	0.411804	0.123412	0.13353									P30275;A2ARP5;B0R0F0;B0R0E9;B0R0E8;Q6P8J7	Ckmt1	1.26713	1.00737	1.00816	1.21914	Snap29	-0.0595523	0.277692	0.00373641	0.244193	Arpc1b	0.284404	0.489225	-0.0105323	0.148712	Vim	0.53895	0.299112	0.116711	-0.56218
Q8R3D1	Tbc1d13	0.231161	1.00464	0.108076	0.62383	Mrpl53	0.151323	0.406933	0.27658	0.242085									Q8R3D1	Tbc1d13	0.231161	1.00464	0.108076	0.62383	Ganab	0.56451	0.274455	0.50562	0.332755	Rnaseh2b	0.0506273	0.487019	0.191606	0.155047	Haus8	0.177845	0.298575	0.110512	-0.168895
E9PWK1;Q9D379;F6YTS6;D3Z4M3	Ephx1	0.320384	0.964715	-0.272823	0.401492	Hscb	0.687676	0.395022	0.797736	0.42971									E9PWK1;Q9D379;F6YTS6;D3Z4M3	Ephx1	0.320384	0.964715	-0.272823	0.401492	Arfgap3	-0.102332	0.271658	-0.0834322	0.14807	Vbp1	-0.199184	0.480021	-0.094762	-0.316816	Ank3	-0.155078	0.296741	-0.285086	-0.805338
Q9JIY5;D3YX27;D3YX28;F6TCV0;F6XUR8;S4R1B3;S4R1A8;A2RT60	Htra2	0.523735	0.961222	0.595557	0.594618	Vdac1	0.99414	0.392863	0.955556	0.439987									Q9JIY5;D3YX27;D3YX28;F6TCV0;F6XUR8;S4R1B3;S4R1A8;A2RT60	Htra2	0.523735	0.961222	0.595557	0.594618	Ap3s1	-0.0505976	0.270931	-0.005433	-0.0857069	Pole4	0.331958	0.478417	0.101908	0.383252	Myh9	0.0736906	0.286563	-0.102467	-0.173523
Q3UIA2;E9QAJ9	Arhgap17	0.471888	0.951274	0.512162	0.427354	Ndufb9	-0.00944893	0.388786	0.200234	0.365616									Q3UIA2;E9QAJ9	Arhgap17	0.471888	0.951274	0.512162	0.427354	Lman2	0.293052	0.259089	0.0919963	0.321521	Brcc3	0.146014	0.468301	0.0273829	-0.103864	Tln1	0.212118	0.286308	-0.284958	-0.136323
Q6PGN3;Q9CXL6;Q80VB6;Q6PGI2;O88809	Dclk2	0.381005	0.948696	-0.0473823	0.581299	Cisd3	0.275302	0.383662	0.424044	0.845741									Q6PGN3;Q9CXL6;Q80VB6;Q6PGI2;O88809	Dclk2	0.381005	0.948696	-0.0473823	0.581299	Tmed2	0.521426	0.250666	0.499567	0.230933	Tnpo1	0.385691	0.467836	-0.112949	-0.0842044	Sympk	0.181322	0.281644	-0.221317	0.307986
P60521	Gabarapl2	2.04406	0.932009	2.25999	1.39609	Ndufa3	0.220893	0.380086	-0.429737	0.427393									P60521	Gabarapl2	2.04406	0.932009	2.25999	1.39609	Arl1	-0.0330807	0.246068	-0.273081	0.086863	Gins2	0.089098	0.467497	0.272575	0.473776	Cdk2	0.131063	0.274176	-0.0898324	-0.114864
Q9ESU7;P51912;F7CEQ5	Slc1a5	1.02762	0.927141	-0.202812	0.209766	Aldh6a1	0.297976	0.379427	0.0367279	0.626452									Q9ESU7;P51912;F7CEQ5	Slc1a5	1.02762	0.927141	-0.202812	0.209766	Llgl1	0.275299	0.241598	0.103876	0.0765917	Exd2	0.444325	0.465219	-0.130845	-0.0485203	Haus5	0.0419491	0.273791	0.0279749	0.166355
O88307	Sorl1	0.613908	0.92173	-0.296629	0.757892	Coq6	0.209374	0.371369	0.328298	0.241423									O88307	Sorl1	0.613908	0.92173	-0.296629	0.757892	Acbd3	0.239913	0.232789	0.170673	0.196054	Stag1	0.635307	0.463537	0.115191	0.216786	Yes1	0.695455	0.26801	-0.499403	-0.461235
A2ALV3;Q62420;Q8BXU5;F6ZL13;A2ALV1	Sh3gl2	0.450557	0.91961	0.0834272	-0.639491	Hadh	0.70801	0.369752	0.494947	-0.0720896									A2ALV3;Q62420;Q8BXU5;F6ZL13;A2ALV1	Sh3gl2	0.450557	0.91961	0.0834272	-0.639491	Tmed10	0.421061	0.232185	0.245524	0.374202	Plscr1	0.410866	0.463071	-0.515107	0.119097	Map2k1	-0.00286349	0.264097	0.178854	-0.0244784
Q09143;E9Q3N1;D3Z161	Slc7a1	0.722832	0.917555	-0.232882	0.455515	Dhfr	-0.0392898	0.365075	0.0926759	-0.0813875									Q09143;E9Q3N1;D3Z161	Slc7a1	0.722832	0.917555	-0.232882	0.455515	Arhgap21	-0.012884	0.230676	0.340307	0.111218	Uhrf1	-0.704172	0.459907	-0.299824	0.257668	Dync1li1	-0.107878	0.248869	0.0282995	0.230517
P47877;D3YU40	Igfbp2	-0.195906	0.914412	-0.546234	0.495937	Gcat	0.296401	0.363592	-0.420162	-0.110656									P47877;D3YU40	Igfbp2	-0.195906	0.914412	-0.546234	0.495937	Rer1	0.162877	0.218398	-0.078837	0.178683	Mtf2	0.644793	0.459713	0.107577	0.305696	Rps3	-0.206977	0.246789	-0.0853079	-0.13752
Q922W5;A2ABZ2;A2ABZ3;A2ABZ0	Pycr1	0.527371	0.907537	-0.48848	-0.478669	Akap1	0.656559	0.362344	0.386625	0.144008									Q922W5;A2ABZ2;A2ABZ3;A2ABZ0	Pycr1	0.527371	0.907537	-0.48848	-0.478669	Ap1m1	0.102676	0.21733	0.336895	0.0661617	Cpne3	0.101224	0.458465	-0.0439873	-0.433933	Dctn2	0.0480364	0.244442	0.123268	0.070815
Q9Z1K6	Arih2	0.534907	0.905419	0.101705	0.546927	Acadvl	0.474944	0.349059	0.552628	0.351568									Q9Z1K6	Arih2	0.534907	0.905419	0.101705	0.546927	Tmf1	0.28358	0.216018	0.0898825	0.121368	Nsmce1	0.377597	0.458328	0.196732	0.0860986	Cttn	0.347661	0.243514	0.0770291	0.0326995
Q8BWT1	Acaa2	0.95194	0.901046	0.722525	0.672763	Acad9	0.224665	0.344178	0.475503	0.973684									Q8BWT1	Acaa2	0.95194	0.901046	0.722525	0.672763	Sec14l1	-0.0334907	0.215714	-0.0752154	1.26343	H2afy	0.400176	0.456965	-0.406751	-0.245882	Chek1	-0.00638491	0.242865	0.129643	0.0620115
Q9CWS0;D3YU15	Ddah1	0.569349	0.895607	-0.385936	-0.531966	Hsd17b10	0.474624	0.335327	0.160662	-0.0752615									Q9CWS0;D3YU15	Ddah1	0.569349	0.895607	-0.385936	-0.531966	Golm1	0.379393	0.205685	-0.10522	0.124775	Coil	0.351083	0.455553	0.406212	0.297336	Llgl1	0.275299	0.241598	0.103876	0.0765917
P40338	Vhl	0.236446	0.88924	0.0979088	-0.087178	Mrps6	0.160624	0.333265	0.213316	0.424791									P40338	Vhl	0.236446	0.88924	0.0979088	-0.087178	Trappc3	-0.221411	0.205471	0.0150133	0.247773	Brwd1	0.422589	0.454845	0.0995255	0.210682	Nedd1	0.0781144	0.234182	-0.238495	-0.145958
D6RHA2;P82343;G3XA46	Renbp	0.424118	0.885336	0.124885	0.0338795	Pmpca	0.497582	0.332142	0.522302	0.280075									D6RHA2;P82343;G3XA46	Renbp	0.424118	0.885336	0.124885	0.0338795	Kif20a	0.234686	0.191709	0.0539125	-0.0760911	Thoc2	0.194936	0.449893	0.274514	-0.00796927	Arhgap21	-0.012884	0.230676	0.340307	0.111218
Q9D8L3;Q62186	Ssr4	0.597664	0.878985	0.770796	0.337327	Cox5a	0.385334	0.327495	0.540647	0.215632									Q9D8L3;Q62186	Ssr4	0.597664	0.878985	0.770796	0.337327	Golga4	0.22897	0.191589	0.122672	-0.0166004	Pcgf2	-0.343893	0.440153	0.548917	0.713424	Crocc	0.0839451	0.21977	-0.000534159	0.0308228
Q3TLP5;F6YTG0;F6Z5N5;E0CXC8	Echdc2	0.568301	0.87529	0.208639	0.297041	Dbt	0.208985	0.321804	0.630071	0.328707									Q3TLP5;F6YTG0;F6Z5N5;E0CXC8	Echdc2	0.568301	0.87529	0.208639	0.297041	Tmco1	-0.344507	0.190179	-0.254342	0.292077	Tor1aip2	0.133729	0.439556	-0.228891	0.228381	Kif5b	-0.068412	0.218261	-0.191136	0.040183
Q61335	Bcap31	0.160135	0.871421	-0.178285	0.192671	Sucla2	0.329883	0.321266	0.0808612	0.281991									Q61335	Bcap31	0.160135	0.871421	-0.178285	0.192671	Scfd1	0.397457	0.186932	0.380154	0.356708	Cfl2	0.292453	0.438422	-0.0183837	-0.434194	Nudcd2	-0.255015	0.217869	-0.0149227	0.0837128
P20060	Hexb	0.398462	0.867307	-0.116547	-0.0648127	Mrps2	0.164431	0.320451	0.00682127	0.321528									P20060	Hexb	0.398462	0.867307	-0.116547	-0.0648127	Vps41	0.0627384	0.185165	0.323326	0.318929	Tsc22d1	0.304288	0.43777	-0.060997	0.746447	Rhoa	0.00825597	0.217554	-0.388357	-0.15159
Q5SSP3;O35874	Slc1a4	1.00991	0.864983	-1.06395	-0.100705	Ndufa12	0.10102	0.318729	0.177072	0.163005									Q5SSP3;O35874	Slc1a4	1.00991	0.864983	-1.06395	-0.100705	Myo18a	0.112156	0.183214	0.0685317	0.191462	Iqgap1	0.294831	0.432649	-0.349412	-0.13153	Topbp1	0.218318	0.215483	0.0214677	0.0248378
O35386	Phyh	0.563551	0.864223	0.00777417	0.145706	Uqcrb	0.291128	0.31684	0.564179	0.307301									O35386	Phyh	0.563551	0.864223	0.00777417	0.145706	Arfgap2	0.0780107	0.17853	0.353936	0.161535	Cul4b	-0.0421987	0.428597	-0.577638	-0.593071	Nav1	-0.318838	0.21445	0.0243936	0.837174
E9Q5I7;Q3UAM9;Q63961;F7BZW0	Eng	0.550935	0.861896	0.273975	0.412325	Cox6a1	-0.171503	0.312424	0.175389	0.302506									E9Q5I7;Q3UAM9;Q63961;F7BZW0	Eng	0.550935	0.861896	0.273975	0.412325	Osbpl11	0.14733	0.17822	0.0284916	0.0414355	Nucb2	-0.0833867	0.428262	-0.0066336	0.395044	Jup	0.370996	0.214006	-0.226201	0.0439788
Q9WVL3	Slc12a7	0.728843	0.858038	0.221496	0.365187	Acat1	0.109768	0.311609	0.0125989	-0.308131									Q9WVL3	Slc12a7	0.728843	0.858038	0.221496	0.365187	Wdr11	0.00314596	0.17181	-0.232763	0.151233	Tulp3	0.341213	0.425844	0.253535	0.282733	Tubgcp4	0.145473	0.213059	0.0649353	0.0167098
P56392	Cox7a1	0.258693	0.847168	0.413239	-0.125143	Pi4k2a	0.165045	0.306743	-0.208596	0.345305									P56392	Cox7a1	0.258693	0.847168	0.413239	-0.125143	Sdf4	0.433767	0.168634	0.376072	0.174209	Ttn	0.644198	0.42475	0.677128	-0.483119	Haus2	0.110057	0.207423	0.16674	0.0820477
Q5SSW2;F6R7K9;Q5SSW0	Psme4	0.16495	0.838109	-0.275272	0.382922	Ndufa7	0.112138	0.305239	-0.0486344	0.32646									Q5SSW2;F6R7K9;Q5SSW0	Psme4	0.16495	0.838109	-0.275272	0.382922	Tmed9	0.200977	0.155966	0.0675308	0.407991	Snx6	-0.114328	0.422052	-0.176773	-0.0922667	Tacc3	-0.108671	0.199825	0.188148	0.221604
Q9D0F4;Q5SZT7	Nkap	0.414783	0.833848	-0.0627354	-0.260659	Dna2	0.103728	0.300681	-0.275876	-0.0390435									Q9D0F4;Q5SZT7	Nkap	0.414783	0.833848	-0.0627354	-0.260659	Copa	-0.180833	0.150511	-0.0460836	0.123926	Cenph	0.157522	0.41987	0.327596	0.431225	Tbca	-0.0705101	0.196194	0.294768	0.206597
Q3TJ91;J3QJU5;B1ATA7;B1ATA8;G3UXR0;B1ATA9;G3UXS2;F6X6X1;Q5DQR4	Llgl2	0.785075	0.823623	0.44997	0.298916	Scp2	0.49234	0.29921	0.22692	0.184218									Q3TJ91;J3QJU5;B1ATA7;B1ATA8;G3UXR0;B1ATA9;G3UXS2;F6X6X1;Q5DQR4	Llgl2	0.785075	0.823623	0.44997	0.298916	Coro7	0.00233818	0.149381	0.174992	0.303676	Clasrp	0.170373	0.414185	-0.251341	0.196532	Specc1l	0.00676578	0.194056	0.198564	0.0871588
Q8CHW4;F6T9C3	Eif2b5	0.13049	0.821114	-0.057349	0.214038	Echs1	0.341903	0.298241	0.217358	0.268675									Q8CHW4;F6T9C3	Eif2b5	0.13049	0.821114	-0.057349	0.214038	Gga3	-0.226618	0.134993	0.186964	0.0119631	Zmpste24	-0.0690764	0.413371	-0.0818133	0.286474	Arl8a	0.10147	0.193586	-0.429634	0.169124
P10605	Ctsb	0.611816	0.810849	0.31494	0.602913	Mrpl28	0.0260937	0.295815	0.348879	0.177707									P10605	Ctsb	0.611816	0.810849	0.31494	0.602913	Asap2	0.0700073	0.130922	0.217178	0.269587	Rps10	-0.213305	0.412647	0.0489669	0.0679916	Kif20a	0.234686	0.191709	0.0539125	-0.0760911
Q8R146	Apeh	0.277118	0.800043	0.458269	0.446913	Aldh4a1	0.450522	0.294185	0.207252	0.17859									Q8R146	Apeh	0.277118	0.800043	0.458269	0.446913	Cog6	0.0395967	0.122471	0.200627	0.174556	Plekha2	0.488395	0.411972	-0.0679025	-0.916709	Myo9b	0.0227199	0.189787	0.0221247	-0.0590474
Q6ZQI3;D3Z1M3	Mlec	0.540569	0.797363	0.191911	0.514065	Clic4	0.064015	0.293835	0.0197306	0.41486									Q6ZQI3;D3Z1M3	Mlec	0.540569	0.797363	0.191911	0.514065	Rab14	-0.00971251	0.121186	-0.226759	-0.112292	Nfs1	-0.0938942	0.411804	0.123412	0.13353	Txndc9	0.0114909	0.186661	0.185691	0.00739429
Q6P5H2	Nes	0.453471	0.791648	-0.277886	-0.629442	Gstp1	-0.186814	0.290387	-0.16517	0.70899									Q6P5H2	Nes	0.453471	0.791648	-0.277886	-0.629442	Tmem30a	0.263876	0.111625	-0.150197	0.0304135	Rpp25	0.296201	0.404364	-0.0794753	0.409889	Myo18a	0.112156	0.183214	0.0685317	0.191462
Q9D0F9;A2CEK3	Pgm1	-0.417133	0.776741	0.168991	0.446079	Cs	0.537849	0.285923	0.473164	0.114223									Q9D0F9;A2CEK3	Pgm1	-0.417133	0.776741	0.168991	0.446079	Ptges2	0.406285	0.105243	0.456731	0.249	Naa40	0.257189	0.403719	0.370945	0.551996	Haus1	-0.0239588	0.181735	0.157394	-0.100812
A2AQN5;A2AQN4;Q9QXG4;D6RHA7;F7CU63	Acss2	0.0659958	0.774199	-0.341443	-0.0746189	Isca2	0.00889531	0.28488	-0.642786	0.269501									A2AQN5;A2AQN4;Q9QXG4;D6RHA7;F7CU63	Acss2	0.0659958	0.774199	-0.341443	-0.0746189	Rtn3	0.321115	0.102021	-0.0161938	0.00928807	Ddx11	0.114107	0.402925	-0.0341822	-0.0199251	Cntrob	0.746875	0.177792	-0.0779195	0.193612
G5E8P4;Q5NBX1;G3UWY3;G3UZ73;F6RR81;G3UWP1;F6ZEZ1	Cobl	0.634664	0.769865	0.611746	1.05702	Sars2	0.388211	0.284823	0.465652	0.321722									G5E8P4;Q5NBX1;G3UWY3;G3UZ73;F6RR81;G3UWP1;F6ZEZ1	Cobl	0.634664	0.769865	0.611746	1.05702	Osbp	-0.0960555	0.101774	-0.131613	0.182469	Mlf2	0.0690591	0.401578	0.0253328	0.389355	Rad18	0.1137	0.175359	0.0715134	0.0249229
P43883;B1AXR5;B1AXR3	Plin2	-0.168786	0.769399	-0.417486	-0.581266	Pnpt1	0.145243	0.28457	0.195333	0.0373229									P43883;B1AXR5;B1AXR3	Plin2	-0.168786	0.769399	-0.417486	-0.581266	Gcc1	0.131491	0.101557	0.250779	0.132937	Cops7a	-0.0673588	0.397619	0.00316112	0.129423	Kif3b	-0.0121499	0.175218	-0.0921422	0.510955
P24668	M6pr	0.187493	0.769292	-0.00165251	0.514982	Mccc1	0.0141988	0.284213	0.127456	0.576318									P24668	M6pr	0.187493	0.769292	-0.00165251	0.514982	Copz1	0.0213448	0.0940585	0.320098	0.416208	Aspscr1	-0.00805681	0.397506	0.0221537	0.0875284	Wdr62	0.134986	0.17346	0.111231	-0.371772
P10833	Rras	0.393719	0.768672	-0.162116	0.526864	Bcl2l13	-0.0184577	0.280122	-0.0914084	-0.188161									P10833	Rras	0.393719	0.768672	-0.162116	0.526864	Arfrp1	0.304948	0.0930405	0.271728	-0.0893163	Gna13	0.724112	0.390489	0.0841291	0.376379	Actr1b	-0.0961114	0.173108	0.0289658	-0.010503
Q9CQS7;P85965;L7N1X1;D3YWP5	Dppa5a	-0.000952282	0.761995	-0.0992735	0.398172	Lpin1	0.273283	0.276562	0.122033	0.00772317									Q9CQS7;P85965;L7N1X1;D3YWP5	Dppa5a	-0.000952282	0.761995	-0.0992735	0.398172	Rab8a	0.290978	0.0927783	0.30938	0.0753016	Zfp57	0.235261	0.390211	1.03216	1.43441	Cep55	0.110828	0.172073	0.0907123	0.227283
Q99KR3	Lactb2	0.734288	0.76064	0.460435	0.757011	Rdh13	0.284465	0.276443	0.0944559	0.129159									Q99KR3	Lactb2	0.734288	0.76064	0.460435	0.757011	Fbxw8	-0.204994	0.0895182	0.1772	0.144913	Rnf17	0.312812	0.388453	0.0637218	0.407258	Wdr11	0.00314596	0.17181	-0.232763	0.151233
O35381;D3YYE1;D3Z7M9;F6UFG6;Q64G17	Anp32a	0.468337	0.759759	0.238855	0.282936	Ndufb8	0.08577	0.275869	0.22925	0.186758									O35381;D3YYE1;D3Z7M9;F6UFG6;Q64G17	Anp32a	0.468337	0.759759	0.238855	0.282936	Bicd2	0.320164	0.0878533	0.152819	0.0853482	Kntc1	0.0339101	0.381581	0.049615	0.237561	Sirt2	-0.0627523	0.170487	0.324444	0.495248
G5E8W8;A2BI37;Q62394;B1AXE7	Zfp185	0.267296	0.757172	-0.202707	-0.219048	Pus1	0.0349971	0.271912	0.163454	0.0796541									G5E8W8;A2BI37;Q62394;B1AXE7	Zfp185	0.267296	0.757172	-0.202707	-0.219048	Arap1	-0.389328	0.0871898	-0.192111	0.347109	Sin3b	0.243022	0.379851	0.430142	-0.372593	Ppp4r2	-0.161754	0.158912	-0.144433	-0.0325229
P97792;REV__P28649	Cxadr	0.403261	0.754621	0.346737	0.785277	Gcsh	0.132221	0.269233	0.0524341	-0.029628									P97792;REV__P28649	Cxadr	0.403261	0.754621	0.346737	0.785277	Gopc	0.0701479	0.0850511	0.578135	0.255642	Pole2	-0.0122757	0.37799	-0.21599	-0.229696	Spice1	-0.0572995	0.156467	0.236849	0.341411
Q02819;H3BK79;D3Z7D7;D3Z1N1	Nucb1	0.509565	0.754373	0.575891	0.580087	Cox7a2l	0.0211097	0.267542	0.714816	0.00546173									Q02819;H3BK79;D3Z7D7;D3Z1N1	Nucb1	0.509565	0.754373	0.575891	0.580087	Cope	-0.125894	0.0786859	0.186502	0.0375197	Igf2bp2	0.451252	0.376762	-0.164392	-0.267564	Ubxn6	-0.0719705	0.154542	-0.113796	0.211963
Q91WT9;D3YUF2;D3YYN0;D3Z4K2	Cbs	0.26705	0.753905	0.760266	0.564306	Mrpl43	0.0983881	0.262508	0.177381	0.355221									Q91WT9;D3YUF2;D3YYN0;D3Z4K2	Cbs	0.26705	0.753905	0.760266	0.564306	Grb2	0.0179553	0.0763276	0.0418397	-0.00350652	Cetn2	0.250283	0.373641	1.04271	0.249473	Pde6d	0.139266	0.150521	0.146393	0.339357
Q8BUV8	Gpr107	0.323387	0.745934	-0.118267	0.407199	Phb2	0.331152	0.261533	0.45295	-0.0312638									Q8BUV8	Gpr107	0.323387	0.745934	-0.118267	0.407199	Cog3	0.0934091	0.0713537	0.0305734	0.111917	Naa10	-0.280606	0.371716	-0.171523	-0.221321	Arpc2	0.0355893	0.150404	-0.0694741	0.252103
Q91WL8	Wwox	0.427872	0.745513	0.349105	0.267924	Ndufa6	0.309352	0.256131	0.0515663	0.325131									Q91WL8	Wwox	0.427872	0.745513	0.349105	0.267924	Golga5	0.180979	0.0705653	0.0297603	0.174887	Stk38	-0.0177372	0.371637	-0.261318	-0.382144	Bloc1s2	0.600325	0.149901	0.369468	0.316028
D3YW48;O88456;Q9D7J7	Capns1	-0.0908681	0.742367	-0.180576	0.44648	Ndufv2	0.322879	0.253228	-0.192588	0.180184									D3YW48;O88456;Q9D7J7	Capns1	-0.0908681	0.742367	-0.180576	0.44648	Ergic1	0.000453759	0.0628861	-0.249709	-0.0991767	Nsa2	0.111226	0.369138	-0.018277	0.143088	Anln	-0.0218867	0.147814	-0.35285	-0.12217
Q62446	Fkbp3	0.395581	0.7417	0.0403395	-0.102413	Sco1	0.185444	0.247092	0.488392	0.186187									Q62446	Fkbp3	0.395581	0.7417	0.0403395	-0.102413	Copb1	-0.189891	0.0586702	-0.226939	-0.0571217	Arl3	-0.0597691	0.368887	0.206877	0.0102924	Cdk1	-0.0641047	0.14692	0.0951179	-0.0228026
Q91ZW2;A2AMC3;Q3UXG7;E9Q686;E9PZ15	Pofut1	0.527777	0.741158	0.321573	0.620332	Rps3	-0.206977	0.246789	-0.0853079	-0.13752									Q91ZW2;A2AMC3;Q3UXG7;E9Q686;E9PZ15	Pofut1	0.527777	0.741158	0.321573	0.620332	Golga7	0.0369539	0.0558468	-0.471703	-0.0736013	Terf1	0.375717	0.367392	0.123971	-0.195912	Ercc2	0.510767	0.146907	0.0245901	0.222987
O35887;G3V004;G3UWR0;G3UWV3;G3UXA8;G3UY49;G3UXA3	Calu	0.717383	0.740716	0.545134	0.551251	Ak2	0.303424	0.242037	0.251133	0.0444637									O35887;G3V004;G3UWR0;G3UWV3;G3UXA8;G3UY49;G3UXA3	Calu	0.717383	0.740716	0.545134	0.551251	Cdh1	0.468727	0.0542066	-0.321163	-0.718884	Ssu72	0.0981393	0.366543	0.275149	0.14854	Fscn1	0.0157862	0.146503	-0.0295602	-0.21432
Q6XLQ8;G3UYI3	Calu	0.607334	0.740716	0.519272	0.551251	Fdxr	0.1877	0.239167	0.310106	0.534258									Q6XLQ8;G3UYI3	Calu	0.607334	0.740716	0.519272	0.551251	Prmt5	-0.256234	0.0501675	-0.0446262	-0.0688463	Dkc1	0.141358	0.364903	-0.0494272	-0.023354	Aurkb	0.0539744	0.14447	0.203934	-0.119483
Q63829	Commd3	0.210147	0.738435	0.0851539	0.236686	Dhtkd1	0.189971	0.237273	0.402065	0.430579									Q63829	Commd3	0.210147	0.738435	0.0851539	0.236686	Cog1	0.0670753	0.04726	0.0618338	-0.15848	Gcat	0.296401	0.363592	-0.420162	-0.110656	Tpm3	0.0348318	0.140244	-0.0847474	-0.0436317
E9PZ00;Q8BFQ1;K3W4L3;J3QPG5;Q61207	Psap	0.72463	0.737788	0.36801	0.479448	Ppp1cc	0.0345541	0.235136	-0.388932	-0.25341									E9PZ00;Q8BFQ1;K3W4L3;J3QPG5;Q61207	Psap	0.72463	0.737788	0.36801	0.479448	Cog7	0.129648	0.0402028	0.0713747	0.349304	Commd10	0.296487	0.36342	0.171503	0.194881	Tacc1	0.48859	0.139272	0.0495903	-0.326646
Q7TQK5;E9QAD4	Ccdc93	0.171265	0.736036	0.035829	0.234059	Mcee	0.162506	0.233657	0.0446576	0.385941									Q7TQK5;E9QAD4	Ccdc93	0.171265	0.736036	0.035829	0.234059	Exoc3	-0.120398	0.0366905	0.0405447	0.0577528	Rbbp5	0.350214	0.362871	0.151772	0.504807	Rps7	-0.193066	0.136876	0.0897591	0.0703281
P97315	Csrp1	0.460759	0.733171	-0.342427	-0.236227	Acbd3	0.239913	0.232789	0.170673	0.196054									P97315	Csrp1	0.460759	0.733171	-0.342427	-0.236227	Ap3m1	0.109286	0.0352597	0.152996	-0.135407	Rbm5	0.268541	0.360073	0.148581	0.0650072	Twf1	0.124065	0.136587	0.004832	0.131925
Q62426	Cstb	0.44611	0.731589	-0.0956735	0.254931	Oxa1l	0.517183	0.2323	0.345612	0.188277									Q62426	Cstb	0.44611	0.731589	-0.0956735	0.254931	Vcpip1	-0.00783692	0.0330385	0.142185	0.0926134	Pik3c2a	0.530554	0.354633	-0.0538597	-0.174058	Birc5	0.289455	0.136384	0.250818	0.165664
Q07417;F6RAZ3	Acads	0.728909	0.727545	0.212759	0.205699	Slc25a11	0.12977	0.230743	0.256066	0.118293									Q07417;F6RAZ3	Acads	0.728909	0.727545	0.212759	0.205699	Clasp2	-0.187444	0.0327898	-0.210378	-0.135069	Nubp1	0.084522	0.352403	-0.122013	0.183526	Vasp	0.0367835	0.134875	-0.200445	-0.257658
Q9D0J8	Ptms	0.265692	0.725989	0.573102	0.528504	Ndufaf1	0.00610655	0.225464	0.46625	0.330628									Q9D0J8	Ptms	0.265692	0.725989	0.573102	0.528504	Nsfl1c	-0.0912275	0.0266199	0.224583	0.000904634	Cdk9	0.0097904	0.349818	0.194987	0.199806	Cdk5rap3	0.283634	0.13265	-0.0260185	0.162768
P27046;F6QMB7	Man2a1	0.6587	0.72594	0.0828771	0.280947	Clybl	0.284021	0.22516	-0.0930711	-0.15173									P27046;F6QMB7	Man2a1	0.6587	0.72594	0.0828771	0.280947	Pitpnb	-0.33184	0.026305	-0.196995	0.011791	Dcp2	0.242085	0.348661	0.1697	0.368367	Smtn	-0.491102	0.128381	0.364771	0.499791
Q8VEH8;F6Z458;F7AQQ2	Erlec1	0.636505	0.72557	0.946469	0.413934	Guf1	-0.14455	0.216982	-0.136053	-0.0463899									Q8VEH8;F6Z458;F7AQQ2	Erlec1	0.636505	0.72557	0.946469	0.413934	Tbc1d23	-0.062774	0.0238747	-0.0463462	0.121817	Stat2	0.3538	0.347726	-0.431024	0.215435	Slmap	0.341025	0.121543	0.279001	0.143873
E9Q2S9;Q9CR29	Ccdc43	0.327256	0.723733	0.105069	0.317118	Mrps24	0.148804	0.21435	0.458344	0.00742684									E9Q2S9;Q9CR29	Ccdc43	0.327256	0.723733	0.105069	0.317118	Gnpnat1	-0.212828	0.0106039	-0.13241	-0.0368086	Nsmce2	0.00876066	0.347311	-0.080693	0.43689	Fkbp4	-0.251693	0.120675	-0.232885	-0.182062
Q5NCU4;P07214;Q5NCU3	Sparc	0.301242	0.723172	-0.0752222	1.46877	Slc25a1	0.511599	0.21018	-0.263213	-0.352941									Q5NCU4;P07214;Q5NCU3	Sparc	0.301242	0.723172	-0.0752222	1.46877	Copb2	-0.156255	0.00776696	0.0226265	0.260929	Irf3	0.0307342	0.346511	0.320791	-0.0116348	Bcl2l1	0.42872	0.120601	-0.00345893	0.157431
Q62422	Ostf1	0.447137	0.714228	0.308262	0.269429	Bloc1s1	0.0769912	0.209396	0.0302254	0.196999									Q62422	Ostf1	0.447137	0.714228	0.308262	0.269429	Glg1	0.248929	0.00755958	-0.0502512	-0.316138	Fam50a	-0.0206731	0.346235	0.177352	-0.0824887	Abi1	0.169931	0.12016	0.0216494	0.0573364
O54818	Tpd52l1	0.329291	0.712296	-0.313731	0.0354186	Cox6c	-0.0498747	0.20761	0.407937	0.512165									O54818	Tpd52l1	0.329291	0.712296	-0.313731	0.0354186	Cdk5rap2	0.453392	0.0070467	0.167759	-0.165728	Mier2	0.224836	0.345078	0.0631536	0.233305	Dynlrb1	-0.0364041	0.114757	0.16734	0.281486
Q9WV68	Decr2	1.00795	0.711712	0.769173	0.524295	Noa1	0.115366	0.207236	0.255012	0.211113									Q9WV68	Decr2	1.00795	0.711712	0.769173	0.524295	Rock1	0.194343	0.000443969	-0.192172	-0.371662	Chtf18	0.0983344	0.341137	0.0213755	0.256953	Slain2	0.495789	0.113592	0.343526	-0.0703381
Q9CY62;D3YUJ1;F6SLH0;S4R2J5;S4R201;S4R1H9;S4R1T4;S4R1P6	Rnf181	0.382762	0.711552	0.0720507	0.63026	Mrps16	0.155432	0.203967	0.116094	0.132894									Q9CY62;D3YUJ1;F6SLH0;S4R2J5;S4R201;S4R1H9;S4R1T4;S4R1P6	Rnf181	0.382762	0.711552	0.0720507	0.63026	Vps52	0.0816766	-0.000845819	0.19319	0.250013	Mettl1	-0.137016	0.339891	0.360132	0.433378	Rock2	-0.0907413	0.113294	-0.275264	-0.157688
A2AD03;Q9QXG2;Q3UR39;Q9QZD5	Chm	0.231348	0.707096	0.110141	0.208605	Hax1	0.531637	0.203442	0.015589	-0.188203									A2AD03;Q9QXG2;Q3UR39;Q9QZD5	Chm	0.231348	0.707096	0.110141	0.208605	Ap4e1	0.098775	-0.00526418	0.317803	-0.210966	Lrrc34	0.685773	0.338755	1.13758	0.86014	Fermt2	0.137693	0.113276	0.248002	0.771167
P11276	Fn1	0.853707	0.704512	0.0595503	-0.194763	D10Jhu81e	0.476955	0.202881	0.765083	0.553614									P11276	Fn1	0.853707	0.704512	0.0595503	-0.194763	Arf4	-0.275427	-0.00931864	-0.293017	-0.0260737	Tdrd3	-0.16746	0.336877	0.0657324	0.577681	Sncg	0.2652	0.111699	0.738044	1.03356
Q80TE4	Sipa1l2	0.42388	0.69864	0.213902	0.0236904	Pycard	-0.0152096	0.200387	-0.421022	-0.28775									Q80TE4	Sipa1l2	0.42388	0.69864	0.213902	0.0236904	Macf1	0.373447	-0.0167614	-0.872389	-0.188075	Lig1	-0.1354	0.336473	0.357204	0.252875	Tpm4	0.242902	0.111484	-0.285709	-0.0602666
B9EKS2;Q6ZPY7	Kdm3b	0.564594	0.698124	0.160673	0.0274962	Ndufs5	-0.0873286	0.199425	-0.120855	0.224612									B9EKS2;Q6ZPY7	Kdm3b	0.564594	0.698124	0.160673	0.0274962	Hs2st1	0.347321	-0.0227273	0.143891	0.0849561	Cenpv	0.189837	0.335929	0.507618	0.65106	Usp33	0.390489	0.109695	0.137538	-0.336553
Q8K183;D3Z7R1	Pdxk	0.170895	0.689153	-0.108672	-0.155431	Mrpl27	-0.099989	0.19922	0.0698562	0.294928									Q8K183;D3Z7R1	Pdxk	0.170895	0.689153	-0.108672	-0.155431	Atp2c1	0.109861	-0.0234191	-0.153565	-0.19412	Strada	0.159635	0.335523	0.23401	0.508263	Sipa1l1	0.376231	0.10852	-0.404246	-0.143367
Q8BHG9	Cggbp1	0.606178	0.688684	0.856721	1.11657	Iscu	0.280511	0.198687	0.171433	0.554584									Q8BHG9	Cggbp1	0.606178	0.688684	0.856721	1.11657	Dbi	-0.153097	-0.0235788	0.447823	0.255621	Tcf7l1	0.230493	0.333744	-0.306833	-0.156569	Dag1	0.396976	0.105392	0.134378	0.132417
Q99LD8;O08972;G3UZR0	Ddah2	0.191492	0.688356	-0.182686	0.019115	Ndufa9	0.253056	0.197758	-0.298654	0.0900928									Q99LD8;O08972;G3UZR0	Ddah2	0.191492	0.688356	-0.182686	0.019115	Arf6	0.0890441	-0.027756	-0.240858	0.191554	Pfdn5	-0.160591	0.329605	0.202338	0.217472	Brca2	0.354348	0.104553	0.176965	0.391838
P35846;E9Q543;E9PXL5;E9PYD9;E9PXB5;Q9R223;E9Q3D3	Folr1	0.591319	0.688309	-0.790483	0.042721	Ndufc2	0.0884647	0.197178	0.0538533	-0.141443									P35846;E9Q543;E9PXL5;E9PYD9;E9PXB5;Q9R223;E9Q3D3	Folr1	0.591319	0.688309	-0.790483	0.042721	Stmn2	-0.848888	-0.050485	-0.836906	0.142148	Esrrb	0.589511	0.324287	-0.0156517	0.37244	Cep57	0.383465	0.103606	-0.180674	-0.0545206
P23780	Glb1	0.469826	0.686611	0.440376	0.797373	Bckdk	0.353966	0.196954	0.448279	0.117004									P23780	Glb1	0.469826	0.686611	0.440376	0.797373	Kbtbd8	-0.136327	-0.0515961	0.205232	0.272799	Mtap	-0.00389012	0.322824	-0.128502	-0.457835	Aurka	-0.110565	0.102841	-0.0061315	-0.0249935
D3YVV7;G3UYX3;Q9JKN6	Nova2	0.155394	0.686179	-0.726955	-0.824698	Pam16	0.415738	0.196281	0.295318	-0.0529042									D3YVV7;G3UYX3;Q9JKN6	Nova2	0.155394	0.686179	-0.726955	-0.824698	Ap3s2	0.35182	-0.051719	0.0716322	0.107656	Myo6	0.235493	0.320534	-0.170663	0.311528	Sbds	-0.288425	0.0961171	-0.00308644	-0.151158
G3UVV4;P17710;D3YYR4;D3Z365;B4YB29;D3Z105	Hk1	0.691054	0.684246	-0.0296533	0.112839	Ndufs4	0.106885	0.194574	-0.0794851	0.200021									G3UVV4;P17710;D3YYR4;D3Z365;B4YB29;D3Z105	Hk1	0.691054	0.684246	-0.0296533	0.112839	Nras	0.267059	-0.0563659	-0.413053	-0.149925	Arpc5	0.192691	0.318806	-0.00917862	0.288486	Ppp1r12c	0.190337	0.0961085	0.353221	0.0479062
Q91UZ5	Impa2	0.335056	0.680502	-0.175991	-0.162945	Cox15	0.176842	0.190808	-0.0218851	0.309017									Q91UZ5	Impa2	0.335056	0.680502	-0.175991	-0.162945	Pdcd10	-0.290744	-0.0587919	-0.083319	0.140601	Hnrnpf	0.18186	0.313147	-0.0216245	0.0348806	Trip4	-0.187953	0.0955637	0.324136	0.108115
Q9DC29;F6SGP4	Abcb6	0.312647	0.680185	0.45053	0.62585	Ndufa2	-0.0454237	0.190621	-0.176554	0.322051									Q9DC29;F6SGP4	Abcb6	0.312647	0.680185	0.45053	0.62585	Trappc4	-0.0558336	-0.06113	0.198968	0.100479	Tor1a	0.371999	0.312573	0.322805	0.0179337	Ptpn23	-0.119613	0.0950334	0.220846	0.303852
Q80XU2;P05480;Q0VBH4;F8VQL0;Q62270;Q922K9;P16056	Src	0.230172	0.67959	-0.187887	-0.0889994	Hmgcl	0.454001	0.185725	0.0544302	0.289643									Q80XU2;P05480;Q0VBH4;F8VQL0;Q62270;Q922K9;P16056	Src	0.230172	0.67959	-0.187887	-0.0889994	Ift20	0.327524	-0.0629257	0.529042	0.405376	Cc2d1a	-0.101503	0.309434	-0.274129	-0.225833	Rab8a	0.290978	0.0927783	0.30938	0.0753016
E9QB01;P13595;E9Q589	Ncam1	0.542431	0.677862	-0.267893	0.564411	Atp5d	0.433071	0.18383	0.294642	0.259449									E9QB01;P13595;E9Q589	Ncam1	0.542431	0.677862	-0.267893	0.564411	Cog2	0.0750438	-0.066527	-0.0587315	-0.229144	Cand2	-0.102358	0.308691	0.175677	0.090027	Mad1l1	0.312864	0.092576	0.00294213	0.151298
Q91X52;A2AC16	Dcxr	0.247036	0.675079	0.271458	0.186807	Clpb	0.286657	0.182868	0.36383	0.328319									Q91X52;A2AC16	Dcxr	0.247036	0.675079	0.271458	0.186807	Sh3glb1	0.125857	-0.0684731	0.0516696	-0.289188	Arpc4	-0.0215013	0.308324	-0.269208	-0.0350876	Sdcbp	-0.341855	0.0899416	0.211122	-0.108521
Q9JI10;D6RHQ9	Stk3	-0.272088	0.668156	0.0844714	0.133477	Pitrm1	-0.0118254	0.178893	0.141519	0.0729092									Q9JI10;D6RHQ9	Stk3	-0.272088	0.668156	0.0844714	0.133477	Ddhd2	-0.0741764	-0.0774842	-0.0369355	-0.675175	Exosc8	-0.0683997	0.305566	-0.0296984	-0.0244611	Ppp4c	-0.16458	0.0891511	-0.0366197	0.0995616
Q3U2A8;F6YJY2;F7A8L1;F6Z939;E9PWQ5	Vars2	0.407703	0.666511	0.367802	-0.0724449	Nit1	-0.113649	0.176579	0.415726	0.359478									Q3U2A8;F6YJY2;F7A8L1;F6Z939;E9PWQ5	Vars2	0.407703	0.666511	0.367802	-0.0724449	Ap1b1	0.00400912	-0.0809028	0.022078	0.0333916	Pabpc1	-0.142091	0.304596	0.176861	0.0701946	Bicd2	0.320164	0.0878533	0.152819	0.0853482
P63213	Gng2	0.0666125	0.665378	-1.14973	-0.614062	Ndufb5	0.321273	0.175889	-0.101851	0.193915									P63213	Gng2	0.0666125	0.665378	-1.14973	-0.614062	Cog4	0.0084085	-0.0859321	0.10958	-0.104967	Zcchc8	0.366174	0.304396	0.0586517	-0.122517	Kif18b	0.118232	0.0833792	0.136726	0.200045
Q9R257	Hebp1	0.549005	0.662111	0.658591	0.931476	Mrps25	0.169418	0.17379	0.374663	0.236946									Q9R257	Hebp1	0.549005	0.662111	0.658591	0.931476	Golph3	-0.114915	-0.0930066	-0.208649	-0.159616	Xrn2	-0.0181078	0.304234	0.00682058	0.037378	Pacsin2	0.0834358	0.0820669	-0.15927	-0.0834313
Q8C845;Q9D8Y0	Efhd2	0.315019	0.661274	-0.210923	0.268858	Mtg1	0.340593	0.170999	0.725344	0.176751									Q8C845;Q9D8Y0	Efhd2	0.315019	0.661274	-0.210923	0.268858	Mtor	-0.0949693	-0.0948412	-0.40589	0.0871006	Snrnp27	0.449883	0.303384	0.659687	0.22932	Capza1	-0.213511	0.0812975	-0.292517	0.0177545
Q9Z0J0	Npc2	0.670167	0.658869	-0.137442	0.0482449	Hagh	0.00258625	0.165526	0.286135	0.255767									Q9Z0J0	Npc2	0.670167	0.658869	-0.137442	0.0482449	Picalm	0.354094	-0.0955443	-0.280871	-0.242175	Mier1	0.0738165	0.301949	0.257246	-0.0902267	Tubgcp2	0.00600407	0.0800366	0.23826	0.130309
P11531;A2A9Z1;A2A9Z2	Dmd	0.219192	0.653693	-0.0340703	-0.526359	Cyc1	0.703199	0.165123	0.640941	0.195685									P11531;A2A9Z1;A2A9Z2	Dmd	0.219192	0.653693	-0.0340703	-0.526359	Uba5	-0.0633974	-0.0968834	0.167972	0.459622	Dna2	0.103728	0.300681	-0.275876	-0.0390435	Odf2	0.182249	0.0768779	-0.25923	0.0737716
Q8K4Z3	Apoa1bp	0.576353	0.65037	0.48631	0.314666	Hadha	0.162682	0.164729	0.0737482	0.31473									Q8K4Z3	Apoa1bp	0.576353	0.65037	0.48631	0.314666	Rab2a	-0.0809929	-0.106273	-0.51634	-0.319348	Pspc1	0.171942	0.299709	0.443599	0.148599	Arpc3	0.200842	0.0759811	-0.0404879	0.161914
P61965;F6Q3W0	Wdr5	0.533197	0.64971	0.692712	0.890407	Fpgs	-0.0338768	0.164564	-0.314578	-0.406608									P61965;F6Q3W0	Wdr5	0.533197	0.64971	0.692712	0.890407	Arcn1	-0.223291	-0.112119	0.0256605	-0.00504288	Hsf1	-0.168197	0.299565	0.0844982	0.22342	Def6	-0.138323	0.0753069	0.0566096	0.459219
Q91YP3	Dera	0.284318	0.64828	-0.0540168	-0.291577	Timm13	0.0382658	0.164403	-0.240587	0.108693									Q91YP3	Dera	0.284318	0.64828	-0.0540168	-0.291577	Vps45	0.266632	-0.12602	0.308858	0.218572	Vim	0.53895	0.299112	0.116711	-0.56218	Arpc1a	-0.428836	0.0744132	-0.47281	0.0286786
E9Q166	Atad2b	0.863429	0.646579	0.336303	0.202845	Immt	0.205555	0.163618	0.557377	0.427785									E9Q166	Atad2b	0.863429	0.646579	0.336303	0.202845	Trip10	-0.218534	-0.141597	-0.22619	-0.383804	Cdc5l	-0.0254367	0.298871	-0.167684	0.320401	Tbcd	-0.138002	0.0701446	0.0180689	0.173219
O88844;D3YVY3	Idh1	0.6877	0.646287	-0.144301	0.0483721	Immt	0.105226	0.163618	0.133034	0.427785									O88844;D3YVY3	Idh1	0.6877	0.646287	-0.144301	0.0483721	Col4a3bp	-0.133554	-0.141602	0.0241437	-0.177799	Pdcd6	-0.00809196	0.295076	0.280797	0.252779	Dst	0.450535	0.0679716	-0.455009	-0.473469
E9QJT5;P56376;Q8BMV3	Acyp1	-0.126634	0.64328	0.021615	0.208918	Sdha	0.347184	0.162742	0.36664	0.234423									E9QJT5;P56376;Q8BMV3	Acyp1	-0.126634	0.64328	0.021615	0.208918	Rheb	-0.265066	-0.143512	-0.214396	-0.193486	Paxip1	0.387615	0.294799	0.147905	-0.0292942	Cep63	0.423586	0.0673392	0.205835	-0.246452
Q8CI12;Q5F247	Smtnl2	1.08213	0.64033	-0.289786	-0.619319	Coasy	-0.104752	0.161938	0.0407108	-0.0916603									Q8CI12;Q5F247	Smtnl2	1.08213	0.64033	-0.289786	-0.619319	Cbl	-0.0314023	-0.147118	-0.190044	-0.20464	Lsm2	0.00459768	0.293879	0.294258	0.254758	Pdxp	0.112044	0.0661892	-0.101871	-0.159807
Q8R0L9	Tada3	0.15793	0.635906	-0.111927	-0.058152	Eral1	0.111566	0.16066	0.361616	0.12179									Q8R0L9	Tada3	0.15793	0.635906	-0.111927	-0.058152	Trappc2l	-0.228597	-0.152898	0.522275	-0.10446	Clic4	0.064015	0.293835	0.0197306	0.41486	Tmod3	0.0580106	0.0654851	-0.0687005	0.069588
P50396;B7FAU8;D6RI86	Gdi1	0.0206847	0.634444	-0.158326	-0.380861	Hars2	0.0597284	0.160454	0.457413	0.322062									P50396;B7FAU8;D6RI86	Gdi1	0.0206847	0.634444	-0.158326	-0.380861	Cul7	-0.218969	-0.161696	0.00919895	-0.0762921	Clk3	0.130727	0.293814	-0.128545	0.157571	Rad51	0.196351	0.0621067	0.199569	-0.0102173
E9Q616;G5E8K8	Ahnak	0.260065	0.633746	-0.694001	0.516232	Mcat	0.0164837	0.160269	-0.00663288	0.0989651									E9Q616;G5E8K8	Ahnak	0.260065	0.633746	-0.694001	0.516232	Zdhhc13	-0.469469	-0.172051	-0.287283	-0.3218	Actr5	0.269779	0.293442	0.190353	0.0980122	Mad2l1	-0.00930729	0.0591096	0.0806238	0.252244
Q99M54;D3YXE3;D3YZ81;D3Z3H6	Cdca3	0.267496	0.631694	-0.109011	0.198038	Fech	0.460499	0.159339	-0.2869	-0.334589									Q99M54;D3YXE3;D3YZ81;D3Z3H6	Cdca3	0.267496	0.631694	-0.109011	0.198038	Glipr2	-0.368118	-0.176325	-0.588369	-0.0658499	Cdc45	0.0212572	0.293322	0.101511	0.130863	Fnbp1	-0.021508	0.0568543	-0.0336792	-0.295197
Q91WG2;D6RCU7;D6RGR2	Rabep2	0.167936	0.625209	0.188162	0.288887	Afg3l2	0.231238	0.156777	0.108841	0.0570161									Q91WG2;D6RCU7;D6RGR2	Rabep2	0.167936	0.625209	0.188162	0.288887	Dpy30	-0.130161	-0.178917	-0.307895	0.160096	Fam172a	0.0613844	0.292322	0.0190833	0.0913814	Dctn3	-0.0153774	0.0564837	0.414804	0.320745
P45878	Fkbp2	0.278969	0.620136	0.276126	0.342998	Apool	0.131096	0.155065	0.171124	-0.120039									P45878	Fkbp2	0.278969	0.620136	0.276126	0.342998	Gga2	-0.140282	-0.17987	-0.234182	-0.310857	Sh3bgrl2	0.50432	0.291346	0.644798	0.21945	Kif4	-0.232828	0.055029	-0.414595	-0.0605134
Q8CI94	Pygb	0.329842	0.618954	0.67349	0.758283	Nubpl	-0.126435	0.153623	-0.110745	0.0683862									Q8CI94	Pygb	0.329842	0.618954	0.67349	0.758283	Cul3	-0.23399	-0.180313	-0.384978	-0.235904	Gstp1	-0.186814	0.290387	-0.16517	0.70899	Mms19	-0.231124	0.0521377	0.0296347	0.123173
B1ARB3;Q08481;B1ARA9	Pecam1	1.04565	0.618281	0.388157	0.099748	Foxred1	0.173563	0.152239	-0.118005	0.2473									B1ARB3;Q08481;B1ARA9	Pecam1	1.04565	0.618281	0.388157	0.099748	Scyl1	-0.0764217	-0.188631	0.446226	0.21247	Ewsr1	-0.0117452	0.289602	-0.0484813	-0.0844118	Msn	0.0146699	0.0519195	-0.0474423	-0.30579
Q9WV80;Q6NZD2;D3YWH1	Snx1	0.290732	0.617468	0.52615	0.487164	Ict1	-0.0446707	0.151818	0.224805	-0.0154053									Q9WV80;Q6NZD2;D3YWH1	Snx1	0.290732	0.617468	0.52615	0.487164	Aimp1	-0.189827	-0.193131	-0.0884122	-0.00919756	Plcb3	-0.084735	0.289245	0.445504	0.496369	Haus3	0.0732871	0.0494491	0.0931786	-0.0897242
Q3TGY1;Q9DBU6;E9Q6P8;Q8BR75	Rsrc1	0.216878	0.616336	-0.201092	0.119872	Ndufa13	0.178888	0.150682	0.00446039	0.0467422									Q3TGY1;Q9DBU6;E9Q6P8;Q8BR75	Rsrc1	0.216878	0.616336	-0.201092	0.119872	Vps53	-0.08155	-0.195106	0.216805	0.413406	Pias2	-0.0360248	0.287988	-0.0166973	0.385032	Dctn4	0.119326	0.0487876	-0.250603	0.107986
Q3UW66;Q99J99	Mpst	0.0528093	0.614314	-0.0711212	0.0403528	Mthfd2	0.314451	0.149924	-0.121031	-0.0522328									Q3UW66;Q99J99	Mpst	0.0528093	0.614314	-0.0711212	0.0403528	Rab21	-0.144704	-0.207991	-0.565722	-0.2143	Exosc5	0.0346898	0.287597	0.180802	0.718352	Cd2ap	0.0411185	0.0451271	-0.30832	-0.263783
Q9CZW4;E9PUC2;D3Z4I4	Acsl3	0.151433	0.614135	-0.767574	-0.0824395	L2hgdh	-0.115786	0.148803	-0.152863	-0.508026									Q9CZW4;E9PUC2;D3Z4I4	Acsl3	0.151433	0.614135	-0.767574	-0.0824395	Arfgef2	0.112168	-0.212113	-0.0194739	-0.186821	Rpsa	0.0156076	0.286811	0.126926	-0.0163419	Actr3	0.12335	0.0436554	-0.057691	-0.179732
Q9QWR8	Naga	0.468746	0.613472	0.0650107	0.531097	Cdk1	-0.0641047	0.14692	0.0951179	-0.0228026									Q9QWR8	Naga	0.468746	0.613472	0.0650107	0.531097	Mob4	0.182513	-0.223089	0.071432	0.119298	Brd4	0.47068	0.286609	-0.0647765	0.0126146	Nde1	0.0418014	0.0420744	0.369528	0.393359
Q9DB27	Mcts1	-0.347896	0.613125	0.322074	-0.121495	Ndufa10	0.0349173	0.145919	-0.144444	0.342586									Q9DB27	Mcts1	-0.347896	0.613125	0.322074	-0.121495	Ap1g1	-0.138204	-0.231193	-0.0378919	-0.13679	Tprkb	-0.174839	0.284974	0.0295881	0.218061	Tcp1	-0.117761	0.039012	-0.0732278	-0.215722
Q9ERG0	Lima1	0.464317	0.612599	-0.802661	-0.953749	Mtx2	0.112573	0.145707	0.313513	0.235025									Q9ERG0	Lima1	0.464317	0.612599	-0.802661	-0.953749	Dhcr24	-0.0812578	-0.249212	-0.266155	0.0612316	Cdk5	0.21213	0.284044	0.331169	0.16161	Kifc1	-0.145842	0.0373307	0.0404074	0.00582214
P70404	Idh3g	0.102075	0.611302	-0.108933	0.19273	Iars2	0.175398	0.145541	0.120623	0.0191903									P70404	Idh3g	0.102075	0.611302	-0.108933	0.19273	Birc6	-0.156167	-0.2614	-0.505477	-0.220859	Sympk	0.181322	0.281644	-0.221317	0.307986	Stoml2	0.108287	0.0346616	0.309165	0.0286291
P56677;D6RIN3;P06869	St14	0.480477	0.610946	0.172017	0.506664	Ndufs8	0.105693	0.143254	-0.113522	0.265111									P56677;D6RIN3;P06869	St14	0.480477	0.610946	0.172017	0.506664	Nedd4l	-0.125089	-0.276344	-0.34441	-0.288742	Aaas	0.157968	0.281605	0.0852288	0.267837	Clasp2	-0.187444	0.0327898	-0.210378	-0.135069
Q3UQU0	Brd9	0.600876	0.61062	0.40147	0.0997068	Mtpap	0.0624252	0.136928	0.189875	0.0379985									Q3UQU0	Brd9	0.600876	0.61062	0.40147	0.0997068	Uso1	0.137787	-0.282319	0.329019	0.407274	Psmc3ip	-0.0799974	0.280333	0.550505	0.304453	Wdr1	0.230201	0.032655	0.347546	0.596316
A6H5X4;B4XVP9;B4XVQ1;Q8BVM9	Phf11	1.38578	0.605922	0.787655	0.262972	Ung	0.171547	0.135782	-0.0700376	0.222609									A6H5X4;B4XVP9;B4XVQ1;Q8BVM9	Phf11	1.38578	0.605922	0.787655	0.262972	Tsnax	-0.239751	-0.3432	-0.0937433	-0.413867	Pawr	0.248907	0.278515	0.207384	0.691691	Cct4	-0.160235	0.0309134	-0.0747369	-0.114167
Q8R5A0	Smyd2	-0.0592611	0.603136	0.36196	-0.21674	Cox17	0.347255	0.131212	0.377064	0.809509									Q8R5A0	Smyd2	-0.0592611	0.603136	0.36196	-0.21674	Ykt6	-0.403619	-0.347455	-0.397832	0.0460922	Lpin1	0.273283	0.276562	0.122033	0.00772317	Mastl	-0.199291	0.0304048	0.17595	0.0961878
A2AQJ5;A2AQJ6;Q8BXN9;A2AQJ7	Tmem87a	0.400478	0.595989	-0.0229036	0.291631	Cox7a2	-0.124059	0.129679	-0.0388692	0.191138									A2AQJ5;A2AQJ6;Q8BXN9;A2AQJ7	Tmem87a	0.400478	0.595989	-0.0229036	0.291631	Arhgap32	-0.0580924	-0.405313	-0.200773	-0.394522	Cdk2	0.131063	0.274176	-0.0898324	-0.114864	Apc	0.325514	0.029422	-0.323006	-0.268174
Q02053	Uba1	0.0609035	0.595841	0.162258	-0.156212	Akap10	-0.0253329	0.129109	0.249656	-0.0855817									Q02053	Uba1	0.0609035	0.595841	0.162258	-0.156212	Apoo	0.0648977	-0.427239	0.199966	-0.234425	Pus1	0.0349971	0.271912	0.163454	0.0796541	Pkp4	0.640018	0.0272386	-0.316826	0.0994675
O08795	Prkcsh	0.830642	0.594861	0.898734	0.431432	Ndufs2	0.367538	0.129077	-0.011562	-0.035278									O08795	Prkcsh	0.830642	0.594861	0.898734	0.431432	Arhgef2	-0.463476	-0.444228	-0.215993	-0.140519	Rbm10	0.22438	0.271355	0.0208368	-0.133808	Nsfl1c	-0.0912275	0.0266199	0.224583	0.000904634
E9Q512;H3BJG4;Q8BVJ9;H3BJH8;H3BJU5	Trip11	0.778902	0.594262	1.57502	0.274252	Ndufs7	0.180935	0.126971	0.0926585	0.103487									E9Q512;H3BJG4;Q8BVJ9;H3BJH8;H3BJU5	Trip11	0.778902	0.594262	1.57502	0.274252	Ccdc91	-0.681141	-0.484188	-0.294561	0.133789	Larp7	0.533382	0.270916	-0.0744152	-0.0484218	Actr2	0.0492736	0.0263128	-0.0910981	0.242758
Q9Z1Q5	Clic1	0.146402	0.593214	0.591965	0.622239	Ndufb7	0.256501	0.126359	-0.114219	-0.0593753									Q9Z1Q5	Clic1	0.146402	0.593214	0.591965	0.622239	Rab34	-0.253669	-0.660306	-0.475349	-1.12525	Raver1	0.467186	0.269898	0.285587	0.13501	Numa1	0.293295	0.0246494	-0.0753806	0.0535059
Q99L45;E0CXJ3	Eif2s2	0.19631	0.59262	0.0879833	0.768069	Hint2	0.292721	0.125619	0.295069	0.168124									Q99L45;E0CXJ3	Eif2s2	0.19631	0.59262	0.0879833	0.768069	Sec16a	-0.155154	-0.686162	-0.037432	-0.445272	Map2k1	-0.00286349	0.264097	0.178854	-0.0244784	Mcph1	0.316782	0.0187242	0.328788	-0.364497
O70404	Vamp8	-0.106878	0.591852	-0.52476	0.559713	Suclg1	0.0672258	0.123785	0.0395696	0.394387									O70404	Vamp8	-0.106878	0.591852	-0.52476	0.559713	Ap1m2	-0.928174	-0.924611	-0.558405	-0.551263	Phb2	0.331152	0.261533	0.45295	-0.0312638	Dctn5	-0.234842	0.0181856	-0.0669987	0.243356
Q9CXE7;E9PXY3;D3Z615;Q8C5H9;Q3V440;E9Q2J2	Tmed5	0.567366	0.590796	0.408342	0.159125	Fkbp4	-0.251693	0.120675	-0.232885	-0.182062									Q9CXE7;E9PXY3;D3Z615;Q8C5H9;Q3V440;E9Q2J2	Tmed5	0.567366	0.590796	0.408342	0.159125	Bst2	-1.46246	-0.965863	-1.54197	-0.627439	Rpa3	0.0136007	0.260018	0.202575	0.263936	Shroom2	0.206378	0.0165107	-0.14496	-0.535724
Q9Z2M7	Pmm2	0.267822	0.588589	0.90736	0.469752	Bcl2l1	0.42872	0.120601	-0.00345893	0.157431									Q9Z2M7	Pmm2	0.267822	0.588589	0.90736	0.469752	Hck	-0.458283	-2.07125	0.0741829	0.535427	Rpain	-0.190167	0.259944	0.318948	0.272384	Dynll1	0.046044	0.0151868	-0.323761	-0.154573
E9Q634	Myo1e	0.192138	0.588364	-0.0638479	0.347727	Slc25a3	0.369028	0.119662	0.213977	0.0808541									E9Q634	Myo1e	0.192138	0.588364	-0.0638479	0.347727						Nr2c2ap	0.0221863	0.258306	0.147692	-0.0582485	Ubr4	0.000245432	0.00820704	-0.288017	-0.0161496
Q8BML9;D3Z158;Q8R1V9;F6TDS3	Qars	0.342611	0.586767	0.510858	0.404809	Uqcrc2	0.174169	0.11896	0.249567	0.18925									Q8BML9;D3Z158;Q8R1V9;F6TDS3	Qars	0.342611	0.586767	0.510858	0.404809						Pold1	0.0166497	0.257547	-0.105217	0.297388	Cdk5rap2	0.453392	0.0070467	0.167759	-0.165728
P70290;A2AN84;B7ZCL8;B7ZCL9;B7ZCM0;D6RFD5;B7ZCM1	Mpp1	0.321074	0.586157	0.0782818	-0.00106725	Ndufab1	0.257063	0.118552	0.202076	-0.0794016									P70290;A2AN84;B7ZCL8;B7ZCL9;B7ZCM0;D6RFD5;B7ZCM1	Mpp1	0.321074	0.586157	0.0782818	-0.00106725						Rbbp9	-0.197722	0.255084	0.162053	0.198842	Vrk1	-0.155131	0.00625758	-0.208273	-0.0416151
Q80U70;E9PW15;F7B7H9;F6Z494	Suz12	0.471383	0.585343	0.280447	0.640158	Lias	0.179793	0.116041	-0.0900203	0.167419									Q80U70;E9PW15;F7B7H9;F6Z494	Suz12	0.471383	0.585343	0.280447	0.640158						Fibp	0.0809023	0.255021	0.0991039	-0.00472824	Arl8b	0.115824	0.00567962	-0.216959	0.0112278
Q8K5B2;D3Z1G3;D3Z6A4	Mcfd2	0.554122	0.583786	0.28772	0.352742	Mthfd1l	0.020115	0.114904	-0.0734489	-0.30544									Q8K5B2;D3Z1G3;D3Z6A4	Mcfd2	0.554122	0.583786	0.28772	0.352742						Maged1	0.0472594	0.253813	-0.301773	-0.205981	Rae1	0.184592	0.00553219	-0.0981083	0.143567
Q9JJ78;D3YVF2	Pbk	0.0879029	0.580418	0.130976	0.0745069	Prdx3	0.31878	0.113516	0.44818	0.0761285									Q9JJ78;D3YVF2	Pbk	0.0879029	0.580418	0.130976	0.0745069						Smc1a	0.0662887	0.251088	-0.217851	-0.0744364	LRWD1	0.205375	0.00442339	0.139457	0.00176912
Q9ESW4	Agk	0.425045	0.580164	0.301993	-0.12586	Sod2	0.816114	0.112769	0.271238	0.513763									Q9ESW4	Agk	0.425045	0.580164	0.301993	-0.12586						Vps72	0.326385	0.251074	0.0292911	0.264238	Tbcb	-0.0728146	0.00160919	0.110252	0.109682
Q5RKZ7;G3UWH1;G3UYX9	Mocs1	0.025962	0.578746	-0.0174716	0.591189	Mrpl17	0.21198	0.112601	0.31384	0.0042289									Q5RKZ7;G3UWH1;G3UYX9	Mocs1	0.025962	0.578746	-0.0174716	0.591189						Ascc2	-0.157295	0.250424	-0.0495977	-0.237431	Gphn	-0.338134	0.00137742	-0.127712	0.303967
O70405;Q9QY01	Ulk1	0.307939	0.576834	-0.26888	-0.214878	Triap1	0.0240699	0.109961	0.0180011	0.216693									O70405;Q9QY01	Ulk1	0.307939	0.576834	-0.26888	-0.214878						Hmgb3	-0.0816287	0.249886	-0.170966	-0.850287	Npm1	0.614612	0.000780394	0.216519	-0.20734
Q91WM2	Cecr5	0.144919	0.574486	0.640205	0.460583	Mrps28	0.319989	0.109846	0.129731	0.0170349									Q91WM2	Cecr5	0.144919	0.574486	0.640205	0.460583						Polr1a	0.224381	0.249516	-0.0787634	0.109047	Rock1	0.194343	0.000443969	-0.192172	-0.371662
Q9JHI5	Ivd	0.392242	0.57378	0.438437	0.699549	Tst	-0.104174	0.10879	-0.337802	-0.18508									Q9JHI5	Ivd	0.392242	0.57378	0.438437	0.699549						Eef1a1	-0.110616	0.248329	-0.116855	8.52732e-05	Capzb	0.0264558	-0.000552261	0.000488427	0.19394
F8WJA5;Q61474	Msi1	-0.115762	0.572716	-0.443216	-0.202326	Cox5b	-0.0622079	0.106671	0.108313	0.213879									F8WJA5;Q61474	Msi1	-0.115762	0.572716	-0.443216	-0.202326						Rps3	-0.206977	0.246789	-0.0853079	-0.13752	Cdca8	0.175044	-0.00358895	-0.0845267	0.13293
Q64127;E9Q1U8	Trim24	0.70685	0.572437	0.479781	0.382798	Mrps10	0.195911	0.105065	0.297312	0.250555									Q64127;E9Q1U8	Trim24	0.70685	0.572437	0.479781	0.382798						Xrcc1	0.124217	0.246704	0.231572	0.263665	Triobp	0.127981	-0.00442269	-0.0948955	-0.158123
P11404	Fabp3	0.132899	0.568629	0.647036	0.601873	Trnt1	-0.284306	0.105046	0.194746	0.345044									P11404	Fabp3	0.132899	0.568629	0.647036	0.601873						Adi1	0.269904	0.245975	-0.518863	-0.0745333	Swap70	-0.163786	-0.00493155	-0.198723	-0.115546
Q8JZN7;H3BKJ1;H3BKL2;H3BL14	Rhot2	0.217544	0.566387	0.171552	0.328528	Oxct1	0.265453	0.104546	0.148046	-0.0824178									Q8JZN7;H3BKJ1;H3BKL2;H3BL14	Rhot2	0.217544	0.566387	0.171552	0.328528						Chek1	-0.00638491	0.242865	0.129643	0.0620115	Csnk1a1	0.0482572	-0.00775403	0.0172052	0.0406611
O08579;Q3THM8;I7HJS1;B7FAU5	Emd	0.119146	0.56427	0.196172	-0.0475128	Timm50	0.247233	0.10346	0.395429	-0.102038									O08579;Q3THM8;I7HJS1;B7FAU5	Emd	0.119146	0.56427	0.196172	-0.0475128						Eefsec	0.0677592	0.241745	0.16726	0.297516	Pdcd6ip	-0.0639691	-0.00794709	0.0855438	0.0591277
P98203	Arvcf	0.523899	0.562246	0.249223	0.616379	Aco2	0.513967	0.103333	0.294013	0.207778									P98203	Arvcf	0.523899	0.562246	0.249223	0.616379						Kdm6a	0.472014	0.241046	0.0497072	-0.337449	Tpr	0.380873	-0.0105172	-0.0606793	-0.127627
Q9ERE7;D3YVR4;F6SWV4	Mesdc2	0.736434	0.56186	0.693746	0.566519	Sdhc	0.326128	0.102931	-0.168988	0.16439									Q9ERE7;D3YVR4;F6SWV4	Mesdc2	0.736434	0.56186	0.693746	0.566519						Ezh1	0.367702	0.235246	0.107198	-0.155901	Tubb6	0.13443	-0.0120234	0.306058	-0.04125
Q60648	Gm2a	0.509217	0.560217	0.174391	-0.230129	Pdha1	0.402662	0.101006	-0.384918	-0.523399									Q60648	Gm2a	0.509217	0.560217	0.174391	-0.230129						Ppp1cc	0.0345541	0.235136	-0.388932	-0.25341	Racgap1	0.107137	-0.0134431	-0.168197	-0.230523
Q8CFA2	Amt	0.586291	0.558338	-0.101173	0.122319	Acadm	0.612071	0.100367	-0.203836	-0.160561									Q8CFA2	Amt	0.586291	0.558338	-0.101173	0.122319						Rpl5	-0.0986948	0.234746	-0.0274271	-0.100945	Dync1h1	-0.0587552	-0.0152729	-0.310195	-0.0955813
Q05816;REV__Q9D2U9;REV__Q8CGP2;REV__Q8CGP1;REV__Q8CGP0;REV__Q6ZWY9;REV__Q64525;REV__Q64524;REV__Q64478;REV__Q64475;REV__P10854;REV__P10853;REV__P70696;REV__Q8CBB6	Fabp5	-0.0188658	0.557248	0.300648	0.00887495	Qtrtd1	-0.194506	0.0985425	0.0584619	0.137045									Q05816;REV__Q9D2U9;REV__Q8CGP2;REV__Q8CGP1;REV__Q8CGP0;REV__Q6ZWY9;REV__Q64525;REV__Q64524;REV__Q64478;REV__Q64475;REV__P10854;REV__P10853;REV__P70696;REV__Q8CBB6	Fabp5	-0.0188658	0.557248	0.300648	0.00887495						Nucks1	0.222266	0.233893	-0.226823	0.0534826	Macf1	0.373447	-0.0167614	-0.872389	-0.188075
Q9DBE8;F6RBY3	Alg2	0.444641	0.556846	0.334305	0.317443	Cycs	0.569739	0.0981252	-0.0723115	0.229348									Q9DBE8;F6RBY3	Alg2	0.444641	0.556846	0.334305	0.317443						Taf1	0.211368	0.233638	0.0271124	0.115852	Ccdc6	0.0577886	-0.0179936	0.352138	0.132087
D3Z2J6;Q9D710	Tmx2	0.0883176	0.555713	-0.0286922	0.428157	Ogt	0.189413	0.097596	0.0376604	-0.167431									D3Z2J6;Q9D710	Tmx2	0.0883176	0.555713	-0.0286922	0.428157						Nop2	0.0902795	0.232367	0.16554	-0.119543	Ppp1r12a	0.191062	-0.0201139	0.151907	0.42236
Q3V0C5;F6TGT8;A2ALS8;F6Z2T3	Usp48	0.313088	0.553652	0.235687	0.38783	Mrps15	-0.0546186	0.0970381	0.282754	0.261842									Q3V0C5;F6TGT8;A2ALS8;F6Z2T3	Usp48	0.313088	0.553652	0.235687	0.38783						Meaf6	0.321624	0.231517	0.183725	0.286441	Kif2c	-0.23977	-0.0202268	-0.0612271	-0.0451385
Q811U4;F6XRI9;D3Z4L5;D3Z5P8	Mfn1	0.512659	0.549692	-0.0217854	0.139669	Pgam5	0.304795	0.0959658	0.42293	0.094782									Q811U4;F6XRI9;D3Z4L5;D3Z5P8	Mfn1	0.512659	0.549692	-0.0217854	0.139669						Smarcc2	0.359243	0.22964	0.477635	-0.103174	Dctn1	-0.0167394	-0.021085	0.142874	0.0115355
Q9CR95	Necap1	-0.00839597	0.548779	0.240318	0.355641	Lars2	-0.139748	0.0933817	0.507285	0.525142									Q9CR95	Necap1	-0.00839597	0.548779	0.240318	0.355641						Iws1	0.189792	0.228481	0.0995694	0.0607521	Cdc42	0.0219573	-0.0221694	-0.293718	0.0389829
Q8VCF0	Mavs	0.663261	0.547599	0.55101	0.829949	Aars2	0.0928581	0.0928392	0.271687	0.311372									Q8VCF0	Mavs	0.663261	0.547599	0.55101	0.829949						Zranb2	-0.179248	0.227955	-0.485994	-0.115831	Ik	0.0145786	-0.0243995	-0.159672	0.0485737
G3UW83;Q6NZL6;E9Q2M2;E9PZL7	Tonsl	0.0642499	0.54548	0.385029	0.190309	Dap3	0.0979607	0.0907258	0.428316	0.400187									G3UW83;Q6NZL6;E9Q2M2;E9PZL7	Tonsl	0.0642499	0.54548	0.385029	0.190309						Sec13	0.0328581	0.227612	0.00672759	0.0577177	Wdr73	-0.678759	-0.0283847	0.250735	-0.111995
P97742	Cpt1a	0.834341	0.544062	0.719092	0.574335	Mrpl49	0.142499	0.0897596	0.255765	0.16771									P97742	Cpt1a	0.834341	0.544062	0.719092	0.574335						Wdr55	-0.0487853	0.22747	0.283508	0.194859	Tsg101	0.0493892	-0.0319598	0.0865041	-0.0440911
Q3TCN2	Plbd2	0.304838	0.542709	0.352233	0.410663	Atpaf1	0.0320017	0.0894054	0.264425	0.051379									Q3TCN2	Plbd2	0.304838	0.542709	0.352233	0.410663						Rbm22	0.188617	0.227242	-0.00620779	0.0712208	Arpc5l	-0.0256497	-0.0323321	-0.137504	-0.0664113
Q9Z110;D3Z0B4;H3BKJ8;H3BLE8;H3BKK0	Aldh18a1	0.0841616	0.538054	-0.365026	-0.029209	Mrpl24	-0.0528827	0.0887409	0.210548	0.142964									Q9Z110;D3Z0B4;H3BKJ8;H3BLE8;H3BKK0	Aldh18a1	0.0841616	0.538054	-0.365026	-0.029209						Timeless	0.0584674	0.225967	0.202917	0.237993	Dnajc7	0.04532	-0.0343442	0.211511	0.0501552
Q80V26	Impad1	0.527003	0.535815	0.446425	0.202346	Cyb5b	0.217428	0.0869479	0.267765	-0.0600417									Q80V26	Impad1	0.527003	0.535815	0.446425	0.202346						Smc5	0.158429	0.225179	0.164265	0.218575	Mapre1	0.0920995	-0.0386504	0.204281	-0.113677
Q9JIW9;F6QC68	Ralb	0.887563	0.535659	-0.318566	0.292391	Usmg5	-0.0225849	0.0844951	0.193694	0.363729									Q9JIW9;F6QC68	Ralb	0.887563	0.535659	-0.318566	0.292391						Smad4	-0.0540111	0.224158	0.126126	-0.0634032	Dync1li2	0.0789241	-0.0390939	0.21214	-0.105021
K3W4T3;Q9Z1G4;A2A599	Atp6v0a1	0.388846	0.534974	-0.160899	0.379675	Park7	-0.372283	0.0827857	-0.0761422	0.101227									K3W4T3;Q9Z1G4;A2A599	Atp6v0a1	0.388846	0.534974	-0.160899	0.379675						Rps27a	-0.267873	0.222996	-0.620044	-0.0352249	Zw10	0.102556	-0.0399794	0.155971	-0.157943
Q99MN9;E9Q1J7;D3YZC1	Pccb	0.286428	0.534231	-0.0446527	-0.726012	Vat1	0.0586381	0.0823489	0.0573886	0.133558									Q99MN9;E9Q1J7;D3YZC1	Pccb	0.286428	0.534231	-0.0446527	-0.726012						Rnf2	0.139558	0.220722	0.269826	-0.0156611	Akap12	0.0406756	-0.042667	-0.222634	0.0480491
P19137;F8VQ40	Lama1	-0.75792	0.53386	-0.145506	1.49744	Aldh2	0.0404964	0.0810202	0.578056	0.821436									P19137;F8VQ40	Lama1	-0.75792	0.53386	-0.145506	1.49744						Utp14a	-0.136382	0.219867	-0.311419	-0.243074	Actr1a	-0.23856	-0.0435799	0.0998179	0.267818
P85094	Isoc2a	0.652986	0.533242	-0.0551738	0.662222	Taco1	0.117006	0.0799929	0.214328	0.399799									P85094	Isoc2a	0.652986	0.533242	-0.0551738	0.662222						Nsl1	0.0173519	0.219691	-0.16059	-0.127266	Akap13	-0.192277	-0.0437078	0.0710696	0.288729
Q4V9W2	Srek1ip1	0.295845	0.530051	-0.048898	0.316008	Ghitm	0.198809	0.0797105	0.236065	0.0925679									Q4V9W2	Srek1ip1	0.295845	0.530051	-0.048898	0.316008						Enoph1	0.0156804	0.219586	-0.00725041	-0.301408	Kif14	-0.152201	-0.0448337	0.0572212	-0.215627
P97370	Atp1b3	0.162785	0.527969	-0.497015	-0.092046	Atp5b	0.715287	0.0790332	0.567497	0.00844336									P97370	Atp1b3	0.162785	0.527969	-0.497015	-0.092046						Ubqln2	-0.0857063	0.21759	0.0912534	0.395617	Plekha7	0.196884	-0.0451489	0.153583	0.0311593
Q9CYD3	Crtap	0.640466	0.527851	0.582815	0.178292	Sdhaf2	0.183654	0.0784436	0.718708	0.218125									Q9CYD3	Crtap	0.640466	0.527851	0.582815	0.178292						Ranbp17	-0.114684	0.217321	0.121316	0.365465	Pafah1b1	-0.212434	-0.0457451	0.0691356	-0.176836
Q80X90	Flnb	0.490697	0.527756	0.237084	0.540025	Myg1	-0.438147	0.0781793	0.272818	0.424401									Q80X90	Flnb	0.490697	0.527756	0.237084	0.540025						Casc3	-0.0987583	0.216945	0.150343	0.0449858	Dlgap5	-0.159504	-0.0469636	-0.109795	0.054051
Q8BGC0	Htatsf1	0.033036	0.527607	0.175597	-0.0769224	Ptcd2	0.140694	0.0776984	-0.0842481	-0.0151828									Q8BGC0	Htatsf1	0.033036	0.527607	0.175597	-0.0769224						Tmf1	0.28358	0.216018	0.0898825	0.121368	Pkn2	-0.158426	-0.0471828	-0.206507	-0.099035
Q6R891;H3BJA6	Ppp1r9b	0.681243	0.525658	0.0742024	0.190217	Lonp1	0.217176	0.0743755	0.249314	0.384065									Q6R891;H3BJA6	Ppp1r9b	0.681243	0.525658	0.0742024	0.190217						Topbp1	0.218318	0.215483	0.0214677	0.0248378	Dnajc24	-0.267845	-0.0492847	-0.0843765	-0.0943752
A2AKI5;P43406;F6W6Q6;B7ZCI9	Itgav	0.716199	0.523713	-0.399294	-0.792131	Etfa	0.454879	0.0708015	0.134211	0.222115									A2AKI5;P43406;F6W6Q6;B7ZCI9	Itgav	0.716199	0.523713	-0.399294	-0.792131						Mkln1	-1.26092e-05	0.215451	-0.252808	-0.279586	Kbtbd8	-0.136327	-0.0515961	0.205232	0.272799
G5E829	Atp2b1	0.548628	0.522667	-0.160084	0.264648	Ptcd1	0.318912	0.0702497	0.221722	0.171385									G5E829	Atp2b1	0.548628	0.522667	-0.160084	0.264648						Rybp	0.122995	0.213457	-0.103712	0.118754	Cct8	-0.0925984	-0.0553214	0.0206858	-0.186041
Q9CZ57	Nsun4	0.113458	0.519365	0.0844838	0.634953	Adprhl2	-0.114224	0.0693187	-0.231641	-0.109052									Q9CZ57	Nsun4	0.113458	0.519365	0.0844838	0.634953						Cpsf4	0.00853448	0.212724	-0.26473	0.108127	Kif23	0.016556	-0.0564455	-0.0796361	-0.40702
P35762	Cd81	0.6097	0.519198	-0.110609	0.393458	Mrpl21	0.173819	0.0690714	0.287901	0.125183									P35762	Cd81	0.6097	0.519198	-0.110609	0.393458						Hint3	0.0230883	0.212442	-0.512051	0.0569096	Fnbp1l	-0.090776	-0.057181	0.143552	0.105525
M0QWP1;Z4YK85;A2ASQ1;Z4YJS5	Agrn	0.421949	0.518351	-0.0643607	0.0235616	Ech1	0.860192	0.0682057	0.418262	0.0231131									M0QWP1;Z4YK85;A2ASQ1;Z4YJS5	Agrn	0.421949	0.518351	-0.0643607	0.0235616						Trim26	-0.0616094	0.212369	0.350491	-0.0492873	Flna	-0.00654095	-0.0574869	0.274409	0.0578247
P97346	Nxn	-0.0797231	0.516313	-0.0203818	-0.00934836	Mrpl33	-0.0816919	0.0662573	0.329844	0.327859									P97346	Nxn	-0.0797231	0.516313	-0.0203818	-0.00934836						Usp4	0.0380605	0.210314	0.18299	0.28313	Eif3a	-0.113309	-0.0600621	-0.186811	-0.201845
Q8BQ47;D3Z0T5	Cnpy4	0.420661	0.515626	0.393759	0.480531	Rad51	0.196351	0.0621067	0.199569	-0.0102173									Q8BQ47;D3Z0T5	Cnpy4	0.420661	0.515626	0.393759	0.480531						Msh2	-0.0210491	0.209876	-0.0716349	-0.0782042	Nup62	0.330167	-0.0604134	0.140577	0.0561939
Q91XU3	Pip4k2c	0.299515	0.514079	0.487224	0.603222	Mrps11	0.077118	0.0619976	0.378341	0.17777									Q91XU3	Pip4k2c	0.299515	0.514079	0.487224	0.603222						Med15	0.00498314	0.20979	-0.075894	0.156518	Ift20	0.327524	-0.0629257	0.529042	0.405376
Q6PB93;O08832	Galnt2	0.737355	0.513726	0.76046	0.65767	Endog	-0.141435	0.0618417	-0.0857266	-0.00894913									Q6PB93;O08832	Galnt2	0.737355	0.513726	0.76046	0.65767						Tbl1xr1	0.286824	0.208541	-0.111999	0.159423	Wasf2	0.0677471	-0.0643447	0.130779	0.0705837
Q9JLV1	Bag3	0.683361	0.512951	-0.484003	-0.63612	Ndufa4	0.0343192	0.0616113	0.470795	0.225152									Q9JLV1	Bag3	0.683361	0.512951	-0.484003	-0.63612						Brca1	0.230152	0.207128	0.294621	0.127181	Cltc	0.326769	-0.064601	0.079274	0.0255736
Q9CYR6;Q8BWW3	Pgm3	0.139513	0.512474	0.117911	0.156379	Mrpl40	0.00729795	0.0587743	0.0592468	-0.189243									Q9CYR6;Q8BWW3	Pgm3	0.139513	0.512474	0.117911	0.156379						Mcm6	0.198445	0.205702	0.0798965	-0.104199	Ptk2	-0.185526	-0.0647248	-0.107397	-0.191369
O88587;D3Z227	Comt	0.111791	0.510796	-0.1899	0.239735	Polrmt	0.151482	0.0580871	0.248716	0.234023									O88587;D3Z227	Comt	0.111791	0.510796	-0.1899	0.239735						Eef2	-0.197559	0.205139	0.0703439	-0.114428	Map1lc3b	-0.0488448	-0.0681579	-0.186326	-0.0604449
Q80UN9	Trit1	0.145008	0.509836	-0.195109	0.120667	Fars2	0.225594	0.0571562	0.402374	0.357332									Q80UN9	Trit1	0.145008	0.509836	-0.195109	0.120667						Hdac2	0.335588	0.204404	0.302017	0.442296	Nek7	-0.454167	-0.0695613	-0.0433453	-0.0819416
Q9WUM3;D3YUG6	Coro1b	0.0474268	0.508266	0.0396125	0.472981	Msto1	0.103899	0.0567087	0.17269	0.00590208									Q9WUM3;D3YUG6	Coro1b	0.0474268	0.508266	0.0396125	0.472981						Polr2e	0.0376805	0.203873	-0.0390447	0.0696296	Rbbp6	0.239862	-0.0705084	0.182539	-0.25055
B1AU25;Q9Z0X1	Aifm1	0.349666	0.506604	0.342767	0.221084	Oxr1	-0.0154761	0.0557587	0.112825	0.238614									B1AU25;Q9Z0X1	Aifm1	0.349666	0.506604	0.342767	0.221084						Psmd10	-0.27623	0.203732	0.134672	0.190081	Klc2	-0.0725883	-0.0709673	-0.189752	-0.307734
Q80TZ3;B1B0B8;B1B0B7	Dnajc6	0.634118	0.505342	0.606753	0.0760688	Mrpl4	-0.0716422	0.0552853	0.330758	0.0634633									Q80TZ3;B1B0B8;B1B0B7	Dnajc6	0.634118	0.505342	0.606753	0.0760688						Hax1	0.531637	0.203442	0.015589	-0.188203	Haus4	-0.159155	-0.0710042	0.0189896	-0.00654205
P70444;D3Z463	Bid	0.107328	0.503702	0.205034	0.0829914	Tsfm	0.072839	0.0527977	0.287088	0.250856									P70444;D3Z463	Bid	0.107328	0.503702	0.205034	0.0829914						Mri1	-0.0686574	0.203276	-0.0853563	0.00701466	Kif20b	0.131292	-0.0718767	-0.477415	-0.239349
O08688;D3YU84;D3Z432	Capn5	0.657796	0.502082	-0.241102	-0.323219	Etfdh	0.397617	0.0527286	0.00338717	0.26806									O08688;D3YU84;D3Z432	Capn5	0.657796	0.502082	-0.241102	-0.323219						Rpp40	0.018491	0.201118	0.15156	0.181125	40057	-0.212052	-0.0726721	-0.301197	-0.472213
Q9Z0G0;Q8R5M0	Gipc1	0.377688	0.500311	0.512971	0.182271	Mrpl55	-0.0213789	0.050819	-0.0238216	0.326635									Q9Z0G0;Q8R5M0	Gipc1	0.377688	0.500311	0.512971	0.182271						Eif2ak2	0.306754	0.200514	0.130136	0.337391	Dynll2	0.842869	-0.0769555	0.719584	0.0384182
Q99LJ2	Abtb1	-0.0112859	0.50017	0.0528497	0.737052	Dhx36	-0.0592314	0.0506694	-0.00533862	-0.0256467									Q99LJ2	Abtb1	-0.0112859	0.50017	0.0528497	0.737052						Gins1	0.0681109	0.200469	0.27368	0.247536	Fgfr1op	-0.298589	-0.0780829	-0.587299	-0.825121
Q9D787;D3YZQ4	Ppil2	0.299013	0.4991	0.614792	0.42761	Ndufa11	0.17944	0.0488691	0.181325	0.144018									Q9D787;D3YZQ4	Ppil2	0.299013	0.4991	0.614792	0.42761						Pycard	-0.0152096	0.200387	-0.421022	-0.28775	Evi5	-0.0353904	-0.0790659	0.0451068	-0.184303
Q8C0D7	Ing4	0.139518	0.498184	0.368205	0.42469	Mrps9	0.0800411	0.0482672	-0.0234908	0.125324									Q8C0D7	Ing4	0.139518	0.498184	0.368205	0.42469						Tmem33	0.0107938	0.199065	-0.277521	0.00194101	Tnks1bp1	-0.179709	-0.0806243	-0.374323	-0.0676126
P62911	Rpl32	-0.0477173	0.496118	0.503278	0.0425002	Uqcrc1	0.340373	0.0465491	0.448536	0.150361									P62911	Rpl32	-0.0477173	0.496118	0.503278	0.0425002						Orc3	0.341149	0.198458	0.135756	0.118747	Pxn	-0.13526	-0.0806441	-0.00439665	0.076557
Q9JJ28	Flii	-0.0673222	0.495784	-0.0188981	0.117481	Mrpl22	0.277868	0.0461223	0.566293	0.11512									Q9JJ28	Flii	-0.0673222	0.495784	-0.0188981	0.117481						Nfrkb	0.182699	0.196088	-0.0237516	0.302656	Hspb1	-0.00639182	-0.0808871	0.00617233	0.125031
Q61292	Lamb2	0.623603	0.495475	0.0750189	-0.479961	Pcca	0.306751	0.045914	0.167904	0.3929									Q61292	Lamb2	0.623603	0.495475	0.0750189	-0.479961						Xpo6	-0.245237	0.195399	-0.186556	-0.119986	Actr6	0.315837	-0.0819396	-0.016857	-0.102187
Q9QXE7	Tbl1x	0.111814	0.495097	-0.143812	-0.561499	Atp5o	0.384791	0.045695	0.290548	-0.0285028									Q9QXE7	Tbl1x	0.111814	0.495097	-0.143812	-0.561499						Eif3k	0.00748941	0.195368	-0.175137	0.150481	Rabgap1	-0.109883	-0.0850769	0.0702245	0.306712
Q60759	Gcdh	0.581592	0.494698	0.545439	0.629146	Acadsb	0.216701	0.042593	-0.103977	0.344552									Q60759	Gcdh	0.581592	0.494698	0.545439	0.629146						Stub1	0.170149	0.195247	0.260544	0.172249	Vcl	0.133869	-0.0868165	0.35768	0.238051
Q8CEJ2;Q9WTZ0	Uxt	-0.181039	0.49381	-0.270977	0.0650221	Atp5e	0.298212	0.040897	0.0456355	0.170536									Q8CEJ2;Q9WTZ0	Uxt	-0.181039	0.49381	-0.270977	0.0650221						Shq1	-0.272517	0.195017	0.052997	0.331835	Ctnna1	0.348446	-0.088141	-0.433193	0.277596
Q8K368;D3YX57;F7ALG5;F2Z414;D3YVC7	Fanci	0.105304	0.492484	0.0291858	0.426696	Prkaca	0.497551	0.0407836	-0.111129	-0.0697319									Q8K368;D3YX57;F7ALG5;F2Z414;D3YVC7	Fanci	0.105304	0.492484	0.0291858	0.426696						Polr2g	0.123627	0.193337	0.12914	0.235442	Mark2	-0.128698	-0.0894082	0.130548	0.275756
Q9WV54;D3Z015;D3Z505	Asah1	0.544507	0.491983	0.378584	0.319556	Timm8b	0.480968	0.0369563	0.61976	0.410473									Q9WV54;D3Z015;D3Z505	Asah1	0.544507	0.491983	0.378584	0.319556						Foxp4	-0.307533	0.192513	0.231901	0.504666	Mapk1	-0.236681	-0.0910121	0.0910109	-0.1006
Q9WV91	Ptgfrn	0.711006	0.491179	0.0289385	0.173572	Stoml2	0.108287	0.0346616	0.309165	0.0286291									Q9WV91	Ptgfrn	0.711006	0.491179	0.0289385	0.173572						Strap	-0.0697873	0.191777	0.0112616	0.077721	Lasp1	-0.337809	-0.0910469	0.0757504	0.00876755
Q9JLZ3;F6RT60;F6R307;E9Q6L3;E9QMT1	Auh	0.00168171	0.490561	0.255667	0.26543	Glud1	0.656172	0.0342383	0.930498	0.200751									Q9JLZ3;F6RT60;F6R307;E9Q6L3;E9QMT1	Auh	0.00168171	0.490561	0.255667	0.26543						Ints7	0.116754	0.191635	-0.219318	0.267183	Actr10	-0.136395	-0.0921505	-0.189625	-0.144632
E9Q1S3;Q01405	Sec23a	-0.0883821	0.489322	-0.0479849	0.151777	Mrpl3	0.161136	0.0331612	0.277217	-0.022472									E9Q1S3;Q01405	Sec23a	-0.0883821	0.489322	-0.0479849	0.151777						Akt2	0.4221	0.191312	0.190912	0.00754015	Ppp2cb	0.0345846	-0.0924509	-0.143713	-0.425551
Q9WV32;F6VVE6;F6THG2;D3Z6S0	Arpc1b	0.284404	0.489225	-0.0105323	0.148712	Bax	-0.127231	0.0315847	0.0809702	0.233252									Q9WV32;F6VVE6;F6THG2;D3Z6S0	Arpc1b	0.284404	0.489225	-0.0105323	0.148712						Psmb3	-0.0942909	0.19094	-0.032448	0.514512	Nusap1	-0.157124	-0.0958218	-0.640023	-0.223905
Q8BYB9	Poglut1	0.544808	0.487123	0.646582	0.880414	Ndufs6	0.119511	0.0279829	-0.0829537	0.187769									Q8BYB9	Poglut1	0.544808	0.487123	0.646582	0.880414						Taf10	0.133688	0.189353	0.268831	0.0209891	Pin4	-0.257681	-0.0992199	0.107456	0.188795
Q80ZV0;F6WF94	Rnaseh2b	0.0506273	0.487019	0.191606	0.155047	Opa1	0.175929	0.025729	0.240417	0.0624041									Q80ZV0;F6WF94	Rnaseh2b	0.0506273	0.487019	0.191606	0.155047						Patl1	-0.0268363	0.188018	0.0446172	-0.0557523	Tpx2	-0.0670828	-0.10018	-0.14363	0.0191928
A2AAN0;O35250;A2AAN3;A2AAN4	Exoc7	0.122952	0.485742	-0.107043	0.294318	Hccs	0.33836	0.0248628	0.268352	-0.318884									A2AAN0;O35250;A2AAN3;A2AAN4	Exoc7	0.122952	0.485742	-0.107043	0.294318						Llph	0.232521	0.18738	-0.118919	0.336149	Cdk6	-0.406969	-0.102336	0.141014	-0.413767
E9Q7L0	Ogdhl	0.314677	0.48503	0.0701489	0.10193	Mff	0.240864	0.0217024	0.213286	0.0885473									E9Q7L0	Ogdhl	0.314677	0.48503	0.0701489	0.10193						Txndc9	0.0114909	0.186661	0.185691	0.00739429	Cct5	-0.193263	-0.103603	-0.028969	-0.20672
Q9ERV1	Mkrn2	0.137591	0.48481	-0.00774466	0.0263935	Mrps35	0.0869152	0.0213609	0.0578356	-0.190789									Q9ERV1	Mkrn2	0.137591	0.48481	-0.00774466	0.0263935						Tra2a	0.225836	0.186303	-0.0229163	0.0500141	Rdx	-0.130964	-0.106601	-0.178831	-0.431773
P08752	Gnai2	0.617012	0.484805	-0.524082	-0.169058	Hadhb	0.0755472	0.019961	0.122609	0.27175									P08752	Gnai2	0.617012	0.484805	-0.524082	-0.169058						Mtpn	-0.188581	0.185045	0.12225	0.111351	Inppl1	-0.365547	-0.113377	0.0470739	-0.0348844
Q6P6J0	Adat2	0.475064	0.484669	-0.0705132	0.00429863	Acsl1	0.466124	0.0190083	-0.0951854	-0.541923									Q6P6J0	Adat2	0.475064	0.484669	-0.0705132	0.00429863						Mcrs1	-0.0411474	0.184724	-0.195258	-0.0751822	Wasl	-0.249525	-0.119582	-0.052363	-0.281397
E9Q6C1;F6UHR6;E9PXZ2;A2A8Z1;Q5FWX7;Z4YJX3	Osbpl9	0.0900761	0.481745	-0.151121	-0.0111667	Atp5f1	0.430038	0.01866	0.202996	0.0335468									E9Q6C1;F6UHR6;E9PXZ2;A2A8Z1;Q5FWX7;Z4YJX3	Osbpl9	0.0900761	0.481745	-0.151121	-0.0111667						Zmym3	0.344014	0.184691	-0.0885044	0.128263	Tubgcp3	-0.0535973	-0.120774	-0.0195191	-0.0978844
Q8BKT8	Haus7	-0.0098654	0.481177	-0.0718251	0.220992	Tomm22	0.473511	0.015412	0.485617	0.303567									Q8BKT8	Haus7	-0.0098654	0.481177	-0.0718251	0.220992						Mta2	0.00505417	0.184223	-0.069962	0.0909368	Tuba1c	-0.0125197	-0.125546	-0.0607389	-0.128497
P28667	Marcksl1	0.769989	0.480316	-0.0804182	-0.0101213	Dynll1	0.046044	0.0151868	-0.323761	-0.154573									P28667	Marcksl1	0.769989	0.480316	-0.0804182	-0.0101213						Smarcal1	-0.230258	0.183307	-0.104756	0.287871	Tubb5	0.0455966	-0.129764	0.300777	-0.228359
P61759;Q3TIR6	Vbp1	-0.199184	0.480021	-0.094762	-0.316816	Fis1	-0.152582	0.0147294	-0.134932	0.0478946									P61759;Q3TIR6	Vbp1	-0.199184	0.480021	-0.094762	-0.316816						Cirbp	0.245414	0.182723	0.302847	0.366976	Calm1	0.269926	-0.132056	0.0920732	-0.0369619
E9PYN1;Q8R5M8;E0CY16	Cadm1	0.868002	0.478569	0.226618	-0.353947	Mrpl13	0.0793182	0.0140585	-0.0369361	0.00593088									E9PYN1;Q8R5M8;E0CY16	Cadm1	0.868002	0.478569	0.226618	-0.353947						Ints1	0.105198	0.182299	-0.475283	0.0584631	Klc4	-0.231735	-0.134024	-0.00234231	0.177091
Q9CQ36;E0CYA9	Pole4	0.331958	0.478417	0.101908	0.383252	Atp5a1	0.597087	0.010434	0.45232	-0.0132039									Q9CQ36;E0CYA9	Pole4	0.331958	0.478417	0.101908	0.383252						Slc7a6os	0.214395	0.180847	0.582683	-0.263603	Bccip	-0.390536	-0.135664	-0.30279	0.10711
Q8C650	40422	0.415521	0.478202	0.100604	-0.11321	Mrpl2	0.0438158	0.00959374	0.218016	0.18408									Q8C650	40422	0.415521	0.478202	0.100604	-0.11321						Wac	0.119603	0.179647	0.0222625	-0.0154101	Ckap2	-0.129722	-0.137899	0.0214775	-0.195312
O70152;A2BDX2;F8WII3	Dpm1	0.459976	0.476398	0.37413	1.15293	Ndufv1	0.20412	0.00767775	-0.205781	0.345754									O70152;A2BDX2;F8WII3	Dpm1	0.459976	0.476398	0.37413	1.15293						Med20	0.194587	0.178981	-0.0484149	0.153669	Ezr	-0.27945	-0.14012	-0.0499613	-0.285722
Q8VC30	Dak	0.276119	0.475346	0.28443	0.5918	Ndufa8	0.0646417	0.00662794	-0.0587688	0.39565									Q8VC30	Dak	0.276119	0.475346	0.28443	0.5918						Ncapd2	0.0463545	0.178231	-0.138094	-0.101767	Trip10	-0.218534	-0.141597	-0.22619	-0.383804
Q8BXQ2;B7ZC19;F6U4X6	Pigt	0.639578	0.475336	-0.0664311	0.30085	Slc25a5	-0.165268	0.00564409	-0.996093	-0.797319									Q8BXQ2;B7ZC19;F6U4X6	Pigt	0.639578	0.475336	-0.0664311	0.30085						Cbfb	0.218858	0.17821	0.223141	-0.34176	Ccnb1	-0.228096	-0.14162	-0.505863	-0.27328
P10630;Q8BTU6;E9Q561;D6RJ60;D6RJ11	Eif4a2	0.232713	0.473282	0.644613	0.730683	Dnajc19	0.250181	0.0045123	0.152779	0.0767649									P10630;Q8BTU6;E9Q561;D6RJ60;D6RJ11	Eif4a2	0.232713	0.473282	0.644613	0.730683						Nudt16l1	0.180755	0.17784	0.22747	0.330114	Ckap5	-0.107303	-0.143461	-0.249681	-0.467784
Q80TA6;G3UZ04;G3XA69	Mtmr12	0.25208	0.471165	0.0186369	0.057944	Txn2	0.00578056	0.00397735	0.310776	0.233065									Q80TA6;G3UZ04;G3XA69	Mtmr12	0.25208	0.471165	0.0186369	0.057944						Phf20	0.183896	0.177291	0.243514	-0.128777	Dync1i2	-0.0177641	-0.14857	0.0176299	-0.172887
Q9DCN2;F2Z456	Cyb5r3	0.231907	0.470924	-0.0352989	0.470783	Mrpl41	0.0492355	0.00125098	0.346916	0.419788									Q9DCN2;F2Z456	Cyb5r3	0.231907	0.470924	-0.0352989	0.470783						Rps3a	-0.189877	0.176572	0.27974	-0.0104601	Ect2	-0.379635	-0.152199	-0.110704	-0.0343369
Q5SNZ0;F6R1B7;Z4YLP6;Z4YLN8	Ccdc88a	0.27337	0.468477	0.0468138	0.0827029	Mrps34	-0.0262417	0.00117385	0.159145	0.0253691									Q5SNZ0;F6R1B7;Z4YLP6;Z4YLN8	Ccdc88a	0.27337	0.468477	0.0468138	0.0827029						Ubp1	-0.0126545	0.175518	-0.0544584	0.181209	Rcc2	-0.194931	-0.152405	-0.33219	-0.18112
P46737;A3KGA8;E9Q0P6	Brcc3	0.146014	0.468301	0.0273829	-0.103864	Mrpl30	0.080773	0.000109857	0.296131	0.045765									P46737;A3KGA8;E9Q0P6	Brcc3	0.146014	0.468301	0.0273829	-0.103864						Isg20l2	0.146552	0.175458	-0.12114	0.101121	Cfl1	-0.216985	-0.152535	0.247114	0.0355327
Q8BFY9;Q3TKD0;J3QMX2	Tnpo1	0.385691	0.467836	-0.112949	-0.0842044	Clpx	0.185252	-0.000810887	0.174034	0.143876									Q8BFY9;Q3TKD0;J3QMX2	Tnpo1	0.385691	0.467836	-0.112949	-0.0842044						Hjurp	0.0256216	0.175403	-0.148461	0.194802	Kif2a	-0.176695	-0.161252	0.125459	-0.273473
Q9D600	Gins2	0.089098	0.467497	0.272575	0.473776	Trap1	0.21804	-0.00323057	0.305522	0.194595									Q9D600	Gins2	0.089098	0.467497	0.272575	0.473776						Rad18	0.1137	0.175359	0.0715134	0.0249229	Cul7	-0.218969	-0.161696	0.00919895	-0.0762921
A8Y5T6;Q8CFI5;A2AVQ7	Pars2	0.130792	0.46611	0.335102	0.268832	Mrps7	0.0804912	-0.00470202	0.271043	0.13006									A8Y5T6;Q8CFI5;A2AVQ7	Pars2	0.130792	0.46611	0.335102	0.268832						Ttc5	-0.187796	0.175194	0.027887	0.148882	Eml4	-0.0640581	-0.162951	-0.101325	-0.0436446
Q8VHI3	Pofut2	0.164957	0.465336	0.204183	0.568668	Rad51c	0.060477	-0.00478467	-0.218279	-0.18191									Q8VHI3	Pofut2	0.164957	0.465336	0.204183	0.568668						Chaf1b	0.0226379	0.174793	-0.024494	-0.162578	Ppp2ca	-0.105057	-0.16683	-0.105142	-0.103334
F8WID1;Q8VEG4	Exd2	0.444325	0.465219	-0.130845	-0.0485203	Mipep	0.0801587	-0.00526586	-0.141519	0.069572									F8WID1;Q8VEG4	Exd2	0.444325	0.465219	-0.130845	-0.0485203						Gabpb2	-0.148859	0.173475	-0.0756617	-0.299573	Alms1	0.0169392	-0.16863	0.63558	-0.0232592
Q9ES52	Inpp5d	-0.132898	0.464107	-0.344019	0.48579	Ndufs3	0.222972	-0.00540556	0.0289531	0.0874731									Q9ES52	Inpp5d	-0.132898	0.464107	-0.344019	0.48579						Wdr62	0.134986	0.17346	0.111231	-0.371772	Baiap2	0.148848	-0.169551	0.143373	0.470615
Q9D3E6;F8WHU7;F6XQW1;D6REF2;F6TNY1;D6RHQ7;Q8C918;D3Z1T1;D6RH50	Stag1	0.635307	0.463537	0.115191	0.216786	Ptcd3	0.0816904	-0.00681714	0.37903	0.327239									Q9D3E6;F8WHU7;F6XQW1;D6REF2;F6TNY1;D6RHQ7;Q8C918;D3Z1T1;D6RH50	Stag1	0.635307	0.463537	0.115191	0.216786						Telo2	-0.126279	0.172801	0.188589	0.0776442	Tlk2	-0.135755	-0.169747	0.124273	-0.0679074
Q9JJ00	Plscr1	0.410866	0.463071	-0.515107	0.119097	Etfb	0.387285	-0.00889195	-0.0235225	-0.071798									Q9JJ00	Plscr1	0.410866	0.463071	-0.515107	0.119097						Hmg20a	-0.0214135	0.172642	0.0185177	0.0663212	Rangap1	0.122061	-0.170631	0.118248	-0.0957441
B2RXS4;Q9QZC2;Q8CJH3	Plxnb2	0.659975	0.46118	-0.131156	0.410414	Bcs1l	-0.125372	-0.00906092	0.482753	0.0760907									B2RXS4;Q9QZC2;Q8CJH3	Plxnb2	0.659975	0.46118	-0.131156	0.410414						Wdr11	0.00314596	0.17181	-0.232763	0.151233	Incenp	0.0644227	-0.173196	0.0184014	-0.0072735
Q8VDF2;E9Q5Y5	Uhrf1	-0.704172	0.459907	-0.299824	0.257668	Idh3a	0.183269	-0.00996885	-0.0683165	-0.102642									Q8VDF2;E9Q5Y5	Uhrf1	-0.704172	0.459907	-0.299824	0.257668						Scaf1	0.969248	0.171214	0.619357	0.1684	Pfn1	-0.0963647	-0.186051	-0.141357	-0.0358067
Q02395;E9QAD3;F6Q1Z6;E9Q8G7;M0QWI3;E9Q5U4;E9PZQ6;E9PZE8	Mtf2	0.644793	0.459713	0.107577	0.305696	Hibadh	0.105409	-0.0106666	0.0852389	0.327604									Q02395;E9QAD3;F6Q1Z6;E9Q8G7;M0QWI3;E9Q5U4;E9PZQ6;E9PZE8	Mtf2	0.644793	0.459713	0.107577	0.305696						Saal1	-0.00112776	0.170693	-0.135186	-0.217559	Nudc	-0.399376	-0.188599	0.110413	-0.0620312
Q8BT60;Q9D6C8;Q3UYN2;Q9Z140;Q8BLR2;Q0VE82	Cpne3	0.101224	0.458465	-0.0439873	-0.433933	Mrpl51	0.0829305	-0.0115662	0.360015	-0.173572									Q8BT60;Q9D6C8;Q3UYN2;Q9Z140;Q8BLR2;Q0VE82	Cpne3	0.101224	0.458465	-0.0439873	-0.433933						Dnajc17	-0.283584	0.170682	-0.0178958	0.280413	Scyl1	-0.0764217	-0.188631	0.446226	0.21247
Q9D720;F6VZ99	Nsmce1	0.377597	0.458328	0.196732	0.0860986	Tyms	-0.0352075	-0.0130658	-0.0879416	-0.228594									Q9D720;F6VZ99	Nsmce1	0.377597	0.458328	0.196732	0.0860986						Gtf2b	-0.037953	0.170619	-0.069721	-0.0408509	Arl6ip5	-0.728666	-0.188887	-1.10669	-0.149
Q6ZWV3;I7HLV2	Rpl10	-0.130265	0.458314	0.26055	-0.236841	Tars2	-0.0237118	-0.0137145	-0.0240895	0.0384753									Q6ZWV3;I7HLV2	Rpl10	-0.130265	0.458314	0.26055	-0.236841						Sirt2	-0.0627523	0.170487	0.324444	0.495248	Ska1	-0.410643	-0.201212	-0.245676	-0.328901
Q3TET1;Q3UI47;B1AQZ2;P28741;B1AQZ5;F6V6Z9	Kif3a	-0.0442998	0.45795	0.221599	-0.156692	Diablo	0.282955	-0.0151486	0.156551	0.271789									Q3TET1;Q3UI47;B1AQZ2;P28741;B1AQZ5;F6V6Z9	Kif3a	-0.0442998	0.45795	0.221599	-0.156692						Nck1	-0.0187065	0.170298	0.228579	0.0361105	Plk1	-0.383652	-0.205565	-0.301901	-0.212273
Q9QZQ8	H2afy	0.400176	0.456965	-0.406751	-0.245882	Chchd4	0.234474	-0.0154411	0.0259912	0.0044117									Q9QZQ8	H2afy	0.400176	0.456965	-0.406751	-0.245882						Bard1	0.363862	0.170023	-0.17343	0.0465859	Rif1	-0.124738	-0.206502	-0.644452	-0.286868
Q8K3F7;F6X7T7;F7AJL7;F6Y7H0	Tdh	0.840139	0.456397	0.991714	0.335609	Ndufb3	0.101814	-0.0181383	-0.0825331	0.368826									Q8K3F7;F6X7T7;F7AJL7;F6Y7H0	Tdh	0.840139	0.456397	0.991714	0.335609						Zwint	-0.0840925	0.16976	-0.0724884	0.262254	Hnrnpu	0.225451	-0.207552	-0.397205	-0.107634
E9Q284;Q5SU73;A6PWE1	Coil	0.351083	0.455553	0.406212	0.297336	Parl	0.340959	-0.0183686	0.00206102	-0.0182924									E9Q284;Q5SU73;A6PWE1	Coil	0.351083	0.455553	0.406212	0.297336						Eny2	0.275493	0.169682	0.198442	0.247992	Pdlim1	-0.17568	-0.208259	-0.0201127	-0.0996805
E9Q2N1;Q921C3;F6X674;F6WJH7;F7D5W0;F6TDU4;Q8BPZ1	Brwd1	0.422589	0.454845	0.0995255	0.210682	Hspe1	0.322633	-0.0188134	0.514195	0.0812563									E9Q2N1;Q921C3;F6X674;F6WJH7;F7D5W0;F6TDU4;Q8BPZ1	Brwd1	0.422589	0.454845	0.0995255	0.210682						Baz2a	0.131608	0.169148	-0.393967	-0.12896	Prpf19	0.515893	-0.208947	0.17061	-0.18357
Q3UFS0	Zyg11b	-0.317329	0.454321	-0.133361	0.111414	Acot9	0.32842	-0.0189829	-0.450098	-0.481435									Q3UFS0	Zyg11b	-0.317329	0.454321	-0.133361	0.111414						Pole3	-0.0559067	0.168741	-0.23754	0.0256743	Arfgef2	0.112168	-0.212113	-0.0194739	-0.186821
Q922Q1;F6UB20;F7DFG6;E0CZH6;D3YZZ3;Q9CW42	37316	1.08674	0.453012	-0.0207666	0.65436	Hibch	0.0604243	-0.019361	0.266094	0.343718									Q922Q1;F6UB20;F7DFG6;E0CZH6;D3YZZ3;Q9CW42	37316	1.08674	0.453012	-0.0207666	0.65436						Ybx1	0.0519109	0.166748	0.0976852	0.291575	Ccdc124	-0.103219	-0.213455	0.128269	-0.178605
Q8R1X6;D3Z3F8;D3Z2D6;D3Z1M5	Spg20	0.213814	0.45293	0.223146	0.239214	Sdhb	0.356122	-0.0200142	-0.318791	0.234027									Q8R1X6;D3Z3F8;D3Z2D6;D3Z1M5	Spg20	0.213814	0.45293	0.223146	0.239214						Ankrd28	-0.0569756	0.166206	0.10074	-0.273319	37135	-0.28028	-0.214942	-0.095551	0.746547
Q9D1J1;F6RCM5	Necap2	0.106188	0.450064	0.461923	0.396775	Yme1l1	0.167474	-0.0200242	-0.00626637	0.0104381									Q9D1J1;F6RCM5	Necap2	0.106188	0.450064	0.461923	0.396775						Fam76b	0.0680186	0.165646	-0.108928	-0.0713646	Nup85	0.253126	-0.223235	-0.0206329	-0.0879327
B1AZI6;F6RBN0;Q8C690;F6W2C7;B8A4C2;F6VK25;F6SBF2;F6QCT0;B1AZI7	Thoc2	0.194936	0.449893	0.274514	-0.00796927	Mut	0.171765	-0.0223463	0.407863	0.559258									B1AZI6;F6RBN0;Q8C690;F6W2C7;B8A4C2;F6VK25;F6SBF2;F6QCT0;B1AZI7	Thoc2	0.194936	0.449893	0.274514	-0.00796927						Mars	-0.151445	0.165301	-0.11564	0.029673	Strbp	-0.27399	-0.226509	-0.368005	-0.244624
Q08509;Q3UGL1;D3Z5I5;D3Z7F4	Eps8	0.183722	0.449402	-0.365839	0.421693	Gfer	0.0222775	-0.0235762	0.107567	-0.215541									Q08509;Q3UGL1;D3Z5I5;D3Z7F4	Eps8	0.183722	0.449402	-0.365839	0.421693						Fyttd1	-0.124748	0.164974	-0.568724	-0.0811344	Aspm	0.00952665	-0.227214	-0.0522535	-0.0177702
P56391	Cox6b1	-0.149507	0.448249	0.20323	0.200004	Uqcrfs1	0.338816	-0.0236185	0.357291	0.0187818									P56391	Cox6b1	-0.149507	0.448249	0.20323	0.200004						Zgpat	0.197702	0.164154	0.60192	0.329887	Gnai3	-0.213122	-0.228679	-0.621204	-0.165923
E9PX48;A2A9M5;Q8R1A4;A2A9M4;A2AW79;F6ZJ55	Dock7	0.165618	0.446795	-0.263689	-0.600921	Cox7c	0.0518939	-0.0244073	0.617562	-0.0418533									E9PX48;A2A9M5;Q8R1A4;A2A9M4;A2AW79;F6ZJ55	Dock7	0.165618	0.446795	-0.263689	-0.600921						Pias4	-0.0344801	0.164002	0.0975783	0.415631	Rai14	0.24424	-0.231464	0.00332892	-0.113424
Q9Z2C9;G3V027;I6L9A6;G3UYZ2;G3UYB7	Mtmr7	0.178808	0.445621	0.541594	0.654024	Ndufv3	-0.0293205	-0.0265685	-0.318614	-0.0456291									Q9Z2C9;G3V027;I6L9A6;G3UYZ2;G3UYB7	Mtmr7	0.178808	0.445621	0.541594	0.654024						Commd4	0.191261	0.161995	0.0845052	0.262964	Uaca	0.21951	-0.232012	-0.320212	-0.662665
Q9CQC7	Ndufb4	0.180127	0.445575	0.193232	0.230739	Ppp6c	-0.168181	-0.0307781	-0.00435755	-0.161194									Q9CQC7	Ndufb4	0.180127	0.445575	0.193232	0.230739						Smc6	0.198502	0.160932	0.127158	-0.0326316	Kif22	-0.201472	-0.234616	-0.222635	0.0951775
P57716	Ncstn	0.216875	0.443955	0.0709824	0.191319	Hspa9	0.564955	-0.0308393	0.174568	0.0206791									P57716	Ncstn	0.216875	0.443955	0.0709824	0.191319						Prpf38b	-0.0217869	0.16085	-0.498416	0.0698947	Tbce	-0.236965	-0.237693	0.0032973	-0.274056
Q8BP40	Acp6	0.22426	0.442799	0.490836	0.524806	Tbrg4	0.159581	-0.032068	0.0873358	0.112076									Q8BP40	Acp6	0.22426	0.442799	0.490836	0.524806						Rngtt	-0.0430382	0.160089	0.206504	-0.0609138	Mical1	-0.213004	-0.245689	0.0580919	0.476339
P21278	Gna11	0.412356	0.442274	-0.0411247	0.26461	Atp5j	0.44609	-0.0344964	0.588664	0.305567									P21278	Gna11	0.412356	0.442274	-0.0411247	0.26461						Cd3eap	0.1353	0.159892	0.011203	-0.260282	Pard3	0.0078272	-0.249898	0.0200176	-0.311239
Q8VCV2;Q9QYF9;Q8CBD0	Ndrg3	-0.0410215	0.441271	0.43063	0.355217	Rars2	0.0778154	-0.0348782	0.275301	0.175398									Q8VCV2;Q9QYF9;Q8CBD0	Ndrg3	-0.0410215	0.441271	0.43063	0.355217						Mcm4	0.159477	0.159796	0.173755	0.167169	Birc6	-0.156167	-0.2614	-0.505477	-0.220859
P17156;REV__S4R2C6;REV__S4R2A8;REV__F6RL59;REV__Q9CYG3;REV__S4R1Y6;REV__F6RCJ3;REV__F6YKN8	Hspa2	0.126775	0.440635	-0.444832	-0.644078	Cpox	0.0528356	-0.0349111	-0.0221985	-0.19635									P17156;REV__S4R2C6;REV__S4R2A8;REV__F6RL59;REV__Q9CYG3;REV__S4R1Y6;REV__F6RCJ3;REV__F6YKN8	Hspa2	0.126775	0.440635	-0.444832	-0.644078						Ppp4r2	-0.161754	0.158912	-0.144433	-0.0325229	Kif11	-0.352421	-0.262453	-0.196143	-0.290915
P23798;B1AR14;A2ASR6;A2ASR7;A2ASR8;P25916	Pcgf2	-0.343893	0.440153	0.548917	0.713424	Wbscr16	-0.128799	-0.0358844	-0.103586	0.0963959									P23798;B1AR14;A2ASR6;A2ASR7;A2ASR8;P25916	Pcgf2	-0.343893	0.440153	0.548917	0.713424						Gsk3b	0.0493803	0.158659	-0.0262347	0.0377748	Dhx9	0.269389	-0.263264	0.0764677	-0.102039
Q9R097	Spint1	0.712759	0.439659	0.103822	0.682993	Pdhx	0.15269	-0.0361713	0.00244288	0.0145844									Q9R097	Spint1	0.712759	0.439659	0.103822	0.682993						Cnot3	-0.0940912	0.157995	-0.00202983	0.122751	Pcm1	0.235798	-0.265538	-0.225927	-0.440443
Q8BYU6	Tor1aip2	0.133729	0.439556	-0.228891	0.228381	Ptrh2	0.0820507	-0.0380795	0.178405	-0.0676562									Q8BYU6	Tor1aip2	0.133729	0.439556	-0.228891	0.228381						Ubr2	0.009653	0.157647	-0.201469	-0.054432	Ctnnb1	0.741336	-0.266278	-0.124408	0.0533383
Q9D1Q6	Erp44	0.450485	0.438813	0.443098	0.406677	Ngrn	-0.146019	-0.0385063	0.301462	0.247521									Q9D1Q6	Erp44	0.450485	0.438813	0.443098	0.406677						Med1	0.0373058	0.156775	0.175803	0.214688	Camsap1	-0.0515802	-0.267264	-0.058604	-0.240524
P45591	Cfl2	0.292453	0.438422	-0.0183837	-0.434194	Shmt2	0.198842	-0.0385488	0.131832	0.140948									P45591	Cfl2	0.292453	0.438422	-0.0183837	-0.434194						Prpf18	-0.0925397	0.156709	0.00106122	0.252582	Tubb4b	0.105137	-0.276496	0.316818	0.0754159
Q8R1V4;Q5SVW9	Tmed4	0.449064	0.437912	0.294633	0.416811	Dlst	0.0189415	-0.0411555	0.358218	0.0472805									Q8R1V4;Q5SVW9	Tmed4	0.449064	0.437912	0.294633	0.416811						Mif4gd	-0.142211	0.155449	0.252544	0.145608	Fgd1	-0.0251551	-0.278309	-0.157532	-0.617754
D3Z0V7;E9QLZ1;P62500;D3YW86;H3BLI9;B1AVF2;Q9Z2S7	Tsc22d1	0.304288	0.43777	-0.060997	0.746447	Maoa	-0.0489121	-0.0438936	0.154204	-0.39101									D3Z0V7;E9QLZ1;P62500;D3YW86;H3BLI9;B1AVF2;Q9Z2S7	Tsc22d1	0.304288	0.43777	-0.060997	0.746447						Hsph1	-0.340064	0.155205	0.05497	0.995115	Wasf1	-0.082377	-0.289953	0.0289443	0.0270746
Q8BG15	Ctdspl2	0.395103	0.436942	-0.363481	0.0286128	Supv3l1	-0.00953772	-0.0439739	-0.0124116	-0.171496									Q8BG15	Ctdspl2	0.395103	0.436942	-0.363481	0.0286128						Ubxn6	-0.0719705	0.154542	-0.113796	0.211963	Coro1c	-0.104555	-0.295303	-0.382027	-0.234588
Q69ZW3;Q5SS55	Ehbp1	0.0679087	0.43672	0.412471	0.583962	Uqcrq	0.0860159	-0.0447217	0.485779	0.1898									Q69ZW3;Q5SS55	Ehbp1	0.0679087	0.43672	0.412471	0.583962						Emg1	0.0235349	0.153903	-0.0696405	0.0164022	Spin1	0.0126934	-0.30173	0.164878	-0.387373
Q9JKF1	Iqgap1	0.294831	0.432649	-0.349412	-0.13153	Rmnd1	0.26955	-0.0453419	0.119146	-0.152986									Q9JKF1	Iqgap1	0.294831	0.432649	-0.349412	-0.13153						Aebp2	0.279792	0.153088	0.804539	0.54517	Camsap3	-0.248576	-0.307862	-0.159194	-0.397277
P24369	Ppib	0.699087	0.432348	0.566147	0.429457	Mrpl10	-0.245243	-0.0458627	-0.230926	0.208275									P24369	Ppib	0.699087	0.432348	0.566147	0.429457						Pan2	0.0802251	0.152329	-0.109201	-0.05108	Mta1	-0.361007	-0.309829	0.0673479	-0.56348
Q8BWF0	Aldh5a1	0.48451	0.432077	0.110538	-0.0732411	Mrpl42	0.0990064	-0.0467264	0.355318	0.190814									Q8BWF0	Aldh5a1	0.48451	0.432077	0.110538	-0.0732411						Sh2b1	0.306577	0.152253	0.167564	0.238836	Tln2	-0.00607084	-0.312048	-0.209515	-0.27585
Q9D3R3	Cep72	0.168684	0.431888	0.0375639	-0.0268077	Mrpl16	0.120472	-0.0470681	0.269186	0.0615412									Q9D3R3	Cep72	0.168684	0.431888	0.0375639	-0.0268077						Srsf5	0.153256	0.151709	-0.0116123	0.0791581	Hook2	-0.104532	-0.312444	0.00817195	-0.438208
A2A432;E9PXY1;J3QJX0	Cul4b	-0.0421987	0.428597	-0.577638	-0.593071	Surf1	-0.073283	-0.0512479	0.825136	0.0435232									A2A432;E9PXY1;J3QJX0	Cul4b	-0.0421987	0.428597	-0.577638	-0.593071						Prpf39	-0.0846762	0.151491	-0.0363286	-0.148509	Arl2	-0.217562	-0.323584	0.0569567	-0.394013
Q3UKN6;P81117;S4R2R9	Nucb2	-0.0833867	0.428262	-0.0066336	0.395044	Abhd10	0.0758819	-0.0545671	0.0608958	-0.337915									Q3UKN6;P81117;S4R2R9	Nucb2	-0.0833867	0.428262	-0.0066336	0.395044						Wbp11	0.157475	0.150944	0.201272	-0.0923673	Wdr47	-0.278637	-0.323893	-0.105626	0.174012
P55302;F6WMD1	Lrpap1	0.951344	0.428071	0.116579	0.755606	Cpt2	-0.0913722	-0.0565379	0.224404	0.394845									P55302;F6WMD1	Lrpap1	0.951344	0.428071	0.116579	0.755606						Ndufa13	0.178888	0.150682	0.00446039	0.0467422	Chd4	0.0735646	-0.32651	-0.0606055	-0.164144
Q61390;B1AT05	Cct6b	-0.238177	0.427974	0.310604	-0.353679	Alas1	-0.169142	-0.0572974	0.173698	0.0953064									Q61390;B1AT05	Cct6b	-0.238177	0.427974	0.310604	-0.353679						Rnf40	0.010996	0.150512	0.158905	0.353392	Sntb2	0.128539	-0.326742	-0.183902	-0.299267
Q9DAU1;B0V2V1	Cnpy3	0.386975	0.426471	0.507327	0.456607	Tomm34	-0.426842	-0.0584637	-0.240732	-0.327567									Q9DAU1;B0V2V1	Cnpy3	0.386975	0.426471	0.507327	0.456607						Arpc2	0.0355893	0.150404	-0.0694741	0.252103	Cetn3	0.0545355	-0.328208	-0.0410572	-0.0855061
O88413;F7BGL3;B8JJC6	Tulp3	0.341213	0.425844	0.253535	0.282733	Ears2	0.0870191	-0.0589158	0.142937	0.196773									O88413;F7BGL3;B8JJC6	Tulp3	0.341213	0.425844	0.253535	0.282733						Rprd1b	0.187625	0.150277	0.135837	0.0868341	Shcbp1	-0.230647	-0.329814	-0.0369649	-0.205367
Q9JLB0;E9PWC5;E9Q2R8;REV__Q8C6L5	Mpp6	0.510604	0.425118	-0.33228	-0.629492	Mrpl19	-0.00173382	-0.0601681	0.234306	0.130508									Q9JLB0;E9PWC5;E9Q2R8;REV__Q8C6L5	Mpp6	0.510604	0.425118	-0.33228	-0.629492						Rbm14	0.437953	0.149488	0.557572	0.145362	Clns1a	-0.491136	-0.335237	-0.201541	-0.244271
A2ASS6;E9Q8N1;E9Q8K5;F7CR78;A2AT68;F6RSJ3;A2AT70	Ttn	0.644198	0.42475	0.677128	-0.483119	C1qbp	0.737061	-0.0619057	0.93222	-0.15864									A2ASS6;E9Q8N1;E9Q8K5;F7CR78;A2AT68;F6RSJ3;A2AT70	Ttn	0.644198	0.42475	0.677128	-0.483119						H2afv	0.377216	0.149421	-0.165808	0.400448	Cdc42ep4	-0.382911	-0.335578	0.0238806	0.422927
P47857	Pfkm	-0.149601	0.424266	0.112228	0.0483564	Tomm40	0.379407	-0.0630963	0.340208	0.128216									P47857	Pfkm	-0.149601	0.424266	0.112228	0.0483564						Ddx47	-0.187265	0.149372	-0.27338	0.116353	37865	-0.355512	-0.33628	-0.457825	-0.0585487
P47955;E9Q3T0	Rplp1	0.131013	0.423646	0.160128	-0.0454596	Ndufa5	0.0747239	-0.065648	0.0826675	0.316434									P47955;E9Q3T0	Rplp1	0.131013	0.423646	0.160128	-0.0454596						Akap8	0.122413	0.148699	0.165449	0.196049	Maea	-0.23129	-0.336683	0.20863	0.168406
P05214	Tuba3a	1.22399	0.423575	-0.710999	-0.664994	Dlat	0.164213	-0.0681597	0.327993	0.12969									P05214	Tuba3a	1.22399	0.423575	-0.710999	-0.664994						Dimt1	-0.247729	0.148106	-0.291671	-0.111119	Dido1	0.227551	-0.337326	-0.00029413	0.0829651
Q9DC50	Crot	0.388468	0.423124	-0.270459	-0.112718	Sh3glb1	0.125857	-0.0684731	0.0516696	-0.289188									Q9DC50	Crot	0.388468	0.423124	-0.270459	-0.112718						Cd2bp2	-0.229348	0.148017	0.232598	0.399829	Nsun2	-0.341391	-0.341398	-0.383011	-0.197311
Q6P8X1;Q80ZJ7	Snx6	-0.114328	0.422052	-0.176773	-0.0922667	Mrpl12	0.17528	-0.0691025	0.325516	-0.0013942									Q6P8X1;Q80ZJ7	Snx6	-0.114328	0.422052	-0.176773	-0.0922667						Anln	-0.0218867	0.147814	-0.35285	-0.12217	Acot13	-0.373474	-0.358261	0.314025	-0.0853391
Q9D024;F7C265;B1AR93	Ccdc47	0.201442	0.421914	0.257018	0.0976204	Mrps30	0.0916531	-0.0700227	0.166785	0.0515498									Q9D024;F7C265;B1AR93	Ccdc47	0.201442	0.421914	0.257018	0.0976204						Cdk1	-0.0641047	0.14692	0.0951179	-0.0228026	Plec	0.160267	-0.392901	-0.478589	-0.310255
Q921Y0;Q3UDM0;Q8BPB0	Mob1a	0.215752	0.421528	0.211249	0.409748	Mrps5	0.0941562	-0.0710283	0.152611	-0.101177									Q921Y0;Q3UDM0;Q8BPB0	Mob1a	0.215752	0.421528	0.211249	0.409748						Ercc2	0.510767	0.146907	0.0245901	0.222987	Psrc1	-0.384994	-0.397979	-0.424059	-0.0547181
Q9CQE1;B1AWZ5;G3X8S9;B1AWZ3	Nipsnap3b	0.4049	0.420303	0.222329	0.206645	Glrx5	0.102403	-0.071755	0.123723	0.137251									Q9CQE1;B1AWZ5;G3X8S9;B1AWZ3	Nipsnap3b	0.4049	0.420303	0.222329	0.206645						Rpl11	-0.356726	0.146404	-0.130192	-0.0314478	Nf2	-0.255239	-0.401442	-0.259621	-0.165932
Q9QYM8	Cenph	0.157522	0.41987	0.327596	0.431225	Timm9	-0.155404	-0.0720982	0.240236	0.0191064									Q9QYM8	Cenph	0.157522	0.41987	0.327596	0.431225						Ccnk	0.227749	0.146175	0.0614843	0.227731	Cttnbp2nl	-0.208059	-0.402643	-0.129738	-0.169678
Q9DAW9	Cnn3	0.669883	0.418793	0.076474	0.190418	Mrps22	-0.0884405	-0.0735421	0.340336	0.279579									Q9DAW9	Cnn3	0.669883	0.418793	0.076474	0.190418						Aurkb	0.0539744	0.14447	0.203934	-0.119483	Arl6	-0.320823	-0.421301	0.312302	0.232948
Q71RI9;D6RJ70	Ccbl2	-0.11364	0.417096	0.59697	0.901657	Pmpcb	0.470358	-0.0737673	0.598034	5.18e-05									Q71RI9;D6RJ70	Ccbl2	-0.11364	0.417096	0.59697	0.901657						Rnf114	-0.0156327	0.143418	0.172137	-0.0119831	Rab3ip	-0.28549	-0.422793	-0.194794	-0.533119
P35979;F8VQK7	Rpl12	-0.110808	0.414931	-0.0870686	-0.0815004	Mrpl39	0.0857276	-0.0739768	0.330615	0.41421									P35979;F8VQK7	Rpl12	-0.110808	0.414931	-0.0870686	-0.0815004						Pold2	0.00450744	0.143224	0.0433403	-0.103261	Mapre2	-0.342807	-0.43204	-0.0457494	-0.526836
O09005	Degs1	0.000729888	0.414502	-0.296505	0.0344607	Ndufs1	-0.00471571	-0.0749628	-0.229598	0.42022									O09005	Degs1	0.000729888	0.414502	-0.296505	0.0344607						Ints4	0.0901335	0.142096	-0.138559	0.27094	Arhgef2	-0.463476	-0.444228	-0.215993	-0.140519
Q8CFC7	Clasrp	0.170373	0.414185	-0.251341	0.196532	Letm1	0.0222101	-0.075142	0.222247	0.37959									Q8CFC7	Clasrp	0.170373	0.414185	-0.251341	0.196532						Terf2ip	0.271982	0.140916	0.20781	0.080928	40787	-0.0658085	-0.446514	-0.043507	-0.139773
Q9D967	Mdp1	0.191129	0.413977	0.142306	-0.0762176	Mrpl1	0.169912	-0.0758438	0.194377	-0.156307									Q9D967	Mdp1	0.191129	0.413977	0.142306	-0.0762176						Ppp1ca	0.0719406	0.140494	0.168994	0.153973	Abi2	-0.21322	-0.454455	0.186515	-0.484408
Q921M7	Fam49b	0.0456796	0.413588	-0.265244	-0.475979	Bcat2	-0.295434	-0.0764972	0.469366	0.352673									Q921M7	Fam49b	0.0456796	0.413588	-0.265244	-0.475979						Tacc1	0.48859	0.139272	0.0495903	-0.326646	Fsd1	-0.449852	-0.459424	0.00489361	-0.183438
Q80W54;I7HIP5	Zmpste24	-0.0690764	0.413371	-0.0818133	0.286474	Mdh2	0.569192	-0.0770358	0.564704	0.11861									Q80W54;I7HIP5	Zmpste24	-0.0690764	0.413371	-0.0818133	0.286474						Crbn	-0.233419	0.137987	-0.412691	0.255443	Gtse1	-0.462256	-0.46737	0.00342998	-0.128672
A2AG68;Q64430	Atp7a	0.135657	0.41274	-0.146249	-0.103874	Gtpbp3	0.127957	-0.0778677	-0.00820779	-0.136314									A2AG68;Q64430	Atp7a	0.135657	0.41274	-0.146249	-0.103874						Sf3b5	0.0282823	0.137907	-0.0407144	0.00204624	Actn4	-0.352166	-0.472443	-0.0367451	0.152266
P63325;Q3UW83	Rps10	-0.213305	0.412647	0.0489669	0.0679916	Rhot1	0.127518	-0.0785179	-0.129801	-0.177037									P63325;Q3UW83	Rps10	-0.213305	0.412647	0.0489669	0.0679916						Ncapg2	0.00492972	0.137194	-0.0433908	-0.219868	Ctdp1	-0.403667	-0.480736	-0.144878	-0.0913581
Q8CI32;E0CX76;E0CYW3	Bag5	0.312353	0.411973	0.770298	0.608255	Mrps26	0.141496	-0.0805692	0.272717	0.0429679									Q8CI32;E0CX76;E0CYW3	Bag5	0.312353	0.411973	0.770298	0.608255						Cops8	-0.0723756	0.136818	0.0281152	0.217186	Hspa1a	-0.255289	-0.485119	0.0399796	0.139019
Q9ERS5;F8WIK5;D3Z3L8	Plekha2	0.488395	0.411972	-0.0679025	-0.916709	Gadd45gip1	-0.100455	-0.0815485	0.106646	-0.422153									Q9ERS5;F8WIK5;D3Z3L8	Plekha2	0.488395	0.411972	-0.0679025	-0.916709						Birc5	0.289455	0.136384	0.250818	0.165664	Ivns1abp	-0.0916315	-0.488752	-0.329854	0.424171
Q9Z1J3;V9GXS4;A6QRH3	Nfs1	-0.0938942	0.411804	0.123412	0.13353	Kank2	0.207227	-0.0847502	-0.256213	-0.153853									Q9Z1J3;V9GXS4;A6QRH3	Nfs1	-0.0938942	0.411804	0.123412	0.13353						Ranbp9	0.0764979	0.135889	-0.118902	-0.113743	Fblim1	-0.402878	-0.49683	-0.503884	-0.523169
O88322	Nid2	-0.16867	0.411287	0.0552235	-0.002492	Mrpl23	-0.173085	-0.0855109	0.155298	0.0714185									O88322	Nid2	-0.16867	0.411287	0.0552235	-0.002492						Ung	0.171547	0.135782	-0.0700376	0.222609	Ctnnal1	-0.23848	-0.511008	-0.574169	-1.49499
F6RK07;A2AUX5;A2AUX3;Q3UHC7;B7ZD29;F6QQP6	Dab2ip	0.230577	0.410364	0.190531	0.412977	Dnaja3	-0.0345584	-0.086337	-0.119452	0.0933525									F6RK07;A2AUX5;A2AUX3;Q3UHC7;B7ZD29;F6QQP6	Dab2ip	0.230577	0.410364	0.190531	0.412977						Gmnn	-0.200725	0.135322	0.070009	0.0132553	Tuba4a	-0.650814	-0.522343	-0.710196	-0.341957
Q9QYB5	Add3	0.484136	0.409094	0.0714272	-0.00703598	Dld	-0.127607	-0.0863587	0.0904756	0.190362									Q9QYB5	Add3	0.484136	0.409094	0.0714272	-0.00703598						Htt	0.0750074	0.134699	-0.374763	-0.0402335	Wdr35	-0.285194	-0.529353	0.41698	0.281684
F8VQ29	Iqgap3	0.3527	0.407714	0.206625	0.191563	Uqcrh	0.491394	-0.0864034	0.0522367	0.192857									F8VQ29	Iqgap3	0.3527	0.407714	0.206625	0.191563						Bag6	-0.0345654	0.134276	0.111972	0.11585	Abl2	-0.63329	-0.532032	-0.722781	-0.336971
Q9D1H8	Mrpl53	0.151323	0.406933	0.27658	0.242085	Clpp	0.08511	-0.0927627	0.522902	0.112937									Q9D1H8	Mrpl53	0.151323	0.406933	0.27658	0.242085						Prkci	-0.16368	0.134092	0.0176094	-0.049136	Mtss1	0.056688	-0.559159	-0.171338	-0.379531
Q91WB4;A8Y5N8	Plekhf2	0.308515	0.405759	0.097458	0.0599963	Golph3	-0.114915	-0.0930066	-0.208649	-0.159616									Q91WB4;A8Y5N8	Plekhf2	0.308515	0.405759	0.097458	0.0599963						Fignl1	-0.00667733	0.1335	0.0296977	0.102972	Mycbp2	-0.334178	-0.574274	0.0550358	-0.11169
Q9DAK9	Phpt1	-0.226963	0.405049	-0.0739309	0.150185	Dhx30	0.075378	-0.0937427	0.188812	0.0698301									Q9DAK9	Phpt1	-0.226963	0.405049	-0.0739309	0.150185						Recql	-0.0322774	0.133374	0.421504	0.372023	Twf2	-0.550846	-0.586885	0.120979	-0.339408
B0R0S4;Q8VCH5;A2AUF7;D6RGR6;D6RHN6	Rabepk	0.131886	0.404376	0.211374	0.088471	Mtor	-0.0949693	-0.0948412	-0.40589	0.0871006									B0R0S4;Q8VCH5;A2AUF7;D6RGR6;D6RHN6	Rabepk	0.131886	0.404376	0.211374	0.088471						Cdk5rap3	0.283634	0.13265	-0.0260185	0.162768	Ppp1r18	-0.300729	-0.59633	0.177389	0.5046
Q91WE3	Rpp25	0.296201	0.404364	-0.0794753	0.409889	Tomm70a	0.251702	-0.0966495	-0.0524378	-0.220185									Q91WE3	Rpp25	0.296201	0.404364	-0.0794753	0.409889						Ddx50	0.0677561	0.13234	-0.316689	-0.0908156	Eppk1	-0.739381	-0.597013	-1.18137	0.147247
Q8VE10	Naa40	0.257189	0.403719	0.370945	0.551996	Rps6kb1	-0.213535	-0.0998896	-0.00714579	-0.0708172									Q8VE10	Naa40	0.257189	0.403719	0.370945	0.551996						Spc24	-0.206271	0.132139	-0.129097	-0.394146	Anxa11	-0.513969	-0.657821	-0.409011	-0.440494
Q8BY89	Slc44a2	0.332355	0.403309	-0.253132	0.315597	Ccdc90b	0.180084	-0.100006	0.165877	0.0200298									Q8BY89	Slc44a2	0.332355	0.403309	-0.253132	0.315597						Magohb	0.0812998	0.132065	-0.141732	-0.318371	Dpysl2	-0.28148	-0.774227	0.435378	0.0743429
Q6AXC6	Ddx11	0.114107	0.402925	-0.0341822	-0.0199251	Tufm	0.0678433	-0.104708	0.610299	0.31463									Q6AXC6	Ddx11	0.114107	0.402925	-0.0341822	-0.0199251						Tfeb	0.123004	0.130906	-0.221883	0.28822	Snta1	-0.00662504	-0.781048	0.240842	-0.122437
Q9DCD5	Tjap1	0.0345279	0.402401	0.0439847	-0.202746	Slc25a15	0.0481264	-0.10478	0.0465348	-0.0451416									Q9DCD5	Tjap1	0.0345279	0.402401	0.0439847	-0.202746						Mphosph8	-0.155707	0.130628	-0.19886	0.0407067	Slain1	-0.184645	-0.844607	-0.183735	-0.939835
Q8C788;Q91ZR2	Snx18	0.413091	0.402357	0.724207	0.60825	Ogdh	0.108	-0.106712	0.188372	0.000992377									Q8C788;Q91ZR2	Snx18	0.413091	0.402357	0.724207	0.60825						Hnrnpul2	0.393184	0.128273	-0.035222	0.194029	Pdlim7	-0.815057	-0.906214	-0.19687	0.0382732
Q99KX1	Mlf2	0.0690591	0.401578	0.0253328	0.389355	Gls2	0.129038	-0.10772	0.0510701	0.11053									Q99KX1	Mlf2	0.0690591	0.401578	0.0253328	0.389355						Chek2	-0.186427	0.128064	-0.0469625	-0.143371	Tpm2	-0.71989	-0.955999	-0.650115	-0.862477
Q8K057;D3YWI8;D3Z157	Ift80	0.0904507	0.401473	0.391689	0.582467	Gsr	0.264796	-0.107972	-0.0408157	-0.702745									Q8K057;D3YWI8;D3Z157	Ift80	0.0904507	0.401473	0.391689	0.582467						Lrrc59	0.0609983	0.127271	0.0511385	0.400936	Zyx	-0.701792	-0.996541	0.18997	0.168945
Q99KY4;F6SLK1;D6RHK5;F7BG02	Gak	0.114978	0.399572	0.477861	0.316129	Grpel2	-0.136019	-0.108923	-0.200129	-0.135723									Q99KY4;F6SLK1;D6RHK5;F7BG02	Gak	0.114978	0.399572	0.477861	0.316129						Nek9	-0.423714	0.127246	-0.169873	-0.0393655	Stmn1	-1.37342	-1.04001	-1.07232	-0.878008
Q3UHP6;P59672	Anks1	0.0391005	0.398629	0.202585	0.0994567	Eci1	0.398161	-0.109879	0.0986549	-0.304958									Q3UHP6;P59672	Anks1	0.0391005	0.398629	0.202585	0.0994567						Poldip3	-0.133018	0.12537	-0.0913794	0.145089	Marcks	-0.546629	-1.06856	0.0262458	-0.252807
Q8CI75	Dis3l2	0.0225882	0.398206	0.0926387	0.420014	Phb	0.510017	-0.112571	0.585517	-0.195801									Q8CI75	Dis3l2	0.0225882	0.398206	0.0926387	0.420014						Vps25	-0.0718182	0.124181	0.0953963	0.0389154	Pnp	-1.31606	-1.07565	-0.0528815	0.320538
Q9CZ04;D3Z440;D3YVI6;D3Z0S0	Cops7a	-0.0673588	0.397619	0.00316112	0.129423	Fkbp8	0.358143	-0.116937	0.227015	-0.217124									Q9CZ04;D3Z440;D3YVI6;D3Z0S0	Cops7a	-0.0673588	0.397619	0.00316112	0.129423						Utp3	-0.087923	0.123807	-0.332289	-0.158455	Tppp3	-0.18882	-1.08629	0.686474	0.120816
Q8VBT9;A2ABZ8;A2AC05;A2AC02;A2AC03;A2AC01;E9PVI1;E9PWZ4;E9Q779;F7CRQ2;E9PUH8;A2AC00;F7B7K7;F6S7C9	Aspscr1	-0.00805681	0.397506	0.0221537	0.0875284	Mrpl44	-0.0196174	-0.117348	0.124706	0.217023									Q8VBT9;A2ABZ8;A2AC05;A2AC02;A2AC03;A2AC01;E9PVI1;E9PWZ4;E9Q779;F7CRQ2;E9PUH8;A2AC00;F7B7K7;F6S7C9	Aspscr1	-0.00805681	0.397506	0.0221537	0.0875284						Tox4	-0.127528	0.122755	-0.0946253	0.0383258	Hook1	-0.514437	-1.18131	-0.150358	-0.820309
Q3U7R1	Esyt1	0.3167	0.397078	0.0157376	0.0784259	Shc1	-0.0458138	-0.11751	-0.0229053	0.330109									Q3U7R1	Esyt1	0.3167	0.397078	0.0157376	0.0784259						Vrk3	-0.00143726	0.122706	-0.12926	0.152601	Gsn	-0.593952	-1.23079	-0.498584	0.692284
Q6PD26;Q99J87	Pigs	0.217561	0.396923	-0.0416468	0.20578	Pdhb	0.331888	-0.120053	-0.288534	0.0612146									Q6PD26;Q99J87	Pigs	0.217561	0.396923	-0.0416468	0.20578						Ppp1r7	0.0147967	0.122046	0.224275	0.313135	Parvb	0.0218393	-1.28646	0.156885	0.362536
P29416	Hexa	0.622011	0.396821	-0.0707714	0.0511137	Timm44	0.244493	-0.120907	0.21542	-0.217901									P29416	Hexa	0.622011	0.396821	-0.0707714	0.0511137						Polr3c	-0.233903	0.122034	-0.0287975	0.0608192	Cotl1	-1.07332	-1.3373	-0.139929	-0.297733
Q8K3A0;F6UL52;F6WN43	Hscb	0.687676	0.395022	0.797736	0.42971	Ndufb10	0.35149	-0.120953	0.467618	0.107632									Q8K3A0;F6UL52;F6WN43	Hscb	0.687676	0.395022	0.797736	0.42971						Impdh1	-0.172118	0.121985	-0.0944691	-0.341692	Tubb3	-0.333867	-1.39971	0.155568	-0.748555
Q9CQF7;Q9CWM4	Pfdn1	-0.0961453	0.394765	0.341546	0.216362	Yrdc	-0.315987	-0.128093	0.0464497	-0.0563074									Q9CQF7;Q9CWM4	Pfdn1	-0.0961453	0.394765	0.341546	0.216362						Fkbp4	-0.251693	0.120675	-0.232885	-0.182062	Flnc	-0.526878	-1.73212	0.0448967	0.295338
Q9EPJ9;V9GXM1;Q3TGS9;V9GWV1	Arfgap1	-0.0568048	0.394716	0.227637	0.531429	Ndufaf4	0.169857	-0.129586	0.185686	-0.103475									Q9EPJ9;V9GXM1;Q3TGS9;V9GWV1	Arfgap1	-0.0568048	0.394716	0.227637	0.531429						Bcl2l1	0.42872	0.120601	-0.00345893	0.157431	Hck	-0.458283	-2.07125	0.0741829	0.535427
Q8R5L3	Vps39	0.13643	0.393918	-0.0557802	0.250904	Tfb1m	0.0549735	-0.131207	0.0769743	0.134156									Q8R5L3	Vps39	0.13643	0.393918	-0.0557802	0.250904						C1d	-0.0119518	0.12033	-0.0759291	-0.115999
Q91X96	Rabif	0.0862092	0.393213	0.348592	0.460378	Nln	0.0184845	-0.13208	0.0540736	-0.273867									Q91X96	Rabif	0.0862092	0.393213	0.348592	0.460378						Abi1	0.169931	0.12016	0.0216494	0.0573364
Q8VDS8;D3YY98	Stx18	0.791211	0.393182	0.437534	0.338288	Got2	0.26949	-0.13394	0.275661	-0.282698									Q8VDS8;D3YY98	Stx18	0.791211	0.393182	0.437534	0.338288						Brd8	0.309137	0.119348	0.250924	0.149085
Q8BH24	Tm9sf4	0.331192	0.393118	-0.243297	0.207622	Slc25a13	0.244083	-0.1343	-0.200557	-0.422118									Q8BH24	Tm9sf4	0.331192	0.393118	-0.243297	0.207622						Sra1	0.101385	0.118643	0.0202646	0.0503082
O08912;E9Q0U0;Q8CF93	Galnt1	0.407306	0.392946	-0.028108	-0.172021	Nars2	-0.0700473	-0.134928	-0.26823	-0.0976964									O08912;E9Q0U0;Q8CF93	Galnt1	0.407306	0.392946	-0.028108	-0.172021						Pask	-0.171338	0.116654	0.297637	0.383356
Q60932	Vdac1	0.99414	0.392863	0.955556	0.439987	Tomm20	0.772872	-0.135586	0.466257	-0.544069									Q60932	Vdac1	0.99414	0.392863	0.955556	0.439987						Wbp2	-0.055306	0.116369	0.434448	-0.0283764
Q60738	Slc30a1	0.0185729	0.392758	-0.223041	0.426989	Mrpl37	0.0174446	-0.135679	0.343709	0.204257									Q60738	Slc30a1	0.0185729	0.392758	-0.223041	0.426989						Wdhd1	-0.0804972	0.115925	0.156342	0.0999113
P62751;D3Z1D6;D3YU45;D3YU46;D3YTY6	Rpl23a	-0.0439102	0.391186	0.281524	0.0449534	Prodh	0.0330806	-0.136424	0.265404	0.10991									P62751;D3Z1D6;D3YU45;D3YU46;D3YTY6	Rpl23a	-0.0439102	0.391186	0.281524	0.0449534						Ncbp2	0.0638247	0.115809	0.16724	0.549044
P27601;Q9D034	Gna13	0.724112	0.390489	0.0841291	0.376379	Atpaf2	-0.103117	-0.138181	0.124343	0.0258471									P27601;Q9D034	Gna13	0.724112	0.390489	0.0841291	0.376379						Commd5	0.225473	0.115092	0.157782	0.212545
Q8C6P8;H3BL53;G3UYK1	Zfp57	0.235261	0.390211	1.03216	1.43441	Timm23	0.0350114	-0.141038	0.205042	-0.0264986									Q8C6P8;H3BL53;G3UYK1	Zfp57	0.235261	0.390211	1.03216	1.43441						Snd1	-0.138708	0.115058	0.0357825	0.217525
Q9CQJ8	Ndufb9	-0.00944893	0.388786	0.200234	0.365616	Abce1	-0.226563	-0.14165	-0.48905	-0.32388									Q9CQJ8	Ndufb9	-0.00944893	0.388786	0.200234	0.365616						Paf1	0.0707263	0.114715	0.181459	0.378066
P41731	Cd63	0.751791	0.388734	-0.14915	0.326949	Bckdhb	0.172937	-0.143302	0.0755422	0.301									P41731	Cd63	0.751791	0.388734	-0.14915	0.326949						Tsen34	-0.247115	0.114324	0.0983535	0.231409
Q99MV7	Rnf17	0.312812	0.388453	0.0637218	0.407258	Afg3l1	0.203076	-0.145012	0.0453033	-0.220119									Q99MV7	Rnf17	0.312812	0.388453	0.0637218	0.407258						Rock2	-0.0907413	0.113294	-0.275264	-0.157688
Q9DB73;G3UZG6	Cyb5r1	0.716815	0.388187	0.625973	0.137196	Mrps23	0.170485	-0.145892	0.131237	-0.0684993									Q9DB73;G3UZG6	Cyb5r1	0.716815	0.388187	0.625973	0.137196						Fermt2	0.137693	0.113276	0.248002	0.771167
Q9D8N2;Q3TH34;D3YUG1;D6RIQ6	Fam45a	-0.0285338	0.386617	0.0293146	0.0702676	Mrpl50	0.118899	-0.147906	0.261189	0.283694									Q9D8N2;Q3TH34;D3YUG1;D6RIQ6	Fam45a	-0.0285338	0.386617	0.0293146	0.0702676						Arrb2	-0.189517	0.113004	0.367629	-0.216688
O35704	Sptlc1	0.231189	0.385526	0.114658	0.355852	Mrpl48	-0.0875008	-0.149443	0.189555	-0.037131									O35704	Sptlc1	0.231189	0.385526	0.114658	0.355852						Nif3l1	-0.30061	0.112162	-0.167264	0.10342
Z4YJU8;E9PUQ5;Q921M4;A2AN46;A2AN48;A2AN45;A2AN44;A2AN42	Golga2	0.402678	0.38481	0.356125	0.342169	Mrpl47	0.00745537	-0.155571	0.101748	0.0541305									Z4YJU8;E9PUQ5;Q921M4;A2AN46;A2AN48;A2AN45;A2AN44;A2AN42	Golga2	0.402678	0.38481	0.356125	0.342169						Med25	0.0254004	0.111226	0.16944	0.248608
Q7TMC8	Fuk	0.156098	0.384125	0.172154	0.0146803	Fen1	-0.359348	-0.159439	0.224154	0.0941293									Q7TMC8	Fuk	0.156098	0.384125	0.172154	0.0146803						Rpp30	-0.016929	0.110666	-0.0996605	0.0743525
Z4YKM2;B2RWE3;B1AR13	Cisd3	0.275302	0.383662	0.424044	0.845741	Bckdha	0.120121	-0.164677	0.500449	1.18925									Z4YKM2;B2RWE3;B1AR13	Cisd3	0.275302	0.383662	0.424044	0.845741						Tcof1	0.458563	0.110107	0.158712	-0.0328512
Q9R1J0	Nsdhl	0.0544655	0.383619	0.114561	0.386304	Tfam	-0.0642134	-0.167602	0.037256	-0.214897									Q9R1J0	Nsdhl	0.0544655	0.383619	0.114561	0.386304						Gabpa	-0.0282708	0.109405	-0.0832368	0.357144
Q6NZR5;G3UYT1	Skiv2l	0.140797	0.383594	-0.152479	0.530718	Grpel1	0.328217	-0.168542	0.533878	0.239066									Q6NZR5;G3UYT1	Skiv2l	0.140797	0.383594	-0.152479	0.530718						Ddb1	0.137686	0.109147	-0.0942455	-0.00122856
Q3U4W8;P56399;D3YYA5;D3Z4K7	Usp5	0.0728176	0.382923	0.0141676	0.136345	Lrpprc	0.149633	-0.169786	0.12457	-0.0444357									Q3U4W8;P56399;D3YYA5;D3Z4K7	Usp5	0.0728176	0.382923	0.0141676	0.136345						Rfc5	-0.0748562	0.109081	0.117674	-0.111649
Q9D0F3;D3Z5B9	Lman1	0.25684	0.382537	0.168804	0.208702	Pfdn2	-0.282633	-0.169787	-0.0654243	-0.0191375									Q9D0F3;D3Z5B9	Lman1	0.25684	0.382537	0.168804	0.208702						Ptpn2	-0.332669	0.108772	-0.328406	-0.338017
P97363	Sptlc2	0.333076	0.382183	-0.162879	0.232095	Mrps17	-0.060963	-0.171204	-0.175125	-0.00506996									P97363	Sptlc2	0.333076	0.382183	-0.162879	0.232095						Srsf7	0.353351	0.107925	-0.119131	-0.0216941
Q8C3Y4	Kntc1	0.0339101	0.381581	0.049615	0.237561	Chchd3	0.363478	-0.171978	0.432848	0.00705357									Q8C3Y4	Kntc1	0.0339101	0.381581	0.049615	0.237561						Pms2	-0.038291	0.107575	0.271189	0.00962919
E9Q557;E9PZW0	Dsp	0.00322887	0.380406	-0.965864	-0.609136	Pdss2	0.352746	-0.17235	0.324621	-0.00436193									E9Q557;E9PZW0	Dsp	0.00322887	0.380406	-0.965864	-0.609136						Sap130	0.0581906	0.10756	0.0342182	0.344108
Q9CQ91;D3Z670	Ndufa3	0.220893	0.380086	-0.429737	0.427393	Dnaja1	-0.100349	-0.172582	0.400708	-0.332671									Q9CQ91;D3Z670	Ndufa3	0.220893	0.380086	-0.429737	0.427393						Dpf2	0.101127	0.107476	-0.161448	0.201787
Q62141	Sin3b	0.243022	0.379851	0.430142	-0.372593	Ppif	0.0920843	-0.173174	0.0479725	-0.168637									Q62141	Sin3b	0.243022	0.379851	0.430142	-0.372593						Nxt1	0.135359	0.107461	0.0741586	-0.00617003
Q8R3V5;A2AWI7;A2AWI9	Sh3glb2	0.196752	0.379728	0.265171	0.208453	Mrpl9	0.0234371	-0.174184	0.210076	-0.018544									Q8R3V5;A2AWI7;A2AWI9	Sh3glb2	0.196752	0.379728	0.265171	0.208453						Itch	-0.211378	0.107361	0.3756	0.0495819
Q9EQ20	Aldh6a1	0.297976	0.379427	0.0367279	0.626452	Mccc2	-0.0673747	-0.175304	0.169458	0.0346595									Q9EQ20	Aldh6a1	0.297976	0.379427	0.0367279	0.626452						Dscc1	0.0194994	0.107193	-0.266077	-0.362485
O88531;B1B0P8;B1B0P9	Ppt1	0.506873	0.379336	0.214833	0.0457544	Tmem11	0.0573096	-0.17582	0.237652	0.0106079									O88531;B1B0P8;B1B0P9	Ppt1	0.506873	0.379336	0.214833	0.0457544						Slu7	0.0344798	0.106844	-0.0382548	0.341421
O54956	Pole2	-0.0122757	0.37799	-0.21599	-0.229696	Glod4	-0.165231	-0.17941	0.32137	0.158524									O54956	Pole2	-0.0122757	0.37799	-0.21599	-0.229696						Orc4	0.315779	0.106805	0.313587	-0.0669779
Q3UQN2;F6RG68;J3QPQ1	Fcho2	0.105653	0.376987	-0.13856	-0.127566	Timm10	-0.0303861	-0.179853	-0.0360321	0.201976									Q3UQN2;F6RG68;J3QPQ1	Fcho2	0.105653	0.376987	-0.13856	-0.127566						Ddx54	0.24369	0.106506	0.0135667	0.0878003
Q5SF07;A6X8Z3	Igf2bp2	0.451252	0.376762	-0.164392	-0.267564	Fdx1	0.495557	-0.180641	-0.211307	0.0334512									Q5SF07;A6X8Z3	Igf2bp2	0.451252	0.376762	-0.164392	-0.267564						Parn	-0.0697894	0.105967	-0.120527	-0.109973
Q6P5E4;G3UYG7;G3UZC1;G3UZU8;G3UY73;G3UY35;G3UXP5	Uggt1	0.651108	0.374669	0.318024	0.166088	Nfu1	0.413773	-0.181266	0.286821	-0.206265									Q6P5E4;G3UYG7;G3UZC1;G3UZU8;G3UY73;G3UY35;G3UXP5	Uggt1	0.651108	0.374669	0.318024	0.166088						Dag1	0.396976	0.105392	0.134378	0.132417
Q9R1K9;Z4YJH1;B1AUQ7;E9PVN5;Q8K4K1	Cetn2	0.250283	0.373641	1.04271	0.249473	Cisd1	0.282842	-0.181666	0.152174	0.12112									Q9R1K9;Z4YJH1;B1AUQ7;E9PVN5;Q8K4K1	Cetn2	0.250283	0.373641	1.04271	0.249473						Ptges2	0.406285	0.105243	0.456731	0.249
P16330	Cnp	0.31317	0.372049	0.0140502	0.194129	Mrpl46	0.105669	-0.182185	0.190524	0.19028									P16330	Cnp	0.31317	0.372049	0.0140502	0.194129						Tcf3	0.0855922	0.104949	-0.098251	-0.187451
B1AUY7;Q9QY36;B1AUY8;B1AUY9;B1AUZ1	Naa10	-0.280606	0.371716	-0.171523	-0.221321	Gfm1	0.0574303	-0.190346	-0.0344336	0.0852779									B1AUY7;Q9QY36;B1AUY8;B1AUY9;B1AUZ1	Naa10	-0.280606	0.371716	-0.171523	-0.221321						Brca2	0.354348	0.104553	0.176965	0.391838
Q91VJ4	Stk38	-0.0177372	0.371637	-0.261318	-0.382144	Nudt9	-0.0296839	-0.195347	-0.142895	0.221431									Q91VJ4	Stk38	-0.0177372	0.371637	-0.261318	-0.382144						Esf1	0.0342446	0.103784	-0.163907	0.0396795
Q8R1S0;D3YW66;D6RG57;F6ZE40	Coq6	0.209374	0.371369	0.328298	0.241423	Hspd1	0.276061	-0.196405	0.417558	0.0660317									Q8R1S0;D3YW66;D6RG57;F6ZE40	Coq6	0.209374	0.371369	0.328298	0.241423						Cep57	0.383465	0.103606	-0.180674	-0.0545206
P60867	Rps20	-0.380437	0.370499	-0.173852	-0.00814208	Gpx4	0.148579	-0.199341	0.805124	-0.417261									P60867	Rps20	-0.380437	0.370499	-0.173852	-0.00814208						Rad23a	-0.096911	0.103557	0.0916706	-0.212626
Q61425	Hadh	0.70801	0.369752	0.494947	-0.0720896	Ndufaf2	-0.021463	-0.19973	0.28218	0.154142									Q61425	Hadh	0.70801	0.369752	0.494947	-0.0720896						Nosip	0.235666	0.102893	0.509312	0.233146
Q9CR47	Nsa2	0.111226	0.369138	-0.018277	0.143088	Vdac3	0.405826	-0.204532	0.114436	-0.375138									Q9CR47	Nsa2	0.111226	0.369138	-0.018277	0.143088						Hip1	0.78051	0.102596	-0.251222	-0.323562
Q9WUL7	Arl3	-0.0597691	0.368887	0.206877	0.0102924	Pycr2	-0.36257	-0.205855	0.153049	-0.304687									Q9WUL7	Arl3	-0.0597691	0.368887	0.206877	0.0102924						Dnajb6	-0.0408236	0.101947	0.0976975	-0.132262
P70371	Terf1	0.375717	0.367392	0.123971	-0.195912	Ddx28	0.0109562	-0.206087	-0.0354147	-0.230632									P70371	Terf1	0.375717	0.367392	0.123971	-0.195912						Rps6ka1	-0.269878	0.101921	0.0517316	0.198804
P46978;D3YZN5;F6YHG5	Stt3a	0.0969315	0.367327	-0.0644381	0.397834	Yars2	-0.084938	-0.211547	-0.0291588	-0.167421									P46978;D3YZN5;F6YHG5	Stt3a	0.0969315	0.367327	-0.0644381	0.397834						Poldip2	0.237527	0.1017	0.265692	0.185182
Q9CY97	Ssu72	0.0981393	0.366543	0.275149	0.14854	Dnajc11	0.0576299	-0.21178	-0.0190876	0.0514832									Q9CY97	Ssu72	0.0981393	0.366543	0.275149	0.14854						Taf7	0.175215	0.101657	-0.144423	0.0408414
F8VQ05;F6Q1V8;H3BLH9	Fryl	0.174727	0.366239	-0.15362	0.207335	Dguok	0.283906	-0.213373	0.460702	0.377161									F8VQ05;F6Q1V8;H3BLH9	Fryl	0.174727	0.366239	-0.15362	0.207335						Cpsf1	0.101644	0.100957	0.045573	-0.0241274
Q9D2R0	Aacs	0.121164	0.366102	0.311968	0.426962	Ripk3	0.153741	-0.216351	0.570036	0.394122									Q9D2R0	Aacs	0.121164	0.366102	0.311968	0.426962						Trim35	0.550778	0.0998077	0.090247	0.398823
P00375	Dhfr	-0.0392898	0.365075	0.0926759	-0.0813875	Wdr26	-0.120047	-0.216797	0.234865	0.0157978									P00375	Dhfr	-0.0392898	0.365075	0.0926759	-0.0813875						Zc3h14	0.249728	0.0995828	0.00437045	-0.126142
Q9ESX5;B7ZCL7;F6YUI5;A2AN81;F6S1S5	Dkc1	0.141358	0.364903	-0.0494272	-0.023354	Ddx1	-0.248502	-0.218777	0.0142875	-0.179585									Q9ESX5;B7ZCL7;F6YUI5;A2AN81;F6S1S5	Dkc1	0.141358	0.364903	-0.0494272	-0.023354						Dmap1	0.0555648	0.0994912	-0.0339595	0.021382
P62274;D3YYL7	Rps29	-0.215295	0.364213	-0.0347937	0.139288	Mrps31	-0.0778988	-0.219894	0.17406	-0.107577									P62274;D3YYL7	Rps29	-0.215295	0.364213	-0.0347937	0.139288						Psma1	-0.0723651	0.0987563	0.138356	0.0352946
Q9D906;S4R2T5;S4R2D5;S4R2P7;S4R1T0;S4R1N8;S4R1K1;S4R1U3;S4R1W9	Atg7	-0.00967882	0.363791	-0.0339575	0.233076	Mrpl45	0.00369733	-0.225562	0.141536	-0.326965									Q9D906;S4R2T5;S4R2D5;S4R2P7;S4R1T0;S4R1N8;S4R1K1;S4R1U3;S4R1W9	Atg7	-0.00967882	0.363791	-0.0339575	0.233076						Ogt	0.189413	0.097596	0.0376604	-0.167431
O88986;E9PWY6	Gcat	0.296401	0.363592	-0.420162	-0.110656	Rtn4ip1	-0.0215209	-0.227311	-0.167151	0.0280952									O88986;E9PWY6	Gcat	0.296401	0.363592	-0.420162	-0.110656						Ints5	-0.0622119	0.0975551	-0.32051	-0.0585588
Q8JZY2	Commd10	0.296487	0.36342	0.171503	0.194881	Mrpl20	0.0825586	-0.238196	0.221803	0.153864									Q8JZY2	Commd10	0.296487	0.36342	0.171503	0.194881						Pcbp1	-0.0164586	0.0975444	-0.283129	0.0339357
Q8BX09	Rbbp5	0.350214	0.362871	0.151772	0.504807	Pde12	-0.157743	-0.255701	-0.0537993	0.044263									Q8BX09	Rbbp5	0.350214	0.362871	0.151772	0.504807						Rnaseh2c	0.0626731	0.0969054	0.0540403	0.36048
Q8BPG6;F6R8U9	Sumf2	0.563782	0.362829	0.544614	0.409866	Sirt1	-0.195022	-0.266055	0.747896	0.902993									Q8BPG6;F6R8U9	Sumf2	0.563782	0.362829	0.544614	0.409866						Dcaf7	0.237818	0.0968994	0.041076	0.220469
O08715	Akap1	0.656559	0.362344	0.386625	0.144008	Cisd2	-0.201387	-0.269345	-0.219845	-0.0752947									O08715	Akap1	0.656559	0.362344	0.386625	0.144008						Ipo8	-0.327148	0.0964956	-0.237597	-0.276569
Q8BZ36	Rint1	0.118372	0.361685	0.182378	0.316328	Samm50	0.153026	-0.271832	0.249	0.110775									Q8BZ36	Rint1	0.118372	0.361685	0.182378	0.316328						Sbds	-0.288425	0.0961171	-0.00308644	-0.151158
Q922G2;A2ADS1	Fam76a	0.121621	0.3601	0.117576	0.312014	Apex1	-0.250303	-0.27217	0.183561	0.408471									Q922G2;A2ADS1	Fam76a	0.121621	0.3601	0.117576	0.312014						Trip4	-0.187953	0.0955637	0.324136	0.108115
Q91YE7;S4R273;S4R1U7;S4R1V5;S4R184;S4R2T4;S4R1N4	Rbm5	0.268541	0.360073	0.148581	0.0650072	Trmt5	-0.345466	-0.272713	-0.0407121	-0.0418467									Q91YE7;S4R273;S4R1U7;S4R1V5;S4R184;S4R2T4;S4R1N4	Rbm5	0.268541	0.360073	0.148581	0.0650072						Ptpn23	-0.119613	0.0950334	0.220846	0.303852
Q8BRG8;Q8C214;F8WGT2;D3YZT2;REV__D3YXD4;REV__Q6PCQ0	Tmem209	-0.0974359	0.359804	-0.363993	0.0501801	Mtx1	0.144629	-0.277382	0.322027	0.0237671									Q8BRG8;Q8C214;F8WGT2;D3YZT2;REV__D3YXD4;REV__Q6PCQ0	Tmem209	-0.0974359	0.359804	-0.363993	0.0501801						Mybl2	0.102738	0.094835	0.157592	0.500509
Q9CY27;G3UWE1;Q52L67	Tecr	0.0852635	0.35975	-0.21038	-0.0220365	Dars2	-0.457805	-0.277718	0.0931699	0.30581									Q9CY27;G3UWE1;Q52L67	Tecr	0.0852635	0.35975	-0.21038	-0.0220365						Cops7b	-0.0223937	0.0945801	0.00827466	0.218731
D3YWS8;D3YXV8;Q8CBY3;D3Z042;D3YY84;D3YTL3	Leng8	-0.000450111	0.358722	-0.126124	0.218444	Timm8a1	-0.232046	-0.278405	-0.307394	-0.522524									D3YWS8;D3YXV8;Q8CBY3;D3Z042;D3YY84;D3YTL3	Leng8	-0.000450111	0.358722	-0.126124	0.218444						Srrm1	0.25975	0.0943071	-0.196116	0.0687676
Q62351;Q8C872	Tfrc	0.310617	0.357897	0.0529673	0.154784	Aldh1b1	-0.632679	-0.280993	-0.91574	-1.44077									Q62351;Q8C872	Tfrc	0.310617	0.357897	0.0529673	0.154784						Pdcd2	-0.058826	0.0942119	0.0501218	-0.252475
Q9QUR6	Prep	0.340137	0.356998	-0.302749	-0.752351	Mrps27	0.00804755	-0.285857	0.135668	0.0215708									Q9QUR6	Prep	0.340137	0.356998	-0.302749	-0.752351						Wdr4	-0.178274	0.0937353	0.401525	0.164331
A2AH25;Q5FWK3	Arhgap1	0.137402	0.356891	0.0668574	0.0393519	Suclg2	-0.0870868	-0.285871	0.116162	0.0500134									A2AH25;Q5FWK3	Arhgap1	0.137402	0.356891	0.0668574	0.0393519						Myo1c	0.324083	0.0934835	0.0803207	0.229227
Q4JK59	Tet2	0.258018	0.356673	0.282944	1.42675	Ppa2	-0.437157	-0.287071	-0.0232497	0.0387711									Q4JK59	Tet2	0.258018	0.356673	0.282944	1.42675						Chfr	-0.0535024	0.0931598	-0.118486	0.0371981
Q8BUK6;F6W1A2	Hook3	0.0315574	0.356444	-0.230193	-0.481949	Spg7	-0.16469	-0.287451	0.114043	0.356682									Q8BUK6;F6W1A2	Hook3	0.0315574	0.356444	-0.230193	-0.481949						Taf1b	0.0272082	0.0929725	0.0833025	-0.601804
A2ACG7;Q9DBG6	Rpn2	0.0391178	0.356414	0.0305092	0.0942424	Slc25a4	0.350099	-0.288911	-0.063467	-0.314983									A2ACG7;Q9DBG6	Rpn2	0.0391178	0.356414	0.0305092	0.0942424						Suds3	0.221728	0.0927081	0.275617	0.056286
CON__sw|P21752_CONT|CONT_P21752;Q6ZWY8;P20065;Q9D2R9;A2AEH9	Tmsb10	-0.95138	0.35591	-0.875893	-0.0522201	Fastkd2	0.139429	-0.28991	-0.234331	0.153129									CON__sw|P21752_CONT|CONT_P21752;Q6ZWY8;P20065;Q9D2R9;A2AEH9	Tmsb10	-0.95138	0.35591	-0.875893	-0.0522201						Tarbp2	0.068636	0.0926907	0.167199	0.332428
P35293	Rab18	0.18825	0.354976	-0.300027	-0.141713	Sfxn1	0.00156926	-0.293868	-0.266342	-0.187998									P35293	Rab18	0.18825	0.354976	-0.300027	-0.141713						Mad1l1	0.312864	0.092576	0.00294213	0.151298
F8VPL2;Q61194	Pik3c2a	0.530554	0.354633	-0.0538597	-0.174058	Amacr	0.303979	-0.294453	-0.125539	-0.472347									F8VPL2;Q61194	Pik3c2a	0.530554	0.354633	-0.0538597	-0.174058						Bysl	-0.182606	0.092522	-0.261983	0.298539
Q9ER00	Stx12	0.37602	0.354074	-0.243197	0.112653	Atf2	-0.0856938	-0.297667	-0.292777	-0.360356									Q9ER00	Stx12	0.37602	0.354074	-0.243197	0.112653						Ctbp1	-0.0725976	0.0922	0.345652	0.0926318
D3YU17;Q8VCM8;F6S731	Ncln	0.119201	0.353089	0.157099	0.329586	Ssbp1	0.0104337	-0.301293	-0.0362562	-0.140045									D3YU17;Q8VCM8;F6S731	Ncln	0.119201	0.353089	0.157099	0.329586						Ncaph2	0.0764796	0.0916466	0.160931	-0.093324
P34914	Ephx2	0.202263	0.352511	-0.858987	-1.20085	Xpnpep3	-0.0342095	-0.305028	0.224619	0.30955									P34914	Ephx2	0.202263	0.352511	-0.858987	-1.20085						Drg1	-0.189284	0.0911223	-0.244644	-0.120801
Q9R060	Nubp1	0.084522	0.352403	-0.122013	0.183526	Cmc1	-0.00968138	-0.312113	0.417831	0.157333									Q9R060	Nubp1	0.084522	0.352403	-0.122013	0.183526						Drap1	0.213359	0.0910514	0.260042	-0.161821
F6Y616;Q8VE62;D3Z3J6;G3UYE5;G3UZ67;G3UZH8;G3UZS6	Paip1	0.171552	0.351271	0.141748	0.100418	Gpd2	0.158775	-0.312614	-0.30124	-0.625594									F6Y616;Q8VE62;D3Z3J6;G3UYE5;G3UZ67;G3UZH8;G3UZS6	Paip1	0.171552	0.351271	0.141748	0.100418						Cpne1	-0.0612571	0.0905843	0.0298023	-0.21659
Q9QZD9;A2AE03	Eif3i	-0.0405685	0.349842	0.055125	-0.012032	Pdpr	-0.229531	-0.313133	0.226513	0.00641518									Q9QZD9;A2AE03	Eif3i	-0.0405685	0.349842	0.055125	-0.012032						Orc5	0.35659	0.0905522	-0.114187	-0.1892
Q99J95;B0R021;D6RHP4;D6RGN3;Q9D9B2	Cdk9	0.0097904	0.349818	0.194987	0.199806	Ddx21	-0.272267	-0.316012	-0.233938	-0.270759									Q99J95;B0R021;D6RHP4;D6RGN3;Q9D9B2	Cdk9	0.0097904	0.349818	0.194987	0.199806						Toe1	0.0869042	0.0901954	0.152046	0.299091
B1AR28;P50544	Acadvl	0.474944	0.349059	0.552628	0.351568	Ddx3x	-0.160544	-0.319157	-0.16732	-0.100222									B1AR28;P50544	Acadvl	0.474944	0.349059	0.552628	0.351568						Sdcbp	-0.341855	0.0899416	0.211122	-0.108521
Q07076	Anxa7	0.0839717	0.348939	-0.314032	-0.295951	Spata5	-0.191359	-0.320051	0.104035	-0.0681023									Q07076	Anxa7	0.0839717	0.348939	-0.314032	-0.295951						Ppp4c	-0.16458	0.0891511	-0.0366197	0.0995616
Q9CYC6	Dcp2	0.242085	0.348661	0.1697	0.368367	Arl2	-0.217562	-0.323584	0.0569567	-0.394013									Q9CYC6	Dcp2	0.242085	0.348661	0.1697	0.368367						Ogfod1	-0.119743	0.0881045	0.140639	-0.106943
B1AV77;B1ATI0;P47740	Aldh3a2	0.484722	0.348045	0.0980179	0.067062	Cox4i1	0.167256	-0.324166	0.468317	-0.327261									B1AV77;B1ATI0;P47740	Aldh3a2	0.484722	0.348045	0.0980179	0.067062						Ppp2r5c	0.00683566	0.0880165	-0.502147	0.0447055
Q810A3;Q6P3Y6	Ttc9c	-0.137705	0.347745	0.255138	0.104751	Rexo2	-0.18573	-0.324595	-0.0946513	-0.33798									Q810A3;Q6P3Y6	Ttc9c	-0.137705	0.347745	0.255138	0.104751						Polr1c	0.118386	0.0879927	0.113127	-0.16665
Q9QXJ2;E9QJX9;Q9WVL2	Stat2	0.3538	0.347726	-0.431024	0.215435	Vps13c	-0.0885178	-0.328222	-0.478719	-0.312977									Q9QXJ2;E9QJX9;Q9WVL2	Stat2	0.3538	0.347726	-0.431024	0.215435						Bicd2	0.320164	0.0878533	0.152819	0.0853482
Q91VT1	Nsmce2	0.00876066	0.347311	-0.080693	0.43689	Cbr4	-0.111719	-0.334648	-0.0936973	0.0264803									Q91VT1	Nsmce2	0.00876066	0.347311	-0.080693	0.43689						Sap30bp	0.00170001	0.0871382	0.263378	0.370176
P70671	Irf3	0.0307342	0.346511	0.320791	-0.0116348	Atp5l	0.511749	-0.33695	0.248175	0.0328645									P70671	Irf3	0.0307342	0.346511	0.320791	-0.0116348						Commd8	0.0617968	0.0866265	-0.0115732	-0.0676291
Q9WV03	Fam50a	-0.0206731	0.346235	0.177352	-0.0824887	Abcg2	-0.245363	-0.338595	-0.564924	-0.300185									Q9WV03	Fam50a	-0.0206731	0.346235	0.177352	-0.0824887						Pcgf6	0.313462	0.0863402	-0.209977	-0.22463
D3YWT0;D3Z569;D3YTS1;Q9R0P6	Sec11a	0.196381	0.346062	-0.211527	0.358535	Ethe1	0.115228	-0.33938	-0.265144	-0.411069									D3YWT0;D3Z569;D3YTS1;Q9R0P6	Sec11a	0.196381	0.346062	-0.211527	0.358535						Hnrnpa3	0.697746	0.0862405	-0.213797	-0.096503
Q9JHP7;D6RE32;F6WKI4;F6RKL6	Kdelc1	0.26429	0.345962	0.235766	0.166368	Fastkd5	-0.139698	-0.346662	-0.27088	-0.195777									Q9JHP7;D6RE32;F6WKI4;F6RKL6	Kdelc1	0.26429	0.345962	0.235766	0.166368						Fto	-0.0411987	0.0859415	0.310868	0.110353
Q7TME2	Spag5	0.121435	0.345688	0.420684	-0.0292119	Mrpl18	0.0501394	-0.349596	0.21947	0.0583137									Q7TME2	Spag5	0.121435	0.345688	0.420684	-0.0292119						Trrap	0.180597	0.0844828	-0.268001	-0.0172528
Q3U3N0	Mier2	0.224836	0.345078	0.0631536	0.233305	Ciapin1	-0.367848	-0.352029	-0.000824029	-0.390994									Q3U3N0	Mier2	0.224836	0.345078	0.0631536	0.233305						Wtap	0.381495	0.0844069	-0.0196845	0.159512
Q91YQ5	Rpn1	0.0957281	0.34459	0.108244	0.431017	Gfm2	0.0123611	-0.355614	0.0392761	0.00141625									Q91YQ5	Rpn1	0.0957281	0.34459	0.108244	0.431017						Rere	-0.0704235	0.0836706	-0.177653	-0.327628
Q8JZN5;F6TBZ5;F6W0S5	Acad9	0.224665	0.344178	0.475503	0.973684	Elac2	-0.362653	-0.35783	-0.174519	0.00991507									Q8JZN5;F6TBZ5;F6W0S5	Acad9	0.224665	0.344178	0.475503	0.973684						Cebpz	0.25577	0.0836501	-0.102973	0.159945
Q8VCM3	Zfyve21	0.23911	0.343757	-0.124288	0.275729	Acot13	-0.373474	-0.358261	0.314025	-0.0853391									Q8VCM3	Zfyve21	0.23911	0.343757	-0.124288	0.275729						Kif18b	0.118232	0.0833792	0.136726	0.200045
Q6ZWZ7;Q9CPR4;B2RY53;F6YKV1	Rpl17	-0.0481063	0.343409	0.319174	-0.0265766	Hrsp12	-0.380539	-0.376832	0.0753362	0.0267449									Q6ZWZ7;Q9CPR4;B2RY53;F6YKV1	Rpl17	-0.0481063	0.343409	0.319174	-0.0265766						Park7	-0.372283	0.0827857	-0.0761422	0.101227
P13439;D6RJ62	Umps	-0.0323437	0.342659	0.432346	0.313492	Mrpl15	0.00390307	-0.382013	0.134875	-0.168123									P13439;D6RJ62	Umps	-0.0323437	0.342659	0.432346	0.313492						Smg1	-0.0262289	0.0826562	-0.476094	-0.323618
Q62418	Dbnl	-0.182148	0.341286	0.371735	0.235995	Pdk3	-0.0308683	-0.39128	-0.0402951	-0.359185									Q62418	Dbnl	-0.182148	0.341286	0.371735	0.235995						Wbp4	-0.0216459	0.082562	0.106428	-0.0684105
Q8BIW9;E9Q2M3;F6ZBE7;E9PVJ3;F6YVH6	Chtf18	0.0983344	0.341137	0.0213755	0.256953	Acadl	-0.339634	-0.391629	0.353738	-0.0746768									Q8BIW9;E9Q2M3;F6ZBE7;E9PVJ3;F6YVH6	Chtf18	0.0983344	0.341137	0.0213755	0.256953						Hdac1	0.224997	0.0817949	0.0965393	-0.1742
Q9Z120;D3Z7D2;F6WMV8;D3YXU6	Mettl1	-0.137016	0.339891	0.360132	0.433378	Mcl1	-0.043597	-0.403839	-0.0779586	-0.330271									Q9Z120;D3Z7D2;F6WMV8;D3YXU6	Mettl1	-0.137016	0.339891	0.360132	0.433378						Ywhae	-0.0802195	0.0817354	-0.0293869	-0.00411786
Q8VDC1;Z4YNC0	Fyco1	-0.037246	0.339176	0.0272766	0.142891	Chchd6	-0.0738404	-0.408665	0.0854392	0.309393									Q8VDC1;Z4YNC0	Fyco1	-0.037246	0.339176	0.0272766	0.142891						Nol12	-0.0512818	0.0814968	-0.226021	0.0260772
Q9DAM1	Lrrc34	0.685773	0.338755	1.13758	0.86014	Ecsit	-0.0839481	-0.408896	0.0557338	-0.100952									Q9DAM1	Lrrc34	0.685773	0.338755	1.13758	0.86014						Lsm7	-0.210551	0.081359	0.081361	0.212565
Q8VCA8;A2A709	Scrn2	-0.0804742	0.3387	0.134202	0.20977	Bola1	-0.306361	-0.413872	0.0833276	-0.0200686									Q8VCA8;A2A709	Scrn2	-0.0804742	0.3387	0.134202	0.20977						Map2k4	-0.194925	0.0803989	-0.117981	-0.239351
Q9CQF9;F7CIP8;D3Z275	Pcyox1	0.241289	0.338672	0.300987	0.391944	Fxn	0.000182037	-0.415169	0.264947	-0.205197									Q9CQF9;F7CIP8;D3Z275	Pcyox1	0.241289	0.338672	0.300987	0.391944						Trub1	-0.375895	0.0796137	0.0997462	-0.0252493
Q8VEE0;B2KGF0;M0QWJ2;M0QWQ0	Rpe	0.11527	0.338561	0.159832	-0.0468853	Fdx1l	-0.121032	-0.415735	0.329299	-0.156289									Q8VEE0;B2KGF0;M0QWJ2;M0QWQ0	Rpe	0.11527	0.338561	0.159832	-0.0468853						Edf1	-0.267689	0.0791069	-0.115738	0.174158
Q8VDL4	Adpgk	0.273791	0.338406	-0.0397858	-0.0438771	Mrpl11	0.0481167	-0.422031	0.0659565	-0.0721689									Q8VDL4	Adpgk	0.273791	0.338406	-0.0397858	-0.0438771						Smg7	-0.124107	0.0785181	-0.155694	0.185191
Q91W18;E9Q6T6;F6ZI20	Tdrd3	-0.16746	0.336877	0.0657324	0.577681	Apoo	0.0648977	-0.427239	0.199966	-0.234425									Q91W18;E9Q6T6;F6ZI20	Tdrd3	-0.16746	0.336877	0.0657324	0.577681						Cpsf3	0.107045	0.0783683	0.0514626	-0.00693681
P37913	Lig1	-0.1354	0.336473	0.357204	0.252875	Prdx5	-0.143901	-0.427591	0.21109	0.119591									P37913	Lig1	-0.1354	0.336473	0.357204	0.252875						Senp1	0.105726	0.0782869	-0.312725	-0.140461
P52875;D3YV67	Tmem165	0.503092	0.336247	0.137146	-0.00357483	Coq9	0.171271	-0.43008	0.371567	0.021013									P52875;D3YV67	Tmem165	0.503092	0.336247	0.137146	-0.00357483						Rbm7	0.210778	0.0782231	0.0774834	-0.0760394
Q9CXS4;F6SS03	Cenpv	0.189837	0.335929	0.507618	0.65106	Me2	0.0452596	-0.432085	0.169959	-0.415251									Q9CXS4;F6SS03	Cenpv	0.189837	0.335929	0.507618	0.65106						Myg1	-0.438147	0.0781793	0.272818	0.424401
Q3UUJ4;B1AR92	Strada	0.159635	0.335523	0.23401	0.508263	Usp15	-0.413788	-0.438391	-0.229513	-0.412081									Q3UUJ4;B1AR92	Strada	0.159635	0.335523	0.23401	0.508263						Cad	0.0377237	0.0781654	-0.0987967	-0.283932
Q99N15;A2AFQ2;O08756	Hsd17b10	0.474624	0.335327	0.160662	-0.0752615	Gls	0.237207	-0.444789	0.193431	-0.159996									Q99N15;A2AFQ2;O08756	Hsd17b10	0.474624	0.335327	0.160662	-0.0752615						Ncaph	-0.0480194	0.0780991	0.0517679	-0.0661699
Q99J45;D3YUV1;F7AZ06;F7C033;F7C5I8	Nrbp1	-0.00672389	0.335149	-0.0418836	0.204883	Nnt	-0.24713	-0.46933	-0.171701	-0.0757722									Q99J45;D3YUV1;F7AZ06;F7C033;F7C5I8	Nrbp1	-0.00672389	0.335149	-0.0418836	0.204883						Wdr82	0.102943	0.0779237	0.0819019	-0.191917
A6PWY4;Z4YK23	Wdr76	0.267502	0.33464	-0.221446	-0.229496	Dhodh	-0.00662142	-0.501016	0.275033	-0.243546									A6PWY4;Z4YK23	Wdr76	0.267502	0.33464	-0.221446	-0.229496						Pou5f1	0.106094	0.0777244	0.167595	0.475582
A1A550;A1A549;Q9Z1J1;F6VNH1;D3Z1L0;Q8C402;D3Z654;Q8BGZ9;F6XQR1;F6WPX2;E9Q990;D3YWT3;Q80WT9;E9QQ91;D3Z2K5;Q3V1G9;E9QQ90;E9QQ89;P27782;Q924A0	Tcf7l1	0.230493	0.333744	-0.306833	-0.156569	Aldh7a1	-0.15725	-0.501576	-0.114378	-0.305963									A1A550;A1A549;Q9Z1J1;F6VNH1;D3Z1L0;Q8C402;D3Z654;Q8BGZ9;F6XQR1;F6WPX2;E9Q990;D3YWT3;Q80WT9;E9QQ91;D3Z2K5;Q3V1G9;E9QQ90;E9QQ89;P27782;Q924A0	Tcf7l1	0.230493	0.333744	-0.306833	-0.156569						Tbl3	0.0933385	0.0773346	-0.017081	0.219749
P58064	Mrps6	0.160624	0.333265	0.213316	0.424791	Decr1	-0.29135	-0.503039	0.143476	-0.258527									P58064	Mrps6	0.160624	0.333265	0.213316	0.424791						Men1	0.40238	0.0773173	0.136587	0.438829
Q921H8;H3BKL5;H3BJZ9;Q8VCH0;H3BKA1;H3BJG8;H3BJC1	Acaa1a	0.596416	0.333218	0.366709	0.353032	Lactb	-0.075758	-0.514223	-0.144197	0.305875									Q921H8;H3BKL5;H3BJZ9;Q8VCH0;H3BKA1;H3BJG8;H3BJC1	Acaa1a	0.596416	0.333218	0.366709	0.353032						Snrpd2	0.0586111	0.0771594	-0.132605	0.164333
Q8R123;F8WGX4;E0CZ66	Flad1	-0.121558	0.332991	-0.151416	0.10281	Mto1	-0.338402	-0.515665	-0.594436	-0.130145									Q8R123;F8WGX4;E0CZ66	Flad1	-0.121558	0.332991	-0.151416	0.10281						Polr3e	-0.220745	0.0768618	-0.0990356	-0.0950444
P62843;D3YTQ9;F7ANJ3	Rps15	0.102743	0.332705	0.114181	-0.106628	Mrrf	-0.467736	-0.541096	0.137998	-0.213586									P62843;D3YTQ9;F7ANJ3	Rps15	0.102743	0.332705	0.114181	-0.106628						Grb2	0.0179553	0.0763276	0.0418397	-0.00350652
Q9DC61;A2AIW9	Pmpca	0.497582	0.332142	0.522302	0.280075	Mecr	-0.201356	-0.5612	0.319868	0.337706									Q9DC61;A2AIW9	Pmpca	0.497582	0.332142	0.522302	0.280075						Dyrk1a	0.00920976	0.0761149	0.222946	0.106182
P99027	Rplp2	0.0544665	0.332127	0.240199	-0.00829043	Qrsl1	-0.164432	-0.599531	-0.00533676	-0.332523									P99027	Rplp2	0.0544665	0.332127	0.240199	-0.00829043						Arpc3	0.200842	0.0759811	-0.0404879	0.161914
P62855	Rps26	-0.176524	0.331038	0.0468638	-0.0780786	Fam162a	-0.212209	-0.630403	0.00137271	-0.413455									P62855	Rps26	-0.176524	0.331038	0.0468638	-0.0780786						Ddx41	0.142933	0.0755501	-0.183701	0.0520203
Q9DCH4	Eif3f	-0.101091	0.330732	0.110333	0.0147892	Acad11	0.159029	-0.669533	0.377133	0.448064									Q9DCH4	Eif3f	-0.101091	0.330732	0.110333	0.0147892						Smc4	-0.122227	0.0755433	-0.136827	0.0951947
Q8BJL1	Fbxo30	0.125105	0.329833	0.0634536	0.118634	Lace1	0.599606	-0.677135	-0.262073	-0.18464									Q8BJL1	Fbxo30	0.125105	0.329833	0.0634536	0.118634						Def6	-0.138323	0.0753069	0.0566096	0.459219
P63328	Ppp3ca	-0.053602	0.329717	-0.0803314	-0.0133021	Acsl4	-0.299816	-0.719919	-0.178511	-0.527137									P63328	Ppp3ca	-0.053602	0.329717	-0.0803314	-0.0133021						Ythdc1	0.347026	0.075169	0.157581	0.101675
Q9WU28;H7BWX1	Pfdn5	-0.160591	0.329605	0.202338	0.217472	Maob	0.0181874	-0.796858	0.0828686	-0.352152									Q9WU28;H7BWX1	Pfdn5	-0.160591	0.329605	0.202338	0.217472						Arpc1a	-0.428836	0.0744132	-0.47281	0.0286786
Q3UW53;E9PYV4;D3Z233;D3YYZ9	Fam129a	0.364712	0.329544	-0.232048	-0.420597	Sord	-0.329502	-0.963426	-0.566658	-0.959464									Q3UW53;E9PYV4;D3Z233;D3YYZ9	Fam129a	0.364712	0.329544	-0.232048	-0.420597						Bag1	-0.040712	0.0742626	-0.0122768	0.133668
D3Z600;O09012	Pex5	0.123183	0.328453	0.115564	-0.199973	Pdk1	-0.705243	-1.28235	-0.0312572	-0.406568									D3Z600;O09012	Pex5	0.123183	0.328453	0.115564	-0.199973						Fam193b	-0.293368	0.0721202	0.377654	-0.00911826
Q9D3L3;O09044;B0R030;B0R029;E9Q8A1;P60879	Snap23	0.557274	0.327674	0.0782355	0.356352	Glul	-1.09119	-1.476	0.340729	0.452931									Q9D3L3;O09044;B0R030;B0R029;E9Q8A1;P60879	Snap23	0.557274	0.327674	0.0782355	0.356352						Zfr	0.0942591	0.0719949	-0.0281575	-0.0114481
Q9CPR8	Ndnl2	0.45598	0.327645	0.321689	0.273755	Gldc	-0.739271	-1.63043	-0.800153	-0.860465									Q9CPR8	Ndnl2	0.45598	0.327645	0.321689	0.273755						Pkn1	0.0420164	0.0717944	0.255112	-0.0093506
P12787	Cox5a	0.385334	0.327495	0.540647	0.215632														P12787	Cox5a	0.385334	0.327495	0.540647	0.215632						Rfc2	-0.0429286	0.0714654	0.452845	0.109416
P09103;E9Q8G8	P4hb	0.736561	0.324426	0.919449	0.397378														P09103;E9Q8G8	P4hb	0.736561	0.324426	0.919449	0.397378						Rcor2	0.0553289	0.0701357	0.311614	0.70005
E9QKA2;G5E8P8;Q61539;D3YW03;P62509;G3UZQ2;O08580	Esrrb	0.589511	0.324287	-0.0156517	0.37244														E9QKA2;G5E8P8;Q61539;D3YW03;P62509;G3UZQ2;O08580	Esrrb	0.589511	0.324287	-0.0156517	0.37244						Ints12	0.0519301	0.0701099	0.0319889	0.00374485
Q6P9Q6;Q80YW9;Q80YW6;Q80YW7	Fkbp15	0.162982	0.324034	0.119986	0.246368														Q6P9Q6;Q80YW9;Q80YW6;Q80YW7	Fkbp15	0.162982	0.324034	0.119986	0.246368						Nvl	0.235865	0.0700689	-0.0892785	0.147257
Q8BG60	Txnip	-0.0662061	0.323272	-0.866847	-0.0437567														Q8BG60	Txnip	-0.0662061	0.323272	-0.866847	-0.0437567						Adprhl2	-0.114224	0.0693187	-0.231641	-0.109052
Q9CQ65	Mtap	-0.00389012	0.322824	-0.128502	-0.457835														Q9CQ65	Mtap	-0.00389012	0.322824	-0.128502	-0.457835						Pnn	0.207362	0.0692869	-0.186358	-0.193256
P53395	Dbt	0.208985	0.321804	0.630071	0.328707														P53395	Dbt	0.208985	0.321804	0.630071	0.328707						Polr2i	-0.224627	0.0682895	-0.122779	0.172243
P62267	Rps23	-0.0730998	0.321395	0.331925	0.0755418														P62267	Rps23	-0.0730998	0.321395	0.331925	0.0755418						Thoc1	0.263684	0.0681558	0.10376	0.245411
P83882	Rpl36a	-0.24198	0.321369	0.0273146	-0.000960199														P83882	Rpl36a	-0.24198	0.321369	0.0273146	-0.000960199						Mcm7	0.195406	0.0680944	0.143893	0.186778
Q91ZJ5	Ugp2	0.0334034	0.321291	0.225729	0.237949														Q91ZJ5	Ugp2	0.0334034	0.321291	0.225729	0.237949						Dst	0.450535	0.0679716	-0.455009	-0.473469
Q9Z2I9	Sucla2	0.329883	0.321266	0.0808612	0.281991														Q9Z2I9	Sucla2	0.329883	0.321266	0.0808612	0.281991						Spag7	-0.170939	0.0677113	-0.121316	0.011581
Q8BL06	Usp54	-0.306127	0.320877	-0.580847	-0.225511														Q8BL06	Usp54	-0.306127	0.320877	-0.580847	-0.225511						Prpf38a	0.193964	0.0676433	-0.11599	0.110856
E9Q175;E9PVU0;E9Q3L1;E9Q174;V9GXM4;V9GX76;Q64331	Myo6	0.235493	0.320534	-0.170663	0.311528														E9Q175;E9PVU0;E9Q3L1;E9Q174;V9GXM4;V9GX76;Q64331	Myo6	0.235493	0.320534	-0.170663	0.311528						Senp3	0.105518	0.0659131	0.433381	1.14304
Q924T2	Mrps2	0.164431	0.320451	0.00682127	0.321528														Q924T2	Mrps2	0.164431	0.320451	0.00682127	0.321528						Npm3	0.112328	0.0658526	-0.261427	-0.12919
Q99LJ1	Fuca1	0.257629	0.319989	-0.00359065	0.10565														Q99LJ1	Fuca1	0.257629	0.319989	-0.00359065	0.10565						Tsen2	-0.0627831	0.0655221	0.122101	0.0514366
Q9WVQ5	Apip	0.264824	0.319634	0.420067	0.316314														Q9WVQ5	Apip	0.264824	0.319634	0.420067	0.316314						Dnajc9	-0.0809743	0.0633966	0.122751	0.0905517
Q9R078;S4R2R1	Prkab1	0.0574797	0.319292	0.0137135	0.319214														Q9R078;S4R2R1	Prkab1	0.0574797	0.319292	0.0137135	0.319214						Chmp4b	-0.233594	0.0629767	0.119733	0.0934573
Q8C0L8	Cog5	0.108321	0.319235	0.0773984	0.282779														Q8C0L8	Cog5	0.108321	0.319235	0.0773984	0.282779						Rsbn1	-0.152943	0.0629253	-0.055694	0.0214431
Q9CQ10	Chmp3	-0.115684	0.319203	0.110051	0.338359														Q9CQ10	Chmp3	-0.115684	0.319203	0.110051	0.338359						Smg6	-0.170956	0.0623348	-0.14674	-0.00964555
Q6NZL1	Dhx37	-0.0076731	0.318845	0.184761	0.295158														Q6NZL1	Dhx37	-0.0076731	0.318845	0.184761	0.295158						Rad51	0.196351	0.0621067	0.199569	-0.0102173
Q9CPW4;Q3UA72;E9Q2K4	Arpc5	0.192691	0.318806	-0.00917862	0.288486														Q9CPW4;Q3UA72;E9Q2K4	Arpc5	0.192691	0.318806	-0.00917862	0.288486						Ints3	0.137198	0.0604655	-0.102821	-0.0238503
Q7TMF3	Ndufa12	0.10102	0.318729	0.177072	0.163005														Q7TMF3	Ndufa12	0.10102	0.318729	0.177072	0.163005						Srek1	0.0570653	0.0602713	-0.179082	0.0128857
Q6P9R4;G5E8P2;P97433	Arhgef18	0.301919	0.317794	0.00156954	-0.32474														Q6P9R4;G5E8P2;P97433	Arhgef18	0.301919	0.317794	0.00156954	-0.32474						Smg5	-0.0362925	0.0601792	0.0876339	0.0892793
F8VQC7;A2ANB6	Ktn1	-0.0763121	0.317411	-0.539333	-0.307827														F8VQC7;A2ANB6	Ktn1	-0.0763121	0.317411	-0.539333	-0.307827						Rnaseh2a	0.0939928	0.0593356	0.09138	-0.180565
J3QJX3;Q9Z2G6	Sel1l	0.345514	0.31697	0.570607	0.302215														J3QJX3;Q9Z2G6	Sel1l	0.345514	0.31697	0.570607	0.302215						Impdh2	0.0322118	0.0592593	0.0735994	-0.109607
Q9CQB4;Q9D855	Uqcrb	0.291128	0.31684	0.564179	0.307301														Q9CQB4;Q9D855	Uqcrb	0.291128	0.31684	0.564179	0.307301						Mad2l1	-0.00930729	0.0591096	0.0806238	0.252244
Q9R0Y5;Z4YN97	Ak1	0.481642	0.316125	-0.10318	-0.0323196														Q9R0Y5;Z4YN97	Ak1	0.481642	0.316125	-0.10318	-0.0323196						Bud13	0.0672183	0.0584265	0.00199611	0.00298309
Q8BMK4	Ckap4	0.142808	0.316042	0.577988	0.980661														Q8BMK4	Ckap4	0.142808	0.316042	0.577988	0.980661						Exosc9	0.0220144	0.058148	0.062058	0.244914
Q924M7;F6Q3K8	Mpi	-0.0944399	0.315745	0.0887617	0.0962242														Q924M7;F6Q3K8	Mpi	-0.0944399	0.315745	0.0887617	0.0962242						Ccdc134	0.0935622	0.0569916	1.19632	0.187137
Q6P9L6	Kif15	-0.0202723	0.315407	0.234566	0.168253														Q6P9L6	Kif15	-0.0202723	0.315407	0.234566	0.168253						Rpl3	0.0196874	0.0568958	0.156764	-0.156808
P14115	Rpl27a	-0.101002	0.315163	0.242816	0.0115154														P14115	Rpl27a	-0.101002	0.315163	0.242816	0.0115154						Nbn	0.171724	0.0568707	-0.344541	-0.445465
Q8BU31	Rap2c	0.390418	0.314734	-0.407168	-0.322272														Q8BU31	Rap2c	0.390418	0.314734	-0.407168	-0.322272						Eapp	0.0423853	0.0562862	0.079787	0.0140237
Q9CQU0	Txndc12	0.312324	0.314698	0.394061	0.249974														Q9CQU0	Txndc12	0.312324	0.314698	0.394061	0.249974						Oxr1	-0.0154761	0.0557587	0.112825	0.238614
P55096	Abcd3	0.421589	0.314431	-0.20292	0.0200382														P55096	Abcd3	0.421589	0.314431	-0.20292	0.0200382						Vcp	0.267738	0.0552782	0.493819	0.0623194
Q9Z2X1;J3QMQ5;J3QM80;J3QMT0;J3QP45;J3QNH2;J3QMV8	Hnrnpf	0.18186	0.313147	-0.0216245	0.0348806														Q9Z2X1;J3QMQ5;J3QM80;J3QMT0;J3QP45;J3QNH2;J3QMV8	Hnrnpf	0.18186	0.313147	-0.0216245	0.0348806						Kif4	-0.232828	0.055029	-0.414595	-0.0605134
P11352	Gpx1	0.800853	0.312989	1.23372	0.814784														P11352	Gpx1	0.800853	0.312989	1.23372	0.814784						Mycbp	-0.048582	0.054659	0.0261961	0.0800512
K3W4Q8;P18572;J3QP71	Bsg	0.689691	0.312727	0.174513	-0.142743														K3W4Q8;P18572;J3QP71	Bsg	0.689691	0.312727	0.174513	-0.142743						Elp2	-0.229247	0.0546132	-0.462766	-0.119705
E9Q9I2;E9Q9R9;F6YZU5;F6Z115;F6VMK9	Dlg5	0.600796	0.312603	0.107289	-0.198802														E9Q9I2;E9Q9R9;F6YZU5;F6Z115;F6VMK9	Dlg5	0.600796	0.312603	0.107289	-0.198802						Pmf1	-0.039955	0.0542649	0.271087	0.111477
Q8BG40	Katnb1	0.00596554	0.312601	0.305214	0.347324														Q8BG40	Katnb1	0.00596554	0.312601	0.305214	0.347324						Arih1	-0.160024	0.0538233	0.231222	-0.0971657
Q9ER39	Tor1a	0.371999	0.312573	0.322805	0.0179337														Q9ER39	Tor1a	0.371999	0.312573	0.322805	0.0179337						Hnrnpul1	0.0794173	0.0533188	-0.133719	0.116417
Q9DCW5;P43024	Cox6a1	-0.171503	0.312424	0.175389	0.302506														Q9DCW5;P43024	Cox6a1	-0.171503	0.312424	0.175389	0.302506						Med24	0.00298969	0.0528193	-0.447895	0.11516
P25444;D3YVC1;J3QMG5;D3YWJ3;L7N240;L7N453;E9Q1N8;F6YTZ4;J3QM94;D3Z536	Rps2	-0.177594	0.312208	-0.00790662	0.127115														P25444;D3YVC1;J3QMG5;D3YWJ3;L7N240;L7N453;E9Q1N8;F6YTZ4;J3QM94;D3Z536	Rps2	-0.177594	0.312208	-0.00790662	0.127115						Khsrp	0.201875	0.0527314	0.325644	0.039404
F8VQB6;E9Q5G1;D3YXW4;F6UVU0;D3YZ13;D3Z2E0;D3Z2P4;D3Z0V4	Myo10	0.320238	0.312045	-0.174349	-0.394472														F8VQB6;E9Q5G1;D3YXW4;F6UVU0;D3YZ13;D3Z2E0;D3Z2P4;D3Z0V4	Myo10	0.320238	0.312045	-0.174349	-0.394472						Mybbp1a	0.24419	0.0522694	-0.173049	-0.138694
Q9CQC8	Spg21	0.0624236	0.311944	-0.190637	0.155668														Q9CQC8	Spg21	0.0624236	0.311944	-0.190637	0.155668						Gtf3c1	0.246589	0.0521727	0.0869071	0.146084
Q8QZT1	Acat1	0.109768	0.311609	0.0125989	-0.308131														Q8QZT1	Acat1	0.109768	0.311609	0.0125989	-0.308131						Mms19	-0.231124	0.0521377	0.0296347	0.123173
O54774	Ap3d1	0.263482	0.311346	0.229051	0.237477														O54774	Ap3d1	0.263482	0.311346	0.229051	0.237477						Fbxw11	0.124611	0.0510163	-0.198299	-0.0267651
A2AG10;A2AG11;A2AG12	Nup62cl	0.294532	0.310638	1.09086	1.04905														A2AG10;A2AG11;A2AG12	Nup62cl	0.294532	0.310638	1.09086	1.04905						Dhx36	-0.0592314	0.0506694	-0.00533862	-0.0256467
Q8BKE6;F2Z3Y7	Cyp20a1	-0.00185495	0.310527	-0.332357	-0.123909														Q8BKE6;F2Z3Y7	Cyp20a1	-0.00185495	0.310527	-0.332357	-0.123909						Cops6	-0.168969	0.050322	-0.0876232	-0.0830039
Q8C0R0	Usp37	0.324989	0.310494	-0.1342	0.202541														Q8C0R0	Usp37	0.324989	0.310494	-0.1342	0.202541						Eif3g	-0.182586	0.0501803	-0.0589736	0.0400478
Q8K1A6;E9PX94	Cc2d1a	-0.101503	0.309434	-0.274129	-0.225833														Q8K1A6;E9PX94	Cc2d1a	-0.101503	0.309434	-0.274129	-0.225833						Prmt5	-0.256234	0.0501675	-0.0446262	-0.0688463
Q9Z2R6;B1AQD9;B1AQD7	Unc119	0.248989	0.309211	-0.243213	-0.419202														Q9Z2R6;B1AQD9;B1AQD7	Unc119	0.248989	0.309211	-0.243213	-0.419202						Wrnip1	-0.152566	0.0501263	0.164117	-0.0227306
P62046	Lrch1	0.215815	0.309166	0.126566	0.224999														P62046	Lrch1	0.215815	0.309166	0.126566	0.224999						U2af1	0.112882	0.0498145	-0.115682	0.123388
Q6ZQ73	Cand2	-0.102358	0.308691	0.175677	0.090027														Q6ZQ73	Cand2	-0.102358	0.308691	0.175677	0.090027						Utp18	-0.158997	0.0497184	-0.203499	-0.0371257
P59999;E9PWA7	Arpc4	-0.0215013	0.308324	-0.269208	-0.0350876														P59999;E9PWA7	Arpc4	-0.0215013	0.308324	-0.269208	-0.0350876						Psmc5	-0.0615596	0.0489111	0.104767	0.0430568
Q9D5V6	Syap1	0.107752	0.308139	0.0648839	0.138602														Q9D5V6	Syap1	0.107752	0.308139	0.0648839	0.138602						Ptma	-0.0544279	0.0483686	0.185331	0.177447
P62869	Tceb2	0.138522	0.307298	-0.124023	0.208445														P62869	Tceb2	0.138522	0.307298	-0.124023	0.208445						Snrpg	0.076502	0.0481054	0.0845997	0.337102
Q2TBE6	Pi4k2a	0.165045	0.306743	-0.208596	0.345305														Q2TBE6	Pi4k2a	0.165045	0.306743	-0.208596	0.345305						Wiz	-0.214591	0.0476274	-0.140755	0.232512
Q9WUH1	Tmem115	0.210572	0.30649	-0.223609	0.260893														Q9WUH1	Tmem115	0.210572	0.30649	-0.223609	0.260893						Parp2	-0.149136	0.0476219	-0.264432	0.0347093
P61027	Rab10	0.203818	0.306208	-0.00876022	0.031199														P61027	Rab10	0.203818	0.306208	-0.00876022	0.031199						Srrm2	0.0781858	0.0465695	0.191488	-0.0104782
P62900	Rpl31	-0.175904	0.305673	0.134053	0.0706879														P62900	Rpl31	-0.175904	0.305673	0.134053	0.0706879						Tgs1	-0.132506	0.0462735	0.354297	0.184207
Q9D753;D3YYN3;F6SGT4	Exosc8	-0.0683997	0.305566	-0.0296984	-0.0244611														Q9D753;D3YYN3;F6SGT4	Exosc8	-0.0683997	0.305566	-0.0296984	-0.0244611						Ints8	0.228065	0.0458491	-0.168516	-0.228205
Q9Z1P6	Ndufa7	0.112138	0.305239	-0.0486344	0.32646														Q9Z1P6	Ndufa7	0.112138	0.305239	-0.0486344	0.32646						Gatad2b	0.155547	0.0456501	-0.0438096	-0.00885977
P83741;F7CZC4;F7CC62;F6TAR7;F6U2S8;F6SRP4	Wnk1	0.144633	0.304697	-0.035933	-0.170147														P83741;F7CZC4;F7CC62;F6TAR7;F6U2S8;F6SRP4	Wnk1	0.144633	0.304697	-0.035933	-0.170147						Med18	-0.0516502	0.045377	0.0778013	0.0565574
P29341;F6ZAX1;A2A5N3;Q8C7D3	Pabpc1	-0.142091	0.304596	0.176861	0.0701946														P29341;F6ZAX1;A2A5N3;Q8C7D3	Pabpc1	-0.142091	0.304596	0.176861	0.0701946						Pcbp2	0.00927266	0.0447178	0.476449	0.0544302
P42208;E9Q3V6;F6WYM0;D3YYB1;D3Z3C0;D3Z1S1;F6UKN5;D3YZU7;D3YV76;G3UYQ0	37500	-0.0227407	0.304445	-0.113866	0.119103														P42208;E9Q3V6;F6WYM0;D3YYB1;D3Z3C0;D3Z1S1;F6UKN5;D3YZU7;D3YV76;G3UYQ0	37500	-0.0227407	0.304445	-0.113866	0.119103						Rbm42	-0.0465525	0.0438009	0.0341516	0.147881
Q9CYA6	Zcchc8	0.366174	0.304396	0.0586517	-0.122517														Q9CYA6	Zcchc8	0.366174	0.304396	0.0586517	-0.122517						Pyroxd1	-0.327957	0.0437488	-0.0872602	0.169759
Q9DBR1	Xrn2	-0.0181078	0.304234	0.00682058	0.037378														Q9DBR1	Xrn2	-0.0181078	0.304234	0.00682058	0.037378						Actr3	0.12335	0.0436554	-0.057691	-0.179732
P67984	Rpl22	-0.0814434	0.303818	0.0522725	0.0280954														P67984	Rpl22	-0.0814434	0.303818	0.0522725	0.0280954						Psmc3	0.0220793	0.0430297	0.184099	-0.0394494
Q8VDN2;Q91WH7;E9QNX7;Q64436	Atp1a1	0.718468	0.303809	-0.457805	0.0660516														Q8VDN2;Q91WH7;E9QNX7;Q64436	Atp1a1	0.718468	0.303809	-0.457805	0.0660516						Wdr77	-0.354575	0.0415337	0.0142577	-0.048268
F6SMJ7;Q9CY28;F6XXP5	Gtpbp8	-0.0942999	0.303591	0.352773	0.272195														F6SMJ7;Q9CY28;F6XXP5	Gtpbp8	-0.0942999	0.303591	0.352773	0.272195						Alkbh5	-0.0575072	0.0409705	-0.363504	-0.315963
Q8K194	Snrnp27	0.449883	0.303384	0.659687	0.22932														Q8K194	Snrnp27	0.449883	0.303384	0.659687	0.22932						Prkaca	0.497551	0.0407836	-0.111129	-0.0697319
Q8BPA8	Dpcd	-0.297257	0.302732	0.299211	0.67175														Q8BPA8	Dpcd	-0.297257	0.302732	0.299211	0.67175						Ing5	0.4614	0.0407462	0.198423	0.047982
Q80SY6;Z4YL50	Adal	-0.0725065	0.302714	0.0747259	0.0821694														Q80SY6;Z4YL50	Adal	-0.0725065	0.302714	0.0747259	0.0821694						Eps15l1	0.132557	0.0401709	0.344245	0.130967
Q6ZWU9	Rps27	-0.357249	0.302493	0.287951	0.0188523														Q6ZWU9	Rps27	-0.357249	0.302493	0.287951	0.0188523						Ptpn6	-0.310924	0.0397221	-0.611047	-1.0753
E9PZ88;Q91W89;F8WIE1;E9PYM7;F6TFL1;E0CYW2;E0CZB0;E0CXM6;E0CYR8;E0CXI0;F6U7S0	Man2c1	0.097103	0.302116	0.209178	-0.128911														E9PZ88;Q91W89;F8WIE1;E9PYM7;F6TFL1;E0CYW2;E0CZB0;E0CXM6;E0CYR8;E0CXI0;F6U7S0	Man2c1	0.097103	0.302116	0.209178	-0.128911						Ftsj3	0.0963895	0.039217	0.117653	0.08479
Q5UAK0	Mier1	0.0738165	0.301949	0.257246	-0.0902267														Q5UAK0	Mier1	0.0738165	0.301949	0.257246	-0.0902267						Ppan	-0.0577402	0.0391958	-0.0840297	-0.138995
Q6ZQJ5	Dna2	0.103728	0.300681	-0.275876	-0.0390435														Q6ZQJ5	Dna2	0.103728	0.300681	-0.275876	-0.0390435						Cpsf7	0.263016	0.0384632	0.238332	0.0328362
Q8BXZ1	Tmx3	0.295306	0.300491	0.19299	0.0545646														Q8BXZ1	Tmx3	0.295306	0.300491	0.19299	0.0545646						Nfyc	0.0343528	0.0382329	-0.0558766	0.0044551
Q8BYY4;E0CX38;E0CY48	Ttc39b	0.25177	0.300171	0.233412	0.0609394														Q8BYY4;E0CX38;E0CY48	Ttc39b	0.25177	0.300171	0.233412	0.0609394						Kifc1	-0.145842	0.0373307	0.0404074	0.00582214
Q8R326;F7D909	Pspc1	0.171942	0.299709	0.443599	0.148599														Q8R326;F7D909	Pspc1	0.171942	0.299709	0.443599	0.148599						Polr1d	0.0595134	0.0368149	-0.0383625	-0.0223684
P38532	Hsf1	-0.168197	0.299565	0.0844982	0.22342														P38532	Hsf1	-0.168197	0.299565	0.0844982	0.22342						Rpap1	0.0352453	0.0361819	-0.214049	-0.00181818
P32020;A2APS4;A2APS5	Scp2	0.49234	0.29921	0.22692	0.184218														P32020;A2APS4;A2APS5	Scp2	0.49234	0.29921	0.22692	0.184218						Gps1	-0.034806	0.0360403	0.12641	-0.240121
P20152;A2AKJ2	Vim	0.53895	0.299112	0.116711	-0.56218														P20152;A2AKJ2	Vim	0.53895	0.299112	0.116711	-0.56218						Lsg1	0.0722894	0.0352198	0.0653228	0.00292357
Q6A068	Cdc5l	-0.0254367	0.298871	-0.167684	0.320401														Q6A068	Cdc5l	-0.0254367	0.298871	-0.167684	0.320401						Yeats4	0.299368	0.0350238	-0.125018	-0.058179
Q924B0;O55023;Q80ZJ2;D3Z703	Impa1	0.198283	0.298576	0.0788436	-0.0332709														Q924B0;O55023;Q80ZJ2;D3Z703	Impa1	0.198283	0.298576	0.0788436	-0.0332709						Chaf1a	0.119452	0.0344069	-0.00658796	-0.036223
Q99L00;D6RCV2	Haus8	0.177845	0.298575	0.110512	-0.168895														Q99L00;D6RCV2	Haus8	0.177845	0.298575	0.110512	-0.168895						G3bp1	-0.11082	0.0341998	0.0722529	-0.0339893
Q8BH95;F6T930	Echs1	0.341903	0.298241	0.217358	0.268675														Q8BH95;F6T930	Echs1	0.341903	0.298241	0.217358	0.268675						Ube2z	0.0930353	0.0335782	0.182497	-0.0578119
P04184	Tk1	0.194526	0.297008	-0.116907	-0.00901207														P04184	Tk1	0.194526	0.297008	-0.116907	-0.00901207						Thoc6	0.166263	0.0333112	0.273374	-0.0718471
G5E8K2;G5E8K5;S4R1X7;S4R2C1;S4R187;S4R2F5;S4R2J6;S4R165;S4R236;S4R1S2;G5E8K3;S4R2S8;S4R2K9;G3X971;S4R1U4;S4R278;S4R208;S4R162	Ank3	-0.155078	0.296741	-0.285086	-0.805338														G5E8K2;G5E8K5;S4R1X7;S4R2C1;S4R187;S4R2F5;S4R2J6;S4R165;S4R236;S4R1S2;G5E8K3;S4R2S8;S4R2K9;G3X971;S4R1U4;S4R278;S4R208;S4R162	Ank3	-0.155078	0.296741	-0.285086	-0.805338						Bub1	-0.0630144	0.0331983	0.533412	-0.0182697
Q9CPY7	Lap3	0.515844	0.296496	-0.00973656	0.0345496														Q9CPY7	Lap3	0.515844	0.296496	-0.00973656	0.0345496						Smcr8	0.338684	0.0319609	-0.16216	0.0853414
Q9D1B9;F6U4U1	Mrpl28	0.0260937	0.295815	0.348879	0.177707														Q9D1B9;F6U4U1	Mrpl28	0.0260937	0.295815	0.348879	0.177707						Bud31	-0.0934191	0.0314705	-0.297478	0.150603
O08547;E9Q6R3;D6RES2	Sec22b	0.236251	0.295705	-0.133649	-0.028084														O08547;E9Q6R3;D6RES2	Sec22b	0.236251	0.295705	-0.133649	-0.028084						Yap1	0.100118	0.0311106	-0.0510615	-0.11637
Q9Z1T1	Ap3b1	0.275665	0.295653	0.294444	-0.167733														Q9Z1T1	Ap3b1	0.275665	0.295653	0.294444	-0.167733						Mastl	-0.199291	0.0304048	0.17595	0.0961878
Q8R0H9	Gga1	-0.0801085	0.295574	-0.0265281	-0.000133472														Q8R0H9	Gga1	-0.0801085	0.295574	-0.0265281	-0.000133472						Srsf2	-0.0981649	0.0303556	-0.0115135	0.000366996
G3X9Z0;Q8R060;H3BJ52;H3BKZ0;H3BKB9;D3Z6K4;H3BJF6;H3BIZ1	Zwilch	-0.0456015	0.295445	0.249365	0.0573693														G3X9Z0;Q8R060;H3BJ52;H3BKZ0;H3BKB9;D3Z6K4;H3BJF6;H3BIZ1	Zwilch	-0.0456015	0.295445	0.249365	0.0573693						Nup155	0.312234	0.0302996	0.0702384	-0.00140719
P12815	Pdcd6	-0.00809196	0.295076	0.280797	0.252779														P12815	Pdcd6	-0.00809196	0.295076	0.280797	0.252779						Chd1l	-0.250162	0.0301737	-0.0038999	-0.406714
Q8VCT3;E9PYF1	Rnpep	0.01359	0.294911	0.136762	0.0695163														Q8VCT3;E9PYF1	Rnpep	0.01359	0.294911	0.136762	0.0695163						Utp6	-0.0218821	0.0289711	-0.132439	0.129876
Q6NZQ4	Paxip1	0.387615	0.294799	0.147905	-0.0292942														Q6NZQ4	Paxip1	0.387615	0.294799	0.147905	-0.0292942						Papola	-0.332594	0.0282506	0.0355325	0.0862591
Q99KV1	Dnajb11	0.491944	0.294295	0.750937	0.667675														Q99KV1	Dnajb11	0.491944	0.294295	0.750937	0.667675						Hus1	-0.30853	0.0282297	0.145582	0.000902819
Q8CHT0	Aldh4a1	0.450522	0.294185	0.207252	0.17859														Q8CHT0	Aldh4a1	0.450522	0.294185	0.207252	0.17859						Rraga	-0.11042	0.0278529	-0.097569	-0.143204
O35900;O35901;G3UZ96	Lsm2	0.00459768	0.293879	0.294258	0.254758														O35900;O35901;G3UZ96	Lsm2	0.00459768	0.293879	0.294258	0.254758						Prpf31	-0.109198	0.0277568	-0.0422817	0.28161
Q9QYB1;E0CY42	Clic4	0.064015	0.293835	0.0197306	0.41486														Q9QYB1;E0CY42	Clic4	0.064015	0.293835	0.0197306	0.41486						Elof1	-0.265058	0.0272218	-0.28918	0.130815
O35492	Clk3	0.130727	0.293814	-0.128545	0.157571														O35492	Clk3	0.130727	0.293814	-0.128545	0.157571						Pip4k2b	0.00820095	0.0268305	0.424162	0.494723
Q80US4;V9GXE4	Actr5	0.269779	0.293442	0.190353	0.0980122														Q80US4;V9GXE4	Actr5	0.269779	0.293442	0.190353	0.0980122						Arid4a	0.234123	0.0267826	0.0971457	0.178203
F8WJ72;Q9Z1X9;D3Z0L5	Cdc45	0.0212572	0.293322	0.101511	0.130863														F8WJ72;Q9Z1X9;D3Z0L5	Cdc45	0.0212572	0.293322	0.101511	0.130863						Nsfl1c	-0.0912275	0.0266199	0.224583	0.000904634
Q8BTZ7	Gmppb	0.0120858	0.292921	0.258934	0.555192														Q8BTZ7	Gmppb	0.0120858	0.292921	0.258934	0.555192						Rbbp4	0.514787	0.0263939	0.542915	0.0197472
Q9D7E3	Ovca2	-0.110925	0.292754	0.366488	0.379439														Q9D7E3	Ovca2	-0.110925	0.292754	0.366488	0.379439						Thoc7	0.343602	0.026356	0.101318	0.0611689
Q9QXK3;E9Q783;F7ARP0	Copg2	-0.00854296	0.292543	-0.0854153	-0.0173063														Q9QXK3;E9Q783;F7ARP0	Copg2	-0.00854296	0.292543	-0.0854153	-0.0173063						Actr2	0.0492736	0.0263128	-0.0910981	0.242758
Q91YI0;E0CXM2;E0CY49;F7D439;E0CYV3	Asl	-0.122145	0.29251	-0.027653	0.357417														Q91YI0;E0CXM2;E0CY49;F7D439;E0CYV3	Asl	-0.122145	0.29251	-0.027653	0.357417						Pcna	-0.016073	0.0258079	0.237537	0.0457997
E9QMA2;Q3TNH5	Fam172a	0.0613844	0.292322	0.0190833	0.0913814														E9QMA2;Q3TNH5	Fam172a	0.0613844	0.292322	0.0190833	0.0913814						Cbx3	0.334646	0.0256942	0.20713	-0.212606
Q8BG73	Sh3bgrl2	0.50432	0.291346	0.644798	0.21945														Q8BG73	Sh3bgrl2	0.50432	0.291346	0.644798	0.21945						Prkcd	-0.318303	0.0255754	-0.576567	-0.348206
Q8K268	Abcf3	0.234145	0.291338	0.360644	0.327616														Q8K268	Abcf3	0.234145	0.291338	0.360644	0.327616						Imp3	-0.188113	0.0254611	-0.263172	-0.127555
P47199;V9GXY8;D3YUG9;D3Z2X0;D3YWU6;D3Z4Q4	Cryz	0.448424	0.291275	0.176912	0.0180138														P47199;V9GXY8;D3YUG9;D3Z2X0;D3YWU6;D3Z4Q4	Cryz	0.448424	0.291275	0.176912	0.0180138						Sumo1	0.123835	0.0251702	-0.152771	0.176853
P19157;F6RWR5	Gstp1	-0.186814	0.290387	-0.16517	0.70899														P19157;F6RWR5	Gstp1	-0.186814	0.290387	-0.16517	0.70899						Mapk9	0.0179	0.025083	0.0480663	-0.136732
Q5SUT0;Q5SUS9;Q61545;Q5SUS8	Ewsr1	-0.0117452	0.289602	-0.0484813	-0.0844118														Q5SUT0;Q5SUS9;Q61545;Q5SUS8	Ewsr1	-0.0117452	0.289602	-0.0484813	-0.0844118						Cwc15	0.147504	0.0250285	-0.214666	0.0337225
A0A067XG52;B1AX58;Q99K51	Pls3	-0.104328	0.289489	-0.360192	-0.770306														A0A067XG52;B1AX58;Q99K51	Pls3	-0.104328	0.289489	-0.360192	-0.770306						Numa1	0.293295	0.0246494	-0.0753806	0.0535059
Q8C0L6;Q3TXR6	Paox	0.121882	0.289274	0.2111	0.0628263														Q8C0L6;Q3TXR6	Paox	0.121882	0.289274	0.2111	0.0628263						Gtf3c5	0.0587944	0.0240916	0.190722	0.139842
P51432	Plcb3	-0.084735	0.289245	0.445504	0.496369														P51432	Plcb3	-0.084735	0.289245	0.445504	0.496369						Igf2bp1	-0.0867967	0.0237323	-0.307914	-0.342999
P50247;A2ALT5	Ahcy	-0.0193449	0.288953	0.200655	-0.247557														P50247;A2ALT5	Ahcy	-0.0193449	0.288953	0.200655	-0.247557						Ccnt1	-0.0220305	0.0230406	0.682692	0.179863
G3UWE3;Q8C5D8;F8WHS8	Pias2	-0.0360248	0.287988	-0.0166973	0.385032														G3UWE3;Q8C5D8;F8WHS8	Pias2	-0.0360248	0.287988	-0.0166973	0.385032						Dnajc8	-0.314118	0.022782	0.164684	0.193792
P57759;F8WJI4;F8WIM7;D6RG87	Erp29	0.514767	0.287962	0.489627	0.247856														P57759;F8WJI4;F8WIM7;D6RG87	Erp29	0.514767	0.287962	0.489627	0.247856						Ep400	0.146241	0.0224395	0.26821	-0.114553
Q6ZWZ4	Rpl36	-0.133555	0.287705	0.0558406	-0.122299														Q6ZWZ4	Rpl36	-0.133555	0.287705	0.0558406	-0.122299						Pogz	0.162905	0.0213207	-0.0680356	-0.10486
Q9CRA8	Exosc5	0.0346898	0.287597	0.180802	0.718352														Q9CRA8	Exosc5	0.0346898	0.287597	0.180802	0.718352						Ddx42	-0.065453	0.0206352	0.103207	0.101294
Q3TPE9	Ankmy2	-0.0909539	0.287034	0.245621	0.149519														Q3TPE9	Ankmy2	-0.0909539	0.287034	0.245621	0.149519						Cdk7	-0.0190629	0.0204353	-0.0935152	-0.00689141
P14206	Rpsa	0.0156076	0.286811	0.126926	-0.0163419														P14206	Rpsa	0.0156076	0.286811	0.126926	-0.0163419						Sfswap	0.166324	0.0203487	-0.229506	0.199048
Q3UH70;Q9ESU6;B0V2V8;B0V2V6;D6RGP2;Q91Y44	Brd4	0.47068	0.286609	-0.0647765	0.0126146														Q3UH70;Q9ESU6;B0V2V8;B0V2V6;D6RGP2;Q91Y44	Brd4	0.47068	0.286609	-0.0647765	0.0126146						Naa50	-0.173556	0.0201613	-0.108294	-0.0197762
Q8VDD5;F2Z494	Myh9	0.0736906	0.286563	-0.102467	-0.173523														Q8VDD5;F2Z494	Myh9	0.0736906	0.286563	-0.102467	-0.173523						Pop4	-0.0942015	0.0201397	0.00463474	0.187611
P26039;A2AIM2;F6SX70;F6S1V7	Tln1	0.212118	0.286308	-0.284958	-0.136323														P26039;A2AIM2;F6SX70;F6S1V7	Tln1	0.212118	0.286308	-0.284958	-0.136323						Dr1	-0.0328916	0.0193759	-0.081538	-0.180303
P41241;D3YVQ8;D6RGA0	Csk	0.178345	0.286279	-0.109917	0.0407754														P41241;D3YVQ8;D6RGA0	Csk	0.178345	0.286279	-0.109917	0.0407754						Hp1bp3	0.644869	0.0189761	0.0482071	0.0613086
Q9CZU6	Cs	0.537849	0.285923	0.473164	0.114223														Q9CZU6	Cs	0.537849	0.285923	0.473164	0.114223						Mapkapk5	-0.440307	0.0183423	-0.323634	-0.151438
O88983;Q9D0J1	Stx8	0.00753212	0.285815	-0.650881	0.220351														O88983;Q9D0J1	Stx8	0.00753212	0.285815	-0.650881	0.220351						Mdc1	-0.0462349	0.0182893	-0.228324	-0.0860501
P84084	Arf5	0.0351541	0.285614	-0.228555	0.187227														P84084	Arf5	0.0351541	0.285614	-0.228555	0.187227						Sfpq	0.257763	0.0177669	0.0537919	-0.201699
Q91Z38;A2AJK8	Ttc1	-0.143454	0.285321	0.119384	0.329589														Q91Z38;A2AJK8	Ttc1	-0.143454	0.285321	0.119384	0.329589						Prmt7	-0.242508	0.0171654	-0.235349	-0.473703
Q8QZZ7;G3X9K8;D3Z5E8;D3YXX8	Tprkb	-0.174839	0.284974	0.0295881	0.218061														Q8QZZ7;G3X9K8;D3Z5E8;D3YXX8	Tprkb	-0.174839	0.284974	0.0295881	0.218061						Rexo4	0.161121	0.016763	0.181495	0.158092
Q9DCB8	Isca2	0.00889531	0.28488	-0.642786	0.269501														Q9DCB8	Isca2	0.00889531	0.28488	-0.642786	0.269501						Supt5h	0.0213423	0.0164308	0.292785	0.0550813
Q9JJL8	Sars2	0.388211	0.284823	0.465652	0.321722														Q9JJL8	Sars2	0.388211	0.284823	0.465652	0.321722						Srsf10	0.27477	0.0160396	-0.228003	-0.240064
Q8K1R3	Pnpt1	0.145243	0.28457	0.195333	0.0373229														Q8K1R3	Pnpt1	0.145243	0.28457	0.195333	0.0373229						Dynll1	0.046044	0.0151868	-0.323761	-0.154573
Q9CR26;F6W5Q8	Vta1	0.000931821	0.284443	0.12559	0.142606														Q9CR26;F6W5Q8	Vta1	0.000931821	0.284443	0.12559	0.142606						Banf1	-0.160709	0.0138268	-0.434384	0.0515998
G3X8X7;Q920Q4;A2BI90	Vps16	-0.112258	0.28443	0.1428	0.408731														G3X8X7;Q920Q4;A2BI90	Vps16	-0.112258	0.28443	0.1428	0.408731						Cdk4	-0.217235	0.0129693	-0.0895281	0.0702718
Q99MR8;D6RI29;F6Z2J7	Mccc1	0.0141988	0.284213	0.127456	0.576318														Q99MR8;D6RI29;F6Z2J7	Mccc1	0.0141988	0.284213	0.127456	0.576318						Eif4enif1	-0.0725008	0.0128941	0.125346	-0.0732352
P49615	Cdk5	0.21213	0.284044	0.331169	0.16161														P49615	Cdk5	0.21213	0.284044	0.331169	0.16161						Kdm3a	-0.00805095	0.0126349	-0.0573112	0.0108365
P62889	Rpl30	-0.181752	0.284005	-0.00440651	-0.161299														P62889	Rpl30	-0.181752	0.284005	-0.00440651	-0.161299						Cnot7	0.262954	0.0114105	0.204021	-0.0643859
Q6PAV2	Herc4	-0.371231	0.283605	-0.267313	0.2755														Q6PAV2	Herc4	-0.371231	0.283605	-0.267313	0.2755						Snrpa	-0.137855	0.0109651	-0.520301	-0.00394823
Q8BL63;Q9CXY9;E9Q421;Q8BXX3	Pigk	0.344003	0.282199	0.0662923	0.377526														Q8BL63;Q9CXY9;E9Q421;Q8BXX3	Pigk	0.344003	0.282199	0.0662923	0.377526						Vps37a	-0.0797265	0.0108315	0.105253	0.114025
Q64310;E0CXD9;F7CH13	Surf4	0.0513716	0.282083	-0.251803	0.106349														Q64310;E0CXD9;F7CH13	Surf4	0.0513716	0.282083	-0.251803	0.106349						Rps19bp1	0.179436	0.0103649	-0.112444	0.324647
Q8K387;F7CLE5;E9Q4D8;F7BAC1	Usp45	0.464659	0.281824	-0.211977	-0.0137995														Q8K387;F7CLE5;E9Q4D8;F7BAC1	Usp45	0.464659	0.281824	-0.211977	-0.0137995						Csnk2a1	-0.071664	0.010298	-0.0672452	-0.107557
G3X8R0;Q60870	Reep5	0.327445	0.281771	-0.477697	0.306727														G3X8R0;Q60870	Reep5	0.327445	0.281771	-0.477697	0.306727						Luc7l3	0.0170777	0.0101801	-0.0955119	0.0479225
F8WJD4;Q80X82;S4R2Q3;D3Z2M2;F6UJ99	Sympk	0.181322	0.281644	-0.221317	0.307986														F8WJD4;Q80X82;S4R2Q3;D3Z2M2;F6UJ99	Sympk	0.181322	0.281644	-0.221317	0.307986						Fam118b	-0.0399895	0.00923543	0.428072	0.308086
P58742	Aaas	0.157968	0.281605	0.0852288	0.267837														P58742	Aaas	0.157968	0.281605	0.0852288	0.267837						Mettl3	-0.0468508	0.00896412	-0.0387465	-0.0667546
P70202	Lxn	0.61276	0.280922	0.219963	0.411582														P70202	Lxn	0.61276	0.280922	0.219963	0.411582						Slbp	0.0325016	0.00891843	0.164765	-0.000407139
O35047;D6RFC4	Psmc3ip	-0.0799974	0.280333	0.550505	0.304453														O35047;D6RFC4	Psmc3ip	-0.0799974	0.280333	0.550505	0.304453						Adnp	0.0663537	0.00890151	-0.211967	-0.29548
P59017	Bcl2l13	-0.0184577	0.280122	-0.0914084	-0.188161														P59017	Bcl2l13	-0.0184577	0.280122	-0.0914084	-0.188161						Chmp7	0.0413479	0.00857014	-0.156642	0.0194453
A2BDX3	Mocs3	0.340505	0.280083	0.494719	0.87301														A2BDX3	Mocs3	0.340505	0.280083	0.494719	0.87301						Naca	-0.0322545	0.00849742	-0.0427215	-0.127841
Q91VH2	Snx9	0.208066	0.279686	0.112689	-0.169487														Q91VH2	Snx9	0.208066	0.279686	0.112689	-0.169487						Mnat1	-0.12572	0.00831696	0.0262248	-0.478018
Q7TQD7;P46735;E9QNH6;E9Q580;D3YV80	Myo1b	0.42721	0.279505	-0.00134411	-0.0831832														Q7TQD7;P46735;E9QNH6;E9Q580;D3YV80	Myo1b	0.42721	0.279505	-0.00134411	-0.0831832						Ubqln4	0.0304165	0.00826631	0.238371	0.601329
Q925B0	Pawr	0.248907	0.278515	0.207384	0.691691														Q925B0	Pawr	0.248907	0.278515	0.207384	0.691691						Cwc27	-0.00262065	0.00822701	-0.0461019	0.0431981
Q9ERB0	Snap29	-0.0595523	0.277692	0.00373641	0.244193														Q9ERB0	Snap29	-0.0595523	0.277692	0.00373641	0.244193						Ubr4	0.000245432	0.00820704	-0.288017	-0.0161496
Q00612;A3KG36;G3UWD6;P97324	G6pdx	-0.229428	0.277261	0.178777	-0.0450444														Q00612;A3KG36;G3UWD6;P97324	G6pdx	-0.229428	0.277261	0.178777	-0.0450444						Safb	0.414842	0.00796045	0.271998	0.038625
E9QKQ5;Q91ZP3	Lpin1	0.273283	0.276562	0.122033	0.00772317														E9QKQ5;Q91ZP3	Lpin1	0.273283	0.276562	0.122033	0.00772317						Psma4	-0.197485	0.00748754	0.0737177	0.0671296
Q8CEE7;D3YVJ8	Rdh13	0.284465	0.276443	0.0944559	0.129159														Q8CEE7;D3YVJ8	Rdh13	0.284465	0.276443	0.0944559	0.129159						Dsn1	-0.20582	0.00746263	-0.00218821	-0.0568712
Q99K01;D3YZA7	Pdxdc1	0.262966	0.276386	0.329526	0.172877														Q99K01;D3YZA7	Pdxdc1	0.262966	0.276386	0.329526	0.172877						Wdr61	-0.113711	0.00728143	0.190815	0.154058
[truncated: 3,417 more rows]

## Sheet: Fig3H
Fig 3H
Cytosolic tRNA ligases															Mitochondrial tRNA ligases
[truncated: 18 more rows]

## Sheet: Fig4A
Figure 4A - PCA metabolome
Sample	PCA1 (32.4%)	PCA2 (21.2%)	PCA3 (11.7%)
BL6_2i_LT1	-15.1733	4.06801	5.54205
[truncated: 46 more rows]

## Sheet: Fig4B
Figure 4B- Boxplot metabolites
[truncated: 48 more rows]

[truncated: 15 more sheets: Fig4C, Fig4D, Fig4E-F, Fig5A, Fig5C, Fig5D, Fig6A, SupplFig 1D, SuplFig2B, SupplFig 2D, SupplFig3E, SupplFig 10, SupplFig11D, SupplFig12C, SupplFig12D]
